# Supplementary material for: Infernape uncovers cell type–specific and spatially resolved alternative polyadenylation in the brain
Source: Genome Res. 2023 Oct;33(10):1774–87. doi: 10.1101/gr.277864.123 (PMC10691540; doi:10.1101/gr.277864.123)
Supplement: Supplement 1 [file Supplemental_Code.zip]

Archive with 17 entries (16 files):
- Supplemental_Code/__MACOSX/
- Supplemental_Code/__MACOSX/._hierarchical_test.R
- Supplemental_Code/__MACOSX/._main_apa_test.R
- Supplemental_Code/__MACOSX/._main_count_mat.R
- Supplemental_Code/__MACOSX/._peak_annotation.R
- Supplemental_Code/__MACOSX/._peak_calling.R
- Supplemental_Code/__MACOSX/._peak_counting.R
- Supplemental_Code/__MACOSX/._peak_filtering.R
- Supplemental_Code/__MACOSX/._utils-pipe.R
- Supplemental_Code/hierarchical_test.R
- Supplemental_Code/main_apa_test.R
- Supplemental_Code/main_count_mat.R
- Supplemental_Code/peak_annotation.R
- Supplemental_Code/peak_calling.R
- Supplemental_Code/peak_counting.R
- Supplemental_Code/peak_filtering.R
- Supplemental_Code/utils-pipe.R
