# Supplementary material for: Infernape uncovers cell type–specific and spatially resolved alternative polyadenylation in the brain
Source: Genome Res. 2023 Oct;33(10):1774–87. doi: 10.1101/gr.277864.123 (PMC10691540; doi:10.1101/gr.277864.123)
Supplement: Supplement 1 [file Supplemental_Code.zip › Supplemental_Code/utils-pipe.R]

#' Pipe operator
#'
#' See \code{magrittr::\link[magrittr:pipe]{\%>\%}} for details.
#'
#' @name %>%
#' @rdname pipe
#' @keywords internal
#' @export
#' @importFrom magrittr %>%
#' @usage lhs \%>\% rhs
#' @param lhs A value or the magrittr placeholder.
#' @param rhs A function call using the magrittr semantics.
#' @return The result of calling `rhs(lhs)`.
NULL
