# Supplementary material for: Infernape uncovers cell type–specific and spatially resolved alternative polyadenylation in the brain
Source: Genome Res. 2023 Oct;33(10):1774–87. doi: 10.1101/gr.277864.123 (PMC10691540; doi:10.1101/gr.277864.123)
Supplement: Supplement 3 [file Supplemental_Tables.zip]

Archive with 39 entries (38 files):
- Supplemental_Tables/__MACOSX/
- Supplemental_Tables/__MACOSX/._Supplemental_Table_S0_summary.xlsx
- Supplemental_Tables/__MACOSX/._Supplemental_Table_S1.xlsx
- Supplemental_Tables/__MACOSX/._Supplemental_Table_S10.xlsx
- Supplemental_Tables/__MACOSX/._Supplemental_Table_S11.xlsx
- Supplemental_Tables/__MACOSX/._Supplemental_Table_S12.xlsx
- Supplemental_Tables/__MACOSX/._Supplemental_Table_S13.xlsx
- Supplemental_Tables/__MACOSX/._Supplemental_Table_S14.xlsx
- Supplemental_Tables/__MACOSX/._Supplemental_Table_S15.xlsx
- Supplemental_Tables/__MACOSX/._Supplemental_Table_S16.xlsx
- Supplemental_Tables/__MACOSX/._Supplemental_Table_S17.xlsx
- Supplemental_Tables/__MACOSX/._Supplemental_Table_S18.xlsx
- Supplemental_Tables/__MACOSX/._Supplemental_Table_S2.xlsx
- Supplemental_Tables/__MACOSX/._Supplemental_Table_S3.xlsx
- Supplemental_Tables/__MACOSX/._Supplemental_Table_S4.xlsx
- Supplemental_Tables/__MACOSX/._Supplemental_Table_S5.xlsx
- Supplemental_Tables/__MACOSX/._Supplemental_Table_S6.xlsx
- Supplemental_Tables/__MACOSX/._Supplemental_Table_S7.xlsx
- Supplemental_Tables/__MACOSX/._Supplemental_Table_S8.xlsx
- Supplemental_Tables/__MACOSX/._Supplemental_Table_S9.xlsx
- Supplemental_Tables/Supplemental_Table_S0_summary.xlsx
- Supplemental_Tables/Supplemental_Table_S1.xlsx
- Supplemental_Tables/Supplemental_Table_S10.xlsx
- Supplemental_Tables/Supplemental_Table_S11.xlsx
- Supplemental_Tables/Supplemental_Table_S12.xlsx
- Supplemental_Tables/Supplemental_Table_S13.xlsx
- Supplemental_Tables/Supplemental_Table_S14.xlsx
- Supplemental_Tables/Supplemental_Table_S15.xlsx
- Supplemental_Tables/Supplemental_Table_S16.xlsx
- Supplemental_Tables/Supplemental_Table_S17.xlsx
- Supplemental_Tables/Supplemental_Table_S18.xlsx
- Supplemental_Tables/Supplemental_Table_S2.xlsx
- Supplemental_Tables/Supplemental_Table_S3.xlsx
- Supplemental_Tables/Supplemental_Table_S4.xlsx
- Supplemental_Tables/Supplemental_Table_S5.xlsx
- Supplemental_Tables/Supplemental_Table_S6.xlsx
- Supplemental_Tables/Supplemental_Table_S7.xlsx
- Supplemental_Tables/Supplemental_Table_S8.xlsx
- Supplemental_Tables/Supplemental_Table_S9.xlsx
