# Supplementary material for: Infernape uncovers cell type–specific and spatially resolved alternative polyadenylation in the brain
Source: Genome Res. 2023 Oct;33(10):1774–87. doi: 10.1101/gr.277864.123 (PMC10691540; doi:10.1101/gr.277864.123)
Supplement: Supplement 3 [file Supplemental_Tables.zip › Supplemental_Tables/Supplemental_Table_S13.xlsx]

## Sheet: README
	Table legend
	This table shows differential PA events between a specific cell-type with all other cell-types combined in the adult mouse brain scRNA-seq dataset using the hierarchical within-UTR-level test.
	The cell-type of interest include all level 0-3 cell-types.

## Sheet: Neurons.vs.others
	pval.chisq	pval.DM	warm.base	warm.alt	delta.warm	low.pct.flag	max.log.or	max.abs.log.or.id	max.prpchg	max.abs.prpchg.id	prp.dif.base	prp.dif.alt	pks	Transcript.ID	gene	pval.chisq.adj	pval.DM.adj	pval.inter	pval.adj	sig
1	0.18634	NA	1	0.0555556	0.944444	TRUE	Inf	2 vs 1	1.88889	2 vs 1	1	-0.888889	Sbp:chr17:23945276-23945558:+, Sbp:chr17:23945384-23945601:+	Sbp:ENSMUST00000183017.7	Sbp	NA	NA	0.18634	NA	FALSE
2	0.00285027	NA	0.885385	0.21831	0.667075	TRUE	Inf	1 vs 2	1.7971	1 vs 2	0.797101	-1	Trpv6:chr6:41620619-41620967:-, Trpv6:chr6:41620619-41621410:-, Trpv6:chr6:41620916-41621192:-	Trpv6:ENSMUST00000031902.6	Trpv6	NA	NA	0.00285027	NA	FALSE
3	3.12416e-87	NA	0.953846	0.0574713	0.896375	TRUE	5.8258	1 vs 2	1.79275	1 vs 2	0.907692	-0.885057	Bhmt:chr13:93616706-93616872:-, Bhmt:chr13:93616814-93617303:-	Bhmt:ENSMUST00000099309.5	Bhmt	NA	NA	3.12416e-87	NA	FALSE
4	0.0189728	NA	0.842105	0	0.842105	TRUE	Inf	1 vs 2	1.68421	1 vs 2	0.684211	-1	Pdcl2:chr5:76312115-76312458:-, Pdcl2:chr5:76312267-76312673:-	Pdcl2:ENSMUST00000122213.7	Pdcl2	NA	NA	0.0189728	NA	FALSE
5	0.468495	NA	0.802632	0	0.802632	TRUE	Inf	1 vs 2	1.60526	1 vs 2	0.605263	-1	Igbp1b:chr6:138657089-138657451:-, Igbp1b:chr6:138657089-138657715:-	Igbp1b:ENSMUST00000054786.5	Igbp1b	NA	NA	0.468495	NA	FALSE
6	0.550985	NA	0.8	0	0.8	TRUE	Inf	2 vs 1	1.6	2 vs 1	0.6	-1	Vtcn1:chr3:100895322-100895667:+, Vtcn1:chr3:100896612-100897111:+	Vtcn1:ENSMUST00000054791.8	Vtcn1	NA	NA	0.550985	NA	FALSE
7	1.81176e-137	NA	0.85	0.0508564	0.799144	TRUE	4.66116	1 vs 2	1.59829	1 vs 2	0.7	-0.898287	Tmem212:chr3:27862858-27863243:-, Tmem212:chr3:27866079-27866276:-	Tmem212:ENSMUST00000058077.3	Tmem212	NA	NA	1.81176e-137	NA	FALSE
8	0.174106	NA	0.73913	0	0.73913	TRUE	Inf	1 vs 2	1.47826	1 vs 2	0.478261	-1	Gm8094:chr14:43071142-43071403:-, Gm8094:chr14:43071205-43071540:-	Gm8094:ENSMUST00000165136.1	Gm8094	NA	NA	0.174106	NA	FALSE
9	0.174106	NA	0.73913	0	0.73913	TRUE	Inf	1 vs 2	1.47826	1 vs 2	0.478261	-1	Gm8127:chr14:43288312-43288573:-, Gm8127:chr14:43288375-43288710:-	Gm8127:ENSMUST00000163655.2	Gm8127	NA	NA	0.174106	NA	FALSE
10	0.0018176	NA	0.72973	0	0.72973	TRUE	Inf	2 vs 1	1.45946	2 vs 1	0.459459	-1	Trappc3l:chr10:34102497-34102776:+, Trappc3l:chr10:34109452-34109815:+	Trappc3l:ENSMUST00000095758.2	Trappc3l	NA	NA	0.0018176	NA	FALSE
11	2.05958e-18	NA	0.733333	0.0267857	0.706548	TRUE	4.60434	2 vs 1	1.4131	2 vs 1	0.466667	-0.946429	Lctl:chr9:64137748-64138129:+, Lctl:chr9:64138619-64138784:+	Lctl:ENSMUST00000034969.13	Lctl	NA	NA	2.05958e-18	NA	FALSE
12	1.29999e-05	NA	1	0.307692	0.692308	TRUE	Inf	2 vs 1	1.38462	2 vs 1	1	-0.384615	Tktl2:chr8:66515142-66515743:+, Tktl2:chr8:66518829-66519199:+	Tktl2:ENSMUST00000183187.1	Tktl2	NA	NA	1.29999e-05	NA	FALSE
13	1.04805e-204	6.96727e-224	0.960651	0.27904	0.681611	TRUE	4.14437	1 vs 2	1.36322	1 vs 2	0.921303	-0.441919	BC035044:chr6:128845763-128846403:-, BC035044:chr6:128849032-128849452:-	BC035044:ENSMUST00000160290.7	BC035044	NA	NA	1.04805e-204	NA	FALSE
14	1.05645e-77	NA	0.853448	0.190114	0.663334	TRUE	3.21118	2 vs 1	1.32667	2 vs 1	0.706897	-0.619772	Spaar:chr4:43731704-43732125:+, Spaar:chr4:43734149-43734534:+	Spaar:ENSMUST00000131248.1	Spaar	NA	NA	1.05645e-77	NA	FALSE
15	0	0	0.960238	0.766755	0.193483	FALSE	3.58461	3 vs 2	1.29399	3 vs 2	0.835009	-0.458977	Tnks2:chr19:36890831-36891331:+, Tnks2:chr19:36892477-36892943:+, Tnks2:chr19:36893065-36893527:+	Tnks2:ENSMUST00000025729.11	Tnks2	0	0	0	0	TRUE
16	9.41354e-199	2.47723e-203	0.943182	0.296575	0.646607	TRUE	3.67307	2 vs 1	1.29321	2 vs 1	0.886364	-0.406851	Ccr5:chr9:124126804-124127232:+, Ccr5:chr9:124132169-124132473:+	Ccr5:ENSMUST00000111442.2	Ccr5	NA	NA	9.41354e-199	NA	FALSE
17	1.69621e-13	NA	0.936508	0.295775	0.640733	TRUE	3.55874	1 vs 2	1.28147	1 vs 2	0.873016	-0.408451	Pla2g2f:chr4:138750533-138750879:-, Pla2g2f:chr4:138751845-138752202:-	Pla2g2f:ENSMUST00000030526.6	Pla2g2f	NA	NA	1.69621e-13	NA	FALSE
18	0	0	0.682697	0.0387647	0.643932	TRUE	4.07602	1 vs 3	1.27201	1 vs 3	0.385975	-0.88603	Timp4:chr6:115241812-115242234:-, Timp4:chr6:115245451-115246427:-, Timp4:chr6:115245765-115246283:-	Timp4:ENSMUST00000032462.8	Timp4	NA	NA	0	NA	FALSE
19	4.52853e-181	2.7791e-195	0.943793	0.108785	0.835008	TRUE	5.06564	2 vs 3	1.26913	1 vs 3	0.438178	-0.830949	Sp110:chr1:85570725-85570970:-, Sp110:chr1:85570767-85571142:-, Sp110:chr1:85576893-85577207:-	Sp110:ENSMUST00000093508.6	Sp110	NA	NA	4.52853e-181	NA	FALSE
20	1.71894e-10	NA	0.886413	0.702401	0.184012	TRUE	Inf	1 vs 3	1.26591	1 vs 2	0.789474	-0.47644	Il7r:chr15:9505664-9506252:-, Il7r:chr15:9506099-9506530:-, Il7r:chr15:9507047-9507350:-, Il7r:chr15:9507070-9507528:-, Il7r:chr15:9507575-9507928:-, Il7r:chr15:9507721-9508294:-	Il7r:ENSMUST00000228782.1	Il7r	NA	NA	1.71894e-10	NA	FALSE
21	6.13836e-158	5.24743e-112	0.784433	0.146285	0.638148	TRUE	3.30647	3 vs 1	1.24645	3 vs 1	0.531625	-0.714829	Dlk1:chr12:109460307-109460672:+, Dlk1:chr12:109462024-109462394:+, Dlk1:chr12:109462960-109463336:+	Dlk1:ENSMUST00000056110.14	Dlk1	NA	NA	5.24743e-112	NA	FALSE
22	3.44351e-78	2.22981e-62	0.540411	0.186083	0.354328	TRUE	3.13384	2 vs 3	1.23594	2 vs 3	0.748815	-0.487124	Ccdc60:chr5:116123908-116124297:-, Ccdc60:chr5:116124586-116125031:-, Ccdc60:chr5:116125707-116126133:-	Ccdc60:ENSMUST00000050178.12	Ccdc60	NA	NA	2.22981e-62	NA	FALSE
23	1.15267e-182	5.72112e-165	0.833257	0.190828	0.642429	TRUE	3.3087	2 vs 1	1.2003	3 vs 1	0.560886	-0.639416	Scarf1:chr11:75526195-75526626:+, Scarf1:chr11:75527301-75527577:+, Scarf1:chr11:75527715-75528048:+	Scarf1:ENSMUST00000118243.1	Scarf1	NA	NA	5.72112e-165	NA	FALSE
24	0.923725	NA	1	0.4	0.6	TRUE	Inf	2 vs 1	1.2	2 vs 1	1	-0.2	Wfdc21:chr11:83749234-83749378:+, Wfdc21:chr11:83752434-83752635:+	Wfdc21:ENSMUST00000070832.2	Wfdc21	NA	NA	0.923725	NA	FALSE
25	7.58317e-10	NA	0.964912	0.368421	0.596491	TRUE	3.85318	2 vs 1	1.19298	2 vs 1	0.929825	-0.263158	Olfr279:chr15:98499086-98499467:+, Olfr279:chr15:98502432-98502600:+	Olfr279:ENSMUST00000205772.2	Olfr279	NA	NA	7.58317e-10	NA	FALSE
26	3.77989e-60	NA	0.952167	0.40662	0.545547	TRUE	4.83467	1 vs 4	1.17889	1 vs 4	0.900826	-0.278061	Rbm47:chr5:66015283-66015461:-, Rbm47:chr5:66016499-66016911:-, Rbm47:chr5:66016700-66017422:-, Rbm47:chr5:66018759-66019060:-, Rbm47:chr5:66018542-66019339:-	Rbm47:ENSMUST00000113726.7	Rbm47	NA	NA	3.77989e-60	NA	FALSE
27	0	0	0.879823	0.650393	0.229429	TRUE	2.83233	3 vs 2	1.16123	3 vs 2	0.479334	-0.681899	1600014C10Rik:chr7:38194632-38195199:+, 1600014C10Rik:chr7:38196212-38196647:+, 1600014C10Rik:chr7:38197163-38197570:+	1600014C10Rik:ENSMUST00000178207.7	1600014C10Rik	NA	NA	0	NA	FALSE
28	2.7011e-257	NA	0.596003	0.0334233	0.562579	TRUE	4.17549	2 vs 3	1.15653	1 vs 3	0.224762	-0.931772	Kcng3:chr17:83574003-83574402:-, Kcng3:chr17:83577759-83578203:-, Kcng3:chr17:83579303-83579482:-	Kcng3:ENSMUST00000234613.1	Kcng3	NA	NA	2.7011e-257	NA	FALSE
29	0.0507294	NA	0.75	0.20458	0.54542	TRUE	#NAME?	2 vs 1	1.15	3 vs 2	0.75	-0.4	Phgr1:chr2:118777697-118778123:+, Phgr1:chr2:118777832-118778145:+, Phgr1:chr2:118778002-118778155:+	Phgr1:ENSMUST00000130293.7	Phgr1	NA	NA	0.0507294	NA	FALSE
30	4.74882e-08	NA	0.819663	0.328017	0.491646	TRUE	4.66344	3 vs 1	1.11224	2 vs 1	0.882353	-0.229885	Bst1:chr5:43841985-43842497:+, Bst1:chr5:43842874-43843344:+, Bst1:chr5:43843189-43843414:+	Bst1:ENSMUST00000101237.7	Bst1	NA	NA	4.74882e-08	NA	FALSE
31	4.74912e-164	1.01781e-165	0.909513	0.346646	0.562867	TRUE	3.25491	4 vs 1	1.10437	4 vs 1	0.829023	-0.275342	Ccr6:chr17:8256752-8257157:+, Ccr6:chr17:8258472-8258932:+, Ccr6:chr17:8258589-8259102:+, Ccr6:chr17:8261834-8262255:+	Ccr6:ENSMUST00000164411.9	Ccr6	NA	NA	4.74912e-164	NA	FALSE
32	0	0	0.910776	0.359043	0.551733	TRUE	2.90267	2 vs 1	1.10347	2 vs 1	0.821552	-0.281915	Trim37:chr11:87219071-87219568:+, Trim37:chr11:87220312-87220686:+	Trim37:ENSMUST00000041282.12	Trim37	NA	NA	0	NA	FALSE
33	1.55479e-215	1.26799e-208	0.690763	0.147179	0.543584	TRUE	2.56059	1 vs 2	1.08717	1 vs 2	0.381526	-0.705643	Epb41l4a:chr18:33796322-33796706:-, Epb41l4a:chr18:33796905-33797335:-	Epb41l4a:ENSMUST00000025234.6	Epb41l4a	NA	NA	1.26799e-208	NA	FALSE
34	0	0	0.73097	0.191328	0.539642	TRUE	2.44095	1 vs 2	1.07928	1 vs 2	0.46194	-0.617343	Zdhhc18:chr4:133605235-133605652:-, Zdhhc18:chr4:133606939-133607362:-	Zdhhc18:ENSMUST00000084238.4	Zdhhc18	NA	NA	0	NA	FALSE
35	2.35282e-21	NA	0.923077	0.38587	0.537207	TRUE	2.94961	1 vs 2	1.07441	1 vs 2	0.846154	-0.228261	Myoz1:chr14:20646653-20646868:-, Myoz1:chr14:20649030-20649469:-	Myoz1:ENSMUST00000090469.7	Myoz1	NA	NA	2.35282e-21	NA	FALSE
36	0.105315	NA	0.865385	0.333333	0.532051	TRUE	2.5539	2 vs 1	1.0641	2 vs 1	0.730769	-0.333333	Lrtm1:chr14:29029381-29029529:+, Lrtm1:chr14:29029381-29029852:+	Lrtm1:ENSMUST00000055662.3	Lrtm1	NA	NA	0.105315	NA	FALSE
37	0.028866	NA	0.859685	0.345013	0.514672	TRUE	Inf	1 vs 2	1.0614	1 vs 4	0.666667	-0.394737	Il13ra2:chrX:147383035-147383336:-, Il13ra2:chrX:147383036-147383612:-, Il13ra2:chrX:147383517-147383706:-, Il13ra2:chrX:147383624-147383694:-	Il13ra2:ENSMUST00000033646.8	Il13ra2	NA	NA	0.028866	NA	FALSE
38	0	0	0.796002	0.259412	0.53659	FALSE	2.46524	1 vs 3	1.05661	1 vs 3	0.563684	-0.492927	Reep5:chr18:34344885-34345244:-, Reep5:chr18:34345086-34345745:-, Reep5:chr18:34347048-34347220:-	Reep5:ENSMUST00000006027.6	Reep5	0	0	0	0	TRUE
39	0.0299728	0.0335299	0.8	0.423313	0.376687	TRUE	#NAME?	2 vs 1	1.05581	3 vs 2	0.8	-0.255814	Ccr2:chr9:124107766-124108103:+, Ccr2:chr9:124107966-124108426:+, Ccr2:chr9:124108770-124109145:+	Ccr2:ENSMUST00000168841.2	Ccr2	NA	NA	0.0335299	NA	FALSE
40	0.569432	NA	1	0.467743	0.532257	TRUE	Inf	1 vs 2	1.05172	1 vs 3	1	-0.0517241	Alx1:chr10:103007981-103008736:-, Alx1:chr10:103008843-103009067:-, Alx1:chr10:103008871-103009267:-	Alx1:ENSMUST00000167156.8	Alx1	NA	NA	0.569432	NA	FALSE
41	1.66537e-05	NA	0.875	0.355556	0.519444	TRUE	2.54062	1 vs 2	1.03889	1 vs 2	0.75	-0.288889	Dpep2:chr8:105982535-105982721:-, Dpep2:chr8:105984883-105985320:-	Dpep2:ENSMUST00000117555.7	Dpep2	NA	NA	1.66537e-05	NA	FALSE
42	7.32977e-38	3.16503e-34	0.687943	0.175953	0.51199	TRUE	2.33453	2 vs 1	1.02398	2 vs 1	0.375887	-0.648094	H2-DMb2:chr17:34150975-34151418:+, H2-DMb2:chr17:34151246-34151555:+	H2-DMb2:ENSMUST00000236519.1	H2-DMb2	NA	NA	3.16503e-34	NA	FALSE
43	0.000104811	NA	0.510638	0	0.510638	TRUE	Inf	1 vs 2	1.02128	1 vs 2	0.0212766	-1	Cr2:chr1:195136807-195137134:-, Cr2:chr1:195139022-195139432:-	Cr2:ENSMUST00000082321.8	Cr2	NA	NA	0.000104811	NA	FALSE
44	1.0828e-199	1.11222e-155	0.786353	0.283722	0.50263	TRUE	2.45322	1 vs 3	1.02092	1 vs 3	0.555098	-0.46582	Dhh:chr15:98890340-98890599:-, Dhh:chr15:98891085-98891506:-, Dhh:chr15:98892969-98893376:-	Dhh:ENSMUST00000023737.5	Dhh	NA	NA	1.11222e-155	NA	FALSE
45	0.000599784	NA	0.875	0.376344	0.498656	TRUE	2.45101	1 vs 2	0.997312	1 vs 2	0.75	-0.247312	C130026I21Rik:chr1:85246097-85246854:-, C130026I21Rik:chr1:85246612-85247043:-	C130026I21Rik:ENSMUST00000093506.11	C130026I21Rik	NA	NA	0.000599784	NA	FALSE
46	8.90742e-54	1.5139e-11	0.693671	0.195767	0.497904	TRUE	2.2303	1 vs 2	0.995807	1 vs 2	0.387342	-0.608466	Ncmap:chr4:135369251-135369675:-, Ncmap:chr4:135369517-135369905:-	Ncmap:ENSMUST00000105858.7	Ncmap	NA	NA	1.5139e-11	NA	FALSE
47	0	0	0.685101	0.384759	0.300342	TRUE	4.55578	1 vs 2	0.986904	1 vs 2	0.546347	-0.440557	Cpeb3:chr19:37019320-37019699:-, Cpeb3:chr19:37021265-37021621:-, Cpeb3:chr19:37021804-37022308:-, Cpeb3:chr19:37021896-37022138:-, Cpeb3:chr19:37022931-37023319:-	Cpeb3:ENSMUST00000079754.10	Cpeb3	NA	NA	0	NA	FALSE
48	2.28905e-34	NA	0.601048	0.154043	0.447005	TRUE	Inf	1 vs 3	0.985298	1 vs 2	0.111111	-0.874187	Themis2:chr4:132780105-132780295:-, Themis2:chr4:132781813-132782181:-, Themis2:chr4:132781946-132782429:-	Themis2:ENSMUST00000045154.5	Themis2	NA	NA	2.28905e-34	NA	FALSE
49	4.12844e-54	NA	0.872783	0.51749	0.355293	TRUE	2.29721	1 vs 2	0.979462	1 vs 2	0.660079	-0.319383	C1s1:chr6:124530038-124530210:-, C1s1:chr6:124530318-124530650:-, C1s1:chr6:124530308-124530853:-	C1s1:ENSMUST00000160505.7	C1s1	NA	NA	4.12844e-54	NA	FALSE
50	0.00274347	NA	0.882353	0.393939	0.488414	TRUE	2.44569	1 vs 2	0.976827	1 vs 2	0.764706	-0.212121	Fxyd4:chr6:117933559-117933851:-, Fxyd4:chr6:117933803-117933902:-	Fxyd4:ENSMUST00000203082.2	Fxyd4	NA	NA	0.00274347	NA	FALSE
51	0	5.75241e-162	0.648476	0.160331	0.488145	TRUE	2.26812	2 vs 1	0.976291	2 vs 1	0.296953	-0.679338	Septin8:chr11:53541539-53541950:+, Septin8:chr11:53543715-53544151:+	Septin8:ENSMUST00000117061.7	Septin8	NA	NA	5.75241e-162	NA	FALSE
52	8.40764e-83	1.44263e-90	0.440631	0.370572	0.0700584	TRUE	4.43858	3 vs 1	0.957533	3 vs 1	0.373333	-0.5842	H2bc18:chr3:96269752-96270252:+, H2bc18:chr3:96271128-96271556:+, H2bc18:chr3:96271818-96272064:+, H2bc18:chr3:96274185-96274589:+	H2bc18:ENSMUST00000177113.1	H2bc18	NA	NA	8.40764e-83	NA	FALSE
53	1	NA	0.478261	0	0.478261	TRUE	Inf	1 vs 2	0.956522	1 vs 2	-0.0434783	-1	Oas1e:chr5:120786302-120786568:-, Oas1e:chr5:120786317-120786777:-	Oas1e:ENSMUST00000100785.6	Oas1e	NA	NA	1	NA	FALSE
54	1.71583e-06	NA	0.625	0.148936	0.476064	TRUE	2.25379	1 vs 2	0.952128	1 vs 2	0.25	-0.702128	Pirb:chr7:3711409-3711824:-, Pirb:chr7:3712488-3712865:-	Pirb:ENSMUST00000078451.6	Pirb	NA	NA	1.71583e-06	NA	FALSE
55	0	0	0.776204	0.474102	0.302102	FALSE	3.18311	1 vs 3	0.933679	1 vs 3	0.455208	-0.478471	Agpat3:chr10:78269112-78269550:-, Agpat3:chr10:78269739-78270152:-, Agpat3:chr10:78271494-78271926:-, Agpat3:chr10:78273501-78274006:-	Agpat3:ENSMUST00000001240.11	Agpat3	0	0	0	0	TRUE
56	0	0	0.565023	0.099497	0.465526	FALSE	2.4644	1 vs 2	0.931053	1 vs 2	0.130047	-0.801006	Zdhhc8:chr16:18220737-18221112:-, Zdhhc8:chr16:18222174-18222590:-	Zdhhc8:ENSMUST00000076957.6	Zdhhc8	0	0	0	0	TRUE
57	0.0185266	NA	0.911111	0.442424	0.468687	TRUE	Inf	1 vs 3	0.924242	1 vs 3	0.833333	-0.0909091	Map7d3:chrX:56797830-56798163:-, Map7d3:chrX:56797922-56798263:-, Map7d3:chrX:56797912-56798441:-	Map7d3:ENSMUST00000114766.7	Map7d3	NA	NA	0.0185266	NA	FALSE
58	0	0	0.85238	0.664588	0.187792	TRUE	2.37623	1 vs 2	0.910289	1 vs 2	0.601982	-0.308307	Dcaf5:chr12:80335785-80336217:-, Dcaf5:chr12:80336628-80337031:-, Dcaf5:chr12:80338283-80338884:-	Dcaf5:ENSMUST00000054145.7	Dcaf5	NA	NA	0	NA	FALSE
59	0.216323	NA	1	0.545455	0.454545	TRUE	Inf	1 vs 2	0.909091	1 vs 2	1	0.0909091	Slc10a5:chr3:10331734-10332136:-, Slc10a5:chr3:10331941-10332202:-	Slc10a5:ENSMUST00000078748.3	Slc10a5	NA	NA	0.216323	NA	FALSE
60	0	0	0.693499	0.347609	0.34589	FALSE	3.35931	1 vs 5	0.905848	4 vs 5	0.419531	-0.486317	Elavl1:chr8:4284778-4285115:-, Elavl1:chr8:4284943-4285274:-, Elavl1:chr8:4285025-4285367:-, Elavl1:chr8:4285322-4285752:-, Elavl1:chr8:4288289-4288713:-, Elavl1:chr8:4289158-4289695:-, Elavl1:chr8:4289409-4289910:-	Elavl1:ENSMUST00000098950.5	Elavl1	0	0	0	0	TRUE
61	0.153306	NA	0.451613	0	0.451613	TRUE	Inf	1 vs 2	0.903226	1 vs 2	-0.0967742	-1	Pitx1:chr13:55825105-55825389:-, Pitx1:chr13:55825739-55826254:-	Pitx1:ENSMUST00000021968.6	Pitx1	NA	NA	0.153306	NA	FALSE
62	0	1.25153789476538e-314	0.767874	0.316648	0.451226	TRUE	1.96557	1 vs 2	0.902452	1 vs 2	0.535748	-0.366704	Sms:chrX:157443813-157444215:-, Sms:chrX:157445594-157446032:-	Sms:ENSMUST00000112529.7	Sms	NA	NA	1.25153789476538e-314	NA	FALSE
63	0.00210948	0.00826397	0.902665	0.542394	0.360271	TRUE	2.74442	1 vs 3	0.892857	1 vs 3	0.75	-0.142857	Cd3g:chr9:44969555-44969941:-, Cd3g:chr9:44969773-44969962:-, Cd3g:chr9:44970599-44970800:-	Cd3g:ENSMUST00000002101.11	Cd3g	NA	NA	0.00826397	NA	FALSE
64	3.48708e-66	2.3963e-51	0.816843	0.371324	0.445519	TRUE	2.02164	1 vs 2	0.891038	1 vs 2	0.633685	-0.257353	Mdga1:chr17:29827945-29828308:-, Mdga1:chr17:29831995-29832406:-	Mdga1:ENSMUST00000171691.8	Mdga1	NA	NA	2.3963e-51	NA	FALSE
65	3.84459e-115	NA	0.505618	0.0630312	0.442587	TRUE	2.72149	1 vs 2	0.885174	1 vs 2	0.011236	-0.873938	Notum:chr11:120652580-120652917:-, Notum:chr11:120653716-120654157:-	Notum:ENSMUST00000106177.7	Notum	NA	NA	3.84459e-115	NA	FALSE
66	0.0813674	NA	0.875	0.44	0.435	TRUE	2.18707	2 vs 1	0.87	2 vs 1	0.75	-0.12	Fndc11:chr2:181222506-181222888:+, Fndc11:chr2:181223819-181224170:+	Fndc11:ENSMUST00000050026.6	Fndc11	NA	NA	0.0813674	NA	FALSE
67	1.58978e-29	NA	0.647368	0.215859	0.431509	TRUE	1.89745	2 vs 1	0.863019	2 vs 1	0.294737	-0.568282	Ly96:chr1:16709251-16709650:+, Ly96:chr1:16714070-16714507:+	Ly96:ENSMUST00000026881.10	Ly96	NA	NA	1.58978e-29	NA	FALSE
68	0	0	0.898337	0.467716	0.430621	FALSE	2.3082	1 vs 2	0.861243	1 vs 2	0.796675	-0.0645679	Gprc5b:chr7:118972040-118972382:-, Gprc5b:chr7:118973598-118974022:-	Gprc5b:ENSMUST00000008878.9	Gprc5b	0	0	0	0	TRUE
69	0.113732	NA	0.40628	0	0.40628	TRUE	Inf	2 vs 1	0.84058	3 vs 1	-0.15942	-1	Mtnr1a:chr8:45088115-45088554:+, Mtnr1a:chr8:45087824-45088878:+, Mtnr1a:chr8:45092784-45093303:+	Mtnr1a:ENSMUST00000067984.8	Mtnr1a	NA	NA	0.113732	NA	FALSE
70	6.78472e-32	4.75595e-19	0.808373	0.592574	0.2158	TRUE	2.39429	1 vs 2	0.836224	1 vs 2	0.616443	-0.21978	Slc16a14:chr1:84903624-84903991:-, Slc16a14:chr1:84905323-84905738:-, Slc16a14:chr1:84905805-84906288:-, Slc16a14:chr1:84906843-84907354:-	Slc16a14:ENSMUST00000027422.6	Slc16a14	NA	NA	4.75595e-19	NA	FALSE
71	8.31853e-07	NA	0.722063	0.293351	0.428712	TRUE	3.157	1 vs 3	0.826682	1 vs 2	0.521127	-0.305556	Brip1:chr11:86059648-86060398:-, Brip1:chr11:86060786-86060999:-, Brip1:chr11:86061160-86061425:-, Brip1:chr11:86061230-86061578:-	Brip1:ENSMUST00000044423.3	Brip1	NA	NA	8.31853e-07	NA	FALSE
72	2.91053e-76	NA	0.454839	0.0415459	0.413293	TRUE	2.95738	2 vs 1	0.826586	2 vs 1	-0.0903226	-0.916908	Ppp1r36:chr12:76439103-76439538:+, Ppp1r36:chr12:76443657-76443834:+	Ppp1r36:ENSMUST00000063977.8	Ppp1r36	NA	NA	2.91053e-76	NA	FALSE
73	0.0231092	NA	0.616346	0.350566	0.26578	TRUE	#NAME?	1 vs 3	0.822384	1 vs 2	0.489051	-0.333333	Srd5a2:chr17:74014890-74015224:-, Srd5a2:chr17:74016741-74017483:-, Srd5a2:chr17:74016943-74017244:-	Srd5a2:ENSMUST00000043458.8	Srd5a2	NA	NA	0.0231092	NA	FALSE
74	0.846643	NA	0.554517	0.375	0.179517	TRUE	Inf	1 vs 3	0.821705	2 vs 3	-0.178295	-1	Vmn1r209:chr13:22800978-22801250:-, Vmn1r209:chr13:22801037-22801452:-, Vmn1r209:chr13:22801353-22801778:-, Vmn1r209:chr13:22801933-22802027:-	Vmn1r209:ENSMUST00000227038.1	Vmn1r209	NA	NA	0.846643	NA	FALSE
75	0.457246	NA	0.908163	0.5	0.408163	TRUE	2.29141	2 vs 1	0.816327	2 vs 1	0.816327	0	Arhgap40:chr2:158550509-158550800:+, Arhgap40:chr2:158550686-158551088:+	Arhgap40:ENSMUST00000165398.1	Arhgap40	NA	NA	0.457246	NA	FALSE
76	0	0	0.494133	0.0892201	0.404913	TRUE	2.29973	2 vs 1	0.809826	2 vs 1	-0.0117335	-0.82156	Nme7:chr1:164436940-164437333:+, Nme7:chr1:164437315-164437737:+	Nme7:ENSMUST00000193683.5	Nme7	NA	NA	0	NA	FALSE
77	1.68191e-69	7.3609e-45	0.285327	0.165026	0.120302	TRUE	-2.81273	1 vs 3	0.806863	3 vs 4	0.161812	-0.645051	Birc3:chr9:7845787-7846178:-, Birc3:chr9:7847445-7847750:-, Birc3:chr9:7847604-7847896:-, Birc3:chr9:7848651-7849078:-	Birc3:ENSMUST00000013949.14	Birc3	NA	NA	7.3609e-45	NA	FALSE
78	4.38209e-11	NA	0.553399	0.307258	0.246141	TRUE	2.80237	3 vs 4	0.806716	3 vs 4	0.303571	-0.503145	Fsd2:chr7:81530977-81532005:-, Fsd2:chr7:81531329-81531725:-, Fsd2:chr7:81533016-81533787:-, Fsd2:chr7:81534318-81534712:-, Fsd2:chr7:81534171-81535085:-	Fsd2:ENSMUST00000042318.5	Fsd2	NA	NA	4.38209e-11	NA	FALSE
79	0.00435937	NA	0.6	0.274873	0.325127	TRUE	Inf	1 vs 2	0.804938	1 vs 3	0.2	-0.604938	Spic:chr10:88674772-88674957:-, Spic:chr10:88674777-88675093:-, Spic:chr10:88675212-88675661:-	Spic:ENSMUST00000004473.14	Spic	NA	NA	0.00435937	NA	FALSE
80	2.09692e-10	NA	0.884237	0.480288	0.40395	TRUE	2.90275	3 vs 1	0.801502	3 vs 1	0.734835	-0.0666667	Zfp92:chrX:73422968-73423444:+, Zfp92:chrX:73425078-73425653:+, Zfp92:chrX:73426620-73427014:+	Zfp92:ENSMUST00000033740.11	Zfp92	NA	NA	2.09692e-10	NA	FALSE
81	0.0205812	NA	0.48972	0.0833333	0.406386	TRUE	Inf	2 vs 1	0.801075	3 vs 1	-0.0322581	-0.833333	Dppa2:chr16:48318447-48318834:+, Dppa2:chr16:48318825-48319238:+, Dppa2:chr16:48319130-48319585:+	Dppa2:ENSMUST00000232448.1	Dppa2	NA	NA	0.0205812	NA	FALSE
82	0.490084	NA	0.5	0.100271	0.399729	TRUE	2.19422	2 vs 1	0.799458	2 vs 1	0	-0.799458	Prr29:chr11:106376794-106377105:+, Prr29:chr11:106376905-106377706:+	Prr29:ENSMUST00000188561.6	Prr29	NA	NA	0.490084	NA	FALSE
83	0	0	0.62316	0.221088	0.402072	TRUE	1.99464	3 vs 1	0.792146	3 vs 1	0.225443	-0.566703	Gm2115:chr7:84577910-84578395:+, Gm2115:chr7:84580824-84581285:+, Gm2115:chr7:84583116-84583531:+	Gm2115:ENSMUST00000180387.2	Gm2115	NA	NA	0	NA	FALSE
84	1.70947e-08	NA	0.512355	0.121868	0.390487	TRUE	2.30958	3 vs 1	0.791039	3 vs 1	0.0384615	-0.752577	Napsa:chr7:44586506-44586903:+, Napsa:chr7:44587050-44587227:+, Napsa:chr7:44587166-44588089:+	Napsa:ENSMUST00000002274.9	Napsa	NA	NA	1.70947e-08	NA	FALSE
85	0	0	0.804621	0.410103	0.394518	FALSE	1.77897	1 vs 2	0.789036	1 vs 2	0.609241	-0.179795	Dynll2:chr11:87979479-87979880:-, Dynll2:chr11:87981184-87981636:-	Dynll2:ENSMUST00000178105.2	Dynll2	0	0	0	0	TRUE
86	2.08438e-276	2.65075e-269	0.6696	0.276855	0.392746	TRUE	1.81073	1 vs 3	0.788266	1 vs 3	0.361602	-0.426663	Ppcdc:chr9:57412620-57413033:-, Ppcdc:chr9:57413306-57413965:-, Ppcdc:chr9:57413893-57414350:-	Ppcdc:ENSMUST00000085709.5	Ppcdc	NA	NA	2.65075e-269	NA	FALSE
87	1.08317e-06	NA	0.475365	0.428808	0.0465571	TRUE	2.46101	2 vs 4	0.787698	2 vs 4	0.412698	-0.375	Prkag3:chr1:74738875-74739300:-, Prkag3:chr1:74739286-74739524:-, Prkag3:chr1:74739592-74739809:-, Prkag3:chr1:74739423-74739707:-, Prkag3:chr1:74739065-74740096:-	Prkag3:ENSMUST00000188073.6	Prkag3	NA	NA	1.08317e-06	NA	FALSE
88	2.39273e-258	3.95912e-236	0.531964	0.191511	0.340453	TRUE	2.53216	3 vs 1	0.784753	2 vs 1	0.290248	-0.494505	Smarcal1:chr1:72632748-72633188:+, Smarcal1:chr1:72635260-72635725:+, Smarcal1:chr1:72636405-72636790:+	Smarcal1:ENSMUST00000047615.14	Smarcal1	NA	NA	3.95912e-236	NA	FALSE
89	0	0	0.545438	0.206539	0.338899	TRUE	3.10312	3 vs 2	0.782702	3 vs 2	-0.0452893	-0.827991	Ttc9:chr12:81663953-81664422:+, Ttc9:chr12:81664582-81665041:+, Ttc9:chr12:81667137-81667557:+	Ttc9:ENSMUST00000218362.1	Ttc9	NA	NA	0	NA	FALSE
90	0.00813452	NA	0.733333	0.344	0.389333	TRUE	1.65712	2 vs 1	0.778667	2 vs 1	0.466667	-0.312	2610028H24Rik:chr10:76460671-76461216:+, 2610028H24Rik:chr10:76461137-76461960:+	2610028H24Rik:ENSMUST00000105415.2	2610028H24Rik	NA	NA	0.00813452	NA	FALSE
91	0	0	0.523499	0.242085	0.281414	FALSE	2.21369	1 vs 2	0.778433	1 vs 2	0.184892	-0.593541	Tmed10:chr12:85340602-85340965:-, Tmed10:chr12:85342744-85343157:-, Tmed10:chr12:85343111-85343582:-	Tmed10:ENSMUST00000040766.8	Tmed10	0	0	0	0	TRUE
92	5.83767e-188	1.64725e-136	0.585969	0.201458	0.384511	TRUE	1.72453	1 vs 2	0.769023	1 vs 2	0.171938	-0.597084	Gch1:chr14:47153888-47154271:-, Gch1:chr14:47155574-47155982:-	Gch1:ENSMUST00000089959.6	Gch1	NA	NA	1.64725e-136	NA	FALSE
93	2.15992e-05	NA	0.751825	0.368421	0.383404	TRUE	1.64736	2 vs 1	0.766808	2 vs 1	0.50365	-0.263158	Adipoq:chr16:23157399-23157785:+, Adipoq:chr16:23160050-23160214:+	Adipoq:ENSMUST00000023593.5	Adipoq	NA	NA	2.15992e-05	NA	FALSE
94	0	0	0.441396	0.227096	0.2143	TRUE	2.29862	3 vs 1	0.765657	2 vs 1	0.393103	-0.372553	Mavs:chr2:131247622-131248079:+, Mavs:chr2:131249841-131250008:+, Mavs:chr2:131251105-131251281:+, Mavs:chr2:131252545-131252954:+	Mavs:ENSMUST00000041362.11	Mavs	NA	NA	0	NA	FALSE
95	0.292938	NA	0.75	0.367978	0.382022	TRUE	1.63952	1 vs 2	0.764045	1 vs 2	0.5	-0.264045	Cd209b:chr8:3917593-3918033:-, Cd209b:chr8:3918421-3918850:-	Cd209b:ENSMUST00000084086.8	Cd209b	NA	NA	0.292938	NA	FALSE
96	0	0	0.503223	0.293535	0.209688	FALSE	-2.65275	3 vs 2	0.759774	7 vs 3	0.136736	-0.623038	Esyt2:chr12:116370187-116370900:+, Esyt2:chr12:116371849-116372261:+, Esyt2:chr12:116372700-116373134:+, Esyt2:chr12:116373200-116373705:+, Esyt2:chr12:116373696-116373846:+, Esyt2:chr12:116374719-116375173:+, Esyt2:chr12:116380395-116380841:+	Esyt2:ENSMUST00000100986.3	Esyt2	0	0	0	0	TRUE
97	0.103583	NA	0.946823	0.564361	0.382462	TRUE	Inf	2 vs 1	0.759582	3 vs 1	0.857143	0.097561	H2-Ob:chr17:34244088-34244513:+, H2-Ob:chr17:34245000-34245427:+, H2-Ob:chr17:34245478-34245961:+	H2-Ob:ENSMUST00000095342.10	H2-Ob	NA	NA	0.103583	NA	FALSE
98	0.0755606	NA	0.8	0.421053	0.378947	TRUE	1.70475	1 vs 2	0.757895	1 vs 2	0.6	-0.157895	Lhcgr:chr17:88737274-88737567:-, Lhcgr:chr17:88737274-88737803:-	Lhcgr:ENSMUST00000024916.6	Lhcgr	NA	NA	0.0755606	NA	FALSE
99	1	NA	1	0.622222	0.377778	TRUE	Inf	2 vs 1	0.755556	2 vs 1	1	0.244444	Ces2e:chr8:104933639-104933807:+, Ces2e:chr8:104934357-104934672:+	Ces2e:ENSMUST00000034355.10	Ces2e	NA	NA	1	NA	FALSE
100	2.45407e-94	2.82783e-49	0.763899	0.553489	0.210409	TRUE	2.82757	1 vs 3	0.751645	2 vs 3	0.176101	-0.575545	Prelp:chr1:133909583-133909890:-, Prelp:chr1:133909597-133910179:-, Prelp:chr1:133910249-133910689:-, Prelp:chr1:133912316-133912812:-	Prelp:ENSMUST00000048432.5	Prelp	NA	NA	2.82783e-49	NA	FALSE
101	0	7.00104e-302	0.677027	0.30488	0.372146	TRUE	1.72901	3 vs 1	0.750352	3 vs 1	0.372915	-0.377437	Nedd4l:chr18:65212753-65213384:+, Nedd4l:chr18:65214655-65215114:+, Nedd4l:chr18:65217451-65217859:+	Nedd4l:ENSMUST00000163516.8	Nedd4l	NA	NA	7.00104e-302	NA	FALSE
102	1	NA	1	0.625	0.375	TRUE	Inf	1 vs 2	0.75	1 vs 2	1	0.25	Sirpb1c:chr3:15795145-15795433:-, Sirpb1c:chr3:15802440-15802591:-	Sirpb1c:ENSMUST00000108352.8	Sirpb1c	NA	NA	1	NA	FALSE
103	0	0	0.826175	0.451944	0.374231	FALSE	1.75158	2 vs 1	0.748462	2 vs 1	0.65235	-0.0961114	Gpm6b:chrX:166385624-166386087:+, Gpm6b:chrX:166388527-166389033:+	Gpm6b:ENSMUST00000112235.7	Gpm6b	0	0	0	0	TRUE
104	0	0	0.0926767	0.251056	-0.158379	FALSE	-3.5972	3 vs 2	0.746414	2 vs 1	0.518299	-0.228115	Zmat2:chr18:36797861-36798364:+, Zmat2:chr18:36798261-36798743:+, Zmat2:chr18:36801824-36801976:+	Zmat2:ENSMUST00000001419.9	Zmat2	0	0	0	0	TRUE
105	7.27376e-52	NA	0.958286	0.585366	0.372921	TRUE	2.78948	2 vs 1	0.745841	2 vs 1	0.916573	0.170732	Rab44:chr17:29148591-29149050:+, Rab44:chr17:29151936-29152066:+	Rab44:ENSMUST00000233717.1	Rab44	NA	NA	7.27376e-52	NA	FALSE
106	5.1362e-05	NA	0.807619	0.434783	0.372836	TRUE	1.69698	1 vs 2	0.745673	1 vs 2	0.615238	-0.130435	Gbx1:chr5:24502757-24503133:-, Gbx1:chr5:24504152-24504538:-	Gbx1:ENSMUST00000088311.5	Gbx1	NA	NA	5.1362e-05	NA	FALSE
107	2.39401e-56	2.44396e-43	0.413275	0.134783	0.278492	TRUE	2.23682	2 vs 1	0.742452	3 vs 1	0.0790378	-0.663415	Slc11a1:chr1:74385676-74386091:+, Slc11a1:chr1:74385490-74386404:+, Slc11a1:chr1:74390446-74390812:+	Slc11a1:ENSMUST00000027368.5	Slc11a1	NA	NA	2.44396e-43	NA	FALSE
108	2.51126e-08	NA	0.447073	0.203012	0.244061	TRUE	Inf	4 vs 1	0.734023	2 vs 1	0.0197368	-0.714286	Mcidas:chr13:112999904-113000059:+, Mcidas:chr13:112999947-113000442:+, Mcidas:chr13:113000447-113001027:+, Mcidas:chr13:113000839-113001027:+	Mcidas:ENSMUST00000092089.5	Mcidas	NA	NA	2.51126e-08	NA	FALSE
109	0.520703	NA	0.366667	0	0.366667	TRUE	Inf	2 vs 1	0.733333	2 vs 1	-0.266667	-1	Cabp5:chr7:13408378-13408887:+, Cabp5:chr7:13408632-13408887:+	Cabp5:ENSMUST00000005791.13	Cabp5	NA	NA	0.520703	NA	FALSE
110	1.40591e-173	3.0279e-139	0.755574	0.565018	0.190556	TRUE	2.35278	5 vs 1	0.731534	5 vs 3	0.20425	-0.527283	Olfml2a:chr2:38961026-38961571:+, Olfml2a:chr2:38961459-38961952:+, Olfml2a:chr2:38962995-38963531:+, Olfml2a:chr2:38963832-38964228:+, Olfml2a:chr2:38964787-38965033:+, Olfml2a:chr2:38964908-38965240:+	Olfml2a:ENSMUST00000057279.5	Olfml2a	NA	NA	3.0279e-139	NA	FALSE
111	7.43989e-10	NA	0.552239	0.1875	0.364739	TRUE	1.67606	2 vs 1	0.729478	2 vs 1	0.104478	-0.625	Psma8:chr18:14761892-14762355:+, Psma8:chr18:14762345-14762847:+	Psma8:ENSMUST00000040860.2	Psma8	NA	NA	7.43989e-10	NA	FALSE
112	0	0	0.333298	0.0984309	0.234867	FALSE	1.93392	3 vs 1	0.729099	2 vs 1	0.0347854	-0.694314	Nip7:chr8:107058642-107059089:+, Nip7:chr8:107059561-107059716:+, Nip7:chr8:107060553-107060931:+	Nip7:ENSMUST00000034392.12	Nip7	0	0	0	0	TRUE
113	0	0	0.621433	0.257495	0.363938	FALSE	1.55467	2 vs 1	0.727876	2 vs 1	0.242866	-0.48501	Gnl1:chr17:35988494-35988927:+, Gnl1:chr17:35989034-35989495:+	Gnl1:ENSMUST00000087200.3	Gnl1	0	0	0	0	TRUE
114	6.23367e-05	NA	0.577922	0.214286	0.363636	TRUE	1.61353	2 vs 1	0.727273	2 vs 1	0.155844	-0.571429	Rxfp2:chr5:150081756-150082261:+, Rxfp2:chr5:150082201-150082547:+	Rxfp2:ENSMUST00000065745.9	Rxfp2	NA	NA	6.23367e-05	NA	FALSE
115	4.39376e-109	5.23631e-104	0.552177	0.254229	0.297948	TRUE	2.05071	3 vs 2	0.726157	3 vs 2	0.362827	-0.36333	Zfp607b:chr7:27704082-27704607:+, Zfp607b:chr7:27704379-27704560:+, Zfp607b:chr7:27706093-27706484:+	Zfp607b:ENSMUST00000120004.7	Zfp607b	NA	NA	5.23631e-104	NA	FALSE
116	0	0	0.637964	0.275751	0.362213	FALSE	1.53218	1 vs 2	0.724426	1 vs 2	0.275928	-0.448498	Rexo2:chr9:48473385-48473842:-, Rexo2:chr9:48474332-48474523:-	Rexo2:ENSMUST00000217037.1	Rexo2	0	0	0	0	TRUE
117	0	0	0.805902	0.424925	0.380978	TRUE	2.05883	5 vs 1	0.724146	5 vs 3	0.633305	-0.0908413	Pcnx:chr12:81995976-81996424:+, Pcnx:chr12:81996330-81996843:+, Pcnx:chr12:81996720-81997199:+, Pcnx:chr12:81997948-81998404:+, Pcnx:chr12:82000518-82000931:+	Pcnx:ENSMUST00000021567.5	Pcnx	NA	NA	0	NA	FALSE
118	8.41057e-08	NA	0.463939	0.270538	0.193401	TRUE	1.62343	2 vs 1	0.722	2 vs 1	0.4	-0.322	Havcr2:chr11:46480888-46481286:+, Havcr2:chr11:46482122-46482606:+, Havcr2:chr11:46482939-46483318:+	Havcr2:ENSMUST00000020668.14	Havcr2	NA	NA	8.41057e-08	NA	FALSE
119	0.00485263	NA	0.633333	0.272727	0.360606	TRUE	1.52737	1 vs 2	0.721212	1 vs 2	0.266667	-0.454545	Hao1:chr2:134496755-134497059:-, Hao1:chr2:134497330-134497775:-	Hao1:ENSMUST00000028704.2	Hao1	NA	NA	0.00485263	NA	FALSE
120	0.113616	NA	0.366815	0.0165214	0.350293	TRUE	Inf	1 vs 2	0.720482	1 vs 3	0.120482	-0.6	Chrna1:chr2:73563211-73563623:-, Chrna1:chr2:73565760-73566096:-, Chrna1:chr2:73565713-73566292:-	Chrna1:ENSMUST00000028515.3	Chrna1	NA	NA	0.113616	NA	FALSE
121	9.33339e-216	8.47894e-221	0.758401	0.399025	0.359376	TRUE	1.55346	1 vs 2	0.718752	1 vs 2	0.516801	-0.20195	Fnbp1:chr2:31026536-31027242:-, Fnbp1:chr2:31029549-31029981:-	Fnbp1:ENSMUST00000073879.11	Fnbp1	NA	NA	9.33339e-216	NA	FALSE
122	7.85245e-115	2.6363e-48	0.873281	0.513929	0.359352	TRUE	1.87455	1 vs 2	0.718703	1 vs 2	0.746561	0.0278578	Cenpf:chr1:189640697-189640823:-, Cenpf:chr1:189641768-189642383:-	Cenpf:ENSMUST00000171929.7	Cenpf	NA	NA	2.6363e-48	NA	FALSE
123	1.79061e-175	2.84625e-130	0.790233	0.430296	0.359937	TRUE	2.19556	1 vs 4	0.717865	1 vs 4	0.579848	-0.138018	Lsm11:chr11:45928263-45928601:-, Lsm11:chr11:45930663-45931059:-, Lsm11:chr11:45930951-45931519:-, Lsm11:chr11:45933502-45933903:-	Lsm11:ENSMUST00000129820.7	Lsm11	NA	NA	2.84625e-130	NA	FALSE
124	2.29854e-54	NA	0.93353	0.575096	0.358434	TRUE	2.33955	2 vs 1	0.716868	2 vs 1	0.867061	0.150193	Commd10:chr18:47035464-47035858:+, Commd10:chr18:47036853-47037307:+	Commd10:ENSMUST00000234961.1	Commd10	NA	NA	2.29854e-54	NA	FALSE
125	2.80582e-33	NA	0.377292	0.0929261	0.284366	TRUE	Inf	3 vs 1	0.713921	4 vs 2	-0.177384	-0.891304	Hspb7:chr4:141424363-141425131:+, Hspb7:chr4:141424910-141425354:+, Hspb7:chr4:141427922-141428697:+, Hspb7:chr4:141428176-141428619:+, Hspb7:chr4:141428428-141428747:+	Hspb7:ENSMUST00000102486.4	Hspb7	NA	NA	2.80582e-33	NA	FALSE
126	3.17139e-70	8.4346e-69	0.742402	0.38562	0.356783	TRUE	1.52426	2 vs 1	0.713565	2 vs 1	0.484805	-0.228761	Mtmr10:chr7:64339944-64340480:+, Mtmr10:chr7:64340432-64340851:+	Mtmr10:ENSMUST00000032736.10	Mtmr10	NA	NA	8.4346e-69	NA	FALSE
127	0	0	0.663707	0.30801	0.355697	TRUE	1.4893	1 vs 2	0.711394	1 vs 2	0.327414	-0.38398	Tuba4a:chr1:75214897-75215370:-, Tuba4a:chr1:75215467-75215945:-	Tuba4a:ENSMUST00000186213.6	Tuba4a	NA	NA	0	NA	FALSE
128	0	0	0.893666	0.540241	0.353425	FALSE	1.96743	2 vs 1	0.706849	2 vs 1	0.787332	0.0804829	Ensa:chr3:95630098-95630544:+, Ensa:chr3:95631731-95632164:+	Ensa:ENSMUST00000058230.12	Ensa	0	0	0	0	TRUE
129	5.1087e-30	5.42643e-31	0.655647	0.3026	0.353047	TRUE	1.4789	2 vs 1	0.706094	2 vs 1	0.311295	-0.394799	H2-Q6:chr17:35429548-35430035:+, H2-Q6:chr17:35429791-35429952:+	H2-Q6:ENSMUST00000174699.7	H2-Q6	NA	NA	5.1087e-30	NA	FALSE
130	1.17305e-96	5.82021e-89	0.510118	0.157393	0.352725	TRUE	1.71823	2 vs 1	0.705451	2 vs 1	0.0202361	-0.685215	Paox:chr7:140133922-140134343:+, Paox:chr7:140136826-140137257:+	Paox:ENSMUST00000026537.12	Paox	NA	NA	5.82021e-89	NA	FALSE
131	0	0	0.294059	0.128584	0.165475	FALSE	2.42984	4 vs 1	0.703937	4 vs 1	0.121287	-0.58265	Arpp19:chr9:75056560-75056825:+, Arpp19:chr9:75057215-75057563:+, Arpp19:chr9:75057039-75057701:+, Arpp19:chr9:75057732-75058092:+, Arpp19:chr9:75059913-75060360:+	Arpp19:ENSMUST00000169492.7	Arpp19	0	0	0	0	TRUE
132	0	0	0.865171	0.495704	0.369468	FALSE	2.56495	2 vs 3	0.703048	1 vs 3	0.665765	-0.0372838	Timp2:chr11:118301061-118301417:-, Timp2:chr11:118301780-118302200:-, Timp2:chr11:118303527-118303950:-	Timp2:ENSMUST00000017610.9	Timp2	0	0	0	0	TRUE
133	0.119605	NA	0.8	0.451613	0.348387	TRUE	1.58045	1 vs 2	0.696774	1 vs 2	0.6	-0.0967742	Vsx1:chr2:150680702-150681086:-, Vsx1:chr2:150681910-150682383:-	Vsx1:ENSMUST00000046095.9	Vsx1	NA	NA	0.119605	NA	FALSE
134	1.05802e-32	NA	0.759689	0.415342	0.344347	TRUE	2.75265	2 vs 1	0.693773	3 vs 1	0.525941	-0.167832	Kcnh6:chr11:106034193-106034657:+, Kcnh6:chr11:106034674-106035148:+, Kcnh6:chr11:106035180-106035594:+	Kcnh6:ENSMUST00000001965.13	Kcnh6	NA	NA	1.05802e-32	NA	FALSE
135	0.0018151	NA	0.73913	0.394221	0.34491	TRUE	1.47106	1 vs 2	0.689819	1 vs 2	0.478261	-0.211558	Rnase1:chr14:51144998-51145647:-, Rnase1:chr14:51145171-51145496:-	Rnase1:ENSMUST00000080126.3	Rnase1	NA	NA	0.0018151	NA	FALSE
136	0	0	0.641839	0.279789	0.36205	TRUE	1.95685	1 vs 2	0.688241	1 vs 3	0.31398	-0.374261	Plbd2:chr5:120483847-120484260:-, Plbd2:chr5:120484711-120485069:-, Plbd2:chr5:120485162-120485631:-	Plbd2:ENSMUST00000031597.6	Plbd2	NA	NA	0	NA	FALSE
137	0	0	0.391773	0.142409	0.249364	FALSE	1.6834	2 vs 3	0.685059	2 vs 3	0.0513927	-0.633666	Cadm3:chr1:173334189-173334615:-, Cadm3:chr1:173334784-173335211:-, Cadm3:chr1:173335903-173336355:-	Cadm3:ENSMUST00000111220.7	Cadm3	0	0	0	0	TRUE
138	5.36755e-25	NA	0.907609	0.565089	0.34252	TRUE	2.02294	2 vs 1	0.68504	2 vs 1	0.815217	0.130178	Cdkn3:chr14:46766948-46768083:+, Cdkn3:chr14:46767477-46767660:+	Cdkn3:ENSMUST00000227149.1	Cdkn3	NA	NA	5.36755e-25	NA	FALSE
139	0	0	0.866622	0.455401	0.411221	TRUE	2.93191	3 vs 1	0.684959	2 vs 1	0.5505	-0.134459	Mapk9:chr11:49883475-49883937:+, Mapk9:chr11:49885707-49886293:+, Mapk9:chr11:49886079-49886456:+	Mapk9:ENSMUST00000109179.8	Mapk9	NA	NA	0	NA	FALSE
140	0.000498969	NA	0.80937	0.551506	0.257864	TRUE	1.55524	1 vs 2	0.684235	1 vs 2	0.53125	-0.152985	Gbp4:chr5:105115767-105116138:-, Gbp4:chr5:105117484-105117877:-, Gbp4:chr5:105118116-105118553:-	Gbp4:ENSMUST00000100962.7	Gbp4	NA	NA	0.000498969	NA	FALSE
141	1.52953e-20	3.98505e-12	0.553305	0.2134	0.339906	TRUE	Inf	1 vs 3	0.682912	2 vs 7	0.104651	-0.578261	Pon3:chr6:5216158-5216658:-, Pon3:chr6:5216786-5217149:-, Pon3:chr6:5217045-5217260:-, Pon3:chr6:5217986-5218483:-, Pon3:chr6:5220726-5220958:-, Pon3:chr6:5220669-5221305:-, Pon3:chr6:5221449-5221823:-	Pon3:ENSMUST00000031773.8	Pon3	NA	NA	3.98505e-12	NA	FALSE
142	1.13427e-71	9.2223e-60	0.894355	0.55419	0.340165	TRUE	1.9184	1 vs 2	0.68033	1 vs 2	0.78871	0.10838	Cd55:chr1:130439002-130439371:-, Cd55:chr1:130440163-130440468:-	Cd55:ENSMUST00000027650.12	Cd55	NA	NA	9.2223e-60	NA	FALSE
143	4.71423e-11	NA	0.854962	0.515464	0.339498	TRUE	1.71218	1 vs 2	0.678996	1 vs 2	0.709924	0.0309278	9130230L23Rik:chr5:65983593-65983714:-, 9130230L23Rik:chr5:65985678-65985843:-	9130230L23Rik:ENSMUST00000201351.3	9130230L23Rik	NA	NA	4.71423e-11	NA	FALSE
144	0	0	0.707441	0.269961	0.43748	FALSE	2.36462	5 vs 1	0.67776	6 vs 1	0.281382	-0.396379	Lsamp:chr16:42174026-42174495:+, Lsamp:chr16:42175261-42175709:+, Lsamp:chr16:42175904-42176331:+, Lsamp:chr16:42178518-42179037:+, Lsamp:chr16:42181191-42181679:+, Lsamp:chr16:42181354-42181679:+	Lsamp:ENSMUST00000099761.9	Lsamp	0	0	0	0	TRUE
145	0	0	0.712287	0.373601	0.338687	FALSE	1.42332	2 vs 1	0.677373	2 vs 1	0.424574	-0.252799	Pigk:chr3:152785395-152785918:+, Pigk:chr3:152788626-152789069:+	Pigk:ENSMUST00000159899.7	Pigk	0	0	0	0	TRUE
146	0	0	0.396092	0.157435	0.238657	FALSE	2.8926	1 vs 3	0.67714	2 vs 3	0.319721	-0.357419	St13:chr15:81361975-81362349:-, St13:chr15:81363595-81364050:-, St13:chr15:81364998-81365405:-	St13:ENSMUST00000172107.7	St13	0	0	0	0	TRUE
147	1.40685e-122	1.44812e-110	0.561717	0.308888	0.252829	TRUE	1.8705	1 vs 3	0.677118	1 vs 3	0.0911136	-0.586004	St6galnac3:chr3:153198206-153198651:-, St6galnac3:chr3:153202423-153203048:-, St6galnac3:chr3:153203425-153203829:-, St6galnac3:chr3:153204622-153205079:-	St6galnac3:ENSMUST00000200397.4	St6galnac3	NA	NA	1.44812e-110	NA	FALSE
148	0	0	0.780969	0.442457	0.338512	FALSE	1.50252	1 vs 2	0.677025	1 vs 2	0.561938	-0.115086	Otub1:chr19:7198192-7198575:-, Otub1:chr19:7198839-7199186:-	Otub1:ENSMUST00000025679.10	Otub1	0	0	0	0	TRUE
149	0.0106608	NA	0.655172	0.317073	0.338099	TRUE	1.40911	2 vs 1	0.676198	2 vs 1	0.310345	-0.365854	Fam83g:chr11:61707754-61708230:+, Fam83g:chr11:61709519-61709951:+	Fam83g:ENSMUST00000093019.5	Fam83g	NA	NA	0.0106608	NA	FALSE
150	0.0141771	NA	0.571429	0.233918	0.33751	TRUE	1.474	2 vs 1	0.675021	2 vs 1	0.142857	-0.532164	Ddx60:chr8:62037278-62037766:+, Ddx60:chr8:62037695-62038246:+	Ddx60:ENSMUST00000070631.14	Ddx60	NA	NA	0.0141771	NA	FALSE
151	0	0	0.631854	0.303836	0.328017	TRUE	1.58846	1 vs 3	0.671798	1 vs 3	0.295895	-0.375903	Stxbp6:chr12:44852484-44852844:-, Stxbp6:chr12:44854214-44854620:-, Stxbp6:chr12:44855191-44855481:-, Stxbp6:chr12:44854976-44855828:-	Stxbp6:ENSMUST00000053768.13	Stxbp6	NA	NA	0	NA	FALSE
152	0.00185211	0.00437704	0.681081	0.346154	0.334927	TRUE	1.39473	1 vs 2	0.669854	1 vs 2	0.362162	-0.307692	Vdr:chr15:97854425-97854780:-, Vdr:chr15:97855686-97855899:-	Vdr:ENSMUST00000023119.14	Vdr	NA	NA	0.00437704	NA	FALSE
153	0	0	0.671067	0.336209	0.334858	FALSE	1.39325	2 vs 1	0.669716	2 vs 1	0.342134	-0.327582	Mapre2:chr18:23891986-23892397:+, Mapre2:chr18:23893472-23893867:+	Mapre2:ENSMUST00000170802.7	Mapre2	0	0	0	0	TRUE
154	4.73991e-05	NA	0.45	0.116279	0.333721	TRUE	1.82748	1 vs 2	0.667442	1 vs 2	-0.1	-0.767442	Slc34a3:chr2:25227930-25228352:-, Slc34a3:chr2:25228848-25229243:-	Slc34a3:ENSMUST00000006638.7	Slc34a3	NA	NA	4.73991e-05	NA	FALSE
155	0.00638708	NA	1	0.666667	0.333333	TRUE	Inf	2 vs 1	0.666667	2 vs 1	1	0.333333	Clec4d:chr6:123274559-123274927:+, Clec4d:chr6:123275960-123276199:+	Clec4d:ENSMUST00000032240.3	Clec4d	NA	NA	0.00638708	NA	FALSE
156	2.16286e-21	NA	0.513932	0.180723	0.333209	TRUE	1.5672	2 vs 1	0.666418	2 vs 1	0.0278638	-0.638554	Isoc2a:chr7:4895250-4895691:+, Isoc2a:chr7:4896555-4897017:+	Isoc2a:ENSMUST00000125249.2	Isoc2a	NA	NA	2.16286e-21	NA	FALSE
157	4.49626e-177	1.05579e-172	0.601208	0.268263	0.332944	TRUE	1.41395	2 vs 1	0.665888	2 vs 1	0.202415	-0.463473	Ubxn2b:chr4:6216172-6216638:+, Ubxn2b:chr4:6221290-6221688:+	Ubxn2b:ENSMUST00000029907.5	Ubxn2b	NA	NA	1.05579e-172	NA	FALSE
158	0.00846193	NA	0.657843	0.317416	0.340426	TRUE	2.42037	3 vs 1	0.660401	3 vs 1	0.184211	-0.47619	Slc26a9:chr1:131769385-131769886:+, Slc26a9:chr1:131771150-131771528:+, Slc26a9:chr1:131771942-131772353:+	Slc26a9:ENSMUST00000049027.9	Slc26a9	NA	NA	0.00846193	NA	FALSE
159	5.24163e-41	3.55594e-29	0.454349	0.121521	0.332828	TRUE	2.13414	1 vs 3	0.659645	1 vs 3	-0.0492308	-0.708876	Slc16a12:chr19:34665240-34665591:-, Slc16a12:chr19:34667274-34667799:-, Slc16a12:chr19:34668337-34668767:-	Slc16a12:ENSMUST00000009522.3	Slc16a12	NA	NA	3.55594e-29	NA	FALSE
160	1.2257e-64	NA	0.976139	0.622584	0.353555	TRUE	3.95528	1 vs 2	0.659435	1 vs 3	0.953869	0.294434	Ticam2:chr18:46556828-46557026:-, Ticam2:chr18:46558329-46558761:-, Ticam2:chr18:46559072-46559522:-	Ticam2:ENSMUST00000070084.10	Ticam2	NA	NA	1.2257e-64	NA	FALSE
161	5.7052e-189	5.62601e-105	0.92964	0.600993	0.328647	TRUE	2.17157	1 vs 2	0.657294	1 vs 2	0.85928	0.201987	Slc7a14:chr3:31202856-31203257:-, Slc7a14:chr3:31206177-31206613:-	Slc7a14:ENSMUST00000091259.8	Slc7a14	NA	NA	5.62601e-105	NA	FALSE
162	3.90025e-99	4.49344e-80	0.810001	0.48324	0.326761	TRUE	1.51708	2 vs 1	0.653522	2 vs 1	0.620003	-0.0335196	Faxc:chr4:21997979-21998421:+, Faxc:chr4:22001059-22001481:+	Faxc:ENSMUST00000029908.7	Faxc	NA	NA	4.49344e-80	NA	FALSE
163	3.69888e-206	4.58722e-151	0.773046	0.446645	0.326401	TRUE	1.43983	2 vs 1	0.652802	2 vs 1	0.546091	-0.106711	St8sia3:chr18:64271742-64272307:+, St8sia3:chr18:64275769-64276197:+	St8sia3:ENSMUST00000025477.14	St8sia3	NA	NA	4.58722e-151	NA	FALSE
164	2.70963e-196	3.26208e-171	0.840909	0.517848	0.323061	TRUE	1.59359	2 vs 1	0.646122	2 vs 1	0.681818	0.0356958	Exoc6:chr19:37682861-37683297:+, Exoc6:chr19:37683654-37684101:+	Exoc6:ENSMUST00000238954.1	Exoc6	NA	NA	3.26208e-171	NA	FALSE
165	0	0	0.783825	0.448073	0.335752	TRUE	2.4228	3 vs 1	0.645224	4 vs 1	0.554034	-0.0911893	Rnf130:chr11:50118955-50119346:+, Rnf130:chr11:50120585-50121034:+, Rnf130:chr11:50124296-50124716:+, Rnf130:chr11:50125337-50125719:+	Rnf130:ENSMUST00000238748.1	Rnf130	NA	NA	0	NA	FALSE
166	1.82953e-153	1.06048e-143	0.559322	0.232199	0.327123	TRUE	1.5143	4 vs 1	0.64401	4 vs 1	0.172877	-0.471132	Rab30:chr7:92836144-92836741:+, Rab30:chr7:92836688-92837168:+, Rab30:chr7:92838009-92838464:+, Rab30:chr7:92844151-92844567:+	Rab30:ENSMUST00000032879.14	Rab30	NA	NA	1.06048e-143	NA	FALSE
167	2.85317e-10	NA	0.49558	0.169658	0.325922	TRUE	Inf	1 vs 3	0.643048	2 vs 4	0.0913242	-0.551724	Mctp2:chr7:72076005-72076325:-, Mctp2:chr7:72076607-72076998:-, Mctp2:chr7:72077770-72078172:-, Mctp2:chr7:72079238-72079646:-, Mctp2:chr7:72079406-72079820:-	Mctp2:ENSMUST00000079323.7	Mctp2	NA	NA	2.85317e-10	NA	FALSE
168	0.148658	NA	0.319149	0	0.319149	TRUE	Inf	2 vs 1	0.638298	2 vs 1	-0.361702	-1	Vwce:chr19:10664732-10665266:+, Vwce:chr19:10665907-10666216:+	Vwce:ENSMUST00000055115.8	Vwce	NA	NA	0.148658	NA	FALSE
169	4.09041e-101	2.83956e-92	0.804637	0.542845	0.261792	TRUE	1.62084	3 vs 1	0.637693	3 vs 2	0.50974	-0.127953	Entpd7:chr19:43730536-43730976:+, Entpd7:chr19:43732251-43732729:+, Entpd7:chr19:43734844-43735213:+	Entpd7:ENSMUST00000081079.5	Entpd7	NA	NA	2.83956e-92	NA	FALSE
170	5.059e-16	2.04294e-15	0.550355	0.234289	0.316066	TRUE	2.60772	3 vs 1	0.636802	2 vs 1	0.127953	-0.50885	Rad54b:chr4:11585375-11585800:+, Rad54b:chr4:11587047-11587657:+, Rad54b:chr4:11587646-11587779:+	Rad54b:ENSMUST00000095145.11	Rad54b	NA	NA	2.04294e-15	NA	FALSE
171	1.3605e-217	5.75035e-167	0.768271	0.400808	0.367463	TRUE	2.02852	2 vs 3	0.634669	1 vs 3	0.353617	-0.281052	Atp8a2:chr14:59638525-59638898:-, Atp8a2:chr14:59640366-59640808:-, Atp8a2:chr14:59647444-59647906:-	Atp8a2:ENSMUST00000080368.12	Atp8a2	NA	NA	5.75035e-167	NA	FALSE
172	0	8.12504e-268	0.385723	0.0687678	0.316955	TRUE	2.14045	1 vs 2	0.633911	1 vs 2	-0.228554	-0.862464	Vwa1:chr4:155768149-155768480:-, Vwa1:chr4:155769258-155769687:-	Vwa1:ENSMUST00000042196.3	Vwa1	NA	NA	8.12504e-268	NA	FALSE
173	8.17617e-38	3.06123e-16	0.395028	0.0782269	0.316801	TRUE	2.04046	2 vs 1	0.633602	2 vs 1	-0.209945	-0.843546	Asgr1:chr11:70057510-70057933:+, Asgr1:chr11:70058878-70059207:+	Asgr1:ENSMUST00000146411.8	Asgr1	NA	NA	3.06123e-16	NA	FALSE
174	1.54414e-221	2.3899e-245	0.937247	0.620812	0.316435	TRUE	2.21075	2 vs 1	0.632871	2 vs 1	0.874494	0.241623	Hyal1:chr9:107579714-107580142:+, Hyal1:chr9:107581314-107581710:+	Hyal1:ENSMUST00000010195.13	Hyal1	NA	NA	1.54414e-221	NA	FALSE
175	9.14287e-114	2.63351e-73	0.410748	0.127995	0.282753	TRUE	4.22658	2 vs 3	0.62949	2 vs 3	0.348901	-0.280589	Prox2:chr12:85078538-85078976:-, Prox2:chr12:85081734-85082152:-, Prox2:chr12:85085754-85086188:-, Prox2:chr12:85086340-85086721:-, Prox2:chr12:85086753-85087189:-, Prox2:chr12:85087037-85087746:-	Prox2:ENSMUST00000177289.8	Prox2	NA	NA	2.63351e-73	NA	FALSE
176	0.00445096	NA	0.520557	0.208333	0.312223	TRUE	1.41727	1 vs 2	0.624447	1 vs 2	0.0411136	-0.583333	Rxfp1:chr3:79641604-79641990:-, Rxfp1:chr3:79642078-79642524:-	Rxfp1:ENSMUST00000078527.12	Rxfp1	NA	NA	0.00445096	NA	FALSE
177	0.0190094	NA	0.781609	0.470588	0.311021	TRUE	1.39285	2 vs 1	0.622042	2 vs 1	0.563218	-0.0588235	1700028K03Rik:chr5:107549872-107550471:+, 1700028K03Rik:chr5:107551199-107551548:+	1700028K03Rik:ENSMUST00000238787.1	1700028K03Rik	NA	NA	0.0190094	NA	FALSE
178	0.0190094	NA	0.781609	0.470588	0.311021	TRUE	1.39285	2 vs 1	0.622042	2 vs 1	0.563218	-0.0588235	Gm42669:chr5:107549872-107550471:+, Gm42669:chr5:107551199-107551549:+	Gm42669:ENSMUST00000160160.5	Gm42669	NA	NA	0.0190094	NA	FALSE
179	0.180085	NA	0.380706	0.273135	0.107571	TRUE	#NAME?	1 vs 2	0.618203	3 vs 4	0.118203	-0.5	4930447C04Rik:chr12:72911627-72911983:-, 4930447C04Rik:chr12:72911772-72912119:-, 4930447C04Rik:chr12:72912709-72913420:-, 4930447C04Rik:chr12:72913142-72913313:-	4930447C04Rik:ENSMUST00000136075.7	4930447C04Rik	NA	NA	0.180085	NA	FALSE
180	1.02223e-164	1.31878e-114	0.880212	0.571269	0.308943	TRUE	1.70741	2 vs 1	0.617885	2 vs 1	0.760424	0.142539	Serpini1:chr3:75640592-75641050:+, Serpini1:chr3:75641922-75642448:+	Serpini1:ENSMUST00000029423.8	Serpini1	NA	NA	1.31878e-114	NA	FALSE
181	0.00119383	NA	0.642202	0.333333	0.308869	TRUE	1.27808	1 vs 2	0.617737	1 vs 2	0.284404	-0.333333	Stab2:chr10:86841036-86841711:-, Stab2:chr10:86841158-86841553:-	Stab2:ENSMUST00000035288.16	Stab2	NA	NA	0.00119383	NA	FALSE
182	4.34843e-161	3.56279e-157	0.228766	0.158584	0.0701816	TRUE	1.9294	2 vs 4	0.616381	2 vs 3	0.4884	-0.127982	Masp1:chr16:23477323-23477728:-, Masp1:chr16:23479277-23479657:-, Masp1:chr16:23479742-23480055:-, Masp1:chr16:23479942-23480175:-	Masp1:ENSMUST00000230040.1	Masp1	NA	NA	3.56279e-157	NA	FALSE
183	4.13402e-50	1.16169e-42	0.386027	0.0611296	0.324898	TRUE	4.25679	3 vs 4	0.615691	1 vs 5	-0.161812	-0.777503	Casp16:chr17:23546615-23546987:-, Casp16:chr17:23548614-23548975:-, Casp16:chr17:23548964-23549393:-, Casp16:chr17:23549789-23550106:-, Casp16:chr17:23549831-23550377:-	Casp16:ENSMUST00000088673.4	Casp16	NA	NA	1.16169e-42	NA	FALSE
184	0.65494	NA	1	0.692308	0.307692	TRUE	Inf	2 vs 1	0.615385	2 vs 1	1	0.384615	Rpe65:chr3:159624764-159624831:+, Rpe65:chr3:159625040-159625295:+	Rpe65:ENSMUST00000196999.4	Rpe65	NA	NA	0.65494	NA	FALSE
185	0.236274	NA	0.343718	0.32737	0.0163478	TRUE	1.82813	2 vs 3	0.611905	2 vs 3	0.25	-0.361905	Tecrl:chr5:83275751-83276077:-, Tecrl:chr5:83277997-83278681:-, Tecrl:chr5:83278539-83279017:-	Tecrl:ENSMUST00000053543.10	Tecrl	NA	NA	0.236274	NA	FALSE
186	0.00712139	NA	0.466544	0.254118	0.212427	TRUE	2.33076	4 vs 1	0.611765	4 vs 2	0.411765	-0.2	Btla:chr16:45252311-45252470:+, Btla:chr16:45252489-45252880:+, Btla:chr16:45252625-45252960:+, Btla:chr16:45253290-45253715:+, Btla:chr16:45254071-45254399:+	Btla:ENSMUST00000102802.9	Btla	NA	NA	0.00712139	NA	FALSE
187	0	0	0.728696	0.422875	0.305822	FALSE	1.299	1 vs 2	0.611643	1 vs 2	0.457393	-0.154251	Slc25a4:chr8:46207129-46207529:-, Slc25a4:chr8:46207355-46207679:-	Slc25a4:ENSMUST00000034049.4	Slc25a4	0	0	0	0	TRUE
188	0	0	0.364214	0.239422	0.124792	TRUE	1.60239	2 vs 1	0.608111	2 vs 1	0.264617	-0.343494	Polr3e:chr7:120945421-120945910:+, Polr3e:chr7:120945834-120946304:+, Polr3e:chr7:120947050-120947432:+	Polr3e:ENSMUST00000033173.14	Polr3e	NA	NA	0	NA	FALSE
189	0	0	0.520345	0.224308	0.296037	FALSE	1.90463	5 vs 1	0.607537	5 vs 1	0.203646	-0.403891	Tmem33:chr5:67286137-67286573:+, Tmem33:chr5:67286903-67287573:+, Tmem33:chr5:67287367-67287793:+, Tmem33:chr5:67287534-67288156:+, Tmem33:chr5:67291033-67291504:+	Tmem33:ENSMUST00000037918.11	Tmem33	0	0	0	0	TRUE
190	0.878283	NA	0.803571	0.5	0.303571	TRUE	1.40877	2 vs 1	0.607143	2 vs 1	0.607143	0	Vsx2:chr12:84594198-84594571:+, Vsx2:chr12:84595090-84595457:+	Vsx2:ENSMUST00000021665.11	Vsx2	NA	NA	0.878283	NA	FALSE
191	0	0	0.886772	0.583361	0.303412	FALSE	1.7216	2 vs 1	0.606823	2 vs 1	0.773545	0.166721	Cds2:chr2:132307255-132307670:+, Cds2:chr2:132311659-132312050:+	Cds2:ENSMUST00000103181.10	Cds2	0	0	0	0	TRUE
192	0.680101	NA	0.636364	0.333333	0.30303	TRUE	1.25276	2 vs 1	0.606061	2 vs 1	0.272727	-0.333333	Aym1:chr5:113357348-113357807:+, Aym1:chr5:113357535-113357821:+	Aym1:ENSMUST00000066573.1	Aym1	NA	NA	0.680101	NA	FALSE
193	3.80144e-12	1.15132e-12	0.78125	0.479381	0.301869	TRUE	1.35549	1 vs 2	0.603737	1 vs 2	0.5625	-0.0412371	Slc16a10:chr10:40033471-40033883:-, Slc16a10:chr10:40036399-40036856:-	Slc16a10:ENSMUST00000092566.7	Slc16a10	NA	NA	3.80144e-12	NA	FALSE
194	0.00110749	NA	0.677756	0.37371	0.304047	TRUE	3.57888	2 vs 4	0.601798	1 vs 4	0.357143	-0.244656	Lrrc71:chr3:87736919-87737290:-, Lrrc71:chr3:87737755-87737876:-, Lrrc71:chr3:87737884-87738339:-, Lrrc71:chr3:87738934-87739287:-	Lrrc71:ENSMUST00000023846.10	Lrrc71	NA	NA	0.00110749	NA	FALSE
195	4.34474e-42	9.07839e-46	0.855285	0.554596	0.300688	TRUE	1.5574	2 vs 1	0.601376	2 vs 1	0.710569	0.109193	Nfkb2:chr19:46311694-46312055:+, Nfkb2:chr19:46311979-46312385:+	Nfkb2:ENSMUST00000237330.1	Nfkb2	NA	NA	4.34474e-42	NA	FALSE
196	0	0	0.652139	0.375649	0.27649	TRUE	1.70977	1 vs 4	0.601349	2 vs 4	0.461595	-0.139754	Exoc3:chr13:74169449-74169795:-, Exoc3:chr13:74169734-74170180:-, Exoc3:chr13:74171340-74172037:-, Exoc3:chr13:74171925-74172334:-	Exoc3:ENSMUST00000035934.6	Exoc3	NA	NA	0	NA	FALSE
197	5.58286e-78	5.16796e-77	0.475371	0.175	0.300371	TRUE	1.452	1 vs 2	0.600742	1 vs 2	-0.0492582	-0.65	Pdlim5:chr3:142302176-142302747:-, Pdlim5:chr3:142302717-142303157:-	Pdlim5:ENSMUST00000170361.8	Pdlim5	NA	NA	5.16796e-77	NA	FALSE
198	9.44283e-73	3.39483e-68	0.655372	0.355263	0.300109	TRUE	1.23872	2 vs 1	0.600218	2 vs 1	0.310745	-0.289474	Far2:chr6:148175764-148176200:+, Far2:chr6:148176460-148176902:+	Far2:ENSMUST00000032443.13	Far2	NA	NA	3.39483e-68	NA	FALSE
199	1.56467e-305	6.97047e-197	0.847498	0.542649	0.304849	TRUE	2.40499	3 vs 1	0.599584	3 vs 1	0.786326	0.186743	Slc4a8:chr15:100815555-100816009:+, Slc4a8:chr15:100816386-100816860:+, Slc4a8:chr15:100823588-100823971:+	Slc4a8:ENSMUST00000023776.12	Slc4a8	NA	NA	6.97047e-197	NA	FALSE
200	0	0	0.439696	0.139702	0.299994	FALSE	2.11903	3 vs 1	0.599542	3 vs 1	-0.141521	-0.741063	Eif1ax:chrX:159385308-159385733:+, Eif1ax:chrX:159387608-159388042:+, Eif1ax:chrX:159389207-159389686:+	Eif1ax:ENSMUST00000087143.6	Eif1ax	0	0	0	0	TRUE
201	6.6325e-11	4.81796e-10	0.804878	0.505929	0.298949	TRUE	1.39335	2 vs 1	0.597898	2 vs 1	0.609756	0.0118577	Kcnh8:chr17:52978559-52979171:+, Kcnh8:chr17:52978816-52979194:+	Kcnh8:ENSMUST00000039366.10	Kcnh8	NA	NA	4.81796e-10	NA	FALSE
202	8.94636e-26	2.30061e-21	0.365071	0.208455	0.156616	TRUE	1.29902	2 vs 3	0.597656	2 vs 3	0.265625	-0.332031	Clca3a1:chr3:144729595-144730074:-, Clca3a1:chr3:144729990-144730251:-, Clca3a1:chr3:144730181-144730707:-	Clca3a1:ENSMUST00000059091.5	Clca3a1	NA	NA	2.30061e-21	NA	FALSE
203	8.3478e-58	9.26888e-53	0.717369	0.421832	0.295538	TRUE	1.24671	2 vs 1	0.591076	2 vs 1	0.434739	-0.156337	Lekr1:chr3:65683953-65684429:+, Lekr1:chr3:65685161-65685601:+	Lekr1:ENSMUST00000099075.3	Lekr1	NA	NA	9.26888e-53	NA	FALSE
204	0	0	0.512401	0.240492	0.271909	TRUE	1.65699	1 vs 3	0.591002	1 vs 3	0.116977	-0.474025	Stt3a:chr9:36729342-36729656:-, Stt3a:chr9:36731177-36731755:-, Stt3a:chr9:36732360-36732798:-	Stt3a:ENSMUST00000120381.8	Stt3a	NA	NA	0	NA	FALSE
205	3.20202e-16	3.53598e-14	0.296136	0.0875746	0.208562	TRUE	1.81143	2 vs 1	0.588464	2 vs 1	-0.187097	-0.775561	Psmb11:chr14:54626069-54626548:+, Psmb11:chr14:54627013-54628087:+, Psmb11:chr14:54628468-54629018:+	Psmb11:ENSMUST00000097177.4	Psmb11	NA	NA	3.53598e-14	NA	FALSE
206	6.29835e-174	5.37383e-173	0.581854	0.374901	0.206953	TRUE	1.39804	1 vs 2	0.587081	1 vs 2	0.139119	-0.447963	Arpin:chr7:79922546-79922993:-, Arpin:chr7:79925786-79926255:-, Arpin:chr7:79926273-79926797:-, Arpin:chr7:79926700-79926902:-	Arpin:ENSMUST00000048731.5	Arpin	NA	NA	5.37383e-173	NA	FALSE
207	2.48687e-70	5.2012e-55	0.711527	0.406499	0.305028	TRUE	1.73687	2 vs 3	0.58674	1 vs 3	0.382353	-0.204387	Layn:chr9:51054967-51055384:-, Layn:chr9:51055532-51056020:-, Layn:chr9:51056720-51057151:-	Layn:ENSMUST00000098782.3	Layn	NA	NA	5.2012e-55	NA	FALSE
208	2.42792e-10	5.27264e-09	0.495257	0.415094	0.0801628	TRUE	#NAME?	1 vs 3	0.586647	4 vs 7	0.436647	-0.15	Npr3:chr15:11839876-11840067:-, Npr3:chr15:11839897-11840278:-, Npr3:chr15:11840184-11840437:-, Npr3:chr15:11841631-11842034:-, Npr3:chr15:11843410-11843735:-, Npr3:chr15:11843412-11843962:-, Npr3:chr15:11844320-11844751:-	Npr3:ENSMUST00000066529.4	Npr3	NA	NA	5.27264e-09	NA	FALSE
209	8.95333e-41	1.02919e-41	0.733631	0.44077	0.292861	TRUE	1.25116	1 vs 2	0.585722	1 vs 2	0.467262	-0.11846	Cdk5rap2:chr4:70216855-70217229:-, Cdk5rap2:chr4:70222998-70223209:-	Cdk5rap2:ENSMUST00000144099.7	Cdk5rap2	NA	NA	8.95333e-41	NA	FALSE
210	0	0	0.861192	0.568978	0.292215	FALSE	1.54755	2 vs 1	0.584429	2 vs 1	0.722384	0.137955	Ube2j1:chr4:33049640-33050102:+, Ube2j1:chr4:33051982-33052367:+	Ube2j1:ENSMUST00000124992.7	Ube2j1	0	0	0	0	TRUE
211	2.18463e-26	NA	0.396955	0.0973757	0.299579	TRUE	3.44734	1 vs 2	0.583733	1 vs 3	-0.202703	-0.786436	Kcnj13:chr1:87382196-87382345:-, Kcnj13:chr1:87384665-87385088:-, Kcnj13:chr1:87386212-87386713:-	Kcnj13:ENSMUST00000113212.3	Kcnj13	NA	NA	2.18463e-26	NA	FALSE
212	0.0102848	NA	0.4375	0.145833	0.291667	TRUE	1.51635	2 vs 1	0.583333	2 vs 1	-0.125	-0.708333	Dnaaf1:chr8:119597458-119597871:+, Dnaaf1:chr8:119598133-119598459:+	Dnaaf1:ENSMUST00000093100.2	Dnaaf1	NA	NA	0.0102848	NA	FALSE
213	2.54203e-14	7.3989e-12	0.324296	0.30574	0.018556	TRUE	1.59878	2 vs 1	0.582873	2 vs 1	0.453841	-0.129032	Sema3a:chr5:13600616-13601057:+, Sema3a:chr5:13602160-13602624:+, Sema3a:chr5:13602597-13603022:+, Sema3a:chr5:13604033-13604443:+, Sema3a:chr5:13605778-13606320:+	Sema3a:ENSMUST00000030714.7	Sema3a	NA	NA	7.3989e-12	NA	FALSE
214	0.00104725	NA	0.732218	0.419773	0.312445	TRUE	2.31363	2 vs 1	0.582137	2 vs 1	0.0909091	-0.491228	Pla2g2d:chr4:138780783-138781157:+, Pla2g2d:chr4:138781315-138781546:+, Pla2g2d:chr4:138781151-138781521:+	Pla2g2d:ENSMUST00000030528.8	Pla2g2d	NA	NA	0.00104725	NA	FALSE
215	1.16283e-134	5.35581e-133	0.512359	0.221559	0.2908	TRUE	1.30605	2 vs 1	0.5816	2 vs 1	0.0247183	-0.556881	Gfm1:chr3:67474684-67475115:+, Gfm1:chr3:67476141-67476589:+	Gfm1:ENSMUST00000077271.8	Gfm1	NA	NA	5.35581e-133	NA	FALSE
216	1.52009e-63	1.23704e-62	0.591649	0.310357	0.281292	TRUE	1.77253	4 vs 1	0.581348	3 vs 1	0.194215	-0.387133	Ercc6:chr14:32578121-32578544:+, Ercc6:chr14:32579836-32580312:+, Ercc6:chr14:32580233-32580668:+, Ercc6:chr14:32580620-32580990:+	Ercc6:ENSMUST00000066807.7	Ercc6	NA	NA	1.23704e-62	NA	FALSE
217	0.162839	NA	0.481631	0.181818	0.299813	TRUE	#NAME?	1 vs 2	0.580808	1 vs 3	-0.0555556	-0.636364	Ssu2:chr6:112368749-112369076:-, Ssu2:chr6:112369015-112369142:-, Ssu2:chr6:112369429-112369785:-	Ssu2:ENSMUST00000238755.1	Ssu2	NA	NA	0.162839	NA	FALSE
218	0	0	0.910226	0.612852	0.297374	FALSE	2.4135	1 vs 3	0.578857	1 vs 2	0.80427	0.225413	Kazn:chr4:142139240-142139616:-, Kazn:chr4:142140745-142141166:-, Kazn:chr4:142141013-142141693:-	Kazn:ENSMUST00000036476.9	Kazn	0	0	0	0	TRUE
219	0	0	0.676872	0.383962	0.292909	TRUE	1.33783	4 vs 1	0.578776	4 vs 1	0.399046	-0.179729	Ppp4r2:chr6:100867608-100868055:+, Ppp4r2:chr6:100868045-100868593:+, Ppp4r2:chr6:100867997-100868773:+, Ppp4r2:chr6:100869550-100869945:+	Ppp4r2:ENSMUST00000063854.6	Ppp4r2	NA	NA	0	NA	FALSE
220	1.64726e-98	3.23887e-81	0.773935	0.485474	0.288461	TRUE	1.28878	1 vs 2	0.576922	1 vs 2	0.54787	-0.029052	Elac1:chr18:73735038-73735405:-, Elac1:chr18:73737479-73737876:-	Elac1:ENSMUST00000041138.2	Elac1	NA	NA	3.23887e-81	NA	FALSE
221	0.0174317	NA	0.317635	0.0671096	0.250525	TRUE	2.3705	1 vs 3	0.574414	1 vs 3	-0.0366972	-0.611111	1700019N19Rik:chr19:58781381-58781709:-, 1700019N19Rik:chr19:58783570-58783883:-, 1700019N19Rik:chr19:58783608-58784018:-	1700019N19Rik:ENSMUST00000028299.10	1700019N19Rik	NA	NA	0.0174317	NA	FALSE
222	0.121953	NA	0.605626	0.508448	0.0971783	TRUE	1.68176	3 vs 2	0.57381	3 vs 2	0.3	-0.27381	Il2ra:chr2:11690636-11691056:+, Il2ra:chr2:11691798-11692220:+, Il2ra:chr2:11693056-11693197:+	Il2ra:ENSMUST00000028111.5	Il2ra	NA	NA	0.121953	NA	FALSE
223	0.923499	NA	0.5	0.213115	0.286885	TRUE	1.30625	2 vs 1	0.57377	2 vs 1	0	-0.57377	Ggt6:chr11:72437980-72438487:+, Ggt6:chr11:72438326-72438559:+	Ggt6:ENSMUST00000076443.9	Ggt6	NA	NA	0.923499	NA	FALSE
224	6.8216e-94	1.02008e-76	0.50761	0.29157	0.21604	TRUE	1.82559	3 vs 2	0.573702	3 vs 2	-0.11	-0.683702	Spata6:chr4:111828086-111828456:+, Spata6:chr4:111828722-111829180:+, Spata6:chr4:111830836-111831316:+	Spata6:ENSMUST00000084354.3	Spata6	NA	NA	1.02008e-76	NA	FALSE
225	0	0	0.458181	0.254079	0.204102	FALSE	1.68435	2 vs 3	0.573512	2 vs 3	0.0672546	-0.506257	Sh3glb1:chr3:144686846-144687278:-, Sh3glb1:chr3:144688789-144689212:-, Sh3glb1:chr3:144691006-144691433:-, Sh3glb1:chr3:144691329-144691600:-	Sh3glb1:ENSMUST00000198254.4	Sh3glb1	0	0	0	0	TRUE
226	7.80164e-150	9.80285e-154	0.969123	0.682417	0.286706	TRUE	2.68148	2 vs 1	0.573412	2 vs 1	0.938246	0.364834	Nfatc4:chr14:55833575-55833989:+, Nfatc4:chr14:55836742-55836921:+	Nfatc4:ENSMUST00000172271.8	Nfatc4	NA	NA	7.80164e-150	NA	FALSE
227	0	0	0.883186	0.658719	0.224467	TRUE	1.713	1 vs 3	0.573231	1 vs 3	0.688528	0.115297	Arhgef9:chrX:95048868-95049303:-, Arhgef9:chrX:95050130-95050542:-, Arhgef9:chrX:95051883-95052247:-, Arhgef9:chrX:95054900-95055034:-	Arhgef9:ENSMUST00000181987.7	Arhgef9	NA	NA	0	NA	FALSE
228	0	0	0.939981	0.668172	0.271808	TRUE	3.25244	2 vs 1	0.570635	2 vs 1	0.680855	0.11022	Seh1l:chr18:67793215-67793648:+, Seh1l:chr18:67794926-67795474:+, Seh1l:chr18:67795182-67795487:+	Seh1l:ENSMUST00000025421.8	Seh1l	NA	NA	0	NA	FALSE
229	5.33119e-31	2.69329e-21	0.688059	0.550992	0.137067	TRUE	2.29425	3 vs 2	0.57038	3 vs 2	-0.186747	-0.757127	Tmem220:chr11:67034322-67034790:+, Tmem220:chr11:67034773-67035628:+, Tmem220:chr11:67035530-67036175:+	Tmem220:ENSMUST00000061786.5	Tmem220	NA	NA	2.69329e-21	NA	FALSE
230	0	0	0.892872	0.607874	0.284998	FALSE	1.68203	1 vs 2	0.569996	1 vs 2	0.785744	0.215749	Scrn1:chr6:54505890-54506243:-, Scrn1:chr6:54509052-54509451:-	Scrn1:ENSMUST00000019268.10	Scrn1	0	0	0	0	TRUE
231	3.01751e-29	NA	0.966805	0.682065	0.28474	TRUE	2.60832	2 vs 1	0.56948	2 vs 1	0.93361	0.36413	Slc26a3:chr12:31473555-31473948:+, Slc26a3:chr12:31478404-31478552:+	Slc26a3:ENSMUST00000001254.5	Slc26a3	NA	NA	3.01751e-29	NA	FALSE
232	2.11426e-246	4.47226e-257	0.497968	0.214047	0.283922	TRUE	1.41536	4 vs 1	0.56934	4 vs 1	-0.00326619	-0.572606	Btrc:chr19:45528906-45529336:+, Btrc:chr19:45529566-45530015:+, Btrc:chr19:45531684-45532080:+, Btrc:chr19:45532947-45533343:+	Btrc:ENSMUST00000065601.12	Btrc	NA	NA	2.11426e-246	NA	FALSE
233	1.32605e-11	NA	0.373494	0.0893855	0.284109	TRUE	1.8039	2 vs 1	0.568217	2 vs 1	-0.253012	-0.821229	Smim40:chr17:33906301-33906725:+, Smim40:chr17:33908524-33908906:+	Smim40:ENSMUST00000172817.1	Smim40	NA	NA	1.32605e-11	NA	FALSE
234	0.182367	NA	0.8	0.516129	0.283871	TRUE	1.32176	2 vs 1	0.567742	2 vs 1	0.6	0.0322581	Aoah:chr13:21023354-21023679:+, Aoah:chr13:21023889-21024278:+	Aoah:ENSMUST00000021757.4	Aoah	NA	NA	0.182367	NA	FALSE
235	1.86081e-113	3.36178e-109	0.617507	0.334689	0.282818	TRUE	1.16603	2 vs 1	0.565635	2 vs 1	0.235013	-0.330622	Agbl3:chr6:34785111-34785592:+, Agbl3:chr6:34785875-34786340:+	Agbl3:ENSMUST00000115012.7	Agbl3	NA	NA	3.36178e-109	NA	FALSE
236	1.80131e-20	3.39215e-15	0.600388	0.337789	0.262599	TRUE	2.34881	2 vs 1	0.564753	4 vs 1	0.316547	-0.248206	Ecm2:chr13:49531246-49531697:+, Ecm2:chr13:49531614-49532169:+, Ecm2:chr13:49532386-49532834:+, Ecm2:chr13:49534102-49534497:+	Ecm2:ENSMUST00000051504.7	Ecm2	NA	NA	3.39215e-15	NA	FALSE
237	1.43166e-80	8.22429e-75	0.788442	0.506095	0.282347	TRUE	1.29118	1 vs 2	0.564695	1 vs 2	0.576884	0.0121896	Cradd:chr10:95174683-95175125:-, Cradd:chr10:95175196-95175651:-	Cradd:ENSMUST00000220279.1	Cradd	NA	NA	8.22429e-75	NA	FALSE
238	5.69284e-62	7.98667e-50	0.644032	0.398679	0.245353	TRUE	Inf	1 vs 3	0.56465	1 vs 9	0.247423	-0.317227	Slfn8:chr11:82997410-82997614:-, Slfn8:chr11:82997722-82997940:-, Slfn8:chr11:82998175-82998345:-, Slfn8:chr11:82998353-82998570:-, Slfn8:chr11:82998365-82998780:-, Slfn8:chr11:82998656-82999108:-, Slfn8:chr11:83000945-83001224:-, Slfn8:chr11:83001866-83002352:-, Slfn8:chr11:83002025-83002571:-	Slfn8:ENSMUST00000038141.14	Slfn8	NA	NA	7.98667e-50	NA	FALSE
239	0.00250759	NA	0.44	0.158228	0.281772	TRUE	1.43031	1 vs 2	0.563544	1 vs 2	-0.12	-0.683544	Slamf7:chr1:171630330-171630917:-, Slamf7:chr1:171630599-171631397:-	Slamf7:ENSMUST00000192195.5	Slamf7	NA	NA	0.00250759	NA	FALSE
240	0.00856502	NA	0.923077	0.641509	0.281567	TRUE	1.90299	2 vs 1	0.563135	2 vs 1	0.846154	0.283019	Lpin3:chr2:160905362-160905916:+, Lpin3:chr2:160905628-160906046:+	Lpin3:ENSMUST00000109455.8	Lpin3	NA	NA	0.00856502	NA	FALSE
241	0.00070633	NA	0.546948	0.261301	0.285647	TRUE	2.26176	3 vs 1	0.561905	3 vs 1	0.133333	-0.428571	Nxpe5:chr5:138251544-138251936:+, Nxpe5:chr5:138252157-138252579:+, Nxpe5:chr5:138252943-138253419:+	Nxpe5:ENSMUST00000159964.1	Nxpe5	NA	NA	0.00070633	NA	FALSE
242	0	0	0.848166	0.581228	0.266938	FALSE	1.54207	3 vs 1	0.561845	3 vs 1	0.664892	0.103048	Prkar1a:chr11:109667409-109667849:+, Prkar1a:chr11:109668691-109669299:+, Prkar1a:chr11:109669245-109669701:+	Prkar1a:ENSMUST00000106677.7	Prkar1a	0	0	0	0	TRUE
243	0.0351014	NA	0.94693	0.666667	0.280264	TRUE	2.18847	2 vs 1	0.560527	2 vs 1	0.893861	0.333333	Chrnb3:chr8:27397136-27397551:+, Chrnb3:chr8:27399347-27399730:+	Chrnb3:ENSMUST00000060943.4	Chrnb3	NA	NA	0.0351014	NA	FALSE
244	0	0	0.724615	0.445634	0.27898	TRUE	1.66925	2 vs 1	0.559201	3 vs 1	0.429046	-0.130155	Bri3bp:chr5:125454697-125455167:+, Bri3bp:chr5:125459581-125460118:+, Bri3bp:chr5:125459977-125460411:+, Bri3bp:chr5:125460462-125460885:+	Bri3bp:ENSMUST00000049040.13	Bri3bp	NA	NA	0	NA	FALSE
245	6.71792e-139	1.81383e-101	0.468241	0.189282	0.278959	TRUE	2.53019	3 vs 1	0.558097	3 vs 1	-0.130641	-0.688738	Retsat:chr6:72607146-72607497:+, Retsat:chr6:72607977-72608532:+, Retsat:chr6:72608486-72609012:+	Retsat:ENSMUST00000070597.12	Retsat	NA	NA	1.81383e-101	NA	FALSE
246	1.53603e-65	5.55472e-67	0.525012	0.246646	0.278366	TRUE	1.21671	2 vs 1	0.556731	2 vs 1	0.0500231	-0.506708	Pcsk2:chr2:143813643-143814084:+, Pcsk2:chr2:143815879-143816285:+	Pcsk2:ENSMUST00000028905.9	Pcsk2	NA	NA	1.53603e-65	NA	FALSE
247	4.61954e-168	2.70516e-78	0.810312	0.532409	0.277904	TRUE	1.32222	1 vs 2	0.555807	1 vs 2	0.620625	0.0648179	Prima1:chr12:103194454-103194798:-, Prima1:chr12:103196854-103197265:-	Prima1:ENSMUST00000074416.9	Prima1	NA	NA	2.70516e-78	NA	FALSE
248	2.38099e-48	1.13275e-51	0.970293	0.721723	0.24857	TRUE	4.84409	1 vs 2	0.555752	1 vs 3	0.944444	0.388693	Hcar1:chr5:123873568-123873754:-, Hcar1:chr5:123873674-123874078:-, Hcar1:chr5:123876685-123877077:-, Hcar1:chr5:123876851-123877375:-	Hcar1:ENSMUST00000164267.1	Hcar1	NA	NA	2.38099e-48	NA	FALSE
249	0	0	0.418806	0.340337	0.0784697	TRUE	-2.09443	5 vs 3	0.554989	7 vs 5	-0.154515	-0.709504	Tnik:chr3:28668054-28668758:+, Tnik:chr3:28668058-28668959:+, Tnik:chr3:28668410-28668770:+, Tnik:chr3:28668770-28669247:+, Tnik:chr3:28670039-28670709:+, Tnik:chr3:28671974-28672649:+, Tnik:chr3:28675328-28675858:+	Tnik:ENSMUST00000159236.8	Tnik	NA	NA	0	NA	FALSE
250	0	0	0.755435	0.478105	0.27733	FALSE	1.21545	2 vs 1	0.55466	2 vs 1	0.51087	-0.0437898	Dnajb1:chr8:83610578-83611014:+, Dnajb1:chr8:83611514-83611948:+	Dnajb1:ENSMUST00000005620.9	Dnajb1	0	0	0	0	TRUE
251	0	0	0.906032	0.585899	0.320133	TRUE	4.50202	3 vs 1	0.553667	3 vs 1	0.393956	-0.159711	Lyl1:chr8:84704305-84704786:+, Lyl1:chr8:84705886-84706264:+, Lyl1:chr8:84705745-84706537:+	Lyl1:ENSMUST00000238562.1	Lyl1	NA	NA	0	NA	FALSE
252	0	0	0.365271	0.0884498	0.276821	FALSE	1.78015	1 vs 2	0.553643	1 vs 2	-0.269457	-0.8231	Cyrib:chr15:63929093-63929457:-, Cyrib:chr15:63930892-63931302:-	Cyrib:ENSMUST00000063838.10	Cyrib	0	0	0	0	TRUE
253	0.0151366	NA	0.350877	0.0740741	0.276803	TRUE	1.91054	2 vs 1	0.553606	2 vs 1	-0.298246	-0.851852	Klk7:chr7:43815704-43816089:+, Klk7:chr7:43816066-43816385:+	Klk7:ENSMUST00000032955.6	Klk7	NA	NA	0.0151366	NA	FALSE
254	0.000147813	NA	0.68	0.403317	0.276683	TRUE	1.14543	2 vs 1	0.553366	2 vs 1	0.36	-0.193366	Btbd16:chr7:130824244-130824455:+, Btbd16:chr7:130825509-130825901:+	Btbd16:ENSMUST00000048453.6	Btbd16	NA	NA	0.000147813	NA	FALSE
255	0.676944	NA	0.276094	0	0.276094	TRUE	Inf	2 vs 1	0.552189	2 vs 1	-0.447811	-1	Samd3:chr10:26271795-26272208:+, Samd3:chr10:26272568-26272916:+	Samd3:ENSMUST00000060716.5	Samd3	NA	NA	0.676944	NA	FALSE
256	6.77761e-106	1.86563e-107	0.4985	0.200038	0.298463	TRUE	1.45081	2 vs 3	0.551562	1 vs 3	-0.0773279	-0.62889	Tceanc2:chr4:107134155-107134539:-, Tceanc2:chr4:107135072-107135520:-, Tceanc2:chr4:107138753-107139186:-	Tceanc2:ENSMUST00000057043.9	Tceanc2	NA	NA	6.77761e-106	NA	FALSE
257	2.54779e-42	1.99325e-37	0.456742	0.205843	0.250899	TRUE	1.50078	1 vs 3	0.550946	1 vs 3	0.116942	-0.434004	Grm1:chr10:10686059-10686418:-, Grm1:chr10:10688561-10688903:-, Grm1:chr10:10688711-10689225:-	Grm1:ENSMUST00000105561.8	Grm1	NA	NA	1.99325e-37	NA	FALSE
258	1.09063e-06	0.000457756	0.752163	0.476923	0.27524	TRUE	1.20255	1 vs 2	0.550479	1 vs 2	0.504325	-0.0461538	P2rx3:chr2:84996658-84997002:-, P2rx3:chr2:84998452-84998954:-	P2rx3:ENSMUST00000028465.13	P2rx3	NA	NA	0.000457756	NA	FALSE
259	3.17806e-180	3.46959e-156	0.18621	0.133822	0.0523882	TRUE	1.32666	2 vs 3	0.550342	2 vs 3	0.459519	-0.0908226	Zrsr2:chrX:163950293-163950761:-, Zrsr2:chrX:163952563-163952978:-, Zrsr2:chrX:163952804-163953351:-	Zrsr2:ENSMUST00000090840.9	Zrsr2	NA	NA	3.46959e-156	NA	FALSE
260	8.52796e-229	1.9955e-229	0.255822	0.143609	0.112213	TRUE	1.45452	2 vs 7	0.548758	2 vs 7	0.144373	-0.404385	Uggt1:chr1:36135351-36135775:-, Uggt1:chr1:36139965-36140380:-, Uggt1:chr1:36141075-36141539:-, Uggt1:chr1:36141453-36141901:-, Uggt1:chr1:36142169-36142529:-, Uggt1:chr1:36142203-36142782:-, Uggt1:chr1:36143419-36143849:-	Uggt1:ENSMUST00000046875.13	Uggt1	NA	NA	8.52796e-229	NA	FALSE
261	2.76911e-05	NA	0.801527	0.527473	0.274054	TRUE	1.28586	2 vs 1	0.548108	2 vs 1	0.603053	0.0549451	Ntn4:chr10:93745626-93745983:+, Ntn4:chr10:93746381-93746728:+	Ntn4:ENSMUST00000020204.4	Ntn4	NA	NA	2.76911e-05	NA	FALSE
262	1.14282e-131	3.94447e-125	0.794888	0.524743	0.270145	TRUE	1.30063	1 vs 3	0.547562	1 vs 3	0.554644	0.00708278	Pias1:chr9:62878314-62878724:-, Pias1:chr9:62878357-62878948:-, Pias1:chr9:62880023-62880450:-	Pias1:ENSMUST00000098651.5	Pias1	NA	NA	3.94447e-125	NA	FALSE
263	0	0	0.656837	0.411608	0.245229	TRUE	2.29475	4 vs 1	0.547188	3 vs 1	0.353532	-0.193655	Gmps:chr3:64016579-64016743:+, Gmps:chr3:64019329-64019804:+, Gmps:chr3:64021118-64021592:+, Gmps:chr3:64021787-64022322:+, Gmps:chr3:64022208-64022579:+	Gmps:ENSMUST00000029405.7	Gmps	NA	NA	0	NA	FALSE
264	1	NA	1	0.727273	0.272727	TRUE	Inf	2 vs 1	0.545455	2 vs 1	1	0.454545	Gm47985:chr1:151183902-151184157:+, Gm47985:chr1:151183975-151184243:+	Gm47985:ENSMUST00000225278.1	Gm47985	NA	NA	1	NA	FALSE
265	4.76189e-10	1.26897e-09	0.635356	0.389086	0.24627	TRUE	1.49974	1 vs 4	0.543494	2 vs 3	0.384615	-0.158879	Ptgfr:chr3:151797461-151797865:-, Ptgfr:chr3:151798302-151798537:-, Ptgfr:chr3:151800716-151801167:-, Ptgfr:chr3:151801322-151801703:-	Ptgfr:ENSMUST00000029670.6	Ptgfr	NA	NA	1.26897e-09	NA	FALSE
266	1.65327e-249	1.53588e-243	0.527452	0.255793	0.271659	TRUE	1.17787	1 vs 2	0.543319	1 vs 2	0.0549049	-0.488414	Anxa7:chr14:20455256-20455637:-, Anxa7:chr14:20456104-20456540:-	Anxa7:ENSMUST00000065504.16	Anxa7	NA	NA	1.53588e-243	NA	FALSE
267	4.32398e-08	NA	0.928161	0.657143	0.271018	TRUE	1.90819	2 vs 1	0.542036	2 vs 1	0.856322	0.314286	Asb11:chrX:164458538-164458955:+, Asb11:chrX:164458750-164459192:+	Asb11:ENSMUST00000036858.10	Asb11	NA	NA	4.32398e-08	NA	FALSE
268	8.92707e-168	2.71624e-168	0.775068	0.504109	0.270958	TRUE	1.27843	3 vs 1	0.541998	3 vs 1	0.551629	0.00963113	Abhd5:chr9:122379438-122379878:+, Abhd5:chr9:122380204-122380791:+, Abhd5:chr9:122381134-122381524:+	Abhd5:ENSMUST00000156520.7	Abhd5	NA	NA	8.92707e-168	NA	FALSE
269	5.59025e-19	NA	0.441708	0.152607	0.289101	TRUE	3.04452	1 vs 3	0.541176	1 vs 4	-0.025	-0.566176	Ccr1:chr9:123961362-123961663:-, Ccr1:chr9:123962295-123962803:-, Ccr1:chr9:123962507-123962865:-, Ccr1:chr9:123962831-123963433:-	Ccr1:ENSMUST00000026911.5	Ccr1	NA	NA	5.59025e-19	NA	FALSE
270	3.37467e-148	3.11603e-128	0.838879	0.563977	0.274902	TRUE	1.5001	1 vs 3	0.540519	1 vs 3	0.684762	0.144242	Slc16a7:chr10:125219252-125219717:-, Slc16a7:chr10:125223868-125224294:-, Slc16a7:chr10:125227374-125227891:-	Slc16a7:ENSMUST00000211781.1	Slc16a7	NA	NA	3.11603e-128	NA	FALSE
271	7.74766e-89	1.62186e-89	0.721574	0.451597	0.269977	TRUE	1.1465	2 vs 1	0.539955	2 vs 1	0.443149	-0.0968061	Rara:chr11:98973755-98974226:+, Rara:chr11:98974581-98974942:+	Rara:ENSMUST00000068133.9	Rara	NA	NA	7.74766e-89	NA	FALSE
272	0	2.54327e-291	0.634145	0.355302	0.278844	FALSE	1.16907	1 vs 3	0.53974	1 vs 3	0.299163	-0.240577	Pdcd6ip:chr9:113651716-113652102:-, Pdcd6ip:chr9:113654157-113654490:-, Pdcd6ip:chr9:113654398-113654868:-	Pdcd6ip:ENSMUST00000035086.12	Pdcd6ip	0	1.82268e-290	2.54327e-291	1.87176e-290	TRUE
273	0.443223	NA	0.555556	0.285714	0.269841	TRUE	1.13943	2 vs 1	0.539683	2 vs 1	0.111111	-0.428571	Acoxl:chr2:128123036-128123530:+, Acoxl:chr2:128123478-128123914:+	Acoxl:ENSMUST00000028859.7	Acoxl	NA	NA	0.443223	NA	FALSE
274	0	0	0.555302	0.281042	0.274261	FALSE	1.23275	1 vs 3	0.538839	1 vs 3	0.135005	-0.403834	Rab11a:chr9:64715245-64715677:-, Rab11a:chr9:64716184-64716581:-, Rab11a:chr9:64716539-64717069:-	Rab11a:ENSMUST00000169058.7	Rab11a	0	0	0	0	TRUE
275	0	0	0.516854	0.247698	0.269156	FALSE	1.17837	1 vs 2	0.538311	1 vs 2	0.0337079	-0.504603	Ddx5:chr11:106780341-106780745:-, Ddx5:chr11:106781497-106781913:-	Ddx5:ENSMUST00000021062.11	Ddx5	0	0	0	0	TRUE
276	3.47612e-78	2.10665e-53	0.764683	0.493155	0.271528	TRUE	#NAME?	1 vs 4	0.537372	1 vs 5	0.512715	-0.0246575	Scube1:chr15:83602583-83602952:-, Scube1:chr15:83603322-83603747:-, Scube1:chr15:83604961-83605349:-, Scube1:chr15:83606473-83606759:-, Scube1:chr15:83606410-83606999:-	Scube1:ENSMUST00000043634.11	Scube1	NA	NA	2.10665e-53	NA	FALSE
277	0	0	0.795	0.510922	0.284078	TRUE	1.81521	1 vs 4	0.536372	1 vs 4	0.334762	-0.20161	Gspt1:chr16:11216235-11216597:-, Gspt1:chr16:11216510-11216973:-, Gspt1:chr16:11218272-11218747:-, Gspt1:chr16:11220327-11220773:-	Gspt1:ENSMUST00000167571.7	Gspt1	NA	NA	0	NA	FALSE
278	0.149061	NA	0.251736	0.188946	0.0627898	TRUE	1.62944	2 vs 1	0.536232	2 vs 1	0.166667	-0.369565	Ccr9:chr9:123780952-123781652:+, Ccr9:chr9:123781452-123781721:+, Ccr9:chr9:123781528-123782047:+, Ccr9:chr9:123783958-123784330:+	Ccr9:ENSMUST00000166236.8	Ccr9	NA	NA	0.149061	NA	FALSE
279	0	0	0.766033	0.465967	0.300065	FALSE	1.41679	1 vs 2	0.534052	1 vs 2	0.59651	0.0624573	Calm3:chr7:16915353-16915733:-, Calm3:chr7:16916762-16917147:-, Calm3:chr7:16916906-16917265:-	Calm3:ENSMUST00000019514.9	Calm3	0	0	0	0	TRUE
280	4.48253e-57	1.86616e-54	0.664601	0.397673	0.266927	TRUE	1.09903	1 vs 2	0.533854	1 vs 2	0.329201	-0.204653	Eloa:chr4:136003293-136003747:-, Eloa:chr4:136005222-136005681:-	Eloa:ENSMUST00000030427.5	Eloa	NA	NA	1.86616e-54	NA	FALSE
281	2.93244e-40	NA	0.351399	0.132489	0.21891	TRUE	-3.66589	3 vs 5	0.533213	5 vs 6	-0.273469	-0.806683	Fbxl22:chr9:66508374-66508832:-, Fbxl22:chr9:66508615-66509110:-, Fbxl22:chr9:66509477-66509861:-, Fbxl22:chr9:66509888-66510234:-, Fbxl22:chr9:66510990-66511190:-, Fbxl22:chr9:66511533-66511981:-	Fbxl22:ENSMUST00000056890.9	Fbxl22	NA	NA	2.93244e-40	NA	FALSE
282	0	0	0.441596	0.176475	0.265122	TRUE	1.30573	2 vs 1	0.530243	2 vs 1	-0.116808	-0.647051	Rgma:chr7:73419492-73419966:+, Rgma:chr7:73422252-73422503:+	Rgma:ENSMUST00000119206.2	Rgma	NA	NA	0	NA	FALSE
283	0.0232436	0.0301292	0.347903	0.0856226	0.26228	TRUE	Inf	2 vs 1	0.530037	4 vs 3	0.161616	-0.368421	Albfm1:chr5:90597508-90598004:+, Albfm1:chr5:90598231-90598320:+, Albfm1:chr5:90597763-90598231:+, Albfm1:chr5:90600665-90601309:+	Albfm1:ENSMUST00000094615.7	Albfm1	NA	NA	0.0301292	NA	FALSE
284	0	0	0.293506	0.143655	0.149851	FALSE	1.6108	3 vs 5	0.529816	4 vs 5	-0.0448017	-0.574618	Kdsr:chr1:106720365-106720871:-, Kdsr:chr1:106720854-106721289:-, Kdsr:chr1:106721376-106722002:-, Kdsr:chr1:106723252-106723783:-, Kdsr:chr1:106723828-106724311:-	Kdsr:ENSMUST00000010049.5	Kdsr	0	0	0	0	TRUE
285	7.40755e-15	4.22775e-13	0.407542	0.237742	0.1698	TRUE	1.88185	3 vs 2	0.529808	3 vs 2	0.078481	-0.451327	Lpar5:chr6:125083105-125083465:+, Lpar5:chr6:125083659-125084110:+, Lpar5:chr6:125085757-125086137:+	Lpar5:ENSMUST00000088292.6	Lpar5	NA	NA	4.22775e-13	NA	FALSE
286	5.13219e-113	3.78423e-105	0.470376	0.171209	0.299166	TRUE	2.1199	3 vs 1	0.529105	3 vs 1	0.293508	-0.235597	Cntnap2:chr6:47298869-47299446:+, Cntnap2:chr6:47299225-47299750:+, Cntnap2:chr6:47303809-47304213:+	Cntnap2:ENSMUST00000114641.7	Cntnap2	NA	NA	3.78423e-105	NA	FALSE
287	0.247752	NA	0.708333	0.444444	0.263889	TRUE	1.11045	2 vs 1	0.527778	2 vs 1	0.416667	-0.111111	Col10a1:chr10:34396568-34397069:+, Col10a1:chr10:34396802-34397085:+	Col10a1:ENSMUST00000105511.1	Col10a1	NA	NA	0.247752	NA	FALSE
288	7.08761e-33	1.42486e-24	0.85	0.586319	0.263681	TRUE	1.38583	2 vs 1	0.527362	2 vs 1	0.7	0.172638	Tunar:chr12:105381733-105382153:+, Tunar:chr12:105383560-105383932:+	Tunar:ENSMUST00000180458.8	Tunar	NA	NA	1.42486e-24	NA	FALSE
289	3.00206e-38	1.72925e-32	0.56994	0.306358	0.263582	TRUE	1.09881	2 vs 1	0.527164	2 vs 1	0.139881	-0.387283	Spata33:chr8:123213053-123213436:+, Spata33:chr8:123216514-123216961:+	Spata33:ENSMUST00000212760.1	Spata33	NA	NA	1.72925e-32	NA	FALSE
290	1.53858e-107	1.7321e-103	0.313375	0.0968991	0.216476	TRUE	1.62004	3 vs 1	0.525984	2 vs 1	-0.236334	-0.762317	Zfp623:chr15:75948947-75949476:+, Zfp623:chr15:75952021-75952467:+, Zfp623:chr15:75953570-75954313:+	Zfp623:ENSMUST00000037260.7	Zfp623	NA	NA	1.7321e-103	NA	FALSE
291	1.84036e-136	4.57426e-140	0.526457	0.263623	0.262834	TRUE	1.13315	2 vs 1	0.525667	2 vs 1	0.0529134	-0.472754	Rnmt:chr18:68321517-68321958:+, Rnmt:chr18:68324371-68324852:+	Rnmt:ENSMUST00000009679.10	Rnmt	NA	NA	1.84036e-136	NA	FALSE
292	0.0601181	NA	0.4	0.137255	0.262745	TRUE	1.43281	1 vs 2	0.52549	1 vs 2	-0.2	-0.72549	Tnk1:chr11:69850813-69850930:-, Tnk1:chr11:69850949-69851503:-	Tnk1:ENSMUST00000001626.9	Tnk1	NA	NA	0.0601181	NA	FALSE
293	2.20420181944628e-315	6.14538e-303	0.410704	0.244469	0.166235	TRUE	1.9219	4 vs 1	0.52471	2 vs 1	0.358752	-0.165958	Atg4b:chr1:93787794-93788238:+, Atg4b:chr1:93789040-93789505:+, Atg4b:chr1:93789423-93789829:+, Atg4b:chr1:93790215-93790610:+	Atg4b:ENSMUST00000027502.15	Atg4b	NA	NA	6.14538e-303	NA	FALSE
294	1.97626258336499e-323	0	0.522576	0.244562	0.278015	TRUE	1.87829	4 vs 1	0.523813	4 vs 1	-0.0271367	-0.550949	Gpatch11:chr17:78845063-78845339:+, Gpatch11:chr17:78846417-78846869:+, Gpatch11:chr17:78847148-78847429:+, Gpatch11:chr17:78847999-78848308:+	Gpatch11:ENSMUST00000170759.2	Gpatch11	NA	NA	1.97626258336499e-323	NA	FALSE
295	2.59857e-160	1.95261e-86	0.619226	0.358335	0.260891	TRUE	1.06886	1 vs 2	0.521782	1 vs 2	0.238453	-0.283329	Ftsj1:chrX:8238484-8238661:-, Ftsj1:chrX:8240362-8240787:-	Ftsj1:ENSMUST00000033513.9	Ftsj1	NA	NA	1.95261e-86	NA	FALSE
296	2.95505e-08	NA	0.945364	0.684313	0.261051	TRUE	2.16237	1 vs 2	0.520833	1 vs 2	0.895833	0.375	Elobl:chr11:88961798-88962012:-, Elobl:chr11:88964619-88965046:-, Elobl:chr11:88964462-88965170:-	Elobl:ENSMUST00000061938.13	Elobl	NA	NA	2.95505e-08	NA	FALSE
297	2.42726e-133	1.37529e-146	0.574673	0.395621	0.179052	TRUE	1.66591	2 vs 1	0.520813	2 vs 1	0.636805	0.115992	Edem1:chr6:108855384-108855804:+, Edem1:chr6:108858957-108859410:+, Edem1:chr6:108861616-108862031:+	Edem1:ENSMUST00000089162.4	Edem1	NA	NA	2.42726e-133	NA	FALSE
298	9.1835e-167	1.02038e-156	0.615181	0.33528	0.279901	TRUE	1.35421	1 vs 5	0.519617	1 vs 5	0.132857	-0.38676	2610002M06Rik:chrX:107782751-107783124:-, 2610002M06Rik:chrX:107783658-107784106:-, 2610002M06Rik:chrX:107784135-107784577:-, 2610002M06Rik:chrX:107785392-107785844:-, 2610002M06Rik:chrX:107787279-107787711:-	2610002M06Rik:ENSMUST00000120722.1	2610002M06Rik	NA	NA	1.02038e-156	NA	FALSE
299	0.00130767	0.00236007	0.329385	0.142548	0.186837	TRUE	1.71398	1 vs 3	0.517508	1 vs 3	0.0545455	-0.462963	Gm3646:chr1:39799303-39799705:-, Gm3646:chr1:39803853-39804281:-, Gm3646:chr1:39804144-39804395:-	Gm3646:ENSMUST00000171319.3	Gm3646	NA	NA	0.00236007	NA	FALSE
300	0	0	0.586974	0.328259	0.258715	FALSE	1.06754	2 vs 1	0.517431	2 vs 1	0.173949	-0.343482	Hsbp1:chr8:119347949-119348260:+, Hsbp1:chr8:119348548-119348929:+	Hsbp1:ENSMUST00000034300.7	Hsbp1	0	0	0	0	TRUE
301	4.24317e-102	4.24157e-105	0.49237	0.233658	0.258712	TRUE	1.15725	2 vs 1	0.517424	2 vs 1	-0.0152604	-0.532684	Fam120b:chr17:15431700-15432066:+, Fam120b:chr17:15433152-15433581:+	Fam120b:ENSMUST00000055352.7	Fam120b	NA	NA	4.24317e-102	NA	FALSE
302	5.17324e-37	3.05218e-28	0.912738	0.654255	0.258482	TRUE	1.70973	1 vs 2	0.516964	1 vs 2	0.825475	0.308511	Dpf3:chr12:83205180-83205518:-, Dpf3:chr12:83213693-83214116:-	Dpf3:ENSMUST00000178756.7	Dpf3	NA	NA	3.05218e-28	NA	FALSE
303	5.92032e-116	3.03493e-103	0.374445	0.299897	0.0745478	TRUE	1.7122	3 vs 2	0.516701	3 vs 2	0.599473	0.0827713	Paip1:chr13:119456801-119457473:+, Paip1:chr13:119457074-119457404:+, Paip1:chr13:119457797-119458260:+, Paip1:chr13:119459934-119460323:+	Paip1:ENSMUST00000026520.13	Paip1	NA	NA	3.03493e-103	NA	FALSE
304	4.00821e-301	1.28349e-252	0.786662	0.518699	0.267963	TRUE	1.55085	1 vs 2	0.516479	1 vs 2	0.660221	0.143742	Cask:chrX:13517080-13517455:-, Cask:chrX:13520944-13521344:-, Cask:chrX:13521229-13521779:-	Cask:ENSMUST00000115436.8	Cask	NA	NA	1.28349e-252	NA	FALSE
305	3.59257e-55	1.59469e-58	0.755941	0.500234	0.255707	TRUE	1.12962	1 vs 2	0.511415	1 vs 2	0.511883	0.000468092	Cntf:chr19:12763443-12763950:-, Cntf:chr19:12763583-12764099:-	Cntf:ENSMUST00000112933.1	Cntf	NA	NA	3.59257e-55	NA	FALSE
306	0.0734777	NA	0.472158	0.22336	0.248798	TRUE	1.28402	2 vs 3	0.511241	2 vs 3	-0.0645161	-0.575758	Sbk2:chr7:4955630-4955697:-, Sbk2:chr7:4955627-4955973:-, Sbk2:chr7:4956067-4956540:-	Sbk2:ENSMUST00000182214.7	Sbk2	NA	NA	0.0734777	NA	FALSE
307	0	0	0.210388	0.0948033	0.115585	FALSE	1.55398	2 vs 4	0.510918	2 vs 5	0.102086	-0.408831	Erlec1:chr11:30924143-30924489:-, Erlec1:chr11:30929699-30930335:-, Erlec1:chr11:30930884-30931335:-, Erlec1:chr11:30931247-30931964:-, Erlec1:chr11:30931585-30931907:-	Erlec1:ENSMUST00000073192.13	Erlec1	0	0	0	0	TRUE
308	3.74745e-212	8.25735e-193	0.742858	0.480256	0.262603	TRUE	1.47874	1 vs 3	0.510896	1 vs 2	0.479107	-0.0317891	Dhdds:chr4:133969007-133969429:-, Dhdds:chr4:133970596-133971219:-, Dhdds:chr4:133970905-133971289:-	Dhdds:ENSMUST00000144668.7	Dhdds	NA	NA	8.25735e-193	NA	FALSE
309	3.45789e-133	1.75045e-96	0.383268	0.127778	0.255489	TRUE	1.63022	1 vs 3	0.510652	1 vs 3	-0.254503	-0.765155	Esyt1:chr10:128509737-128510594:-, Esyt1:chr10:128510325-128510691:-, Esyt1:chr10:128510213-128510570:-	Esyt1:ENSMUST00000026427.7	Esyt1	NA	NA	1.75045e-96	NA	FALSE
310	0.850239	NA	0.666667	0.411765	0.254902	TRUE	1.04982	2 vs 1	0.509804	2 vs 1	0.333333	-0.176471	H2al3:chrX:9849868-9850145:+, H2al3:chrX:9849995-9850253:+	H2al3:ENSMUST00000057113.2	H2al3	NA	NA	0.850239	NA	FALSE
311	1.31816e-63	6.65479e-54	0.629056	0.374443	0.254613	TRUE	1.04137	2 vs 1	0.509225	2 vs 1	0.258112	-0.251113	Prkcq:chr2:11300293-11300758:+, Prkcq:chr2:11300821-11301226:+	Prkcq:ENSMUST00000028118.8	Prkcq	NA	NA	6.65479e-54	NA	FALSE
312	9.17947e-105	1.39159e-90	0.675739	0.497077	0.178661	TRUE	-1.34161	2 vs 1	0.50768	3 vs 2	0.259499	-0.248181	Prpf39:chr12:65061345-65061906:+, Prpf39:chr12:65061779-65062200:+, Prpf39:chr12:65063012-65063386:+	Prpf39:ENSMUST00000120580.7	Prpf39	NA	NA	1.39159e-90	NA	FALSE
313	0	0	0.727203	0.591043	0.13616	TRUE	2.00971	5 vs 2	0.507537	5 vs 4	0.265995	-0.241542	Tbl1xr1:chr3:22210410-22211019:+, Tbl1xr1:chr3:22211220-22211574:+, Tbl1xr1:chr3:22212360-22212779:+, Tbl1xr1:chr3:22214898-22215347:+, Tbl1xr1:chr3:22216203-22216594:+	Tbl1xr1:ENSMUST00000193734.5	Tbl1xr1	NA	NA	0	NA	FALSE
314	5.78895e-122	7.0935e-100	0.874891	0.637869	0.237022	TRUE	3.13509	3 vs 2	0.50726	4 vs 2	0.799861	0.292601	Adra1a:chr14:66731752-66732375:+, Adra1a:chr14:66734085-66734500:+, Adra1a:chr14:66735012-66735433:+, Adra1a:chr14:66739648-66740141:+	Adra1a:ENSMUST00000159365.7	Adra1a	NA	NA	7.0935e-100	NA	FALSE
315	3.6128e-289	1.95937e-275	0.548284	0.294722	0.253563	FALSE	1.0663	1 vs 2	0.507125	1 vs 2	0.0965687	-0.410556	Tbpl1:chr10:22703877-22704241:-, Tbpl1:chr10:22705329-22705736:-	Tbpl1:ENSMUST00000127698.7	Tbpl1	2.32271e-288	1.30391e-274	1.95937e-275	1.34197e-274	TRUE
316	1.73551e-57	6.92629e-58	0.576021	0.332062	0.243959	TRUE	1.55046	5 vs 2	0.507051	5 vs 2	0.258009	-0.249042	Marchf1:chr8:66469884-66470500:+, Marchf1:chr8:66470104-66470457:+, Marchf1:chr8:66470512-66471122:+, Marchf1:chr8:66471199-66471698:+, Marchf1:chr8:66472423-66472901:+, Marchf1:chr8:66472793-66473113:+	Marchf1:ENSMUST00000110255.7	Marchf1	NA	NA	1.73551e-57	NA	FALSE
317	7.07851e-15	1.36469e-09	0.696356	0.442982	0.253374	TRUE	1.05907	2 vs 1	0.506748	2 vs 1	0.392713	-0.114035	Coch:chr12:51604867-51605421:+, Coch:chr12:51605345-51605824:+	Coch:ENSMUST00000164782.9	Coch	NA	NA	1.36469e-09	NA	FALSE
318	1.92628e-16	8.79843e-15	0.788809	0.564934	0.223875	TRUE	1.20407	3 vs 2	0.506271	3 vs 2	0.546539	0.0402685	Pcdhb11:chr18:37424006-37424882:+, Pcdhb11:chr18:37424368-37424757:+, Pcdhb11:chr18:37425427-37425848:+	Pcdhb11:ENSMUST00000053073.5	Pcdhb11	NA	NA	8.79843e-15	NA	FALSE
319	1.04368430957764e-315	5.16334e-294	0.505544	0.252597	0.252947	FALSE	1.10699	2 vs 1	0.505894	2 vs 1	0.0110886	-0.494806	Kif3c:chr12:3403672-3404119:+, Kif3c:chr12:3406090-3406494:+	Kif3c:ENSMUST00000020999.6	Kif3c	7.38946105866292e-315	3.74845e-293	5.16334e-294	3.85071e-293	TRUE
320	6.49598e-262	2.93306e-203	0.770786	0.518104	0.252682	TRUE	1.14031	1 vs 2	0.505364	1 vs 2	0.541573	0.036209	Spock1:chr13:57426053-57426424:-, Spock1:chr13:57428708-57429162:-	Spock1:ENSMUST00000185502.6	Spock1	NA	NA	2.93306e-203	NA	FALSE
321	0	0	0.187594	0.0597067	0.127888	FALSE	1.90261	3 vs 1	0.50523	2 vs 1	-0.191281	-0.696512	Sugt1:chr14:79628794-79628989:+, Sugt1:chr14:79630402-79630853:+, Sugt1:chr14:79634812-79635229:+	Sugt1:ENSMUST00000054908.9	Sugt1	0	0	0	0	TRUE
322	0	0	0.789984	0.534885	0.255099	FALSE	1.22641	3 vs 1	0.504406	3 vs 1	0.553659	0.0492531	Anp32e:chr3:95945186-95945609:+, Anp32e:chr3:95946492-95947162:+, Anp32e:chr3:95946995-95947390:+	Anp32e:ENSMUST00000165307.7	Anp32e	0	0	0	0	TRUE
323	0	0	0.405859	0.165942	0.239917	FALSE	1.66627	2 vs 3	0.504382	1 vs 3	-0.151919	-0.656301	Nudt21:chr8:94015455-94015845:-, Nudt21:chr8:94017710-94018141:-, Nudt21:chr8:94019362-94019775:-	Nudt21:ENSMUST00000034204.10	Nudt21	0	0	0	0	TRUE
324	0.42331	NA	0.701337	0.459286	0.242051	TRUE	Inf	2 vs 1	0.503333	3 vs 2	0.333333	-0.17	Ces2b:chr8:104838235-104838440:+, Ces2b:chr8:104838312-104838681:+, Ces2b:chr8:104839721-104840093:+	Ces2b:ENSMUST00000059449.6	Ces2b	NA	NA	0.42331	NA	FALSE
325	5.28085e-25	1.17732e-19	0.332028	0.435955	-0.103927	TRUE	1.56763	2 vs 4	0.503072	2 vs 4	0.325123	-0.177949	Trim12c:chr7:104338687-104339133:-, Trim12c:chr7:104339758-104339983:-, Trim12c:chr7:104339569-104339722:-, Trim12c:chr7:104339757-104340368:-	Trim12c:ENSMUST00000059037.14	Trim12c	NA	NA	1.17732e-19	NA	FALSE
326	0	0	0.44348	0.341075	0.102405	TRUE	1.8037	2 vs 1	0.502734	2 vs 1	0.728213	0.225479	Tomm70a:chr16:57152643-57153081:+, Tomm70a:chr16:57154149-57154581:+, Tomm70a:chr16:57156274-57156770:+	Tomm70a:ENSMUST00000166897.2	Tomm70a	NA	NA	0	NA	FALSE
327	0	0	0.931645	0.680586	0.251059	FALSE	1.85577	2 vs 1	0.502118	2 vs 1	0.863289	0.361172	Gnb1:chr4:155557431-155557878:+, Gnb1:chr4:155558895-155559269:+	Gnb1:ENSMUST00000165335.7	Gnb1	0	0	0	0	TRUE
328	0	0	0.909791	0.659252	0.25054	TRUE	1.65113	2 vs 1	0.501079	2 vs 1	0.819583	0.318504	Slc1a1:chr19:28912247-28912692:+, Slc1a1:chr19:28913584-28914001:+	Slc1a1:ENSMUST00000025875.4	Slc1a1	NA	NA	0	NA	FALSE
329	0.46486	NA	1	0.75	0.25	TRUE	Inf	1 vs 2	0.5	1 vs 2	1	0.5	Tmprss3:chr17:31179265-31179692:-, Tmprss3:chr17:31180013-31180359:-	Tmprss3:ENSMUST00000024833.12	Tmprss3	NA	NA	0.46486	NA	FALSE
330	0	0	0.180635	0.00946868	0.171166	FALSE	3.70924	1 vs 4	0.49928	3 vs 4	-0.4411	-0.94038	Ciapin1:chr8:94817740-94818119:-, Ciapin1:chr8:94819771-94820184:-, Ciapin1:chr8:94821933-94822465:-, Ciapin1:chr8:94822499-94822935:-	Ciapin1:ENSMUST00000162538.8	Ciapin1	0	0	0	0	TRUE
331	0	0	0.882916	0.633352	0.249564	FALSE	1.47372	1 vs 2	0.499128	1 vs 2	0.765833	0.266705	Hspa4:chr11:53259793-53260175:-, Hspa4:chr11:53261549-53261892:-	Hspa4:ENSMUST00000020630.7	Hspa4	0	0	0	0	TRUE
332	0.000905058	0.0040528	0.73068	0.459076	0.271604	TRUE	2.44669	1 vs 4	0.497744	1 vs 4	0.0977444	-0.4	Zcwpw2:chr9:117875998-117876369:-, Zcwpw2:chr9:117880406-117880829:-, Zcwpw2:chr9:117928571-117929618:-, Zcwpw2:chr9:117947521-117948387:-	Zcwpw2:ENSMUST00000187803.2	Zcwpw2	NA	NA	0.0040528	NA	FALSE
333	1.70815e-24	NA	0.724745	0.475962	0.248784	TRUE	1.06435	2 vs 1	0.497567	2 vs 1	0.44949	-0.0480769	Alg8:chr7:97391438-97391833:+, Alg8:chr7:97391760-97392185:+	Alg8:ENSMUST00000098300.5	Alg8	NA	NA	1.70815e-24	NA	FALSE
334	0	1.7835769814869e-321	0.449962	0.201546	0.248416	FALSE	1.17584	2 vs 1	0.496832	2 vs 1	-0.100076	-0.596908	Sec22b:chr3:97921484-97921910:+, Sec22b:chr3:97922888-97923276:+	Sec22b:ENSMUST00000029476.8	Sec22b	0	1.4110514845226e-320	1.7835769814869e-321	1.43871916068971e-320	TRUE
335	0	0	0.908864	0.663961	0.244903	FALSE	2.21345	3 vs 1	0.496684	3 vs 1	0.807462	0.310778	Tmem106b:chr6:13084669-13085124:+, Tmem106b:chr6:13086850-13087514:+, Tmem106b:chr6:13088870-13089320:+	Tmem106b:ENSMUST00000031556.13	Tmem106b	0	0	0	0	TRUE
336	4.06689e-11	9.4306e-10	0.626168	0.377866	0.248302	TRUE	1.01443	1 vs 2	0.496604	1 vs 2	0.252336	-0.244267	Sfxn5:chr6:85318772-85319162:-, Sfxn5:chr6:85319296-85319886:-	Sfxn5:ENSMUST00000113787.1	Sfxn5	NA	NA	9.4306e-10	NA	FALSE
337	3.90801e-148	6.07265e-143	0.615154	0.353351	0.261802	TRUE	1.495	1 vs 4	0.496101	1 vs 4	0.314246	-0.181855	D630045J12Rik:chr6:38123174-38123539:-, D630045J12Rik:chr6:38125953-38126380:-, D630045J12Rik:chr6:38126318-38126827:-, D630045J12Rik:chr6:38127387-38127984:-	D630045J12Rik:ENSMUST00000117556.7	D630045J12Rik	NA	NA	6.07265e-143	NA	FALSE
338	2.94104e-09	NA	0.911602	0.664151	0.247451	TRUE	1.65151	1 vs 2	0.494903	1 vs 2	0.823204	0.328302	Marchf3:chr18:56775064-56775507:-, Marchf3:chr18:56775313-56775567:-	Marchf3:ENSMUST00000035278.6	Marchf3	NA	NA	2.94104e-09	NA	FALSE
339	3.58588e-108	7.09041e-100	0.69662	0.440916	0.255705	TRUE	1.1105	1 vs 3	0.494131	1 vs 2	0.412777	-0.0813542	Bag4:chr8:25764502-25764873:-, Bag4:chr8:25767066-25767644:-, Bag4:chr8:25767287-25767803:-	Bag4:ENSMUST00000038498.9	Bag4	NA	NA	7.09041e-100	NA	FALSE
340	5.88817e-33	2.82294e-32	0.299779	0.16309	0.136689	TRUE	1.32303	3 vs 1	0.492365	2 vs 1	0.0715421	-0.420822	Lgals4:chr7:28841391-28841714:+, Lgals4:chr7:28841934-28842135:+, Lgals4:chr7:28845584-28845717:+, Lgals4:chr7:28845747-28845954:+	Lgals4:ENSMUST00000066723.14	Lgals4	NA	NA	2.82294e-32	NA	FALSE
341	0.0119432	NA	0.279412	0.0333333	0.246078	TRUE	2.41991	1 vs 2	0.492157	1 vs 2	-0.441176	-0.933333	Myl7:chr11:5895381-5895827:-, Myl7:chr11:5896611-5896926:-	Myl7:ENSMUST00000102921.3	Myl7	NA	NA	0.0119432	NA	FALSE
342	8.64008e-191	2.26401e-171	0.532705	0.285299	0.247406	TRUE	1.08684	1 vs 3	0.492148	1 vs 3	0.074959	-0.417189	Sptlc2:chr12:87305010-87305417:-, Sptlc2:chr12:87307941-87308471:-, Sptlc2:chr12:87309569-87310067:-	Sptlc2:ENSMUST00000021424.4	Sptlc2	NA	NA	2.26401e-171	NA	FALSE
343	0.537048	NA	0.605443	0.45872	0.146724	TRUE	Inf	3 vs 1	0.491603	4 vs 2	0.0916031	-0.4	Onecut1:chr9:74889302-74889701:+, Onecut1:chr9:74891079-74891525:+, Onecut1:chr9:74891531-74891962:+, Onecut1:chr9:74893447-74893810:+	Onecut1:ENSMUST00000056006.10	Onecut1	NA	NA	0.537048	NA	FALSE
344	0.0615822	NA	0.298246	0.0526316	0.245614	TRUE	2.03471	1 vs 2	0.491228	1 vs 2	-0.403509	-0.894737	Nr1h4:chr10:89454333-89454675:-, Nr1h4:chr10:89454315-89454896:-	Nr1h4:ENSMUST00000058126.14	Nr1h4	NA	NA	0.0615822	NA	FALSE
345	0.104982	NA	0.496107	0.253033	0.243074	TRUE	2.27727	3 vs 2	0.490712	3 vs 1	-0.00928793	-0.5	Mei4:chr9:82026030-82026513:+, Mei4:chr9:82026410-82026771:+, Mei4:chr9:82026654-82027055:+	Mei4:ENSMUST00000057067.9	Mei4	NA	NA	0.104982	NA	FALSE
346	0.247851	NA	0.925	0.8125	0.1125	TRUE	#NAME?	2 vs 1	0.490196	3 vs 2	0.823529	0.333333	Fgg:chr3:83014180-83014341:+, Fgg:chr3:83014131-83014774:+, Fgg:chr3:83014401-83014778:+	Fgg:ENSMUST00000194175.1	Fgg	NA	NA	0.247851	NA	FALSE
347	1.94582e-08	1.7874e-08	0.540365	0.341415	0.19895	TRUE	1.72075	3 vs 4	0.48957	3 vs 6	0.212903	-0.276667	Tfap2a:chr13:40715316-40715550:-, Tfap2a:chr13:40715360-40715731:-, Tfap2a:chr13:40715630-40715950:-, Tfap2a:chr13:40715881-40716060:-, Tfap2a:chr13:40715869-40716584:-, Tfap2a:chr13:40716479-40717032:-	Tfap2a:ENSMUST00000021787.6	Tfap2a	NA	NA	1.94582e-08	NA	FALSE
348	0	1.56177e-262	0.540926	0.296864	0.244063	FALSE	1.02635	1 vs 2	0.488126	1 vs 2	0.0818529	-0.406273	Commd7:chr2:153618306-153618459:-, Commd7:chr2:153618758-153619229:-	Commd7:ENSMUST00000071852.9	Commd7	0	9.84617e-262	1.56177e-262	1.01183e-261	TRUE
349	2.80392e-110	3.71293e-92	0.641372	0.397345	0.244027	TRUE	0.997863	1 vs 2	0.488053	1 vs 2	0.282744	-0.20531	Pdp1:chr4:11958069-11958775:-, Pdp1:chr4:11959746-11960194:-	Pdp1:ENSMUST00000108297.2	Pdp1	NA	NA	3.71293e-92	NA	FALSE
350	6.01796e-173	2.58104e-184	0.442837	0.198942	0.243895	TRUE	1.16326	1 vs 2	0.48779	1 vs 2	-0.114326	-0.602116	Usp14:chr18:9993566-9994000:-, Usp14:chr18:9995371-9996023:-	Usp14:ENSMUST00000092096.13	Usp14	NA	NA	6.01796e-173	NA	FALSE
351	3.66172e-78	3.53842e-76	0.885831	0.642089	0.243742	TRUE	1.4644	1 vs 2	0.487483	1 vs 2	0.771662	0.284178	Samhd1:chr2:157097519-157097882:-, Samhd1:chr2:157099373-157099574:-	Samhd1:ENSMUST00000057725.9	Samhd1	NA	NA	3.53842e-76	NA	FALSE
352	0.0187573	NA	0.733879	0.500806	0.233073	TRUE	Inf	3 vs 1	0.48637	2 vs 1	0.780488	0.294118	Cps1:chr1:67230428-67230774:+, Cps1:chr1:67230847-67231260:+, Cps1:chr1:67231091-67231292:+	Cps1:ENSMUST00000027144.7	Cps1	NA	NA	0.0187573	NA	FALSE
353	5.13717e-15	9.0793e-15	0.627351	0.486875	0.140476	TRUE	1.56187	3 vs 2	0.486033	3 vs 2	0.0212443	-0.464789	Fsbp:chr4:11584421-11584854:+, Fsbp:chr4:11585375-11585800:+, Fsbp:chr4:11587061-11587606:+, Fsbp:chr4:11587370-11587615:+, Fsbp:chr4:11587490-11588240:+, Fsbp:chr4:11588142-11588240:+	Fsbp:ENSMUST00000180239.1	Fsbp	NA	NA	9.0793e-15	NA	FALSE
354	4.00844e-108	9.01793e-100	0.466072	0.223431	0.242641	TRUE	1.10986	1 vs 2	0.485281	1 vs 2	-0.0678558	-0.553137	Ess2:chr16:17900650-17901082:-, Ess2:chr16:17901702-17902139:-	Ess2:ENSMUST00000232423.1	Ess2	NA	NA	9.01793e-100	NA	FALSE
355	0	0	0.905634	0.663081	0.242553	FALSE	1.5844	2 vs 1	0.485106	2 vs 1	0.811269	0.326162	Rcan2:chr17:44037131-44037416:+, Rcan2:chr17:44039132-44039516:+	Rcan2:ENSMUST00000044792.5	Rcan2	0	0	0	0	TRUE
356	6.04963e-116	2.23922e-105	0.542714	0.243118	0.299596	TRUE	1.54631	1 vs 3	0.483949	1 vs 3	-0.159574	-0.643523	Relb:chr7:19604860-19605031:-, Relb:chr7:19604613-19605299:-, Relb:chr7:19606155-19606589:-	Relb:ENSMUST00000094762.9	Relb	NA	NA	2.23922e-105	NA	FALSE
357	1.64636e-184	3.79754e-176	0.509683	0.267792	0.241891	TRUE	1.04459	1 vs 2	0.483782	1 vs 2	0.0193661	-0.464416	Psip1:chr4:83454382-83454863:-, Psip1:chr4:83455636-83456026:-	Psip1:ENSMUST00000030207.14	Psip1	NA	NA	3.79754e-176	NA	FALSE
358	5.84098e-138	5.00444e-103	0.737472	0.490738	0.246734	TRUE	1.66961	4 vs 1	0.483553	5 vs 1	0.437855	-0.0456981	Ndnf:chr6:65704592-65705179:+, Ndnf:chr6:65706390-65706823:+, Ndnf:chr6:65711153-65711920:+, Ndnf:chr6:65711652-65712311:+, Ndnf:chr6:65711933-65712357:+	Ndnf:ENSMUST00000054351.5	Ndnf	NA	NA	5.00444e-103	NA	FALSE
359	3.28053e-109	4.89129e-98	0.481727	0.240399	0.241328	TRUE	1.07737	1 vs 2	0.482655	1 vs 2	-0.0365469	-0.519202	Zfp101:chr17:33380079-33380751:-, Zfp101:chr17:33385379-33385806:-	Zfp101:ENSMUST00000174512.3	Zfp101	NA	NA	4.89129e-98	NA	FALSE
360	9.02559e-06	NA	0.633588	0.392727	0.240861	TRUE	0.983502	1 vs 2	0.481721	1 vs 2	0.267176	-0.214545	Gjb4:chr4:127349783-127350123:-, Gjb4:chr4:127351023-127351449:-	Gjb4:ENSMUST00000106090.7	Gjb4	NA	NA	9.02559e-06	NA	FALSE
361	0.0590192	NA	0.586207	0.345455	0.240752	TRUE	0.987387	1 vs 2	0.481505	1 vs 2	0.172414	-0.309091	1700001J03Rik:chr5:146182439-146182695:-, 1700001J03Rik:chr5:146182439-146182962:-	1700001J03Rik:ENSMUST00000073721.6	1700001J03Rik	NA	NA	0.0590192	NA	FALSE
362	2.04158e-130	1.60809e-127	0.460941	0.220299	0.240642	TRUE	1.10737	2 vs 1	0.481285	2 vs 1	-0.0781181	-0.559403	Atpaf1:chr4:115811515-115811980:+, Atpaf1:chr4:115813910-115814293:+	Atpaf1:ENSMUST00000176047.7	Atpaf1	NA	NA	1.60809e-127	NA	FALSE
363	8.73508061847324e-321	0.00063476	0.296002	0.0556205	0.240381	TRUE	1.96557	1 vs 2	0.480762	1 vs 2	-0.407997	-0.888759	Hbb-bt:chr7:103812519-103812813:-, Hbb-bt:chr7:103812670-103812820:-	Hbb-bt:ENSMUST00000098192.3	Hbb-bt	NA	NA	0.00063476	NA	FALSE
364	0.154734	NA	0.393939	0.153846	0.240093	TRUE	1.27397	2 vs 1	0.480186	2 vs 1	-0.212121	-0.692308	Catspere2:chr1:178047439-178048005:+, Catspere2:chr1:178048043-178048317:+	Catspere2:ENSMUST00000094273.9	Catspere2	NA	NA	0.154734	NA	FALSE
365	0.0896402	NA	0.298246	0.0588235	0.239422	TRUE	1.91692	1 vs 2	0.478844	1 vs 2	-0.403509	-0.882353	Card11:chr5:140872334-140872685:-, Card11:chr5:140872926-140873339:-	Card11:ENSMUST00000085786.6	Card11	NA	NA	0.0896402	NA	FALSE
366	0	0	0.462958	0.22395	0.239008	FALSE	1.09435	1 vs 2	0.478015	1 vs 2	-0.0740841	-0.5521	Srsf7:chr17:80200067-80200466:-, Srsf7:chr17:80201272-80201652:-	Srsf7:ENSMUST00000063417.10	Srsf7	0	0	0	0	TRUE
367	3.88018e-63	4.60312e-61	0.53418	0.295238	0.238942	TRUE	1.00701	1 vs 2	0.477885	1 vs 2	0.0683609	-0.409524	Map3k10:chr7:27665391-27665829:-, Map3k10:chr7:27668109-27668538:-	Map3k10:ENSMUST00000138243.1	Map3k10	NA	NA	4.60312e-61	NA	FALSE
368	4.72527e-110	8.4394e-89	0.860665	0.621861	0.238803	TRUE	1.32337	2 vs 1	0.477607	2 vs 1	0.721329	0.243722	Egr3:chr14:70081669-70082201:+, Egr3:chr14:70082163-70082635:+	Egr3:ENSMUST00000225200.1	Egr3	NA	NA	8.4394e-89	NA	FALSE
369	3.38895e-34	1.93713e-32	0.327547	0.152627	0.17492	TRUE	2.80843	6 vs 1	0.476867	2 vs 1	0.0121827	-0.464684	Serpinb8:chr1:107607190-107607695:+, Serpinb8:chr1:107608077-107608615:+, Serpinb8:chr1:107608375-107608624:+, Serpinb8:chr1:107608554-107609024:+, Serpinb8:chr1:107610141-107610489:+, Serpinb8:chr1:107611250-107611648:+, Serpinb8:chr1:107611428-107611841:+, Serpinb8:chr1:107612192-107612556:+	Serpinb8:ENSMUST00000112706.3	Serpinb8	NA	NA	1.93713e-32	NA	FALSE
370	5.4516e-199	1.39634e-158	0.761708	0.52338	0.238328	TRUE	1.06848	2 vs 1	0.476657	2 vs 1	0.523417	0.04676	Ubfd1:chr7:122078443-122078893:+, Ubfd1:chr7:122081833-122082211:+	Ubfd1:ENSMUST00000033158.5	Ubfd1	NA	NA	1.39634e-158	NA	FALSE
371	4.75737e-111	5.10402e-126	0.392598	0.159028	0.23357	TRUE	1.87897	1 vs 5	0.476543	1 vs 5	-0.0711394	-0.547683	Acer3:chr7:98206389-98206747:-, Acer3:chr7:98213154-98213638:-, Acer3:chr7:98213642-98213904:-, Acer3:chr7:98213638-98214212:-, Acer3:chr7:98216329-98216833:-	Acer3:ENSMUST00000033020.13	Acer3	NA	NA	4.75737e-111	NA	FALSE
372	0	0	0.822474	0.623023	0.199451	TRUE	1.90161	1 vs 2	0.47653	1 vs 2	0.711814	0.235284	Man1a2:chr3:100562205-100562567:-, Man1a2:chr3:100564211-100564650:-, Man1a2:chr3:100565371-100565794:-, Man1a2:chr3:100566089-100566568:-	Man1a2:ENSMUST00000008907.13	Man1a2	NA	NA	0	NA	FALSE
373	1.13202e-10	7.6518e-10	0.59893	0.360766	0.238165	TRUE	0.973052	1 vs 2	0.476329	1 vs 2	0.197861	-0.278468	Msx1:chr5:37820485-37820741:-, Msx1:chr5:37820499-37821021:-	Msx1:ENSMUST00000063116.9	Msx1	NA	NA	7.6518e-10	NA	FALSE
374	1	NA	1	0.761905	0.238095	TRUE	Inf	1 vs 2	0.47619	1 vs 2	1	0.52381	Abcg3:chr5:104934927-104935664:-, Abcg3:chr5:104935220-104935529:-	Abcg3:ENSMUST00000130644.1	Abcg3	NA	NA	1	NA	FALSE
375	0.0319493	NA	0.875	0.636905	0.238095	TRUE	1.38396	1 vs 2	0.47619	1 vs 2	0.75	0.27381	Tlr6:chr5:64951981-64952420:-, Tlr6:chr5:64953062-64953465:-	Tlr6:ENSMUST00000062315.6	Tlr6	NA	NA	0.0319493	NA	FALSE
376	8.3366e-26	3.91621e-26	0.347294	0.127252	0.220042	TRUE	1.38281	1 vs 3	0.475933	1 vs 3	-0.243925	-0.719858	Shq1:chr6:100568252-100568614:-, Shq1:chr6:100572327-100572820:-, Shq1:chr6:100573029-100573441:-	Shq1:ENSMUST00000113312.8	Shq1	NA	NA	8.3366e-26	NA	FALSE
377	0.313434	NA	0.348837	0.111111	0.237726	TRUE	1.45529	1 vs 2	0.475452	1 vs 2	-0.302326	-0.777778	Cytip:chr2:58129134-58129454:-, Cytip:chr2:58132724-58133151:-	Cytip:ENSMUST00000028175.6	Cytip	NA	NA	0.313434	NA	FALSE
378	1.53461e-06	NA	0.748834	0.511111	0.237722	TRUE	1.04795	1 vs 2	0.475445	1 vs 2	0.497667	0.0222222	Cacna1d:chr14:30060021-30060459:-, Cacna1d:chr14:30061061-30061519:-	Cacna1d:ENSMUST00000238675.1	Cacna1d	NA	NA	1.53461e-06	NA	FALSE
379	4.35525e-220	1.29069e-232	0.409516	0.135627	0.273889	TRUE	2.00058	4 vs 1	0.475383	4 vs 1	-0.297754	-0.773136	Lyrm9:chr11:78839022-78839366:+, Lyrm9:chr11:78843510-78843946:+, Lyrm9:chr11:78845532-78845911:+, Lyrm9:chr11:78846486-78846870:+	Lyrm9:ENSMUST00000147875.8	Lyrm9	NA	NA	4.35525e-220	NA	FALSE
380	0	0	0.652802	0.41512	0.237682	FALSE	0.974218	1 vs 2	0.475364	1 vs 2	0.305604	-0.16976	Ubl4a:chrX:74365647-74366088:-, Ubl4a:chrX:74367374-74367729:-	Ubl4a:ENSMUST00000155676.7	Ubl4a	0	0	0	0	TRUE
381	0	3.11661550053117e-319	0.515006	0.275956	0.23905	FALSE	1.05647	1 vs 3	0.475314	1 vs 3	0.0528894	-0.422424	Tial1:chr7:128439724-128440129:-, Tial1:chr7:128441704-128442169:-, Tial1:chr7:128442219-128442650:-	Tial1:ENSMUST00000106226.8	Tial1	0	2.4309610785456e-318	3.11661550053117e-319	2.49032306589343e-318	TRUE
382	0	0	0.74899	0.46498	0.28401	FALSE	1.8811	2 vs 5	0.474231	1 vs 5	0.529994	0.0557631	Leprotl1:chr8:34135566-34135934:-, Leprotl1:chr8:34136060-34136563:-, Leprotl1:chr8:34136692-34137050:-, Leprotl1:chr8:34137260-34137661:-, Leprotl1:chr8:34137483-34137891:-	Leprotl1:ENSMUST00000033910.8	Leprotl1	0	0	0	0	TRUE
383	1.73877e-93	4.46734e-96	0.724733	0.487719	0.237014	TRUE	1.0172	2 vs 1	0.474028	2 vs 1	0.449466	-0.0245614	Pdk1:chr2:71901610-71902036:+, Pdk1:chr2:71903459-71903865:+	Pdk1:ENSMUST00000006669.5	Pdk1	NA	NA	1.73877e-93	NA	FALSE
384	9.44177e-185	6.04991e-182	0.315513	0.0789299	0.236583	TRUE	1.68251	1 vs 2	0.473166	1 vs 2	-0.368974	-0.84214	Wdr70:chr15:8091587-8092081:-, Wdr70:chr15:8092159-8092639:-	Wdr70:ENSMUST00000227371.1	Wdr70	NA	NA	6.04991e-182	NA	FALSE
385	1.73895e-185	3.8515e-180	0.573864	0.337601	0.236263	TRUE	0.971637	1 vs 2	0.472526	1 vs 2	0.147728	-0.324798	Crebbp:chr16:4081264-4081713:-, Crebbp:chr16:4082821-4083388:-	Crebbp:ENSMUST00000023165.8	Crebbp	NA	NA	3.8515e-180	NA	FALSE
386	0.184283	NA	0.95	0.714286	0.235714	TRUE	2.02815	2 vs 1	0.471429	2 vs 1	0.9	0.428571	Anks4b:chr7:120183015-120184027:+, Anks4b:chr7:120183340-120183733:+	Anks4b:ENSMUST00000033201.6	Anks4b	NA	NA	0.184283	NA	FALSE
387	0	0	0.851777	0.613563	0.238214	FALSE	1.44499	1 vs 3	0.469904	1 vs 3	0.729232	0.259327	Azin1:chr15:38488121-38488593:-, Azin1:chr15:38489393-38489823:-, Azin1:chr15:38489717-38490220:-	Azin1:ENSMUST00000065308.12	Azin1	0	0	0	0	TRUE
388	1.6573e-303	4.4855e-283	0.793569	0.558629	0.234941	TRUE	1.11098	2 vs 1	0.469881	2 vs 1	0.587138	0.117257	Csnk1g3:chr18:53953349-53953825:+, Csnk1g3:chr18:53955148-53955585:+	Csnk1g3:ENSMUST00000069597.7	Csnk1g3	NA	NA	4.4855e-283	NA	FALSE
389	0	0	0.838302	0.603581	0.234721	FALSE	1.22524	2 vs 1	0.469442	2 vs 1	0.676605	0.207163	Map4:chr9:110082792-110083212:+, Map4:chr9:110083548-110083955:+	Map4:ENSMUST00000035055.14	Map4	0	0	0	0	TRUE
390	8.54566e-63	8.05039e-52	0.467074	0.23254	0.234534	TRUE	1.06213	2 vs 1	0.469068	2 vs 1	-0.065852	-0.53492	Wnt3:chr11:103815983-103816435:+, Wnt3:chr11:103817579-103818026:+	Wnt3:ENSMUST00000000127.5	Wnt3	NA	NA	8.05039e-52	NA	FALSE
391	2.11991e-28	1.19756e-28	0.328457	0.193369	0.135088	TRUE	1.12519	2 vs 4	0.468717	2 vs 4	0.124108	-0.344609	Rgl3:chr9:21968699-21969089:-, Rgl3:chr9:21970216-21970635:-, Rgl3:chr9:21971149-21971514:-, Rgl3:chr9:21971458-21971904:-	Rgl3:ENSMUST00000045726.7	Rgl3	NA	NA	2.11991e-28	NA	FALSE
392	2.20177e-12	2.2519e-10	0.659312	0.463309	0.196003	TRUE	1.10842	1 vs 2	0.468703	1 vs 2	0.343121	-0.125581	Kcnk10:chr12:98429435-98429791:-, Kcnk10:chr12:98433813-98434017:-, Kcnk10:chr12:98434563-98435142:-	Kcnk10:ENSMUST00000221240.1	Kcnk10	NA	NA	2.2519e-10	NA	FALSE
393	4.37407e-96	3.45606e-80	0.253017	0.152195	0.100823	TRUE	1.0679	1 vs 3	0.468263	2 vs 3	0.196763	-0.2715	St3gal6:chr16:58467943-58468414:-, St3gal6:chr16:58469706-58470092:-, St3gal6:chr16:58470527-58470792:-	St3gal6:ENSMUST00000137035.7	St3gal6	NA	NA	3.45606e-80	NA	FALSE
394	1.55706e-15	3.0814e-12	0.638912	0.405018	0.233894	TRUE	0.955245	1 vs 2	0.467788	1 vs 2	0.277824	-0.189964	Slit1:chr19:41597803-41598192:-, Slit1:chr19:41600189-41600624:-	Slit1:ENSMUST00000169141.7	Slit1	NA	NA	3.0814e-12	NA	FALSE
395	3.54377e-19	NA	0.985673	0.752412	0.233262	TRUE	3.11969	2 vs 1	0.466524	2 vs 1	0.971347	0.504823	Zfp455:chr13:67207859-67208096:+, Zfp455:chr13:67208891-67209298:+	Zfp455:ENSMUST00000120861.7	Zfp455	NA	NA	3.54377e-19	NA	FALSE
396	9.19685e-201	2.18102e-183	0.705671	0.472555	0.233116	TRUE	0.984342	2 vs 1	0.466232	2 vs 1	0.411342	-0.0548904	1500009L16Rik:chr10:83761888-83762349:+, 1500009L16Rik:chr10:83762361-83762762:+	1500009L16Rik:ENSMUST00000150459.2	1500009L16Rik	NA	NA	2.18102e-183	NA	FALSE
397	1.51702e-71	4.75075e-68	0.869807	0.636733	0.233075	TRUE	1.33805	2 vs 1	0.466149	2 vs 1	0.739615	0.273465	Tmem104:chr11:115245398-115245816:+, Tmem104:chr11:115246644-115247025:+	Tmem104:ENSMUST00000100235.8	Tmem104	NA	NA	4.75075e-68	NA	FALSE
398	3.64899e-180	6.64095e-163	0.466667	0.23363	0.233037	FALSE	1.0544	2 vs 1	0.466074	2 vs 1	-0.0666667	-0.532741	Sap30l:chr11:57809860-57810249:+, Sap30l:chr11:57814501-57814897:+	Sap30l:ENSMUST00000020826.5	Sap30l	1.55802e-179	2.71631e-162	6.64095e-163	2.78588e-162	TRUE
399	0	0	0.394394	0.161715	0.232678	FALSE	1.21664	1 vs 2	0.465356	1 vs 2	-0.211213	-0.676569	Gria2:chr3:80685974-80686388:-, Gria2:chr3:80687756-80688083:-	Gria2:ENSMUST00000075316.9	Gria2	0	0	0	0	TRUE
400	0	3.26083326255223e-322	0.556888	0.324617	0.23227	FALSE	0.961173	2 vs 1	0.464541	2 vs 1	0.113775	-0.350765	Acsl6:chr11:54361129-54361597:+, Acsl6:chr11:54364376-54364756:+	Acsl6:ENSMUST00000093106.11	Acsl6	0	2.59384464066654e-321	3.26083326255223e-322	2.64325120525067e-321	TRUE
401	4.60395e-08	8.06161e-06	0.828283	0.59633	0.231953	TRUE	1.18331	2 vs 1	0.463905	2 vs 1	0.656566	0.192661	Twist2:chr1:91847356-91847853:+, Twist2:chr1:91847662-91848034:+	Twist2:ENSMUST00000007949.3	Twist2	NA	NA	8.06161e-06	NA	FALSE
402	1.10489e-69	8.01749e-58	0.873909	0.641015	0.232895	TRUE	1.45304	1 vs 3	0.46389	1 vs 3	0.751322	0.287432	St8sia1:chr6:142821541-142821876:-, St8sia1:chr6:142825162-142825600:-, St8sia1:chr6:142828127-142828690:-	St8sia1:ENSMUST00000032421.3	St8sia1	NA	NA	8.01749e-58	NA	FALSE
403	0.813097	NA	1	0.768116	0.231884	TRUE	Inf	2 vs 1	0.463768	2 vs 1	1	0.536232	Gbp2b:chr3:142618729-142619143:+, Gbp2b:chr3:142618871-142619198:+	Gbp2b:ENSMUST00000029936.4	Gbp2b	NA	NA	0.813097	NA	FALSE
404	2.18882e-09	3.9299e-06	0.214044	0.089862	0.124182	TRUE	1.76359	2 vs 5	0.462819	2 vs 5	-0.043956	-0.506775	Svep1:chr4:58040145-58040425:-, Svep1:chr4:58042288-58042907:-, Svep1:chr4:58042304-58043018:-, Svep1:chr4:58042567-58042876:-, Svep1:chr4:58042753-58043153:-	Svep1:ENSMUST00000042850.8	Svep1	NA	NA	3.9299e-06	NA	FALSE
405	7.71007e-10	1.72439e-07	0.754423	0.49839	0.256032	TRUE	Inf	2 vs 1	0.462515	4 vs 1	0.241736	-0.220779	Lhx5:chr5:120440327-120440768:+, Lhx5:chr5:120440278-120440488:+, Lhx5:chr5:120440835-120441379:+, Lhx5:chr5:120441115-120441457:+	Lhx5:ENSMUST00000031591.9	Lhx5	NA	NA	1.72439e-07	NA	FALSE
406	0.524405	NA	0.32617	0.355274	-0.0291039	TRUE	1.54756	2 vs 3	0.4625	2 vs 3	0.4625	0	Vmn2r85:chr10:130414604-130415344:-, Vmn2r85:chr10:130416007-130416301:-, Vmn2r85:chr10:130415929-130416574:-	Vmn2r85:ENSMUST00000171811.3	Vmn2r85	NA	NA	0.524405	NA	FALSE
407	1.64888e-05	0.000332257	0.871415	0.63738	0.234035	TRUE	1.53348	3 vs 2	0.462319	3 vs 2	0.766667	0.304348	Gldn:chr9:54339138-54339365:+, Gldn:chr9:54339472-54339836:+, Gldn:chr9:54341403-54341788:+	Gldn:ENSMUST00000056740.5	Gldn	NA	NA	0.000332257	NA	FALSE
408	0.446494	NA	0.659574	0.428571	0.231003	TRUE	0.949081	2 vs 1	0.462006	2 vs 1	0.319149	-0.142857	Slamf1:chr1:171799904-171800886:+, Slamf1:chr1:171800255-171800634:+	Slamf1:ENSMUST00000015460.4	Slamf1	NA	NA	0.446494	NA	FALSE
409	1	NA	0.730769	0.5	0.230769	TRUE	0.998529	2 vs 1	0.461538	2 vs 1	0.461538	0	Lvrn:chr18:46906676-46906913:+, Lvrn:chr18:46906884-46907254:+	Lvrn:ENSMUST00000025358.3	Lvrn	NA	NA	1	NA	FALSE
410	0.0244802	NA	0.513521	0.358113	0.155408	TRUE	2.77259	2 vs 1	0.461538	2 vs 1	0.461538	0	Galnt5:chr2:58039104-58039414:+, Galnt5:chr2:58039316-58039806:+, Galnt5:chr2:58040682-58041060:+	Galnt5:ENSMUST00000112616.7	Galnt5	NA	NA	0.0244802	NA	FALSE
411	4.83388e-97	4.95172e-92	0.838609	0.607989	0.23062	TRUE	1.20905	1 vs 2	0.46124	1 vs 2	0.677219	0.215978	Pex3:chr10:13524031-13524522:-, Pex3:chr10:13524759-13525054:-	Pex3:ENSMUST00000019945.14	Pex3	NA	NA	4.95172e-92	NA	FALSE
412	0	2.30799e-300	0.327798	0.0972775	0.230521	FALSE	1.50969	1 vs 2	0.461042	1 vs 2	-0.344403	-0.805445	Derl2:chr11:71007391-71007815:-, Derl2:chr11:71009880-71010293:-	Derl2:ENSMUST00000143850.7	Derl2	0	1.68283e-299	2.30799e-300	1.74451e-299	TRUE
413	1.40652e-105	2.16755e-80	0.798605	0.545324	0.253281	TRUE	1.75308	1 vs 4	0.460777	1 vs 3	0.641125	0.180348	Krt222:chr11:99232761-99233127:-, Krt222:chr11:99233833-99234250:-, Krt222:chr11:99234192-99234653:-, Krt222:chr11:99234554-99235075:-	Krt222:ENSMUST00000103132.9	Krt222	NA	NA	2.16755e-80	NA	FALSE
414	0.811068	NA	1	0.77	0.23	TRUE	Inf	2 vs 1	0.46	2 vs 1	1	0.54	Dnaaf6b:chrX:140106383-140106864:+, Dnaaf6b:chrX:140107567-140107917:+	Dnaaf6b:ENSMUST00000044806.2	Dnaaf6b	NA	NA	0.811068	NA	FALSE
415	3.82428e-11	9.42436e-10	0.556497	0.326572	0.229925	TRUE	0.950689	1 vs 2	0.45985	1 vs 2	0.112994	-0.346856	Gpr1:chr1:63180648-63180771:-, Gpr1:chr1:63182075-63182375:-	Gpr1:ENSMUST00000050536.13	Gpr1	NA	NA	9.42436e-10	NA	FALSE
416	0.194154	NA	0.451613	0.222222	0.229391	TRUE	1.05861	2 vs 1	0.458781	2 vs 1	-0.0967742	-0.555556	Wee2:chr6:40466188-40466547:+, Wee2:chr6:40466435-40466815:+	Wee2:ENSMUST00000038907.8	Wee2	NA	NA	0.194154	NA	FALSE
417	4.06353e-58	1.18304e-62	0.333158	0.0703261	0.262832	TRUE	2.16421	3 vs 1	0.458327	3 vs 1	-0.426581	-0.884908	Klhl40:chr9:121783222-121783428:+, Klhl40:chr9:121783358-121783817:+, Klhl40:chr9:121783517-121783858:+	Klhl40:ENSMUST00000098272.3	Klhl40	NA	NA	4.06353e-58	NA	FALSE
418	9.43999e-99	3.3987e-95	0.339958	0.110857	0.229101	TRUE	1.41854	1 vs 2	0.458203	1 vs 2	-0.320084	-0.778286	Rarg:chr15:102233494-102233571:-, Rarg:chr15:102234873-102235310:-	Rarg:ENSMUST00000043172.14	Rarg	NA	NA	3.3987e-95	NA	FALSE
419	6.27664e-12	1.05629e-10	0.579283	0.350211	0.229072	TRUE	0.937943	2 vs 1	0.458144	2 vs 1	0.158566	-0.299578	Bean1:chr8:104217867-104218307:+, Bean1:chr8:104218729-104219122:+	Bean1:ENSMUST00000093245.12	Bean1	NA	NA	1.05629e-10	NA	FALSE
420	0	1.34006e-295	0.469664	0.190885	0.278779	TRUE	1.61354	5 vs 1	0.458118	5 vs 1	-0.191825	-0.649943	Dusp19:chr2:80630800-80631239:+, Dusp19:chr2:80631289-80631803:+, Dusp19:chr2:80633019-80633488:+, Dusp19:chr2:80633527-80633995:+, Dusp19:chr2:80634058-80634541:+	Dusp19:ENSMUST00000028384.4	Dusp19	NA	NA	1.34006e-295	NA	FALSE
421	2.24194e-21	7.80766e-21	0.433996	0.367136	0.0668594	TRUE	1.18218	3 vs 2	0.457743	3 vs 2	0.321814	-0.135929	Slc2a12:chr10:22702790-22703237:+, Slc2a12:chr10:22703448-22703938:+, Slc2a12:chr10:22703895-22704327:+, Slc2a12:chr10:22704897-22705451:+, Slc2a12:chr10:22705216-22705694:+	Slc2a12:ENSMUST00000042261.4	Slc2a12	NA	NA	7.80766e-21	NA	FALSE
422	2.80003e-60	2.08183e-58	0.383247	0.154458	0.228789	TRUE	1.22427	1 vs 2	0.457578	1 vs 2	-0.233506	-0.691085	Alkbh1:chr12:87426167-87426537:-, Alkbh1:chr12:87428009-87428447:-	Alkbh1:ENSMUST00000162961.7	Alkbh1	NA	NA	2.08183e-58	NA	FALSE
423	2.79621e-05	0.000195717	0.56044	0.332046	0.228393	TRUE	0.94189	2 vs 1	0.456786	2 vs 1	0.120879	-0.335907	Angpt4:chr2:151944892-151945337:+, Angpt4:chr2:151945079-151945337:+	Angpt4:ENSMUST00000028955.5	Angpt4	NA	NA	0.000195717	NA	FALSE
424	6.62972e-90	1.28559e-94	0.492097	0.263736	0.228361	TRUE	0.995023	1 vs 2	0.456721	1 vs 2	-0.0158065	-0.472527	Prr14l:chr5:32789205-32789592:-, Prr14l:chr5:32789769-32790194:-	Prr14l:ENSMUST00000120129.8	Prr14l	NA	NA	6.62972e-90	NA	FALSE
425	0	0	0.321738	0.0934413	0.228297	FALSE	1.52653	2 vs 1	0.456594	2 vs 1	-0.356523	-0.813117	Acsl3:chr1:78706573-78707037:+, Acsl3:chr1:78707345-78707767:+	Acsl3:ENSMUST00000035779.14	Acsl3	0	0	0	0	TRUE
426	5.94025e-185	2.98968e-165	0.450371	0.222457	0.227914	TRUE	1.05223	2 vs 1	0.455827	2 vs 1	-0.0992582	-0.555085	Alg5:chr3:54749110-54749439:+, Alg5:chr3:54749402-54749861:+	Alg5:ENSMUST00000044567.3	Alg5	NA	NA	2.98968e-165	NA	FALSE
427	0.0469856	NA	0.759608	0.624706	0.134902	TRUE	1.29668	3 vs 2	0.455556	3 vs 2	0.555556	0.1	Bco1:chr8:117133046-117133356:+, Bco1:chr8:117133173-117133458:+, Bco1:chr8:117133354-117133761:+	Bco1:ENSMUST00000176860.1	Bco1	NA	NA	0.0469856	NA	FALSE
428	2.27302e-10	6.39607e-07	0.741935	0.514192	0.227743	TRUE	0.999269	2 vs 1	0.455487	2 vs 1	0.483871	0.0283843	Homer3:chr8:70286157-70286548:+, Homer3:chr8:70287309-70287819:+	Homer3:ENSMUST00000087467.11	Homer3	NA	NA	6.39607e-07	NA	FALSE
429	5.08189e-261	2.09434e-249	0.519465	0.354371	0.165095	TRUE	1.56008	1 vs 3	0.455317	1 vs 3	0.125787	-0.32953	Atg2b:chr12:105613534-105613910:-, Atg2b:chr12:105615694-105616121:-, Atg2b:chr12:105616050-105616535:-, Atg2b:chr12:105616724-105617166:-	Atg2b:ENSMUST00000041055.8	Atg2b	NA	NA	2.09434e-249	NA	FALSE
430	7.06448e-09	2.1035e-09	0.148812	0.0525616	0.0962502	TRUE	-1.47854	2 vs 3	0.454948	3 vs 4	-0.293254	-0.748201	Galnt14:chr17:73488633-73488989:-, Galnt14:chr17:73493245-73493433:-, Galnt14:chr17:73493073-73493681:-, Galnt14:chr17:73493684-73494134:-	Galnt14:ENSMUST00000024858.11	Galnt14	NA	NA	7.06448e-09	NA	FALSE
431	7.52798e-05	NA	0.722624	0.749345	-0.0267212	TRUE	1.21502	3 vs 2	0.453901	3 vs 2	0	-0.453901	Pstpip2:chr18:77881521-77882106:+, Pstpip2:chr18:77882312-77882879:+, Pstpip2:chr18:77882541-77882879:+	Pstpip2:ENSMUST00000114741.3	Pstpip2	NA	NA	7.52798e-05	NA	FALSE
432	3.40868e-13	8.26109e-12	0.705376	0.479087	0.226289	TRUE	0.956732	1 vs 2	0.452578	1 vs 2	0.410753	-0.0418251	Cntn3:chr6:102163304-102163663:-, Cntn3:chr6:102165100-102165507:-	Cntn3:ENSMUST00000203619.2	Cntn3	NA	NA	8.26109e-12	NA	FALSE
433	0	0	0.274883	0.0489858	0.225897	FALSE	1.99601	2 vs 1	0.451794	2 vs 1	-0.450234	-0.902028	Dbndd2:chr2:164490365-164490819:+, Dbndd2:chr2:164490869-164491316:+	Dbndd2:ENSMUST00000109349.8	Dbndd2	0	0	0	0	TRUE
434	0.0111023	NA	0.396552	0.170732	0.22582	TRUE	1.1606	1 vs 2	0.45164	1 vs 2	-0.206897	-0.658537	Jchain:chr5:88519803-88520173:-, Jchain:chr5:88520536-88520966:-	Jchain:ENSMUST00000087033.5	Jchain	NA	NA	0.0111023	NA	FALSE
435	5.57744e-201	4.11433e-189	0.71326	0.487737	0.225523	TRUE	0.960334	2 vs 1	0.451047	2 vs 1	0.426521	-0.0245262	Nmt1:chr11:103065713-103066152:+, Nmt1:chr11:103068535-103068918:+	Nmt1:ENSMUST00000021314.7	Nmt1	NA	NA	4.11433e-189	NA	FALSE
436	1.68538e-33	1.03356e-35	0.477844	0.272383	0.205461	TRUE	1.0641	1 vs 4	0.448763	1 vs 4	0.0814159	-0.367347	Vps13a:chr19:16612181-16612571:-, Vps13a:chr19:16615332-16615706:-, Vps13a:chr19:16615272-16616258:-, Vps13a:chr19:16615626-16616046:-	Vps13a:ENSMUST00000068156.7	Vps13a	NA	NA	1.68538e-33	NA	FALSE
437	2.92811e-179	9.62138e-174	0.616222	0.4271	0.189122	TRUE	1.08036	2 vs 3	0.448762	2 vs 3	0.451687	0.00292448	Anapc1:chr2:128610080-128610477:-, Anapc1:chr2:128610649-128611078:-, Anapc1:chr2:128612643-128613059:-	Anapc1:ENSMUST00000014499.9	Anapc1	NA	NA	9.62138e-174	NA	FALSE
438	3.73121e-125	2.55755e-102	0.577814	0.336363	0.241451	TRUE	1.82337	7 vs 1	0.448746	7 vs 2	0.209953	-0.238793	Zbtb1:chr12:76387159-76387734:+, Zbtb1:chr12:76387975-76388567:+, Zbtb1:chr12:76388405-76388769:+, Zbtb1:chr12:76391070-76391393:+, Zbtb1:chr12:76391518-76391896:+, Zbtb1:chr12:76394769-76395411:+, Zbtb1:chr12:76396560-76396950:+	Zbtb1:ENSMUST00000042779.3	Zbtb1	NA	NA	2.55755e-102	NA	FALSE
439	6.56117e-20	8.3398e-21	0.720772	0.65025	0.0705213	TRUE	1.39278	3 vs 2	0.448422	3 vs 2	-0.0385757	-0.486998	Zbtb7c:chr18:76146016-76146492:+, Zbtb7c:chr18:76147750-76148199:+, Zbtb7c:chr18:76148177-76148574:+	Zbtb7c:ENSMUST00000058997.14	Zbtb7c	NA	NA	6.56117e-20	NA	FALSE
440	2.10209e-27	1.28521e-26	0.520424	0.29634	0.224084	TRUE	0.946531	1 vs 2	0.448169	1 vs 2	0.0408488	-0.40732	Eef1aknmt:chr1:162532127-162532497:-, Eef1aknmt:chr1:162533606-162534058:-	Eef1aknmt:ENSMUST00000028017.15	Eef1aknmt	NA	NA	1.28521e-26	NA	FALSE
441	8.82296e-05	NA	0.272727	0.0490196	0.223708	TRUE	1.98444	2 vs 1	0.447415	2 vs 1	-0.454545	-0.901961	Drc7:chr8:95077821-95078146:+, Drc7:chr8:95079676-95080037:+	Drc7:ENSMUST00000058479.6	Drc7	NA	NA	8.82296e-05	NA	FALSE
442	9.18333e-59	2.54519e-41	0.787024	0.670371	0.116653	TRUE	2.47245	4 vs 3	0.447408	4 vs 3	0.740091	0.292683	Khdrbs2:chr1:32243881-32244102:+, Khdrbs2:chr1:32244230-32244929:+, Khdrbs2:chr1:32245062-32245549:+, Khdrbs2:chr1:32246302-32246700:+, Khdrbs2:chr1:32246136-32246943:+	Khdrbs2:ENSMUST00000189878.1	Khdrbs2	NA	NA	2.54519e-41	NA	FALSE
443	2.03314e-41	3.83449e-44	0.692114	0.46875	0.223364	TRUE	0.935182	2 vs 1	0.446727	2 vs 1	0.384227	-0.0625	Gemin8:chrX:166189413-166189851:+, Gemin8:chrX:166190116-166190520:+	Gemin8:ENSMUST00000056410.10	Gemin8	NA	NA	2.03314e-41	NA	FALSE
444	2.27270197086973e-321	7.29184e-305	0.58479	0.344775	0.240015	FALSE	1.29887	3 vs 1	0.446693	3 vs 1	0.312419	-0.134274	Nampt:chr12:32850691-32851157:+, Nampt:chr12:32851214-32851650:+, Nampt:chr12:32852990-32853391:+	Nampt:ENSMUST00000020886.8	Nampt	1.6506733227556e-320	5.36334e-304	7.29184e-305	5.56168e-304	TRUE
445	2.34342e-294	1.6654e-253	0.564077	0.330903	0.233174	TRUE	2.42306	5 vs 3	0.44626	4 vs 1	0.238078	-0.208182	Igf1:chr10:87930587-87930942:+, Igf1:chr10:87930863-87931802:+, Igf1:chr10:87931261-87931722:+, Igf1:chr10:87933960-87934387:+, Igf1:chr10:87935756-87936207:+, Igf1:chr10:87936639-87937047:+	Igf1:ENSMUST00000105300.8	Igf1	NA	NA	1.6654e-253	NA	FALSE
446	3.77408e-73	3.24402e-63	0.770768	0.539354	0.231414	TRUE	1.37993	3 vs 1	0.446147	3 vs 1	0.609054	0.162907	Sfmbt1:chr14:30817951-30818406:+, Sfmbt1:chr14:30819100-30819538:+, Sfmbt1:chr14:30822322-30822721:+	Sfmbt1:ENSMUST00000054230.11	Sfmbt1	NA	NA	3.24402e-63	NA	FALSE
447	0	1.152e-280	0.63502	0.408392	0.226628	TRUE	1.023	1 vs 3	0.445771	1 vs 3	0.345184	-0.100587	Gng2:chr14:19872552-19872914:-, Gng2:chr14:19875114-19875628:-, Gng2:chr14:19875392-19875878:-	Gng2:ENSMUST00000160013.7	Gng2	NA	NA	1.152e-280	NA	FALSE
448	9.97285e-23	9.35387e-20	0.677823	0.44683	0.230993	TRUE	1.86576	6 vs 2	0.44418	6 vs 1	0.276699	-0.167481	Adap2:chr11:80178456-80179024:+, Adap2:chr11:80178946-80179332:+, Adap2:chr11:80179088-80179534:+, Adap2:chr11:80179572-80180337:+, Adap2:chr11:80179937-80180260:+, Adap2:chr11:80180276-80180646:+	Adap2:ENSMUST00000021050.13	Adap2	NA	NA	9.35387e-20	NA	FALSE
449	0.000884865	NA	0.356039	0.244344	0.111695	TRUE	1.98635	4 vs 5	0.443081	4 vs 6	-0.103448	-0.546529	C3ar1:chr6:122846426-122846612:-, C3ar1:chr6:122846426-122846774:-, C3ar1:chr6:122847075-122847491:-, C3ar1:chr6:122848432-122848967:-, C3ar1:chr6:122849506-122849758:-, C3ar1:chr6:122849441-122850090:-	C3ar1:ENSMUST00000042081.8	C3ar1	NA	NA	0.000884865	NA	FALSE
450	0	6.74882843234968e-310	0.196897	0.10879	0.0881075	FALSE	1.43212	1 vs 3	0.443069	2 vs 3	0.342386	-0.100683	Slc49a4:chr16:35694044-35694530:-, Slc49a4:chr16:35696872-35697323:-, Slc49a4:chr16:35697297-35697748:-	Slc49a4:ENSMUST00000023554.8	Slc49a4	0	0	6.74882843234968e-310	0	TRUE
451	3.88141e-34	5.4741e-35	0.538724	0.317842	0.220881	TRUE	0.918911	1 vs 2	0.441763	1 vs 2	0.0774476	-0.364315	Tmem177:chr1:119907890-119908281:-, Tmem177:chr1:119909645-119910067:-	Tmem177:ENSMUST00000037906.5	Tmem177	NA	NA	3.88141e-34	NA	FALSE
452	4.0278e-22	1.60312e-19	0.698291	0.477612	0.220679	TRUE	0.928787	2 vs 1	0.441359	2 vs 1	0.396583	-0.0447761	Plaat1:chr16:29228035-29228402:+, Plaat1:chr16:29230146-29230531:+	Plaat1:ENSMUST00000089824.10	Plaat1	NA	NA	1.60312e-19	NA	FALSE
453	0.660566	NA	0.633832	0.481261	0.15257	TRUE	Inf	3 vs 1	0.441176	3 vs 1	-0.0588235	-0.5	A730046J19Rik:chrX:144163670-144164198:+, A730046J19Rik:chrX:144165808-144166273:+, A730046J19Rik:chrX:144165967-144166274:+	A730046J19Rik:ENSMUST00000135687.1	A730046J19Rik	NA	NA	0.660566	NA	FALSE
454	6.96945e-10	1.74007e-07	0.347368	0.126932	0.220436	TRUE	1.29773	2 vs 1	0.440873	2 vs 1	-0.305263	-0.746136	Ccdc153:chr9:44246671-44246948:+, Ccdc153:chr9:44246921-44247351:+	Ccdc153:ENSMUST00000092426.4	Ccdc153	NA	NA	1.74007e-07	NA	FALSE
455	0.0603061	NA	0.76588	0.5	0.26588	TRUE	Inf	2 vs 1	0.440594	2 vs 1	-0.0594059	-0.5	Cfap61:chr2:145964438-145964822:+, Cfap61:chr2:145965747-145966202:+, Cfap61:chr2:145965959-145966208:+	Cfap61:ENSMUST00000138774.7	Cfap61	NA	NA	0.0603061	NA	FALSE
456	7.88539e-12	1.87008e-10	0.622607	0.409106	0.213501	TRUE	2.92104	1 vs 4	0.439967	1 vs 3	0.203125	-0.236842	Alpk1:chr3:127666717-127667102:-, Alpk1:chr3:127668408-127668893:-, Alpk1:chr3:127668745-127669215:-, Alpk1:chr3:127669962-127670138:-, Alpk1:chr3:127670225-127670753:-	Alpk1:ENSMUST00000198955.4	Alpk1	NA	NA	1.87008e-10	NA	FALSE
457	0	0	0.369461	0.131113	0.238348	FALSE	2.56589	3 vs 2	0.439919	3 vs 2	0.101563	-0.338356	Etv1:chr12:38865882-38866380:+, Etv1:chr12:38866886-38867327:+, Etv1:chr12:38870092-38870534:+	Etv1:ENSMUST00000095767.10	Etv1	0	0	0	0	TRUE
458	0	0	0.591738	0.358952	0.232786	TRUE	1.54137	5 vs 1	0.439118	4 vs 1	0.102892	-0.336226	Plxdc2:chr2:16751283-16751736:+, Plxdc2:chr2:16754757-16755230:+, Plxdc2:chr2:16755441-16755897:+, Plxdc2:chr2:16757742-16758162:+, Plxdc2:chr2:16759111-16759848:+, Plxdc2:chr2:16759333-16759753:+, Plxdc2:chr2:16760724-16761134:+	Plxdc2:ENSMUST00000028081.12	Plxdc2	NA	NA	0	NA	FALSE
459	0.271765	NA	0.604167	0.384615	0.219551	TRUE	0.89286	1 vs 2	0.439103	1 vs 2	0.208333	-0.230769	Zfp972:chr2:177903356-177903533:-, Zfp972:chr2:177903545-177903785:-	Zfp972:ENSMUST00000108934.8	Zfp972	NA	NA	0.271765	NA	FALSE
460	4.15497e-21	1.87109e-19	0.620671	0.431653	0.189018	TRUE	1.69645	3 vs 7	0.438695	1 vs 7	0.237892	-0.200803	Vwa5b1:chr4:138565360-138565723:-, Vwa5b1:chr4:138566315-138566643:-, Vwa5b1:chr4:138566450-138566716:-, Vwa5b1:chr4:138566672-138566935:-, Vwa5b1:chr4:138566738-138567059:-, Vwa5b1:chr4:138567055-138567342:-, Vwa5b1:chr4:138567935-138568502:-, Vwa5b1:chr4:138568608-138568835:-, Vwa5b1:chr4:138568563-138569380:-	Vwa5b1:ENSMUST00000030533.11	Vwa5b1	NA	NA	1.87109e-19	NA	FALSE
461	0	0	0.491418	0.272305	0.219113	FALSE	0.948628	2 vs 1	0.438226	2 vs 1	-0.017164	-0.45539	Ube2a:chrX:36882906-36883277:+, Ube2a:chrX:36883818-36884278:+	Ube2a:ENSMUST00000200835.3	Ube2a	0	0	0	0	TRUE
462	3.12749e-79	1.03899e-61	0.515427	0.29779	0.217637	TRUE	0.971961	1 vs 3	0.437223	1 vs 3	0.0566306	-0.380593	Elp4:chr2:105697320-105697683:-, Elp4:chr2:105700943-105701441:-, Elp4:chr2:105702380-105702816:-	Elp4:ENSMUST00000122965.7	Elp4	NA	NA	1.03899e-61	NA	FALSE
463	0	0	0.533796	0.323742	0.210053	TRUE	1.6855	5 vs 1	0.436919	5 vs 1	0.120432	-0.316487	Mkln1:chr6:31507568-31508022:+, Mkln1:chr6:31508411-31508838:+, Mkln1:chr6:31511420-31511977:+, Mkln1:chr6:31512821-31513257:+, Mkln1:chr6:31516436-31516811:+	Mkln1:ENSMUST00000026699.14	Mkln1	NA	NA	0	NA	FALSE
464	3.96513e-18	3.04065e-17	0.710723	0.492455	0.218268	TRUE	0.92908	2 vs 1	0.436536	2 vs 1	0.421446	-0.0150892	Fdxacb1:chr9:50772264-50772733:+, Fdxacb1:chr9:50772949-50773348:+	Fdxacb1:ENSMUST00000042391.12	Fdxacb1	NA	NA	3.04065e-17	NA	FALSE
465	3.55198e-36	5.82257e-35	0.876677	0.666642	0.210035	TRUE	1.58993	1 vs 3	0.436341	1 vs 2	0.733333	0.296992	Lgr6:chr1:134983237-134983646:-, Lgr6:chr1:134986286-134986761:-, Lgr6:chr1:134986737-134987282:-	Lgr6:ENSMUST00000044828.13	Lgr6	NA	NA	5.82257e-35	NA	FALSE
466	2.28751e-19	1.13576e-17	0.816317	0.674408	0.141909	TRUE	1.12007	3 vs 2	0.435835	3 vs 2	0.550541	0.114706	Mgat4c:chr10:102388861-102389640:+, Mgat4c:chr10:102389792-102390354:+, Mgat4c:chr10:102390897-102391438:+	Mgat4c:ENSMUST00000163753.7	Mgat4c	NA	NA	1.13576e-17	NA	FALSE
467	2.97762e-81	1.77612e-76	0.663349	0.445455	0.217895	TRUE	0.897308	1 vs 2	0.435789	1 vs 2	0.326698	-0.109091	Rabggta:chr14:55715801-55716258:-, Rabggta:chr14:55716291-55716610:-	Rabggta:ENSMUST00000227061.1	Rabggta	NA	NA	1.77612e-76	NA	FALSE
468	0	0	0.260836	0.0591882	0.201647	FALSE	2.10643	4 vs 1	0.43524	4 vs 1	-0.265633	-0.700874	Ube2n:chr10:95542683-95542969:+, Ube2n:chr10:95542517-95543051:+, Ube2n:chr10:95542889-95543314:+, Ube2n:chr10:95545277-95545658:+	Ube2n:ENSMUST00000099329.4	Ube2n	0	0	0	0	TRUE
469	6.36136e-104	5.17477e-106	0.163177	0.0192267	0.14395	TRUE	2.66494	1 vs 3	0.43524	2 vs 3	-0.427526	-0.862766	Pot1a:chr6:25737807-25738165:-, Pot1a:chr6:25743441-25743920:-, Pot1a:chr6:25743863-25744336:-	Pot1a:ENSMUST00000115330.7	Pot1a	NA	NA	6.36136e-104	NA	FALSE
470	4.56401e-118	6.29452e-117	0.480037	0.274764	0.205273	TRUE	1.45026	4 vs 1	0.434906	2 vs 1	0.0531944	-0.381712	Carnmt1:chr19:18704393-18704845:+, Carnmt1:chr19:18705730-18706233:+, Carnmt1:chr19:18706286-18706729:+, Carnmt1:chr19:18706802-18707211:+	Carnmt1:ENSMUST00000025632.10	Carnmt1	NA	NA	6.29452e-117	NA	FALSE
471	2.83711e-97	1.38439e-75	0.258942	0.0421969	0.216746	TRUE	2.07082	1 vs 2	0.433491	1 vs 2	-0.482115	-0.915606	Npl:chr1:153500898-153501124:-, Npl:chr1:153502950-153503384:-	Npl:ENSMUST00000041874.8	Npl	NA	NA	1.38439e-75	NA	FALSE
472	6.85809e-232	3.74402e-235	0.33635	0.120152	0.216198	FALSE	1.31139	1 vs 2	0.432397	1 vs 2	-0.3273	-0.759696	Smu1:chr4:40736521-40737013:-, Smu1:chr4:40737078-40737453:-	Smu1:ENSMUST00000030117.4	Smu1	3.56281e-231	2.07905e-234	6.85809e-232	3.83596e-231	TRUE
473	1.9798e-133	1.19738e-122	0.74736	0.529733	0.217626	TRUE	2.58128	1 vs 5	0.431435	1 vs 5	0.546287	0.114851	Zfp81:chr17:33329294-33329702:-, Zfp81:chr17:33330736-33331100:-, Zfp81:chr17:33330673-33331791:-, Zfp81:chr17:33331561-33332102:-, Zfp81:chr17:33332434-33332916:-, Zfp81:chr17:33333662-33333992:-, Zfp81:chr17:33333488-33334328:-, Zfp81:chr17:33333662-33334455:-	Zfp81:ENSMUST00000054072.8	Zfp81	NA	NA	1.19738e-122	NA	FALSE
474	9.34453e-137	1.29901e-135	0.788168	0.627567	0.160601	TRUE	-1.54303	2 vs 1	0.431361	4 vs 2	0.537829	0.106468	Tmem64:chr4:15284558-15285172:+, Tmem64:chr4:15284958-15285382:+, Tmem64:chr4:15285757-15286521:+, Tmem64:chr4:15286341-15286796:+	Tmem64:ENSMUST00000062684.8	Tmem64	NA	NA	1.29901e-135	NA	FALSE
475	4.74626e-10	NA	0.380208	0.165049	0.21516	TRUE	1.13247	2 vs 1	0.43032	2 vs 1	-0.239583	-0.669903	Odad1:chr7:45948578-45949012:+, Odad1:chr7:45952426-45952723:+	Odad1:ENSMUST00000210039.2	Odad1	NA	NA	4.74626e-10	NA	FALSE
476	0	0	0.512576	0.276564	0.236012	FALSE	1.85957	1 vs 5	0.430051	2 vs 5	-0.0149856	-0.445037	Hnrnpd:chr5:99955935-99956309:-, Hnrnpd:chr5:99956361-99956849:-, Hnrnpd:chr5:99960546-99960952:-, Hnrnpd:chr5:99960906-99961419:-, Hnrnpd:chr5:99961031-99961380:-, Hnrnpd:chr5:99962460-99962628:-	Hnrnpd:ENSMUST00000172361.7	Hnrnpd	0	0	0	0	TRUE
477	3.08826e-130	3.31017e-132	0.747589	0.532621	0.214968	TRUE	0.955124	2 vs 1	0.429936	2 vs 1	0.495178	0.0652421	Snx13:chr12:35145022-35145517:+, Snx13:chr12:35147095-35147526:+	Snx13:ENSMUST00000048519.16	Snx13	NA	NA	3.08826e-130	NA	FALSE
478	0.235497	NA	0.605942	0.488362	0.117579	TRUE	1.60404	2 vs 1	0.429896	2 vs 1	0.666667	0.236771	Foxl2:chr9:98957105-98957593:+, Foxl2:chr9:98957728-98958185:+, Foxl2:chr9:98958174-98958543:+	Foxl2:ENSMUST00000051312.4	Foxl2	NA	NA	0.235497	NA	FALSE
479	6.88662e-275	1.42537e-281	0.351386	0.136709	0.214677	FALSE	1.22995	1 vs 2	0.429354	1 vs 2	-0.297228	-0.726582	Sf3b1:chr1:54985154-54985537:-, Sf3b1:chr1:54986968-54987382:-	Sf3b1:ENSMUST00000027127.13	Sf3b1	4.29582e-274	9.63852e-281	6.88662e-275	4.69746e-274	TRUE
480	2.49496e-98	4.15761e-97	0.453411	0.23892	0.214491	TRUE	0.971713	2 vs 1	0.428983	2 vs 1	-0.0931774	-0.52216	Pcgf5:chr19:36455783-36456253:+, Pcgf5:chr19:36460560-36461025:+	Pcgf5:ENSMUST00000225920.1	Pcgf5	NA	NA	4.15761e-97	NA	FALSE
481	2.26213e-199	9.27741e-176	0.379984	0.165609	0.214375	FALSE	1.12746	1 vs 2	0.42875	1 vs 2	-0.240031	-0.668782	Crtac1:chr19:42282940-42283409:-, Crtac1:chr19:42283490-42283877:-	Crtac1:ENSMUST00000048630.7	Crtac1	1.03148e-198	4.05162e-175	9.27741e-176	4.09671e-175	TRUE
482	0.00192051	NA	0.444643	0.175466	0.269177	TRUE	1.39937	2 vs 1	0.428571	3 vs 1	-0.285714	-0.714286	4930550C14Rik:chr9:53432438-53432841:+, 4930550C14Rik:chr9:53433817-53434627:+, 4930550C14Rik:chr9:53434065-53434432:+	4930550C14Rik:ENSMUST00000215668.1	4930550C14Rik	NA	NA	0.00192051	NA	FALSE
483	9.11333e-05	0.0412861	0.798887	0.511646	0.287241	TRUE	2.38774	1 vs 4	0.4284	1 vs 5	0.277457	-0.150943	Dusp13:chr14:21731539-21731775:-, Dusp13:chr14:21731399-21731744:-, Dusp13:chr14:21731592-21732129:-, Dusp13:chr14:21733352-21733610:-, Dusp13:chr14:21733418-21733738:-	Dusp13:ENSMUST00000184703.7	Dusp13	NA	NA	0.0412861	NA	FALSE
484	0.0131936	NA	0.451613	0.237947	0.213666	TRUE	0.969811	1 vs 2	0.427332	1 vs 2	-0.0967742	-0.524106	Magix:chrX:7673161-7673522:-, Magix:chrX:7674570-7674976:-	Magix:ENSMUST00000115695.3	Magix	NA	NA	0.0131936	NA	FALSE
485	2.481e-61	4.38346e-57	0.780107	0.578642	0.201465	TRUE	1.0762	3 vs 1	0.427271	3 vs 2	0.529025	0.101754	Ppm1h:chr10:122941164-122941672:+, Ppm1h:chr10:122942155-122942588:+, Ppm1h:chr10:122945374-122945797:+	Ppm1h:ENSMUST00000067918.11	Ppm1h	NA	NA	4.38346e-57	NA	FALSE
486	4.92389e-164	1.07313e-161	0.717998	0.504582	0.213416	TRUE	0.916222	2 vs 1	0.426831	2 vs 1	0.435996	0.00916484	Slc43a2:chr11:75573394-75573866:+, Slc43a2:chr11:75577187-75577578:+	Slc43a2:ENSMUST00000042561.13	Slc43a2	NA	NA	1.07313e-161	NA	FALSE
487	3.14261e-06	2.41455e-06	0.853085	0.651232	0.201853	TRUE	1.40075	3 vs 1	0.426462	3 vs 1	0.683673	0.257212	Ccdc170:chr10:4560842-4561483:+, Ccdc170:chr10:4562787-4563219:+, Ccdc170:chr10:4564090-4564498:+	Ccdc170:ENSMUST00000138112.7	Ccdc170	NA	NA	3.14261e-06	NA	FALSE
488	1.95794e-10	1.0517e-09	0.4	0.186885	0.213115	TRUE	1.06491	2 vs 1	0.42623	2 vs 1	-0.2	-0.62623	Pcdhb10:chr18:37414121-37414558:+, Pcdhb10:chr18:37416349-37416721:+	Pcdhb10:ENSMUST00000051126.3	Pcdhb10	NA	NA	1.0517e-09	NA	FALSE
489	1.54614e-100	3.28413e-89	0.583574	0.377614	0.20596	TRUE	0.908552	1 vs 3	0.426177	1 vs 3	0.211538	-0.214638	Cdk7:chr13:100697025-100697378:-, Cdk7:chr13:100702608-100703150:-, Cdk7:chr13:100703277-100703591:-	Cdk7:ENSMUST00000091299.7	Cdk7	NA	NA	3.28413e-89	NA	FALSE
490	1.71311e-39	1.47194e-41	0.540717	0.326502	0.214215	TRUE	0.97262	3 vs 2	0.426154	3 vs 1	0.0858178	-0.340336	Phka2:chrX:160590867-160591152:+, Phka2:chrX:160591165-160591915:+, Phka2:chrX:160591778-160592795:+	Phka2:ENSMUST00000112377.7	Phka2	NA	NA	1.71311e-39	NA	FALSE
491	0.0184388	0.0604829	0.8	0.587302	0.212698	TRUE	1.03347	2 vs 1	0.425397	2 vs 1	0.6	0.174603	Comp:chr8:70381663-70381867:+, Comp:chr8:70381828-70382063:+	Comp:ENSMUST00000003659.8	Comp	NA	NA	0.0604829	NA	FALSE
492	6.56598e-29	1.1708e-30	0.33521	0.124851	0.210359	TRUE	1.89319	4 vs 1	0.425079	4 vs 1	-0.276104	-0.701183	Hspbap1:chr16:35825056-35825516:+, Hspbap1:chr16:35826043-35826536:+, Hspbap1:chr16:35827614-35828102:+, Hspbap1:chr16:35828078-35828468:+	Hspbap1:ENSMUST00000231579.1	Hspbap1	NA	NA	6.56598e-29	NA	FALSE
493	0.0122493	0.0130891	0.737705	0.525253	0.212452	TRUE	0.932978	1 vs 2	0.424905	1 vs 2	0.47541	0.0505051	Irs3:chr5:137643001-137643334:-, Irs3:chr5:137643352-137643723:-	Irs3:ENSMUST00000057314.3	Irs3	NA	NA	0.0130891	NA	FALSE
494	0	0	0.563023	0.374244	0.188779	FALSE	1.5618	4 vs 1	0.424836	4 vs 3	-0.00797674	-0.432813	Pitpna:chr11:75625434-75625570:+, Pitpna:chr11:75626040-75626327:+, Pitpna:chr11:75626324-75626782:+, Pitpna:chr11:75628182-75628804:+	Pitpna:ENSMUST00000143219.7	Pitpna	0	0	0	0	TRUE
495	0	0	0.583225	0.372366	0.210859	FALSE	0.920437	3 vs 1	0.424415	3 vs 1	0.195547	-0.228868	Dnaja1:chr4:40732701-40733151:+, Dnaja1:chr4:40732697-40733563:+, Dnaja1:chr4:40733488-40733952:+	Dnaja1:ENSMUST00000164233.7	Dnaja1	0	0	0	0	TRUE
496	2.85602e-280	4.93436e-262	0.820217	0.610434	0.209783	TRUE	1.34028	1 vs 3	0.423852	1 vs 2	0.615806	0.191954	Stk24:chr14:121284179-121284549:-, Stk24:chr14:121286288-121286716:-, Stk24:chr14:121286663-121287243:-	Stk24:ENSMUST00000079817.7	Stk24	NA	NA	4.93436e-262	NA	FALSE
497	9.67177e-06	0.000140208	0.395062	0.18328	0.211782	TRUE	1.0682	2 vs 1	0.423564	2 vs 1	-0.209877	-0.633441	Ikzf1:chr11:11771660-11772142:+, Ikzf1:chr11:11772521-11772990:+	Ikzf1:ENSMUST00000076700.10	Ikzf1	NA	NA	0.000140208	NA	FALSE
498	2.299e-261	8.49897e-245	0.406491	0.256526	0.149964	FALSE	1.45412	4 vs 1	0.423108	3 vs 1	0.288022	-0.135086	Golt1b:chr6:142401764-142402160:+, Golt1b:chr6:142402753-142403193:+, Golt1b:chr6:142403477-142403904:+, Golt1b:chr6:142405056-142405455:+	Golt1b:ENSMUST00000032372.6	Golt1b	1.34886e-260	4.94888e-244	8.49897e-245	5.09331e-244	TRUE
499	1.73971e-210	1.20111e-179	0.70152	0.445331	0.256189	TRUE	1.42333	4 vs 1	0.421763	4 vs 1	0.540428	0.118665	Plppr5:chr3:117686574-117687025:+, Plppr5:chr3:117686947-117687412:+, Plppr5:chr3:117687376-117687992:+, Plppr5:chr3:117689106-117689508:+	Plppr5:ENSMUST00000239347.1	Plppr5	NA	NA	1.20111e-179	NA	FALSE
500	4.47244e-305	1.15802e-303	0.278136	0.163107	0.115029	TRUE	2.11464	5 vs 3	0.421677	4 vs 3	0.227578	-0.194099	Rap2b:chr3:61365551-61366009:+, Rap2b:chr3:61365860-61366494:+, Rap2b:chr3:61366627-61367095:+, Rap2b:chr3:61368040-61368495:+, Rap2b:chr3:61370086-61370475:+	Rap2b:ENSMUST00000049064.3	Rap2b	NA	NA	1.15802e-303	NA	FALSE
501	1.57519e-33	5.22635e-32	0.378671	0.306226	0.0724446	TRUE	1.20046	4 vs 2	0.421462	3 vs 2	0.405755	-0.0157068	Zscan22:chr7:12907119-12907648:+, Zscan22:chr7:12907859-12908290:+, Zscan22:chr7:12908501-12909154:+, Zscan22:chr7:12911158-12912171:+	Zscan22:ENSMUST00000117189.1	Zscan22	NA	NA	5.22635e-32	NA	FALSE
502	0.2161	0.314149	0.5	0.289474	0.210526	TRUE	0.897942	1 vs 2	0.421053	1 vs 2	0	-0.421053	Ehf:chr2:103263393-103263682:-, Ehf:chr2:103266423-103266909:-	Ehf:ENSMUST00000090475.9	Ehf	NA	NA	0.314149	NA	FALSE
503	6.85932e-51	1.48638e-46	0.782897	0.572421	0.210477	TRUE	0.990898	1 vs 2	0.420954	1 vs 2	0.565795	0.144841	Lrch1:chr14:74754621-74755035:-, Lrch1:chr14:74756035-74756473:-	Lrch1:ENSMUST00000088970.6	Lrch1	NA	NA	1.48638e-46	NA	FALSE
504	7.70973e-05	5.6514e-06	0.364726	0.204242	0.160484	TRUE	1.32765	4 vs 2	0.420673	4 vs 2	-0.15625	-0.576923	Gm15517:chr7:44262122-44262569:+, Gm15517:chr7:44262282-44262729:+, Gm15517:chr7:44262437-44262760:+, Gm15517:chr7:44263694-44264060:+	Gm15517:ENSMUST00000124863.3	Gm15517	NA	NA	7.70973e-05	NA	FALSE
505	1.22809e-305	8.75184e-221	0.344007	0.133804	0.210202	TRUE	1.22224	2 vs 1	0.420404	2 vs 1	-0.311987	-0.732391	Tmem176a:chr6:48845012-48845369:+, Tmem176a:chr6:48846651-48847105:+	Tmem176a:ENSMUST00000101426.10	Tmem176a	NA	NA	8.75184e-221	NA	FALSE
506	5.68378e-304	1.28303e-292	0.528457	0.301431	0.227027	FALSE	1.03023	1 vs 3	0.420251	1 vs 3	0.151419	-0.268832	Pa2g4:chr10:128557762-128558121:-, Pa2g4:chr10:128558610-128558785:-, Pa2g4:chr10:128558634-128559013:-	Pa2g4:ENSMUST00000026425.12	Pa2g4	3.90877e-303	9.27433e-292	1.28303e-292	9.48426e-292	TRUE
507	0	0	0.496669	0.325169	0.1715	FALSE	2.54553	5 vs 1	0.420208	5 vs 2	-0.0810307	-0.501239	Ube2d3:chr3:135465145-135465298:+, Ube2d3:chr3:135465598-135466134:+, Ube2d3:chr3:135466120-135466719:+, Ube2d3:chr3:135466676-135466958:+, Ube2d3:chr3:135467823-135468246:+	Ube2d3:ENSMUST00000197134.2	Ube2d3	0	0	0	0	TRUE
508	1.87311e-297	0	0.299047	0.0894999	0.209547	FALSE	1.46792	2 vs 1	0.419094	2 vs 1	-0.401906	-0.821	Meaf6:chr4:125109501-125109950:+, Meaf6:chr4:125112857-125113253:+	Meaf6:ENSMUST00000154689.7	Meaf6	1.23743e-296	0	1.87311e-297	1.40316e-296	TRUE
509	0	0	0.897777	0.632	0.265777	FALSE	2.1508	1 vs 4	0.418976	1 vs 4	0.783307	0.364331	Pafah1b1:chr11:74673948-74674304:-, Pafah1b1:chr11:74674983-74675384:-, Pafah1b1:chr11:74677310-74677834:-, Pafah1b1:chr11:74677594-74677788:-	Pafah1b1:ENSMUST00000021091.14	Pafah1b1	0	0	0	0	TRUE
510	2.672e-13	NA	0.620853	0.41157	0.209283	TRUE	0.850649	2 vs 1	0.418566	2 vs 1	0.241706	-0.17686	Adamts10:chr17:33531537-33531992:+, Adamts10:chr17:33532195-33532817:+	Adamts10:ENSMUST00000234497.1	Adamts10	NA	NA	2.672e-13	NA	FALSE
511	0	0	0.916572	0.710959	0.205613	FALSE	1.69664	3 vs 1	0.418492	3 vs 1	0.827869	0.409377	Cyb5b:chr8:107183693-107184174:+, Cyb5b:chr8:107185563-107186003:+, Cyb5b:chr8:107187093-107187478:+	Cyb5b:ENSMUST00000034400.4	Cyb5b	0	0	0	0	TRUE
512	2.98934e-91	1.51906e-83	0.833665	0.624421	0.209244	TRUE	1.10347	2 vs 1	0.418488	2 vs 1	0.66733	0.248842	Ccdc174:chr6:91899234-91899638:+, Ccdc174:chr6:91899463-91899874:+	Ccdc174:ENSMUST00000037783.6	Ccdc174	NA	NA	1.51906e-83	NA	FALSE
513	1.75747e-05	NA	0.827503	0.618421	0.209082	TRUE	1.08518	1 vs 2	0.418164	1 vs 2	0.655006	0.236842	Carlr:chr2:18799245-18799614:-, Carlr:chr2:18799454-18799993:-	Carlr:ENSMUST00000181515.1	Carlr	NA	NA	1.75747e-05	NA	FALSE
514	9.88844e-36	4.40503e-33	0.52848	0.462846	0.0656347	TRUE	1.75843	1 vs 2	0.417752	1 vs 2	-0.121182	-0.538934	Abraxas1:chr5:100804802-100805167:-, Abraxas1:chr5:100805155-100805540:-, Abraxas1:chr5:100805852-100806232:-, Abraxas1:chr5:100805414-100806147:-, Abraxas1:chr5:100805732-100806106:-	Abraxas1:ENSMUST00000055245.12	Abraxas1	NA	NA	4.40503e-33	NA	FALSE
515	2.21083e-243	2.38649e-227	0.454123	0.185007	0.269116	TRUE	1.48258	1 vs 3	0.417417	1 vs 2	0.0827954	-0.334621	Pdk3:chrX:93755295-93755665:-, Pdk3:chrX:93764541-93765013:-, Pdk3:chrX:93764994-93765318:-	Pdk3:ENSMUST00000045748.6	Pdk3	NA	NA	2.38649e-227	NA	FALSE
516	2.54799e-168	1.89659e-162	0.475725	0.256048	0.219677	TRUE	1.12249	3 vs 1	0.416876	3 vs 1	0.13533	-0.281546	Stimate:chr14:30874450-30875156:+, Stimate:chr14:30874814-30875131:+, Stimate:chr14:30876939-30877213:+	Stimate:ENSMUST00000006701.7	Stimate	NA	NA	1.89659e-162	NA	FALSE
517	7.94388e-43	1.70879e-43	0.536745	0.460403	0.0763423	TRUE	1.35375	4 vs 2	0.416672	3 vs 2	0.0881741	-0.328497	Vstm2a:chr11:16282771-16283470:+, Vstm2a:chr11:16283427-16283920:+, Vstm2a:chr11:16283752-16284220:+, Vstm2a:chr11:16284150-16284625:+	Vstm2a:ENSMUST00000109645.8	Vstm2a	NA	NA	7.94388e-43	NA	FALSE
518	2.44186e-289	5.09229e-254	0.764314	0.55613	0.208184	FALSE	0.951009	2 vs 1	0.416368	2 vs 1	0.528628	0.11226	Copg1:chr6:87912142-87912588:+, Copg1:chr6:87913199-87913595:+	Copg1:ENSMUST00000113607.9	Copg1	1.57594e-288	3.11671e-253	5.09229e-254	3.21236e-253	TRUE
519	2.8901e-180	6.69643e-172	0.848668	0.750965	0.0977037	TRUE	-1.37705	2 vs 3	0.416248	1 vs 2	0.637685	0.221437	Siah1a:chr8:86723886-86724318:-, Siah1a:chr8:86724406-86724828:-, Siah1a:chr8:86724644-86725317:-	Siah1a:ENSMUST00000045296.5	Siah1a	NA	NA	6.69643e-172	NA	FALSE
520	0.363103	NA	0.43124	0.25857	0.17267	TRUE	-1.29928	1 vs 2	0.415825	2 vs 3	-0.12963	-0.545455	Gm5415:chr1:32543989-32544380:-, Gm5415:chr1:32544155-32544613:-, Gm5415:chr1:32544854-32545584:-	Gm5415:ENSMUST00000171322.2	Gm5415	NA	NA	0.363103	NA	FALSE
521	0.379453	NA	0.811734	0.614965	0.196769	TRUE	1.08904	1 vs 3	0.41502	1 vs 3	0.545455	0.130435	Tmprss11d:chr5:86302217-86302454:-, Tmprss11d:chr5:86302275-86302539:-, Tmprss11d:chr5:86303395-86303813:-	Tmprss11d:ENSMUST00000122377.1	Tmprss11d	NA	NA	0.379453	NA	FALSE
522	3.18107e-234	5.98754e-210	0.626243	0.452206	0.174037	TRUE	1.95175	1 vs 4	0.414969	1 vs 4	0.340322	-0.0746474	Cr1l:chr1:195095284-195095658:-, Cr1l:chr1:195096500-195096922:-, Cr1l:chr1:195097331-195097755:-, Cr1l:chr1:195098696-195098907:-	Cr1l:ENSMUST00000193094.5	Cr1l	NA	NA	5.98754e-210	NA	FALSE
523	0	0	0.888312	0.680941	0.207372	FALSE	1.31552	2 vs 1	0.414743	2 vs 1	0.776625	0.361882	Rab2a:chr4:8606304-8606721:+, Rab2a:chr4:8607206-8607774:+	Rab2a:ENSMUST00000060232.7	Rab2a	0	0	0	0	TRUE
524	6.80608e-63	9.36372e-68	0.318214	0.101123	0.217092	TRUE	1.96662	1 vs 4	0.414375	1 vs 4	-0.366964	-0.781339	Aph1c:chr9:66814990-66815445:-, Aph1c:chr9:66816232-66816698:-, Aph1c:chr9:66817197-66817453:-, Aph1c:chr9:66818885-66819288:-, Aph1c:chr9:66818795-66819454:-	Aph1c:ENSMUST00000169282.7	Aph1c	NA	NA	6.80608e-63	NA	FALSE
525	0.237972	NA	0.857143	0.65	0.207143	TRUE	1.17272	2 vs 1	0.414286	2 vs 1	0.714286	0.3	Naaladl1:chr19:6115441-6116000:+, Naaladl1:chr19:6115677-6116009:+	Naaladl1:ENSMUST00000044451.3	Naaladl1	NA	NA	0.237972	NA	FALSE
526	0	0	0.858297	0.651438	0.20686	FALSE	1.17585	1 vs 2	0.413719	1 vs 2	0.716594	0.302875	Btbd1:chr7:81792027-81792428:-, Btbd1:chr7:81793470-81793839:-	Btbd1:ENSMUST00000026093.8	Btbd1	0	0	0	0	TRUE
527	1.10526e-25	6.94924e-25	0.798202	0.591582	0.20662	TRUE	1.00458	2 vs 1	0.413239	2 vs 1	0.596404	0.183164	Stk32a:chr18:43315137-43315589:+, Stk32a:chr18:43315782-43316245:+	Stk32a:ENSMUST00000045477.5	Stk32a	NA	NA	6.94924e-25	NA	FALSE
528	2.39739e-75	2.88139e-75	0.358942	0.21914	0.139802	TRUE	1.77062	4 vs 2	0.412709	3 vs 2	0.124816	-0.287892	Slc25a35:chr11:68971423-68972570:+, Slc25a35:chr11:68972146-68972567:+, Slc25a35:chr11:68973968-68974439:+, Slc25a35:chr11:68976340-68976728:+	Slc25a35:ENSMUST00000018884.5	Slc25a35	NA	NA	2.88139e-75	NA	FALSE
529	3.76808e-16	6.47304e-15	0.587463	0.419876	0.167587	TRUE	1.48826	4 vs 1	0.412677	4 vs 1	0.203218	-0.209459	Tmem116:chr5:121495021-121495461:+, Tmem116:chr5:121496613-121497069:+, Tmem116:chr5:121496510-121496795:+, Tmem116:chr5:121497101-121497273:+, Tmem116:chr5:121497586-121498050:+	Tmem116:ENSMUST00000060004.14	Tmem116	NA	NA	6.47304e-15	NA	FALSE
530	0	0	0.935335	0.729152	0.206182	FALSE	1.68135	2 vs 1	0.412365	2 vs 1	0.870669	0.458305	Ergic1:chr17:26654981-26655394:+, Ergic1:chr17:26656528-26656995:+	Ergic1:ENSMUST00000167662.7	Ergic1	0	0	0	0	TRUE
531	1.91203e-08	NA	0.513226	0.398144	0.115082	TRUE	-1.41982	2 vs 1	0.411597	3 vs 2	0.34638	-0.0652174	Acot4:chr12:84043640-84044092:+, Acot4:chr12:84044052-84044806:+, Acot4:chr12:84048226-84048601:+	Acot4:ENSMUST00000021652.4	Acot4	NA	NA	1.91203e-08	NA	FALSE
532	9.24768e-09	4.54546e-09	0.880618	0.674321	0.206297	TRUE	1.51832	1 vs 3	0.410193	1 vs 3	0.767857	0.357664	Fzd5:chr1:64730490-64730918:-, Fzd5:chr1:64732500-64733068:-, Fzd5:chr1:64734362-64734762:-	Fzd5:ENSMUST00000063982.6	Fzd5	NA	NA	9.24768e-09	NA	FALSE
533	2.01804e-05	7.59166e-08	0.730228	0.481196	0.249032	TRUE	1.87054	2 vs 1	0.408973	2 vs 1	-0.0215827	-0.430556	Gm14444:chr2:175016513-175017440:+, Gm14444:chr2:175017326-175018085:+, Gm14444:chr2:175017532-175017993:+, Gm14444:chr2:175017715-175018086:+	Gm14444:ENSMUST00000109069.7	Gm14444	NA	NA	2.01804e-05	NA	FALSE
534	0	0	0.39714	0.192815	0.204326	FALSE	1.01443	1 vs 2	0.408651	1 vs 2	-0.205719	-0.614371	Higd1a:chr9:121848556-121848928:-, Higd1a:chr9:121849525-121849760:-	Higd1a:ENSMUST00000215007.1	Higd1a	0	0	0	0	TRUE
535	9.0203e-13	4.70369e-12	0.79229	0.588563	0.203727	TRUE	1.24028	3 vs 1	0.407853	3 vs 2	0.543478	0.135626	Abhd15:chr11:77518771-77519255:+, Abhd15:chr11:77519489-77520308:+, Abhd15:chr11:77521705-77522139:+	Abhd15:ENSMUST00000094004.4	Abhd15	NA	NA	4.70369e-12	NA	FALSE
536	0	0	0.939283	0.708081	0.231202	FALSE	2.04773	3 vs 2	0.407563	3 vs 1	0.890218	0.482655	Pak1:chr7:97911056-97911212:+, Pak1:chr7:97911001-97911545:+, Pak1:chr7:97911984-97912381:+	Pak1:ENSMUST00000033040.11	Pak1	0	0	0	0	TRUE
537	0.247148	NA	0.417582	0.214286	0.203297	TRUE	0.966577	1 vs 2	0.406593	1 vs 2	-0.164835	-0.571429	Pitx3:chr19:46135260-46135623:-, Pitx3:chr19:46135610-46136062:-	Pitx3:ENSMUST00000026259.15	Pitx3	NA	NA	0.247148	NA	FALSE
538	1.75077e-38	2.04766e-38	0.431681	0.22148	0.210201	TRUE	1.14163	3 vs 1	0.406069	3 vs 1	-0.189001	-0.59507	Arid4a:chr12:71098176-71098650:+, Arid4a:chr12:71098657-71099169:+, Arid4a:chr12:71098901-71099356:+	Arid4a:ENSMUST00000046305.11	Arid4a	NA	NA	2.04766e-38	NA	FALSE
539	1.04288e-35	8.08479e-25	0.189079	0.106229	0.0828501	TRUE	-1.77307	1 vs 2	0.405896	2 vs 3	-0.36338	-0.769277	Angpt2:chr8:18689184-18689515:-, Angpt2:chr8:18690195-18690618:-, Angpt2:chr8:18691275-18691688:-	Angpt2:ENSMUST00000033846.6	Angpt2	NA	NA	8.08479e-25	NA	FALSE
540	0.384251	NA	0.602941	0.4	0.202941	TRUE	0.8232	2 vs 1	0.405882	2 vs 1	0.205882	-0.2	Tcp10b:chr17:13081501-13081867:+, Tcp10b:chr17:13081814-13082481:+	Tcp10b:ENSMUST00000086787.10	Tcp10b	NA	NA	0.384251	NA	FALSE
541	0.234764	NA	0.710851	0.515594	0.195257	TRUE	1.17272	2 vs 1	0.405856	3 vs 1	0.466667	0.0608108	Slc4a5:chr6:83303405-83303794:+, Slc4a5:chr6:83303817-83304157:+, Slc4a5:chr6:83304560-83304945:+	Slc4a5:ENSMUST00000039212.7	Slc4a5	NA	NA	0.234764	NA	FALSE
542	0	0	0.425737	0.220021	0.205716	FALSE	1.35232	3 vs 1	0.405815	3 vs 1	-0.114108	-0.519923	Rbx1:chr15:81475025-81475252:+, Rbx1:chr15:81475271-81475856:+, Rbx1:chr15:81475981-81476369:+	Rbx1:ENSMUST00000023036.6	Rbx1	0	0	0	0	TRUE
543	0	1.3468e-301	0.538403	0.37212	0.166283	FALSE	2.2866	1 vs 4	0.405775	2 vs 4	0.709321	0.303547	Hspa1b:chr17:34951858-34951940:-, Hspa1b:chr17:34954281-34954470:-, Hspa1b:chr17:34956338-34956827:-, Hspa1b:chr17:34957073-34957336:-	Hspa1b:ENSMUST00000172753.1	Hspa1b	0	9.86279e-301	1.3468e-301	1.02259e-300	TRUE
544	0.0135397	NA	0.370558	0.23336	0.137198	TRUE	1.14373	1 vs 3	0.405464	2 vs 3	0.207547	-0.197917	Adtrp:chr13:41763142-41763574:-, Adtrp:chr13:41764042-41764531:-, Adtrp:chr13:41764544-41764859:-	Adtrp:ENSMUST00000072012.9	Adtrp	NA	NA	0.0135397	NA	FALSE
545	0.48953	NA	0.488274	0.285714	0.20256	TRUE	0.869379	2 vs 1	0.40512	2 vs 1	-0.0234516	-0.428571	F2rl2:chr13:95701568-95701932:+, F2rl2:chr13:95702362-95702746:+	F2rl2:ENSMUST00000022182.4	F2rl2	NA	NA	0.48953	NA	FALSE
546	1.38338380835549e-322	3.25335e-290	0.653523	0.451142	0.202381	FALSE	0.83062	1 vs 2	0.404763	1 vs 2	0.307046	-0.0977166	Kpnb1:chr11:97159710-97160069:-, Kpnb1:chr11:97161459-97161918:-	Kpnb1:ENSMUST00000001479.4	Kpnb1	1.00789391751614e-321	2.32164e-289	3.25335e-290	2.37353e-289	TRUE
547	0.231663	NA	0.285714	0.0833333	0.202381	TRUE	1.4816	1 vs 2	0.404762	1 vs 2	-0.428571	-0.833333	Tlr12:chr4:128614007-128614365:-, Tlr12:chr4:128615416-128615707:-	Tlr12:ENSMUST00000074829.3	Tlr12	NA	NA	0.231663	NA	FALSE
548	1.71054e-119	5.41602e-118	0.394944	0.1928	0.202144	TRUE	1.00534	1 vs 2	0.404288	1 vs 2	-0.210111	-0.614399	Brd8:chr18:34598607-34598982:-, Brd8:chr18:34599774-34600184:-	Brd8:ENSMUST00000003876.9	Brd8	NA	NA	5.41602e-118	NA	FALSE
549	1.08526e-138	2.09303e-152	0.622154	0.405451	0.216704	TRUE	1.46837	2 vs 4	0.404061	1 vs 4	0.0291838	-0.374877	Gm14418:chr2:177388025-177388418:-, Gm14418:chr2:177388033-177388544:-, Gm14418:chr2:177388299-177388636:-, Gm14418:chr2:177389131-177389264:-	Gm14418:ENSMUST00000108955.1	Gm14418	NA	NA	1.08526e-138	NA	FALSE
550	0.264391	NA	0.538462	0.336735	0.201727	TRUE	0.83203	2 vs 1	0.403454	2 vs 1	0.0769231	-0.326531	Tesmin:chr19:3406986-3407436:+, Tesmin:chr19:3407418-3407834:+	Tesmin:ENSMUST00000025840.15	Tesmin	NA	NA	0.264391	NA	FALSE
551	0.0136674	NA	0.333333	0.131635	0.201699	TRUE	1.19343	2 vs 1	0.403397	2 vs 1	-0.333333	-0.73673	Arl11:chr14:61311536-61312002:+, Arl11:chr14:61314398-61314957:+	Arl11:ENSMUST00000055159.7	Arl11	NA	NA	0.0136674	NA	FALSE
552	1.82071e-97	1.17049e-94	0.738143	0.493657	0.244485	TRUE	1.92024	4 vs 1	0.403291	4 vs 1	0.57401	0.170719	Slc38a9:chr13:112731432-112731756:+, Slc38a9:chr13:112731628-112732232:+, Slc38a9:chr13:112734653-112735118:+, Slc38a9:chr13:112738376-112738752:+	Slc38a9:ENSMUST00000052514.5	Slc38a9	NA	NA	1.17049e-94	NA	FALSE
553	0.000166704	0.000293221	0.692926	0.569836	0.12309	TRUE	-1.58069	2 vs 1	0.402936	3 vs 2	0.522727	0.119792	Gm3336:chr8:70721724-70722082:+, Gm3336:chr8:70722106-70722423:+, Gm3336:chr8:70722228-70722635:+	Gm3336:ENSMUST00000213065.1	Gm3336	NA	NA	0.000293221	NA	FALSE
554	0	0	0.397898	0.196723	0.201176	FALSE	0.992676	2 vs 1	0.402352	2 vs 1	-0.204203	-0.606555	Idh3a:chr9:54603530-54603992:+, Idh3a:chr9:54604275-54604677:+	Idh3a:ENSMUST00000217484.1	Idh3a	0	0	0	0	TRUE
555	2.27328e-175	3.46791e-166	0.708227	0.48848	0.219748	TRUE	1.28937	5 vs 1	0.401992	6 vs 1	0.485698	0.0837056	Ccnt2:chr1:127804349-127804769:+, Ccnt2:chr1:127805329-127805939:+, Ccnt2:chr1:127805568-127805994:+, Ccnt2:chr1:127805886-127806360:+, Ccnt2:chr1:127805853-127806385:+, Ccnt2:chr1:127807673-127808111:+	Ccnt2:ENSMUST00000112570.1	Ccnt2	NA	NA	3.46791e-166	NA	FALSE
556	1.53978e-106	2.15816e-107	0.583871	0.367969	0.215902	TRUE	1.14133	3 vs 1	0.400944	3 vs 1	0.26522	-0.135724	Poc5:chr13:96414432-96414975:+, Poc5:chr13:96415183-96415640:+, Poc5:chr13:96416814-96417253:+	Poc5:ENSMUST00000099295.5	Poc5	NA	NA	1.53978e-106	NA	FALSE
557	1.60202e-34	6.81205e-29	0.468357	0.267892	0.200466	TRUE	0.878605	1 vs 2	0.400931	1 vs 2	-0.0632856	-0.464217	Ret:chr6:118151738-118152102:-, Ret:chr6:118154515-118154939:-	Ret:ENSMUST00000088790.8	Ret	NA	NA	6.81205e-29	NA	FALSE
558	1.52586e-86	4.6703e-96	0.815027	0.631954	0.183073	TRUE	1.50652	1 vs 3	0.400839	1 vs 3	0.682343	0.281504	Soat1:chr1:156424525-156424897:-, Soat1:chr1:156428452-156428836:-, Soat1:chr1:156429753-156430116:-, Soat1:chr1:156430527-156430999:-	Soat1:ENSMUST00000189661.6	Soat1	NA	NA	1.52586e-86	NA	FALSE
559	6.38477e-165	2.6315e-161	0.740475	0.540133	0.200342	TRUE	0.887562	2 vs 1	0.400685	2 vs 1	0.48095	0.0802655	Tmem248:chr5:130241197-130241469:+, Tmem248:chr5:130243272-130243724:+	Tmem248:ENSMUST00000065329.12	Tmem248	NA	NA	2.6315e-161	NA	FALSE
560	2.2589e-11	2.45146e-08	0.907801	0.707768	0.200033	TRUE	1.40251	1 vs 2	0.400066	1 vs 2	0.815603	0.415536	Gcnt1:chr19:17326073-17326511:-, Gcnt1:chr19:17328606-17329045:-	Gcnt1:ENSMUST00000174236.7	Gcnt1	NA	NA	2.45146e-08	NA	FALSE
561	0.00145639	NA	0.538033	0.338028	0.200005	TRUE	0.824522	1 vs 2	0.40001	1 vs 2	0.0760668	-0.323944	Paqr3:chr5:97081873-97082199:-, Paqr3:chr5:97082093-97082574:-	Paqr3:ENSMUST00000069453.8	Paqr3	NA	NA	0.00145639	NA	FALSE
562	0.439814	NA	1	0.8	0.2	TRUE	Inf	1 vs 2	0.4	1 vs 2	1	0.6	Ces1d:chr8:93166041-93166364:-, Ces1d:chr8:93166200-93166425:-	Ces1d:ENSMUST00000034172.7	Ces1d	NA	NA	0.439814	NA	FALSE
563	0.319582	NA	0.206864	0	0.206864	TRUE	Inf	1 vs 3	0.4	1 vs 3	-0.6	-1	Gdf3:chr6:122605370-122605725:-, Gdf3:chr6:122605742-122606090:-, Gdf3:chr6:122606204-122606589:-	Gdf3:ENSMUST00000032211.4	Gdf3	NA	NA	0.319582	NA	FALSE
564	0.0882825	NA	0.9499	0.75	0.1999	TRUE	1.84372	2 vs 1	0.3998	2 vs 1	0.8998	0.5	Il22:chr10:118209398-118209709:+, Il22:chr10:118209644-118210047:+	Il22:ENSMUST00000096691.4	Il22	NA	NA	0.0882825	NA	FALSE
565	0	7.43789e-281	0.943146	0.743532	0.199614	TRUE	1.74432	2 vs 1	0.399227	2 vs 1	0.886291	0.487064	Mmd:chr11:90277525-90278185:+, Mmd:chr11:90278156-90278639:+	Mmd:ENSMUST00000004050.6	Mmd	NA	NA	7.43789e-281	NA	FALSE
566	0.597311	NA	1	0.801527	0.198473	TRUE	Inf	1 vs 2	0.396947	1 vs 2	1	0.603053	Erv3:chr2:131853678-131854062:-, Erv3:chr2:131855383-131855803:-	Erv3:ENSMUST00000040941.2	Erv3	NA	NA	0.597311	NA	FALSE
567	2.49979e-19	1.75786e-18	0.818923	0.620504	0.19842	TRUE	1.01738	2 vs 1	0.396839	2 vs 1	0.637847	0.241007	Fank1:chr7:133880525-133880830:+, Fank1:chr7:133881146-133881532:+	Fank1:ENSMUST00000065359.11	Fank1	NA	NA	1.75786e-18	NA	FALSE
568	1.68908e-99	7.27711e-101	0.478216	0.287539	0.190677	TRUE	1.50266	1 vs 6	0.396767	1 vs 6	0.2187	-0.178066	Spopl:chr2:23506216-23506583:-, Spopl:chr2:23507328-23507874:-, Spopl:chr2:23509364-23509803:-, Spopl:chr2:23510030-23510399:-, Spopl:chr2:23509903-23510734:-, Spopl:chr2:23510533-23511015:-	Spopl:ENSMUST00000132484.6	Spopl	NA	NA	1.68908e-99	NA	FALSE
569	4.6234e-42	1.38551e-32	0.396996	0.190676	0.206319	TRUE	1.68475	2 vs 1	0.39668	3 vs 1	-0.228082	-0.624762	Klhl36:chr8:119876597-119877048:+, Klhl36:chr8:119879109-119879426:+, Klhl36:chr8:119880945-119881329:+	Klhl36:ENSMUST00000034287.9	Klhl36	NA	NA	1.38551e-32	NA	FALSE
570	6.97789e-08	3.67652e-06	0.345133	0.146858	0.198275	TRUE	1.11896	1 vs 2	0.39655	1 vs 2	-0.309735	-0.706284	Cxcl16:chr11:70454161-70454611:-, Cxcl16:chr11:70455151-70455498:-	Cxcl16:ENSMUST00000019064.8	Cxcl16	NA	NA	3.67652e-06	NA	FALSE
571	0	0	0.839365	0.614025	0.22534	FALSE	1.28247	4 vs 2	0.396331	4 vs 2	0.727324	0.330993	Cdc42se1:chr3:95234194-95234659:+, Cdc42se1:chr3:95234492-95234894:+, Cdc42se1:chr3:95234622-95234922:+, Cdc42se1:chr3:95236020-95236424:+	Cdc42se1:ENSMUST00000053872.11	Cdc42se1	0	0	0	0	TRUE
572	8.04591e-70	6.02117e-77	0.266159	0.0684292	0.197729	TRUE	1.59687	1 vs 2	0.395459	1 vs 2	-0.467683	-0.863142	Spindoc:chr19:7356416-7356813:-, Spindoc:chr19:7357628-7358044:-	Spindoc:ENSMUST00000025924.3	Spindoc	NA	NA	8.04591e-70	NA	FALSE
573	0	0	0.458586	0.262746	0.19584	FALSE	1.35163	1 vs 4	0.395273	1 vs 4	0.138396	-0.256877	Eloc:chr1:16641673-16642092:-, Eloc:chr1:16642683-16643150:-, Eloc:chr1:16642994-16643494:-, Eloc:chr1:16643264-16643531:-	Eloc:ENSMUST00000188641.6	Eloc	0	0	0	0	TRUE
574	8.07289e-149	2.94876e-147	0.817442	0.603078	0.214364	TRUE	1.33583	2 vs 1	0.395184	2 vs 1	0.40593	0.0107464	Prrc1:chr18:57389222-57389657:+, Prrc1:chr18:57392306-57392803:+, Prrc1:chr18:57392658-57392956:+	Prrc1:ENSMUST00000025490.9	Prrc1	NA	NA	2.94876e-147	NA	FALSE
575	0	0	0.871054	0.669251	0.201803	FALSE	1.94324	1 vs 4	0.394669	1 vs 3	0.666605	0.271936	Mtpn:chr6:35508988-35509429:-, Mtpn:chr6:35509857-35510365:-, Mtpn:chr6:35510864-35511323:-, Mtpn:chr6:35511284-35511812:-, Mtpn:chr6:35511867-35512434:-	Mtpn:ENSMUST00000031866.8	Mtpn	0	0	0	0	TRUE
576	0	0	0.754064	0.524604	0.22946	TRUE	2.43389	7 vs 1	0.394158	7 vs 1	0.244951	-0.149206	Pds5b:chr5:150808254-150808795:+, Pds5b:chr5:150808192-150808424:+, Pds5b:chr5:150808592-150809088:+, Pds5b:chr5:150808969-150809441:+, Pds5b:chr5:150809146-150809609:+, Pds5b:chr5:150809420-150809927:+, Pds5b:chr5:150809804-150810293:+, Pds5b:chr5:150810122-150810457:+, Pds5b:chr5:150810245-150810746:+	Pds5b:ENSMUST00000016569.10	Pds5b	NA	NA	0	NA	FALSE
577	6.80824e-154	3.35608e-139	0.591708	0.395025	0.196684	FALSE	0.797271	2 vs 1	0.393367	2 vs 1	0.183417	-0.20995	Fip1l1:chr5:74595772-74596221:+, Fip1l1:chr5:74598404-74598814:+	Fip1l1:ENSMUST00000113536.7	Fip1l1	2.58467e-153	1.2507e-138	3.35608e-139	1.27989e-138	TRUE
578	8.31642e-17	2.15363e-16	0.763888	0.544175	0.219713	TRUE	1.22277	3 vs 1	0.393219	4 vs 1	0.352679	-0.0405405	Cfap44:chr16:44481450-44481942:+, Cfap44:chr16:44484046-44484664:+, Cfap44:chr16:44484344-44485215:+, Cfap44:chr16:44485191-44485569:+	Cfap44:ENSMUST00000099742.8	Cfap44	NA	NA	2.15363e-16	NA	FALSE
579	0.000333346	NA	0.83427	0.637681	0.196589	TRUE	1.05088	1 vs 2	0.393177	1 vs 2	0.668539	0.275362	Adam33:chr2:131050795-131051161:-, Adam33:chr2:131051117-131051396:-	Adam33:ENSMUST00000110232.8	Adam33	NA	NA	0.000333346	NA	FALSE
580	1.20506e-55	7.27804e-65	0.293729	0.0975448	0.196184	TRUE	1.34747	2 vs 1	0.392368	2 vs 1	-0.412542	-0.80491	Dtna:chr18:23633994-23634423:+, Dtna:chr18:23635376-23635837:+	Dtna:ENSMUST00000221880.1	Dtna	NA	NA	1.20506e-55	NA	FALSE
581	2.45346e-74	2.71016e-63	0.526225	0.350984	0.175241	TRUE	1.06319	1 vs 3	0.392325	1 vs 3	0.26619	-0.126136	Sestd1:chr2:77180340-77180778:-, Sestd1:chr2:77185991-77186471:-, Sestd1:chr2:77186471-77186932:-	Sestd1:ENSMUST00000102660.7	Sestd1	NA	NA	2.71016e-63	NA	FALSE
582	8.89413e-18	6.57964e-16	0.312976	0.111998	0.200977	TRUE	1.49023	2 vs 4	0.392222	2 vs 4	-0.40176	-0.793981	Dpp4:chr2:62329440-62329808:-, Dpp4:chr2:62330028-62330444:-, Dpp4:chr2:62330448-62330867:-, Dpp4:chr2:62331610-62332084:-	Dpp4:ENSMUST00000047812.7	Dpp4	NA	NA	6.57964e-16	NA	FALSE
583	0.232932	NA	0.827586	0.631579	0.196007	TRUE	1.02962	2 vs 1	0.392015	2 vs 1	0.655172	0.263158	Rdh16:chr10:127814502-127814832:+, Rdh16:chr10:127814900-127815161:+	Rdh16:ENSMUST00000071646.1	Rdh16	NA	NA	0.232932	NA	FALSE
584	0	0	0.47784	0.362784	0.115056	FALSE	2.24911	3 vs 2	0.391997	3 vs 2	0.405904	0.0139071	Ddah1:chr3:145891349-145891688:+, Ddah1:chr3:145892888-145893318:+, Ddah1:chr3:145893892-145894277:+	Ddah1:ENSMUST00000029845.14	Ddah1	0	0	0	0	TRUE
585	0.454647	NA	0.777778	0.597007	0.180771	TRUE	#NAME?	2 vs 1	0.391919	3 vs 1	0.555556	0.163636	A730049H05Rik:chr6:92842139-92842490:+, A730049H05Rik:chr6:92842907-92843458:+, A730049H05Rik:chr6:92843118-92843488:+	A730049H05Rik:ENSMUST00000057977.3	A730049H05Rik	NA	NA	0.454647	NA	FALSE
586	6.32171e-200	1.26312e-187	0.75608	0.560542	0.195538	FALSE	0.887944	2 vs 1	0.391076	2 vs 1	0.51216	0.121084	Ufd1:chr16:18834178-18834346:+, Ufd1:chr16:18834881-18835261:+	Ufd1:ENSMUST00000005394.12	Ufd1	2.89831e-199	5.78758e-187	1.26312e-187	5.88754e-187	TRUE
587	4.36595e-18	6.6123e-13	0.752874	0.557486	0.195387	TRUE	0.883032	1 vs 2	0.390775	1 vs 2	0.505747	0.114972	Cmtm8:chr9:114789319-114789681:-, Cmtm8:chr9:114789574-114789818:-	Cmtm8:ENSMUST00000047013.3	Cmtm8	NA	NA	6.6123e-13	NA	FALSE
588	6.395e-61	1.16707e-59	0.724242	0.567662	0.15658	TRUE	0.948518	3 vs 2	0.39054	3 vs 2	0.407143	0.0166028	Katnbl1:chr2:112412459-112413058:+, Katnbl1:chr2:112412932-112413380:+, Katnbl1:chr2:112413853-112414277:+	Katnbl1:ENSMUST00000028552.3	Katnbl1	NA	NA	1.16707e-59	NA	FALSE
589	0.00189333	NA	0.854008	0.648428	0.20558	TRUE	1.94034	3 vs 1	0.39052	5 vs 1	0.630137	0.239617	Cp:chr3:20005447-20005632:+, Cp:chr3:20006344-20006822:+, Cp:chr3:20006981-20007404:+, Cp:chr3:20007112-20007724:+, Cp:chr3:20007758-20008253:+	Cp:ENSMUST00000108329.7	Cp	NA	NA	0.00189333	NA	FALSE
590	4.87807e-187	1.72577e-183	0.3133	0.213453	0.099847	FALSE	0.958198	2 vs 1	0.390355	2 vs 1	0.0454965	-0.344858	Afg3l1:chr8:123501797-123502224:+, Afg3l1:chr8:123502289-123502756:+, Afg3l1:chr8:123503531-123503962:+	Afg3l1:ENSMUST00000001520.12	Afg3l1	2.12057e-186	7.75902e-183	1.72577e-183	7.8478e-183	TRUE
591	1.13593e-48	8.58561e-43	0.445721	0.212631	0.233089	TRUE	1.98199	5 vs 3	0.390075	5 vs 1	-0.0742857	-0.464361	Apobec3:chr15:79907492-79907968:+, Apobec3:chr15:79908012-79908486:+, Apobec3:chr15:79908419-79908921:+, Apobec3:chr15:79909299-79909518:+, Apobec3:chr15:79910317-79910742:+	Apobec3:ENSMUST00000176325.7	Apobec3	NA	NA	8.58561e-43	NA	FALSE
592	2.59837e-55	2.19633e-53	0.331548	0.108406	0.223142	TRUE	1.85044	4 vs 2	0.389425	3 vs 1	-0.370245	-0.75967	Pcolce2:chr9:95695175-95695596:+, Pcolce2:chr9:95695619-95696072:+, Pcolce2:chr9:95697167-95698186:+, Pcolce2:chr9:95698111-95698551:+	Pcolce2:ENSMUST00000015498.8	Pcolce2	NA	NA	2.19633e-53	NA	FALSE
593	1.30189e-48	1.73994e-47	0.757586	0.615101	0.142486	TRUE	1.02567	1 vs 2	0.388271	1 vs 2	0.377712	-0.0105597	Pde1a:chr2:79834452-79834815:-, Pde1a:chr2:79836508-79836863:-, Pde1a:chr2:79836505-79837000:-, Pde1a:chr2:79838843-79839069:-	Pde1a:ENSMUST00000102655.9	Pde1a	NA	NA	1.73994e-47	NA	FALSE
594	5.16798e-149	3.44434e-111	0.851738	0.657607	0.19413	TRUE	1.09565	1 vs 2	0.388261	1 vs 2	0.703476	0.315215	Ppp1r2:chr16:31258013-31258359:-, Ppp1r2:chr16:31258115-31258601:-	Ppp1r2:ENSMUST00000115233.1	Ppp1r2	NA	NA	3.44434e-111	NA	FALSE
595	2.67348e-86	1.05398e-79	0.416776	0.222694	0.194082	TRUE	0.914012	1 vs 2	0.388164	1 vs 2	-0.166447	-0.554611	Naaa:chr5:92257658-92258097:-, Naaa:chr5:92258202-92258684:-	Naaa:ENSMUST00000113102.9	Naaa	NA	NA	1.05398e-79	NA	FALSE
596	8.7753e-87	5.91944e-74	0.729258	0.535223	0.194035	TRUE	0.849735	2 vs 1	0.38807	2 vs 1	0.458515	0.0704453	5730409E04Rik:chr4:126613031-126613500:+, 5730409E04Rik:chr4:126613974-126614395:+	5730409E04Rik:ENSMUST00000097886.3	5730409E04Rik	NA	NA	5.91944e-74	NA	FALSE
597	2.10946e-124	7.58858e-122	0.358785	0.164786	0.193999	TRUE	1.0424	2 vs 1	0.387998	2 vs 1	-0.282429	-0.670427	Abcg1:chr17:31115372-31115817:+, Abcg1:chr17:31117607-31118009:+	Abcg1:ENSMUST00000024829.7	Abcg1	NA	NA	7.58858e-122	NA	FALSE
598	2.05707e-203	8.20326e-205	0.839683	0.644711	0.194973	TRUE	1.89228	7 vs 1	0.38781	7 vs 1	0.568318	0.180509	Yipf6:chrX:98944802-98945132:+, Yipf6:chrX:98944878-98945755:+, Yipf6:chrX:98946016-98946566:+, Yipf6:chrX:98946323-98946897:+, Yipf6:chrX:98946765-98946988:+, Yipf6:chrX:98947638-98948250:+, Yipf6:chrX:98948586-98949020:+	Yipf6:ENSMUST00000054697.6	Yipf6	NA	NA	2.05707e-203	NA	FALSE
599	4.47125e-32	1.57352e-35	0.923185	0.714193	0.208993	TRUE	2.19244	1 vs 3	0.387692	1 vs 3	0.659722	0.272031	St8sia4:chr1:95618491-95618891:-, St8sia4:chr1:95619797-95620207:-, St8sia4:chr1:95627290-95627762:-	St8sia4:ENSMUST00000189556.1	St8sia4	NA	NA	4.47125e-32	NA	FALSE
600	2.28131e-05	NA	0.32063	0.138376	0.182255	TRUE	2.23359	1 vs 5	0.387593	2 vs 5	-0.0769231	-0.464516	Sycp2:chr2:178345341-178345655:-, Sycp2:chr2:178345695-178345996:-, Sycp2:chr2:178345949-178346335:-, Sycp2:chr2:178346030-178346692:-, Sycp2:chr2:178346227-178346578:-	Sycp2:ENSMUST00000081134.9	Sycp2	NA	NA	2.28131e-05	NA	FALSE
601	1.49615e-40	1.78424e-31	0.390662	0.188961	0.201701	TRUE	1.37774	4 vs 2	0.386786	4 vs 2	-0.0486322	-0.435419	Atp10a:chr7:58828586-58829115:+, Atp10a:chr7:58829014-58829465:+, Atp10a:chr7:58831642-58832234:+, Atp10a:chr7:58833750-58834146:+	Atp10a:ENSMUST00000168747.2	Atp10a	NA	NA	1.78424e-31	NA	FALSE
602	2.08253e-32	3.29321e-27	0.441566	0.233795	0.207771	TRUE	2.1388	1 vs 3	0.386551	1 vs 3	-0.225936	-0.612487	Catsper2:chr2:121391624-121391937:-, Catsper2:chr2:121392582-121392984:-, Catsper2:chr2:121394358-121394545:-	Catsper2:ENSMUST00000038073.4	Catsper2	NA	NA	3.29321e-27	NA	FALSE
603	3.48712e-36	7.03443e-34	0.598003	0.468184	0.129819	TRUE	1.73439	2 vs 3	0.386372	2 vs 3	0.607335	0.220963	Tnfrsf13c:chr15:82218489-82218609:-, Tnfrsf13c:chr15:82220086-82220603:-, Tnfrsf13c:chr15:82221697-82222104:-, Tnfrsf13c:chr15:82222075-82222546:-	Tnfrsf13c:ENSMUST00000089161.9	Tnfrsf13c	NA	NA	7.03443e-34	NA	FALSE
604	2.34888e-286	1.36559744510521e-319	0.196714	0.120006	0.0767077	FALSE	1.68516	2 vs 4	0.386309	2 vs 4	-0.319508	-0.705817	Ing2:chr8:47664744-47665166:-, Ing2:chr8:47667287-47667747:-, Ing2:chr8:47668192-47668552:-, Ing2:chr8:47668422-47668958:-	Ing2:ENSMUST00000080353.2	Ing2	1.50436e-285	1.07014124823568e-318	2.34888e-286	1.65606e-285	TRUE
605	7.55288e-31	1.74912e-35	0.278836	0.168067	0.110769	TRUE	1.27001	3 vs 2	0.385671	3 vs 2	-0.231822	-0.617493	Wee1:chr7:110142278-110143420:+, Wee1:chr7:110142879-110143331:+, Wee1:chr7:110145127-110145545:+, Wee1:chr7:110147537-110147910:+	Wee1:ENSMUST00000033326.9	Wee1	NA	NA	7.55288e-31	NA	FALSE
606	0	0	0.723216	0.530782	0.192434	FALSE	0.837186	1 vs 2	0.384868	1 vs 2	0.446432	0.0615646	Fkbp4:chr6:128430024-128430503:-, Fkbp4:chr6:128430634-128430960:-	Fkbp4:ENSMUST00000032508.10	Fkbp4	0	0	0	0	TRUE
607	2.51672e-127	1.12842e-173	0.971598	0.819583	0.152015	TRUE	3.7031	2 vs 1	0.383077	2 vs 1	0.839135	0.456058	Loxl2:chr14:69692946-69693230:+, Loxl2:chr14:69695577-69695686:+, Loxl2:chr14:69695591-69695834:+	Loxl2:ENSMUST00000022660.13	Loxl2	NA	NA	2.51672e-127	NA	FALSE
608	4.86745e-159	6.06332e-162	0.493246	0.301799	0.191448	TRUE	0.81173	2 vs 1	0.382895	2 vs 1	-0.0135074	-0.396402	Adcy5:chr16:35304004-35304467:+, Adcy5:chr16:35305351-35305743:+	Adcy5:ENSMUST00000114913.2	Adcy5	NA	NA	4.86745e-159	NA	FALSE
609	1.19813e-202	2.15017e-202	0.419423	0.220816	0.198607	FALSE	1.2343	3 vs 1	0.382745	3 vs 1	-0.24365	-0.626395	Ppig:chr2:69750215-69750630:+, Ppig:chr2:69751346-69751790:+, Ppig:chr2:69753027-69753527:+, Ppig:chr2:69753614-69754072:+	Ppig:ENSMUST00000090858.9	Ppig	5.63156e-202	1.06054e-201	2.15017e-202	1.08348e-201	TRUE
610	0	0	0.20756	0.0162018	0.191358	FALSE	2.7666	1 vs 2	0.382717	1 vs 2	-0.58488	-0.967596	Zdhhc9:chrX:48170199-48170536:-, Zdhhc9:chrX:48171911-48172311:-	Zdhhc9:ENSMUST00000037960.10	Zdhhc9	0	0	0	0	TRUE
611	2.82233e-78	1.01196e-19	0.541634	0.350565	0.191069	TRUE	0.783479	1 vs 2	0.382138	1 vs 2	0.0832685	-0.298869	Gm12216:chr11:53784729-53785270:-, Gm12216:chr11:53785441-53785901:-	Gm12216:ENSMUST00000220191.1	Gm12216	NA	NA	1.01196e-19	NA	FALSE
612	0	0	0.600291	0.403803	0.196488	FALSE	2.20494	1 vs 4	0.381825	1 vs 4	0.256438	-0.125387	Faim2:chr15:99497005-99497371:-, Faim2:chr15:99498416-99499215:-, Faim2:chr15:99498631-99499033:-, Faim2:chr15:99500000-99500379:-	Faim2:ENSMUST00000023750.8	Faim2	0	0	0	0	TRUE
613	2.8186e-263	1.83384e-246	0.734893	0.543789	0.191104	FALSE	1.01129	1 vs 3	0.381731	1 vs 3	0.492067	0.110336	Tmem29:chrX:150408530-150408951:-, Tmem29:chrX:150408936-150409414:-, Tmem29:chrX:150409274-150409648:-	Tmem29:ENSMUST00000163233.1	Tmem29	1.68915e-262	1.08287e-245	1.83384e-246	1.1109e-245	TRUE
614	2.18358e-103	5.75549e-103	0.364811	0.190961	0.17385	TRUE	1.49358	2 vs 3	0.381681	1 vs 3	-0.221277	-0.602957	Gpr89:chr3:96868222-96868639:-, Gpr89:chr3:96870609-96871069:-, Gpr89:chr3:96871014-96871483:-	Gpr89:ENSMUST00000029738.13	Gpr89	NA	NA	5.75549e-103	NA	FALSE
615	0.0270131	NA	0.725744	0.575113	0.150631	TRUE	2.0149	2 vs 4	0.381188	2 vs 4	0.5	0.118812	Tns4:chr11:99065677-99065918:-, Tns4:chr11:99066401-99066797:-, Tns4:chr11:99067587-99067837:-, Tns4:chr11:99067766-99068055:-, Tns4:chr11:99067757-99068338:-	Tns4:ENSMUST00000017751.2	Tns4	NA	NA	0.0270131	NA	FALSE
616	1.7139e-138	1.11376e-113	0.279862	0.0893453	0.190517	TRUE	1.37651	2 vs 1	0.381033	2 vs 1	-0.440276	-0.821309	Lamb1:chr12:31329291-31329668:+, Lamb1:chr12:31330729-31330928:+	Lamb1:ENSMUST00000002979.15	Lamb1	NA	NA	1.11376e-113	NA	FALSE
617	0	0	0.84179	0.607781	0.234009	FALSE	1.58898	1 vs 3	0.380685	1 vs 3	0.771821	0.391136	Itfg1:chr8:85717497-85717986:-, Itfg1:chr8:85718486-85718953:-, Itfg1:chr8:85718758-85718974:-	Itfg1:ENSMUST00000034140.8	Itfg1	0	0	0	0	TRUE
618	1.15963e-103	1.00135e-119	0.314711	0.102058	0.212653	TRUE	1.69628	1 vs 3	0.38036	1 vs 4	-0.306325	-0.686685	Smyd3:chr1:178951960-178952320:-, Smyd3:chr1:178954298-178954694:-, Smyd3:chr1:178956735-178957232:-, Smyd3:chr1:178957207-178957608:-	Smyd3:ENSMUST00000128302.7	Smyd3	NA	NA	1.15963e-103	NA	FALSE
619	7.64108e-18	6.91538e-09	0.533202	0.37	0.163203	TRUE	1.50265	2 vs 5	0.380266	2 vs 4	0	-0.380266	Hpgds:chr6:65117015-65117381:-, Hpgds:chr6:65117149-65117697:-, Hpgds:chr6:65118686-65119156:-, Hpgds:chr6:65118782-65119449:-, Hpgds:chr6:65119238-65119849:-	Hpgds:ENSMUST00000031982.4	Hpgds	NA	NA	6.91538e-09	NA	FALSE
620	5.97011e-81	1.57642e-71	0.808629	0.760793	0.0478359	TRUE	0.841525	3 vs 2	0.380262	3 vs 2	-0.0313138	-0.411576	Lpcat3:chr6:124703523-124703714:+, Lpcat3:chr6:124703768-124704247:+, Lpcat3:chr6:124703900-124704451:+	Lpcat3:ENSMUST00000004381.13	Lpcat3	NA	NA	1.57642e-71	NA	FALSE
621	6.93216e-261	1.002e-223	0.320925	0.130834	0.190091	FALSE	1.14408	1 vs 2	0.380181	1 vs 2	-0.35815	-0.738331	Ctnnd1:chr2:84587081-84587470:-, Ctnnd1:chr2:84600728-84601138:-	Ctnnd1:ENSMUST00000111696.7	Ctnnd1	4.03894e-260	5.35147e-223	1.002e-223	5.4413e-223	TRUE
622	6.93216e-261	1.002e-223	0.320925	0.130834	0.190091	FALSE	1.14408	1 vs 2	0.380181	1 vs 2	-0.35815	-0.738331	Gm28635:chr2:84587081-84587470:-, Gm28635:chr2:84600728-84601138:-	Gm28635:ENSMUST00000189772.1	Gm28635	4.03894e-260	5.35147e-223	1.002e-223	5.4413e-223	TRUE
623	3.63068e-301	3.62076e-288	0.4685	0.278455	0.190046	FALSE	0.825974	2 vs 1	0.380091	2 vs 1	-0.0629992	-0.44309	Bub3:chr7:131570798-131571209:+, Bub3:chr7:131571493-131571941:+	Bub3:ENSMUST00000207442.1	Bub3	2.47654e-300	2.53001e-287	3.62076e-288	2.57443e-287	TRUE
624	0.00324761	NA	0.297149	0.107143	0.190006	TRUE	1.25935	1 vs 2	0.380013	1 vs 2	-0.405702	-0.785714	Actn2:chr13:12266415-12266774:-, Actn2:chr13:12269405-12269737:-	Actn2:ENSMUST00000064204.13	Actn2	NA	NA	0.00324761	NA	FALSE
625	4.91601e-09	1.2248e-08	0.449133	0.259259	0.189874	TRUE	0.845647	1 vs 2	0.379747	1 vs 2	-0.101734	-0.481481	Kcnh7:chr2:62693414-62693771:-, Kcnh7:chr2:62699295-62699676:-	Kcnh7:ENSMUST00000075052.9	Kcnh7	NA	NA	1.2248e-08	NA	FALSE
626	2.36199e-115	4.1013e-115	0.745608	0.533718	0.21189	TRUE	1.23915	4 vs 2	0.379037	4 vs 2	0.607092	0.228055	Usp6nl:chr2:6442759-6443273:+, Usp6nl:chr2:6443116-6443508:+, Usp6nl:chr2:6443478-6443846:+, Usp6nl:chr2:6445999-6446397:+	Usp6nl:ENSMUST00000114937.7	Usp6nl	NA	NA	4.1013e-115	NA	FALSE
627	3.21098e-220	8.22467e-215	0.570213	0.354723	0.21549	TRUE	1.78719	1 vs 7	0.378959	1 vs 8	0.350441	-0.0285176	Cdc73:chr1:143598800-143599237:-, Cdc73:chr1:143603510-143604039:-, Cdc73:chr1:143603984-143604612:-, Cdc73:chr1:143604537-143605194:-, Cdc73:chr1:143605092-143605560:-, Cdc73:chr1:143606123-143606543:-, Cdc73:chr1:143607388-143607884:-, Cdc73:chr1:143607675-143608193:-	Cdc73:ENSMUST00000018337.8	Cdc73	NA	NA	8.22467e-215	NA	FALSE
628	0	0	0.695945	0.627465	0.0684794	FALSE	1.20362	1 vs 2	0.378646	1 vs 2	-0.0624074	-0.441053	Rgs4:chr1:169741477-169741787:-, Rgs4:chr1:169741553-169742061:-, Rgs4:chr1:169741878-169742876:-, Rgs4:chr1:169742274-169742698:-	Rgs4:ENSMUST00000111357.1	Rgs4	0	0	0	0	TRUE
629	5.64546e-15	5.3482e-14	0.620688	0.34796	0.272728	TRUE	2.71155	5 vs 2	0.378468	5 vs 1	0.147959	-0.230508	Ccdc125:chr13:100696714-100697018:+, Ccdc125:chr13:100696879-100697176:+, Ccdc125:chr13:100696937-100697312:+, Ccdc125:chr13:100697138-100698102:+, Ccdc125:chr13:100697616-100697913:+	Ccdc125:ENSMUST00000170347.3	Ccdc125	NA	NA	5.3482e-14	NA	FALSE
630	1.85764e-239	1.09679e-227	0.315973	0.159383	0.15659	TRUE	1.69609	1 vs 7	0.378415	2 vs 7	-0.105149	-0.483564	Usp15:chr10:123104996-123105194:-, Usp15:chr10:123104996-123105404:-, Usp15:chr10:123111711-123111909:-, Usp15:chr10:123111700-123112108:-, Usp15:chr10:123111837-123112098:-, Usp15:chr10:123111947-123112466:-, Usp15:chr10:123113166-123113617:-	Usp15:ENSMUST00000220377.1	Usp15	NA	NA	1.09679e-227	NA	FALSE
631	0.15723	NA	0.303706	0.166527	0.137179	TRUE	Inf	1 vs 2	0.377821	1 vs 2	0.0141844	-0.363636	Nrg4:chr9:55219035-55219416:-, Nrg4:chr9:55220182-55220605:-, Nrg4:chr9:55221280-55221488:-	Nrg4:ENSMUST00000164721.7	Nrg4	NA	NA	0.15723	NA	FALSE
632	0	0	0.604257	0.564919	0.0393382	FALSE	1.34091	1 vs 2	0.377542	1 vs 2	-0.381633	-0.759174	Rap1b:chr10:117813804-117814255:-, Rap1b:chr10:117814421-117814945:-, Rap1b:chr10:117815343-117815764:-	Rap1b:ENSMUST00000064667.8	Rap1b	0	0	0	0	TRUE
633	6.20632e-70	2.27437e-68	0.35651	0.165099	0.191411	TRUE	1.16183	2 vs 3	0.377339	2 vs 3	-0.322346	-0.699685	Parp8:chr13:116850835-116851192:-, Parp8:chr13:116851240-116851684:-, Parp8:chr13:116854864-116855278:-	Parp8:ENSMUST00000022239.7	Parp8	NA	NA	2.27437e-68	NA	FALSE
634	1.92304e-56	1.2898e-54	0.34774	0.320512	0.027228	TRUE	1.64036	3 vs 7	0.37718	3 vs 5	0.048822	-0.328358	Rimklb:chr6:122453099-122453476:-, Rimklb:chr6:122453996-122454732:-, Rimklb:chr6:122454458-122454960:-, Rimklb:chr6:122455330-122455740:-, Rimklb:chr6:122455496-122455953:-, Rimklb:chr6:122455802-122456084:-, Rimklb:chr6:122455857-122456547:-	Rimklb:ENSMUST00000068242.8	Rimklb	NA	NA	1.2898e-54	NA	FALSE
635	1.13305e-11	5.0437e-13	0.737088	0.649312	0.0877757	TRUE	4.21951	2 vs 5	0.376862	2 vs 5	0.196629	-0.180233	Vmn2r57:chr7:41395969-41396367:-, Vmn2r57:chr7:41398352-41398733:-, Vmn2r57:chr7:41398610-41399216:-, Vmn2r57:chr7:41399158-41399371:-, Vmn2r57:chr7:41399388-41400243:-	Vmn2r57:ENSMUST00000233793.1	Vmn2r57	NA	NA	1.13305e-11	NA	FALSE
636	2.46802e-53	6.17185e-48	0.650488	0.503171	0.147317	TRUE	1.08845	4 vs 1	0.376721	4 vs 3	0.0836528	-0.293068	Prps1l3:chr12:57239006-57239492:+, Prps1l3:chr12:57239401-57240033:+, Prps1l3:chr12:57239865-57240310:+, Prps1l3:chr12:57241778-57242222:+	Prps1l3:ENSMUST00000139049.1	Prps1l3	NA	NA	6.17185e-48	NA	FALSE
637	4.95342e-23	1.04928e-22	0.901865	0.752156	0.149709	TRUE	2.15314	4 vs 2	0.376486	4 vs 3	0.805556	0.42907	Sytl5:chrX:9994309-9994755:+, Sytl5:chrX:9997048-9997552:+, Sytl5:chrX:9998182-9998686:+, Sytl5:chrX:10004640-10005032:+	Sytl5:ENSMUST00000067529.8	Sytl5	NA	NA	1.04928e-22	NA	FALSE
638	5.67663e-143	9.54546e-166	0.442917	0.29994	0.142977	TRUE	1.08113	3 vs 2	0.376435	3 vs 2	-0.081094	-0.457529	Wdr77:chr3:105967434-105968119:+, Wdr77:chr3:105967822-105968224:+, Wdr77:chr3:105968965-105969430:+, Wdr77:chr3:105969360-105969822:+, Wdr77:chr3:105969671-105970077:+	Wdr77:ENSMUST00000010278.11	Wdr77	NA	NA	5.67663e-143	NA	FALSE
639	4.44048e-05	0.00359953	0.807284	0.609771	0.197513	TRUE	1.16036	3 vs 1	0.376299	3 vs 1	0.64486	0.268561	Cp:chr3:20008462-20008816:+, Cp:chr3:20008715-20009217:+, Cp:chr3:20009367-20009765:+	Cp:ENSMUST00000003714.12	Cp	NA	NA	0.00359953	NA	FALSE
640	1.86641e-74	9.34272e-77	0.942675	0.754633	0.188042	TRUE	1.67651	1 vs 2	0.376084	1 vs 2	0.88535	0.509266	St3gal1:chr15:67102852-67103232:-, St3gal1:chr15:67106231-67106636:-	St3gal1:ENSMUST00000092640.5	St3gal1	NA	NA	1.86641e-74	NA	FALSE
641	0.0385644	NA	0.965463	0.777778	0.187685	TRUE	2.07782	2 vs 1	0.375371	2 vs 1	0.930926	0.555556	Iqcj:chr3:68055679-68056149:+, Iqcj:chr3:68055996-68056574:+	Iqcj:ENSMUST00000063263.4	Iqcj	NA	NA	0.0385644	NA	FALSE
642	8.87253e-36	7.96395e-37	0.416901	0.21929	0.197611	TRUE	1.02917	3 vs 1	0.374842	3 vs 1	-0.230802	-0.605644	Pnpt1:chr11:29161281-29161714:+, Pnpt1:chr11:29161732-29162667:+, Pnpt1:chr11:29162161-29162487:+	Pnpt1:ENSMUST00000020756.8	Pnpt1	NA	NA	8.87253e-36	NA	FALSE
643	0.427378	0.505599	0.566365	0.39434	0.172025	TRUE	0.82198	2 vs 1	0.374434	2 vs 1	0.153846	-0.220588	Il12b:chr11:44413643-44414063:+, Il12b:chr11:44414266-44414677:+, Il12b:chr11:44414525-44414677:+	Il12b:ENSMUST00000102796.9	Il12b	NA	NA	0.505599	NA	FALSE
644	7.94037e-225	2.91437e-229	0.412186	0.227382	0.184804	FALSE	1.18527	3 vs 4	0.373947	1 vs 4	-0.17088	-0.544826	Cand1:chr10:119199185-119199615:-, Cand1:chr10:119200558-119200978:-, Cand1:chr10:119202191-119202765:-, Cand1:chr10:119202545-119203002:-	Cand1:ENSMUST00000020315.12	Cand1	4.03756e-224	1.58682e-228	7.94037e-225	4.36851e-224	TRUE
645	0.0584038	NA	0.909091	0.722222	0.186869	TRUE	1.34707	1 vs 2	0.373737	1 vs 2	0.818182	0.444444	Cstdc2:chr2:148844130-148844431:-, Cstdc2:chr2:148846699-148847042:-	Cstdc2:ENSMUST00000028937.2	Cstdc2	NA	NA	0.0584038	NA	FALSE
646	5.94629e-18	6.53292e-17	0.514469	0.327616	0.186854	TRUE	0.776882	2 vs 1	0.373707	2 vs 1	0.0289389	-0.344768	AI854703:chr6:48631834-48632293:+, AI854703:chr6:48633322-48633693:+	AI854703:ENSMUST00000154570.1	AI854703	NA	NA	6.53292e-17	NA	FALSE
647	9.77504e-300	3.14e-274	0.253165	0.132434	0.120731	TRUE	1.43524	2 vs 5	0.373673	3 vs 5	-0.0236104	-0.397284	Erp44:chr4:48190648-48191062:-, Erp44:chr4:48192975-48193359:-, Erp44:chr4:48193270-48193711:-, Erp44:chr4:48194055-48194487:-, Erp44:chr4:48194334-48194798:-	Erp44:ENSMUST00000030028.4	Erp44	NA	NA	3.14e-274	NA	FALSE
648	1.41821265109222e-313	3.50392e-301	0.265124	0.168435	0.0966884	TRUE	1.77662	1 vs 3	0.373344	2 vs 3	0.00476523	-0.368579	Ddhd1:chr14:45588467-45588847:-, Ddhd1:chr14:45593125-45593516:-, Ddhd1:chr14:45594677-45595066:-, Ddhd1:chr14:45595283-45595674:-	Ddhd1:ENSMUST00000111828.3	Ddhd1	NA	NA	3.50392e-301	NA	FALSE
649	1.03006e-06	2.47253e-05	0.89404	0.70751	0.18653	TRUE	1.24937	1 vs 2	0.37306	1 vs 2	0.788079	0.41502	Cyp2j12:chr4:96099316-96099684:-, Cyp2j12:chr4:96099619-96099891:-	Cyp2j12:ENSMUST00000097972.4	Cyp2j12	NA	NA	2.47253e-05	NA	FALSE
650	5.03937e-05	0.000131315	0.493027	0.306569	0.186458	TRUE	0.788314	2 vs 1	0.372915	2 vs 1	-0.0139459	-0.386861	Bves:chr10:45369349-45369747:+, Bves:chr10:45372087-45372485:+	Bves:ENSMUST00000095715.4	Bves	NA	NA	0.000131315	NA	FALSE
651	0	0	0.903519	0.717146	0.186373	FALSE	1.3066	2 vs 1	0.372747	2 vs 1	0.807038	0.434291	Sec14l1:chr11:117157177-117157626:+, Sec14l1:chr11:117158886-117159268:+	Sec14l1:ENSMUST00000090433.5	Sec14l1	0	0	0	0	TRUE
652	2.09912e-97	1.69817e-91	0.527776	0.329084	0.198693	TRUE	1.1004	4 vs 1	0.372714	4 vs 1	0.201275	-0.171439	Zmym2:chr14:56959910-56960512:+, Zmym2:chr14:56960210-56960591:+, Zmym2:chr14:56961353-56961919:+, Zmym2:chr14:56961957-56962420:+	Zmym2:ENSMUST00000022511.9	Zmym2	NA	NA	1.69817e-91	NA	FALSE
653	0.241884	NA	0.596342	0.5	0.0963418	TRUE	#NAME?	1 vs 2	0.371795	2 vs 3	-0.128205	-0.5	Bnipl:chr3:95241271-95241562:-, Bnipl:chr3:95241271-95241710:-, Bnipl:chr3:95241465-95241952:-	Bnipl:ENSMUST00000107195.8	Bnipl	NA	NA	0.241884	NA	FALSE
654	1.3189e-10	NA	0.926829	0.740999	0.18583	TRUE	1.48781	1 vs 2	0.37166	1 vs 2	0.853659	0.481999	Phkg1:chr5:129863421-129863811:-, Phkg1:chr5:129864080-129864529:-	Phkg1:ENSMUST00000026617.12	Phkg1	NA	NA	1.3189e-10	NA	FALSE
655	8.58893e-107	5.9822e-99	0.378083	0.159388	0.218695	TRUE	1.77346	1 vs 5	0.371562	1 vs 5	-0.0405904	-0.412152	Pigv:chr4:133655984-133656172:-, Pigv:chr4:133658439-133658786:-, Pigv:chr4:133659856-133660251:-, Pigv:chr4:133661382-133661779:-, Pigv:chr4:133662176-133662628:-	Pigv:ENSMUST00000062118.10	Pigv	NA	NA	5.9822e-99	NA	FALSE
656	1.05283e-22	1.92767e-22	0.445743	0.240744	0.204999	TRUE	1.44431	4 vs 2	0.371219	4 vs 2	0.00196078	-0.369258	Taf4b:chr18:14898492-14898943:+, Taf4b:chr18:14899242-14899698:+, Taf4b:chr18:14899992-14900417:+, Taf4b:chr18:14901720-14902103:+	Taf4b:ENSMUST00000234789.1	Taf4b	NA	NA	1.92767e-22	NA	FALSE
657	0.0320696	0.0340651	0.107622	0.0393822	0.0682397	TRUE	Inf	1 vs 2	0.371198	2 vs 3	-0.0342075	-0.405405	Igfn1:chr1:135953204-135953552:-, Igfn1:chr1:135953540-135953849:-, Igfn1:chr1:135953539-135954023:-	Igfn1:ENSMUST00000166193.8	Igfn1	NA	NA	0.0340651	NA	FALSE
658	8.50603e-28	4.4843e-25	0.517702	0.3258	0.191902	TRUE	1.0895	3 vs 2	0.371187	3 vs 1	0.050044	-0.321143	Itsn1:chr16:91911966-91912387:+, Itsn1:chr16:91912563-91912997:+, Itsn1:chr16:91920181-91920597:+	Itsn1:ENSMUST00000114002.8	Itsn1	NA	NA	4.4843e-25	NA	FALSE
659	0	0	0.513472	0.348551	0.164921	TRUE	1.64602	1 vs 3	0.371119	1 vs 3	0.25511	-0.116008	Enah:chr1:181896384-181896755:-, Enah:chr1:181902460-181902933:-, Enah:chr1:181902895-181903330:-, Enah:chr1:181903522-181903947:-, Enah:chr1:181905331-181905925:-	Enah:ENSMUST00000193703.5	Enah	NA	NA	0	NA	FALSE
660	0	0	0.888904	0.684628	0.204275	FALSE	1.42516	3 vs 1	0.371117	3 vs 2	0.789603	0.418486	Spin1:chr13:51148873-51149244:+, Spin1:chr13:51149679-51150117:+, Spin1:chr13:51152167-51152562:+	Spin1:ENSMUST00000095797.5	Spin1	0	0	0	0	TRUE
661	7.03337e-57	2.15029e-53	0.708765	0.523318	0.185447	TRUE	0.796056	1 vs 2	0.370895	1 vs 2	0.41753	0.0466352	Tent2:chr13:93146232-93146642:-, Tent2:chr13:93147369-93147749:-	Tent2:ENSMUST00000225868.1	Tent2	NA	NA	2.15029e-53	NA	FALSE
662	5.38606e-21	5.97179e-19	0.226106	0.139631	0.0864749	TRUE	1.39987	2 vs 5	0.370654	3 vs 5	0.15625	-0.214404	Lair1:chr7:4004415-4004800:-, Lair1:chr7:4007023-4007452:-, Lair1:chr7:4007931-4008416:-, Lair1:chr7:4008208-4008695:-, Lair1:chr7:4009022-4009468:-	Lair1:ENSMUST00000068865.11	Lair1	NA	NA	5.97179e-19	NA	FALSE
663	4.42158e-105	1.3324e-105	0.67439	0.495606	0.178784	TRUE	0.971375	4 vs 1	0.370408	4 vs 3	0.340361	-0.0300473	Cyld:chr8:88746882-88747524:+, Cyld:chr8:88747268-88747721:+, Cyld:chr8:88748071-88748583:+, Cyld:chr8:88751562-88751946:+	Cyld:ENSMUST00000043526.14	Cyld	NA	NA	4.42158e-105	NA	FALSE
664	4.53886e-33	9.37582e-31	0.688058	0.502867	0.185191	TRUE	0.779587	2 vs 1	0.370382	2 vs 1	0.376116	0.00573394	Dusp18:chr11:3900424-3900915:+, Dusp18:chr11:3900936-3901296:+	Dusp18:ENSMUST00000055931.4	Dusp18	NA	NA	9.37582e-31	NA	FALSE
665	2.44606e-96	1.63115e-99	0.435417	0.267886	0.167531	TRUE	1.01565	2 vs 3	0.370122	1 vs 3	-0.0490375	-0.419159	Fam160a2:chr7:105371211-105371570:-, Fam160a2:chr7:105376241-105376682:-, Fam160a2:chr7:105378559-105378965:-	Fam160a2:ENSMUST00000179474.8	Fam160a2	NA	NA	2.44606e-96	NA	FALSE
666	0.121354	NA	0.695652	0.510622	0.185031	TRUE	0.784186	2 vs 1	0.370061	2 vs 1	0.391304	0.0212431	Lrrc25:chr8:70620511-70620779:+, Lrrc25:chr8:70621117-70621483:+	Lrrc25:ENSMUST00000052437.5	Lrrc25	NA	NA	0.121354	NA	FALSE
667	0	0	0.564167	0.444733	0.119435	FALSE	1.72122	2 vs 4	0.369454	3 vs 4	0.38189	0.0124361	Pole4:chr6:82646689-82647043:-, Pole4:chr6:82646829-82647272:-, Pole4:chr6:82647221-82647669:-, Pole4:chr6:82647667-82648089:-	Pole4:ENSMUST00000095786.5	Pole4	0	0	0	0	TRUE
668	4.5905e-173	3.99664e-127	0.895699	0.691899	0.2038	TRUE	1.46208	2 vs 1	0.369223	3 vs 1	0.652664	0.283441	Pnmal1:chr7:16961952-16962347:+, Pnmal1:chr7:16964129-16964603:+, Pnmal1:chr7:16964302-16964624:+	Pnmal1:ENSMUST00000038163.7	Pnmal1	NA	NA	3.99664e-127	NA	FALSE
669	1.00719e-70	3.36031e-48	0.576009	0.391427	0.184582	TRUE	0.747728	1 vs 2	0.369163	1 vs 2	0.152017	-0.217146	Hoxa5:chr6:52201765-52202177:-, Hoxa5:chr6:52202247-52202711:-	Hoxa5:ENSMUST00000048794.6	Hoxa5	NA	NA	3.36031e-48	NA	FALSE
670	1.65006e-76	4.75774e-71	0.84229	0.644476	0.197814	TRUE	1.23259	1 vs 3	0.368756	1 vs 3	0.73325	0.364494	Mmab:chr5:114431030-114431411:-, Mmab:chr5:114432728-114433164:-, Mmab:chr5:114432908-114433411:-	Mmab:ENSMUST00000031560.13	Mmab	NA	NA	4.75774e-71	NA	FALSE
671	0	0	0.594029	0.473109	0.12092	FALSE	1.36299	3 vs 1	0.368566	3 vs 2	-0.234195	-0.602761	Srsf3:chr17:29040946-29041841:+, Srsf3:chr17:29041632-29042241:+, Srsf3:chr17:29042338-29042981:+, Srsf3:chr17:29042927-29043053:+	Srsf3:ENSMUST00000130216.2	Srsf3	0	0	0	0	TRUE
672	3.07371e-59	2.00202e-65	0.565683	0.376427	0.189255	TRUE	1.31097	3 vs 2	0.368425	3 vs 2	0.422642	0.0542169	Efcab2:chr1:178481194-178481639:+, Efcab2:chr1:178481561-178482083:+, Efcab2:chr1:178484101-178484649:+	Efcab2:ENSMUST00000027775.8	Efcab2	NA	NA	3.07371e-59	NA	FALSE
673	2.67359e-20	3.97512e-18	0.271537	0.374234	-0.102698	TRUE	1.09892	2 vs 1	0.368299	2 vs 1	0.404819	0.0365199	Adamts2:chr11:50803617-50804140:+, Adamts2:chr11:50803674-50804346:+, Adamts2:chr11:50807164-50807576:+	Adamts2:ENSMUST00000040523.8	Adamts2	NA	NA	3.97512e-18	NA	FALSE
674	0.322247	NA	0.52295	0.440211	0.0827395	TRUE	1.11186	1 vs 2	0.36828	1 vs 2	-0.0833333	-0.451613	Cyp2j8:chr4:96443950-96444294:-, Cyp2j8:chr4:96444233-96444650:-, Cyp2j8:chr4:96444468-96444946:-	Cyp2j8:ENSMUST00000124729.3	Cyp2j8	NA	NA	0.322247	NA	FALSE
675	0.0312172	NA	0.649123	0.465116	0.184007	TRUE	0.754948	2 vs 1	0.368013	2 vs 1	0.298246	-0.0697674	Srcap:chr7:127522415-127522914:+, Srcap:chr7:127523158-127523606:+	Srcap:ENSMUST00000189136.6	Srcap	NA	NA	0.0312172	NA	FALSE
676	2.33769e-49	2.09947e-42	0.714407	0.530518	0.183889	TRUE	0.794662	2 vs 1	0.367778	2 vs 1	0.428815	0.0610365	Ccdc126:chr6:49340381-49340816:+, Ccdc126:chr6:49341184-49341586:+	Ccdc126:ENSMUST00000114491.1	Ccdc126	NA	NA	2.09947e-42	NA	FALSE
677	0	0	0.571102	0.378193	0.192909	FALSE	0.969974	1 vs 4	0.366986	1 vs 4	0.252577	-0.114409	Cisd2:chr3:135406408-135406771:-, Cisd2:chr3:135407786-135408231:-, Cisd2:chr3:135408118-135408623:-, Cisd2:chr3:135408388-135408902:-	Cisd2:ENSMUST00000029815.7	Cisd2	0	0	0	0	TRUE
678	7.29683e-226	2.25695e-203	0.364507	0.181023	0.183484	FALSE	0.953577	2 vs 1	0.366968	2 vs 1	-0.270987	-0.637955	Cnih4:chr1:181166096-181166368:+, Cnih4:chr1:181168652-181169004:+	Cnih4:ENSMUST00000134115.7	Cnih4	3.72161e-225	1.11649e-202	2.25695e-203	1.14071e-202	TRUE
679	1	NA	1	0.816794	0.183206	TRUE	Inf	1 vs 2	0.366412	1 vs 2	1	0.633588	9930111J21Rik1:chr11:48964095-48964357:-, 9930111J21Rik1:chr11:48963952-48964613:-	9930111J21Rik1:ENSMUST00000093153.1	9930111J21Rik1	NA	NA	1	NA	FALSE
680	2.59422e-135	1.05199e-122	0.866758	0.683577	0.183181	TRUE	1.10234	2 vs 1	0.366362	2 vs 1	0.733517	0.367154	Lrp8:chr4:107873454-107873986:+, Lrp8:chr4:107876457-107876840:+	Lrp8:ENSMUST00000106731.3	Lrp8	NA	NA	1.05199e-122	NA	FALSE
681	2.97742e-59	5.78454e-47	0.715104	0.569516	0.145588	TRUE	-0.997366	2 vs 3	0.366344	1 vs 2	0.454272	0.0879285	Rab3c:chr13:110054187-110054580:-, Rab3c:chr13:110060157-110060571:-, Rab3c:chr13:110061026-110061465:-, Rab3c:chr13:110061460-110061992:-	Rab3c:ENSMUST00000167824.2	Rab3c	NA	NA	5.78454e-47	NA	FALSE
682	0	0	0.859155	0.676278	0.182877	FALSE	1.07157	1 vs 2	0.365755	1 vs 2	0.71831	0.352555	Scarb2:chr5:92441292-92441671:-, Scarb2:chr5:92443928-92444372:-	Scarb2:ENSMUST00000031377.8	Scarb2	0	0	0	0	TRUE
683	7.76565e-120	2.28168e-95	0.260451	0.0905317	0.169919	TRUE	1.4738	3 vs 1	0.365591	3 vs 1	-0.418283	-0.783873	Snap23:chr2:120600084-120600655:+, Snap23:chr2:120600858-120601313:+, Snap23:chr2:120602630-120603094:+	Snap23:ENSMUST00000110711.8	Snap23	NA	NA	2.28168e-95	NA	FALSE
684	5.37363e-87	4.63373e-81	0.238864	0.0560748	0.18279	TRUE	1.66445	1 vs 2	0.365579	1 vs 2	-0.522271	-0.88785	Cln3:chr7:126571334-126571783:-, Cln3:chr7:126572034-126572419:-	Cln3:ENSMUST00000084589.10	Cln3	NA	NA	4.63373e-81	NA	FALSE
685	1.92713e-51	1.89045e-48	0.743204	0.563356	0.179849	TRUE	1.16112	3 vs 2	0.365555	3 vs 2	0.597115	0.23156	Scyl3:chr1:163953363-163953844:+, Scyl3:chr1:163953632-163954068:+, Scyl3:chr1:163954723-163955126:+	Scyl3:ENSMUST00000027876.10	Scyl3	NA	NA	1.89045e-48	NA	FALSE
686	1.18124e-54	4.97036e-55	0.560608	0.397479	0.163129	TRUE	1.14996	1 vs 4	0.365384	1 vs 3	-0.108342	-0.473727	C330018D20Rik:chr18:56955753-56956215:-, C330018D20Rik:chr18:56955907-56956608:-, C330018D20Rik:chr18:56957018-56957469:-, C330018D20Rik:chr18:56957234-56957948:-	C330018D20Rik:ENSMUST00000025488.14	C330018D20Rik	NA	NA	1.18124e-54	NA	FALSE
687	5.45205e-241	5.16046e-232	0.501409	0.318797	0.182612	FALSE	0.76494	2 vs 1	0.365223	2 vs 1	0.00281702	-0.362406	Dlgap4:chr2:156762632-156763168:+, Dlgap4:chr2:156763983-156764363:+	Dlgap4:ENSMUST00000000094.13	Dlgap4	2.97031e-240	2.83741e-231	5.16046e-232	2.89607e-231	TRUE
688	0.0275071	NA	0.829268	0.646718	0.18255	TRUE	0.975806	2 vs 1	0.3651	2 vs 1	0.658537	0.293436	P2rx1:chr11:73014102-73014569:+, P2rx1:chr11:73014821-73015200:+	P2rx1:ENSMUST00000021141.13	P2rx1	NA	NA	0.0275071	NA	FALSE
689	0	0	0.211645	0.029218	0.182427	FALSE	2.18828	1 vs 2	0.364854	1 vs 2	-0.57671	-0.941564	Pld3:chr7:27531640-27532017:-, Pld3:chr7:27531933-27532412:-	Pld3:ENSMUST00000117095.7	Pld3	0	0	0	0	TRUE
690	5.35797e-145	6.87216e-148	0.393324	0.294857	0.0984675	TRUE	1.53942	2 vs 1	0.364821	2 vs 1	-0.213336	-0.578156	Sh3kbp1:chrX:159973744-159974227:+, Sh3kbp1:chrX:159974294-159974847:+, Sh3kbp1:chrX:159975296-159975724:+, Sh3kbp1:chrX:159975534-159975956:+	Sh3kbp1:ENSMUST00000112456.8	Sh3kbp1	NA	NA	5.35797e-145	NA	FALSE
691	0.233379	NA	0.645785	0.51223	0.133555	TRUE	1.10431	3 vs 2	0.36449	3 vs 2	0.455399	0.0909091	Psg16:chr7:17130673-17131249:+, Psg16:chr7:17131144-17131545:+, Psg16:chr7:17133062-17133450:+	Psg16:ENSMUST00000071399.12	Psg16	NA	NA	0.233379	NA	FALSE
692	8.833e-30	2.84146e-29	0.59887	0.47009	0.128781	TRUE	0.906521	3 vs 2	0.364323	3 vs 2	-0.0856124	-0.449935	A130010J15Rik:chr1:193174863-193175740:+, A130010J15Rik:chr1:193175885-193176366:+, A130010J15Rik:chr1:193177261-193177801:+	A130010J15Rik:ENSMUST00000160822.2	A130010J15Rik	NA	NA	2.84146e-29	NA	FALSE
693	2.74383e-183	6.55838e-179	0.382185	0.20004	0.182144	FALSE	0.905757	1 vs 2	0.364289	1 vs 2	-0.23563	-0.599919	Eapp:chr12:54671222-54671669:-, Eapp:chr12:54673404-54673826:-	Eapp:ENSMUST00000161592.7	Eapp	1.18358e-182	2.88672e-178	6.55838e-179	2.91909e-178	TRUE
694	1.24291e-09	8.37943e-10	0.51212	0.33181	0.18031	TRUE	0.850253	1 vs 4	0.363494	1 vs 4	-0.00194932	-0.365443	Accs:chr2:93833381-93833811:-, Accs:chr2:93833403-93833930:-, Accs:chr2:93834271-93834675:-, Accs:chr2:93835383-93835807:-	Accs:ENSMUST00000111246.7	Accs	NA	NA	1.24291e-09	NA	FALSE
695	0.0465179	NA	0.258621	0.0769231	0.181698	TRUE	1.43176	1 vs 2	0.363395	1 vs 2	-0.482759	-0.846154	Ghrl:chr6:113716255-113716458:-, Ghrl:chr6:113716131-113716752:-	Ghrl:ENSMUST00000204533.2	Ghrl	NA	NA	0.0465179	NA	FALSE
696	1.86301e-26	2.05517e-25	0.587931	0.393936	0.193995	TRUE	0.851478	1 vs 3	0.363074	2 vs 3	0.108993	-0.254082	Txlng:chrX:162788774-162789066:-, Txlng:chrX:162788742-162789338:-, Txlng:chrX:162790518-162790871:-	Txlng:ENSMUST00000112314.7	Txlng	NA	NA	2.05517e-25	NA	FALSE
697	0	0	0.682775	0.495622	0.187153	FALSE	1.53414	3 vs 1	0.362952	4 vs 1	0.464989	0.102036	Lmbrd1:chr1:24762602-24763093:+, Lmbrd1:chr1:24763146-24763624:+, Lmbrd1:chr1:24763537-24764233:+, Lmbrd1:chr1:24765941-24766301:+	Lmbrd1:ENSMUST00000095062.9	Lmbrd1	0	0	0	0	TRUE
698	2.95578e-167	4.62255e-158	0.283945	0.201623	0.0823222	TRUE	1.24693	1 vs 4	0.362279	2 vs 4	0.265084	-0.0971944	Hnrnpll:chr17:80027983-80028391:-, Hnrnpll:chr17:80029465-80029883:-, Hnrnpll:chr17:80029790-80030192:-, Hnrnpll:chr17:80030326-80030609:-	Hnrnpll:ENSMUST00000184635.7	Hnrnpll	NA	NA	4.62255e-158	NA	FALSE
699	1.63576e-39	1.87984e-37	0.547401	0.432368	0.115033	TRUE	1.14102	4 vs 3	0.362194	4 vs 2	0.6525	0.290306	Tmem260:chr14:48512225-48512899:+, Tmem260:chr14:48512443-48513026:+, Tmem260:chr14:48512988-48513178:+, Tmem260:chr14:48514739-48515272:+, Tmem260:chr14:48516147-48516601:+	Tmem260:ENSMUST00000111735.9	Tmem260	NA	NA	1.87984e-37	NA	FALSE
700	0.962926	NA	0.847458	0.666667	0.180791	TRUE	1.02165	1 vs 2	0.361582	1 vs 2	0.694915	0.333333	Mroh5:chr15:73786590-73786926:-, Mroh5:chr15:73786839-73787353:-	Mroh5:ENSMUST00000071419.11	Mroh5	NA	NA	0.962926	NA	FALSE
701	0.828991	NA	0.75	0.569231	0.180769	TRUE	0.819899	1 vs 2	0.361538	1 vs 2	0.5	0.138462	Fam81b:chr13:76201707-76201983:-, Fam81b:chr13:76201707-76202219:-	Fam81b:ENSMUST00000208418.1	Fam81b	NA	NA	0.828991	NA	FALSE
702	0.0620937	NA	0.752066	0.571429	0.180638	TRUE	0.82198	1 vs 2	0.361275	1 vs 2	0.504132	0.142857	Il7:chr3:7571969-7572434:-, Il7:chr3:7573120-7573548:-	Il7:ENSMUST00000194279.5	Il7	NA	NA	0.0620937	NA	FALSE
703	0	0	0.779409	0.561075	0.218334	FALSE	1.71384	2 vs 4	0.361198	2 vs 4	0.220604	-0.140594	Tspan13:chr12:36014539-36014783:-, Tspan13:chr12:36014572-36014945:-, Tspan13:chr12:36014875-36015412:-, Tspan13:chr12:36015519-36015845:-	Tspan13:ENSMUST00000020896.16	Tspan13	0	0	0	0	TRUE
704	1.41894e-210	1.2797e-183	0.502537	0.297888	0.204648	TRUE	1.20287	2 vs 1	0.360748	4 vs 1	-0.0997758	-0.460524	Maoa:chrX:16685272-16685784:+, Maoa:chrX:16685829-16686317:+, Maoa:chrX:16686973-16687426:+, Maoa:chrX:16687289-16687818:+	Maoa:ENSMUST00000026013.5	Maoa	NA	NA	1.2797e-183	NA	FALSE
705	1.57857e-26	6.80427e-24	0.694019	0.60248	0.0915395	TRUE	1.1395	1 vs 4	0.360243	1 vs 3	0.195095	-0.165148	Cfap300:chr9:8020467-8020898:-, Cfap300:chr9:8020896-8021396:-, Cfap300:chr9:8021418-8021849:-, Cfap300:chr9:8021849-8022313:-, Cfap300:chr9:8022205-8022818:-	Cfap300:ENSMUST00000065291.1	Cfap300	NA	NA	6.80427e-24	NA	FALSE
706	1.38959e-06	NA	0.319182	0.132688	0.186494	TRUE	1.20301	3 vs 1	0.360119	3 vs 1	-0.274611	-0.634731	Trpc4:chr3:54318103-54318434:+, Trpc4:chr3:54318382-54318756:+, Trpc4:chr3:54320884-54321310:+	Trpc4:ENSMUST00000029311.10	Trpc4	NA	NA	1.38959e-06	NA	FALSE
707	0	0	0.371373	0.191359	0.180013	FALSE	0.914869	1 vs 2	0.360027	1 vs 2	-0.257255	-0.617281	Nme1:chr11:93958883-93959288:-, Nme1:chr11:93959177-93959584:-	Nme1:ENSMUST00000135884.7	Nme1	0	0	0	0	TRUE
708	1.41415e-74	8.29218e-51	0.40706	0.203726	0.203334	TRUE	3.05303	1 vs 3	0.359909	1 vs 2	-0.0229358	-0.382845	Tor3a:chr1:156651265-156651634:-, Tor3a:chr1:156653563-156653970:-, Tor3a:chr1:156654507-156654950:-, Tor3a:chr1:156654956-156655401:-	Tor3a:ENSMUST00000079625.10	Tor3a	NA	NA	8.29218e-51	NA	FALSE
709	1.26447e-131	6.13735e-118	0.559041	0.373057	0.185984	TRUE	0.782432	1 vs 3	0.35986	1 vs 3	0.159027	-0.200834	Arl4c:chr1:88698172-88698591:-, Arl4c:chr1:88699785-88700292:-, Arl4c:chr1:88700124-88700595:-	Arl4c:ENSMUST00000159814.1	Arl4c	NA	NA	6.13735e-118	NA	FALSE
710	0.240562	NA	0.664177	0.612271	0.0519064	TRUE	Inf	3 vs 1	0.359758	3 vs 2	-0.563319	-0.923077	Adamts19:chr18:59052636-59052959:+, Adamts19:chr18:59053303-59053719:+, Adamts19:chr18:59053694-59054060:+	Adamts19:ENSMUST00000052907.6	Adamts19	NA	NA	0.240562	NA	FALSE
711	1.68213e-83	9.99249e-64	0.642036	0.444282	0.197753	TRUE	1.85912	5 vs 1	0.359571	5 vs 1	0.0590842	-0.300487	Slc24a4:chr12:102266713-102267196:+, Slc24a4:chr12:102268661-102269108:+, Slc24a4:chr12:102271773-102272258:+, Slc24a4:chr12:102272149-102272522:+, Slc24a4:chr12:102272917-102273301:+	Slc24a4:ENSMUST00000079020.11	Slc24a4	NA	NA	9.99249e-64	NA	FALSE
712	4.9116e-160	4.20061e-153	0.77133	0.59177	0.17956	FALSE	0.844549	2 vs 1	0.35912	2 vs 1	0.542661	0.183541	Gnptab:chr10:88446349-88446816:+, Gnptab:chr10:88446920-88447378:+	Gnptab:ENSMUST00000020251.9	Gnptab	1.92562e-159	1.65751e-152	4.20061e-153	1.69032e-152	TRUE
713	2.1016e-138	2.6887e-127	0.479198	0.299667	0.179531	FALSE	0.765629	2 vs 1	0.359062	2 vs 1	-0.0416032	-0.400666	Trappc5:chr8:3679218-3679682:+, Trappc5:chr8:3680544-3680960:+	Trappc5:ENSMUST00000044857.3	Trappc5	7.40859e-138	9.23964e-127	2.6887e-127	9.47823e-127	TRUE
714	0.426316	NA	0.640179	0.537068	0.103111	TRUE	0.987006	2 vs 1	0.359013	2 vs 1	0.333333	-0.0256798	Sntn:chr14:13682138-13682395:+, Sntn:chr14:13682824-13683143:+, Sntn:chr14:13683044-13683390:+	Sntn:ENSMUST00000061045.2	Sntn	NA	NA	0.426316	NA	FALSE
715	3.02712e-13	7.20989e-14	0.563918	0.384615	0.179302	TRUE	0.72708	1 vs 2	0.358604	1 vs 2	0.127835	-0.230769	Cfap69:chr5:5579278-5579643:-, Cfap69:chr5:5580975-5581492:-	Cfap69:ENSMUST00000054865.12	Cfap69	NA	NA	3.02712e-13	NA	FALSE
716	9.95239e-17	1.01884e-13	0.853459	0.674157	0.179302	TRUE	1.03495	2 vs 1	0.358604	2 vs 1	0.706919	0.348315	Dusp5:chr19:53541548-53542104:+, Dusp5:chr19:53542035-53542431:+	Dusp5:ENSMUST00000038287.6	Dusp5	NA	NA	1.01884e-13	NA	FALSE
717	0.108479	NA	0.572016	0.392857	0.179159	TRUE	0.725401	1 vs 2	0.358319	1 vs 2	0.144033	-0.214286	Teddm2:chr1:153849534-153849852:-, Teddm2:chr1:153850062-153850486:-	Teddm2:ENSMUST00000059607.7	Teddm2	NA	NA	0.108479	NA	FALSE
718	1.08822e-72	1.74193e-70	0.712677	0.533745	0.178932	TRUE	0.773237	2 vs 1	0.357865	2 vs 1	0.425354	0.0674897	Ppp2r5c:chr12:110570608-110570928:+, Ppp2r5c:chr12:110571306-110571735:+	Ppp2r5c:ENSMUST00000221715.1	Ppp2r5c	NA	NA	1.74193e-70	NA	FALSE
719	1.92727e-140	4.15683e-138	0.273516	0.0946901	0.178826	FALSE	1.28081	1 vs 2	0.357652	1 vs 2	-0.452968	-0.81062	Cnot1:chr8:95719553-95719988:-, Cnot1:chr8:95720096-95720499:-	Cnot1:ENSMUST00000098473.10	Cnot1	6.85162e-140	1.53209e-137	4.15683e-138	1.56745e-137	TRUE
720	0.514235	NA	0.175692	0	0.175692	TRUE	Inf	2 vs 1	0.357388	3 vs 1	-0.642612	-1	Cyp4f39:chr17:32492794-32493382:+, Cyp4f39:chr17:32493306-32493423:+, Cyp4f39:chr17:32494555-32494905:+	Cyp4f39:ENSMUST00000237491.1	Cyp4f39	NA	NA	0.514235	NA	FALSE
721	9.03995e-45	1.35925e-50	0.252729	0.0744436	0.178286	TRUE	1.43625	1 vs 2	0.356572	1 vs 2	-0.494541	-0.851113	Ccnd2:chr6:127148269-127148524:-, Ccnd2:chr6:127148359-127148644:-	Ccnd2:ENSMUST00000201066.1	Ccnd2	NA	NA	9.03995e-45	NA	FALSE
722	2.00218e-171	3.23863e-158	0.780241	0.601987	0.178254	FALSE	0.85332	2 vs 1	0.356508	2 vs 1	0.560482	0.203974	Armcx3:chrX:134759689-134760159:+, Armcx3:chrX:134761076-134761456:+	Armcx3:ENSMUST00000086884.4	Armcx3	8.33662e-171	1.30872e-157	3.23863e-158	1.33524e-157	TRUE
723	0.000590808	NA	0.783923	0.619654	0.164269	TRUE	1.5449	2 vs 3	0.356429	1 vs 3	0.625	0.268571	Gm49380:chr9:44066316-44066623:-, Gm49380:chr9:44066341-44066762:-, Gm49380:chr9:44066546-44066992:-	Gm49380:ENSMUST00000185479.1	Gm49380	NA	NA	0.000590808	NA	FALSE
724	2.11139e-66	1.48301e-69	0.145744	0.123946	0.0217981	TRUE	1.01833	3 vs 1	0.3564	3 vs 1	0.351842	-0.00455729	Btbd8:chr5:107509806-107510255:+, Btbd8:chr5:107510516-107511066:+, Btbd8:chr5:107510844-107511241:+, Btbd8:chr5:107512182-107512590:+, Btbd8:chr5:107517112-107517513:+	Btbd8:ENSMUST00000100951.8	Btbd8	NA	NA	2.11139e-66	NA	FALSE
725	2.06108e-34	2.54621e-38	0.361568	0.192068	0.169501	TRUE	0.961826	1 vs 3	0.356232	1 vs 3	-0.219344	-0.575576	Rrp12:chr19:41859361-41859807:-, Rrp12:chr19:41861922-41862379:-, Rrp12:chr19:41862792-41863204:-	Rrp12:ENSMUST00000038677.4	Rrp12	NA	NA	2.06108e-34	NA	FALSE
726	4.28594e-72	7.54154e-74	0.409919	0.280622	0.129297	TRUE	1.60866	2 vs 4	0.355827	2 vs 4	-0.222099	-0.577926	Ntrk3:chr7:78175909-78176324:-, Ntrk3:chr7:78182943-78183365:-, Ntrk3:chr7:78184850-78185314:-, Ntrk3:chr7:78192313-78192740:-	Ntrk3:ENSMUST00000039431.13	Ntrk3	NA	NA	4.28594e-72	NA	FALSE
727	1.54721e-15	6.43787e-16	0.858306	0.680462	0.177844	TRUE	1.0454	2 vs 1	0.355688	2 vs 1	0.716612	0.360924	Adamtsl1:chr4:86199225-86199457:+, Adamtsl1:chr4:86199264-86199741:+	Adamtsl1:ENSMUST00000120678.1	Adamtsl1	NA	NA	1.54721e-15	NA	FALSE
728	9.15328e-77	1.12438e-74	0.90447	0.726669	0.177801	TRUE	1.27013	2 vs 1	0.355602	2 vs 1	0.808941	0.453339	Ascc2:chr11:4682994-4683449:+, Ascc2:chr11:4685335-4685699:+	Ascc2:ENSMUST00000109930.2	Ascc2	NA	NA	1.12438e-74	NA	FALSE
729	3.8138e-100	5.30043e-98	0.74108	0.56329	0.17779	TRUE	0.797064	1 vs 2	0.35558	1 vs 2	0.48216	0.12658	Siah2:chr3:58674902-58675310:-, Siah2:chr3:58675741-58676171:-	Siah2:ENSMUST00000070368.7	Siah2	NA	NA	5.30043e-98	NA	FALSE
730	8.74194e-86	1.87063e-92	0.799902	0.677541	0.12236	TRUE	2.14697	2 vs 3	0.355329	2 vs 3	0.126336	-0.228993	Rnpc3:chr3:113605405-113605790:-, Rnpc3:chr3:113606242-113606692:-, Rnpc3:chr3:113608266-113608433:-	Rnpc3:ENSMUST00000092154.9	Rnpc3	NA	NA	8.74194e-86	NA	FALSE
731	9.85244e-108	2.72606e-132	0.230057	0.0524155	0.177642	TRUE	1.68673	2 vs 1	0.355283	2 vs 1	-0.539886	-0.895169	Def8:chr8:123462868-123463323:+, Def8:chr8:123467063-123467515:+	Def8:ENSMUST00000065534.9	Def8	NA	NA	9.85244e-108	NA	FALSE
732	0.0384081	0.0716713	0.385345	0.307997	0.0773484	TRUE	0.900094	2 vs 1	0.355209	2 vs 1	0.0943396	-0.26087	A730009L09Rik:chr16:84522221-84522612:+, A730009L09Rik:chr16:84522713-84523205:+, A730009L09Rik:chr16:84523500-84523887:+	A730009L09Rik:ENSMUST00000209558.1	A730009L09Rik	NA	NA	0.0716713	NA	FALSE
733	6.08022e-14	1.12357e-13	0.830835	0.653391	0.177444	TRUE	0.957578	1 vs 2	0.354888	1 vs 2	0.66167	0.306782	Bmp7:chr2:172868012-172868374:-, Bmp7:chr2:172869636-172870043:-	Bmp7:ENSMUST00000009143.7	Bmp7	NA	NA	1.12357e-13	NA	FALSE
734	9.40801e-86	2.40958e-87	0.535791	0.356095	0.179696	TRUE	1.05573	2 vs 4	0.354527	1 vs 4	0.141818	-0.212709	Socs6:chr18:88865169-88865520:-, Socs6:chr18:88866856-88867425:-, Socs6:chr18:88868094-88868595:-, Socs6:chr18:88868403-88868913:-	Socs6:ENSMUST00000070116.11	Socs6	NA	NA	9.40801e-86	NA	FALSE
735	3.11887e-231	2.29438e-231	0.16513	0.0983767	0.0667532	FALSE	1.08673	2 vs 3	0.35426	2 vs 3	-0.322612	-0.676872	Cmc2:chr8:116888575-116889107:-, Cmc2:chr8:116889243-116889607:-, Cmc2:chr8:116889467-116889875:-	Cmc2:ENSMUST00000148235.7	Cmc2	1.60536e-230	1.25331e-230	3.11887e-231	1.73293e-230	TRUE
736	2.92936e-38	1.6911e-41	0.886513	0.709389	0.177124	TRUE	1.16319	1 vs 2	0.354248	1 vs 2	0.773026	0.418778	Tnc:chr4:63959769-63960050:-, Tnc:chr4:63959826-63960234:-	Tnc:ENSMUST00000030056.11	Tnc	NA	NA	2.92936e-38	NA	FALSE
737	1.73728e-110	7.23417e-117	0.475923	0.300526	0.175397	TRUE	0.890163	3 vs 1	0.353369	3 vs 1	-0.0214447	-0.374814	Ebag9:chr15:44640691-44641017:+, Ebag9:chr15:44640438-44641299:+, Ebag9:chr15:44641142-44641562:+	Ebag9:ENSMUST00000227691.1	Ebag9	NA	NA	1.73728e-110	NA	FALSE
738	2.18335e-76	6.61206e-81	0.531543	0.332202	0.199341	TRUE	1.36555	2 vs 4	0.352962	1 vs 4	0.0352576	-0.317704	Heatr5b:chr17:78748948-78749402:-, Heatr5b:chr17:78749578-78750004:-, Heatr5b:chr17:78751937-78752348:-, Heatr5b:chr17:78752826-78753277:-	Heatr5b:ENSMUST00000097281.3	Heatr5b	NA	NA	2.18335e-76	NA	FALSE
739	0.195416	0.299706	0.7	0.523636	0.176364	TRUE	0.752682	2 vs 1	0.352727	2 vs 1	0.4	0.0472727	Spata3:chr1:86026340-86026603:+, Spata3:chr1:86029565-86029958:+	Spata3:ENSMUST00000052854.12	Spata3	NA	NA	0.299706	NA	FALSE
740	0	0	0.26043	0.0789634	0.181467	FALSE	1.65042	3 vs 1	0.35257	2 vs 1	-0.47102	-0.82359	Sod2:chr17:13014954-13015387:+, Sod2:chr17:13017729-13018168:+, Sod2:chr17:13019739-13020134:+	Sod2:ENSMUST00000007012.5	Sod2	0	0	0	0	TRUE
741	2.18251e-20	1.00433e-18	0.51807	0.341485	0.176586	TRUE	1.68346	3 vs 1	0.352479	3 vs 1	-0.0138249	-0.366304	Gpr137c:chr14:45221318-45221765:+, Gpr137c:chr14:45222513-45223001:+, Gpr137c:chr14:45223562-45223947:+	Gpr137c:ENSMUST00000227086.1	Gpr137c	NA	NA	1.00433e-18	NA	FALSE
742	3.12102e-84	3.31846e-78	0.654417	0.482535	0.171882	TRUE	1.05289	3 vs 4	0.352416	1 vs 4	0.334907	-0.0175081	Lrrc28:chr7:67513406-67513774:-, Lrrc28:chr7:67514386-67514599:-, Lrrc28:chr7:67514364-67514816:-, Lrrc28:chr7:67514827-67515224:-	Lrrc28:ENSMUST00000053950.9	Lrrc28	NA	NA	3.31846e-78	NA	FALSE
743	5.48412866883784e-322	1.51599237663683e-312	0.394445	0.211409	0.183035	TRUE	2.00969	1 vs 5	0.352334	1 vs 5	0.22659	-0.125744	Me2:chr18:73764943-73765290:-, Me2:chr18:73768587-73769126:-, Me2:chr18:73769680-73770065:-, Me2:chr18:73769922-73770476:-, Me2:chr18:73770540-73770880:-	Me2:ENSMUST00000025439.4	Me2	NA	NA	1.51599237663683e-312	NA	FALSE
744	1.16763e-05	NA	0.842815	0.666667	0.176149	TRUE	0.986179	2 vs 1	0.352297	2 vs 1	0.685631	0.333333	Zmat4:chr8:24060787-24061423:+, Zmat4:chr8:24062726-24063116:+	Zmat4:ENSMUST00000042352.10	Zmat4	NA	NA	1.16763e-05	NA	FALSE
745	1.2674e-298	1.5208e-282	0.743347	0.556109	0.187238	FALSE	1.05448	4 vs 2	0.35226	4 vs 2	0.567862	0.215602	Apc:chr18:34318479-34319077:+, Apc:chr18:34319004-34319466:+, Apc:chr18:34319162-34319634:+, Apc:chr18:34321780-34322247:+	Apc:ENSMUST00000079362.12	Apc	8.50681e-298	1.03254e-281	1.5208e-282	1.05451e-281	TRUE
746	3.95374e-10	7.98913e-11	0.714922	0.538845	0.176077	TRUE	0.763719	1 vs 2	0.352155	1 vs 2	0.429844	0.0776892	Aldh1a3:chr7:66408450-66408893:-, Aldh1a3:chr7:66408959-66409348:-	Aldh1a3:ENSMUST00000174209.7	Aldh1a3	NA	NA	3.95374e-10	NA	FALSE
747	4.27528e-87	1.22569e-65	0.674317	0.481897	0.19242	TRUE	1.27847	4 vs 1	0.351836	4 vs 1	0.0421962	-0.30964	Jam2:chr16:84822662-84823033:+, Jam2:chr16:84824583-84825077:+, Jam2:chr16:84825531-84825987:+, Jam2:chr16:84825999-84826380:+	Jam2:ENSMUST00000114195.7	Jam2	NA	NA	1.22569e-65	NA	FALSE
748	0	0	0.495608	0.31973	0.175878	FALSE	0.737446	2 vs 1	0.351757	2 vs 1	-0.00878331	-0.36054	Rhoa:chr9:108336961-108337551:+, Rhoa:chr9:108337542-108337947:+	Rhoa:ENSMUST00000007959.13	Rhoa	0	0	0	0	TRUE
749	1.2111e-63	3.40249e-45	0.908713	0.73323	0.175483	TRUE	1.40143	3 vs 1	0.351182	3 vs 1	0.739124	0.387942	Pde10a:chr17:8981999-8982457:+, Pde10a:chr17:8985666-8986653:+, Pde10a:chr17:8986261-8986653:+	Pde10a:ENSMUST00000089085.9	Pde10a	NA	NA	3.40249e-45	NA	FALSE
750	2.24947e-51	2.95288e-53	0.274814	0.0993083	0.175506	TRUE	1.2346	1 vs 2	0.351012	1 vs 2	-0.450371	-0.801383	Utp18:chr11:93859243-93859651:-, Utp18:chr11:93859938-93860131:-	Utp18:ENSMUST00000066888.9	Utp18	NA	NA	2.24947e-51	NA	FALSE
751	0	1.86676229137323e-310	0.281798	0.106488	0.17531	FALSE	1.19156	1 vs 2	0.350619	1 vs 2	-0.436404	-0.787023	Emc8:chr8:120653914-120654270:-, Emc8:chr8:120657787-120658198:-	Emc8:ENSMUST00000181950.1	Emc8	0	0	1.86676229137323e-310	0	TRUE
752	1.7995e-43	1.64578e-42	0.59147	0.417656	0.173814	TRUE	1.67313	3 vs 1	0.350211	2 vs 1	0.452401	0.10219	Stard5:chr7:83640675-83641172:+, Stard5:chr7:83641902-83642372:+, Stard5:chr7:83642366-83642948:+	Stard5:ENSMUST00000075418.14	Stard5	NA	NA	1.64578e-42	NA	FALSE
753	1.53265e-08	NA	0.316865	0.141791	0.175074	TRUE	1.03228	1 vs 2	0.350149	1 vs 2	-0.366269	-0.716418	Rad51c:chr11:87377112-87377523:-, Rad51c:chr11:87378495-87378906:-	Rad51c:ENSMUST00000067692.12	Rad51c	NA	NA	1.53265e-08	NA	FALSE
754	4.57171e-55	2.37862e-52	0.545571	0.37052	0.17505	TRUE	0.712776	2 vs 1	0.350101	2 vs 1	0.0911414	-0.25896	Tsc22d2:chr3:58461230-58461821:+, Tsc22d2:chr3:58466398-58466787:+	Tsc22d2:ENSMUST00000099090.6	Tsc22d2	NA	NA	2.37862e-52	NA	FALSE
755	4.7429e-24	7.79843e-24	0.348811	0.173874	0.174937	TRUE	0.934147	1 vs 2	0.349874	1 vs 2	-0.302378	-0.652252	Thg1l:chr11:45946788-45947212:-, Thg1l:chr11:45947857-45948254:-	Thg1l:ENSMUST00000109254.1	Thg1l	NA	NA	7.79843e-24	NA	FALSE
756	0.00365763	NA	0.284875	0.252328	0.0325469	TRUE	3.19458	1 vs 2	0.348889	1 vs 2	0.1	-0.248889	Slc25a21:chr12:56712651-56712928:-, Slc25a21:chr12:56712688-56713132:-, Slc25a21:chr12:56713285-56713715:-	Slc25a21:ENSMUST00000044634.11	Slc25a21	NA	NA	0.00365763	NA	FALSE
757	0	0	0.749158	0.586188	0.162969	FALSE	1.52161	5 vs 3	0.348816	4 vs 3	0.445574	0.0967574	Sdc2:chr15:33032278-33032631:+, Sdc2:chr15:33032924-33033461:+, Sdc2:chr15:33033264-33033660:+, Sdc2:chr15:33034358-33034755:+, Sdc2:chr15:33034158-33035121:+	Sdc2:ENSMUST00000022871.6	Sdc2	0	0	0	0	TRUE
758	3.94678e-24	3.41292e-21	0.290057	0.115668	0.174389	TRUE	1.139	2 vs 1	0.348779	2 vs 1	-0.419886	-0.768665	Bud13:chr9:46298431-46298827:+, Bud13:chr9:46299502-46300012:+	Bud13:ENSMUST00000074957.4	Bud13	NA	NA	3.41292e-21	NA	FALSE
759	2.74952e-120	5.14631e-113	0.782214	0.607955	0.174259	TRUE	0.839892	1 vs 2	0.348518	1 vs 2	0.564427	0.215909	Pdhx:chr2:103021004-103021458:-, Pdhx:chr2:103021662-103022204:-	Pdhx:ENSMUST00000011058.8	Pdhx	NA	NA	5.14631e-113	NA	FALSE
760	0.385477	NA	0.288848	0.112794	0.176055	TRUE	Inf	1 vs 2	0.347926	1 vs 3	-0.0806452	-0.428571	Slc13a1:chr6:24087225-24087549:-, Slc13a1:chr6:24088132-24088732:-, Slc13a1:chr6:24088495-24088907:-	Slc13a1:ENSMUST00000031713.8	Slc13a1	NA	NA	0.385477	NA	FALSE
761	7.0523e-42	1.52381e-42	0.713437	0.526554	0.186883	TRUE	0.91727	4 vs 1	0.34776	4 vs 1	0.251862	-0.0958977	Stk38l:chr6:146776166-146776604:+, Stk38l:chr6:146777630-146778108:+, Stk38l:chr6:146778125-146778739:+, Stk38l:chr6:146778444-146778814:+	Stk38l:ENSMUST00000001675.13	Stk38l	NA	NA	7.0523e-42	NA	FALSE
762	7.8922e-69	2.04703e-74	0.643808	0.630175	0.0136335	TRUE	1.85073	2 vs 4	0.34766	2 vs 4	0.425399	0.0777385	H1f4:chr13:23617474-23617984:-, H1f4:chr13:23618061-23618584:-, H1f4:chr13:23618602-23619045:-, H1f4:chr13:23618902-23619352:-, H1f4:chr13:23619390-23620267:-, H1f4:chr13:23620554-23620986:-, H1f4:chr13:23621757-23622212:-	H1f4:ENSMUST00000062045.3	H1f4	NA	NA	7.8922e-69	NA	FALSE
763	3.90706e-118	1.50964e-112	0.399208	0.236559	0.162649	TRUE	1.25368	2 vs 3	0.347565	1 vs 3	-0.164418	-0.511983	Cdh11:chr8:102632078-102632454:-, Cdh11:chr8:102632882-102633388:-, Cdh11:chr8:102633420-102633863:-	Cdh11:ENSMUST00000075190.4	Cdh11	NA	NA	1.50964e-112	NA	FALSE
764	8.81943e-12	2.85328e-11	0.286061	0.20731	0.0787508	TRUE	1.97408	3 vs 1	0.347368	2 vs 1	0.767956	0.420588	Cd109:chr9:78714973-78715437:+, Cd109:chr9:78715874-78716293:+, Cd109:chr9:78718688-78719147:+	Cd109:ENSMUST00000093812.4	Cd109	NA	NA	2.85328e-11	NA	FALSE
765	5.31119e-115	2.48159e-102	0.254163	0.080651	0.173512	TRUE	1.357	2 vs 1	0.347025	2 vs 1	-0.491673	-0.838698	Pigc:chr1:161971239-161971677:+, Pigc:chr1:161973007-161973504:+	Pigc:ENSMUST00000111594.2	Pigc	NA	NA	2.48159e-102	NA	FALSE
766	3.5252e-06	3.10169e-05	0.338251	0.19299	0.145261	TRUE	1.01116	2 vs 1	0.346871	2 vs 1	-0.252174	-0.599045	Loxl3:chr6:83050919-83051388:+, Loxl3:chr6:83051528-83052076:+, Loxl3:chr6:83052125-83052583:+	Loxl3:ENSMUST00000000707.8	Loxl3	NA	NA	3.10169e-05	NA	FALSE
767	1.85401e-105	2.31102e-110	0.323909	0.128946	0.194963	TRUE	2.0102	6 vs 3	0.346845	6 vs 1	-0.380776	-0.727621	Nop58:chr1:59711181-59711518:+, Nop58:chr1:59711798-59712246:+, Nop58:chr1:59712402-59712904:+, Nop58:chr1:59715146-59715531:+, Nop58:chr1:59718269-59718716:+, Nop58:chr1:59718754-59719044:+	Nop58:ENSMUST00000191142.6	Nop58	NA	NA	1.85401e-105	NA	FALSE
768	7.52755e-06	1.72758e-05	0.718182	0.544808	0.173374	TRUE	0.755747	1 vs 2	0.346748	1 vs 2	0.436364	0.0896159	Hapln3:chr7:79115102-79115483:-, Hapln3:chr7:79117002-79117396:-	Hapln3:ENSMUST00000206092.1	Hapln3	NA	NA	1.72758e-05	NA	FALSE
769	7.49117e-15	3.36184e-12	0.715011	0.588735	0.126275	TRUE	1.16757	4 vs 3	0.346372	4 vs 3	0.477477	0.131105	Zfp709:chr8:71891321-71891754:+, Zfp709:chr8:71892114-71892647:+, Zfp709:chr8:71895308-71895836:+, Zfp709:chr8:71895713-71896075:+	Zfp709:ENSMUST00000188685.6	Zfp709	NA	NA	3.36184e-12	NA	FALSE
770	1.49917e-36	2.16082e-34	0.538704	0.365623	0.173081	TRUE	0.706167	2 vs 1	0.346162	2 vs 1	0.0774082	-0.268754	Zfp827:chr8:79192827-79193296:+, Zfp827:chr8:79193365-79193766:+	Zfp827:ENSMUST00000098614.8	Zfp827	NA	NA	2.16082e-34	NA	FALSE
771	3.04252e-55	1.77314e-50	0.125461	0.0558775	0.0695837	TRUE	1.27677	3 vs 1	0.345898	2 vs 1	-0.136104	-0.482002	Rmdn1:chr4:19605716-19606371:+, Rmdn1:chr4:19605933-19606256:+, Rmdn1:chr4:19606470-19606986:+, Rmdn1:chr4:19608023-19608410:+	Rmdn1:ENSMUST00000029888.3	Rmdn1	NA	NA	1.77314e-50	NA	FALSE
772	2.80118e-06	NA	0.346633	0.234317	0.112316	TRUE	2.77882	4 vs 1	0.345843	4 vs 3	-0.308511	-0.654354	Cd200r1:chr16:44794156-44794308:+, Cd200r1:chr16:44794007-44794978:+, Cd200r1:chr16:44794718-44795006:+, Cd200r1:chr16:44796934-44797113:+	Cd200r1:ENSMUST00000057488.14	Cd200r1	NA	NA	2.80118e-06	NA	FALSE
773	1.04255e-208	4.98623e-210	0.331583	0.158683	0.1729	FALSE	0.967029	1 vs 2	0.345801	1 vs 2	-0.336834	-0.682635	Eif3c:chr7:126546395-126546832:-, Eif3c:chr7:126546891-126547208:-	Eif3c:ENSMUST00000032992.6	Eif3c	5.01259e-208	2.55716e-209	1.04255e-208	5.39936e-208	TRUE
774	3.1645e-101	5.95136e-100	0.47008	0.267168	0.202912	TRUE	1.1736	1 vs 3	0.345473	1 vs 3	0.152344	-0.193129	Isy1:chr6:87814257-87814630:-, Isy1:chr6:87816078-87816571:-, Isy1:chr6:87818410-87818797:-, Isy1:chr6:87818606-87819171:-	Isy1:ENSMUST00000089497.6	Isy1	NA	NA	5.95136e-100	NA	FALSE
775	5.3462e-227	4.68064e-176	0.974934	0.802201	0.172733	TRUE	2.26077	1 vs 2	0.345466	1 vs 2	0.949869	0.604403	Prr12:chr7:45027619-45028089:-, Prr12:chr7:45027938-45028752:-	Prr12:ENSMUST00000057293.7	Prr12	NA	NA	4.68064e-176	NA	FALSE
776	9.58807e-58	4.13332e-58	0.448927	0.276219	0.172708	TRUE	0.758286	2 vs 1	0.345415	2 vs 1	-0.102146	-0.447562	Sipa1l1:chr12:82449837-82450289:+, Sipa1l1:chr12:82451403-82451787:+	Sipa1l1:ENSMUST00000222298.1	Sipa1l1	NA	NA	9.58807e-58	NA	FALSE
777	1.6202e-36	7.42245e-28	0.869218	0.697264	0.171954	TRUE	1.28648	1 vs 3	0.34487	1 vs 3	0.509782	0.164912	Cacna1b:chr2:24603887-24604231:-, Cacna1b:chr2:24603926-24604552:-, Cacna1b:chr2:24606298-24606721:-	Cacna1b:ENSMUST00000070864.13	Cacna1b	NA	NA	7.42245e-28	NA	FALSE
778	1.53309e-81	5.18606e-88	0.303076	0.1549	0.148176	TRUE	2.60657	2 vs 4	0.344853	3 vs 4	-0.29005	-0.634902	Flvcr1:chr1:190999510-190999912:-, Flvcr1:chr1:191000323-191000874:-, Flvcr1:chr1:191004066-191004529:-, Flvcr1:chr1:191005785-191006220:-, Flvcr1:chr1:191006513-191006950:-	Flvcr1:ENSMUST00000085635.5	Flvcr1	NA	NA	1.53309e-81	NA	FALSE
779	0.00124336	0.0118407	0.316927	0.128348	0.18858	TRUE	1.22599	3 vs 1	0.344753	3 vs 1	-0.425	-0.769753	Ms4a6b:chr19:11529674-11530153:+, Ms4a6b:chr19:11530499-11531057:+, Ms4a6b:chr19:11530863-11531305:+	Ms4a6b:ENSMUST00000163078.7	Ms4a6b	NA	NA	0.0118407	NA	FALSE
780	1.83899e-81	1.08605e-70	0.356183	0.144204	0.211979	TRUE	1.45811	3 vs 1	0.344572	2 vs 1	-0.400142	-0.744714	Snupn:chr9:56982817-56983255:+, Snupn:chr9:56985632-56986350:+, Snupn:chr9:56985980-56986274:+	Snupn:ENSMUST00000068856.4	Snupn	NA	NA	1.08605e-70	NA	FALSE
781	2.1419e-06	1.30633e-05	0.529412	0.357293	0.172118	TRUE	0.704914	2 vs 1	0.344237	2 vs 1	0.0588235	-0.285413	Dab2:chr15:6439217-6439680:+, Dab2:chr15:6440347-6440731:+	Dab2:ENSMUST00000078019.12	Dab2	NA	NA	1.30633e-05	NA	FALSE
782	6.30284e-66	1.54737e-61	0.755837	0.576145	0.179693	TRUE	0.947741	1 vs 4	0.343902	1 vs 3	0.439419	0.0955172	Inip:chr4:59769602-59769977:-, Inip:chr4:59769481-59770184:-, Inip:chr4:59771251-59771658:-, Inip:chr4:59771568-59772071:-	Inip:ENSMUST00000095063.10	Inip	NA	NA	1.54737e-61	NA	FALSE
783	1.12869e-146	2.38259e-131	0.421602	0.249671	0.171932	FALSE	0.784171	2 vs 1	0.343863	2 vs 1	-0.156795	-0.500659	Sap30bp:chr11:115964267-115964705:+, Sap30bp:chr11:115966330-115966782:+	Sap30bp:ENSMUST00000140991.1	Sap30bp	4.1625e-146	8.37654e-131	2.38259e-131	8.56101e-131	TRUE
784	3.10479e-13	1.21801e-12	0.727773	0.70428	0.0234932	TRUE	1.20912	1 vs 2	0.34371	1 vs 2	-0.221691	-0.565401	Gen1:chr12:11238911-11239309:-, Gen1:chr12:11239536-11239770:-, Gen1:chr12:11239654-11240120:-, Gen1:chr12:11240880-11241370:-	Gen1:ENSMUST00000166117.3	Gen1	NA	NA	1.21801e-12	NA	FALSE
785	1.05464e-103	1.33923e-115	0.613049	0.43759	0.175459	TRUE	1.83	1 vs 5	0.343546	1 vs 4	0.156181	-0.187365	Stxbp5:chr10:9755547-9755866:-, Stxbp5:chr10:9756912-9757446:-, Stxbp5:chr10:9757695-9758116:-, Stxbp5:chr10:9759886-9760340:-, Stxbp5:chr10:9760444-9760971:-	Stxbp5:ENSMUST00000038213.13	Stxbp5	NA	NA	1.05464e-103	NA	FALSE
786	5.55079e-06	NA	0.25	0.0782313	0.171769	TRUE	1.36801	1 vs 2	0.343537	1 vs 2	-0.5	-0.843537	Cdiptos:chr7:126971844-126972468:-, Cdiptos:chr7:126972577-126972967:-	Cdiptos:ENSMUST00000206296.1	Cdiptos	NA	NA	5.55079e-06	NA	FALSE
787	7.86386e-168	2.06955e-177	0.615306	0.486167	0.12914	TRUE	0.921394	1 vs 3	0.3433	1 vs 3	0.118719	-0.224581	Srr:chr11:74904010-74904401:-, Srr:chr11:74906427-74906873:-, Srr:chr11:74906727-74907174:-, Srr:chr11:74908103-74908556:-, Srr:chr11:74908416-74908937:-	Srr:ENSMUST00000065211.8	Srr	NA	NA	7.86386e-168	NA	FALSE
788	4.96222e-70	9.36232e-71	0.33359	0.141999	0.191591	TRUE	1.56741	3 vs 1	0.343193	5 vs 1	-0.398539	-0.741732	Asb3:chr11:31101045-31101536:+, Asb3:chr11:31102334-31102756:+, Asb3:chr11:31103108-31103649:+, Asb3:chr11:31103947-31104352:+, Asb3:chr11:31104939-31105366:+	Asb3:ENSMUST00000020551.12	Asb3	NA	NA	4.96222e-70	NA	FALSE
789	0.66083	NA	0.715938	0.608396	0.107543	TRUE	#NAME?	1 vs 3	0.343112	1 vs 2	0.468112	0.125	Mdfic2:chr6:98235708-98236114:-, Mdfic2:chr6:98237051-98237443:-, Mdfic2:chr6:98237098-98237710:-, Mdfic2:chr6:98237184-98238091:-, Mdfic2:chr6:98237602-98237903:-	Mdfic2:ENSMUST00000164491.2	Mdfic2	NA	NA	0.66083	NA	FALSE
790	1.36456e-149	6.60103e-139	0.718382	0.589779	0.128603	TRUE	1.69375	4 vs 2	0.342965	4 vs 3	0.290366	-0.0525995	Srp72:chr5:76998108-76998529:+, Srp72:chr5:76998403-76998930:+, Srp72:chr5:76999014-76999491:+, Srp72:chr5:76999528-77000007:+	Srp72:ENSMUST00000101087.9	Srp72	NA	NA	6.60103e-139	NA	FALSE
791	0	0	0.857234	0.716085	0.141149	TRUE	2.10696	1 vs 5	0.342429	1 vs 5	0.356849	0.0144202	Mecp2:chrX:74026592-74026911:-, Mecp2:chrX:74026719-74027210:-, Mecp2:chrX:74029728-74030183:-, Mecp2:chrX:74034701-74035175:-, Mecp2:chrX:74035199-74035671:-	Mecp2:ENSMUST00000100750.9	Mecp2	NA	NA	0	NA	FALSE
792	2.32209e-09	NA	0.76516	0.594017	0.171143	TRUE	0.800581	1 vs 2	0.342285	1 vs 2	0.530319	0.188034	Kalrn:chr16:33969073-33969436:-, Kalrn:chr16:33973914-33974352:-	Kalrn:ENSMUST00000114973.8	Kalrn	NA	NA	2.32209e-09	NA	FALSE
793	0.0666371	NA	0.43038	0.259259	0.17112	TRUE	0.76952	1 vs 2	0.342241	1 vs 2	-0.139241	-0.481481	Leap2:chr11:53421468-53422153:-, Leap2:chr11:53422149-53422558:-	Leap2:ENSMUST00000036045.5	Leap2	NA	NA	0.0666371	NA	FALSE
794	0.00914017	NA	0.932966	0.761905	0.171061	TRUE	1.47002	1 vs 2	0.342123	1 vs 2	0.865932	0.52381	Hcrtr1:chr4:130130217-130130575:-, Hcrtr1:chr4:130130491-130131044:-	Hcrtr1:ENSMUST00000120154.8	Hcrtr1	NA	NA	0.00914017	NA	FALSE
795	0.20231	NA	0.606803	0.528329	0.0784746	TRUE	1.72924	2 vs 3	0.341934	2 vs 3	-0.0152091	-0.357143	Hfm1:chr5:106840194-106840466:-, Hfm1:chr5:106840220-106840547:-, Hfm1:chr5:106840259-106840841:-	Hfm1:ENSMUST00000117588.7	Hfm1	NA	NA	0.20231	NA	FALSE
796	4.94653e-298	1.37156e-272	0.266279	0.163254	0.103024	FALSE	0.899846	3 vs 1	0.341893	2 vs 1	-0.0610943	-0.402988	Znrf1:chr8:111622690-111623131:+, Znrf1:chr8:111623158-111623843:+, Znrf1:chr8:111625340-111625778:+	Znrf1:ENSMUST00000171182.7	Znrf1	3.29376e-297	9.05551e-272	1.37156e-272	9.28012e-272	TRUE
797	1.73223e-136	4.73072e-137	0.376479	0.178995	0.197484	TRUE	2.48324	1 vs 4	0.341498	1 vs 2	-0.316036	-0.657534	Lactb2:chr1:13616673-13616994:-, Lactb2:chr1:13624789-13625312:-, Lactb2:chr1:13625829-13626330:-, Lactb2:chr1:13626581-13627200:-	Lactb2:ENSMUST00000027071.6	Lactb2	NA	NA	1.73223e-136	NA	FALSE
798	3.12214e-36	5.73246e-38	0.371474	0.163661	0.207813	TRUE	1.50605	1 vs 3	0.341462	1 vs 4	-0.171695	-0.513158	Tyms:chr5:30058158-30058559:-, Tyms:chr5:30059303-30059955:-, Tyms:chr5:30060763-30061264:-, Tyms:chr5:30060998-30061180:-	Tyms:ENSMUST00000026846.10	Tyms	NA	NA	3.12214e-36	NA	FALSE
799	7.61849225887202e-321	5.62783e-286	0.713723	0.528069	0.185654	FALSE	1.12643	3 vs 1	0.341361	3 vs 2	0.417283	0.0759213	Hnrnpul2:chr19:8831305-8832035:+, Hnrnpul2:chr19:8831700-8832111:+, Hnrnpul2:chr19:8833742-8834203:+	Hnrnpul2:ENSMUST00000096753.4	Hnrnpul2	5.51031414806742e-320	3.85219e-285	5.62783e-286	3.91846e-285	TRUE
800	0.129544	NA	0.368421	0.197802	0.170619	TRUE	0.861091	1 vs 2	0.341238	1 vs 2	-0.263158	-0.604396	Evi2:chr11:79514778-79515176:-, Evi2:chr11:79514960-79515408:-	Evi2:ENSMUST00000170422.3	Evi2	NA	NA	0.129544	NA	FALSE
801	0.129544	NA	0.368421	0.197802	0.170619	TRUE	0.861091	1 vs 2	0.341238	1 vs 2	-0.263158	-0.604396	Evi2b:chr11:79514778-79515176:-, Evi2b:chr11:79514960-79515407:-	Evi2b:ENSMUST00000179322.1	Evi2b	NA	NA	0.129544	NA	FALSE
802	0.0111219	NA	0.352383	0.249504	0.102879	TRUE	1.81388	4 vs 6	0.341174	4 vs 6	0.121662	-0.219512	Tnfaip8l3:chr9:54021387-54021754:-, Tnfaip8l3:chr9:54021583-54022061:-, Tnfaip8l3:chr9:54022617-54023078:-, Tnfaip8l3:chr9:54023374-54023756:-, Tnfaip8l3:chr9:54025551-54025993:-, Tnfaip8l3:chr9:54026401-54026830:-	Tnfaip8l3:ENSMUST00000098760.4	Tnfaip8l3	NA	NA	0.0111219	NA	FALSE
803	0	0	0.921445	0.750863	0.170582	FALSE	1.35892	1 vs 2	0.341164	1 vs 2	0.84289	0.501726	Rtn3:chr19:7425881-7426245:-, Rtn3:chr19:7426925-7427375:-	Rtn3:ENSMUST00000088169.6	Rtn3	0	0	0	0	TRUE
804	1.57264e-96	3.94683e-103	0.383884	0.225107	0.158777	TRUE	0.993698	3 vs 1	0.340587	2 vs 1	-0.164731	-0.505318	Pacsin1:chr17:27708329-27708672:+, Pacsin1:chr17:27710694-27711178:+, Pacsin1:chr17:27711139-27711509:+	Pacsin1:ENSMUST00000232437.1	Pacsin1	NA	NA	1.57264e-96	NA	FALSE
805	1.62317e-80	1.16222e-74	0.46059	0.290747	0.169843	TRUE	1.45245	4 vs 1	0.340286	4 vs 2	-0.246293	-0.586579	Prr5:chr15:84702741-84703330:+, Prr5:chr15:84703277-84703730:+, Prr5:chr15:84705154-84705591:+, Prr5:chr15:84706037-84706411:+	Prr5:ENSMUST00000171460.7	Prr5	NA	NA	1.16222e-74	NA	FALSE
806	6.40717e-103	7.02e-81	0.913178	0.743128	0.17005	TRUE	1.29078	2 vs 1	0.3401	2 vs 1	0.826355	0.486255	Pcdh7:chr5:58129351-58129932:+, Pcdh7:chr5:58132853-58133254:+	Pcdh7:ENSMUST00000191837.5	Pcdh7	NA	NA	7.02e-81	NA	FALSE
807	0.509247	NA	0.25	0.08	0.17	TRUE	1.34373	2 vs 1	0.34	2 vs 1	-0.5	-0.84	Trim55:chr3:19692180-19692507:+, Trim55:chr3:19692056-19692740:+	Trim55:ENSMUST00000029139.8	Trim55	NA	NA	0.509247	NA	FALSE
808	7.82021e-07	1.4907e-06	0.444281	0.37541	0.0688713	TRUE	0.853777	2 vs 3	0.339952	2 vs 3	-0.0164835	-0.356436	Polh:chr17:46169342-46169703:-, Polh:chr17:46170200-46170645:-, Polh:chr17:46171315-46171681:-, Polh:chr17:46171844-46172442:-	Polh:ENSMUST00000024749.8	Polh	NA	NA	1.4907e-06	NA	FALSE
809	0.000707168	0.0070214	0.585366	0.415546	0.16982	TRUE	0.685927	1 vs 2	0.339641	1 vs 2	0.170732	-0.168909	Ano4:chr10:89067612-89068107:-, Ano4:chr10:89067950-89068302:-	Ano4:ENSMUST00000181976.7	Ano4	NA	NA	0.0070214	NA	FALSE
810	4.66125e-124	1.21814e-123	0.659708	0.570147	0.0895609	FALSE	0.759824	3 vs 2	0.338593	3 vs 2	-0.068555	-0.407148	Ypel5:chr17:72848454-72848892:+, Ypel5:chr17:72849114-72849564:+, Ypel5:chr17:72850055-72850500:+	Ypel5:ENSMUST00000045174.6	Ypel5	1.54883e-123	4.13527e-123	1.21814e-123	4.21452e-123	TRUE
811	0	1.88922e-263	0.636808	0.467579	0.169229	FALSE	0.691405	1 vs 2	0.338459	1 vs 2	0.273617	-0.064842	Mtln:chr2:127791343-127791821:-, Mtln:chr2:127791735-127791870:-	Mtln:ENSMUST00000135091.1	Mtln	0	1.19555e-262	1.88922e-263	1.2335e-262	TRUE
812	0	0	0.481024	0.396112	0.084912	FALSE	0.794854	1 vs 3	0.338054	2 vs 3	0.151377	-0.186677	Ube2b:chr11:51985047-51985536:-, Ube2b:chr11:51985490-51985951:-, Ube2b:chr11:51986168-51986723:-, Ube2b:chr11:51986551-51986881:-	Ube2b:ENSMUST00000020657.12	Ube2b	0	0	0	0	TRUE
813	0.00200799	NA	0.277333	0.108434	0.1689	TRUE	1.14911	2 vs 1	0.337799	2 vs 1	-0.445333	-0.783133	Ptpn7:chr1:135144493-135144979:+, Ptpn7:chr1:135144968-135145326:+	Ptpn7:ENSMUST00000049449.10	Ptpn7	NA	NA	0.00200799	NA	FALSE
814	1.47424e-195	1.15145e-204	0.658331	0.489477	0.168855	FALSE	0.697967	1 vs 2	0.337709	1 vs 2	0.316663	-0.0210468	Fxyd1:chr7:31051663-31052025:-, Fxyd1:chr7:31051917-31052012:-	Fxyd1:ENSMUST00000205807.1	Fxyd1	6.68589e-195	5.71298e-204	1.47424e-195	7.14965e-195	TRUE
815	4.71247e-62	1.93946e-66	0.271803	0.131852	0.139951	TRUE	1.45055	2 vs 6	0.337001	4 vs 6	-0.249455	-0.586456	Fgf12:chr16:28157735-28158093:-, Fgf12:chr16:28157814-28158352:-, Fgf12:chr16:28158522-28158951:-, Fgf12:chr16:28160060-28160410:-, Fgf12:chr16:28161795-28162226:-, Fgf12:chr16:28162027-28162608:-	Fgf12:ENSMUST00000100024.2	Fgf12	NA	NA	4.71247e-62	NA	FALSE
816	7.49643e-134	4.83332e-85	0.275213	0.106716	0.168496	TRUE	1.1564	1 vs 2	0.336993	1 vs 2	-0.449574	-0.786567	Tspan15:chr10:62185384-62185697:-, Tspan15:chr10:62187276-62187749:-	Tspan15:ENSMUST00000047883.10	Tspan15	NA	NA	4.83332e-85	NA	FALSE
817	4.26993e-29	1.46312e-29	0.635459	0.460665	0.174794	TRUE	0.821282	1 vs 5	0.3369	1 vs 5	0.271056	-0.0658436	Zfp738:chr13:67658685-67659026:-, Zfp738:chr13:67658917-67659434:-, Zfp738:chr13:67666609-67667019:-, Zfp738:chr13:67667276-67668077:-, Zfp738:chr13:67667423-67667765:-	Zfp738:ENSMUST00000137496.9	Zfp738	NA	NA	4.26993e-29	NA	FALSE
818	1.84988e-110	6.2109e-115	0.544788	0.372829	0.171959	TRUE	0.712903	1 vs 3	0.336368	1 vs 3	0.061592	-0.274776	Mindy3:chr2:12347259-12347568:-, Mindy3:chr2:12347440-12347567:-, Mindy3:chr2:12347421-12347986:-	Mindy3:ENSMUST00000028105.12	Mindy3	NA	NA	1.84988e-110	NA	FALSE
819	0.533827	NA	0.251447	0.224518	0.0269283	TRUE	-1.08235	1 vs 2	0.336259	2 vs 3	-0.0387409	-0.375	Snx31:chr15:36504062-36504392:-, Snx31:chr15:36504367-36504743:-, Snx31:chr15:36504567-36505043:-	Snx31:ENSMUST00000013755.11	Snx31	NA	NA	0.533827	NA	FALSE
820	0.0451262	NA	0.608696	0.440633	0.168062	TRUE	0.680425	2 vs 1	0.336125	2 vs 1	0.217391	-0.118734	Cldn19:chr4:119259613-119259869:+, Cldn19:chr4:119261983-119262430:+	Cldn19:ENSMUST00000094823.3	Cldn19	NA	NA	0.0451262	NA	FALSE
821	8.26397510239371e-315	9.38724727098368e-323	0.23829	0.0704994	0.167791	FALSE	1.41697	2 vs 1	0.335581	2 vs 1	-0.52342	-0.859001	Ebna1bp2:chr4:118625659-118626006:+, Ebna1bp2:chr4:118627374-118627779:+	Ebna1bp2:ENSMUST00000030501.14	Ebna1bp2	5.8264496730156e-314	7.50979781678695e-322	8.26397510239371e-315	6.54101425535948e-314	TRUE
822	0.248884	0.36357	0.333333	0.165613	0.16772	TRUE	0.923895	2 vs 1	0.33544	2 vs 1	-0.333333	-0.668774	Adora3:chr3:105907956-105908411:+, Adora3:chr3:105908512-105908928:+	Adora3:ENSMUST00000000574.2	Adora3	NA	NA	0.36357	NA	FALSE
823	1.3898e-11	8.13428e-13	0.218281	0.0505952	0.167686	TRUE	1.65627	1 vs 2	0.335372	1 vs 2	-0.563438	-0.89881	Calhm5:chr10:34087813-34088238:-, Calhm5:chr10:34091332-34091825:-	Calhm5:ENSMUST00000069125.7	Calhm5	NA	NA	1.3898e-11	NA	FALSE
824	0	0	0.851784	0.68416	0.167624	FALSE	0.975704	2 vs 1	0.335248	2 vs 1	0.703567	0.36832	Capzb:chr4:139290905-139291347:+, Capzb:chr4:139291352-139291821:+	Capzb:ENSMUST00000102507.9	Capzb	0	0	0	0	TRUE
825	4.03012e-88	5.86206e-76	0.880221	0.74684	0.133381	TRUE	1.27085	1 vs 4	0.335014	1 vs 4	0.686651	0.351637	6030458C11Rik:chr15:12808332-12808809:-, 6030458C11Rik:chr15:12808627-12809100:-, 6030458C11Rik:chr15:12808858-12809537:-, 6030458C11Rik:chr15:12809632-12810582:-	6030458C11Rik:ENSMUST00000057256.4	6030458C11Rik	NA	NA	5.86206e-76	NA	FALSE
826	1.25394e-20	1.44399e-16	0.842562	0.675149	0.167414	TRUE	0.945852	2 vs 1	0.334827	2 vs 1	0.685125	0.350298	Il13ra1:chrX:36169021-36169489:+, Il13ra1:chrX:36170868-36171314:+	Il13ra1:ENSMUST00000033418.7	Il13ra1	NA	NA	1.44399e-16	NA	FALSE
827	5.30986e-194	1.18955e-188	0.426626	0.265336	0.161289	FALSE	1.69005	3 vs 1	0.334506	3 vs 2	-0.322223	-0.65673	Psen1:chr12:83734110-83734562:+, Psen1:chr12:83734703-83735161:+, Psen1:chr12:83738035-83738464:+	Psen1:ENSMUST00000101225.1	Psen1	2.38234e-193	5.54133e-188	1.18955e-188	5.62273e-188	TRUE
828	4.43379e-74	2.61027e-73	0.707651	0.515887	0.191765	TRUE	1.85332	3 vs 6	0.334395	2 vs 6	0.377945	0.0435502	Trdmt1:chr2:13507669-13508110:-, Trdmt1:chr2:13507819-13507988:-, Trdmt1:chr2:13508954-13509377:-, Trdmt1:chr2:13510099-13510541:-, Trdmt1:chr2:13510549-13511190:-, Trdmt1:chr2:13511038-13511559:-	Trdmt1:ENSMUST00000124488.6	Trdmt1	NA	NA	2.61027e-73	NA	FALSE
829	4.00597e-201	3.80205e-199	0.461015	0.28297	0.178045	TRUE	1.63216	3 vs 6	0.333977	2 vs 6	0.0307791	-0.303198	Syncrip:chr9:88449291-88449782:-, Syncrip:chr9:88449659-88450130:-, Syncrip:chr9:88450356-88450834:-, Syncrip:chr9:88452375-88452775:-, Syncrip:chr9:88452595-88453081:-, Syncrip:chr9:88453889-88454307:-	Syncrip:ENSMUST00000069221.11	Syncrip	NA	NA	3.80205e-199	NA	FALSE
830	0.00026006	NA	0.275413	0.174054	0.101359	TRUE	1.30625	3 vs 1	0.333911	2 vs 1	0.15534	-0.178571	BC049352:chr9:45248764-45248927:+, BC049352:chr9:45249608-45250043:+, BC049352:chr9:45251391-45251869:+	BC049352:ENSMUST00000171799.3	BC049352	NA	NA	0.00026006	NA	FALSE
831	0.0526393	NA	0.363636	0.19697	0.166667	TRUE	0.845727	1 vs 2	0.333333	1 vs 2	-0.272727	-0.606061	Slc16a10:chr10:40075357-40075750:-, Slc16a10:chr10:40075692-40076171:-	Slc16a10:ENSMUST00000213488.1	Slc16a10	NA	NA	0.0526393	NA	FALSE
832	0.622499	NA	0.265896	0.214226	0.0516699	TRUE	#NAME?	3 vs 1	0.333333	2 vs 1	-0.2	-0.533333	Fcrl1:chr3:87391357-87391822:+, Fcrl1:chr3:87391748-87392139:+, Fcrl1:chr3:87391936-87392247:+, Fcrl1:chr3:87392158-87392478:+	Fcrl1:ENSMUST00000167200.6	Fcrl1	NA	NA	0.622499	NA	FALSE
833	1.2104e-09	NA	0.26017	0.142751	0.117419	TRUE	1.76919	4 vs 1	0.332605	2 vs 1	0.441176	0.108571	Eno4:chr19:58970548-58970979:+, Eno4:chr19:58971089-58971447:+, Eno4:chr19:58973362-58973517:+, Eno4:chr19:58973489-58974146:+	Eno4:ENSMUST00000200910.3	Eno4	NA	NA	1.2104e-09	NA	FALSE
834	1.16247e-12	3.43055e-12	0.439266	0.421119	0.0181472	TRUE	-1.52782	4 vs 6	0.332334	2 vs 4	-0.291726	-0.62406	Syt14:chr1:192885556-192886052:-, Syt14:chr1:192889633-192890345:-, Syt14:chr1:192890531-192890798:-, Syt14:chr1:192891162-192891603:-, Syt14:chr1:192893045-192893484:-, Syt14:chr1:192895156-192895621:-, Syt14:chr1:192895425-192895986:-	Syt14:ENSMUST00000215093.1	Syt14	NA	NA	3.43055e-12	NA	FALSE
835	4.05435e-73	2.77828e-88	0.352215	0.186073	0.166141	TRUE	0.866412	1 vs 2	0.332283	1 vs 2	-0.295571	-0.627854	Snx7:chr3:117781616-117781961:-, Snx7:chr3:117781871-117782173:-	Snx7:ENSMUST00000029639.11	Snx7	NA	NA	4.05435e-73	NA	FALSE
836	0	0	0.245521	0.170995	0.0745259	TRUE	1.45248	6 vs 1	0.331949	3 vs 1	0.312168	-0.0197809	Cers4:chr8:4523655-4524123:+, Cers4:chr8:4524222-4524865:+, Cers4:chr8:4524720-4525168:+, Cers4:chr8:4525084-4525588:+, Cers4:chr8:4525346-4525814:+, Cers4:chr8:4529204-4529671:+	Cers4:ENSMUST00000008350.15	Cers4	NA	NA	0	NA	FALSE
837	2.11339e-49	2.59979e-46	0.88547	0.717394	0.168077	TRUE	1.18752	3 vs 1	0.331372	3 vs 1	0.719636	0.388263	Scrn3:chr2:73335548-73335897:+, Scrn3:chr2:73337064-73337685:+, Scrn3:chr2:73337435-73337853:+	Scrn3:ENSMUST00000090811.10	Scrn3	NA	NA	2.59979e-46	NA	FALSE
838	2.51307e-06	NA	0.337283	0.178358	0.158926	TRUE	1.31447	2 vs 1	0.331189	3 vs 1	-0.305174	-0.636364	Lrrc27:chr7:139242579-139243003:+, Lrrc27:chr7:139243022-139243242:+, Lrrc27:chr7:139243595-139243969:+	Lrrc27:ENSMUST00000016124.14	Lrrc27	NA	NA	2.51307e-06	NA	FALSE
839	2.45221e-18	5.64069e-17	0.512957	0.419252	0.0937052	TRUE	1.21674	3 vs 1	0.331103	3 vs 1	0.108347	-0.222756	Zfp324:chr7:12971733-12972176:+, Zfp324:chr7:12972559-12973135:+, Zfp324:chr7:12973007-12973492:+, Zfp324:chr7:12973404-12973877:+, Zfp324:chr7:12973876-12974277:+	Zfp324:ENSMUST00000038701.7	Zfp324	NA	NA	5.64069e-17	NA	FALSE
840	1.24132e-52	4.25342e-41	0.735625	0.560714	0.174911	TRUE	1.84055	4 vs 5	0.329897	2 vs 6	0.49773	0.167832	Runx1:chr16:92601466-92601796:-, Runx1:chr16:92601889-92602469:-, Runx1:chr16:92603605-92604012:-, Runx1:chr16:92604923-92605268:-, Runx1:chr16:92604965-92605995:-, Runx1:chr16:92605441-92605870:-	Runx1:ENSMUST00000023673.13	Runx1	NA	NA	4.25342e-41	NA	FALSE
841	5.29332e-129	2.72382e-113	0.857077	0.692386	0.164691	TRUE	0.979924	2 vs 1	0.329382	2 vs 1	0.714154	0.384773	Plpp6:chr19:28964807-28965388:+, Plpp6:chr19:28966392-28966811:+	Plpp6:ENSMUST00000045674.3	Plpp6	NA	NA	2.72382e-113	NA	FALSE
842	0.00192039	NA	0.903409	0.73913	0.164279	TRUE	1.19424	1 vs 2	0.328557	1 vs 2	0.806818	0.478261	Cdh23:chr10:60302748-60303020:-, Cdh23:chr10:60302748-60303295:-	Cdh23:ENSMUST00000073242.10	Cdh23	NA	NA	0.00192039	NA	FALSE
843	2.90667e-11	NA	0.460053	0.295775	0.164278	TRUE	0.70737	1 vs 2	0.328556	1 vs 2	-0.0798946	-0.408451	Ccdc112:chr18:46282151-46282522:-, Ccdc112:chr18:46282512-46283156:-	Ccdc112:ENSMUST00000072835.6	Ccdc112	NA	NA	2.90667e-11	NA	FALSE
844	1.03504e-05	2.01527e-05	0.732394	0.568412	0.163982	TRUE	0.731429	1 vs 2	0.327964	1 vs 2	0.464789	0.136824	Gbp10:chr5:105214907-105215295:-, Gbp10:chr5:105216554-105217004:-	Gbp10:ENSMUST00000065588.6	Gbp10	NA	NA	2.01527e-05	NA	FALSE
845	2.27891e-29	3.89943e-27	0.882748	0.718838	0.16391	TRUE	1.08001	1 vs 2	0.32782	1 vs 2	0.765496	0.437676	Nsun3:chr16:62732380-62732815:-, Nsun3:chr16:62734194-62734594:-	Nsun3:ENSMUST00000063089.11	Nsun3	NA	NA	3.89943e-27	NA	FALSE
846	2.76225e-97	1.28347e-95	0.674845	0.484468	0.190377	TRUE	0.885076	1 vs 3	0.327669	1 vs 3	0.47821	0.150541	Tln2:chr9:67217085-67217452:-, Tln2:chr9:67220604-67220962:-, Tln2:chr9:67220741-67221364:-	Tln2:ENSMUST00000040025.13	Tln2	NA	NA	1.28347e-95	NA	FALSE
847	2.75321e-10	NA	0.915049	0.751269	0.16378	TRUE	1.27151	1 vs 2	0.327559	1 vs 2	0.830097	0.502538	Ccdc30:chr4:119372019-119372406:-, Ccdc30:chr4:119373453-119373830:-	Ccdc30:ENSMUST00000238422.1	Ccdc30	NA	NA	2.75321e-10	NA	FALSE
848	1.07978e-05	1.99516e-05	0.732394	0.568776	0.163618	TRUE	0.729944	1 vs 2	0.327236	1 vs 2	0.464789	0.137553	Gm43302:chr5:105214907-105215340:-, Gm43302:chr5:105216570-105217035:-	Gm43302:ENSMUST00000050011.9	Gm43302	NA	NA	1.99516e-05	NA	FALSE
849	2.41163e-05	NA	0.738854	0.575342	0.163511	TRUE	0.736336	1 vs 2	0.327022	1 vs 2	0.477707	0.150685	Sult5a1:chr8:123141567-123141718:-, Sult5a1:chr8:123142791-123143176:-	Sult5a1:ENSMUST00000000755.14	Sult5a1	NA	NA	2.41163e-05	NA	FALSE
850	3.24495e-57	8.15482e-44	0.273953	0.112155	0.161798	TRUE	1.52587	3 vs 2	0.326643	3 vs 2	-0.100849	-0.427492	Ptgs1:chr2:36251376-36251901:+, Ptgs1:chr2:36251896-36252317:+, Ptgs1:chr2:36258217-36258598:+	Ptgs1:ENSMUST00000062069.5	Ptgs1	NA	NA	8.15482e-44	NA	FALSE
851	0	3.7715e-259	0.962404	0.799258	0.163146	TRUE	1.86087	1 vs 2	0.326292	1 vs 2	0.924808	0.598516	Grk2:chr19:4285994-4286356:-, Grk2:chr19:4286999-4287347:-	Grk2:ENSMUST00000025791.11	Grk2	NA	NA	3.7715e-259	NA	FALSE
852	7.91678e-08	3.24711e-07	0.643533	0.480455	0.163079	TRUE	0.668954	1 vs 2	0.326157	1 vs 2	0.287066	-0.0390909	Sardh:chr2:27188393-27188725:-, Sardh:chr2:27189330-27189728:-	Sardh:ENSMUST00000102886.9	Sardh	NA	NA	3.24711e-07	NA	FALSE
853	0.00507638	NA	0.381757	0.21875	0.163007	TRUE	0.790867	2 vs 1	0.326014	2 vs 1	-0.236486	-0.5625	Dnhd1:chr7:105683873-105684418:+, Dnhd1:chr7:105683963-105684548:+	Dnhd1:ENSMUST00000106776.3	Dnhd1	NA	NA	0.00507638	NA	FALSE
854	7.94686e-262	6.48441e-192	0.596128	0.449317	0.146811	TRUE	1.75431	3 vs 1	0.325822	3 vs 1	0.483898	0.158076	Zc2hc1a:chr3:7551344-7551865:+, Zc2hc1a:chr3:7551673-7552105:+, Zc2hc1a:chr3:7553359-7553829:+	Zc2hc1a:ENSMUST00000051064.8	Zc2hc1a	NA	NA	6.48441e-192	NA	FALSE
855	5.07089e-44	3.00832e-46	0.549247	0.386376	0.162871	TRUE	0.660201	1 vs 2	0.325743	1 vs 2	0.098494	-0.227249	Cdc42:chr4:137321703-137322135:-, Cdc42:chr4:137322423-137322699:-	Cdc42:ENSMUST00000030417.9	Cdc42	NA	NA	5.07089e-44	NA	FALSE
856	2.75042e-179	1.42481e-188	0.289022	0.126177	0.162845	FALSE	1.03505	1 vs 2	0.32569	1 vs 2	-0.421955	-0.747645	Arfip2:chr7:105634147-105634567:-, Arfip2:chr7:105635563-105635988:-	Arfip2:ENSMUST00000131446.7	Arfip2	1.16841e-178	6.61886e-188	2.75042e-179	1.22745e-178	TRUE
857	6.42223e-13	5.82433e-12	0.697474	0.570673	0.126801	TRUE	0.872019	4 vs 3	0.325572	4 vs 2	0.358566	0.0329939	Ripk1:chr13:34032615-34033059:+, Ripk1:chr13:34033278-34033741:+, Ripk1:chr13:34033795-34034267:+, Ripk1:chr13:34034791-34035215:+	Ripk1:ENSMUST00000167374.8	Ripk1	NA	NA	5.82433e-12	NA	FALSE
858	3.26968e-95	8.22338e-57	0.292433	0.252857	0.0395759	TRUE	-2.37565	4 vs 3	0.324282	3 vs 1	-0.0648882	-0.38917	Mustn1:chr14:30880844-30881221:+, Mustn1:chr14:30881217-30881694:+, Mustn1:chr14:30883141-30883684:+, Mustn1:chr14:30884413-30884533:+	Mustn1:ENSMUST00000040715.7	Mustn1	NA	NA	8.22338e-57	NA	FALSE
859	0.0303504	0.0613753	0.864706	0.702703	0.162003	TRUE	0.994737	1 vs 2	0.324006	1 vs 2	0.729412	0.405405	Hpse:chr5:100679484-100679833:-, Hpse:chr5:100680824-100681116:-	Hpse:ENSMUST00000045617.14	Hpse	NA	NA	0.0613753	NA	FALSE
860	6.96978e-41	8.30799e-49	0.237832	0.142833	0.0949994	TRUE	2.20388	3 vs 2	0.323881	3 vs 2	-0.369821	-0.693702	Robo1:chr16:73045392-73045913:+, Robo1:chr16:73045741-73046134:+, Robo1:chr16:73047089-73047489:+	Robo1:ENSMUST00000023600.7	Robo1	NA	NA	6.96978e-41	NA	FALSE
861	6.62429e-265	1.76758e-263	0.498619	0.347942	0.150677	FALSE	1.14553	4 vs 1	0.323808	5 vs 1	0.120013	-0.203795	Nrcam:chr12:44598458-44598895:+, Nrcam:chr12:44599256-44599757:+, Nrcam:chr12:44599641-44600232:+, Nrcam:chr12:44600325-44600787:+, Nrcam:chr12:44604799-44605211:+	Nrcam:ENSMUST00000110748.3	Nrcam	3.9984e-264	1.12281e-262	1.76758e-263	1.15859e-262	TRUE
862	8.71837e-202	7.61096e-206	0.321856	0.183974	0.137881	FALSE	1.09694	1 vs 5	0.323779	3 vs 5	-0.195882	-0.51966	Srpk2:chr5:23503129-23503721:-, Srpk2:chr5:23504317-23504663:-, Srpk2:chr5:23504436-23504942:-, Srpk2:chr5:23505248-23505810:-, Srpk2:chr5:23506081-23506502:-	Srpk2:ENSMUST00000088392.8	Srpk2	4.06373e-201	3.78741e-205	8.71837e-202	4.35399e-201	TRUE
863	0.113081	NA	0.789934	0.617345	0.172589	TRUE	1.231	3 vs 1	0.323583	3 vs 1	0.323583	0	Sh3rf2:chr18:42155800-42156554:+, Sh3rf2:chr18:42158046-42158524:+, Sh3rf2:chr18:42158581-42158973:+	Sh3rf2:ENSMUST00000072008.10	Sh3rf2	NA	NA	0.113081	NA	FALSE
864	0.00111489	NA	0.745455	0.583673	0.161781	TRUE	0.736643	2 vs 1	0.323562	2 vs 1	0.490909	0.167347	Odaph:chr5:91995903-91996438:+, Odaph:chr5:91996289-91996571:+	Odaph:ENSMUST00000178614.2	Odaph	NA	NA	0.00111489	NA	FALSE
865	3.59476e-08	4.08396e-09	0.605209	0.428255	0.176954	TRUE	1.35081	2 vs 4	0.323453	2 vs 4	0.178105	-0.145349	Clrn1:chr3:58844028-58844258:-, Clrn1:chr3:58844028-58844439:-, Clrn1:chr3:58845153-58845614:-, Clrn1:chr3:58846102-58846525:-	Clrn1:ENSMUST00000055636.12	Clrn1	NA	NA	3.59476e-08	NA	FALSE
866	5.87127e-62	8.35445e-63	0.572493	0.444984	0.127509	TRUE	0.756717	2 vs 4	0.32307	2 vs 4	0.355056	0.0319861	Ehd4:chr2:120089174-120089497:-, Ehd4:chr2:120089421-120089868:-, Ehd4:chr2:120090255-120090805:-, Ehd4:chr2:120090859-120091308:-	Ehd4:ENSMUST00000028755.7	Ehd4	NA	NA	5.87127e-62	NA	FALSE
867	1.43174e-230	2.15228e-219	0.569619	0.417768	0.151851	TRUE	1.17271	1 vs 3	0.323067	1 vs 4	0.139029	-0.184038	Trip12:chr1:84721134-84721558:-, Trip12:chr1:84722690-84723112:-, Trip12:chr1:84723411-84723804:-, Trip12:chr1:84724258-84724648:-, Trip12:chr1:84724129-84724953:-	Trip12:ENSMUST00000027421.12	Trip12	NA	NA	2.15228e-219	NA	FALSE
868	1.82622e-226	2.04115e-92	0.227535	0.0660152	0.16152	TRUE	1.42729	2 vs 1	0.323039	2 vs 1	-0.54493	-0.86797	Scrg1:chr8:57477250-57477600:+, Scrg1:chr8:57479019-57479448:+	Scrg1:ENSMUST00000034023.3	Scrg1	NA	NA	2.04115e-92	NA	FALSE
869	4.57663e-249	1.00519e-211	0.25177	0.0903658	0.161404	FALSE	1.21998	1 vs 2	0.322808	1 vs 2	-0.49646	-0.819268	Nipa1:chr7:55978167-55978976:-, Nipa1:chr7:55978449-55978841:-	Nipa1:ENSMUST00000052204.5	Nipa1	2.55135e-248	5.20277e-211	1.00519e-211	5.28747e-211	TRUE
870	3.14531e-26	3.73408e-25	0.458797	0.398466	0.0603312	TRUE	2.39266	1 vs 4	0.322329	1 vs 4	0.266385	-0.0559441	Rad18:chr6:112615593-112615986:-, Rad18:chr6:112617317-112617542:-, Rad18:chr6:112617199-112617745:-, Rad18:chr6:112617580-112617786:-, Rad18:chr6:112617541-112617986:-, Rad18:chr6:112619232-112619920:-, Rad18:chr6:112619809-112620322:-, Rad18:chr6:112620544-112620991:-	Rad18:ENSMUST00000077088.10	Rad18	NA	NA	3.73408e-25	NA	FALSE
871	7.53647e-141	3.08497e-99	0.5228	0.361685	0.161115	FALSE	0.659322	2 vs 1	0.32223	2 vs 1	0.0456004	-0.27663	Creg1:chr1:165773761-165774034:+, Creg1:chr1:165774917-165775309:+	Creg1:ENSMUST00000111432.9	Creg1	2.69068e-140	9.28814e-99	3.08497e-99	9.51577e-99	TRUE
872	1.46578e-132	8.99768e-119	0.463473	0.298667	0.164806	TRUE	1.03878	1 vs 3	0.321966	1 vs 3	-0.114078	-0.436044	Btbd9:chr17:30215524-30215885:-, Btbd9:chr17:30217474-30217902:-, Btbd9:chr17:30220044-30220462:-	Btbd9:ENSMUST00000168787.7	Btbd9	NA	NA	8.99768e-119	NA	FALSE
873	1.60705e-80	7.4826e-87	0.102951	0.0767706	0.0261801	TRUE	1.14942	2 vs 1	0.321652	2 vs 1	-0.407125	-0.728777	Mrrf:chr2:36189180-36189649:+, Mrrf:chr2:36189491-36190045:+, Mrrf:chr2:36193359-36193735:+	Mrrf:ENSMUST00000028250.8	Mrrf	NA	NA	1.60705e-80	NA	FALSE
874	0.390177	NA	0.909091	0.748299	0.160792	TRUE	1.21302	2 vs 1	0.321583	2 vs 1	0.818182	0.496599	Dnah12:chr14:26891367-26891735:+, Dnah12:chr14:26892397-26892738:+	Dnah12:ENSMUST00000022433.11	Dnah12	NA	NA	0.390177	NA	FALSE
875	4.03989e-15	NA	0.52113	0.535	-0.0138698	TRUE	-1.93474	7 vs 1	0.321168	6 vs 3	0.498705	0.177536	Zfp384:chr6:125036277-125037062:+, Zfp384:chr6:125036760-125037246:+, Zfp384:chr6:125037236-125037678:+, Zfp384:chr6:125037112-125038033:+, Zfp384:chr6:125037808-125038157:+, Zfp384:chr6:125037451-125037949:+, Zfp384:chr6:125037993-125038176:+	Zfp384:ENSMUST00000046064.16	Zfp384	NA	NA	4.03989e-15	NA	FALSE
876	2.72518e-225	1.36254e-212	0.571345	0.406847	0.164498	TRUE	1.25492	4 vs 6	0.321032	1 vs 6	0.157449	-0.163584	Ap3s2:chr7:79875321-79875682:-, Ap3s2:chr7:79876255-79876668:-, Ap3s2:chr7:79877326-79877828:-, Ap3s2:chr7:79877613-79878127:-, Ap3s2:chr7:79879035-79879549:-, Ap3s2:chr7:79879667-79880157:-, Ap3s2:chr7:79879727-79880323:-	Ap3s2:ENSMUST00000075657.7	Ap3s2	NA	NA	1.36254e-212	NA	FALSE
877	0	0	0.204446	0.155069	0.0493775	FALSE	1.38872	3 vs 6	0.320631	3 vs 5	0.183369	-0.137262	Hnrnpu:chr1:178325277-178325702:-, Hnrnpu:chr1:178326652-178327117:-, Hnrnpu:chr1:178328222-178328665:-, Hnrnpu:chr1:178328497-178328950:-, Hnrnpu:chr1:178328943-178329448:-, Hnrnpu:chr1:178328830-178329961:-	Hnrnpu:ENSMUST00000037748.8	Hnrnpu	0	0	0	0	TRUE
878	0.178896	0.209889	0.660247	0.5	0.160247	TRUE	0.664393	1 vs 2	0.320493	1 vs 2	0.320493	0	Chrm5:chr2:112475709-112476072:-, Chrm5:chr2:112477145-112477883:-	Chrm5:ENSMUST00000099589.3	Chrm5	NA	NA	0.209889	NA	FALSE
879	1.01686e-194	2.02923e-212	0.4629	0.270596	0.192303	TRUE	1.25983	1 vs 4	0.320001	1 vs 4	-0.241134	-0.561135	Ppp2r5e:chr12:75449442-75449838:-, Ppp2r5e:chr12:75449954-75450398:-, Ppp2r5e:chr12:75450837-75451270:-, Ppp2r5e:chr12:75452436-75452840:-	Ppp2r5e:ENSMUST00000021447.8	Ppp2r5e	NA	NA	1.01686e-194	NA	FALSE
880	8.57203e-72	1.85536e-67	0.58168	0.401938	0.179741	TRUE	1.80366	3 vs 8	0.31991	1 vs 8	0.328334	0.00842359	Dcun1d3:chr7:119853098-119853523:-, Dcun1d3:chr7:119854205-119854642:-, Dcun1d3:chr7:119854541-119855129:-, Dcun1d3:chr7:119855715-119856189:-, Dcun1d3:chr7:119856266-119856885:-, Dcun1d3:chr7:119857070-119857405:-, Dcun1d3:chr7:119856745-119857870:-, Dcun1d3:chr7:119857227-119857680:-	Dcun1d3:ENSMUST00000059851.13	Dcun1d3	NA	NA	1.85536e-67	NA	FALSE
881	0.424161	0.547932	0.534884	0.375	0.159884	TRUE	0.650588	2 vs 1	0.319767	2 vs 1	0.0697674	-0.25	Pabpc5:chrX:119928911-119929634:+, Pabpc5:chrX:119929732-119930165:+	Pabpc5:ENSMUST00000040961.2	Pabpc5	NA	NA	0.547932	NA	FALSE
882	1.09176e-152	2.36953e-143	0.289293	0.128806	0.160487	FALSE	1.08792	1 vs 3	0.319638	1 vs 3	-0.424192	-0.743831	Cmc1:chr9:118063983-118064353:-, Cmc1:chr9:118064456-118064912:-, Cmc1:chr9:118065067-118065406:-	Cmc1:ENSMUST00000044220.10	Cmc1	4.13538e-152	9.01066e-143	2.36953e-143	9.24667e-143	TRUE
883	4.67923e-72	3.78986e-72	0.436664	0.276855	0.159808	TRUE	0.7054	1 vs 2	0.319617	1 vs 2	-0.126672	-0.446289	Vps13d:chr4:144972529-144973018:-, Vps13d:chr4:144974741-144975141:-	Vps13d:ENSMUST00000036579.13	Vps13d	NA	NA	4.67923e-72	NA	FALSE
884	1.41097e-128	1.75049e-118	0.811439	0.651653	0.159785	TRUE	0.833072	1 vs 2	0.319571	1 vs 2	0.622877	0.303306	Gng7:chr10:80948624-80948994:-, Gng7:chr10:80951460-80951865:-	Gng7:ENSMUST00000099462.7	Gng7	NA	NA	1.75049e-118	NA	FALSE
885	1.73849e-53	7.32882e-53	0.575052	0.475297	0.0997546	TRUE	1.28077	3 vs 4	0.319386	1 vs 4	0.210724	-0.108662	Fbxo32:chr15:58175858-58176237:-, Fbxo32:chr15:58177613-58178048:-, Fbxo32:chr15:58179374-58179802:-, Fbxo32:chr15:58180019-58180447:-, Fbxo32:chr15:58180774-58181154:-, Fbxo32:chr15:58180936-58181533:-	Fbxo32:ENSMUST00000022986.7	Fbxo32	NA	NA	7.32882e-53	NA	FALSE
886	0.582539	NA	0.328239	0.261396	0.0668432	TRUE	Inf	1 vs 2	0.318841	1 vs 2	-0.0144928	-0.333333	Hcrtr2:chr9:76229784-76230210:-, Hcrtr2:chr9:76229978-76230296:-, Hcrtr2:chr9:76230180-76230344:-, Hcrtr2:chr9:76230263-76230726:-	Hcrtr2:ENSMUST00000184757.1	Hcrtr2	NA	NA	0.582539	NA	FALSE
887	3.3535e-127	1.33325e-113	0.945441	0.786026	0.159415	TRUE	1.55123	1 vs 2	0.318829	1 vs 2	0.890882	0.572052	Hint3:chr10:30603174-30603562:-, Hint3:chr10:30605158-30605570:-	Hint3:ENSMUST00000161074.7	Hint3	NA	NA	1.33325e-113	NA	FALSE
888	1.11758e-122	1.10377e-125	0.574738	0.38645	0.188289	TRUE	0.925342	2 vs 1	0.318753	3 vs 1	0.00140755	-0.317345	Vps36:chr8:22218240-22218635:+, Vps36:chr8:22220015-22220473:+, Vps36:chr8:22220437-22220896:+	Vps36:ENSMUST00000033866.8	Vps36	NA	NA	1.11758e-122	NA	FALSE
889	2.34659e-160	2.59158e-159	0.530662	0.371709	0.158953	FALSE	0.647694	2 vs 1	0.317906	2 vs 1	0.0613234	-0.256583	Sucla2:chr14:73595263-73595770:+, Sucla2:chr14:73595732-73596144:+	Sucla2:ENSMUST00000160507.7	Sucla2	9.2649e-160	1.05232e-158	2.59158e-159	1.0711e-158	TRUE
890	1.15846e-12	7.93177e-12	0.436835	0.277883	0.158953	TRUE	0.700973	1 vs 2	0.317905	1 vs 2	-0.126329	-0.444234	Nts:chr10:102481751-102482107:-, Nts:chr10:102482088-102482517:-	Nts:ENSMUST00000020040.4	Nts	NA	NA	7.93177e-12	NA	FALSE
891	4.1441e-26	2.14083e-16	0.656885	0.495606	0.161279	TRUE	0.96235	1 vs 3	0.317852	1 vs 3	0.456662	0.13881	Stum:chr1:180432336-180432717:-, Stum:chr1:180436543-180437232:-, Stum:chr1:180437063-180437504:-, Stum:chr1:180437419-180438025:-	Stum:ENSMUST00000136521.1	Stum	NA	NA	2.14083e-16	NA	FALSE
892	1.73103e-151	2.28574e-141	0.754719	0.596068	0.158651	FALSE	0.813918	1 vs 3	0.317791	1 vs 3	0.517927	0.200136	Mrpl50:chr4:49512547-49512960:-, Mrpl50:chr4:49513229-49513797:-, Mrpl50:chr4:49513904-49514364:-	Mrpl50:ENSMUST00000057829.3	Mrpl50	6.51269e-151	8.57535e-141	2.28574e-141	8.77682e-141	TRUE
893	0	0	0.816787	0.64681	0.169976	FALSE	1.57224	2 vs 1	0.317582	3 vs 1	0.565775	0.248193	Atp6v1c1:chr15:38691532-38691838:+, Atp6v1c1:chr15:38691881-38692131:+, Atp6v1c1:chr15:38692097-38692466:+	Atp6v1c1:ENSMUST00000022904.7	Atp6v1c1	0	0	0	0	TRUE
894	1.07389e-69	1.05085e-64	0.772778	0.613221	0.159557	TRUE	1.29973	3 vs 1	0.317563	3 vs 1	0.562161	0.244598	Endov:chr11:119507384-119507828:+, Endov:chr11:119509108-119509556:+, Endov:chr11:119511040-119511469:+	Endov:ENSMUST00000106245.8	Endov	NA	NA	1.05085e-64	NA	FALSE
895	2.20037e-06	2.80262e-06	0.710914	0.647103	0.0638108	TRUE	0.860921	1 vs 2	0.316571	1 vs 2	-0.31835	-0.634921	Nudt17:chr3:96705532-96705937:-, Nudt17:chr3:96706044-96706314:-, Nudt17:chr3:96706710-96707203:-	Nudt17:ENSMUST00000200387.1	Nudt17	NA	NA	2.80262e-06	NA	FALSE
896	4.69597e-59	1.83393e-55	0.47031	0.33788	0.13243	TRUE	0.894664	4 vs 1	0.31656	2 vs 1	0.197553	-0.119007	Wwp2:chr8:107556846-107557247:+, Wwp2:chr8:107558211-107558655:+, Wwp2:chr8:107558860-107559402:+, Wwp2:chr8:107559297-107559679:+	Wwp2:ENSMUST00000166615.2	Wwp2	NA	NA	1.83393e-55	NA	FALSE
897	4.0008e-15	5.46035e-15	0.480801	0.32236	0.158441	TRUE	0.705291	1 vs 4	0.316451	1 vs 4	-0.0403005	-0.356752	Mansc1:chr6:134605169-134605599:-, Mansc1:chr6:134607137-134607416:-, Mansc1:chr6:134607046-134607653:-, Mansc1:chr6:134609164-134609608:-	Mansc1:ENSMUST00000047443.4	Mansc1	NA	NA	5.46035e-15	NA	FALSE
898	3.98581e-148	3.71352e-140	0.0966606	0.0512533	0.0454073	TRUE	1.13648	1 vs 4	0.316307	2 vs 4	-0.0818071	-0.398114	Nucb1:chr7:45490435-45490716:-, Nucb1:chr7:45492861-45493172:-, Nucb1:chr7:45492755-45493637:-, Nucb1:chr7:45493050-45493478:-	Nucb1:ENSMUST00000211765.1	Nucb1	NA	NA	3.71352e-140	NA	FALSE
899	8.07713e-224	8.84126e-208	0.83789	0.679778	0.158112	FALSE	0.889862	1 vs 2	0.316225	1 vs 2	0.67578	0.359555	Mdp1:chr14:55657839-55658245:-, Mdp1:chr14:55658844-55659195:-	Mdp1:ENSMUST00000002400.6	Mdp1	4.09469e-223	4.4659e-207	8.84126e-208	4.53689e-207	TRUE
900	3.54172e-53	1.28568e-49	0.406139	0.232018	0.174121	TRUE	1.01227	1 vs 4	0.316221	1 vs 4	-0.0304912	-0.346712	Rfxank:chr8:70130792-70131165:-, Rfxank:chr8:70132146-70132597:-, Rfxank:chr8:70132844-70133511:-, Rfxank:chr8:70133263-70133526:-	Rfxank:ENSMUST00000075724.8	Rfxank	NA	NA	1.28568e-49	NA	FALSE
901	3.85038e-76	3.53956e-78	0.304005	0.158873	0.145132	TRUE	1.01725	3 vs 1	0.316181	2 vs 1	-0.305364	-0.621545	Ints10:chr8:68827254-68827727:+, Ints10:chr8:68828205-68828655:+, Ints10:chr8:68829057-68829396:+	Ints10:ENSMUST00000034328.12	Ints10	NA	NA	3.85038e-76	NA	FALSE
902	3.09708e-105	4.65811e-108	0.560367	0.385621	0.174746	TRUE	1.06257	5 vs 1	0.316139	5 vs 1	0.0893148	-0.226824	Rtf1:chr2:119733217-119733701:+, Rtf1:chr2:119733489-119733686:+, Rtf1:chr2:119733739-119734369:+, Rtf1:chr2:119734477-119734928:+, Rtf1:chr2:119735024-119735425:+	Rtf1:ENSMUST00000028767.8	Rtf1	NA	NA	3.09708e-105	NA	FALSE
903	0	0	0.27189	0.113856	0.158034	FALSE	1.06689	2 vs 1	0.316068	2 vs 1	-0.456221	-0.772289	Eny2:chr15:44435516-44435881:+, Eny2:chr15:44437920-44438256:+	Eny2:ENSMUST00000060652.4	Eny2	0	0	0	0	TRUE
904	4.06921e-05	8.00311e-05	0.715	0.556995	0.158005	TRUE	0.690819	1 vs 2	0.31601	1 vs 2	0.43	0.11399	Gbp6:chr5:105270702-105271092:-, Gbp6:chr5:105272351-105272801:-	Gbp6:ENSMUST00000196520.1	Gbp6	NA	NA	8.00311e-05	NA	FALSE
905	0.0925359	NA	0.22695	0.0689655	0.157985	TRUE	1.37708	2 vs 1	0.31597	2 vs 1	-0.546099	-0.862069	Gpr39:chr1:125872676-125873574:+, Gpr39:chr1:125873581-125873861:+	Gpr39:ENSMUST00000027581.6	Gpr39	NA	NA	0.0925359	NA	FALSE
906	3.16052e-174	5.25062e-150	0.65273	0.529496	0.123235	TRUE	1.68046	5 vs 1	0.315793	3 vs 1	0.336505	0.0207118	Vti1a:chr19:55623732-55623997:+, Vti1a:chr19:55625338-55625821:+, Vti1a:chr19:55626127-55626599:+, Vti1a:chr19:55626902-55627375:+, Vti1a:chr19:55627378-55627768:+	Vti1a:ENSMUST00000223690.1	Vti1a	NA	NA	5.25062e-150	NA	FALSE
907	4.15239e-05	0.000251993	0.4754	0.364617	0.110783	TRUE	Inf	1 vs 5	0.315556	1 vs 4	-0.0266667	-0.342222	Slc37a2:chr9:37227532-37227923:-, Slc37a2:chr9:37229049-37229519:-, Slc37a2:chr9:37230270-37230652:-, Slc37a2:chr9:37230488-37230991:-, Slc37a2:chr9:37231074-37231295:-, Slc37a2:chr9:37231217-37231643:-	Slc37a2:ENSMUST00000115068.9	Slc37a2	NA	NA	0.000251993	NA	FALSE
908	1.02937e-106	4.43286e-135	0.167971	0.0103166	0.157655	TRUE	2.96356	2 vs 1	0.31531	2 vs 1	-0.664057	-0.979367	Tmem178:chr17:81001407-81001874:+, Tmem178:chr17:81006951-81007413:+	Tmem178:ENSMUST00000025092.4	Tmem178	NA	NA	1.02937e-106	NA	FALSE
909	7.67281e-44	1.49777e-36	0.214249	0.0568245	0.157425	TRUE	1.50979	1 vs 2	0.31485	1 vs 2	-0.571501	-0.886351	Cep44:chr8:56530362-56530786:-, Cep44:chr8:56531498-56531832:-	Cep44:ENSMUST00000040330.14	Cep44	NA	NA	1.49777e-36	NA	FALSE
910	1.25996e-08	NA	0.297703	0.131384	0.166319	TRUE	1.56341	1 vs 4	0.31484	1 vs 4	-0.466292	-0.781132	Card6:chr15:5095979-5096338:-, Card6:chr15:5096218-5097068:-, Card6:chr15:5096483-5096794:-, Card6:chr15:5097392-5097802:-	Card6:ENSMUST00000118365.2	Card6	NA	NA	1.25996e-08	NA	FALSE
911	5.53161e-13	2.79707e-13	0.615458	0.465629	0.149829	TRUE	0.852659	1 vs 3	0.314822	1 vs 3	0.0437381	-0.271084	Klhl33:chr14:50888574-50888928:-, Klhl33:chr14:50888608-50889141:-, Klhl33:chr14:50890727-50891225:-	Klhl33:ENSMUST00000227271.1	Klhl33	NA	NA	5.53161e-13	NA	FALSE
912	3.36169e-80	5.93575e-79	0.310007	0.171326	0.138681	TRUE	1.02514	3 vs 1	0.314718	3 vs 1	-0.24207	-0.556788	Oscp1:chr4:126088271-126088717:+, Oscp1:chr4:126089157-126089593:+, Oscp1:chr4:126091783-126092195:+	Oscp1:ENSMUST00000035497.4	Oscp1	NA	NA	5.93575e-79	NA	FALSE
913	5.09251e-38	2.13578e-36	0.489325	0.330525	0.1588	TRUE	0.734021	1 vs 3	0.314481	1 vs 3	-0.0477541	-0.362235	Mafb:chr2:160363675-160364126:-, Mafb:chr2:160364008-160364545:-, Mafb:chr2:160364731-160365195:-	Mafb:ENSMUST00000099126.4	Mafb	NA	NA	2.13578e-36	NA	FALSE
914	5.36188e-24	8.27278e-19	0.230415	0.0732209	0.157194	TRUE	1.33226	2 vs 1	0.314388	2 vs 1	-0.539171	-0.853558	Slc2a5:chr4:150143335-150143813:+, Slc2a5:chr4:150143762-150144269:+	Slc2a5:ENSMUST00000030826.3	Slc2a5	NA	NA	8.27278e-19	NA	FALSE
915	2.8872e-63	1.03635e-65	0.814099	0.644538	0.169561	TRUE	1.44673	2 vs 3	0.314033	1 vs 3	0.538425	0.224392	Slc30a7:chr3:115938973-115939330:-, Slc30a7:chr3:115941199-115941774:-, Slc30a7:chr3:115945850-115946460:-	Slc30a7:ENSMUST00000067485.3	Slc30a7	NA	NA	2.8872e-63	NA	FALSE
916	5.13226e-64	9.94715e-59	0.654726	0.497727	0.156998	TRUE	0.648968	2 vs 1	0.313997	2 vs 1	0.309451	-0.00454545	Nolc1:chr19:46084065-46084582:+, Nolc1:chr19:46085134-46085594:+	Nolc1:ENSMUST00000223728.1	Nolc1	NA	NA	9.94715e-59	NA	FALSE
917	0.708299	NA	0.823529	0.666667	0.156863	TRUE	0.847298	2 vs 1	0.313725	2 vs 1	0.647059	0.333333	Podnl1:chr8:84132053-84132584:+, Podnl1:chr8:84132235-84132513:+	Podnl1:ENSMUST00000093380.4	Podnl1	NA	NA	0.708299	NA	FALSE
918	1	NA	0.823529	0.666667	0.156863	TRUE	0.847298	2 vs 1	0.313725	2 vs 1	0.647059	0.333333	Ftcd:chr10:76589186-76589424:+, Ftcd:chr10:76589234-76589592:+	Ftcd:ENSMUST00000001183.7	Ftcd	NA	NA	1	NA	FALSE
919	0	0	0.610187	0.457869	0.152318	FALSE	1.16749	3 vs 1	0.313535	3 vs 1	0.296111	-0.0174236	Mob4:chr1:55152656-55153133:+, Mob4:chr1:55153305-55154229:+, Mob4:chr1:55154462-55154898:+	Mob4:ENSMUST00000162364.7	Mob4	0	0	0	0	TRUE
920	3.35239e-135	1.76392e-111	0.293099	0.123495	0.169604	TRUE	1.53864	4 vs 1	0.313478	3 vs 1	-0.450565	-0.764043	Slc52a2:chr15:76540989-76541460:+, Slc52a2:chr15:76541723-76542181:+, Slc52a2:chr15:76544471-76545049:+, Slc52a2:chr15:76545071-76545532:+, Slc52a2:chr15:76545645-76546139:+	Slc52a2:ENSMUST00000023220.9	Slc52a2	NA	NA	1.76392e-111	NA	FALSE
921	2.99435e-15	1.06179e-12	0.323684	0.16703	0.156654	TRUE	0.869933	2 vs 1	0.313309	2 vs 1	-0.352632	-0.66594	Tmem98:chr11:80821638-80822070:+, Tmem98:chr11:80821504-80822275:+	Tmem98:ENSMUST00000040865.8	Tmem98	NA	NA	1.06179e-12	NA	FALSE
922	0.000405367	NA	0.241379	0.0847458	0.156634	TRUE	1.23441	1 vs 2	0.313267	1 vs 2	-0.517241	-0.830508	Pms1:chr1:53188645-53189104:-, Pms1:chr1:53189175-53189434:-	Pms1:ENSMUST00000027267.13	Pms1	NA	NA	0.000405367	NA	FALSE
923	1.55525e-190	1.31269e-185	0.734494	0.615992	0.118502	TRUE	1.29492	4 vs 2	0.313156	4 vs 3	0.437135	0.123979	Mtdh:chr15:34140294-34141105:+, Mtdh:chr15:34140871-34141400:+, Mtdh:chr15:34141997-34142433:+, Mtdh:chr15:34143145-34143601:+	Mtdh:ENSMUST00000022865.16	Mtdh	NA	NA	1.31269e-185	NA	FALSE
924	4.5847e-192	1.78948e-191	0.358293	0.201792	0.156501	FALSE	0.792353	1 vs 2	0.313002	1 vs 2	-0.283414	-0.596417	L1cam:chrX:73853771-73854018:-, L1cam:chrX:73853829-73854373:-	L1cam:ENSMUST00000114430.7	L1cam	2.03522e-191	8.42968e-191	1.78948e-191	8.53055e-191	TRUE
925	1.7431e-21	3.34761e-20	0.701643	0.545234	0.156409	TRUE	0.673701	1 vs 2	0.312818	1 vs 2	0.403286	0.0904685	Ginm1:chr10:7791337-7791758:-, Ginm1:chr10:7792452-7792613:-	Ginm1:ENSMUST00000065124.1	Ginm1	NA	NA	3.34761e-20	NA	FALSE
926	1.18411e-87	1.1435e-92	0.509318	0.327869	0.181449	TRUE	0.895071	1 vs 3	0.312812	1 vs 4	0.0337769	-0.279035	U2surp:chr9:95456834-95457267:-, U2surp:chr9:95457507-95457920:-, U2surp:chr9:95460351-95460768:-, U2surp:chr9:95460922-95461358:-	U2surp:ENSMUST00000079659.11	U2surp	NA	NA	1.18411e-87	NA	FALSE
927	3.24121e-49	4.99393e-51	0.428251	0.270636	0.157615	TRUE	0.798747	1 vs 3	0.3128	1 vs 3	-0.125209	-0.438009	Dock3:chr9:106892825-106893157:-, Dock3:chr9:106892957-106893546:-, Dock3:chr9:106893075-106893439:-	Dock3:ENSMUST00000044532.10	Dock3	NA	NA	3.24121e-49	NA	FALSE
928	0	1.00857e-293	0.979866	0.823631	0.156235	TRUE	2.34385	2 vs 1	0.312471	2 vs 1	0.959732	0.647261	Dcaf7:chr11:106054748-106055195:+, Dcaf7:chr11:106058923-106059337:+	Dcaf7:ENSMUST00000058438.8	Dcaf7	NA	NA	1.00857e-293	NA	FALSE
929	3.59288e-204	1.43082e-196	0.573488	0.417595	0.155894	FALSE	0.628753	2 vs 1	0.311787	2 vs 1	0.146977	-0.164811	Mapk1:chr16:17044887-17045337:+, Mapk1:chr16:17047070-17047482:+	Mapk1:ENSMUST00000069107.13	Mapk1	1.70307e-203	6.87531e-196	1.43082e-196	6.95917e-196	TRUE
930	0.00176117	0.00124429	0.344888	0.298338	0.0465497	TRUE	1.14704	2 vs 3	0.311578	2 vs 3	0.757282	0.445703	Lrrk1:chr7:66257841-66258363:-, Lrrk1:chr7:66258684-66259131:-, Lrrk1:chr7:66259117-66259551:-	Lrrk1:ENSMUST00000015277.13	Lrrk1	NA	NA	0.00176117	NA	FALSE
931	0.0630522	0.253131	0.372372	0.205171	0.167201	TRUE	2.24374	3 vs 1	0.311364	2 vs 1	-0.2	-0.511364	Tigd4:chr3:84596227-84596527:+, Tigd4:chr3:84596637-84597042:+, Tigd4:chr3:84596856-84597050:+	Tigd4:ENSMUST00000062623.3	Tigd4	NA	NA	0.253131	NA	FALSE
932	7.60991e-220	1.95551e-193	0.663039	0.512348	0.150691	TRUE	1.05973	3 vs 1	0.310983	3 vs 1	0.473366	0.162383	Ubr3:chr2:70021711-70022266:+, Ubr3:chr2:70022148-70022613:+, Ubr3:chr2:70023614-70024067:+	Ubr3:ENSMUST00000055758.15	Ubr3	NA	NA	1.95551e-193	NA	FALSE
933	5.30805e-06	5.38682e-07	0.428986	0.273504	0.155481	TRUE	0.690924	1 vs 2	0.310962	1 vs 2	-0.142029	-0.452991	Cfap46:chr7:139597894-139598272:-, Cfap46:chr7:139600856-139601265:-	Cfap46:ENSMUST00000129990.8	Cfap46	NA	NA	5.30805e-06	NA	FALSE
934	0.455273	NA	0.941176	0.785714	0.155462	TRUE	1.47331	2 vs 1	0.310924	2 vs 1	0.882353	0.571429	Tat:chr8:109999281-109999436:+, Tat:chr8:109999451-109999834:+	Tat:ENSMUST00000001720.13	Tat	NA	NA	0.455273	NA	FALSE
935	0	1.06872926099083e-314	0.928917	0.77348	0.155438	FALSE	1.34211	1 vs 2	0.310875	1 vs 2	0.857835	0.546959	Csnk1d:chr11:120961689-120962108:-, Csnk1d:chr11:120963347-120963795:-	Csnk1d:ENSMUST00000070575.13	Csnk1d	0	8.22137142501811e-314	1.06872926099083e-314	8.41937887278673e-314	TRUE
936	4.69364e-33	1.32399e-29	0.714377	0.579422	0.134954	TRUE	-1.07679	4 vs 3	0.310628	3 vs 1	0.561918	0.251291	Ipp:chr4:116537813-116538310:+, Ipp:chr4:116538145-116538550:+, Ipp:chr4:116540365-116540920:+, Ipp:chr4:116541137-116541352:+, Ipp:chr4:116540767-116541198:+	Ipp:ENSMUST00000030461.4	Ipp	NA	NA	1.32399e-29	NA	FALSE
937	7.4901e-52	2.47478e-12	0.247414	0.185137	0.0622769	TRUE	1.42551	3 vs 1	0.310468	2 vs 1	0.636862	0.326395	Ccn3:chr15:54752449-54752910:+, Ccn3:chr15:54753359-54753839:+, Ccn3:chr15:54756291-54756739:+	Ccn3:ENSMUST00000050027.8	Ccn3	NA	NA	2.47478e-12	NA	FALSE
938	1.5487e-74	9.92639e-69	0.84715	0.692099	0.155051	TRUE	0.90247	1 vs 2	0.310102	1 vs 2	0.6943	0.384198	Mpi:chr9:57544206-57544620:-, Mpi:chr9:57544464-57544976:-	Mpi:ENSMUST00000034856.14	Mpi	NA	NA	9.92639e-69	NA	FALSE
939	1.21522e-68	2.00352e-74	0.159218	0.10795	0.0512678	TRUE	0.714474	1 vs 3	0.310033	2 vs 3	-0.00796813	-0.318001	Ubxn8:chr8:33619536-33619936:-, Ubxn8:chr8:33620706-33621079:-, Ubxn8:chr8:33620902-33621417:-	Ubxn8:ENSMUST00000095349.5	Ubxn8	NA	NA	1.21522e-68	NA	FALSE
940	1.34594e-09	1.05597e-11	0.289362	0.134361	0.155	TRUE	0.96445	2 vs 1	0.310001	2 vs 1	-0.421277	-0.731278	Tmem255b:chr8:13461107-13461486:+, Tmem255b:chr8:13463537-13464069:+	Tmem255b:ENSMUST00000167071.8	Tmem255b	NA	NA	1.34594e-09	NA	FALSE
941	3.04328e-18	2.6488e-17	0.592518	0.547374	0.045144	TRUE	0.954071	3 vs 2	0.309809	3 vs 2	-0.264916	-0.574725	Zfp114:chr7:24181922-24182416:+, Zfp114:chr7:24182803-24183201:+, Zfp114:chr7:24183540-24183758:+	Zfp114:ENSMUST00000086010.6	Zfp114	NA	NA	2.6488e-17	NA	FALSE
942	8.13111e-14	NA	0.297302	0.169567	0.127735	TRUE	1.89411	1 vs 2	0.309442	1 vs 2	-0.503922	-0.813364	Pigw:chr11:84873390-84873912:-, Pigw:chr11:84876252-84876691:-, Pigw:chr11:84876783-84877250:-	Pigw:ENSMUST00000067058.2	Pigw	NA	NA	8.13111e-14	NA	FALSE
943	9.53586e-57	3.93266e-54	0.809869	0.655172	0.154697	TRUE	0.807308	1 vs 2	0.309394	1 vs 2	0.619739	0.310345	Atxn1l:chr8:109726451-109726773:-, Atxn1l:chr8:109726477-109727034:-	Atxn1l:ENSMUST00000093162.3	Atxn1l	NA	NA	3.93266e-54	NA	FALSE
944	0	0	0.19899	0.0626499	0.13634	FALSE	1.46309	2 vs 1	0.309254	2 vs 1	-0.55882	-0.868074	Fundc2:chrX:75394344-75394808:+, Fundc2:chrX:75396070-75396499:+, Fundc2:chrX:75396758-75397225:+	Fundc2:ENSMUST00000033541.4	Fundc2	0	0	0	0	TRUE
945	2.09849e-22	7.68202e-22	0.661642	0.636302	0.0253392	TRUE	1.19636	5 vs 1	0.309124	5 vs 4	0.156928	-0.152196	Traf6:chr2:101697519-101698001:+, Traf6:chr2:101698215-101698648:+, Traf6:chr2:101698891-101699419:+, Traf6:chr2:101700563-101701014:+, Traf6:chr2:101701154-101701761:+, Traf6:chr2:101702138-101702602:+, Traf6:chr2:101702796-101703176:+	Traf6:ENSMUST00000004949.7	Traf6	NA	NA	7.68202e-22	NA	FALSE
946	0.0161284	NA	0.889796	0.735294	0.154502	TRUE	1.06701	1 vs 2	0.309004	1 vs 2	0.779592	0.470588	Gpx2:chr12:76792330-76792635:-, Gpx2:chr12:76792330-76792889:-	Gpx2:ENSMUST00000082431.3	Gpx2	NA	NA	0.0161284	NA	FALSE
947	8.08378e-26	1.34322e-24	0.537931	0.362519	0.175412	TRUE	1.38466	3 vs 2	0.308911	4 vs 1	0.103613	-0.205298	Cxxc4:chr3:134257934-134258288:+, Cxxc4:chr3:134258248-134258724:+, Cxxc4:chr3:134259965-134260425:+, Cxxc4:chr3:134261673-134262161:+	Cxxc4:ENSMUST00000181904.2	Cxxc4	NA	NA	1.34322e-24	NA	FALSE
948	2.22921e-155	3.80118e-151	0.435151	0.283231	0.151921	TRUE	1.31741	3 vs 1	0.308587	3 vs 1	0.140951	-0.167636	Otud5:chrX:7874471-7874929:+, Otud5:chrX:7874890-7875351:+, Otud5:chrX:7876214-7876626:+	Otud5:ENSMUST00000033494.15	Otud5	NA	NA	3.80118e-151	NA	FALSE
949	1.25782e-141	3.11552e-136	0.441009	0.299686	0.141322	TRUE	0.958205	3 vs 1	0.308432	3 vs 1	0.102214	-0.206218	Sike1:chr3:103001791-103002285:+, Sike1:chr3:103003089-103003531:+, Sike1:chr3:103008056-103008498:+	Sike1:ENSMUST00000029447.11	Sike1	NA	NA	3.11552e-136	NA	FALSE
950	0.0987394	NA	0.75	0.595855	0.154145	TRUE	0.710389	1 vs 2	0.30829	1 vs 2	0.5	0.19171	Mfsd7a:chr5:108441038-108441333:-, Mfsd7a:chr5:108441546-108442011:-	Mfsd7a:ENSMUST00000031455.4	Mfsd7a	NA	NA	0.0987394	NA	FALSE
951	9.46568e-158	7.12639e-157	0.810995	0.655212	0.155783	FALSE	1.2048	4 vs 1	0.307904	4 vs 1	0.643915	0.33601	Dnajc3:chr14:118977944-118978212:+, Dnajc3:chr14:118978898-118979491:+, Dnajc3:chr14:118979481-118979945:+, Dnajc3:chr14:118981288-118981760:+	Dnajc3:ENSMUST00000022734.8	Dnajc3	3.68524e-157	2.86594e-156	7.12639e-157	2.92374e-156	TRUE
952	4.45651e-38	3.20867e-36	0.89463	0.740696	0.153934	TRUE	1.08934	2 vs 1	0.307868	2 vs 1	0.78926	0.481391	Vps13c:chr9:67995254-67995689:+, Vps13c:chr9:67997359-67997747:+	Vps13c:ENSMUST00000077879.6	Vps13c	NA	NA	3.20867e-36	NA	FALSE
953	0.0723702	NA	0.29894	0.108409	0.190532	TRUE	1.63476	1 vs 2	0.307843	1 vs 2	0.141176	-0.166667	Tph1:chr7:46644641-46644954:-, Tph1:chr7:46647109-46647326:-, Tph1:chr7:46647149-46647503:-	Tph1:ENSMUST00000049298.14	Tph1	NA	NA	0.0723702	NA	FALSE
954	0.00157867	0.00551827	0.2968	0.175589	0.121211	TRUE	1.41528	4 vs 2	0.307562	4 vs 1	-0.372263	-0.679825	Ptx4:chr17:25124967-25125258:+, Ptx4:chr17:25126264-25126443:+, Ptx4:chr17:25126320-25126643:+, Ptx4:chr17:25126103-25127164:+, Ptx4:chr17:25127177-25127505:+	Ptx4:ENSMUST00000233502.1	Ptx4	NA	NA	0.00551827	NA	FALSE
955	3.75032e-71	2.29577e-73	0.853974	0.700277	0.153696	TRUE	0.917494	2 vs 1	0.307392	2 vs 1	0.707947	0.400555	Kdelr2:chr5:143420724-143421160:+, Kdelr2:chr5:143421519-143421947:+	Kdelr2:ENSMUST00000110731.3	Kdelr2	NA	NA	3.75032e-71	NA	FALSE
956	3.18757e-163	1.01981e-151	0.673857	0.562312	0.111546	TRUE	1.26642	3 vs 4	0.307322	3 vs 4	0.485806	0.178485	Rgl1:chr1:152516746-152517071:-, Rgl1:chr1:152516830-152517401:-, Rgl1:chr1:152517478-152517897:-, Rgl1:chr1:152518753-152519185:-	Rgl1:ENSMUST00000111859.7	Rgl1	NA	NA	1.01981e-151	NA	FALSE
957	0	0	0.733765	0.580134	0.153631	FALSE	0.690486	2 vs 1	0.307262	2 vs 1	0.46753	0.160268	Chmp4b:chr2:154693887-154694322:+, Chmp4b:chr2:154694380-154694836:+	Chmp4b:ENSMUST00000044277.9	Chmp4b	0	0	0	0	TRUE
958	0.0108083	0.0134999	0.812403	0.671198	0.141205	TRUE	1.43866	2 vs 1	0.307005	3 vs 1	0.698413	0.391408	Mmp19:chr10:128799415-128799859:+, Mmp19:chr10:128799611-128800052:+, Mmp19:chr10:128800586-128800827:+	Mmp19:ENSMUST00000026411.7	Mmp19	NA	NA	0.0134999	NA	FALSE
959	1.54534e-157	2.60417e-147	0.71265	0.559216	0.153434	FALSE	0.670311	1 vs 2	0.306869	1 vs 2	0.425301	0.118432	Hdlbp:chr1:93405924-93406299:-, Hdlbp:chr1:93407699-93408118:-	Hdlbp:ENSMUST00000170883.7	Hdlbp	6.00251e-157	1.00395e-146	2.60417e-147	1.02819e-146	TRUE
960	3.35811e-50	1.75784e-51	0.542656	0.395113	0.147543	TRUE	1.34872	1 vs 7	0.306851	3 vs 7	0.144794	-0.162058	Agtrap:chr4:148077037-148077185:-, Agtrap:chr4:148077029-148077426:-, Agtrap:chr4:148077543-148077880:-, Agtrap:chr4:148077366-148078047:-, Agtrap:chr4:148079090-148079534:-, Agtrap:chr4:148079857-148080275:-, Agtrap:chr4:148080211-148080643:-	Agtrap:ENSMUST00000030865.8	Agtrap	NA	NA	3.35811e-50	NA	FALSE
961	0.276573	NA	0.903226	0.75	0.153226	TRUE	1.13498	2 vs 1	0.306452	2 vs 1	0.806452	0.5	Fam71d:chr12:78734127-78734250:+, Fam71d:chr12:78734167-78734519:+	Fam71d:ENSMUST00000219551.1	Fam71d	NA	NA	0.276573	NA	FALSE
962	3.21091e-83	3.84545e-85	0.14252	0.0461348	0.096385	TRUE	1.41317	3 vs 1	0.306137	2 vs 1	-0.494306	-0.800443	Nmd3:chr3:69748698-69749059:+, Nmd3:chr3:69749140-69749627:+, Nmd3:chr3:69755977-69756373:+	Nmd3:ENSMUST00000029358.14	Nmd3	NA	NA	3.21091e-83	NA	FALSE
963	6.63454e-32	1.04977e-30	0.924179	0.762911	0.161268	TRUE	1.41359	3 vs 1	0.305745	3 vs 1	0.678867	0.373123	Stk35:chr2:129827668-129828020:+, Stk35:chr2:129831823-129832236:+, Stk35:chr2:129832009-129832287:+	Stk35:ENSMUST00000165413.8	Stk35	NA	NA	1.04977e-30	NA	FALSE
964	3.59622e-196	8.06876e-187	0.419307	0.263496	0.155811	FALSE	0.725831	3 vs 1	0.305471	3 vs 1	-0.185654	-0.491125	Pnisr:chr4:21874865-21875318:+, Pnisr:chr4:21875786-21876307:+, Pnisr:chr4:21876077-21876531:+	Pnisr:ENSMUST00000098238.8	Pnisr	1.63535e-195	3.65711e-186	8.06876e-187	3.71961e-186	TRUE
965	1.17041e-06	7.48534e-06	0.42924	0.276657	0.152583	TRUE	0.676151	2 vs 1	0.305165	2 vs 1	-0.14152	-0.446686	2210408I21Rik:chr13:77612414-77612848:+, 2210408I21Rik:chr13:77613376-77613789:+	2210408I21Rik:ENSMUST00000168779.2	2210408I21Rik	NA	NA	7.48534e-06	NA	FALSE
966	4.37642e-26	5.64597e-26	0.18696	0.157498	0.0294627	TRUE	1.10142	1 vs 6	0.304655	5 vs 6	0.523486	0.218831	Naa16:chr14:79325269-79325636:-, Naa16:chr14:79328209-79328668:-, Naa16:chr14:79329302-79329744:-, Naa16:chr14:79329519-79330029:-, Naa16:chr14:79334431-79334887:-, Naa16:chr14:79335569-79335994:-	Naa16:ENSMUST00000022597.14	Naa16	NA	NA	5.64597e-26	NA	FALSE
967	1.34269e-82	5.91942e-66	0.675388	0.669547	0.00584089	TRUE	-1.11596	2 vs 3	0.304487	1 vs 2	-0.402856	-0.707343	Ddx19a:chr8:110974492-110974913:-, Ddx19a:chr8:110974939-110975362:-, Ddx19a:chr8:110975817-110976141:-	Ddx19a:ENSMUST00000040416.7	Ddx19a	NA	NA	5.91942e-66	NA	FALSE
968	0.00677611	0.0142708	0.196932	0.195297	0.00163512	TRUE	0.76692	2 vs 3	0.304408	2 vs 3	0.00653595	-0.297872	Cdca2:chr14:67673176-67673554:-, Cdca2:chr14:67676292-67676703:-, Cdca2:chr14:67676581-67677095:-	Cdca2:ENSMUST00000150006.8	Cdca2	NA	NA	0.0142708	NA	FALSE
969	3.74327e-05	1.00033e-05	0.689492	0.64971	0.0397822	TRUE	3.11352	4 vs 1	0.304399	4 vs 3	0.0978261	-0.206573	Raet1d:chr10:22372159-22372392:+, Raet1d:chr10:22372298-22372378:+, Raet1d:chr10:22373757-22373909:+, Raet1d:chr10:22373760-22374139:+	Raet1d:ENSMUST00000182677.7	Raet1d	NA	NA	3.74327e-05	NA	FALSE
970	1.86729e-43	7.37105e-44	0.266352	0.114231	0.152121	TRUE	1.03502	1 vs 2	0.304241	1 vs 2	-0.467296	-0.771537	Uvrag:chr7:98884984-98885371:-, Uvrag:chr7:98886686-98887119:-	Uvrag:ENSMUST00000037968.9	Uvrag	NA	NA	1.86729e-43	NA	FALSE
971	2.28567e-152	4.57457e-135	0.457858	0.394054	0.0638046	TRUE	1.05887	2 vs 3	0.304206	2 vs 3	0.655812	0.351606	Wbp4:chr14:79459883-79460296:-, Wbp4:chr14:79460879-79461292:-, Wbp4:chr14:79461613-79462152:-	Wbp4:ENSMUST00000022601.6	Wbp4	NA	NA	4.57457e-135	NA	FALSE
972	7.10529e-233	3.07011e-208	0.925785	0.773745	0.15204	FALSE	1.2941	1 vs 2	0.30408	1 vs 2	0.85157	0.54749	Dnajc18:chr18:35671054-35671465:-, Dnajc18:chr18:35675003-35675328:-	Dnajc18:ENSMUST00000025208.6	Dnajc18	3.70269e-232	1.56017e-207	3.07011e-208	1.58512e-207	TRUE
973	2.12887e-30	2.49094e-28	0.354068	0.199201	0.154867	TRUE	0.862895	2 vs 1	0.303952	3 vs 1	-0.304348	-0.6083	Ptprk:chr10:28595706-28596076:+, Ptprk:chr10:28596387-28596913:+, Ptprk:chr10:28596942-28597371:+	Ptprk:ENSMUST00000166468.1	Ptprk	NA	NA	2.49094e-28	NA	FALSE
974	1.04815e-76	2.18965e-73	0.169408	0.159852	0.0095562	TRUE	-1.59859	5 vs 3	0.30369	2 vs 1	-0.102285	-0.405975	Vrk1:chr12:106074908-106075230:+, Vrk1:chr12:106075049-106075417:+, Vrk1:chr12:106076226-106076658:+, Vrk1:chr12:106077017-106077482:+, Vrk1:chr12:106077922-106078403:+	Vrk1:ENSMUST00000085026.11	Vrk1	NA	NA	2.18965e-73	NA	FALSE
975	0	0	0.520101	0.368658	0.151443	FALSE	0.618427	1 vs 2	0.302887	1 vs 2	0.0402021	-0.262685	Shisa4:chr1:135370992-135371524:-, Shisa4:chr1:135371380-135371834:-	Shisa4:ENSMUST00000041240.3	Shisa4	0	0	0	0	TRUE
976	2.76201e-09	1.12361e-10	0.621602	0.470284	0.151317	TRUE	0.615355	2 vs 1	0.302635	2 vs 1	0.243203	-0.0594315	Ccdc184:chr15:98168843-98169295:+, Ccdc184:chr15:98169750-98170134:+	Ccdc184:ENSMUST00000031914.5	Ccdc184	NA	NA	2.76201e-09	NA	FALSE
977	1.39256e-241	3.0558e-210	0.119655	0.0783987	0.0412563	FALSE	0.845499	2 vs 3	0.302623	2 vs 3	-0.319531	-0.622154	Pnrc2:chr4:135868626-135868993:-, Pnrc2:chr4:135870342-135870796:-, Pnrc2:chr4:135870865-135871317:-	Pnrc2:ENSMUST00000030436.11	Pnrc2	7.61145e-241	1.57196e-209	3.0558e-210	1.60239e-209	TRUE
978	0.205119	NA	0.358025	0.206897	0.151128	TRUE	0.759787	1 vs 2	0.302256	1 vs 2	-0.283951	-0.586207	Ankdd1b:chr13:96417121-96417339:-, Ankdd1b:chr13:96416870-96417758:-	Ankdd1b:ENSMUST00000055607.12	Ankdd1b	NA	NA	0.205119	NA	FALSE
979	0.200813	NA	0.944444	0.793548	0.150896	TRUE	1.48676	2 vs 1	0.301792	2 vs 1	0.888889	0.587097	Ace2:chrX:164187396-164187749:+, Ace2:chrX:164188029-164188461:+	Ace2:ENSMUST00000112271.9	Ace2	NA	NA	0.200813	NA	FALSE
980	1.11562e-32	6.45255e-32	0.381322	0.230427	0.150895	TRUE	0.72196	2 vs 1	0.30179	2 vs 1	-0.237356	-0.539146	Elp6:chr9:110320936-110321382:+, Elp6:chr9:110321725-110322106:+	Elp6:ENSMUST00000068071.11	Elp6	NA	NA	6.45255e-32	NA	FALSE
981	4.26942e-166	4.19073e-151	0.753606	0.602724	0.150881	FALSE	0.701106	1 vs 2	0.301763	1 vs 2	0.507211	0.205449	Hnrnpa0:chr13:58125878-58126246:-, Hnrnpa0:chr13:58126851-58127254:-	Hnrnpa0:ENSMUST00000007980.6	Hnrnpa0	1.74309e-165	1.63438e-150	4.19073e-151	1.66636e-150	TRUE
982	1.29584e-152	1.88158e-141	0.195484	0.0446147	0.150869	FALSE	1.64929	1 vs 2	0.301738	1 vs 2	-0.609033	-0.910771	Fam3a:chrX:74383459-74383861:-, Fam3a:chrX:74384674-74385107:-	Fam3a:ENSMUST00000114143.9	Fam3a	4.89734e-152	7.07492e-141	1.88158e-141	7.24151e-141	TRUE
983	1.39462e-140	2.32869e-131	0.387275	0.236617	0.150658	FALSE	0.712535	1 vs 2	0.301316	1 vs 2	-0.22545	-0.526766	Pyurf:chr6:57688999-57689375:-, Pyurf:chr6:57689264-57689743:-	Pyurf:ENSMUST00000053386.5	Pyurf	4.96851e-140	8.20424e-131	2.32869e-131	8.38529e-131	TRUE
984	1.27625e-76	5.43029e-72	0.433556	0.282942	0.150615	TRUE	0.66256	2 vs 1	0.301229	2 vs 1	-0.132887	-0.434116	Rbbp6:chr7:122978624-122979063:+, Rbbp6:chr7:122979795-122980233:+	Rbbp6:ENSMUST00000098062.8	Rbbp6	NA	NA	5.43029e-72	NA	FALSE
985	4.06961e-151	2.59744e-107	0.213258	0.062703	0.150555	FALSE	1.39919	1 vs 2	0.301109	1 vs 2	-0.573485	-0.874594	Pgd:chr4:149148969-149149123:-, Pgd:chr4:149149938-149150353:-	Pgd:ENSMUST00000084124.6	Pgd	1.5277e-150	8.18779e-107	2.59744e-107	8.36564e-107	TRUE
986	0	0	0.834619	0.829682	0.00493768	FALSE	0.792795	4 vs 3	0.301006	4 vs 3	0.304835	0.00382842	Fam168a:chr7:100837421-100837863:+, Fam168a:chr7:100838791-100839232:+, Fam168a:chr7:100840957-100841452:+, Fam168a:chr7:100841252-100841656:+	Fam168a:ENSMUST00000049053.8	Fam168a	0	0	0	0	TRUE
987	0	0	0.498396	0.397832	0.100564	FALSE	1.35978	5 vs 6	0.300533	3 vs 6	0.0256582	-0.274875	Rgmb:chr17:15803114-15803572:-, Rgmb:chr17:15804461-15805201:-, Rgmb:chr17:15804644-15804826:-, Rgmb:chr17:15804717-15805037:-, Rgmb:chr17:15805241-15805698:-, Rgmb:chr17:15806792-15807153:-	Rgmb:ENSMUST00000170578.2	Rgmb	0	0	0	0	TRUE
988	4.43812e-25	2.59155e-20	0.849238	0.673022	0.176216	TRUE	1.19216	3 vs 2	0.300514	3 vs 2	0.771234	0.470721	Slit3:chr11:35707918-35708435:+, Slit3:chr11:35708152-35708530:+, Slit3:chr11:35711651-35712048:+	Slit3:ENSMUST00000069837.3	Slit3	NA	NA	2.59155e-20	NA	FALSE
989	7.03096e-10	NA	0.93311	0.782857	0.150253	TRUE	1.35308	1 vs 2	0.300506	1 vs 2	0.866221	0.565714	Lgr5:chr10:115450311-115450669:-, Lgr5:chr10:115451272-115451507:-	Lgr5:ENSMUST00000020350.14	Lgr5	NA	NA	7.03096e-10	NA	FALSE
990	0.416846	0.488156	0.157509	0.101661	0.0558482	TRUE	0.79347	2 vs 1	0.30035	2 vs 1	-0.26215	-0.5625	Hmx2:chr7:131555714-131556228:+, Hmx2:chr7:131556292-131556581:+, Hmx2:chr7:131557617-131558019:+	Hmx2:ENSMUST00000051997.8	Hmx2	NA	NA	0.488156	NA	FALSE
991	0.0338198	NA	0.149935	0	0.149935	TRUE	Inf	2 vs 1	0.299871	2 vs 1	-0.700129	-1	Tmem215:chr4:40474847-40475323:+, Tmem215:chr4:40476757-40477168:+	Tmem215:ENSMUST00000049655.2	Tmem215	NA	NA	0.0338198	NA	FALSE
992	0.0199204	NA	0.759232	0.612712	0.14652	TRUE	#NAME?	3 vs 1	0.299632	5 vs 1	0	-0.299632	Mlph:chr1:90948491-90948993:+, Mlph:chr1:90949283-90949679:+, Mlph:chr1:90950812-90951052:+, Mlph:chr1:90950707-90951253:+, Mlph:chr1:90951069-90951313:+	Mlph:ENSMUST00000027528.6	Mlph	NA	NA	0.0199204	NA	FALSE
993	8.55814e-19	3.5686e-16	0.164258	0.120913	0.0433452	TRUE	0.629163	2 vs 1	0.299266	2 vs 1	0.0971532	-0.202113	Hcfc2:chr10:82740995-82741446:+, Hcfc2:chr10:82742060-82742459:+, Hcfc2:chr10:82745555-82745967:+	Hcfc2:ENSMUST00000020478.13	Hcfc2	NA	NA	3.5686e-16	NA	FALSE
994	7.23792e-28	8.33441e-29	0.73185	0.571037	0.160813	TRUE	1.23191	2 vs 1	0.299107	2 vs 1	-0.00102775	-0.300135	Egfr:chr11:16913512-16913952:+, Egfr:chr11:16917511-16918086:+, Egfr:chr11:16917790-16918158:+	Egfr:ENSMUST00000020329.12	Egfr	NA	NA	7.23792e-28	NA	FALSE
995	5.89586e-37	2.01092e-34	0.696244	0.531575	0.164669	TRUE	0.856737	2 vs 3	0.298932	1 vs 3	0.297265	-0.00166759	Wdr37:chr13:8850429-8850836:-, Wdr37:chr13:8850696-8851223:-, Wdr37:chr13:8852617-8853032:-	Wdr37:ENSMUST00000176922.7	Wdr37	NA	NA	2.01092e-34	NA	FALSE
996	9.27603e-36	1.03045e-35	0.658644	0.509198	0.149446	TRUE	0.620461	1 vs 2	0.298892	1 vs 2	0.317289	0.0183968	H4c9:chr13:22040568-22041015:-, H4c9:chr13:22040992-22041224:-	H4c9:ENSMUST00000102977.3	H4c9	NA	NA	1.03045e-35	NA	FALSE
997	4.53503e-122	1.84767e-116	0.426513	0.268899	0.157615	TRUE	1.12168	4 vs 2	0.298674	4 vs 3	0.166141	-0.132533	Amz2:chr11:109436540-109436637:+, Amz2:chr11:109436497-109436795:+, Amz2:chr11:109436622-109437028:+, Amz2:chr11:109437762-109438195:+	Amz2:ENSMUST00000092500.10	Amz2	NA	NA	1.84767e-116	NA	FALSE
998	0	0	0.834144	0.656394	0.177749	FALSE	3.15198	5 vs 1	0.298341	4 vs 1	0.800088	0.501746	Tcf25:chr8:123400998-123401358:+, Tcf25:chr8:123401484-123401932:+, Tcf25:chr8:123402983-123403622:+, Tcf25:chr8:123403426-123403862:+, Tcf25:chr8:123403822-123404177:+	Tcf25:ENSMUST00000211932.1	Tcf25	0	0	0	0	TRUE
999	2.67748e-105	2.9545e-99	0.134783	0.101118	0.0336646	TRUE	0.82723	2 vs 4	0.298159	3 vs 4	0.390718	0.0925593	Aptx:chr4:40681980-40682468:-, Aptx:chr4:40682312-40682766:-, Aptx:chr4:40686201-40686599:-, Aptx:chr4:40686449-40686779:-	Aptx:ENSMUST00000068125.10	Aptx	NA	NA	2.9545e-99	NA	FALSE
1000	4.94512e-122	6.71932e-107	0.836573	0.705477	0.131096	TRUE	1.11195	4 vs 1	0.297924	4 vs 2	0.559875	0.261951	Ythdf3:chr3:16214008-16214549:+, Ythdf3:chr3:16214554-16215123:+, Ythdf3:chr3:16215958-16216407:+, Ythdf3:chr3:16216654-16217074:+	Ythdf3:ENSMUST00000108345.8	Ythdf3	NA	NA	6.71932e-107	NA	FALSE
1001	5.06069e-71	8.34347e-59	0.294705	0.129463	0.165242	TRUE	1.86333	1 vs 2	0.297897	1 vs 3	-0.333651	-0.631548	Fam228b:chr12:4738856-4739130:-, Fam228b:chr12:4739358-4740507:-, Fam228b:chr12:4739852-4740186:-	Fam228b:ENSMUST00000219898.1	Fam228b	NA	NA	8.34347e-59	NA	FALSE
1002	8.4211e-78	1.42696e-68	0.497827	0.437401	0.0604252	TRUE	0.846413	1 vs 2	0.297851	1 vs 2	0.0228354	-0.275015	Nr2f2:chr7:70351917-70352291:-, Nr2f2:chr7:70353390-70353812:-, Nr2f2:chr7:70354388-70354872:-	Nr2f2:ENSMUST00000032768.14	Nr2f2	NA	NA	1.42696e-68	NA	FALSE
1003	2.3204e-08	2.06091e-07	0.592485	0.436111	0.156374	TRUE	1.18762	4 vs 2	0.297609	4 vs 1	-0.00905797	-0.306667	Hells:chr19:38967887-38968339:+, Hells:chr19:38970087-38970510:+, Hells:chr19:38970666-38971057:+, Hells:chr19:38971070-38971482:+	Hells:ENSMUST00000025965.11	Hells	NA	NA	2.06091e-07	NA	FALSE
1004	1.3712e-86	2.00787e-90	0.79851	0.732955	0.0655549	TRUE	0.884992	1 vs 3	0.297584	1 vs 3	0.153042	-0.144543	Chd6:chr2:160946966-160947493:-, Chd6:chr2:160947374-160947836:-, Chd6:chr2:160947614-160948264:-, Chd6:chr2:160948771-160949272:-, Chd6:chr2:160949162-160949581:-	Chd6:ENSMUST00000039782.13	Chd6	NA	NA	1.3712e-86	NA	FALSE
1005	1.56077e-69	3.3729e-60	0.86793	0.719304	0.148626	TRUE	0.941765	1 vs 2	0.297251	1 vs 2	0.73586	0.438609	Pde8b:chr13:95024406-95024837:-, Pde8b:chr13:95025874-95026294:-	Pde8b:ENSMUST00000162412.7	Pde8b	NA	NA	3.3729e-60	NA	FALSE
1006	1.17174e-121	1.45902e-112	0.723059	0.574446	0.148613	FALSE	0.659672	2 vs 1	0.297226	2 vs 1	0.446119	0.148893	Rtf2:chr2:172468507-172468911:+, Rtf2:chr2:172469524-172469961:+	Rtf2:ENSMUST00000029005.3	Rtf2	3.86283e-121	4.7976e-112	1.45902e-112	4.87696e-112	TRUE
1007	2.67171e-50	2.79777e-33	0.231884	0.0832817	0.148602	TRUE	1.20087	2 vs 1	0.297205	2 vs 1	-0.536232	-0.833437	Myo1e:chr9:70399367-70399830:+, Myo1e:chr9:70400056-70400325:+	Myo1e:ENSMUST00000034745.8	Myo1e	NA	NA	2.79777e-33	NA	FALSE
1008	2.08351e-22	1.34847e-22	0.20765	0.212197	-0.00454758	TRUE	-1.23436	5 vs 3	0.296909	2 vs 1	0.139955	-0.156954	Shroom1:chr11:53466885-53467363:+, Shroom1:chr11:53467301-53467871:+, Shroom1:chr11:53468217-53468507:+, Shroom1:chr11:53468020-53468272:+, Shroom1:chr11:53468545-53469003:+, Shroom1:chr11:53469073-53469495:+	Shroom1:ENSMUST00000093114.4	Shroom1	NA	NA	2.08351e-22	NA	FALSE
1009	1.01052e-41	1.40446e-38	0.627572	0.473355	0.154217	TRUE	0.976654	1 vs 3	0.296896	1 vs 3	0.416974	0.120078	Usp3:chr9:66516164-66516599:-, Usp3:chr9:66517799-66518245:-, Usp3:chr9:66518248-66518690:-	Usp3:ENSMUST00000127569.7	Usp3	NA	NA	1.40446e-38	NA	FALSE
1010	7.8958e-64	5.25215e-63	0.383091	0.234666	0.148425	TRUE	0.705702	1 vs 2	0.296851	1 vs 2	-0.233818	-0.530669	Sec24b:chr3:129982758-129983120:-, Sec24b:chr3:129983125-129983564:-	Sec24b:ENSMUST00000001079.14	Sec24b	NA	NA	5.25215e-63	NA	FALSE
1011	0.380404	NA	0.710843	0.5625	0.148343	TRUE	0.648169	1 vs 2	0.296687	1 vs 2	0.421687	0.125	B4galnt3:chr6:120200753-120201121:-, B4galnt3:chr6:120201970-120202337:-	B4galnt3:ENSMUST00000057283.7	B4galnt3	NA	NA	0.380404	NA	FALSE
1012	0	0	0.234711	0.0864755	0.148235	FALSE	1.17555	2 vs 1	0.296471	2 vs 1	-0.530578	-0.827049	Sdf4:chr4:156009815-156010269:+, Sdf4:chr4:156013222-156013617:+	Sdf4:ENSMUST00000050078.12	Sdf4	0	0	0	0	TRUE
1013	2.81873e-27	1.14965e-26	0.337051	0.189032	0.148019	TRUE	0.779846	2 vs 1	0.296037	2 vs 1	-0.325898	-0.621935	Zfp788:chr7:41650478-41650944:+, Zfp788:chr7:41651032-41651530:+	Zfp788:ENSMUST00000098508.8	Zfp788	NA	NA	1.14965e-26	NA	FALSE
1014	0	0	0.178765	0.0754945	0.10327	FALSE	2.06082	1 vs 4	0.295789	1 vs 4	-0.0137919	-0.309581	Tomm20:chr8:126930645-126931034:-, Tomm20:chr8:126934091-126934506:-, Tomm20:chr8:126934520-126934909:-, Tomm20:chr8:126934744-126935116:-	Tomm20:ENSMUST00000179857.2	Tomm20	0	0	0	0	TRUE
1015	2.53581e-53	9.33359e-55	0.566632	0.41897	0.147663	TRUE	0.595128	1 vs 2	0.295325	1 vs 2	0.133264	-0.162061	Dnm3:chr1:161987242-161987666:-, Dnm3:chr1:161990189-161990603:-	Dnm3:ENSMUST00000086074.11	Dnm3	NA	NA	2.53581e-53	NA	FALSE
1016	0.0115385	NA	0.168464	0.0208333	0.147631	TRUE	2.2536	1 vs 2	0.295262	1 vs 2	-0.663071	-0.958333	Prok2:chr6:99710872-99711251:-, Prok2:chr6:99711247-99711763:-	Prok2:ENSMUST00000101120.10	Prok2	NA	NA	0.0115385	NA	FALSE
1017	2.13907e-26	4.87254e-21	0.443448	0.252063	0.191385	TRUE	1.1251	1 vs 5	0.295153	1 vs 5	0.0720845	-0.223069	Ears2:chr7:122034161-122034526:-, Ears2:chr7:122035816-122036198:-, Ears2:chr7:122037732-122038254:-, Ears2:chr7:122038632-122038963:-, Ears2:chr7:122038681-122039202:-	Ears2:ENSMUST00000033159.3	Ears2	NA	NA	4.87254e-21	NA	FALSE
1018	0	0	0.710763	0.600978	0.109786	FALSE	1.58081	2 vs 4	0.294791	2 vs 4	0.608722	0.313931	Tmem30a:chr9:79768249-79768674:-, Tmem30a:chr9:79768885-79769306:-, Tmem30a:chr9:79769747-79770165:-, Tmem30a:chr9:79770734-79771176:-	Tmem30a:ENSMUST00000034878.11	Tmem30a	0	0	0	0	TRUE
1019	0	0	0.944457	0.807622	0.136834	FALSE	1.85819	1 vs 3	0.294766	1 vs 2	0.830225	0.535459	Dync1li2:chr8:104417615-104418057:-, Dync1li2:chr8:104418866-104419311:-, Dync1li2:chr8:104420443-104420780:-	Dync1li2:ENSMUST00000041769.7	Dync1li2	0	0	0	0	TRUE
1020	3.33216e-271	1.28988e-247	0.884444	0.774561	0.109883	FALSE	1.07157	3 vs 2	0.294711	3 vs 2	0.75077	0.456059	Dpp8:chr9:65081225-65081800:+, Dpp8:chr9:65082258-65082713:+, Dpp8:chr9:65084125-65084525:+	Dpp8:ENSMUST00000034960.13	Dpp8	2.04812e-270	7.64356e-247	1.28988e-247	7.8421e-247	TRUE
1021	0.0103704	0.0196872	0.62597	0.472595	0.153375	TRUE	0.838296	3 vs 1	0.294647	3 vs 1	0.157895	-0.136752	E130208F15Rik:chr7:30322970-30323244:+, E130208F15Rik:chr7:30323485-30323880:+, E130208F15Rik:chr7:30323622-30323894:+	E130208F15Rik:ENSMUST00000098585.3	E130208F15Rik	NA	NA	0.0196872	NA	FALSE
1022	1.39965e-61	1.2214e-52	0.456297	0.302773	0.153524	TRUE	1.98201	8 vs 1	0.294431	8 vs 1	-0.0137339	-0.308165	Zfp846:chr9:20594734-20595282:+, Zfp846:chr9:20596527-20596960:+, Zfp846:chr9:20599317-20599799:+, Zfp846:chr9:20600208-20600576:+, Zfp846:chr9:20601554-20602142:+, Zfp846:chr9:20602043-20602514:+, Zfp846:chr9:20602918-20603376:+, Zfp846:chr9:20605019-20605409:+	Zfp846:ENSMUST00000115557.9	Zfp846	NA	NA	1.2214e-52	NA	FALSE
1023	0.00486555	NA	0.928869	0.755024	0.173845	TRUE	3.04055	3 vs 1	0.293819	3 vs 1	0.918819	0.625	Qrfprl:chr6:65456373-65457068:+, Qrfprl:chr6:65456591-65456901:+, Qrfprl:chr6:65457753-65458150:+	Qrfprl:ENSMUST00000170608.7	Qrfprl	NA	NA	0.00486555	NA	FALSE
1024	1.42695e-09	6.53897e-05	0.604093	0.457184	0.146908	TRUE	0.59423	1 vs 2	0.293816	1 vs 2	0.208185	-0.0856313	Mxd3:chr13:55325168-55325504:-, Mxd3:chr13:55325396-55325869:-	Mxd3:ENSMUST00000021941.7	Mxd3	NA	NA	6.53897e-05	NA	FALSE
1025	8.28143502094676e-311	1.33653e-291	0.462897	0.289059	0.173837	TRUE	2.23151	1 vs 5	0.293566	1 vs 4	0.134689	-0.158877	Tmem41b:chr7:109971197-109971569:-, Tmem41b:chr7:109972402-109972828:-, Tmem41b:chr7:109973394-109973867:-, Tmem41b:chr7:109973761-109974256:-, Tmem41b:chr7:109974195-109974723:-	Tmem41b:ENSMUST00000094097.11	Tmem41b	NA	NA	1.33653e-291	NA	FALSE
1026	2.4063e-18	5.06429e-15	0.540629	0.386591	0.154038	TRUE	0.928018	3 vs 1	0.293384	3 vs 1	-0.151737	-0.445121	Acvrl1:chr15:101143269-101143674:+, Acvrl1:chr15:101144907-101145336:+, Acvrl1:chr15:101145126-101145336:+	Acvrl1:ENSMUST00000000542.13	Acvrl1	NA	NA	5.06429e-15	NA	FALSE
1027	9.63634e-08	NA	0.919329	0.772727	0.146602	TRUE	1.2095	1 vs 2	0.293204	1 vs 2	0.838659	0.545455	Srrm4:chr5:116439267-116439638:-, Srrm4:chr5:116442357-116442867:-	Srrm4:ENSMUST00000076124.6	Srrm4	NA	NA	9.63634e-08	NA	FALSE
1028	2.94667e-13	3.02358e-08	0.618358	0.473009	0.145349	TRUE	0.732289	1 vs 3	0.293181	1 vs 3	0.0852804	-0.2079	Dynlt2a2:chr17:14991149-14991602:-, Dynlt2a2:chr17:14991503-14992046:-, Dynlt2a2:chr17:14995720-14996095:-	Dynlt2a2:ENSMUST00000097400.4	Dynlt2a2	NA	NA	3.02358e-08	NA	FALSE
1029	5.9257e-61	4.36633e-62	0.310093	0.191346	0.118747	TRUE	0.973519	1 vs 3	0.293164	2 vs 3	-0.174111	-0.467275	Zfp68:chr5:138603652-138604002:-, Zfp68:chr5:138604557-138604974:-, Zfp68:chr5:138606058-138606482:-	Zfp68:ENSMUST00000110905.8	Zfp68	NA	NA	5.9257e-61	NA	FALSE
1030	4.65564e-60	1.75219e-58	0.272429	0.26056	0.0118684	TRUE	1.33493	3 vs 4	0.292839	3 vs 4	0.578553	0.285714	Ophn1:chrX:98554215-98554634:-, Ophn1:chrX:98555424-98555973:-, Ophn1:chrX:98557475-98558021:-, Ophn1:chrX:98557944-98558533:-, Ophn1:chrX:98558263-98558453:-	Ophn1:ENSMUST00000033560.8	Ophn1	NA	NA	1.75219e-58	NA	FALSE
1031	6.40077e-11	5.17617e-11	0.447639	0.301296	0.146343	TRUE	0.630918	2 vs 1	0.292685	2 vs 1	-0.104723	-0.397408	Lpar3:chr3:146285572-146285994:+, Lpar3:chr3:146285867-146286214:+	Lpar3:ENSMUST00000039164.3	Lpar3	NA	NA	6.40077e-11	NA	FALSE
1032	3.42269e-61	8.35164e-62	0.2389	0.0905477	0.148352	TRUE	1.9723	2 vs 4	0.292474	1 vs 4	-0.518295	-0.810768	Surf6:chr2:26887265-26887687:-, Surf6:chr2:26888541-26888983:-, Surf6:chr2:26889429-26889920:-, Surf6:chr2:26890719-26891118:-	Surf6:ENSMUST00000047632.13	Surf6	NA	NA	3.42269e-61	NA	FALSE
1033	9.42165e-39	6.75943e-40	0.745455	0.599262	0.146192	TRUE	0.672122	2 vs 1	0.292384	2 vs 1	0.490909	0.198525	Wapl:chr14:34745821-34746269:+, Wapl:chr14:34747613-34747983:+	Wapl:ENSMUST00000048263.13	Wapl	NA	NA	9.42165e-39	NA	FALSE
1034	2.07908e-142	6.87862e-135	0.587855	0.433937	0.153918	TRUE	0.925578	4 vs 1	0.292152	4 vs 1	0.369941	0.0777889	Agfg1:chr1:82895207-82895768:+, Agfg1:chr1:82895982-82896432:+, Agfg1:chr1:82896705-82897175:+, Agfg1:chr1:82900611-82901062:+	Agfg1:ENSMUST00000189220.6	Agfg1	NA	NA	6.87862e-135	NA	FALSE
1035	5.14552e-278	4.22983e-260	0.888227	0.824592	0.0636349	FALSE	1.32735	1 vs 3	0.292141	1 vs 2	-0.0567905	-0.348931	Wdr1:chr5:38526789-38527085:-, Wdr1:chr5:38526801-38527332:-, Wdr1:chr5:38527521-38527930:-	Wdr1:ENSMUST00000005234.12	Wdr1	3.23377e-277	2.6468e-259	4.22983e-260	2.71941e-259	TRUE
1036	9.51357e-193	6.41811e-194	0.556644	0.415369	0.141276	TRUE	1.61577	1 vs 4	0.291715	1 vs 3	-0.24245	-0.534165	Dlat:chr9:50634583-50635111:-, Dlat:chr9:50634989-50635672:-, Dlat:chr9:50635698-50636223:-, Dlat:chr9:50636277-50636659:-	Dlat:ENSMUST00000034567.3	Dlat	NA	NA	9.51357e-193	NA	FALSE
1037	0.000534585	0.000103598	0.684588	0.538732	0.145855	TRUE	0.619696	2 vs 1	0.291711	2 vs 1	0.369176	0.0774648	Mmp9:chr2:164954846-164955128:+, Mmp9:chr2:164955459-164955850:+	Mmp9:ENSMUST00000017881.2	Mmp9	NA	NA	0.000534585	NA	FALSE
1038	0.000186861	0.000622315	0.5166	0.372618	0.143982	TRUE	2.11021	1 vs 4	0.291654	1 vs 4	0.0843373	-0.207317	Cd36:chr5:17781631-17782017:-, Cd36:chr5:17782311-17782785:-, Cd36:chr5:17782521-17782912:-, Cd36:chr5:17783005-17783432:-	Cd36:ENSMUST00000170051.7	Cd36	NA	NA	0.000622315	NA	FALSE
1039	2.96749e-118	2.73848e-101	0.283476	0.159441	0.124035	FALSE	0.851362	1 vs 3	0.29149	1 vs 3	-0.326327	-0.617816	Txndc16:chr14:45133465-45133747:-, Txndc16:chr14:45134548-45135010:-, Txndc16:chr14:45134828-45135294:-	Txndc16:ENSMUST00000139526.8	Txndc16	9.61284e-118	8.39566e-101	2.73848e-101	8.60518e-101	TRUE
1040	6.3838e-06	NA	0.331707	0.185996	0.145712	TRUE	0.775769	2 vs 1	0.291423	2 vs 1	-0.336585	-0.628009	Rreb1:chr13:37935117-37935581:+, Rreb1:chr13:37935823-37936276:+	Rreb1:ENSMUST00000110238.9	Rreb1	NA	NA	6.3838e-06	NA	FALSE
1041	1.55801e-40	2.1122e-37	0.832685	0.71925	0.113435	TRUE	0.815052	1 vs 2	0.29136	1 vs 2	0.61853	0.32717	Klf12:chr14:99866161-99866543:-, Klf12:chr14:99870570-99871028:-, Klf12:chr14:99872109-99872542:-	Klf12:ENSMUST00000228216.1	Klf12	NA	NA	2.1122e-37	NA	FALSE
1042	3.65343e-92	7.85907e-91	0.591244	0.583415	0.00782928	TRUE	1.83459	1 vs 3	0.291237	1 vs 3	0.0406573	-0.25058	Uba6:chr5:86107653-86108069:-, Uba6:chr5:86108326-86108750:-, Uba6:chr5:86109221-86109648:-, Uba6:chr5:86110195-86110625:-, Uba6:chr5:86110613-86111177:-, Uba6:chr5:86112276-86112720:-	Uba6:ENSMUST00000039373.13	Uba6	NA	NA	7.85907e-91	NA	FALSE
1043	0.0387509	0.0946882	0.845161	0.7	0.145161	TRUE	0.849846	2 vs 1	0.290323	2 vs 1	0.690323	0.4	Hoxd10:chr2:74694124-74694700:+, Hoxd10:chr2:74694828-74695106:+	Hoxd10:ENSMUST00000061745.4	Hoxd10	NA	NA	0.0946882	NA	FALSE
1044	0.479382	0.737437	0.74391	0.600794	0.143116	TRUE	0.845616	1 vs 3	0.290135	1 vs 3	0.512357	0.222222	Sox14:chr9:99874106-99874468:-, Sox14:chr9:99874106-99874873:-, Sox14:chr9:99874402-99874669:-	Sox14:ENSMUST00000054819.9	Sox14	NA	NA	0.737437	NA	FALSE
1045	0.00460874	0.0150093	0.622105	0.477064	0.145041	TRUE	0.590301	1 vs 2	0.290082	1 vs 2	0.244211	-0.0458716	Epn3:chr11:94489530-94489933:-, Epn3:chr11:94490909-94491360:-	Epn3:ENSMUST00000127305.1	Epn3	NA	NA	0.0150093	NA	FALSE
1046	0.0277418	NA	0.801887	0.656863	0.145024	TRUE	0.748784	2 vs 1	0.290048	2 vs 1	0.603774	0.313725	Tmc8:chr11:117792567-117793141:+, Tmc8:chr11:117792855-117793125:+	Tmc8:ENSMUST00000106334.8	Tmc8	NA	NA	0.0277418	NA	FALSE
1047	5.1303e-67	9.42274e-74	0.352419	0.207514	0.144905	TRUE	0.731554	2 vs 1	0.289811	2 vs 1	-0.295162	-0.584972	Scn8a:chr15:101041389-101041819:+, Scn8a:chr15:101045542-101045938:+	Scn8a:ENSMUST00000108909.8	Scn8a	NA	NA	5.1303e-67	NA	FALSE
1048	4.65937e-22	1.07907e-18	0.295209	0.150327	0.144882	TRUE	0.861821	2 vs 1	0.289764	2 vs 1	-0.409583	-0.699346	Aven:chr2:112630845-112631316:+, Aven:chr2:112632741-112633170:+	Aven:ENSMUST00000099588.3	Aven	NA	NA	1.07907e-18	NA	FALSE
1049	2.54106e-250	1.62152e-256	0.477957	0.399689	0.0782681	FALSE	0.835241	3 vs 2	0.289498	3 vs 2	-0.137475	-0.426973	Nap1l1:chr10:111496001-111496141:+, Nap1l1:chr10:111496490-111496963:+, Nap1l1:chr10:111497762-111498194:+	Nap1l1:ENSMUST00000065917.15	Nap1l1	1.42605e-249	1.01089e-255	2.54106e-250	1.57339e-249	TRUE
1050	0	0	0.470527	0.327919	0.142608	FALSE	0.838917	3 vs 1	0.28926	3 vs 1	-0.0913764	-0.380636	Strap:chr6:137750650-137751236:+, Strap:chr6:137751141-137751685:+, Strap:chr6:137751552-137751968:+	Strap:ENSMUST00000064910.6	Strap	0	0	0	0	TRUE
1051	0	0	0.250096	0.118304	0.131792	FALSE	1.24574	3 vs 1	0.28919	3 vs 1	-0.350599	-0.639789	Timm10b:chr7:105641001-105641380:+, Timm10b:chr7:105641507-105641868:+, Timm10b:chr7:105643255-105643637:+	Timm10b:ENSMUST00000106783.7	Timm10b	0	0	0	0	TRUE
1052	6.96902e-273	1.39925e-242	0.964989	0.820435	0.144554	FALSE	1.79716	1 vs 2	0.289109	1 vs 2	0.929978	0.64087	Ccser2:chr14:36874931-36875301:-, Ccser2:chr14:36878766-36879199:-	Ccser2:ENSMUST00000090024.10	Ccser2	4.33112e-272	8.11953e-242	1.39925e-242	8.35567e-242	TRUE
1053	3.52959e-27	3.64234e-26	0.501661	0.357252	0.144409	TRUE	0.593956	2 vs 1	0.288818	2 vs 1	0.00332226	-0.285496	Pcdh10:chr3:45399238-45399631:+, Pcdh10:chr3:45400920-45401354:+	Pcdh10:ENSMUST00000171554.7	Pcdh10	NA	NA	3.64234e-26	NA	FALSE
1054	1.19659e-18	6.22127e-20	0.411756	0.238182	0.173574	TRUE	1.53784	4 vs 1	0.288774	5 vs 2	-0.194626	-0.4834	Kdm5d:chrY:943142-943651:+, Kdm5d:chrY:943417-943868:+, Kdm5d:chrY:945509-945766:+, Kdm5d:chrY:945849-946310:+, Kdm5d:chrY:945965-946316:+	Kdm5d:ENSMUST00000055032.13	Kdm5d	NA	NA	1.19659e-18	NA	FALSE
1055	7.30222e-98	9.39452e-103	0.206219	0.0618603	0.144358	FALSE	1.37115	2 vs 1	0.288717	2 vs 1	-0.587563	-0.876279	Maip1:chr1:57415566-57415935:+, Maip1:chr1:57417554-57417953:+	Maip1:ENSMUST00000027114.5	Maip1	2.11992e-97	2.89607e-102	7.30222e-98	2.22784e-97	TRUE
1056	0.287342	NA	0.354839	0.210526	0.144312	TRUE	0.723919	2 vs 1	0.288625	2 vs 1	-0.290323	-0.578947	Vmn1r188:chr13:22092454-22092925:+, Vmn1r188:chr13:22092759-22093322:+	Vmn1r188:ENSMUST00000228243.1	Vmn1r188	NA	NA	0.287342	NA	FALSE
1057	8.25984e-45	4.76387e-34	0.449868	0.380126	0.0697424	TRUE	1.13773	2 vs 4	0.288623	2 vs 4	0.678791	0.390167	Unc13a:chr8:71624413-71624769:-, Unc13a:chr8:71626717-71627011:-, Unc13a:chr8:71628348-71628910:-, Unc13a:chr8:71628769-71629398:-	Unc13a:ENSMUST00000030170.14	Unc13a	NA	NA	4.76387e-34	NA	FALSE
1058	1.03363e-290	4.73727459073386e-314	0.286624	0.185394	0.10123	FALSE	1.90274	1 vs 4	0.288583	1 vs 4	-0.405575	-0.694158	Caprin1:chr2:103762941-103763398:-, Caprin1:chr2:103764066-103764535:-, Caprin1:chr2:103764741-103765101:-, Caprin1:chr2:103764916-103765599:-, Caprin1:chr2:103765569-103766068:-	Caprin1:ENSMUST00000028607.12	Caprin1	6.72262e-290	3.62758424139283e-313	1.03363e-290	7.57396e-290	TRUE
1059	4.99771e-96	1.05612e-106	0.605639	0.52235	0.0832886	TRUE	0.914803	5 vs 2	0.288497	5 vs 2	-0.228379	-0.516876	Ndufaf7:chr17:78946308-78946542:+, Ndufaf7:chr17:78946811-78947188:+, Ndufaf7:chr17:78946945-78947442:+, Ndufaf7:chr17:78947318-78947526:+, Ndufaf7:chr17:78947551-78948056:+	Ndufaf7:ENSMUST00000233068.1	Ndufaf7	NA	NA	4.99771e-96	NA	FALSE
1060	1.07802e-149	1.97671e-127	0.645674	0.507906	0.137768	FALSE	0.896381	1 vs 3	0.28848	1 vs 3	0.435237	0.146757	Sc5d:chr9:42251548-42251945:-, Sc5d:chr9:42254080-42254560:-, Sc5d:chr9:42254655-42255150:-	Sc5d:ENSMUST00000052725.14	Sc5d	4.01983e-149	6.80687e-127	1.97671e-127	6.983e-127	TRUE
1061	9.43864e-29	2.05116e-29	0.60108	0.448628	0.152451	TRUE	2.10509	7 vs 4	0.288229	7 vs 5	-0.0276498	-0.315878	Fam114a1:chr5:65040291-65040466:+, Fam114a1:chr5:65040565-65040967:+, Fam114a1:chr5:65040697-65041191:+, Fam114a1:chr5:65040628-65041296:+, Fam114a1:chr5:65041419-65041929:+, Fam114a1:chr5:65041669-65041861:+, Fam114a1:chr5:65044089-65044267:+, Fam114a1:chr5:65043861-65044492:+	Fam114a1:ENSMUST00000031080.14	Fam114a1	NA	NA	9.43864e-29	NA	FALSE
1062	0.0552233	NA	0.880952	0.736842	0.14411	TRUE	0.971861	2 vs 1	0.288221	2 vs 1	0.761905	0.473684	Stoml3:chr3:53507711-53508197:+, Stoml3:chr3:53508079-53508527:+	Stoml3:ENSMUST00000029307.3	Stoml3	NA	NA	0.0552233	NA	FALSE
1063	2.14143e-38	8.23137e-39	0.364562	0.220755	0.143807	TRUE	0.705652	1 vs 2	0.287613	1 vs 2	-0.270876	-0.558489	Gne:chr4:44034190-44034665:-, Gne:chr4:44036765-44037195:-	Gne:ENSMUST00000030201.13	Gne	NA	NA	2.14143e-38	NA	FALSE
1064	1.18498e-102	8.24852e-95	0.765377	0.629877	0.1355	FALSE	0.739505	2 vs 3	0.287583	2 vs 3	0.550282	0.262699	Cd2bp2:chr7:127191691-127192661:-, Cd2bp2:chr7:127191962-127192400:-, Cd2bp2:chr7:127193656-127194019:-	Cd2bp2:ENSMUST00000166791.7	Cd2bp2	3.56345e-102	2.40152e-94	8.24852e-95	2.47161e-94	TRUE
1065	0.27367	NA	0.588235	0.444444	0.143791	TRUE	0.579818	2 vs 1	0.287582	2 vs 1	0.176471	-0.111111	Galnt5:chr2:58045041-58045760:+, Galnt5:chr2:58045469-58045844:+	Galnt5:ENSMUST00000166729.1	Galnt5	NA	NA	0.27367	NA	FALSE
1066	9.43589e-194	5.51337e-196	0.675396	0.58505	0.0903461	FALSE	1.86741	1 vs 3	0.287544	1 vs 2	-0.484139	-0.771682	Mdm4:chr1:132983104-132983440:-, Mdm4:chr1:132986148-132986575:-, Mdm4:chr1:132991203-132991713:-	Mdm4:ENSMUST00000188090.6	Mdm4	4.21102e-193	2.64169e-195	9.43589e-194	4.5368e-193	TRUE
1067	0.000703308	NA	0.722636	0.581078	0.141558	TRUE	2.23805	3 vs 4	0.287223	1 vs 4	0.63008	0.342857	Galntl6:chr8:57773972-57774444:-, Galntl6:chr8:57775635-57776336:-, Galntl6:chr8:57776194-57776447:-, Galntl6:chr8:57776275-57776540:-, Galntl6:chr8:57776256-57776974:-	Galntl6:ENSMUST00000204128.2	Galntl6	NA	NA	0.000703308	NA	FALSE
1068	6.20255e-177	1.40082e-174	0.58772	0.448081	0.13964	TRUE	0.827549	3 vs 2	0.287211	3 vs 2	0.248623	-0.0385871	Ablim2:chr5:35883700-35884216:+, Ablim2:chr5:35884056-35884525:+, Ablim2:chr5:35884584-35884985:+	Ablim2:ENSMUST00000054598.11	Ablim2	NA	NA	1.40082e-174	NA	FALSE
1069	0.00513266	0.0152884	0.660549	0.48915	0.171399	TRUE	1.46743	5 vs 3	0.287128	5 vs 1	0.13435	-0.152778	Chrm2:chr6:36524372-36524820:+, Chrm2:chr6:36524757-36525126:+, Chrm2:chr6:36526626-36527058:+, Chrm2:chr6:36527415-36527831:+, Chrm2:chr6:36527981-36528520:+, Chrm2:chr6:36528318-36528636:+	Chrm2:ENSMUST00000172278.7	Chrm2	NA	NA	0.0152884	NA	FALSE
1070	0	0	0.39398	0.319553	0.0744274	FALSE	1.51382	3 vs 1	0.286739	2 vs 1	0.491476	0.204737	Cd47:chr16:49910781-49911087:+, Cd47:chr16:49911283-49911789:+, Cd47:chr16:49911798-49912418:+, Cd47:chr16:49914625-49915010:+	Cd47:ENSMUST00000229101.1	Cd47	0	0	0	0	TRUE
1071	3.46836e-179	2.14077e-154	0.342031	0.198666	0.143365	FALSE	0.740398	2 vs 1	0.286731	2 vs 1	-0.315937	-0.602668	Vamp4:chr1:162594770-162595378:+, Vamp4:chr1:162598692-162599128:+	Vamp4:ENSMUST00000135241.7	Vamp4	1.46967e-178	8.48717e-154	2.14077e-154	8.63513e-154	TRUE
1072	5.85338e-05	NA	0.846666	0.703976	0.14269	TRUE	0.900031	3 vs 1	0.286519	3 vs 1	0.681868	0.395349	6430571L13Rik:chr9:107347943-107348438:+, 6430571L13Rik:chr9:107348739-107349312:+, 6430571L13Rik:chr9:107349316-107349739:+	6430571L13Rik:ENSMUST00000042581.3	6430571L13Rik	NA	NA	5.85338e-05	NA	FALSE
1073	2.34538e-13	1.05562e-11	0.565753	0.396584	0.169169	TRUE	0.850579	2 vs 3	0.286376	1 vs 3	-0.00851466	-0.294891	Cep162:chr9:87189572-87189954:-, Cep162:chr9:87190069-87190516:-, Cep162:chr9:87192318-87192983:-	Cep162:ENSMUST00000093802.5	Cep162	NA	NA	1.05562e-11	NA	FALSE
1074	1.13545e-36	2.52802e-35	0.31414	0.215303	0.0988371	TRUE	1.35342	4 vs 9	0.286334	2 vs 9	-0.2103	-0.496635	Saal1:chr7:46683851-46684283:-, Saal1:chr7:46686052-46686489:-, Saal1:chr7:46686663-46687236:-, Saal1:chr7:46687011-46687635:-, Saal1:chr7:46687642-46687746:-, Saal1:chr7:46687687-46688358:-, Saal1:chr7:46687991-46688483:-, Saal1:chr7:46688605-46689012:-, Saal1:chr7:46689251-46689630:-	Saal1:ENSMUST00000143082.3	Saal1	NA	NA	2.52802e-35	NA	FALSE
1075	4.49868e-07	NA	0.445036	0.275969	0.169067	TRUE	2.02749	3 vs 2	0.286285	4 vs 1	0	-0.286285	Rasgrp4:chr7:29151384-29151617:+, Rasgrp4:chr7:29151199-29152211:+, Rasgrp4:chr7:29152017-29152668:+, Rasgrp4:chr7:29153587-29153961:+	Rasgrp4:ENSMUST00000032811.11	Rasgrp4	NA	NA	4.49868e-07	NA	FALSE
1076	4.43704e-36	1.3314e-30	0.889737	0.746732	0.143005	TRUE	1.0068	1 vs 2	0.286011	1 vs 2	0.779475	0.493464	Ttbk1:chr17:46454084-46454478:-, Ttbk1:chr17:46454970-46455340:-	Ttbk1:ENSMUST00000225808.1	Ttbk1	NA	NA	1.3314e-30	NA	FALSE
1077	0.000382809	NA	0.728726	0.654753	0.0739732	TRUE	0.994131	1 vs 3	0.285728	1 vs 3	0.332787	0.0470588	Zfp558:chr9:18453557-18453913:-, Zfp558:chr9:18453584-18454480:-, Zfp558:chr9:18454021-18454410:-, Zfp558:chr9:18455333-18455773:-, Zfp558:chr9:18456155-18456566:-	Zfp558:ENSMUST00000034647.10	Zfp558	NA	NA	0.000382809	NA	FALSE
1078	1	NA	0.714286	0.571429	0.142857	TRUE	0.628609	1 vs 2	0.285714	1 vs 2	0.428571	0.142857	Nxf3:chrX:136072104-136072355:-, Nxf3:chrX:136072124-136072516:-	Nxf3:ENSMUST00000080929.12	Nxf3	NA	NA	1	NA	FALSE
1079	0.00169937	0.00213553	0.410392	0.276746	0.133646	TRUE	1.86075	1 vs 5	0.285265	1 vs 5	0.172589	-0.112676	Klhl38:chr15:58310352-58310681:-, Klhl38:chr15:58312730-58313165:-, Klhl38:chr15:58313493-58313857:-, Klhl38:chr15:58313828-58314418:-, Klhl38:chr15:58314481-58314960:-	Klhl38:ENSMUST00000022985.1	Klhl38	NA	NA	0.00213553	NA	FALSE
1080	0.0430195	NA	0.718678	0.577622	0.141056	TRUE	#NAME?	1 vs 2	0.285185	3 vs 4	0.0407407	-0.244444	Zpbp:chr11:11279623-11279917:-, Zpbp:chr11:11279641-11280057:-, Zpbp:chr11:11279970-11280417:-, Zpbp:chr11:11282434-11282804:-	Zpbp:ENSMUST00000020413.3	Zpbp	NA	NA	0.0430195	NA	FALSE
1081	0.394642	NA	0.807859	0.628193	0.179666	TRUE	1.24044	3 vs 2	0.285	3 vs 1	0.66	0.375	Cdh7:chr1:109994805-109995497:+, Cdh7:chr1:109995330-109995567:+, Cdh7:chr1:109998272-109998711:+	Cdh7:ENSMUST00000146282.2	Cdh7	NA	NA	0.394642	NA	FALSE
1082	4.5511e-156	3.41811e-163	0.408536	0.271579	0.136956	FALSE	1.08083	1 vs 4	0.284896	1 vs 4	-0.22148	-0.506376	Cul3:chr1:80264876-80265286:-, Cul3:chr1:80265554-80265979:-, Cul3:chr1:80266031-80266774:-, Cul3:chr1:80266769-80267236:-	Cul3:ENSMUST00000163119.7	Cul3	1.75557e-155	1.40151e-162	4.5511e-156	1.85358e-155	TRUE
1083	6.54012e-68	2.4397e-53	0.880844	0.738504	0.14234	TRUE	0.962236	1 vs 2	0.28468	1 vs 2	0.761687	0.477008	Atpaf2:chr11:60400624-60400987:-, Atpaf2:chr11:60400932-60401448:-	Atpaf2:ENSMUST00000108721.8	Atpaf2	NA	NA	2.4397e-53	NA	FALSE
1084	0.272556	NA	0.529412	0.387097	0.142315	TRUE	0.577315	2 vs 1	0.28463	2 vs 1	0.0588235	-0.225806	Dhrs7c:chr11:67815683-67816005:+, Dhrs7c:chr11:67816392-67816567:+	Dhrs7c:ENSMUST00000168612.7	Dhrs7c	NA	NA	0.272556	NA	FALSE
1085	0	0	0.650918	0.513211	0.137707	FALSE	0.776036	1 vs 6	0.284412	1 vs 5	0.306319	0.0219073	Pafah1b2:chr9:45965258-45965680:-, Pafah1b2:chr9:45966260-45966696:-, Pafah1b2:chr9:45967372-45967698:-, Pafah1b2:chr9:45967597-45967970:-, Pafah1b2:chr9:45968159-45968556:-, Pafah1b2:chr9:45968328-45968938:-	Pafah1b2:ENSMUST00000172450.2	Pafah1b2	0	0	0	0	TRUE
1086	1.07453e-89	5.1546e-91	0.667567	0.531097	0.13647	TRUE	0.720024	2 vs 3	0.284259	1 vs 3	0.381401	0.0971426	Rflnb:chr11:76019177-76019575:-, Rflnb:chr11:76021196-76021620:-, Rflnb:chr11:76021621-76022103:-	Rflnb:ENSMUST00000021207.6	Rflnb	NA	NA	1.07453e-89	NA	FALSE
1087	1.10138e-19	7.09903e-19	0.503624	0.391828	0.111797	TRUE	1.05076	3 vs 1	0.284106	2 vs 1	0.156529	-0.127577	Ypel1:chr16:17084443-17084912:+, Ypel1:chr16:17085938-17086412:+, Ypel1:chr16:17086307-17086739:+, Ypel1:chr16:17086659-17087048:+	Ypel1:ENSMUST00000035682.15	Ypel1	NA	NA	7.09903e-19	NA	FALSE
1088	1.63034e-28	2.04762e-22	0.479722	0.337803	0.141919	TRUE	0.591943	1 vs 2	0.283838	1 vs 2	-0.0405562	-0.324394	Nr4a2:chr2:57106830-57107200:-, Nr4a2:chr2:57107469-57107843:-	Nr4a2:ENSMUST00000028166.8	Nr4a2	NA	NA	2.04762e-22	NA	FALSE
1089	6.10052e-228	1.86549e-228	0.535402	0.434479	0.100923	TRUE	1.06537	2 vs 4	0.283573	2 vs 5	0.347706	0.064133	Tmem65:chr15:58781184-58781620:-, Tmem65:chr15:58782265-58782774:-, Tmem65:chr15:58782749-58783094:-, Tmem65:chr15:58782761-58783415:-, Tmem65:chr15:58784332-58784916:-	Tmem65:ENSMUST00000072113.5	Tmem65	NA	NA	6.10052e-228	NA	FALSE
1090	1.71982e-29	8.37248e-29	0.581735	0.456947	0.124788	TRUE	1.45319	2 vs 4	0.283269	1 vs 3	-0.0199857	-0.303254	Zfp334:chr2:165374264-165374625:-, Zfp334:chr2:165376717-165377132:-, Zfp334:chr2:165377381-165377784:-, Zfp334:chr2:165378696-165379164:-	Zfp334:ENSMUST00000103084.3	Zfp334	NA	NA	8.37248e-29	NA	FALSE
1091	1.62475e-55	3.12005e-57	0.586505	0.444884	0.141621	TRUE	0.570901	2 vs 1	0.283243	2 vs 1	0.173011	-0.110232	Zfp532:chr18:65688538-65688988:+, Zfp532:chr18:65689036-65689443:+	Zfp532:ENSMUST00000235822.1	Zfp532	NA	NA	1.62475e-55	NA	FALSE
1092	9.99896e-15	2.0508e-13	0.693013	0.551408	0.141605	TRUE	0.607882	2 vs 1	0.28321	2 vs 1	0.386027	0.102817	Farp2:chr1:93621316-93621918:+, Farp2:chr1:93621660-93621976:+	Farp2:ENSMUST00000120301.7	Farp2	NA	NA	2.0508e-13	NA	FALSE
1093	0.151243	NA	0.214286	0.0728643	0.141421	TRUE	1.24422	2 vs 1	0.282843	2 vs 1	-0.571429	-0.854271	Lmod1:chr1:135366447-135366875:+, Lmod1:chr1:135367699-135368190:+	Lmod1:ENSMUST00000059352.2	Lmod1	NA	NA	0.151243	NA	FALSE
1094	2.03833e-77	8.85059e-86	0.221606	0.0642602	0.157346	TRUE	1.94747	3 vs 2	0.282737	3 vs 1	-0.417062	-0.699799	Znhit6:chr3:145603864-145604124:+, Znhit6:chr3:145604279-145604812:+, Znhit6:chr3:145608271-145608754:+	Znhit6:ENSMUST00000098534.8	Znhit6	NA	NA	2.03833e-77	NA	FALSE
1095	1.16203e-23	5.98293e-23	0.349106	0.207775	0.141332	TRUE	0.715422	1 vs 2	0.282663	1 vs 2	-0.301787	-0.58445	Nat10:chr2:103719829-103720205:-, Nat10:chr2:103721204-103721605:-	Nat10:ENSMUST00000028608.12	Nat10	NA	NA	5.98293e-23	NA	FALSE
1096	6.17479e-54	6.34876e-53	0.203675	0.0404698	0.163205	TRUE	2.57313	1 vs 2	0.282657	1 vs 3	-0.562784	-0.84544	Cyp7b1:chr3:18061705-18062095:-, Cyp7b1:chr3:18071857-18072420:-, Cyp7b1:chr3:18072150-18072688:-	Cyp7b1:ENSMUST00000035625.6	Cyp7b1	NA	NA	6.34876e-53	NA	FALSE
1097	1.31391e-27	2.83265e-29	0.381625	0.240443	0.141182	TRUE	0.667596	1 vs 2	0.282364	1 vs 2	-0.236751	-0.519115	Cebpz:chr17:78919003-78919378:-, Cebpz:chr17:78919700-78920103:-	Cebpz:ENSMUST00000024885.9	Cebpz	NA	NA	1.31391e-27	NA	FALSE
1098	3.45345e-07	7.25123e-06	0.747273	0.606178	0.141096	TRUE	0.652849	1 vs 2	0.282191	1 vs 2	0.494546	0.212355	Rimbp2:chr5:128757788-128758152:-, Rimbp2:chr5:128758452-128758923:-	Rimbp2:ENSMUST00000199537.4	Rimbp2	NA	NA	7.25123e-06	NA	FALSE
1099	2.113e-257	4.07899e-241	0.582221	0.441161	0.14106	FALSE	0.568351	1 vs 2	0.282121	1 vs 2	0.164443	-0.117678	Sdha:chr13:74322192-74322638:-, Sdha:chr13:74322745-74323196:-	Sdha:ENSMUST00000022062.7	Sdha	1.21842e-256	2.32669e-240	4.07899e-241	2.41005e-240	TRUE
1100	8.8528e-62	1.2861e-58	0.353709	0.220004	0.133705	TRUE	0.721038	1 vs 3	0.282106	1 vs 3	-0.21189	-0.493996	Hgsnat:chr8:25942417-25942814:-, Hgsnat:chr8:25944412-25944733:-, Hgsnat:chr8:25944522-25945056:-	Hgsnat:ENSMUST00000037609.7	Hgsnat	NA	NA	1.2861e-58	NA	FALSE
1101	0.00392912	0.0171432	0.293066	0.144656	0.14841	TRUE	1.047	1 vs 3	0.281021	2 vs 3	-0.428571	-0.709593	Gpr183:chr14:121952331-121952671:-, Gpr183:chr14:121952482-121953039:-, Gpr183:chr14:121953634-121954044:-	Gpr183:ENSMUST00000049872.8	Gpr183	NA	NA	0.0171432	NA	FALSE
1102	2.85517e-41	1.33922e-37	0.364807	0.224424	0.140383	TRUE	0.685506	2 vs 1	0.280765	2 vs 1	-0.270386	-0.551151	Tmem38b:chr4:53860206-53860636:+, Tmem38b:chr4:53861644-53862060:+	Tmem38b:ENSMUST00000030127.12	Tmem38b	NA	NA	1.33922e-37	NA	FALSE
1103	0	0	0.329349	0.190664	0.138685	FALSE	0.800342	3 vs 1	0.280437	3 vs 1	-0.321542	-0.601979	Ube2d2a:chr18:35806022-35806489:+, Ube2d2a:chr18:35806329-35806805:+, Ube2d2a:chr18:35806756-35807216:+	Ube2d2a:ENSMUST00000170693.8	Ube2d2a	0	0	0	0	TRUE
1104	4.38126e-05	NA	0.950739	0.810651	0.140088	TRUE	1.50586	2 vs 1	0.280176	2 vs 1	0.901478	0.621302	Nemp1:chr10:127694423-127694940:+, Nemp1:chr10:127694787-127695200:+	Nemp1:ENSMUST00000118612.7	Nemp1	NA	NA	4.38126e-05	NA	FALSE
1105	7.14502e-146	1.03064e-138	0.607575	0.471323	0.136252	FALSE	0.606231	1 vs 3	0.280106	1 vs 3	0.25015	-0.0299557	Glod4:chr11:76220245-76221320:-, Glod4:chr11:76221463-76221860:-, Glod4:chr11:76221703-76222088:-	Glod4:ENSMUST00000017430.11	Glod4	2.60638e-145	3.82384e-138	1.03064e-138	3.91269e-138	TRUE
1106	1.78278e-43	9.99348e-39	0.760199	0.604107	0.156091	TRUE	0.977314	3 vs 2	0.280027	3 vs 2	0.636811	0.356784	Drp2:chrX:134452999-134453465:+, Drp2:chrX:134453808-134454260:+, Drp2:chrX:134456188-134456573:+	Drp2:ENSMUST00000153424.7	Drp2	NA	NA	9.99348e-39	NA	FALSE
1107	1	NA	1	0.86	0.14	TRUE	Inf	1 vs 2	0.28	1 vs 2	1	0.72	Acox2:chr14:8225488-8225814:-, Acox2:chr14:8225680-8225865:-	Acox2:ENSMUST00000022271.13	Acox2	NA	NA	1	NA	FALSE
1108	6.38997e-38	1.51451e-28	0.911344	0.771395	0.139949	TRUE	1.11395	2 vs 1	0.279898	2 vs 1	0.822688	0.54279	Zfp612:chr8:110090437-110091177:+, Zfp612:chr8:110092351-110092801:+	Zfp612:ENSMUST00000212754.1	Zfp612	NA	NA	1.51451e-28	NA	FALSE
1109	0.0145799	0.0079334	0.823	0.675129	0.147871	TRUE	0.846798	3 vs 1	0.279832	3 vs 1	0.485714	0.205882	H1f3:chr13:23557112-23557511:+, H1f3:chr13:23560141-23560686:+, H1f3:chr13:23560370-23560686:+	H1f3:ENSMUST00000045301.8	H1f3	NA	NA	0.0145799	NA	FALSE
1110	0	0	0.856752	0.716854	0.139898	FALSE	0.859659	1 vs 2	0.279795	1 vs 2	0.713504	0.433709	Cxcl14:chr13:56288592-56288999:-, Cxcl14:chr13:56289694-56289859:-	Cxcl14:ENSMUST00000224801.1	Cxcl14	0	0	0	0	TRUE
1111	2.72886e-130	1.06031e-85	0.901504	0.72594	0.175564	TRUE	1.40556	2 vs 3	0.279617	2 vs 3	0.413946	0.134328	Rnf157:chr11:116336336-116336603:-, Rnf157:chr11:116336336-116336774:-, Rnf157:chr11:116338244-116338697:-	Rnf157:ENSMUST00000100202.9	Rnf157	NA	NA	1.06031e-85	NA	FALSE
1112	4.72288e-59	5.1719e-54	0.648081	0.508462	0.139619	TRUE	0.616887	1 vs 3	0.27945	1 vs 3	0.319292	0.0398416	Tmem126b:chr7:90467387-90468040:-, Tmem126b:chr7:90468317-90468954:-, Tmem126b:chr7:90468757-90469206:-	Tmem126b:ENSMUST00000032843.8	Tmem126b	NA	NA	5.1719e-54	NA	FALSE
1113	9.70367e-85	2.33445e-81	0.618937	0.453565	0.165371	TRUE	1.32408	5 vs 1	0.279416	5 vs 3	-0.00905218	-0.288468	Abhd13:chr8:9988615-9989117:+, Abhd13:chr8:9988975-9989481:+, Abhd13:chr8:9989623-9990054:+, Abhd13:chr8:9991469-9991999:+, Abhd13:chr8:9991743-9992194:+	Abhd13:ENSMUST00000139793.7	Abhd13	NA	NA	2.33445e-81	NA	FALSE
1114	3.01272e-132	7.24424e-145	0.302135	0.136963	0.165171	TRUE	1.61927	3 vs 2	0.279365	3 vs 1	-0.340866	-0.62023	Klhl7:chr5:24160389-24160833:+, Klhl7:chr5:24160870-24161269:+, Klhl7:chr5:24162960-24163367:+	Klhl7:ENSMUST00000163409.4	Klhl7	NA	NA	3.01272e-132	NA	FALSE
1115	8.13873e-13	1.59218e-15	0.799855	0.788175	0.0116797	TRUE	0.791145	3 vs 2	0.27925	3 vs 2	-0.336134	-0.615385	Plxna3:chrX:74343523-74343991:+, Plxna3:chrX:74344082-74344616:+, Plxna3:chrX:74344381-74344694:+	Plxna3:ENSMUST00000004326.3	Plxna3	NA	NA	8.13873e-13	NA	FALSE
1116	3.8376e-39	5.32371e-35	0.137343	0.116364	0.0209788	TRUE	0.690302	3 vs 4	0.279231	3 vs 4	0.25153	-0.0277008	Rasa1:chr13:85212820-85213148:-, Rasa1:chr13:85214736-85215127:-, Rasa1:chr13:85215030-85215400:-, Rasa1:chr13:85215190-85215804:-	Rasa1:ENSMUST00000109552.2	Rasa1	NA	NA	5.32371e-35	NA	FALSE
1117	1.88448e-155	1.7743e-154	0.367148	0.212094	0.155054	FALSE	1.14611	4 vs 2	0.279099	4 vs 1	-0.249699	-0.528798	Gabrb1:chr5:72136863-72137276:+, Gabrb1:chr5:72138750-72139321:+, Gabrb1:chr5:72140302-72140778:+, Gabrb1:chr5:72148638-72149093:+, Gabrb1:chr5:72149182-72149591:+	Gabrb1:ENSMUST00000031122.8	Gabrb1	7.25265e-155	7.05097e-154	1.7743e-154	7.17417e-154	TRUE
1118	3.01766e-06	0.0101868	0.138095	0.079712	0.0583832	TRUE	0.934403	2 vs 4	0.278772	3 vs 4	-0.291339	-0.570111	Ccdc24:chr4:117866524-117867073:-, Ccdc24:chr4:117868727-117868987:-, Ccdc24:chr4:117868624-117869271:-, Ccdc24:chr4:117869197-117869641:-	Ccdc24:ENSMUST00000164853.7	Ccdc24	NA	NA	0.0101868	NA	FALSE
1119	3.79831e-63	1.66208e-59	0.874761	0.829377	0.0453833	TRUE	0.603055	1 vs 2	0.27866	1 vs 2	0.329603	0.0509427	Otud6b:chr4:14809419-14809958:-, Otud6b:chr4:14809948-14810435:-, Otud6b:chr4:14811215-14811794:-	Otud6b:ENSMUST00000117268.8	Otud6b	NA	NA	1.66208e-59	NA	FALSE
1120	3.28754e-113	3.8863e-112	0.782066	0.630396	0.15167	TRUE	0.994862	6 vs 3	0.278636	6 vs 3	0.599729	0.321093	Pcdh10:chr3:45419538-45420089:+, Pcdh10:chr3:45420277-45420772:+, Pcdh10:chr3:45420433-45420979:+, Pcdh10:chr3:45421998-45422621:+, Pcdh10:chr3:45422358-45422894:+, Pcdh10:chr3:45423317-45423766:+	Pcdh10:ENSMUST00000170695.3	Pcdh10	NA	NA	3.8863e-112	NA	FALSE
1121	0	0	0.732807	0.590104	0.142703	FALSE	1.32046	4 vs 1	0.277996	4 vs 1	0.38842	0.110423	Luc7l2:chr6:38603482-38603937:+, Luc7l2:chr6:38604558-38605218:+, Luc7l2:chr6:38604958-38605486:+, Luc7l2:chr6:38606028-38606242:+, Luc7l2:chr6:38606755-38607213:+	Luc7l2:ENSMUST00000161538.7	Luc7l2	0	0	0	0	TRUE
1122	6.50476e-252	1.83700056566006e-310	0.186829	0.0478868	0.138943	FALSE	1.5191	2 vs 1	0.277885	2 vs 1	-0.626341	-0.904226	Samm50:chr15:84214049-84214299:+, Samm50:chr15:84215916-84216455:+	Samm50:ENSMUST00000023071.7	Samm50	3.66275e-251	0	6.50476e-252	4.07276e-251	TRUE
1123	0	0	0.478528	0.353767	0.124762	FALSE	1.03306	6 vs 5	0.277868	6 vs 2	-0.0390318	-0.3169	Hnrnpa3:chr2:75664995-75665477:+, Hnrnpa3:chr2:75665694-75666161:+, Hnrnpa3:chr2:75666094-75666585:+, Hnrnpa3:chr2:75666897-75667355:+, Hnrnpa3:chr2:75668552-75669008:+, Hnrnpa3:chr2:75669018-75669445:+	Hnrnpa3:ENSMUST00000111962.7	Hnrnpa3	0	0	0	0	TRUE
1124	0	0	0.440043	0.301158	0.138885	FALSE	0.600801	2 vs 1	0.27777	2 vs 1	-0.119914	-0.397684	Mrps14:chr1:160199427-160199869:+, Mrps14:chr1:160199688-160200104:+	Mrps14:ENSMUST00000135680.7	Mrps14	0	0	0	0	TRUE
1125	0.057201	NA	0.522247	0.509625	0.0126223	TRUE	Inf	1 vs 4	0.277751	2 vs 3	-0.193548	-0.471299	Fam124b:chr1:80194741-80195131:-, Fam124b:chr1:80195385-80195801:-, Fam124b:chr1:80195854-80196284:-, Fam124b:chr1:80198663-80198966:-, Fam124b:chr1:80198834-80199268:-	Fam124b:ENSMUST00000058748.1	Fam124b	NA	NA	0.057201	NA	FALSE
1126	3.45365e-08	NA	0.788735	0.662769	0.125965	TRUE	1.81436	1 vs 4	0.277629	2 vs 4	0.422073	0.144444	Epha6:chr16:59641419-59641804:-, Epha6:chr16:59641970-59642405:-, Epha6:chr16:59644957-59645396:-, Epha6:chr16:59647098-59647570:-, Epha6:chr16:59653003-59653435:-	Epha6:ENSMUST00000068860.12	Epha6	NA	NA	3.45365e-08	NA	FALSE
1127	0.0526298	NA	0.272727	0.133929	0.138799	TRUE	0.885832	1 vs 2	0.277597	1 vs 2	-0.454545	-0.732143	Aass:chr6:23071993-23072586:-, Aass:chr6:23072382-23072966:-	Aass:ENSMUST00000031707.13	Aass	NA	NA	0.0526298	NA	FALSE
1128	2.50252e-167	2.02987e-184	0.302827	0.150992	0.151835	TRUE	1.66604	1 vs 3	0.277438	1 vs 3	-0.251866	-0.529304	Synj2bp:chr12:81492194-81492561:-, Synj2bp:chr12:81499080-81499516:-, Synj2bp:chr12:81501671-81502127:-	Synj2bp:ENSMUST00000163402.7	Synj2bp	NA	NA	2.50252e-167	NA	FALSE
1129	6.9883e-70	7.13157e-69	0.582469	0.443935	0.138534	TRUE	0.558125	1 vs 2	0.277069	1 vs 2	0.164938	-0.112131	Ipo9:chr1:135382254-135382654:-, Ipo9:chr1:135384407-135384832:-	Ipo9:ENSMUST00000041023.13	Ipo9	NA	NA	7.13157e-69	NA	FALSE
1130	0.0305424	NA	0.943925	0.805556	0.13837	TRUE	1.40198	2 vs 1	0.276739	2 vs 1	0.88785	0.611111	Majin:chr19:6223710-6224206:+, Majin:chr19:6223877-6224230:+	Majin:ENSMUST00000113528.1	Majin	NA	NA	0.0305424	NA	FALSE
1131	5.09799e-20	1.57698e-20	0.687675	0.554831	0.132844	TRUE	0.784023	1 vs 2	0.276602	1 vs 2	0.468517	0.191914	Nkd2:chr13:73818477-73818926:-, Nkd2:chr13:73820062-73820537:-, Nkd2:chr13:73820503-73820994:-	Nkd2:ENSMUST00000022051.13	Nkd2	NA	NA	5.09799e-20	NA	FALSE
1132	2.82695e-05	NA	0.857143	0.71986	0.137283	TRUE	Inf	1 vs 2	0.276448	1 vs 3	0.714286	0.437838	Cep97:chr16:55924283-55924955:-, Cep97:chr16:55925053-55925320:-, Cep97:chr16:55924925-55925106:-	Cep97:ENSMUST00000122280.7	Cep97	NA	NA	2.82695e-05	NA	FALSE
1133	3.10001e-89	8.62031e-84	0.924166	0.785942	0.138223	TRUE	1.1997	2 vs 1	0.276447	2 vs 1	0.848332	0.571885	Inpp5k:chr11:75647549-75647958:+, Inpp5k:chr11:75648475-75648930:+	Inpp5k:ENSMUST00000006286.8	Inpp5k	NA	NA	8.62031e-84	NA	FALSE
1134	2.8085e-05	NA	0.801362	0.616361	0.185001	TRUE	1.57721	1 vs 3	0.276406	1 vs 3	0.217687	-0.0587189	Kirrel:chr3:87078568-87079320:-, Kirrel:chr3:87078804-87079142:-, Kirrel:chr3:87082184-87082731:-, Kirrel:chr3:87082508-87083357:-, Kirrel:chr3:87082792-87083195:-	Kirrel:ENSMUST00000159976.7	Kirrel	NA	NA	2.8085e-05	NA	FALSE
1135	8.67831e-63	8.90038e-63	0.365009	0.222211	0.142798	TRUE	0.767246	1 vs 3	0.276234	1 vs 3	-0.171577	-0.447811	Gatad2a:chr8:69907069-69907438:-, Gatad2a:chr8:69908387-69909162:-, Gatad2a:chr8:69908636-69908986:-	Gatad2a:ENSMUST00000177851.8	Gatad2a	NA	NA	8.90038e-63	NA	FALSE
1136	3.27293e-30	1.30108e-17	0.472043	0.502733	-0.0306903	TRUE	1.97146	3 vs 2	0.27616	3 vs 2	0.0570175	-0.219142	Olfml1:chr7:107590662-107591169:+, Olfml1:chr7:107590981-107591415:+, Olfml1:chr7:107591211-107591657:+, Olfml1:chr7:107592147-107592591:+	Olfml1:ENSMUST00000120990.1	Olfml1	NA	NA	1.30108e-17	NA	FALSE
1137	1.24458e-10	9.33411e-10	0.405745	0.278638	0.127107	TRUE	0.718013	1 vs 4	0.275761	1 vs 4	-0.0609481	-0.336709	Hapln2:chr3:88020548-88020921:-, Hapln2:chr3:88021647-88022105:-, Hapln2:chr3:88022080-88022436:-, Hapln2:chr3:88022295-88022774:-	Hapln2:ENSMUST00000005014.8	Hapln2	NA	NA	9.33411e-10	NA	FALSE
1138	0	0	0.629688	0.47388	0.155807	TRUE	1.47849	1 vs 7	0.275754	1 vs 7	0.296874	0.0211197	Cadm2:chr16:66655416-66655789:-, Cadm2:chr16:66656126-66656593:-, Cadm2:chr16:66659243-66659652:-, Cadm2:chr16:66659970-66660410:-, Cadm2:chr16:66660246-66660829:-, Cadm2:chr16:66661001-66661446:-, Cadm2:chr16:66662238-66662745:-	Cadm2:ENSMUST00000114292.7	Cadm2	NA	NA	0	NA	FALSE
1139	7.89514e-05	NA	0.688611	0.548379	0.140233	TRUE	0.60273	1 vs 3	0.275668	1 vs 3	0.352941	0.0772727	6430550D23Rik:chr2:156000439-156000773:-, 6430550D23Rik:chr2:156000480-156000996:-, 6430550D23Rik:chr2:156001206-156001656:-	6430550D23Rik:ENSMUST00000109617.8	6430550D23Rik	NA	NA	7.89514e-05	NA	FALSE
1140	1.93712e-08	1.65832e-06	0.481204	0.299023	0.18218	TRUE	0.881531	1 vs 4	0.275612	1 vs 5	0.0896057	-0.186006	Hacd4:chr4:88410326-88410638:-, Hacd4:chr4:88410884-88411518:-, Hacd4:chr4:88411069-88411335:-, Hacd4:chr4:88413794-88414545:-, Hacd4:chr4:88414200-88414399:-	Hacd4:ENSMUST00000030221.2	Hacd4	NA	NA	1.65832e-06	NA	FALSE
1141	0.868693	NA	0.537649	0.4	0.137649	TRUE	0.556345	2 vs 1	0.275297	2 vs 1	0.0752972	-0.2	Upp2:chr2:58792588-58793083:+, Upp2:chr2:58795426-58795857:+	Upp2:ENSMUST00000071543.11	Upp2	NA	NA	0.868693	NA	FALSE
1142	7.87954e-97	3.43861e-92	0.504992	0.43621	0.0687816	TRUE	0.788233	3 vs 4	0.275147	3 vs 4	0.438909	0.163762	Clock:chr5:76209864-76210049:-, Clock:chr5:76209864-76210296:-, Clock:chr5:76210907-76211313:-, Clock:chr5:76212115-76212546:-	Clock:ENSMUST00000202651.3	Clock	NA	NA	3.43861e-92	NA	FALSE
1143	5.41766e-255	1.22636e-245	0.945559	0.803664	0.141895	FALSE	1.83584	4 vs 2	0.27471	4 vs 2	0.870634	0.595925	Lin7c:chr2:109897234-109897871:+, Lin7c:chr2:109897665-109898253:+, Lin7c:chr2:109899663-109900133:+, Lin7c:chr2:109900444-109901003:+	Lin7c:ENSMUST00000028583.7	Lin7c	3.09212e-254	7.16589e-245	1.22636e-245	7.37575e-245	TRUE
1144	7.99431e-82	4.31423e-63	0.866853	0.704803	0.16205	TRUE	1.30511	5 vs 1	0.274398	5 vs 4	0.782091	0.507692	Mturn:chr6:54698871-54699283:+, Mturn:chr6:54699564-54700087:+, Mturn:chr6:54699984-54700491:+, Mturn:chr6:54700364-54701079:+, Mturn:chr6:54703449-54703855:+	Mturn:ENSMUST00000190641.6	Mturn	NA	NA	4.31423e-63	NA	FALSE
1145	0.229055	NA	0.743243	0.606061	0.137183	TRUE	0.632111	2 vs 1	0.274365	2 vs 1	0.486486	0.212121	Card14:chr11:119344856-119345208:+, Card14:chr11:119344990-119345379:+	Card14:ENSMUST00000106250.7	Card14	NA	NA	0.229055	NA	FALSE
1146	1.28098e-86	5.16944e-87	0.352076	0.233317	0.118758	TRUE	1.70434	8 vs 3	0.274074	7 vs 2	0.0287166	-0.245357	Zfp318:chr17:46413356-46414115:+, Zfp318:chr17:46414358-46414831:+, Zfp318:chr17:46416258-46416406:+, Zfp318:chr17:46418079-46418506:+, Zfp318:chr17:46419301-46420245:+, Zfp318:chr17:46419721-46420009:+, Zfp318:chr17:46420540-46420959:+, Zfp318:chr17:46422610-46422959:+	Zfp318:ENSMUST00000113481.8	Zfp318	NA	NA	1.28098e-86	NA	FALSE
1147	5.27083e-08	NA	0.708182	0.571161	0.137021	TRUE	0.59998	2 vs 1	0.274042	2 vs 1	0.416364	0.142322	Fancm:chr12:65130254-65130703:+, Fancm:chr12:65131306-65131889:+	Fancm:ENSMUST00000058889.4	Fancm	NA	NA	5.27083e-08	NA	FALSE
1148	0.0299499	NA	0.253659	0.116667	0.136992	TRUE	0.945188	2 vs 1	0.273984	2 vs 1	-0.492683	-0.766667	Nsun7:chr5:66297637-66298084:+, Nsun7:chr5:66298423-66298789:+	Nsun7:ENSMUST00000201100.3	Nsun7	NA	NA	0.0299499	NA	FALSE
1149	2.22694e-57	2.92054e-55	0.592382	0.557658	0.0347234	TRUE	0.858577	3 vs 2	0.27288	3 vs 2	-0.0875023	-0.360382	Msl2:chr9:101102367-101102955:+, Msl2:chr9:101103450-101103966:+, Msl2:chr9:101103993-101104459:+, Msl2:chr9:101104262-101104769:+, Msl2:chr9:101104461-101104821:+	Msl2:ENSMUST00000085177.4	Msl2	NA	NA	2.92054e-55	NA	FALSE
1150	8.1508e-56	5.68428e-49	0.900919	0.793279	0.107639	TRUE	1.17094	3 vs 2	0.272676	3 vs 2	0.801382	0.528706	Alg11:chr8:22067843-22068478:+, Alg11:chr8:22069205-22069645:+, Alg11:chr8:22071232-22071667:+	Alg11:ENSMUST00000072572.12	Alg11	NA	NA	5.68428e-49	NA	FALSE
1151	4.76914e-194	8.14219e-156	0.565589	0.4783	0.0872882	TRUE	1.31625	1 vs 3	0.272405	1 vs 3	0.285656	0.0132518	Tenm3:chr8:48225653-48225971:-, Tenm3:chr8:48225585-48226344:-, Tenm3:chr8:48227600-48228061:-, Tenm3:chr8:48228064-48228558:-	Tenm3:ENSMUST00000033965.13	Tenm3	NA	NA	8.14219e-156	NA	FALSE
1152	3.30139e-111	1.56715e-106	0.292575	0.15642	0.136155	FALSE	0.8022	2 vs 1	0.27231	2 vs 1	-0.414851	-0.687161	Asf1a:chr10:53607669-53608197:+, Asf1a:chr10:53608817-53609257:+	Asf1a:ENSMUST00000020004.7	Asf1a	1.03546e-110	4.92156e-106	1.56715e-106	5.01848e-106	TRUE
1153	1.33219e-129	6.1977e-90	0.162476	0.0263499	0.136126	TRUE	1.96967	2 vs 1	0.272252	2 vs 1	-0.675048	-0.9473	Man2b1:chr8:85097247-85097600:+, Man2b1:chr8:85098358-85098784:+	Man2b1:ENSMUST00000034121.10	Man2b1	NA	NA	6.1977e-90	NA	FALSE
1154	4.66383e-280	2.18926e-277	0.950183	0.814095	0.136088	FALSE	1.47146	1 vs 2	0.272175	1 vs 2	0.900366	0.628191	Tmed7:chr18:46585878-46586311:-, Tmed7:chr18:46587974-46588411:-	Tmed7:ENSMUST00000151189.1	Tmed7	2.94207e-279	1.4627e-276	2.18926e-277	1.50556e-276	TRUE
1155	2.37506e-26	9.01815e-21	0.386583	0.253818	0.132765	TRUE	Inf	6 vs 1	0.272168	9 vs 1	0.270127	-0.00204082	Crispld1:chr1:17764313-17764763:+, Crispld1:chr1:17764553-17764942:+, Crispld1:chr1:17764754-17765135:+, Crispld1:chr1:17764854-17765230:+, Crispld1:chr1:17765243-17765590:+, Crispld1:chr1:17765892-17766163:+, Crispld1:chr1:17765738-17766438:+, Crispld1:chr1:17770423-17770879:+, Crispld1:chr1:17771251-17771805:+, Crispld1:chr1:17777638-17778057:+	Crispld1:ENSMUST00000095075.4	Crispld1	NA	NA	9.01815e-21	NA	FALSE
1156	0.243995	0.329801	0.317363	0.147481	0.169882	TRUE	Inf	4 vs 1	0.272072	5 vs 1	-0.177928	-0.45	Trdn:chr10:33195914-33196201:+, Trdn:chr10:33196164-33196541:+, Trdn:chr10:33196659-33197066:+, Trdn:chr10:33199155-33199438:+, Trdn:chr10:33199967-33200409:+	Trdn:ENSMUST00000219982.1	Trdn	NA	NA	0.329801	NA	FALSE
1157	8.61671e-101	3.67572e-98	0.433543	0.29871	0.134833	FALSE	0.613951	2 vs 1	0.271809	3 vs 1	-0.126306	-0.398116	Cited2:chr10:17724383-17724970:+, Cited2:chr10:17725031-17725712:+, Cited2:chr10:17725286-17725687:+	Cited2:ENSMUST00000038107.8	Cited2	2.54557e-100	1.09294e-97	3.67572e-98	1.12347e-97	TRUE
1158	0.000422779	NA	0.775229	0.639469	0.135761	TRUE	0.66502	1 vs 2	0.271521	1 vs 2	0.550459	0.278937	Pyroxd2:chr19:42725792-42726214:-, Pyroxd2:chr19:42726572-42727013:-	Pyroxd2:ENSMUST00000236659.1	Pyroxd2	NA	NA	0.000422779	NA	FALSE
1159	3.32246e-25	2.52049e-26	0.194547	0.0632647	0.131282	TRUE	2.25184	1 vs 4	0.271286	1 vs 4	-0.577508	-0.848794	Rpp40:chr13:35893468-35893859:-, Rpp40:chr13:35895210-35895796:-, Rpp40:chr13:35895920-35896489:-, Rpp40:chr13:35896674-35897017:-	Rpp40:ENSMUST00000171686.8	Rpp40	NA	NA	3.32246e-25	NA	FALSE
1160	7.31477e-96	2.07031e-86	0.115087	0.0656636	0.0494234	TRUE	1.44434	1 vs 3	0.271247	2 vs 3	0.206159	-0.0650878	Fcor:chr8:3670293-3670761:-, Fcor:chr8:3671140-3671462:-, Fcor:chr8:3670844-3671680:-	Fcor:ENSMUST00000159364.2	Fcor	NA	NA	2.07031e-86	NA	FALSE
1161	3.08983e-07	2.63874e-07	0.541538	0.405995	0.135543	TRUE	0.547084	2 vs 1	0.271087	2 vs 1	0.0830759	-0.188011	Cnnm1:chr19:43495343-43495790:+, Cnnm1:chr19:43496764-43497240:+	Cnnm1:ENSMUST00000165311.2	Cnnm1	NA	NA	3.08983e-07	NA	FALSE
1162	1.20319e-18	5.87867e-16	0.86339	0.727856	0.135534	TRUE	0.859964	2 vs 1	0.271068	2 vs 1	0.72678	0.455712	Ccdc88a:chr11:29505097-29505678:+, Ccdc88a:chr11:29505512-29505940:+	Ccdc88a:ENSMUST00000239407.1	Ccdc88a	NA	NA	5.87867e-16	NA	FALSE
1163	6.83587e-37	4.98614e-59	0.265974	0.166178	0.0997956	TRUE	0.79684	3 vs 1	0.270583	3 vs 1	-0.222418	-0.493001	1700094D03Rik:chr3:90065486-90065951:+, 1700094D03Rik:chr3:90065753-90066093:+, 1700094D03Rik:chr3:90067961-90068347:+	1700094D03Rik:ENSMUST00000029551.2	1700094D03Rik	NA	NA	6.83587e-37	NA	FALSE
1164	3.9726e-213	6.75129e-187	0.260219	0.12239	0.137829	FALSE	1.12856	1 vs 2	0.270509	1 vs 3	-0.457935	-0.728444	Mon2:chr10:122992059-122992410:-, Mon2:chr10:122993981-122994504:-, Mon2:chr10:122994998-122995526:-	Mon2:ENSMUST00000073792.10	Mon2	1.94913e-212	3.06827e-186	6.75129e-187	3.12084e-186	TRUE
1165	0	0	0.343565	0.26238	0.081185	FALSE	1.54521	4 vs 1	0.270486	2 vs 1	0.569922	0.299436	Rad23b:chr4:55390339-55390790:+, Rad23b:chr4:55390837-55391246:+, Rad23b:chr4:55391168-55391563:+, Rad23b:chr4:55391862-55392237:+	Rad23b:ENSMUST00000030134.8	Rad23b	0	0	0	0	TRUE
1166	1.87275e-26	5.17291e-24	0.310621	0.26382	0.0468015	TRUE	1.08744	4 vs 2	0.27027	5 vs 2	0.10488	-0.165391	Zfp983:chr17:21662067-21663072:+, Zfp983:chr17:21662713-21663232:+, Zfp983:chr17:21662880-21663443:+, Zfp983:chr17:21663305-21663932:+, Zfp983:chr17:21664574-21665026:+, Zfp983:chr17:21666150-21666583:+	Zfp983:ENSMUST00000232827.1	Zfp983	NA	NA	5.17291e-24	NA	FALSE
1167	9.40032e-48	3.57602e-45	0.841522	0.714608	0.126914	TRUE	0.791516	1 vs 3	0.270177	1 vs 3	0.64311	0.372933	Ahctf1:chr1:179744880-179745260:-, Ahctf1:chr1:179744880-179745461:-, Ahctf1:chr1:179746023-179746468:-	Ahctf1:ENSMUST00000027768.13	Ahctf1	NA	NA	3.57602e-45	NA	FALSE
1168	0	3.01521e-267	0.926153	0.791082	0.135071	FALSE	1.19758	2 vs 1	0.270142	2 vs 1	0.852306	0.582164	Oxr1:chr15:41859718-41860471:+, Oxr1:chr15:41860633-41861048:+	Oxr1:ENSMUST00000110297.9	Oxr1	0	1.93736e-266	3.01521e-267	1.99981e-266	TRUE
1169	3.58433e-53	1.87554e-44	0.777693	0.75268	0.025013	TRUE	0.927134	1 vs 4	0.269975	3 vs 4	-0.24281	-0.512784	Nebl:chr2:17342657-17343042:-, Nebl:chr2:17342925-17343415:-, Nebl:chr2:17343529-17343947:-, Nebl:chr2:17343958-17344452:-, Nebl:chr2:17348096-17348621:-	Nebl:ENSMUST00000028080.11	Nebl	NA	NA	1.87554e-44	NA	FALSE
1170	2.55827e-24	1.1612e-27	0.685021	0.550053	0.134968	TRUE	0.576059	2 vs 1	0.269936	2 vs 1	0.370042	0.100106	Gna13:chr11:109380155-109380489:+, Gna13:chr11:109380315-109380705:+	Gna13:ENSMUST00000106702.3	Gna13	NA	NA	2.55827e-24	NA	FALSE
1171	1.90099e-60	1.10371e-59	0.302091	0.206259	0.0958314	TRUE	1.32424	2 vs 5	0.269761	3 vs 5	-0.11123	-0.380991	Orc3:chr4:34566781-34567148:-, Orc3:chr4:34567143-34567603:-, Orc3:chr4:34569245-34569661:-, Orc3:chr4:34569959-34570408:-, Orc3:chr4:34570766-34571102:-	Orc3:ENSMUST00000108142.7	Orc3	NA	NA	1.10371e-59	NA	FALSE
1172	4.10544e-07	8.14825e-06	0.450598	0.345505	0.105093	TRUE	0.569496	2 vs 3	0.269638	2 vs 3	0.136205	-0.133433	Il16:chr7:83642819-83643577:-, Il16:chr7:83643030-83643396:-, Il16:chr7:83643545-83643987:-	Il16:ENSMUST00000001792.11	Il16	NA	NA	8.14825e-06	NA	FALSE
1173	3.79102e-40	6.40476e-38	0.199002	0.0978381	0.101164	TRUE	1.17597	3 vs 1	0.269631	3 vs 1	-0.300439	-0.57007	Ercc8:chr13:108194115-108194558:+, Ercc8:chr13:108194578-108195047:+, Ercc8:chr13:108198882-108199284:+	Ercc8:ENSMUST00000054835.14	Ercc8	NA	NA	6.40476e-38	NA	FALSE
1174	5.30848e-18	8.27688e-17	0.617839	0.483058	0.134781	TRUE	0.548178	2 vs 1	0.269561	2 vs 1	0.235677	-0.0338836	Plcl2:chr17:50687712-50688194:+, Plcl2:chr17:50688109-50688495:+	Plcl2:ENSMUST00000043938.7	Plcl2	NA	NA	8.27688e-17	NA	FALSE
1175	1	NA	0.666667	0.531915	0.134752	TRUE	0.565314	1 vs 2	0.269504	1 vs 2	0.333333	0.0638298	Lrrc52:chr1:167444289-167444649:-, Lrrc52:chr1:167445602-167446109:-	Lrrc52:ENSMUST00000036643.5	Lrrc52	NA	NA	1	NA	FALSE
1176	0.0211047	NA	0.795768	0.661017	0.134751	TRUE	0.692223	2 vs 1	0.269502	2 vs 1	0.591536	0.322034	Ttc39a:chr4:109444069-109444684:+, Ttc39a:chr4:109444388-109444782:+	Ttc39a:ENSMUST00000064129.13	Ttc39a	NA	NA	0.0211047	NA	FALSE
1177	0.0759324	0.16326	0.272727	0.138182	0.134545	TRUE	0.849645	2 vs 1	0.269091	2 vs 1	-0.454545	-0.723636	Ttll6:chr11:96165063-96165493:+, Ttll6:chr11:96166496-96166661:+	Ttll6:ENSMUST00000167258.7	Ttll6	NA	NA	0.16326	NA	FALSE
1178	3.61605e-07	0.000269847	0.407006	0.358567	0.0484387	TRUE	0.909799	2 vs 3	0.269085	2 vs 3	0.355072	0.0859873	Pld6:chr11:59782708-59783044:-, Pld6:chr11:59783850-59784216:-, Pld6:chr11:59784058-59784582:-	Pld6:ENSMUST00000125307.1	Pld6	NA	NA	0.000269847	NA	FALSE
1179	0.000282867	NA	0.970297	0.835821	0.134476	TRUE	1.8589	2 vs 1	0.268952	2 vs 1	0.940594	0.671642	Gltpd2:chr11:70520381-70520791:+, Gltpd2:chr11:70522200-70522322:+	Gltpd2:ENSMUST00000057685.2	Gltpd2	NA	NA	0.000282867	NA	FALSE
1180	4.30564e-28	3.33102e-27	0.214964	0.0806258	0.134338	TRUE	1.13861	2 vs 1	0.268676	2 vs 1	-0.570073	-0.838748	Zfp775:chr6:48621144-48621602:+, Zfp775:chr6:48622853-48623261:+	Zfp775:ENSMUST00000204095.2	Zfp775	NA	NA	3.33102e-27	NA	FALSE
1181	7.58568e-182	2.84038e-155	0.411605	0.328677	0.082928	TRUE	1.48834	2 vs 5	0.268569	4 vs 5	0.312141	0.0435712	Lnpk:chr2:74514805-74515188:-, Lnpk:chr2:74516905-74517416:-, Lnpk:chr2:74518800-74519210:-, Lnpk:chr2:74520266-74520758:-, Lnpk:chr2:74521266-74521717:-	Lnpk:ENSMUST00000111993.8	Lnpk	NA	NA	2.84038e-155	NA	FALSE
1182	9.89084e-31	5.03932e-28	0.569987	0.412017	0.15797	TRUE	0.87211	2 vs 3	0.268362	1 vs 3	0.0208668	-0.247495	Slc66a1:chr4:139294028-139294397:-, Slc66a1:chr4:139294808-139295222:-, Slc66a1:chr4:139298460-139298890:-	Slc66a1:ENSMUST00000105801.8	Slc66a1	NA	NA	5.03932e-28	NA	FALSE
1183	7.34468e-107	4.80092e-106	0.333884	0.25909	0.0747938	FALSE	0.591709	2 vs 3	0.268151	2 vs 3	0.00856449	-0.259587	Arfrp1:chr2:181357796-181358250:-, Arfrp1:chr2:181358433-181358865:-, Arfrp1:chr2:181359280-181359641:-	Arfrp1:ENSMUST00000170190.7	Arfrp1	2.25309e-106	1.50208e-105	4.80092e-106	1.53155e-105	TRUE
1184	0.0785682	NA	0.524858	0.386345	0.138513	TRUE	0.622943	1 vs 2	0.267779	1 vs 3	0.0754717	-0.192308	Pycr1:chr11:120635701-120636058:-, Pycr1:chr11:120636728-120636963:-, Pycr1:chr11:120636772-120637086:-	Pycr1:ENSMUST00000170556.7	Pycr1	NA	NA	0.0785682	NA	FALSE
1185	1.45571e-22	3.68208e-19	0.859965	0.726087	0.133878	TRUE	0.840141	2 vs 1	0.267756	2 vs 1	0.71993	0.452174	Slitrk2:chrX:66656933-66657367:+, Slitrk2:chrX:66660922-66661402:+	Slitrk2:ENSMUST00000166241.1	Slitrk2	NA	NA	3.68208e-19	NA	FALSE
1186	2.0071e-37	7.90841e-33	0.317049	0.183174	0.133875	TRUE	0.727624	2 vs 1	0.267751	2 vs 1	-0.365901	-0.633652	Gm15446:chr5:109943551-109943996:+, Gm15446:chr5:109945221-109945618:+	Gm15446:ENSMUST00000112544.7	Gm15446	NA	NA	7.90841e-33	NA	FALSE
1187	2.93136e-286	2.87704e-265	0.741944	0.607761	0.134183	TRUE	-1.17197	4 vs 3	0.267715	5 vs 1	0.471161	0.203446	Lpgat1:chr1:191778291-191778612:+, Lpgat1:chr1:191779573-191780028:+, Lpgat1:chr1:191781999-191782459:+, Lpgat1:chr1:191782503-191783107:+, Lpgat1:chr1:191783879-191784257:+	Lpgat1:ENSMUST00000110855.7	Lpgat1	NA	NA	2.87704e-265	NA	FALSE
1188	7.89031e-70	5.98255e-63	0.69464	0.561753	0.132887	TRUE	1.76366	3 vs 1	0.267714	3 vs 1	0.212023	-0.0556913	Rfx7:chr9:72619792-72620246:+, Rfx7:chr9:72622422-72622888:+, Rfx7:chr9:72623971-72624386:+	Rfx7:ENSMUST00000093820.9	Rfx7	NA	NA	5.98255e-63	NA	FALSE
1189	1.9754e-68	6.85978e-65	0.492566	0.350539	0.142027	TRUE	1.5964	1 vs 4	0.267629	1 vs 4	-0.23504	-0.502669	Gpc4:chrX:52050322-52050748:-, Gpc4:chrX:52050821-52051341:-, Gpc4:chrX:52051291-52051765:-, Gpc4:chrX:52052971-52053424:-	Gpc4:ENSMUST00000033450.2	Gpc4	NA	NA	6.85978e-65	NA	FALSE
1190	0.591692	NA	0.57604	0.447628	0.128412	TRUE	1.03056	5 vs 1	0.267509	5 vs 1	0.156398	-0.111111	Gm43517:chr12:49391899-49392385:+, Gm43517:chr12:49392346-49392935:+, Gm43517:chr12:49392945-49393719:+, Gm43517:chr12:49393165-49393579:+, Gm43517:chr12:49393657-49394127:+	Gm43517:ENSMUST00000110746.1	Gm43517	NA	NA	0.591692	NA	FALSE
1191	8.1793e-63	2.02876e-63	0.712718	0.57685	0.135867	TRUE	0.838207	1 vs 3	0.267407	1 vs 3	0.143063	-0.124343	Usp46:chr5:73998597-73998885:-, Usp46:chr5:73998545-73999157:-, Usp46:chr5:74000001-74000394:-	Usp46:ENSMUST00000119154.7	Usp46	NA	NA	8.1793e-63	NA	FALSE
1192	1.68125e-08	3.52228e-07	0.522628	0.389053	0.133574	TRUE	0.541866	2 vs 1	0.267149	2 vs 1	0.0452555	-0.221893	Afmid:chr11:117838637-117839061:+, Afmid:chr11:117839524-117839962:+	Afmid:ENSMUST00000073388.12	Afmid	NA	NA	3.52228e-07	NA	FALSE
1193	1.68125e-08	3.52228e-07	0.522628	0.389053	0.133574	TRUE	0.541866	2 vs 1	0.267149	2 vs 1	0.0452555	-0.221893	Gm20708:chr11:117838636-117839061:+, Gm20708:chr11:117839524-117839962:+	Gm20708:ENSMUST00000132298.1	Gm20708	NA	NA	3.52228e-07	NA	FALSE
1194	4.94005e-10	6.81864e-10	0.566914	0.433604	0.13331	TRUE	0.536434	2 vs 1	0.26662	2 vs 1	0.133829	-0.132791	Gm4924:chr10:82379216-82379738:+, Gm4924:chr10:82380861-82381281:+	Gm4924:ENSMUST00000165906.1	Gm4924	NA	NA	6.81864e-10	NA	FALSE
1195	1.6329e-25	3.46692e-26	0.868001	0.75065	0.117351	TRUE	1.35131	3 vs 4	0.266378	1 vs 4	0.754917	0.488539	Pcdh18:chr3:49743276-49743632:-, Pcdh18:chr3:49743058-49743903:-, Pcdh18:chr3:49744108-49744539:-, Pcdh18:chr3:49744392-49744829:-	Pcdh18:ENSMUST00000191794.1	Pcdh18	NA	NA	1.6329e-25	NA	FALSE
1196	0.22165	0.337873	0.770541	0.636929	0.133612	TRUE	0.752223	1 vs 3	0.26634	1 vs 3	0.51634	0.25	Gm5148:chr3:37714190-37714598:-, Gm5148:chr3:37714190-37714779:-, Gm5148:chr3:37714444-37714791:-	Gm5148:ENSMUST00000079755.4	Gm5148	NA	NA	0.337873	NA	FALSE
1197	0	0	0.41858	0.262891	0.15569	FALSE	2.14461	3 vs 6	0.266151	1 vs 4	0.10409	-0.162061	Tardbp:chr4:148612329-148612743:-, Tardbp:chr4:148615411-148615831:-, Tardbp:chr4:148615439-148615995:-, Tardbp:chr4:148616617-148617341:-, Tardbp:chr4:148616858-148617192:-, Tardbp:chr4:148617477-148617780:-	Tardbp:ENSMUST00000084125.9	Tardbp	0	0	0	0	TRUE
1198	0.895822	0.590482	0.338938	0.382906	-0.0439676	TRUE	#NAME?	6 vs 1	0.265979	4 vs 1	0.35	0.084021	Tlr4:chr4:66841482-66841982:+, Tlr4:chr4:66841720-66842314:+, Tlr4:chr4:66842247-66842823:+, Tlr4:chr4:66842457-66842830:+, Tlr4:chr4:66843250-66843689:+, Tlr4:chr4:66844104-66844476:+, Tlr4:chr4:66844133-66844793:+, Tlr4:chr4:66845619-66846088:+, Tlr4:chr4:66846147-66846571:+, Tlr4:chr4:66846233-66846640:+, Tlr4:chr4:66846640-66847244:+	Tlr4:ENSMUST00000048096.11	Tlr4	NA	NA	0.895822	NA	FALSE
1199	0	4.10096e-290	0.927945	0.794972	0.132973	FALSE	1.20038	1 vs 2	0.265946	1 vs 2	0.855889	0.589944	Camk2b:chr11:5969644-5970019:-, Camk2b:chr11:5971549-5971920:-	Camk2b:ENSMUST00000109813.8	Camk2b	0	2.91412e-289	4.10096e-290	2.97897e-289	TRUE
1200	2.65868e-73	7.09624e-87	0.30412	0.171282	0.132838	FALSE	0.748816	1 vs 2	0.265677	1 vs 2	-0.39176	-0.657436	Snx12:chrX:101198983-101199409:-, Snx12:chrX:101211899-101212323:-	Snx12:ENSMUST00000077876.3	Snx12	6.70868e-73	1.97681e-86	2.65868e-73	6.87407e-73	TRUE
1201	0.0570634	0.13831	0.860056	0.727273	0.132784	TRUE	0.834928	2 vs 1	0.265567	2 vs 1	0.720113	0.454545	Eomes:chr9:118484973-118485394:+, Eomes:chr9:118485700-118486132:+	Eomes:ENSMUST00000035020.14	Eomes	NA	NA	0.13831	NA	FALSE
1202	1.29752e-57	1.35254e-56	0.266253	0.13234	0.133913	TRUE	2.55449	3 vs 1	0.265562	3 vs 1	-0.00569878	-0.271261	Emb:chr13:117272903-117273419:+, Emb:chr13:117273719-117274169:+, Emb:chr13:117277906-117278290:+	Emb:ENSMUST00000022242.8	Emb	NA	NA	1.35254e-56	NA	FALSE
1203	0.0290967	0.0251241	0.878378	0.769021	0.109357	TRUE	#NAME?	2 vs 1	0.265529	3 vs 1	0.756757	0.491228	Slc12a3:chr8:94365809-94366309:+, Slc12a3:chr8:94366913-94367541:+, Slc12a3:chr8:94367176-94367541:+	Slc12a3:ENSMUST00000034218.4	Slc12a3	NA	NA	0.0290967	NA	FALSE
1204	0.00659042	NA	0.972222	0.839623	0.1326	TRUE	1.89993	2 vs 1	0.265199	2 vs 1	0.944444	0.679245	Hspa1l:chr17:34978754-34979155:+, Hspa1l:chr17:34978887-34979259:+	Hspa1l:ENSMUST00000007248.4	Hspa1l	NA	NA	0.00659042	NA	FALSE
1205	4.43619e-101	2.89781e-96	0.725988	0.593415	0.132573	FALSE	0.596262	1 vs 2	0.265146	1 vs 2	0.451977	0.186831	Macir:chr1:97643857-97644258:-, Macir:chr1:97644978-97645361:-	Macir:ENSMUST00000053033.13	Macir	1.31985e-100	8.54063e-96	2.89781e-96	8.76129e-96	TRUE
1206	3.29747e-24	1.95528e-22	0.756888	0.616263	0.140625	TRUE	0.886356	3 vs 1	0.264733	3 vs 1	0.186661	-0.078072	Nsd2:chr5:33895109-33895560:+, Nsd2:chr5:33897276-33897897:+, Nsd2:chr5:33897637-33897989:+	Nsd2:ENSMUST00000075812.10	Nsd2	NA	NA	1.95528e-22	NA	FALSE
1207	0.00866856	0.00725312	0.554758	0.422414	0.132344	TRUE	0.532785	1 vs 2	0.264688	1 vs 2	0.109515	-0.155172	Sptssb:chr3:69819539-69819919:-, Sptssb:chr3:69820322-69820827:-	Sptssb:ENSMUST00000051239.12	Sptssb	NA	NA	0.00866856	NA	FALSE
1208	9.67651e-30	4.80669e-25	0.331906	0.199571	0.132335	TRUE	0.689398	2 vs 1	0.264669	2 vs 1	-0.336188	-0.600857	Myo1c:chr11:75673517-75673964:+, Myo1c:chr11:75674247-75674634:+	Myo1c:ENSMUST00000102505.9	Myo1c	NA	NA	4.80669e-25	NA	FALSE
1209	2.85375e-34	1.54852e-36	0.191884	0.0545839	0.1373	TRUE	1.77983	3 vs 1	0.264464	3 vs 1	-0.64213	-0.906593	Rabl3:chr16:37571977-37572442:+, Rabl3:chr16:37573082-37573589:+, Rabl3:chr16:37573554-37573907:+	Rabl3:ENSMUST00000023524.12	Rabl3	NA	NA	2.85375e-34	NA	FALSE
1210	5.74067e-101	9.59477e-110	0.724604	0.604135	0.120469	TRUE	3.78079	1 vs 5	0.264376	3 vs 5	0.691254	0.426879	Mlkl:chr8:111308908-111309091:-, Mlkl:chr8:111309569-111309992:-, Mlkl:chr8:111309769-111309961:-, Mlkl:chr8:111310989-111311826:-, Mlkl:chr8:111311743-111312160:-	Mlkl:ENSMUST00000056157.13	Mlkl	NA	NA	5.74067e-101	NA	FALSE
1211	1.20547e-21	1.95796e-21	0.360588	0.228415	0.132173	TRUE	0.64447	1 vs 2	0.264346	1 vs 2	-0.278823	-0.543169	Plekhm1:chr11:103364274-103364642:-, Plekhm1:chr11:103365013-103365451:-	Plekhm1:ENSMUST00000041272.9	Plekhm1	NA	NA	1.95796e-21	NA	FALSE
1212	1.02518e-163	2.50774e-138	0.534806	0.402703	0.132103	FALSE	0.533666	1 vs 2	0.264207	1 vs 2	0.0696121	-0.194595	G3bp2:chr5:92052105-92052523:-, G3bp2:chr5:92054453-92054876:-	G3bp2:ENSMUST00000167918.7	G3bp2	4.1352e-163	9.26315e-138	2.50774e-138	9.47743e-138	TRUE
1213	1.62574e-68	2.48625e-79	0.216822	0.0847603	0.132062	TRUE	1.09508	2 vs 1	0.264123	2 vs 1	-0.566356	-0.830479	Stard10:chr7:101345897-101346408:+, Stard10:chr7:101346217-101346638:+	Stard10:ENSMUST00000163799.8	Stard10	NA	NA	1.62574e-68	NA	FALSE
1214	1.41166e-11	4.88982e-12	0.498824	0.366792	0.132032	TRUE	0.541299	2 vs 1	0.264064	2 vs 1	-0.00235294	-0.266417	Zfp758:chr17:22376889-22377328:+, Zfp758:chr17:22378337-22378774:+	Zfp758:ENSMUST00000149699.7	Zfp758	NA	NA	1.41166e-11	NA	FALSE
1215	2.08428e-08	1.26833e-08	0.758798	0.66161	0.097188	TRUE	2.32597	7 vs 1	0.263954	5 vs 1	0.161765	-0.10219	Gpr157:chr4:150102407-150102856:+, Gpr157:chr4:150103032-150103194:+, Gpr157:chr4:150103956-150104279:+, Gpr157:chr4:150104462-150105541:+, Gpr157:chr4:150105159-150105333:+, Gpr157:chr4:150105293-150105644:+, Gpr157:chr4:150105639-150105821:+, Gpr157:chr4:150105642-150105932:+, Gpr157:chr4:150105727-150106007:+	Gpr157:ENSMUST00000094451.3	Gpr157	NA	NA	2.08428e-08	NA	FALSE
1216	6.36842e-258	5.97542e-292	0.883202	0.761344	0.121858	FALSE	1.79048	3 vs 1	0.26373	3 vs 1	0.46572	0.201989	Tmem47:chrX:81095410-81095960:+, Tmem47:chrX:81096009-81096576:+, Tmem47:chrX:81097160-81097684:+, Tmem47:chrX:81097470-81097935:+	Tmem47:ENSMUST00000026760.2	Tmem47	3.6849e-257	4.30076e-291	6.36842e-258	4.07871e-257	TRUE
1217	1.29106e-59	2.02592e-70	0.33536	0.195028	0.140332	TRUE	1.21983	1 vs 2	0.263458	1 vs 2	0.129405	-0.134053	Nectin3:chr16:46442648-46443105:-, Nectin3:chr16:46447080-46447541:-, Nectin3:chr16:46447582-46448025:-, Nectin3:chr16:46448005-46448456:-	Nectin3:ENSMUST00000023334.14	Nectin3	NA	NA	1.29106e-59	NA	FALSE
1218	1.35843e-47	4.99951e-44	0.539152	0.494421	0.044731	TRUE	0.764213	3 vs 2	0.263269	3 vs 2	-0.110088	-0.373357	Atg7:chr6:114858890-114859255:+, Atg7:chr6:114859547-114859979:+, Atg7:chr6:114860212-114860650:+	Atg7:ENSMUST00000032457.16	Atg7	NA	NA	4.99951e-44	NA	FALSE
1219	0.000730541	0.00200392	0.468137	0.337513	0.130624	TRUE	0.660964	1 vs 3	0.263268	1 vs 3	-0.0163934	-0.279661	Pask:chr1:93308707-93309129:-, Pask:chr1:93309380-93309824:-, Pask:chr1:93309777-93310212:-	Pask:ENSMUST00000027493.3	Pask	NA	NA	0.00200392	NA	FALSE
1220	6.61574330302989e-312	1.47588510755631e-311	0.924346	0.792818	0.131527	FALSE	1.16091	1 vs 2	0.263055	1 vs 2	0.848691	0.585636	Serp1:chr3:58521927-58522337:-, Serp1:chr3:58523531-58523952:-	Serp1:ENSMUST00000029385.8	Serp1	4.64486077928186e-311	1.11993634632215e-310	1.47588510755631e-311	1.15725944414928e-310	TRUE
1221	3.96189e-14	4.60102e-12	0.367335	0.21803	0.149305	TRUE	1.08956	1 vs 3	0.262938	1 vs 4	-0.14978	-0.412718	Dhx37:chr5:125412448-125412801:-, Dhx37:chr5:125413743-125414245:-, Dhx37:chr5:125414146-125414439:-, Dhx37:chr5:125414508-125414713:-	Dhx37:ENSMUST00000169485.5	Dhx37	NA	NA	4.60102e-12	NA	FALSE
1222	2.03653e-14	3.80748e-17	0.367237	0.235816	0.131421	TRUE	0.631669	1 vs 2	0.262842	1 vs 2	-0.265527	-0.528369	Erich1:chr8:14025825-14026282:-, Erich1:chr8:14027516-14027921:-	Erich1:ENSMUST00000110813.4	Erich1	NA	NA	2.03653e-14	NA	FALSE
1223	2.07523e-40	1.32714e-39	0.525305	0.414581	0.110724	TRUE	0.72141	2 vs 3	0.262679	1 vs 3	0.204714	-0.0579655	Gtpbp8:chr16:44736765-44737139:-, Gtpbp8:chr16:44738834-44739279:-, Gtpbp8:chr16:44739027-44739434:-	Gtpbp8:ENSMUST00000162512.7	Gtpbp8	NA	NA	1.32714e-39	NA	FALSE
1224	3.48061e-83	2.48562e-79	0.580579	0.449313	0.131266	FALSE	0.528599	1 vs 2	0.262533	1 vs 2	0.161158	-0.101375	Bloc1s4:chr5:36747348-36747709:-, Bloc1s4:chr5:36747561-36748028:-	Bloc1s4:ENSMUST00000071949.4	Bloc1s4	9.27057e-83	6.55406e-79	2.48562e-79	6.69481e-79	TRUE
1225	2.11266e-72	9.09668e-61	0.176759	0.0455799	0.13118	TRUE	1.50318	1 vs 2	0.262359	1 vs 2	-0.646481	-0.90884	H2-T22:chr17:36037128-36037530:-, H2-T22:chr17:36038360-36038758:-	H2-T22:ENSMUST00000058801.14	H2-T22	NA	NA	9.09668e-61	NA	FALSE
1226	0	2.84244e-286	0.881991	0.750857	0.131134	FALSE	0.908234	2 vs 1	0.262268	2 vs 1	0.763983	0.501715	Tusc2:chr9:107564698-107565061:+, Tusc2:chr9:107565723-107566156:+	Tusc2:ENSMUST00000010198.4	Tusc2	0	1.95359e-285	2.84244e-286	1.98734e-285	TRUE
1227	5.15556e-34	1.16227e-28	0.734173	0.585223	0.14895	TRUE	1.47918	6 vs 3	0.262176	6 vs 1	0.2682	0.0060241	Osbpl6:chr2:76595755-76596138:+, Osbpl6:chr2:76595919-76596234:+, Osbpl6:chr2:76596189-76596648:+, Osbpl6:chr2:76598595-76599101:+, Osbpl6:chr2:76599146-76599613:+, Osbpl6:chr2:76599973-76600539:+, Osbpl6:chr2:76600351-76600647:+	Osbpl6:ENSMUST00000111929.7	Osbpl6	NA	NA	1.16227e-28	NA	FALSE
1228	4.32824e-21	1.42505e-20	0.269862	0.142189	0.127674	TRUE	0.942384	3 vs 1	0.262099	3 vs 1	-0.409406	-0.671505	Dnajc25:chr4:59022600-59023061:+, Dnajc25:chr4:59023420-59023771:+, Dnajc25:chr4:59025186-59025629:+	Dnajc25:ENSMUST00000095070.3	Dnajc25	NA	NA	1.42505e-20	NA	FALSE
1229	0.176051	0.30586	0.7	0.568966	0.131034	TRUE	0.569666	2 vs 1	0.262069	2 vs 1	0.4	0.137931	Gadl1:chr9:116074007-116074390:+, Gadl1:chr9:116075795-116076176:+	Gadl1:ENSMUST00000069651.12	Gadl1	NA	NA	0.30586	NA	FALSE
1230	1.69561e-12	5.63663e-10	0.8837	0.752688	0.131011	TRUE	0.91494	1 vs 2	0.262023	1 vs 2	0.767399	0.505376	Shld3:chr13:104173639-104174102:-, Shld3:chr13:104173966-104174453:-	Shld3:ENSMUST00000133280.1	Shld3	NA	NA	5.63663e-10	NA	FALSE
1231	5.23052e-70	8.96001e-63	0.549745	0.429349	0.120396	TRUE	0.994351	2 vs 1	0.261956	5 vs 1	0.21582	-0.0461356	Fam210b:chr2:172352555-172353004:+, Fam210b:chr2:172353328-172353550:+, Fam210b:chr2:172353111-172353996:+, Fam210b:chr2:172353525-172353921:+, Fam210b:chr2:172355356-172355749:+	Fam210b:ENSMUST00000028995.4	Fam210b	NA	NA	8.96001e-63	NA	FALSE
1232	9.22984e-106	5.65428e-87	0.899735	0.768045	0.131691	TRUE	1.7085	1 vs 3	0.261822	1 vs 3	0.813499	0.551677	Tlcd4:chr3:121201946-121202379:-, Tlcd4:chr3:121204739-121205151:-, Tlcd4:chr3:121206917-121207337:-	Tlcd4:ENSMUST00000128909.7	Tlcd4	NA	NA	5.65428e-87	NA	FALSE
1233	5.7419e-154	1.77009e-137	0.62431	0.493116	0.131194	FALSE	0.712578	1 vs 3	0.261594	1 vs 3	0.264766	0.00317194	Lman2:chr13:55343778-55344199:-, Lman2:chr13:55345325-55345773:-, Lman2:chr13:55346690-55347104:-	Lman2:ENSMUST00000021940.7	Lman2	2.18479e-153	6.4813e-137	1.77009e-137	6.64475e-137	TRUE
1234	6.78324e-242	1.23388e-224	0.387517	0.256724	0.130793	FALSE	0.605306	2 vs 1	0.261587	2 vs 1	-0.224965	-0.486552	Rcn2:chr9:56058458-56059031:+, Rcn2:chr9:56058759-56059088:+	Rcn2:ENSMUST00000114276.2	Rcn2	3.7197e-241	6.65345e-224	1.23388e-224	6.76619e-224	TRUE
1235	1.29288e-297	4.30426e-290	0.262614	0.144224	0.11839	FALSE	1.63962	5 vs 1	0.261533	5 vs 4	-0.300877	-0.56241	Agpat5:chr8:18881661-18882063:+, Agpat5:chr8:18881865-18882681:+, Agpat5:chr8:18882173-18882719:+, Agpat5:chr8:18883018-18883470:+, Agpat5:chr8:18890875-18891361:+	Agpat5:ENSMUST00000149565.7	Agpat5	8.57493e-297	3.04567e-289	4.30426e-290	3.11317e-289	TRUE
1236	5.00235e-63	2.27972e-62	0.225475	0.173999	0.0514757	TRUE	0.958388	4 vs 6	0.261092	5 vs 6	-0.204388	-0.46548	Nt5c2:chr19:46882615-46883043:-, Nt5c2:chr19:46883228-46883679:-, Nt5c2:chr19:46885327-46885747:-, Nt5c2:chr19:46886763-46887189:-, Nt5c2:chr19:46888302-46888680:-, Nt5c2:chr19:46888542-46889055:-	Nt5c2:ENSMUST00000235234.1	Nt5c2	NA	NA	2.27972e-62	NA	FALSE
1237	1.76011e-71	1.00685e-77	0.267078	0.13773	0.129348	TRUE	1.3526	1 vs 2	0.260801	1 vs 2	-0.288478	-0.54928	Sox12:chr2:152393606-152393971:-, Sox12:chr2:152394876-152395165:-, Sox12:chr2:152394882-152395446:-	Sox12:ENSMUST00000182625.1	Sox12	NA	NA	1.76011e-71	NA	FALSE
1238	4.65481e-33	1.76057e-32	0.691754	0.561397	0.130356	TRUE	0.561496	1 vs 2	0.260713	1 vs 2	0.383507	0.122794	Tbrg4:chr11:6615550-6615935:-, Tbrg4:chr11:6616382-6616778:-	Tbrg4:ENSMUST00000189268.6	Tbrg4	NA	NA	1.76057e-32	NA	FALSE
1239	0.0296951	NA	0.229167	0.0989011	0.130266	TRUE	0.996472	1 vs 2	0.260531	1 vs 2	-0.541667	-0.802198	Gbp11:chr5:105321572-105321778:-, Gbp11:chr5:105322967-105323391:-	Gbp11:ENSMUST00000171587.1	Gbp11	NA	NA	0.0296951	NA	FALSE
1240	2.04185e-155	1.999e-146	0.417887	0.317603	0.100284	FALSE	1.13404	3 vs 1	0.260405	2 vs 1	0.465116	0.204711	Huwe1:chrX:151934199-151934531:+, Huwe1:chrX:151934495-151934948:+, Huwe1:chrX:151935018-151935424:+	Huwe1:ENSMUST00000026292.14	Huwe1	7.84034e-155	7.65372e-146	1.999e-146	7.83722e-146	TRUE
1241	6.82295e-25	2.47431e-24	0.349117	0.258585	0.0905323	TRUE	0.972743	3 vs 2	0.26037	3 vs 1	0.00380623	-0.256564	Guf1:chr5:69571533-69571725:+, Guf1:chr5:69571370-69572213:+, Guf1:chr5:69572678-69573152:+, Guf1:chr5:69573205-69573715:+, Guf1:chr5:69574258-69574689:+, Guf1:chr5:69574009-69575047:+	Guf1:ENSMUST00000087228.10	Guf1	NA	NA	2.47431e-24	NA	FALSE
1242	0	5.47092e-246	0.25003	0.11991	0.13012	FALSE	0.894828	2 vs 1	0.26024	2 vs 1	-0.49994	-0.760179	Klf6:chr13:5867347-5867862:+, Klf6:chr13:5870014-5870449:+	Klf6:ENSMUST00000000080.7	Klf6	0	3.20795e-245	5.47092e-246	3.30223e-245	TRUE
1243	3.08635e-07	1.21325e-07	0.66866	0.538686	0.129974	TRUE	0.547078	1 vs 2	0.259948	1 vs 2	0.337321	0.0773723	A930004D18Rik:chr2:18025161-18025500:-, A930004D18Rik:chr2:18025270-18025800:-	A930004D18Rik:ENSMUST00000066163.2	A930004D18Rik	NA	NA	3.08635e-07	NA	FALSE
1244	4.49687e-18	3.5068e-14	0.180072	0.0501567	0.129915	TRUE	1.42528	1 vs 2	0.259831	1 vs 2	-0.639856	-0.899687	1810049J17Rik:chr15:12318342-12318710:-, 1810049J17Rik:chr15:12320732-12321254:-	1810049J17Rik:ENSMUST00000180521.1	1810049J17Rik	NA	NA	3.5068e-14	NA	FALSE
1245	0.000150324	0.000270523	0.666669	0.65788	0.00878956	TRUE	-1.42922	2 vs 8	0.259791	1 vs 2	0.324468	0.0646766	Zfp595:chr13:67312925-67313402:-, Zfp595:chr13:67313616-67314103:-, Zfp595:chr13:67314257-67314871:-, Zfp595:chr13:67314386-67314784:-, Zfp595:chr13:67314788-67315592:-, Zfp595:chr13:67316085-67316315:-, Zfp595:chr13:67315839-67316879:-, Zfp595:chr13:67316328-67316628:-	Zfp595:ENSMUST00000168892.8	Zfp595	NA	NA	0.000270523	NA	FALSE
1246	9.03988e-123	3.63333e-115	0.298655	0.189789	0.108866	FALSE	0.676272	2 vs 1	0.259689	2 vs 1	-0.301209	-0.560897	Hacd2:chr16:35106211-35106583:+, Hacd2:chr16:35108781-35109227:+, Hacd2:chr16:35109679-35110058:+	Hacd2:ENSMUST00000061156.9	Hacd2	2.9919e-122	1.20895e-114	3.63333e-115	1.22671e-114	TRUE
1247	0.000222477	0.000201067	0.622407	0.492574	0.129832	TRUE	0.529481	2 vs 1	0.259665	2 vs 1	0.244813	-0.0148515	Trim16:chr11:62840921-62841373:+, Trim16:chr11:62842695-62842960:+	Trim16:ENSMUST00000055006.11	Trim16	NA	NA	0.000222477	NA	FALSE
1248	1.52967e-59	1.06775e-56	0.853236	0.728903	0.124332	TRUE	1.04752	1 vs 3	0.259611	1 vs 2	0.596186	0.336575	Utp6:chr11:79933900-79934316:-, Utp6:chr11:79934742-79935169:-, Utp6:chr11:79935706-79936126:-	Utp6:ENSMUST00000043152.5	Utp6	NA	NA	1.06775e-56	NA	FALSE
1249	5.66714e-27	1.92939e-25	0.576181	0.4384	0.137781	TRUE	1.23734	1 vs 3	0.259567	1 vs 3	-0.0290102	-0.288577	E2f1:chr2:154559400-154559692:-, E2f1:chr2:154559535-154560020:-, E2f1:chr2:154560010-154560420:-	E2f1:ENSMUST00000103145.10	E2f1	NA	NA	1.92939e-25	NA	FALSE
1250	2.32107e-23	4.42986e-25	0.247038	0.167683	0.0793555	TRUE	0.727296	1 vs 3	0.259412	2 vs 3	-0.0807414	-0.340153	Dscam:chr16:96590889-96591408:-, Dscam:chr16:96592037-96592428:-, Dscam:chr16:96592358-96592791:-	Dscam:ENSMUST00000056102.8	Dscam	NA	NA	2.32107e-23	NA	FALSE
1251	2.27514e-52	1.89515e-54	0.860864	0.73116	0.129705	TRUE	0.821973	2 vs 1	0.259409	2 vs 1	0.721729	0.46232	Gadd45b:chr10:80931317-80931730:+, Gadd45b:chr10:80931812-80932204:+	Gadd45b:ENSMUST00000015456.9	Gadd45b	NA	NA	2.27514e-52	NA	FALSE
1252	2.72989e-13	3.79531e-11	0.822089	0.692407	0.129683	TRUE	0.719172	1 vs 2	0.259365	1 vs 2	0.644178	0.384813	Maf:chr8:115682937-115683286:-, Maf:chr8:115682993-115683795:-	Maf:ENSMUST00000069009.6	Maf	NA	NA	3.79531e-11	NA	FALSE
1253	1.60628e-104	7.92234e-96	0.585876	0.455975	0.129901	TRUE	0.928035	1 vs 2	0.259256	1 vs 2	0.437244	0.177988	Nfyb:chr10:82748695-82749196:-, Nfyb:chr10:82749892-82750409:-, Nfyb:chr10:82750229-82750534:-	Nfyb:ENSMUST00000130911.7	Nfyb	NA	NA	7.92234e-96	NA	FALSE
1254	9.20967e-89	2.43072e-85	0.545225	0.415386	0.129838	TRUE	1.01714	3 vs 1	0.259121	3 vs 1	0.0855274	-0.173593	Gpr107:chr2:31214205-31214668:+, Gpr107:chr2:31216153-31216610:+, Gpr107:chr2:31218037-31218601:+	Gpr107:ENSMUST00000056433.6	Gpr107	NA	NA	2.43072e-85	NA	FALSE
1255	0.00126168	0.00115252	0.359268	0.22984	0.129427	TRUE	0.898759	1 vs 3	0.259008	1 vs 3	-0.255077	-0.514085	Pde11a:chr2:75985808-75986223:-, Pde11a:chr2:75987597-75988060:-, Pde11a:chr2:75989046-75989482:-	Pde11a:ENSMUST00000099992.9	Pde11a	NA	NA	0.00126168	NA	FALSE
1256	0	0	0.199133	0.0807409	0.118392	FALSE	1.23145	3 vs 1	0.258926	3 vs 1	-0.500107	-0.759034	Ube2k:chr5:65594784-65595151:+, Ube2k:chr5:65595344-65595797:+, Ube2k:chr5:65598527-65598997:+	Ube2k:ENSMUST00000142407.7	Ube2k	0	0	0	0	TRUE
1257	1.84235e-148	6.59917e-144	0.350964	0.232519	0.118446	TRUE	1.91176	1 vs 4	0.258751	1 vs 4	0.0345945	-0.224156	Spryd7:chr14:61531785-61532205:-, Spryd7:chr14:61533826-61534241:-, Spryd7:chr14:61534203-61534700:-, Spryd7:chr14:61534700-61535279:-	Spryd7:ENSMUST00000022497.14	Spryd7	NA	NA	6.59917e-144	NA	FALSE
1258	3.63949e-21	3.45665e-22	0.84832	0.759755	0.0885649	TRUE	-2.29609	2 vs 3	0.258617	1 vs 2	0.596031	0.337414	Rlf:chr4:121145847-121146197:-, Rlf:chr4:121145902-121146517:-, Rlf:chr4:121146174-121146386:-	Rlf:ENSMUST00000168615.7	Rlf	NA	NA	3.63949e-21	NA	FALSE
1259	2.71936e-59	1.03157e-63	0.42689	0.316294	0.110596	TRUE	0.82635	3 vs 1	0.258477	3 vs 2	-0.356207	-0.614684	Cmtr1:chr17:29702296-29702747:+, Cmtr1:chr17:29702972-29703413:+, Cmtr1:chr17:29705593-29705979:+	Cmtr1:ENSMUST00000024816.12	Cmtr1	NA	NA	2.71936e-59	NA	FALSE
1260	2.30851e-275	1.43163e-223	0.267885	0.138679	0.129206	FALSE	0.820927	1 vs 2	0.258412	1 vs 2	-0.46423	-0.722642	Serinc3:chr2:163623268-163623676:-, Serinc3:chr2:163624584-163625091:-	Serinc3:ENSMUST00000017851.3	Serinc3	1.4454e-274	7.62175e-223	1.43163e-223	7.7493e-223	TRUE
1261	1.08804e-36	2.4142e-29	0.173425	0.0443392	0.129086	TRUE	1.50899	1 vs 2	0.258172	1 vs 2	-0.653149	-0.911322	Poglut2:chr1:44103723-44104362:-, Poglut2:chr1:44106857-44107188:-	Poglut2:ENSMUST00000065767.8	Poglut2	NA	NA	2.4142e-29	NA	FALSE
1262	4.565e-81	2.74357e-84	0.304389	0.175451	0.128938	FALSE	0.720995	1 vs 2	0.257877	1 vs 2	-0.391222	-0.649099	Csf2ra:chr19:61223953-61224537:-, Csf2ra:chr19:61224318-61224790:-	Csf2ra:ENSMUST00000076046.6	Csf2ra	1.19689e-80	7.51793e-84	4.565e-81	1.25369e-80	TRUE
1263	1.33376e-51	1.02247e-46	0.34414	0.220128	0.124011	TRUE	1.5841	3 vs 2	0.257734	3 vs 1	-0.387461	-0.645195	Stxbp2:chr8:3642576-3642798:+, Stxbp2:chr8:3643375-3643574:+, Stxbp2:chr8:3643159-3643839:+, Stxbp2:chr8:3643658-3644015:+	Stxbp2:ENSMUST00000160708.7	Stxbp2	NA	NA	1.02247e-46	NA	FALSE
1264	4.00663e-85	4.73333e-78	0.856132	0.727273	0.12886	TRUE	0.802702	2 vs 1	0.257719	2 vs 1	0.712265	0.454545	Acap3:chr4:155906345-155906840:+, Acap3:chr4:155906856-155907304:+	Acap3:ENSMUST00000079031.5	Acap3	NA	NA	4.73333e-78	NA	FALSE
1265	1.14584e-38	2.68758e-40	0.334099	0.205399	0.1287	TRUE	0.663183	1 vs 2	0.2574	1 vs 2	-0.331803	-0.589203	Atl2:chr17:79848320-79848743:-, Atl2:chr17:79848986-79849437:-	Atl2:ENSMUST00000068282.6	Atl2	NA	NA	1.14584e-38	NA	FALSE
1266	3.71581e-86	3.69536e-83	0.452514	0.323819	0.128695	FALSE	0.54576	1 vs 2	0.257391	1 vs 2	-0.0949715	-0.352362	Gpbp1:chr13:111425623-111426060:-, Gpbp1:chr13:111426091-111426544:-	Gpbp1:ENSMUST00000047627.13	Gpbp1	1.00729e-85	1.00115e-82	3.69536e-83	1.03004e-82	TRUE
1267	3.48239e-113	6.44968e-109	0.323194	0.267417	0.0557768	TRUE	0.899262	2 vs 5	0.257306	4 vs 5	0.451845	0.19454	Ash2l:chr8:25815298-25815798:-, Ash2l:chr8:25815980-25816291:-, Ash2l:chr8:25816086-25816640:-, Ash2l:chr8:25816803-25817242:-, Ash2l:chr8:25817285-25817646:-	Ash2l:ENSMUST00000068892.14	Ash2l	NA	NA	6.44968e-109	NA	FALSE
1268	2.2829e-45	7.23801e-31	0.947661	0.819088	0.128572	TRUE	1.38607	2 vs 1	0.257145	2 vs 1	0.895322	0.638177	Zfp655:chr5:145245410-145245863:+, Zfp655:chr5:145246922-145247348:+	Zfp655:ENSMUST00000199322.4	Zfp655	NA	NA	7.23801e-31	NA	FALSE
1269	0.00627918	0.00975141	0.531469	0.402941	0.128527	TRUE	0.519266	1 vs 2	0.257055	1 vs 2	0.0629371	-0.194118	Endou:chr15:97711011-97711386:-, Endou:chr15:97711824-97712255:-	Endou:ENSMUST00000023105.4	Endou	NA	NA	0.00975141	NA	FALSE
1270	0.627751	NA	0.6	0.471579	0.128421	TRUE	0.519272	1 vs 2	0.256842	1 vs 2	0.2	-0.0568421	Msx2:chr13:53466881-53467200:-, Msx2:chr13:53467831-53468238:-	Msx2:ENSMUST00000021922.9	Msx2	NA	NA	0.627751	NA	FALSE
1271	1.71164e-23	6.10851e-14	0.681765	0.553345	0.12842	TRUE	0.5477	2 vs 1	0.25684	2 vs 1	0.363531	0.106691	Dcn:chr10:97517392-97517740:+, Dcn:chr10:97517768-97518202:+	Dcn:ENSMUST00000105287.10	Dcn	NA	NA	6.10851e-14	NA	FALSE
1272	2.50364e-71	7.49197e-67	0.674744	0.584407	0.0903371	TRUE	0.898674	3 vs 1	0.256796	3 vs 2	-0.147779	-0.404575	Plcl1:chr1:55751175-55751712:+, Plcl1:chr1:55752560-55753000:+, Plcl1:chr1:55753699-55754153:+	Plcl1:ENSMUST00000042986.9	Plcl1	NA	NA	7.49197e-67	NA	FALSE
1273	4.2705e-264	3.85864e-276	0.212209	0.0835491	0.12866	TRUE	2.68029	2 vs 5	0.2567	2 vs 5	-0.0232749	-0.279975	Aasdhppt:chr9:4283649-4284023:-, Aasdhppt:chr9:4286396-4286815:-, Aasdhppt:chr9:4294660-4295314:-, Aasdhppt:chr9:4295914-4296399:-, Aasdhppt:chr9:4296584-4296928:-	Aasdhppt:ENSMUST00000051589.8	Aasdhppt	NA	NA	4.2705e-264	NA	FALSE
1274	3.52349e-36	3.65093e-35	0.394134	0.306553	0.0875809	TRUE	1.60015	4 vs 2	0.256637	3 vs 2	0.277428	0.0207914	Zbtb44:chr9:31069494-31070029:+, Zbtb44:chr9:31069837-31070262:+, Zbtb44:chr9:31070836-31071228:+, Zbtb44:chr9:31073327-31073767:+, Zbtb44:chr9:31074446-31074876:+, Zbtb44:chr9:31075477-31075885:+	Zbtb44:ENSMUST00000115222.9	Zbtb44	NA	NA	3.65093e-35	NA	FALSE
1275	1.98311e-18	1.7012e-19	0.424547	0.29735	0.127197	TRUE	0.584669	2 vs 1	0.256514	3 vs 1	-0.144098	-0.400612	Ints12:chr3:133109107-133109625:+, Ints12:chr3:133109664-133110107:+, Ints12:chr3:133110560-133110988:+	Ints12:ENSMUST00000029650.8	Ints12	NA	NA	1.98311e-18	NA	FALSE
1276	0.0106506	NA	0.450544	0.313366	0.137178	TRUE	2.41653	2 vs 3	0.256486	2 vs 3	-0.414747	-0.671233	F8:chrX:75170350-75170706:-, F8:chrX:75170485-75171232:-, F8:chrX:75172663-75173083:-	F8:ENSMUST00000033539.12	F8	NA	NA	0.0106506	NA	FALSE
1277	2.28314e-207	1.30372e-211	0.402487	0.303353	0.0991337	TRUE	-1.50954	4 vs 7	0.256468	3 vs 9	-0.00723498	-0.263703	Lztfl1:chr9:123694406-123694765:-, Lztfl1:chr9:123695248-123695687:-, Lztfl1:chr9:123696989-123697406:-, Lztfl1:chr9:123697508-123697957:-, Lztfl1:chr9:123696975-123697772:-, Lztfl1:chr9:123697645-123698316:-, Lztfl1:chr9:123698298-123698721:-, Lztfl1:chr9:123699078-123699605:-, Lztfl1:chr9:123699612-123700025:-, Lztfl1:chr9:123699914-123700164:-	Lztfl1:ENSMUST00000026274.13	Lztfl1	NA	NA	2.28314e-207	NA	FALSE
1278	3.98292e-22	3.73633e-19	0.529888	0.403181	0.126706	TRUE	0.577927	2 vs 3	0.256301	1 vs 3	0.0713033	-0.184997	Tmem108:chr9:103482936-103483305:-, Tmem108:chr9:103483735-103484136:-, Tmem108:chr9:103484375-103484830:-	Tmem108:ENSMUST00000049452.14	Tmem108	NA	NA	3.73633e-19	NA	FALSE
1279	4.36358e-05	9.18495e-05	0.231317	0.103226	0.128091	TRUE	0.960994	1 vs 2	0.256182	1 vs 2	-0.537367	-0.793548	Xlr4c:chrX:73233700-73234071:-, Xlr4c:chrX:73234080-73234324:-	Xlr4c:ENSMUST00000068551.8	Xlr4c	NA	NA	9.18495e-05	NA	FALSE
1280	8.33383e-23	1.02184e-21	0.644406	0.516427	0.127978	TRUE	0.528805	1 vs 2	0.255957	1 vs 2	0.288811	0.0328542	Rps6ka5:chr12:100548424-100548799:-, Rps6ka5:chr12:100549694-100550267:-	Rps6ka5:ENSMUST00000222731.1	Rps6ka5	NA	NA	1.02184e-21	NA	FALSE
1281	1.77162e-80	2.17143e-79	0.230634	0.1415	0.0891342	FALSE	1.0421	2 vs 1	0.255877	2 vs 1	-0.483047	-0.738924	St6galnac4:chr2:32597324-32597756:+, St6galnac4:chr2:32598636-32599166:+, St6galnac4:chr2:32599312-32599706:+	St6galnac4:ENSMUST00000102818.10	St6galnac4	4.62329e-80	5.74368e-79	2.17143e-79	5.86741e-79	TRUE
1282	8.8491e-132	6.51574e-149	0.630321	0.582138	0.0481825	TRUE	1.11392	3 vs 1	0.255872	3 vs 2	0.0843807	-0.171492	Kif3a:chr11:53600959-53601112:+, Kif3a:chr11:53601446-53602069:+, Kif3a:chr11:53602634-53603073:+, Kif3a:chr11:53603850-53604246:+	Kif3a:ENSMUST00000120613.8	Kif3a	NA	NA	8.8491e-132	NA	FALSE
1283	7.07578e-18	8.33433e-20	0.320771	0.221373	0.0993986	TRUE	0.637703	2 vs 1	0.255376	2 vs 1	-0.237569	-0.492945	Gdap1l1:chr2:163453567-163454007:+, Gdap1l1:chr2:163454559-163455044:+, Gdap1l1:chr2:163454985-163455324:+	Gdap1l1:ENSMUST00000109420.9	Gdap1l1	NA	NA	7.07578e-18	NA	FALSE
1284	8.99324e-267	0	0.217063	0.170814	0.0462494	FALSE	0.531203	2 vs 3	0.255037	2 vs 3	0.140692	-0.114345	Ppp1r2:chr16:31251483-31251904:-, Ppp1r2:chr16:31253160-31253604:-, Ppp1r2:chr16:31253986-31254440:-	Ppp1r2:ENSMUST00000060188.13	Ppp1r2	5.48751e-266	0	8.99324e-267	5.94121e-266	TRUE
1285	6.33535e-115	2.36753e-116	0.458581	0.377623	0.080958	TRUE	0.801647	2 vs 1	0.254979	2 vs 1	0.178056	-0.0769231	Pcm1:chr8:41332027-41332307:+, Pcm1:chr8:41332309-41332814:+, Pcm1:chr8:41333681-41334148:+	Pcm1:ENSMUST00000045218.8	Pcm1	NA	NA	6.33535e-115	NA	FALSE
1286	1.09509e-05	0.149326	0.431547	0.3018	0.129747	TRUE	0.798621	3 vs 2	0.25472	3 vs 1	-0.126882	-0.381601	Cbx1:chr11:96808187-96808726:+, Cbx1:chr11:96808311-96809346:+, Cbx1:chr11:96809159-96809642:+	Cbx1:ENSMUST00000093943.9	Cbx1	NA	NA	0.149326	NA	FALSE
1287	2.38802e-61	1.00934e-53	0.700077	0.568717	0.131361	TRUE	0.983095	3 vs 2	0.254506	3 vs 2	0.585089	0.330583	Rsrc1:chr3:67356164-67356621:+, Rsrc1:chr3:67356570-67356996:+, Rsrc1:chr3:67357987-67358413:+	Rsrc1:ENSMUST00000161726.1	Rsrc1	NA	NA	1.00934e-53	NA	FALSE
1288	4.14692e-07	4.18514e-06	0.776524	0.649422	0.127102	TRUE	0.629022	1 vs 2	0.254203	1 vs 2	0.553047	0.298844	Sgms2:chr3:131318958-131319345:-, Sgms2:chr3:131322682-131323097:-	Sgms2:ENSMUST00000090246.4	Sgms2	NA	NA	4.18514e-06	NA	FALSE
1289	1.38107e-37	1.32943e-38	0.223219	0.179422	0.0437976	TRUE	-0.749543	1 vs 2	0.254167	2 vs 4	-0.19954	-0.453707	Bysl:chr17:47599268-47599685:-, Bysl:chr17:47600320-47600753:-, Bysl:chr17:47600636-47601148:-, Bysl:chr17:47601061-47601664:-	Bysl:ENSMUST00000024783.8	Bysl	NA	NA	1.38107e-37	NA	FALSE
1290	4.34838e-51	3.15582e-52	0.64497	0.526073	0.118897	TRUE	0.698255	2 vs 1	0.254125	3 vs 1	0.35157	0.0974449	Zzz3:chr3:152459060-152459540:+, Zzz3:chr3:152459352-152459888:+, Zzz3:chr3:152462456-152462858:+	Zzz3:ENSMUST00000106100.8	Zzz3	NA	NA	4.34838e-51	NA	FALSE
1291	1.0863e-27	1.67626e-31	0.317922	0.190932	0.12699	TRUE	0.68063	1 vs 2	0.253981	1 vs 2	-0.364156	-0.618136	Nsrp1:chr11:77044286-77044694:-, Nsrp1:chr11:77045406-77045787:-	Nsrp1:ENSMUST00000102494.7	Nsrp1	NA	NA	1.0863e-27	NA	FALSE
1292	5.51831e-42	1.30039e-42	0.625284	0.532424	0.0928603	TRUE	0.706239	5 vs 3	0.253875	6 vs 4	0.122385	-0.13149	Eif2ak1:chr5:143901407-143902440:+, Eif2ak1:chr5:143901733-143902148:+, Eif2ak1:chr5:143902200-143902732:+, Eif2ak1:chr5:143902382-143902746:+, Eif2ak1:chr5:143902849-143903433:+, Eif2ak1:chr5:143903876-143904252:+	Eif2ak1:ENSMUST00000100487.5	Eif2ak1	NA	NA	5.51831e-42	NA	FALSE
1293	0.0029962	NA	0.900162	0.779082	0.121079	TRUE	#NAME?	3 vs 1	0.253768	4 vs 1	0.828571	0.574803	Trpv3:chr11:73297383-73298008:+, Trpv3:chr11:73298296-73298509:+, Trpv3:chr11:73299305-73299738:+, Trpv3:chr11:73299982-73300368:+	Trpv3:ENSMUST00000049676.2	Trpv3	NA	NA	0.0029962	NA	FALSE
1294	0	1.05143098222767e-318	0.657291	0.58822	0.0690708	FALSE	0.783156	2 vs 4	0.253327	2 vs 4	0.250794	-0.00253255	Zcchc17:chr4:130315876-130316177:-, Zcchc17:chr4:130315974-130316474:-, Zcchc17:chr4:130316291-130316958:-, Zcchc17:chr4:130316705-130316846:-	Zcchc17:ENSMUST00000134159.2	Zcchc17	0	8.16319469275554e-318	1.05143098222767e-318	8.36161639678184e-318	TRUE
1295	2.47857e-112	2.70054e-99	0.86754	0.741059	0.126481	FALSE	0.827903	1 vs 2	0.252962	1 vs 2	0.735081	0.482119	Slc39a3:chr10:81028536-81028907:-, Slc39a3:chr10:81030730-81031164:-	Slc39a3:ENSMUST00000117276.10	Slc39a3	7.80309e-112	8.14533e-99	2.70054e-99	8.34531e-99	TRUE
1296	1.98388e-129	5.89944e-109	0.48355	0.402563	0.0809869	TRUE	1.33326	3 vs 5	0.252721	2 vs 5	0.564819	0.312098	Kif2a:chr13:106958996-106959365:-, Kif2a:chr13:106960516-106960955:-, Kif2a:chr13:106961219-106961768:-, Kif2a:chr13:106961842-106962066:-, Kif2a:chr13:106961771-106962272:-	Kif2a:ENSMUST00000022204.15	Kif2a	NA	NA	5.89944e-109	NA	FALSE
1297	1.44701e-21	1.06886e-17	0.651339	0.491346	0.159993	TRUE	1.37389	3 vs 2	0.252721	3 vs 1	0.337246	0.0845254	Pcdhb22:chr18:37520756-37521181:+, Pcdhb22:chr18:37520609-37521623:+, Pcdhb22:chr18:37524078-37524492:+	Pcdhb22:ENSMUST00000192409.1	Pcdhb22	NA	NA	1.06886e-17	NA	FALSE
1298	0	0	0.713664	0.579601	0.134063	FALSE	1.45938	5 vs 7	0.252685	5 vs 6	0.0359973	-0.216688	Pex5l:chr3:32943917-32944256:-, Pex5l:chr3:32943971-32944703:-, Pex5l:chr3:32944519-32945007:-, Pex5l:chr3:32945435-32945713:-, Pex5l:chr3:32945335-32946028:-, Pex5l:chr3:32949565-32950018:-, Pex5l:chr3:32950584-32950961:-	Pex5l:ENSMUST00000108225.9	Pex5l	0	0	0	0	TRUE
1299	4.03519e-101	8.39509e-94	0.626314	0.500045	0.126269	FALSE	0.516256	2 vs 1	0.252538	2 vs 1	0.252627	8.91504e-05	Dcaf8:chr1:172195079-172195536:+, Dcaf8:chr1:172196016-172196393:+	Dcaf8:ENSMUST00000074144.10	Dcaf8	1.20267e-100	2.41485e-93	8.39509e-94	2.49769e-93	TRUE
1300	3.94898e-53	3.15593e-50	0.802362	0.688462	0.1139	TRUE	0.732738	1 vs 3	0.252465	1 vs 3	0.457879	0.205414	Mrs2:chr13:24987483-24987854:-, Mrs2:chr13:24987931-24988440:-, Mrs2:chr13:24992908-24993279:-	Mrs2:ENSMUST00000021772.3	Mrs2	NA	NA	3.15593e-50	NA	FALSE
1301	0.00244538	NA	0.930011	0.803922	0.126089	TRUE	1.17587	1 vs 2	0.252178	1 vs 2	0.860021	0.607843	Apol8:chr15:77747797-77748170:-, Apol8:chr15:77749090-77749661:-	Apol8:ENSMUST00000089450.4	Apol8	NA	NA	0.00244538	NA	FALSE
1302	2.20269e-83	2.54305e-67	0.518216	0.390864	0.127353	FALSE	0.546007	3 vs 1	0.252175	3 vs 1	0.0196806	-0.232494	Ifnar1:chr16:91507074-91507476:+, Ifnar1:chr16:91509010-91509400:+, Ifnar1:chr16:91510138-91510540:+	Ifnar1:ENSMUST00000023689.10	Ifnar1	5.87618e-83	6.29941e-67	2.54305e-67	6.42657e-67	TRUE
1303	2.6063e-22	5.33528e-20	0.240861	0.164637	0.0762238	TRUE	0.837874	2 vs 3	0.252002	2 vs 3	-0.413546	-0.665548	Proser2:chr2:6097473-6098136:-, Proser2:chr2:6098431-6098873:-, Proser2:chr2:6099953-6100431:-, Proser2:chr2:6099980-6100521:-	Proser2:ENSMUST00000114942.8	Proser2	NA	NA	5.33528e-20	NA	FALSE
1304	1.03811e-24	1.65568e-18	0.841882	0.715918	0.125965	TRUE	0.747999	2 vs 1	0.251929	2 vs 1	0.683764	0.431835	Hexim2:chr11:103138815-103139245:+, Hexim2:chr11:103139502-103139943:+	Hexim2:ENSMUST00000062530.4	Hexim2	NA	NA	1.65568e-18	NA	FALSE
1305	8.05594e-28	7.98952e-28	0.855144	0.729254	0.12589	TRUE	0.784687	2 vs 1	0.251779	2 vs 1	0.710288	0.458509	Yju2:chr17:55967532-55968042:+, Yju2:chr17:55967902-55968298:+	Yju2:ENSMUST00000233661.1	Yju2	NA	NA	8.05594e-28	NA	FALSE
1306	1.16322e-68	3.20016e-62	0.966924	0.841327	0.125598	TRUE	1.70719	1 vs 2	0.251195	1 vs 2	0.933848	0.682653	Lrig2:chr3:104453952-104454329:-, Lrig2:chr3:104457068-104457501:-	Lrig2:ENSMUST00000046316.10	Lrig2	NA	NA	3.20016e-62	NA	FALSE
1307	0.0437369	NA	0.679349	0.553846	0.125503	TRUE	0.534558	1 vs 2	0.251006	1 vs 2	0.358698	0.107692	Elapor1:chr3:108455679-108456051:-, Elapor1:chr3:108458111-108458533:-	Elapor1:ENSMUST00000106625.9	Elapor1	NA	NA	0.0437369	NA	FALSE
1308	9.00212e-06	2.60807e-06	0.504451	0.378965	0.125486	TRUE	0.511748	1 vs 2	0.250972	1 vs 2	0.00890208	-0.24207	Nadsyn1:chr7:143795584-143795918:-, Nadsyn1:chr7:143795783-143796149:-	Nadsyn1:ENSMUST00000033415.14	Nadsyn1	NA	NA	9.00212e-06	NA	FALSE
1309	2.6642e-22	3.94316e-23	0.25269	0.127285	0.125405	TRUE	0.840868	1 vs 2	0.250811	1 vs 2	-0.49462	-0.745431	Nprl3:chr11:32231940-32232414:-, Nprl3:chr11:32232611-32233036:-	Nprl3:ENSMUST00000020530.11	Nprl3	NA	NA	2.6642e-22	NA	FALSE
1310	3.75423e-111	1.8276e-109	0.440037	0.379976	0.0600609	FALSE	0.822235	2 vs 4	0.250046	2 vs 4	0.563446	0.3134	Lsm14a:chr7:34344142-34344519:-, Lsm14a:chr7:34344606-34345055:-, Lsm14a:chr7:34344840-34345266:-, Lsm14a:chr7:34345156-34345637:-	Lsm14a:ENSMUST00000085585.11	Lsm14a	1.1753e-110	5.90537e-109	1.8276e-109	6.01316e-109	TRUE
1311	0.604773	NA	0.5	0.375	0.125	TRUE	0.510826	1 vs 2	0.25	1 vs 2	0	-0.25	Mis18bp1:chr12:65149045-65149389:-, Mis18bp1:chr12:65148922-65149652:-	Mis18bp1:ENSMUST00000222244.1	Mis18bp1	NA	NA	0.604773	NA	FALSE
1312	0.0108537	0.0304243	0.25	0.125	0.125	TRUE	0.847298	1 vs 2	0.25	1 vs 2	-0.5	-0.75	Sting1:chr18:35733642-35734027:-, Sting1:chr18:35733961-35734424:-	Sting1:ENSMUST00000235495.1	Sting1	NA	NA	0.0304243	NA	FALSE
1313	2.36781e-17	2.07771e-16	0.468499	0.33982	0.128679	TRUE	0.884431	3 vs 2	0.249881	3 vs 1	-0.0508104	-0.300691	Usp13:chr3:32933056-32933284:+, Usp13:chr3:32934883-32935308:+, Usp13:chr3:32937673-32938083:+	Usp13:ENSMUST00000072312.11	Usp13	NA	NA	2.07771e-16	NA	FALSE
1314	5.78141e-19	1.83668e-18	0.278927	0.212288	0.066639	TRUE	0.838983	2 vs 4	0.249868	3 vs 4	-0.128531	-0.378399	Lyrm7:chr11:54838341-54838688:-, Lyrm7:chr11:54838492-54838999:-, Lyrm7:chr11:54839736-54840203:-, Lyrm7:chr11:54840659-54841242:-	Lyrm7:ENSMUST00000144164.8	Lyrm7	NA	NA	1.83668e-18	NA	FALSE
1315	3.64285e-214	1.07981e-175	0.910866	0.786013	0.124853	FALSE	1.0232	2 vs 1	0.249706	2 vs 1	0.821733	0.572027	Ap2a2:chr7:141631266-141631736:+, Ap2a2:chr7:141632621-141633011:+	Ap2a2:ENSMUST00000003038.11	Ap2a2	1.79258e-213	4.69129e-175	1.07981e-175	4.75569e-175	TRUE
1316	1.18935e-103	1.77462e-105	0.875943	0.751116	0.124827	FALSE	0.849987	2 vs 1	0.249654	2 vs 1	0.751886	0.502231	Cnot8:chr11:58117483-58117901:+, Cnot8:chr11:58118217-58118643:+	Cnot8:ENSMUST00000108843.7	Cnot8	3.5959e-103	5.53167e-105	1.18935e-103	3.77264e-103	TRUE
1317	1	NA	0.333333	0.20852	0.124813	TRUE	0.640721	2 vs 1	0.249626	2 vs 1	-0.333333	-0.58296	Lilr4b:chr10:51485896-51486164:+, Lilr4b:chr10:51485769-51486384:+	Lilr4b:ENSMUST00000102894.5	Lilr4b	NA	NA	1	NA	FALSE
1318	6.44323e-10	6.55191e-09	0.132663	0.133126	-0.000463586	TRUE	-0.806821	1 vs 3	0.249372	3 vs 4	-0.297503	-0.546875	Proser3:chr7:30537372-30537738:-, Proser3:chr7:30537880-30538066:-, Proser3:chr7:30538909-30539233:-, Proser3:chr7:30539067-30539533:-	Proser3:ENSMUST00000108165.7	Proser3	NA	NA	6.55191e-09	NA	FALSE
1319	1.20758e-186	2.98551e-193	0.280912	0.156243	0.124669	FALSE	0.74651	2 vs 1	0.249338	2 vs 1	-0.438175	-0.687513	H2aw:chr11:58955189-58955666:+, H2aw:chr11:58955706-58956264:+	H2aw:ENSMUST00000108817.4	H2aw	5.23596e-186	1.41833e-192	1.20758e-186	5.55155e-186	TRUE
1320	0	1.68356094271947e-311	0.251596	0.126962	0.124633	FALSE	0.837968	1 vs 2	0.249267	1 vs 2	-0.496809	-0.746075	Prkcz:chr4:155260118-155260464:-, Prkcz:chr4:155262021-155262411:-	Prkcz:ENSMUST00000103178.10	Prkcz	0	1.27177103645971e-310	1.68356094271947e-311	1.31396058692245e-310	TRUE
1321	1.1907e-207	8.47803e-199	0.337791	0.202337	0.135453	FALSE	1.52003	1 vs 4	0.249141	1 vs 4	0.183842	-0.0652994	1700025G04Rik:chr1:151884524-151884874:-, 1700025G04Rik:chr1:151890783-151891211:-, 1700025G04Rik:chr1:151892536-151892942:-, 1700025G04Rik:chr1:151893183-151893521:-	1700025G04Rik:ENSMUST00000044581.13	1700025G04Rik	5.70857e-207	4.10915e-198	8.47803e-199	4.15969e-198	TRUE
1322	6.99025e-103	2.43945e-97	0.366044	0.250183	0.11586	TRUE	1.28253	1 vs 3	0.249015	1 vs 3	0.0202805	-0.228734	Slc35e1:chr8:72477995-72478344:-, Slc35e1:chr8:72480572-72480997:-, Slc35e1:chr8:72481508-72481961:-	Slc35e1:ENSMUST00000152080.7	Slc35e1	NA	NA	2.43945e-97	NA	FALSE
1323	1.54366e-39	2.13443e-41	0.896942	0.772443	0.124499	TRUE	0.941542	1 vs 2	0.248998	1 vs 2	0.793884	0.544885	Cttnbp2nl:chr3:105001854-105002293:-, Cttnbp2nl:chr3:105003672-105004111:-	Cttnbp2nl:ENSMUST00000077548.11	Cttnbp2nl	NA	NA	1.54366e-39	NA	FALSE
1324	7.16238e-19	2.55536e-18	0.280723	0.203729	0.0769942	TRUE	0.582421	2 vs 3	0.248961	2 vs 3	-0.187797	-0.436758	Fam135a:chr1:24010737-24011102:-, Fam135a:chr1:24011029-24011476:-, Fam135a:chr1:24011537-24012110:-	Fam135a:ENSMUST00000187752.6	Fam135a	NA	NA	2.55536e-18	NA	FALSE
1325	6.74803e-200	1.66705e-206	0.194398	0.0709359	0.123463	FALSE	1.24813	3 vs 1	0.248595	3 vs 1	-0.608368	-0.856963	H13:chr2:152704658-152705104:+, H13:chr2:152706441-152706862:+, H13:chr2:152708324-152708672:+	H13:ENSMUST00000089059.8	H13	3.08534e-199	8.34519e-206	6.74803e-200	3.35006e-199	TRUE
1326	6.49962e-11	3.37801e-10	0.606594	0.48232	0.124274	TRUE	0.503767	1 vs 2	0.248548	1 vs 2	0.213187	-0.0353607	Ppfia4:chr1:134296780-134297130:-, Ppfia4:chr1:134298322-134298738:-	Ppfia4:ENSMUST00000168515.7	Ppfia4	NA	NA	3.37801e-10	NA	FALSE
1327	2.97008e-81	2.74135e-68	0.913398	0.789165	0.124232	TRUE	1.03594	2 vs 1	0.248464	2 vs 1	0.826795	0.578331	Mtmr4:chr11:87614777-87615234:+, Mtmr4:chr11:87615917-87616303:+	Mtmr4:ENSMUST00000103179.9	Mtmr4	NA	NA	2.74135e-68	NA	FALSE
1328	1.50189e-59	4.2571e-51	0.770332	0.620563	0.14977	TRUE	1.27779	1 vs 4	0.248268	1 vs 4	0.68059	0.432322	Ralgps2:chr1:156804165-156804533:-, Ralgps2:chr1:156807636-156808128:-, Ralgps2:chr1:156808006-156808524:-, Ralgps2:chr1:156808766-156809165:-	Ralgps2:ENSMUST00000172057.7	Ralgps2	NA	NA	4.2571e-51	NA	FALSE
1329	2.52369e-92	2.99679e-109	0.475969	0.392131	0.0838373	TRUE	2.84185	1 vs 4	0.248139	1 vs 2	-0.640716	-0.888855	Rbm8a2:chr1:175977777-175978132:-, Rbm8a2:chr1:175978171-175978339:-, Rbm8a2:chr1:175977777-175978916:-, Rbm8a2:chr1:175978253-175978634:-	Rbm8a2:ENSMUST00000104983.1	Rbm8a2	NA	NA	2.52369e-92	NA	FALSE
1330	2.45597e-11	5.75253e-09	0.88934	0.765273	0.124067	TRUE	0.902207	1 vs 2	0.248134	1 vs 2	0.77868	0.530547	Gsg1l:chr7:125878415-125878778:-, Gsg1l:chr7:125880635-125881064:-	Gsg1l:ENSMUST00000073935.6	Gsg1l	NA	NA	5.75253e-09	NA	FALSE
1331	2.52114e-162	5.10496e-142	0.813153	0.689089	0.124064	FALSE	0.674765	1 vs 2	0.248128	1 vs 2	0.626307	0.378179	Nars:chr18:64499646-64500037:-, Nars:chr18:64500095-64500628:-	Nars:ENSMUST00000237400.1	Nars	1.00966e-161	1.92816e-141	5.10496e-142	1.96922e-141	TRUE
1332	9.85454e-125	6.61443e-123	0.523184	0.435997	0.0871874	FALSE	1.20571	5 vs 1	0.248121	5 vs 3	-0.400751	-0.648872	Slu7:chr11:43445938-43446378:+, Slu7:chr11:43446238-43446796:+, Slu7:chr11:43446626-43447093:+, Slu7:chr11:43446962-43447308:+, Slu7:chr11:43447590-43447981:+	Slu7:ENSMUST00000020681.9	Slu7	3.28093e-124	2.23637e-122	6.61443e-123	2.27439e-122	TRUE
1333	2.10986e-81	3.87672e-74	0.638075	0.501034	0.137041	TRUE	0.935147	4 vs 3	0.248061	4 vs 2	0.427965	0.179905	Rwdd4a:chr8:47550625-47550957:+, Rwdd4a:chr8:47550908-47551366:+, Rwdd4a:chr8:47551440-47551925:+, Rwdd4a:chr8:47552430-47552837:+	Rwdd4a:ENSMUST00000033973.13	Rwdd4a	NA	NA	3.87672e-74	NA	FALSE
1334	5.27631e-49	5.7505e-48	0.504143	0.349932	0.15421	TRUE	1.63262	2 vs 4	0.247602	1 vs 6	-0.0442959	-0.291898	N4bp2l2:chr5:150635972-150636356:-, N4bp2l2:chr5:150637272-150637706:-, N4bp2l2:chr5:150639415-150640265:-, N4bp2l2:chr5:150639896-150640359:-, N4bp2l2:chr5:150641484-150641955:-, N4bp2l2:chr5:150642873-150643352:-	N4bp2l2:ENSMUST00000118316.7	N4bp2l2	NA	NA	5.7505e-48	NA	FALSE
1335	1.92727e-18	1.50033e-18	0.781491	0.665051	0.11644	TRUE	0.724975	1 vs 3	0.247425	1 vs 2	0.501663	0.254237	Zfp654:chr16:64780279-64780728:-, Zfp654:chr16:64781399-64781826:-, Zfp654:chr16:64782791-64783236:-	Zfp654:ENSMUST00000207826.1	Zfp654	NA	NA	1.92727e-18	NA	FALSE
1336	0	0	0.148829	0.0251888	0.12364	FALSE	1.91203	2 vs 1	0.24728	2 vs 1	-0.702343	-0.949622	Emc7:chr2:112467046-112467488:+, Emc7:chr2:112471783-112472165:+	Emc7:ENSMUST00000069747.5	Emc7	0	0	0	0	TRUE
1337	4.79158e-262	1.46287e-253	0.882974	0.776838	0.106136	FALSE	1.24486	3 vs 1	0.247129	3 vs 1	0.292013	0.0448842	Eps15:chr4:109385327-109385718:+, Eps15:chr4:109387240-109387771:+, Eps15:chr4:109387503-109387817:+	Eps15:ENSMUST00000102729.9	Eps15	2.83108e-261	8.88854e-253	1.46287e-253	9.19363e-253	TRUE
1338	0	1.18544e-288	0.477149	0.403046	0.074103	FALSE	1.30287	5 vs 2	0.2468	6 vs 2	0.0847911	-0.162009	Id4:chr13:48262896-48263100:+, Id4:chr13:48263256-48263626:+, Id4:chr13:48263875-48264321:+, Id4:chr13:48264058-48264635:+, Id4:chr13:48265442-48266031:+, Id4:chr13:48265722-48266031:+	Id4:ENSMUST00000021810.2	Id4	0	8.31789e-288	1.18544e-288	8.46451e-288	TRUE
1339	5.40309e-10	7.75604e-10	0.391793	0.26875	0.123043	TRUE	0.561191	2 vs 1	0.246085	2 vs 1	-0.216415	-0.4625	Edrf1:chr7:133671791-133672250:+, Edrf1:chr7:133672587-133673018:+	Edrf1:ENSMUST00000051169.12	Edrf1	NA	NA	7.75604e-10	NA	FALSE
1340	4.00065e-126	9.03033e-136	0.147972	0.0556649	0.0923068	FALSE	1.26114	2 vs 1	0.245951	2 vs 1	-0.621061	-0.867012	Nrd1:chr4:109060788-109061191:+, Nrd1:chr4:109061088-109061553:+, Nrd1:chr4:109061414-109061785:+	Nrd1:ENSMUST00000065977.10	Nrd1	1.35072e-125	3.27081e-135	4.00065e-126	1.40441e-125	TRUE
1341	8.74905e-121	2.50344e-112	0.935809	0.812858	0.122951	FALSE	1.21086	2 vs 1	0.245902	2 vs 1	0.871618	0.625716	Slk:chr19:47642065-47642503:+, Slk:chr19:47644869-47645285:+	Slk:ENSMUST00000026043.11	Slk	2.86736e-120	8.19976e-112	2.50344e-112	8.33488e-112	TRUE
1342	2.88929e-249	1.39928e-286	0.214009	0.109101	0.104909	FALSE	1.60838	2 vs 1	0.245798	3 vs 1	-0.524396	-0.770193	Actr10:chr12:70961794-70962349:+, Actr10:chr12:70962430-70962881:+, Actr10:chr12:70964340-70964718:+	Actr10:ENSMUST00000021479.5	Actr10	1.61607e-248	9.69666e-286	2.88929e-249	1.7759e-248	TRUE
1343	8.38245e-22	5.71556e-21	0.713278	0.590429	0.122849	TRUE	0.54562	1 vs 2	0.245699	1 vs 2	0.426556	0.180857	Micu2:chr14:57916260-57916644:-, Micu2:chr14:57916837-57917270:-	Micu2:ENSMUST00000022543.9	Micu2	NA	NA	5.71556e-21	NA	FALSE
1344	1.72309e-93	9.9343e-93	0.634661	0.507695	0.126966	TRUE	1.39722	1 vs 4	0.24565	1 vs 3	0.00601178	-0.239638	Ppp6c:chr2:39194298-39194762:-, Ppp6c:chr2:39194848-39195311:-, Ppp6c:chr2:39196710-39197194:-, Ppp6c:chr2:39197125-39197652:-	Ppp6c:ENSMUST00000028087.5	Ppp6c	NA	NA	9.9343e-93	NA	FALSE
1345	0.0720478	0.127097	0.754019	0.650648	0.10337	TRUE	0.727354	1 vs 3	0.245599	1 vs 2	0.305085	0.0594855	Foxb1:chr9:69757710-69758113:-, Foxb1:chr9:69758195-69758622:-, Foxb1:chr9:69758891-69759279:-	Foxb1:ENSMUST00000071281.4	Foxb1	NA	NA	0.127097	NA	FALSE
1346	3.74513e-06	4.71241e-06	0.292683	0.280473	0.0122098	TRUE	1.6864	4 vs 5	0.24552	2 vs 6	0.594286	0.348765	Rab39:chr9:53681491-53681833:-, Rab39:chr9:53684048-53684438:-, Rab39:chr9:53684334-53684759:-, Rab39:chr9:53684550-53685076:-, Rab39:chr9:53684874-53685849:-, Rab39:chr9:53685299-53685653:-	Rab39:ENSMUST00000068449.3	Rab39	NA	NA	4.71241e-06	NA	FALSE
1347	5.18594e-203	1.14633e-179	0.27353	0.150778	0.122752	FALSE	0.751728	2 vs 1	0.245505	2 vs 1	-0.452939	-0.698444	Srsf6:chr2:162934764-162935412:+, Srsf6:chr2:162936740-162937160:+	Srsf6:ENSMUST00000130411.6	Srsf6	2.45127e-202	5.05895e-179	1.14633e-179	5.12946e-179	TRUE
1348	0	0	0.448919	0.41057	0.0383483	FALSE	2.08133	1 vs 2	0.245091	1 vs 2	0.132545	-0.112547	Celf2:chr2:6539694-6540279:-, Celf2:chr2:6541813-6542234:-, Celf2:chr2:6542605-6543008:-, Celf2:chr2:6543382-6543788:-, Celf2:chr2:6544433-6544824:-, Celf2:chr2:6544730-6545197:-, Celf2:chr2:6546293-6546704:-	Celf2:ENSMUST00000170438.7	Celf2	0	0	0	0	TRUE
1349	1.20865e-68	3.27678e-55	0.800796	0.678336	0.122461	TRUE	0.645145	1 vs 2	0.244921	1 vs 2	0.601592	0.356671	Rpp38:chr2:3327247-3327661:-, Rpp38:chr2:3328872-3329334:-	Rpp38:ENSMUST00000062672.6	Rpp38	NA	NA	3.27678e-55	NA	FALSE
1350	9.78352e-11	NA	0.958167	0.835714	0.122453	TRUE	1.50467	2 vs 1	0.244906	2 vs 1	0.916335	0.671429	Fstl4:chr11:53187201-53187710:+, Fstl4:chr11:53192045-53192441:+	Fstl4:ENSMUST00000036796.7	Fstl4	NA	NA	9.78352e-11	NA	FALSE
1351	3.65619e-06	2.98738e-05	0.412587	0.290143	0.122444	TRUE	0.54141	2 vs 1	0.244889	2 vs 1	-0.174825	-0.419714	Tmem106a:chr11:101590484-101591002:+, Tmem106a:chr11:101591392-101591789:+	Tmem106a:ENSMUST00000039581.13	Tmem106a	NA	NA	2.98738e-05	NA	FALSE
1352	1.55406e-247	4.68826e-222	0.468598	0.385777	0.0828213	FALSE	0.795756	1 vs 2	0.24482	1 vs 2	0.100359	-0.144461	Kras:chr6:145216625-145217063:-, Kras:chr6:145219430-145219805:-, Kras:chr6:145219349-145220025:-, Kras:chr6:145219982-145220412:-, Kras:chr6:145220261-145221121:-	Kras:ENSMUST00000111710.7	Kras	8.57799e-247	2.48804e-221	4.68826e-222	2.52144e-221	TRUE
1353	0.00157056	1.2697e-05	0.654582	0.537209	0.117373	TRUE	1.10254	1 vs 2	0.244708	1 vs 3	0.302083	0.0573752	Rbpms:chr8:33782601-33782979:-, Rbpms:chr8:33782592-33783282:-, Rbpms:chr8:33784071-33784241:-	Rbpms:ENSMUST00000191473.6	Rbpms	NA	NA	0.00157056	NA	FALSE
1354	0.250436	0.584101	0.913043	0.790761	0.122283	TRUE	1.02186	2 vs 1	0.244565	2 vs 1	0.826087	0.581522	Ccl11:chr11:82062325-82063037:+, Ccl11:chr11:82062618-82062974:+	Ccl11:ENSMUST00000000342.2	Ccl11	NA	NA	0.584101	NA	FALSE
1355	2.90793e-19	1.13832e-18	0.719619	0.590756	0.128863	TRUE	0.970507	6 vs 1	0.244416	6 vs 2	0.328917	0.0845011	Pigm:chr1:172378135-172378702:+, Pigm:chr1:172378632-172379115:+, Pigm:chr1:172382431-172382866:+, Pigm:chr1:172383264-172383639:+, Pigm:chr1:172383108-172384099:+, Pigm:chr1:172383639-172384099:+	Pigm:ENSMUST00000052455.3	Pigm	NA	NA	1.13832e-18	NA	FALSE
1356	1.25875e-154	1.7096e-169	0.224694	0.105468	0.119226	FALSE	1.32082	3 vs 1	0.244311	3 vs 1	-0.530346	-0.774658	Ssbp2:chr13:91700804-91701302:+, Ssbp2:chr13:91703013-91703470:+, Ssbp2:chr13:91705727-91706175:+	Ssbp2:ENSMUST00000004094.14	Ssbp2	4.81137e-154	7.25823e-169	1.25875e-154	5.10191e-154	TRUE
1357	3.62962e-119	1.638e-110	0.232212	0.106102	0.12611	FALSE	0.95237	3 vs 1	0.244271	3 vs 1	-0.55208	-0.79635	Snrpb2:chr2:143071364-143071771:+, Snrpb2:chr2:143071728-143072318:+, Snrpb2:chr2:143071718-143072031:+	Snrpb2:ENSMUST00000008477.12	Snrpb2	1.18033e-118	5.33384e-110	1.638e-110	5.43195e-110	TRUE
1358	2.73897e-239	1.51554e-284	0.153465	0.0314685	0.121996	FALSE	1.71911	1 vs 2	0.243992	1 vs 2	-0.693071	-0.937063	Ndufa9:chr6:126818837-126819186:-, Ndufa9:chr6:126821921-126822277:-	Ndufa9:ENSMUST00000205002.2	Ndufa9	1.46837e-238	1.03315e-283	2.73897e-239	1.58483e-238	TRUE
1359	0.148453	0.0377395	0.245774	0.119436	0.126338	TRUE	Inf	6 vs 1	0.243961	3 vs 1	-0.228261	-0.472222	Slc9b2:chr3:135342207-135342533:+, Slc9b2:chr3:135342201-135342803:+, Slc9b2:chr3:135343095-135343453:+, Slc9b2:chr3:135344399-135344758:+, Slc9b2:chr3:135344095-135345204:+, Slc9b2:chr3:135345029-135345387:+	Slc9b2:ENSMUST00000051849.9	Slc9b2	NA	NA	0.148453	NA	FALSE
1360	3.30522e-37	1.65268e-36	0.558986	0.459683	0.0993036	TRUE	0.734086	3 vs 2	0.243925	3 vs 2	0.342828	0.0989034	Rbpj:chr5:53655552-53656125:+, Rbpj:chr5:53655692-53656238:+, Rbpj:chr5:53656958-53657418:+	Rbpj:ENSMUST00000037618.12	Rbpj	NA	NA	1.65268e-36	NA	FALSE
1361	3.04952e-07	5.79693e-06	0.813636	0.6917	0.121937	TRUE	0.665737	1 vs 2	0.243874	1 vs 2	0.627273	0.383399	Tmem67:chr4:12039246-12039769:-, Tmem67:chr4:12039621-12039969:-	Tmem67:ENSMUST00000050686.9	Tmem67	NA	NA	5.79693e-06	NA	FALSE
1362	0.459671	NA	0.796153	0.751487	0.0446661	TRUE	1.21368	2 vs 3	0.243867	2 vs 3	0.222222	-0.021645	Dipk2b:chrX:18414463-18414789:-, Dipk2b:chrX:18415600-18416043:-, Dipk2b:chrX:18418808-18419169:-	Dipk2b:ENSMUST00000044188.4	Dipk2b	NA	NA	0.459671	NA	FALSE
1363	8.57028e-32	4.75966e-31	0.956616	0.834771	0.121845	TRUE	1.47349	1 vs 2	0.24369	1 vs 2	0.913232	0.669542	Mtr:chr13:12182663-12183086:-, Mtr:chr13:12186472-12186907:-	Mtr:ENSMUST00000099856.5	Mtr	NA	NA	4.75966e-31	NA	FALSE
1364	0.0305305	0.10327	0.402857	0.327252	0.0756049	TRUE	1.5118	3 vs 2	0.243614	3 vs 2	0.0981595	-0.145455	Acr:chr15:89574147-89574648:+, Acr:chr15:89577999-89578336:+, Acr:chr15:89578444-89578903:+, Acr:chr15:89578691-89579042:+	Acr:ENSMUST00000023295.2	Acr	NA	NA	0.10327	NA	FALSE
1365	0.197765	0.32911	0.25	0.128193	0.121807	TRUE	0.818419	1 vs 2	0.243614	1 vs 2	-0.5	-0.743614	Ccl24:chr5:135570267-135570666:-, Ccl24:chr5:135570547-135570979:-	Ccl24:ENSMUST00000004936.9	Ccl24	NA	NA	0.32911	NA	FALSE
1366	6.12495e-76	3.4054e-61	0.146986	0.0251852	0.121801	TRUE	1.89755	1 vs 2	0.243602	1 vs 2	-0.706028	-0.94963	Fbxo4:chr15:3963563-3963959:-, Fbxo4:chr15:3965406-3965821:-	Fbxo4:ENSMUST00000022791.8	Fbxo4	NA	NA	3.4054e-61	NA	FALSE
1367	1.24813e-73	3.67622e-80	0.968882	0.879183	0.0896985	TRUE	2.17143	3 vs 2	0.243586	3 vs 2	0.944885	0.701299	Nav2:chr7:49606792-49607186:+, Nav2:chr7:49608616-49608974:+, Nav2:chr7:49609688-49610090:+	Nav2:ENSMUST00000184945.7	Nav2	NA	NA	1.24813e-73	NA	FALSE
1368	4.5185e-162	1.6097e-163	0.221997	0.145063	0.0769343	TRUE	2.09251	6 vs 3	0.243442	4 vs 2	-0.0824447	-0.325886	Stam:chr2:14146590-14147193:+, Stam:chr2:14147102-14147609:+, Stam:chr2:14147435-14147921:+, Stam:chr2:14147958-14148602:+, Stam:chr2:14148794-14149287:+, Stam:chr2:14149221-14149671:+, Stam:chr2:14152922-14153333:+, Stam:chr2:14154542-14154921:+	Stam:ENSMUST00000102960.10	Stam	NA	NA	4.5185e-162	NA	FALSE
1369	0.500246	NA	0.521637	0.4	0.121637	TRUE	0.492069	2 vs 1	0.243275	2 vs 1	0.0432749	-0.2	Hbq1a:chr11:32300489-32300872:+, Hbq1a:chr11:32302387-32302699:+	Hbq1a:ENSMUST00000020535.1	Hbq1a	NA	NA	0.500246	NA	FALSE
1370	4.15964e-14	1.87292e-12	0.716713	0.633033	0.0836796	TRUE	1.57819	5 vs 6	0.243187	1 vs 2	0.354057	0.11087	Dhdh:chr7:45470938-45471349:-, Dhdh:chr7:45472393-45472720:-, Dhdh:chr7:45472794-45472991:-, Dhdh:chr7:45472876-45473286:-, Dhdh:chr7:45473090-45473460:-, Dhdh:chr7:45475067-45475503:-	Dhdh:ENSMUST00000011526.6	Dhdh	NA	NA	1.87292e-12	NA	FALSE
1371	0.00774032	NA	0.207024	0.118911	0.0881134	TRUE	0.775026	1 vs 3	0.243165	2 vs 3	-0.420201	-0.663366	Kcng2:chr18:80292601-80292896:-, Kcng2:chr18:80294485-80294902:-, Kcng2:chr18:80295326-80295762:-	Kcng2:ENSMUST00000077962.7	Kcng2	NA	NA	0.00774032	NA	FALSE
1372	1.77124e-131	2.70079e-146	0.325093	0.203258	0.121835	FALSE	0.880323	3 vs 1	0.243047	3 vs 1	-0.352131	-0.595178	Med9:chr11:59960736-59961185:+, Med9:chr11:59961807-59962264:+, Med9:chr11:59962848-59963306:+	Med9:ENSMUST00000081980.6	Med9	6.06559e-131	1.03171e-145	1.77124e-131	6.39169e-131	TRUE
1373	7.58175e-223	1.38793e-182	0.955486	0.834034	0.121452	FALSE	1.45192	1 vs 2	0.242904	1 vs 2	0.910972	0.668068	Tpd52l1:chr10:31332372-31332735:-, Tpd52l1:chr10:31332569-31333059:-	Tpd52l1:ENSMUST00000214644.1	Tpd52l1	3.79766e-222	6.20683e-182	1.38793e-182	6.27749e-182	TRUE
1374	0.00661384	NA	0.387703	0.293636	0.0940666	TRUE	Inf	1 vs 3	0.24269	1 vs 2	0.111111	-0.131579	Bmp8a:chr4:123309388-123309761:-, Bmp8a:chr4:123311364-123311787:-, Bmp8a:chr4:123311669-123311852:-, Bmp8a:chr4:123312585-123313044:-	Bmp8a:ENSMUST00000102641.9	Bmp8a	NA	NA	0.00661384	NA	FALSE
1375	6.19178e-33	NA	0.150975	0.0296496	0.121325	TRUE	1.76123	2 vs 1	0.24265	2 vs 1	-0.698051	-0.940701	Nufip1:chr14:76134711-76135126:+, Nufip1:chr14:76136802-76137784:+	Nufip1:ENSMUST00000022586.1	Nufip1	NA	NA	6.19178e-33	NA	FALSE
1376	0.0054447	0.00975079	0.375879	0.247231	0.128649	TRUE	0.817983	4 vs 1	0.242594	4 vs 1	-0.3595	-0.602094	Tfap2b:chr1:19234055-19234752:+, Tfap2b:chr1:19237733-19238098:+, Tfap2b:chr1:19237866-19238154:+, Tfap2b:chr1:19238177-19238660:+, Tfap2b:chr1:19238504-19238845:+	Tfap2b:ENSMUST00000027059.10	Tfap2b	NA	NA	0.00975079	NA	FALSE
1377	0.00341605	0.00113286	0.516505	0.395455	0.12105	TRUE	0.490484	1 vs 2	0.242101	1 vs 2	0.0330097	-0.209091	Mak:chr13:41025006-41025429:-, Mak:chr13:41025393-41025839:-	Mak:ENSMUST00000225084.1	Mak	NA	NA	0.00341605	NA	FALSE
1378	5.31036e-78	5.60565e-83	0.30484	0.192923	0.111917	TRUE	0.999446	3 vs 2	0.242094	3 vs 2	0.0545784	-0.187516	Adgrl3:chr5:81795574-81796109:+, Adgrl3:chr5:81796259-81796680:+, Adgrl3:chr5:81801761-81802142:+	Adgrl3:ENSMUST00000120128.7	Adgrl3	NA	NA	5.31036e-78	NA	FALSE
1379	2.407e-12	8.37665e-10	0.59415	0.481847	0.112302	TRUE	0.676115	4 vs 1	0.241907	4 vs 1	0.211603	-0.030303	Lpl:chr8:68904583-68905072:+, Lpl:chr8:68905012-68905309:+, Lpl:chr8:68906159-68906741:+, Lpl:chr8:68906553-68906934:+	Lpl:ENSMUST00000015712.14	Lpl	NA	NA	8.37665e-10	NA	FALSE
1380	0	0	0.826087	0.70518	0.120907	FALSE	0.686058	1 vs 2	0.241815	1 vs 2	0.652174	0.410359	Snu13:chr15:82041290-82041706:-, Snu13:chr15:82041942-82042355:-	Snu13:ENSMUST00000080622.8	Snu13	0	0	0	0	TRUE
1381	1.48113e-10	2.71152e-09	0.434938	0.314108	0.120829	TRUE	0.519249	2 vs 1	0.241659	2 vs 1	-0.130125	-0.371783	Smarcad1:chr6:65115187-65115654:+, Smarcad1:chr6:65115663-65116061:+	Smarcad1:ENSMUST00000031984.8	Smarcad1	NA	NA	2.71152e-09	NA	FALSE
1382	5.49863e-117	1.6333e-102	0.28937	0.259918	0.0294522	TRUE	0.852351	2 vs 4	0.241637	2 vs 4	0.302235	0.0605988	Ahsa2:chr11:23488475-23488931:-, Ahsa2:chr11:23489700-23490053:-, Ahsa2:chr11:23489667-23490770:-, Ahsa2:chr11:23490474-23490641:-	Ahsa2:ENSMUST00000109539.7	Ahsa2	NA	NA	1.6333e-102	NA	FALSE
1383	8.99301e-29	3.62153e-35	0.339218	0.21385	0.125368	TRUE	1.06796	7 vs 1	0.241511	7 vs 1	0.0566838	-0.184828	Thnsl1:chr2:21213324-21213787:+, Thnsl1:chr2:21213890-21214378:+, Thnsl1:chr2:21214275-21214761:+, Thnsl1:chr2:21214635-21215042:+, Thnsl1:chr2:21218757-21219180:+, Thnsl1:chr2:21221987-21222386:+, Thnsl1:chr2:21227750-21228189:+	Thnsl1:ENSMUST00000054591.9	Thnsl1	NA	NA	8.99301e-29	NA	FALSE
1384	8.87163e-10	7.75091e-10	0.728179	0.677197	0.0509827	TRUE	1.2893	2 vs 4	0.241237	2 vs 3	0.567508	0.326271	Xlr3c:chrX:73254541-73254765:-, Xlr3c:chrX:73254702-73255138:-, Xlr3c:chrX:73255279-73255460:-, Xlr3c:chrX:73255011-73255783:-	Xlr3c:ENSMUST00000080839.1	Xlr3c	NA	NA	8.87163e-10	NA	FALSE
1385	3.34005e-64	9.95697e-58	0.874182	0.730356	0.143826	TRUE	1.1882	1 vs 3	0.241	1 vs 2	0.761148	0.520148	Cul4b:chrX:38531555-38531979:-, Cul4b:chrX:38533099-38533723:-, Cul4b:chrX:38533563-38533786:-	Cul4b:ENSMUST00000016681.14	Cul4b	NA	NA	9.95697e-58	NA	FALSE
1386	1.77924e-07	2.66864e-07	0.625659	0.505245	0.120414	TRUE	0.492656	1 vs 2	0.240827	1 vs 2	0.251318	0.0104907	Abcc4:chr14:118482686-118483133:-, Abcc4:chr14:118483055-118483494:-	Abcc4:ENSMUST00000036554.13	Abcc4	NA	NA	2.66864e-07	NA	FALSE
1387	5.35216e-23	3.85427e-23	0.243228	0.123058	0.120171	TRUE	0.828726	2 vs 1	0.240341	2 vs 1	-0.513543	-0.753884	Lrrc40:chr3:158066703-158067136:+, Lrrc40:chr3:158068098-158068487:+	Lrrc40:ENSMUST00000072080.9	Lrrc40	NA	NA	5.35216e-23	NA	FALSE
1388	7.11542e-35	5.90335e-30	0.799446	0.679433	0.120012	TRUE	0.631664	1 vs 2	0.240025	1 vs 2	0.598891	0.358867	Snph:chr2:151590549-151590921:-, Snph:chr2:151591640-151592040:-	Snph:ENSMUST00000094456.9	Snph	NA	NA	5.90335e-30	NA	FALSE
1389	3.2109e-162	3.34495e-169	0.248958	0.136993	0.111966	FALSE	1.25396	5 vs 1	0.239916	2 vs 1	-0.0689096	-0.308825	Abhd6:chr14:8055448-8055962:+, Abhd6:chr14:8056314-8056855:+, Abhd6:chr14:8061100-8061583:+, Abhd6:chr14:8061221-8061652:+, Abhd6:chr14:8061415-8061710:+	Abhd6:ENSMUST00000166497.8	Abhd6	1.28283e-161	1.41653e-168	3.2109e-162	1.33695e-161	TRUE
1390	7.85323e-18	4.7116e-18	0.48209	0.36214	0.11995	TRUE	0.494417	2 vs 1	0.2399	2 vs 1	-0.0358201	-0.27572	Mtfmt:chr9:65452032-65452456:+, Mtfmt:chr9:65452673-65453119:+	Mtfmt:ENSMUST00000074792.6	Mtfmt	NA	NA	7.85323e-18	NA	FALSE
1391	1.13585e-14	5.40515e-14	0.938894	0.808587	0.130306	TRUE	1.42617	3 vs 1	0.239829	3 vs 2	0.87931	0.639481	Plscr4:chr9:92490671-92491778:+, Plscr4:chr9:92491284-92491674:+, Plscr4:chr9:92492033-92492515:+	Plscr4:ENSMUST00000034941.8	Plscr4	NA	NA	5.40515e-14	NA	FALSE
1392	3.80908e-15	4.79011e-14	0.860628	0.740741	0.119888	TRUE	0.770697	2 vs 1	0.239775	2 vs 1	0.721257	0.481481	Npy1r:chr8:66705737-66706190:+, Npy1r:chr8:66706394-66706798:+	Npy1r:ENSMUST00000039303.6	Npy1r	NA	NA	4.79011e-14	NA	FALSE
1393	0.0609205	NA	0.927536	0.807692	0.119844	TRUE	1.11436	1 vs 2	0.239688	1 vs 2	0.855072	0.615385	Opn4:chr14:34590618-34590956:-, Opn4:chr14:34590649-34591422:-	Opn4:ENSMUST00000168444.8	Opn4	NA	NA	0.0609205	NA	FALSE
1394	9.03032e-68	7.4872e-58	0.657979	0.53828	0.119699	TRUE	0.500879	2 vs 1	0.239397	2 vs 1	0.315957	0.0765599	Nicn1:chr9:108295244-108295758:+, Nicn1:chr9:108296105-108296498:+	Nicn1:ENSMUST00000035227.7	Nicn1	NA	NA	7.4872e-58	NA	FALSE
1395	0.0094674	0.0724558	0.505842	0.448346	0.0574967	TRUE	2.70805	1 vs 2	0.23935	1 vs 2	0.47012	0.230769	Gm13420:chr2:29740950-29741312:-, Gm13420:chr2:29741317-29741609:-, Gm13420:chr2:29741641-29741802:-, Gm13420:chr2:29742959-29743664:-, Gm13420:chr2:29743195-29743502:-	Gm13420:ENSMUST00000129574.2	Gm13420	NA	NA	0.0724558	NA	FALSE
1396	1.57248e-16	6.8993e-17	0.392377	0.272727	0.11965	TRUE	0.543499	2 vs 1	0.2393	2 vs 1	-0.215245	-0.454545	Trp53rkb:chr2:166795722-166796255:+, Trp53rkb:chr2:166796245-166796779:+	Trp53rkb:ENSMUST00000151826.1	Trp53rkb	NA	NA	1.57248e-16	NA	FALSE
1397	8.01577e-13	9.36049e-11	0.535244	0.41564	0.119603	TRUE	0.481906	2 vs 1	0.239207	2 vs 1	0.0704871	-0.16872	Rmdn2:chr17:79681619-79682123:+, Rmdn2:chr17:79682432-79682876:+	Rmdn2:ENSMUST00000225357.1	Rmdn2	NA	NA	9.36049e-11	NA	FALSE
1398	0.0285534	0.0432961	0.757895	0.638411	0.119484	TRUE	0.5727	1 vs 2	0.238968	1 vs 2	0.515789	0.276821	Tent5c:chr3:100468057-100468410:-, Tent5c:chr3:100471452-100471950:-	Tent5c:ENSMUST00000061455.8	Tent5c	NA	NA	0.0432961	NA	FALSE
1399	8.43783e-71	6.01298e-64	0.748701	0.629219	0.119482	FALSE	0.562828	2 vs 1	0.238964	2 vs 1	0.497402	0.258438	Chn2:chr6:54300090-54300555:+, Chn2:chr6:54301427-54301812:+	Chn2:ENSMUST00000203091.2	Chn2	2.09138e-70	1.46142e-63	6.01298e-64	1.49037e-63	TRUE
1400	0.210342	0.371439	0.237177	0.179079	0.0580984	TRUE	0.553385	3 vs 1	0.238732	2 vs 1	-0.0243902	-0.263122	Gimap5:chr6:48753199-48753634:+, Gimap5:chr6:48753861-48754215:+, Gimap5:chr6:48756022-48756385:+	Gimap5:ENSMUST00000055558.5	Gimap5	NA	NA	0.371439	NA	FALSE
1401	0.0930786	NA	0.501021	0.404831	0.0961898	TRUE	1.65292	6 vs 4	0.238659	8 vs 4	0.315582	0.0769231	Chrna5:chr9:55006399-55006824:+, Chrna5:chr9:55006609-55006838:+, Chrna5:chr9:55006595-55007127:+, Chrna5:chr9:55006928-55007920:+, Chrna5:chr9:55007333-55007825:+, Chrna5:chr9:55007929-55008362:+, Chrna5:chr9:55008158-55008928:+, Chrna5:chr9:55011045-55011419:+	Chrna5:ENSMUST00000217408.1	Chrna5	NA	NA	0.0930786	NA	FALSE
1402	1.78819e-220	3.1755e-236	0.193398	0.0741789	0.119219	FALSE	1.09612	1 vs 2	0.238437	1 vs 2	-0.613205	-0.851642	BC005624:chr2:30972128-30972633:-, BC005624:chr2:30972773-30973214:-	BC005624:ENSMUST00000028205.9	BC005624	8.90381e-220	1.7751e-235	1.78819e-220	9.556e-220	TRUE
1403	1.94953e-05	NA	0.423435	0.289782	0.133653	TRUE	1.31136	4 vs 1	0.238363	4 vs 2	-0.247803	-0.486166	Zfp78:chr7:6379216-6379879:+, Zfp78:chr7:6379569-6380002:+, Zfp78:chr7:6380533-6380990:+, Zfp78:chr7:6381315-6381771:+	Zfp78:ENSMUST00000207314.1	Zfp78	NA	NA	1.94953e-05	NA	FALSE
1404	2.7853e-61	2.98996e-55	0.70624	0.583278	0.122963	TRUE	0.689461	1 vs 5	0.238292	1 vs 5	0.393543	0.155251	Fam131b:chr6:42315305-42315673:-, Fam131b:chr6:42315616-42316109:-, Fam131b:chr6:42316502-42317005:-, Fam131b:chr6:42317328-42317832:-, Fam131b:chr6:42317744-42318220:-	Fam131b:ENSMUST00000031891.14	Fam131b	NA	NA	2.98996e-55	NA	FALSE
1405	0.0975632	0.147843	0.386364	0.267241	0.119122	TRUE	0.546041	1 vs 2	0.238245	1 vs 2	-0.227273	-0.465517	Erich4:chr7:25614392-25614650:-, Erich4:chr7:25614482-25615015:-	Erich4:ENSMUST00000098663.3	Erich4	NA	NA	0.147843	NA	FALSE
1406	1	NA	0.619048	0.5	0.119048	TRUE	0.485508	1 vs 2	0.238095	1 vs 2	0.238095	0	Rtp2:chr16:23925548-23925907:-, Rtp2:chr16:23926838-23926907:-	Rtp2:ENSMUST00000061030.9	Rtp2	NA	NA	1	NA	FALSE
1407	2.51038e-10	1.25056e-08	0.348199	0.229206	0.118993	TRUE	0.585835	1 vs 2	0.237986	1 vs 2	-0.303602	-0.541588	P3h2:chr16:25955886-25956290:-, P3h2:chr16:25959232-25959684:-	P3h2:ENSMUST00000039990.5	P3h2	NA	NA	1.25056e-08	NA	FALSE
1408	6.27716e-190	1.01517e-174	0.871055	0.752082	0.118973	FALSE	0.800574	2 vs 1	0.237946	2 vs 1	0.742111	0.504164	Srebf2:chr15:82204299-82204737:+, Srebf2:chr15:82204989-82205381:+	Srebf2:ENSMUST00000023100.7	Srebf2	2.75735e-189	4.38774e-174	1.01517e-174	4.44767e-174	TRUE
1409	4.53364e-49	1.48649e-55	0.184035	0.0651355	0.118899	TRUE	1.17468	2 vs 1	0.237798	2 vs 1	-0.631931	-0.869729	Ric8b:chr10:85016054-85016488:+, Ric8b:chr10:85018030-85018337:+	Ric8b:ENSMUST00000038523.14	Ric8b	NA	NA	4.53364e-49	NA	FALSE
1410	4.49557e-70	1.27658e-71	0.348261	0.304744	0.0435172	TRUE	0.710587	2 vs 1	0.237759	2 vs 1	0.583209	0.34545	Kpna1:chr16:36035615-36036086:+, Kpna1:chr16:36036744-36037185:+, Kpna1:chr16:36038711-36039135:+	Kpna1:ENSMUST00000004054.12	Kpna1	NA	NA	4.49557e-70	NA	FALSE
1411	8.71961e-43	6.24822e-41	0.7974	0.678789	0.118611	TRUE	0.761046	1 vs 3	0.237725	1 vs 3	0.577352	0.339627	Gtf2f2:chr14:75896899-75897262:-, Gtf2f2:chr14:75896820-75897675:-, Gtf2f2:chr14:75897373-75897707:-	Gtf2f2:ENSMUST00000088922.4	Gtf2f2	NA	NA	6.24822e-41	NA	FALSE
1412	0	0	0.362424	0.321095	0.0413286	FALSE	0.973434	2 vs 1	0.237721	2 vs 1	0.424939	0.187218	Set:chr2:30070849-30071172:+, Set:chr2:30071035-30071442:+, Set:chr2:30071057-30071842:+, Set:chr2:30071502-30071755:+, Set:chr2:30072192-30072618:+	Set:ENSMUST00000102866.9	Set	0	0	0	0	TRUE
1413	1.57248e-127	3.95548e-133	0.361911	0.243097	0.118814	FALSE	0.568697	2 vs 1	0.237629	2 vs 1	-0.276177	-0.513806	Arf6:chr12:69373409-69373828:+, Arf6:chr12:69375594-69375980:+	Arf6:ENSMUST00000050063.8	Arf6	5.33055e-127	1.41135e-132	1.57248e-127	5.56672e-127	TRUE
1414	1.98161e-21	1.09905e-15	0.828774	0.710173	0.118601	TRUE	0.680737	2 vs 1	0.237202	2 vs 1	0.657547	0.420345	Fam76b:chr9:13844893-13845345:+, Fam76b:chr9:13846135-13846541:+	Fam76b:ENSMUST00000059579.11	Fam76b	NA	NA	1.09905e-15	NA	FALSE
1415	4.25945e-35	1.04146e-30	0.72874	0.610184	0.118556	TRUE	0.540153	1 vs 2	0.237112	1 vs 2	0.45748	0.220369	Dicer1:chr12:104687735-104688089:-, Dicer1:chr12:104691367-104691797:-	Dicer1:ENSMUST00000041987.6	Dicer1	NA	NA	1.04146e-30	NA	FALSE
1416	5.48502e-06	1.35943e-05	0.608248	0.638813	-0.0305657	TRUE	3.4012	8 vs 5	0.237058	8 vs 6	-0.25784	-0.494898	Galr3:chr15:79043182-79043759:+, Galr3:chr15:79043714-79044704:+, Galr3:chr15:79044536-79045020:+, Galr3:chr15:79045775-79046088:+, Galr3:chr15:79045574-79046089:+, Galr3:chr15:79046308-79046501:+, Galr3:chr15:79046175-79046739:+, Galr3:chr15:79047624-79047834:+	Galr3:ENSMUST00000058004.3	Galr3	NA	NA	1.35943e-05	NA	FALSE
1417	0.266086	NA	0.873606	0.76379	0.109817	TRUE	1.3587	1 vs 3	0.237025	1 vs 2	0.727273	0.490248	Ankub1:chr3:57666433-57666918:-, Ankub1:chr3:57667376-57667706:-, Ankub1:chr3:57667441-57667799:-, Ankub1:chr3:57667584-57668227:-, Ankub1:chr3:57668091-57668574:-	Ankub1:ENSMUST00000099091.3	Ankub1	NA	NA	0.266086	NA	FALSE
1418	7.58122e-125	5.36925e-111	0.673728	0.55047	0.123258	FALSE	0.81278	1 vs 3	0.237022	1 vs 3	0.487455	0.250433	Etf1:chr18:34902720-34903157:-, Etf1:chr18:34904081-34904490:-, Etf1:chr18:34904383-34904896:-	Etf1:ENSMUST00000025218.7	Etf1	2.52908e-124	1.75179e-110	5.36925e-111	1.78408e-110	TRUE
1419	2.64924e-14	6.26957e-14	0.851397	0.732965	0.118432	TRUE	0.735881	1 vs 2	0.236864	1 vs 2	0.702794	0.46593	Sv2b:chr7:75114894-75115238:-, Sv2b:chr7:75116268-75116712:-	Sv2b:ENSMUST00000165175.7	Sv2b	NA	NA	6.26957e-14	NA	FALSE
1420	7.84868e-36	2.01766e-31	0.551087	0.465892	0.0851948	TRUE	1.24788	3 vs 1	0.236853	3 vs 1	0.425425	0.188571	Wars2:chr3:99216872-99217305:+, Wars2:chr3:99217957-99218446:+, Wars2:chr3:99218806-99219266:+, Wars2:chr3:99219818-99220240:+, Wars2:chr3:99220456-99220933:+, Wars2:chr3:99221429-99221883:+	Wars2:ENSMUST00000004343.6	Wars2	NA	NA	2.01766e-31	NA	FALSE
1421	9.79776e-61	1.31611e-56	0.799927	0.726849	0.0730773	TRUE	0.599093	3 vs 2	0.236735	3 vs 2	0.475358	0.238623	Mia2:chr12:59189705-59189879:+, Mia2:chr12:59189581-59190099:+, Mia2:chr12:59189825-59190202:+	Mia2:ENSMUST00000176464.7	Mia2	NA	NA	1.31611e-56	NA	FALSE
1422	9.16003e-126	4.17803e-107	0.885831	0.767572	0.118259	FALSE	0.854191	1 vs 2	0.236517	1 vs 2	0.771661	0.535144	Smap2:chr4:120968305-120968689:-, Smap2:chr4:120969516-120969732:-	Smap2:ENSMUST00000043200.7	Smap2	3.08027e-125	1.31455e-106	4.17803e-107	1.34048e-106	TRUE
1423	3.57043e-238	5.59914e-199	0.893314	0.77509	0.118225	FALSE	0.887774	1 vs 2	0.236449	1 vs 2	0.786628	0.550179	Ubqln1:chr13:58176154-58176522:-, Ubqln1:chr13:58177434-58177889:-	Ubqln1:ENSMUST00000058735.11	Ubqln1	1.90802e-237	2.72167e-198	5.59914e-199	2.75523e-198	TRUE
1424	6.50065e-54	4.55832e-52	0.692891	0.574877	0.118014	TRUE	0.564261	1 vs 3	0.236195	1 vs 3	0.380812	0.144618	Kctd1:chr18:14968641-14969068:-, Kctd1:chr18:14968659-14969487:-, Kctd1:chr18:14969330-14969772:-	Kctd1:ENSMUST00000025992.6	Kctd1	NA	NA	4.55832e-52	NA	FALSE
1425	1.08919e-82	6.22265e-70	0.210095	0.111044	0.0990509	TRUE	1.11891	4 vs 1	0.236164	3 vs 1	-0.350452	-0.586616	Wls:chr3:159934676-159935182:+, Wls:chr3:159935209-159935811:+, Wls:chr3:159935597-159936094:+, Wls:chr3:159937535-159938002:+	Wls:ENSMUST00000068952.9	Wls	NA	NA	6.22265e-70	NA	FALSE
1426	2.85657e-12	1.64396e-11	0.0753969	0.0563922	0.0190047	TRUE	1.24659	4 vs 3	0.236162	2 vs 1	0.200313	-0.0358491	Cnih3:chr1:181459487-181460028:+, Cnih3:chr1:181460061-181460620:+, Cnih3:chr1:181460434-181461058:+, Cnih3:chr1:181470626-181471023:+	Cnih3:ENSMUST00000027795.13	Cnih3	NA	NA	1.64396e-11	NA	FALSE
1427	0.147384	0.498302	0.66129	0.54321	0.11808	TRUE	0.495778	1 vs 2	0.236161	1 vs 2	0.322581	0.0864198	Glb1l2:chr9:26763037-26763287:-, Glb1l2:chr9:26763037-26763440:-	Glb1l2:ENSMUST00000040398.13	Glb1l2	NA	NA	0.498302	NA	FALSE
1428	3.15941e-48	1.50835e-51	0.528972	0.400908	0.128064	TRUE	0.754826	1 vs 3	0.236055	2 vs 3	0.0572301	-0.178825	Lrrc4:chr6:28827877-28828199:-, Lrrc4:chr6:28828029-28828517:-, Lrrc4:chr6:28829447-28829867:-	Lrrc4:ENSMUST00000062304.6	Lrrc4	NA	NA	3.15941e-48	NA	FALSE
1429	9.95379e-228	2.53824e-242	0.173714	0.0747982	0.098916	FALSE	1.9419	1 vs 2	0.23599	1 vs 4	-0.441479	-0.677469	Mrpl35:chr6:71812917-71813460:-, Mrpl35:chr6:71815048-71815507:-, Mrpl35:chr6:71815690-71816037:-, Mrpl35:chr6:71815850-71816323:-	Mrpl35:ENSMUST00000065103.3	Mrpl35	5.09221e-227	1.45775e-241	9.95379e-228	5.49423e-227	TRUE
1430	0.600309	NA	1	0.878795	0.121205	TRUE	Inf	3 vs 1	0.235955	3 vs 2	1	0.764045	Gbp5:chr3:142521333-142521761:+, Gbp5:chr3:142521548-142521899:+, Gbp5:chr3:142521663-142522239:+	Gbp5:ENSMUST00000090127.6	Gbp5	NA	NA	0.600309	NA	FALSE
1431	1.96218e-54	4.09655e-47	0.867292	0.748492	0.1188	TRUE	1.01564	2 vs 1	0.235428	3 vs 1	0.724385	0.488958	Ncam2:chr16:81623875-81624364:+, Ncam2:chr16:81626405-81626881:+, Ncam2:chr16:81628242-81628653:+	Ncam2:ENSMUST00000067602.4	Ncam2	NA	NA	4.09655e-47	NA	FALSE
1432	0.00503192	NA	0.893777	0.776119	0.117658	TRUE	0.886727	2 vs 1	0.235316	2 vs 1	0.787555	0.552239	Siah3:chr14:75525921-75526329:+, Siah3:chr14:75529351-75529723:+	Siah3:ENSMUST00000164848.2	Siah3	NA	NA	0.00503192	NA	FALSE
1433	4.66837e-27	7.22093e-25	0.84067	0.723117	0.117553	TRUE	0.703246	1 vs 2	0.235106	1 vs 2	0.68134	0.446235	Mxd1:chr6:86647038-86647405:-, Mxd1:chr6:86648926-86649328:-	Mxd1:ENSMUST00000001184.9	Mxd1	NA	NA	7.22093e-25	NA	FALSE
1434	1.41204e-40	2.299e-37	0.834157	0.716621	0.117536	TRUE	0.687617	2 vs 1	0.235072	2 vs 1	0.668314	0.433243	Tmem181a:chr17:6305314-6305898:+, Tmem181a:chr17:6307917-6308353:+	Tmem181a:ENSMUST00000232383.1	Tmem181a	NA	NA	2.299e-37	NA	FALSE
1435	1.13958e-32	2.01225e-34	0.691905	0.573661	0.118244	TRUE	0.5548	3 vs 2	0.235069	3 vs 1	0.387305	0.152236	Lss:chr10:76553534-76554000:+, Lss:chr10:76555037-76555515:+, Lss:chr10:76556771-76557193:+	Lss:ENSMUST00000048678.6	Lss	NA	NA	1.13958e-32	NA	FALSE
1436	6.4126e-46	5.4055e-42	0.385661	0.325639	0.0600217	TRUE	0.63936	2 vs 1	0.235056	2 vs 1	-0.101179	-0.336235	Lzic:chr4:149496270-149496716:+, Lzic:chr4:149498071-149498526:+, Lzic:chr4:149499481-149499936:+	Lzic:ENSMUST00000030842.7	Lzic	NA	NA	5.4055e-42	NA	FALSE
1437	7.4382e-36	1.08497e-31	0.844996	0.710692	0.134303	TRUE	1.16321	5 vs 1	0.235043	6 vs 1	0.580312	0.345269	Naa25:chr5:121439757-121440183:+, Naa25:chr5:121440450-121440902:+, Naa25:chr5:121441494-121441966:+, Naa25:chr5:121441438-121442490:+, Naa25:chr5:121442212-121442560:+, Naa25:chr5:121442010-121442442:+	Naa25:ENSMUST00000042163.14	Naa25	NA	NA	1.08497e-31	NA	FALSE
1438	7.90107e-105	8.18554e-103	0.477614	0.362908	0.114706	TRUE	1.22215	1 vs 5	0.234997	1 vs 5	0.0117105	-0.223286	Srek1:chr13:103739285-103739709:-, Srek1:chr13:103740760-103741135:-, Srek1:chr13:103741584-103741928:-, Srek1:chr13:103741483-103742206:-, Srek1:chr13:103743109-103743588:-	Srek1:ENSMUST00000210489.1	Srek1	NA	NA	8.18554e-103	NA	FALSE
1439	2.43871e-13	2.4221e-14	0.622258	0.504842	0.117416	TRUE	0.479774	2 vs 1	0.234832	2 vs 1	0.244515	0.00968367	Ccdc71l:chr12:32380063-32380529:+, Ccdc71l:chr12:32382540-32382995:+	Ccdc71l:ENSMUST00000172332.3	Ccdc71l	NA	NA	2.43871e-13	NA	FALSE
1440	2.76205e-08	NA	0.947727	0.830443	0.117284	TRUE	1.30882	2 vs 1	0.234568	2 vs 1	0.895455	0.660886	Zkscan7:chr9:122896058-122896541:+, Zkscan7:chr9:122898258-122898619:+	Zkscan7:ENSMUST00000063980.7	Zkscan7	NA	NA	2.76205e-08	NA	FALSE
1441	6.52109e-19	3.449e-19	0.352197	0.237869	0.114328	TRUE	0.79458	3 vs 1	0.234548	3 vs 2	-0.361782	-0.59633	Grid1:chr14:35580543-35581055:+, Grid1:chr14:35580802-35581148:+, Grid1:chr14:35582984-35583379:+	Grid1:ENSMUST00000043349.6	Grid1	NA	NA	6.52109e-19	NA	FALSE
1442	1.31241e-17	9.63382e-23	0.532018	0.458132	0.0738858	TRUE	0.905017	3 vs 4	0.234209	2 vs 4	0.248156	0.013947	Osbpl3:chr6:50293325-50293681:-, Osbpl3:chr6:50295129-50295572:-, Osbpl3:chr6:50295686-50296156:-, Osbpl3:chr6:50296748-50297166:-	Osbpl3:ENSMUST00000114468.8	Osbpl3	NA	NA	1.31241e-17	NA	FALSE
1443	1.39414e-57	1.66548e-59	0.286841	0.153589	0.133252	TRUE	1.49469	3 vs 1	0.233993	2 vs 1	-0.390718	-0.624711	Pcdh10:chr3:45432614-45433066:+, Pcdh10:chr3:45434480-45434948:+, Pcdh10:chr3:45435234-45435623:+	Pcdh10:ENSMUST00000166126.6	Pcdh10	NA	NA	1.39414e-57	NA	FALSE
1444	2.79297e-17	1.16167e-19	0.206412	0.0894161	0.116996	TRUE	0.974095	2 vs 1	0.233992	2 vs 1	-0.587176	-0.821168	Bivm:chr1:44144143-44144564:+, Bivm:chr1:44145739-44146036:+	Bivm:ENSMUST00000114709.2	Bivm	NA	NA	2.79297e-17	NA	FALSE
1445	7.84619e-84	1.74686e-64	0.906376	0.789474	0.116903	TRUE	0.948415	2 vs 1	0.233805	2 vs 1	0.812753	0.578947	Napg:chr18:62996918-62997431:+, Napg:chr18:62999061-62999451:+	Napg:ENSMUST00000025474.13	Napg	NA	NA	1.74686e-64	NA	FALSE
1446	0	0	0.904313	0.803064	0.101248	FALSE	0.914346	3 vs 1	0.233548	3 vs 1	0.743895	0.510347	Gas7:chr11:67684567-67685034:+, Gas7:chr11:67688221-67688782:+, Gas7:chr11:67688508-67688992:+	Gas7:ENSMUST00000108682.8	Gas7	0	0	0	0	TRUE
1447	1.21381e-79	7.34599e-81	0.722567	0.625173	0.0973933	TRUE	0.967386	2 vs 4	0.233465	2 vs 4	0.295431	0.061966	Mtus1:chr8:40990855-40991304:-, Mtus1:chr8:40991331-40991812:-, Mtus1:chr8:40992523-40992919:-, Mtus1:chr8:40992875-40993461:-	Mtus1:ENSMUST00000059115.12	Mtus1	NA	NA	1.21381e-79	NA	FALSE
1448	1.50709e-17	5.50594e-17	0.436324	0.334004	0.10232	TRUE	0.501526	2 vs 3	0.233434	2 vs 3	-0.0317016	-0.265136	Rab3d:chr9:21907212-21907522:-, Rab3d:chr9:21907427-21907890:-, Rab3d:chr9:21908968-21909398:-	Rab3d:ENSMUST00000115351.9	Rab3d	NA	NA	5.50594e-17	NA	FALSE
1449	0.00244326	0.00210207	0.350774	0.241914	0.108859	TRUE	0.696403	3 vs 1	0.233353	2 vs 1	-0.192593	-0.425945	4930523C07Rik:chr1:160075405-160076012:+, 4930523C07Rik:chr1:160078206-160078644:+, 4930523C07Rik:chr1:160079820-160080264:+	4930523C07Rik:ENSMUST00000163892.7	4930523C07Rik	NA	NA	0.00244326	NA	FALSE
1450	0.00538775	NA	0.151515	0.0348837	0.116631	TRUE	1.59746	1 vs 2	0.233263	1 vs 2	-0.69697	-0.930233	Mageb16:chrX:79623231-79623398:-, Mageb16:chrX:79623245-79623662:-	Mageb16:ENSMUST00000114016.9	Mageb16	NA	NA	0.00538775	NA	FALSE
1451	0.0457381	NA	0.630823	0.571228	0.0595943	TRUE	1.42712	4 vs 1	0.233188	4 vs 3	-0.366812	-0.6	Cdnf:chr2:3523849-3524218:+, Cdnf:chr2:3525271-3525700:+, Cdnf:chr2:3525906-3526375:+, Cdnf:chr2:3527607-3527983:+	Cdnf:ENSMUST00000036350.2	Cdnf	NA	NA	0.0457381	NA	FALSE
1452	0.052056	NA	0.916515	0.8	0.116515	TRUE	1.00961	2 vs 1	0.233029	2 vs 1	0.833029	0.6	Zfp831:chr2:174706262-174706789:+, Zfp831:chr2:174710445-174710832:+	Zfp831:ENSMUST00000059452.5	Zfp831	NA	NA	0.052056	NA	FALSE
1453	0.238048	NA	0.958347	0.868688	0.0896588	TRUE	Inf	1 vs 3	0.233018	2 vs 3	0.421053	0.188034	Gucy2f:chrX:142079289-142079631:-, Gucy2f:chrX:142079289-142079806:-, Gucy2f:chrX:142081493-142081919:-	Gucy2f:ENSMUST00000042530.3	Gucy2f	NA	NA	0.238048	NA	FALSE
1454	0.000880626	NA	0.175926	0.0594796	0.116446	TRUE	1.2166	2 vs 1	0.232893	2 vs 1	-0.648148	-0.881041	Arhgap8:chr15:84771808-84772265:+, Arhgap8:chr15:84777137-84777559:+	Arhgap8:ENSMUST00000172307.8	Arhgap8	NA	NA	0.000880626	NA	FALSE
1455	0.0258469	NA	0.314079	0.238342	0.075737	TRUE	2.10267	3 vs 4	0.232843	3 vs 4	-0.458333	-0.691176	Abcc6:chr7:45974085-45974432:-, Abcc6:chr7:45975667-45976105:-, Abcc6:chr7:45976109-45976295:-, Abcc6:chr7:45976379-45976838:-	Abcc6:ENSMUST00000002850.7	Abcc6	NA	NA	0.0258469	NA	FALSE
1456	1.10909e-20	4.66562e-19	0.760433	0.701026	0.0594071	TRUE	0.814426	4 vs 2	0.232699	4 vs 3	-0.0655172	-0.298217	Rp2:chrX:20397182-20398211:+, Rp2:chrX:20397789-20398250:+, Rp2:chrX:20399720-20400200:+, Rp2:chrX:20400450-20400866:+	Rp2:ENSMUST00000033372.12	Rp2	NA	NA	4.66562e-19	NA	FALSE
1457	2.51431e-06	1.64224e-06	0.335973	0.219684	0.116289	TRUE	0.586218	1 vs 2	0.232578	1 vs 2	-0.328054	-0.560633	Katnal2:chr18:76975967-76976396:-, Katnal2:chr18:76977094-76977500:-	Katnal2:ENSMUST00000126153.7	Katnal2	NA	NA	2.51431e-06	NA	FALSE
1458	8.49119e-24	6.47281e-20	0.397955	0.375775	0.0221804	TRUE	0.873931	2 vs 4	0.23249	2 vs 4	0.57376	0.34127	Ntng1:chr3:109780040-109780402:-, Ntng1:chr3:109781053-109781457:-, Ntng1:chr3:109781108-109782063:-, Ntng1:chr3:109781479-109782158:-	Ntng1:ENSMUST00000156177.8	Ntng1	NA	NA	6.47281e-20	NA	FALSE
1459	6.07821e-09	2.16158e-07	0.726933	0.598695	0.128238	TRUE	0.911306	3 vs 2	0.232441	3 vs 1	0.47894	0.246499	Tmem132c:chr5:127564057-127564549:+, Tmem132c:chr5:127564515-127564967:+, Tmem132c:chr5:127565400-127565793:+	Tmem132c:ENSMUST00000119026.7	Tmem132c	NA	NA	2.16158e-07	NA	FALSE
1460	5.5292e-11	1.14851e-10	0.327075	0.210867	0.116208	TRUE	0.598263	1 vs 2	0.232416	1 vs 2	-0.345851	-0.578266	Klhl29:chr12:5077142-5077511:-, Klhl29:chr12:5079021-5079472:-	Klhl29:ENSMUST00000020958.8	Klhl29	NA	NA	1.14851e-10	NA	FALSE
1461	6.3145e-106	3.54131e-130	0.485647	0.392673	0.0929735	TRUE	-0.855763	1 vs 2	0.232147	2 vs 3	0.043594	-0.188553	Btg2:chr1:134074943-134075898:-, Btg2:chr1:134075287-134075687:-, Btg2:chr1:134077155-134077590:-	Btg2:ENSMUST00000020692.6	Btg2	NA	NA	6.3145e-106	NA	FALSE
1462	3.67697e-43	1.46535e-39	0.208068	0.118288	0.0897801	TRUE	1.1094	3 vs 2	0.232086	3 vs 2	-0.540805	-0.772891	Wdr20:chr12:110794218-110794874:+, Wdr20:chr12:110794635-110795058:+, Wdr20:chr12:110798648-110799136:+	Wdr20:ENSMUST00000095410.7	Wdr20	NA	NA	1.46535e-39	NA	FALSE
1463	0.582308	NA	0.666667	0.526311	0.140356	TRUE	#NAME?	2 vs 1	0.23204	3 vs 1	0.333333	0.101293	Cd84:chr1:171888719-171889100:+, Cd84:chr1:171888531-171889336:+, Cd84:chr1:171890328-171890718:+	Cd84:ENSMUST00000155802.7	Cd84	NA	NA	0.582308	NA	FALSE
1464	1.52603e-146	1.04329e-146	0.773598	0.657589	0.116009	FALSE	0.576174	1 vs 2	0.232019	1 vs 2	0.547197	0.315178	Cfap36:chr11:29221467-29221906:-, Cfap36:chr11:29221814-29222125:-	Cfap36:ENSMUST00000020754.9	Cfap36	5.61553e-146	4.00367e-146	1.52603e-146	5.99692e-146	TRUE
1465	2.18674e-57	8.54531e-54	0.529236	0.413322	0.115914	FALSE	0.467327	2 vs 1	0.231828	2 vs 1	0.0584715	-0.173357	Zc3h14:chr12:98786487-98786874:+, Zc3h14:chr12:98787343-98787813:+	Zc3h14:ENSMUST00000110104.9	Zc3h14	4.93856e-57	1.89808e-53	8.54531e-54	1.93248e-53	TRUE
1466	3.30964e-08	1.62596e-06	0.78498	0.669129	0.115852	TRUE	0.590683	1 vs 2	0.231703	1 vs 2	0.56996	0.338257	Zfp874b:chr13:67471513-67471861:-, Zfp874b:chr13:67472250-67472716:-	Zfp874b:ENSMUST00000019572.8	Zfp874b	NA	NA	1.62596e-06	NA	FALSE
1467	2.85575e-26	2.04419e-24	0.260775	0.232139	0.0286357	TRUE	0.842816	2 vs 1	0.231505	2 vs 1	0.277247	0.0457413	Grk5:chr19:61091920-61092464:+, Grk5:chr19:61092185-61092589:+, Grk5:chr19:61095592-61096005:+, Grk5:chr19:61098598-61098990:+	Grk5:ENSMUST00000003313.9	Grk5	NA	NA	2.04419e-24	NA	FALSE
1468	3.56058e-12	1.08154e-11	0.617849	0.502733	0.115116	TRUE	0.708182	2 vs 1	0.23149	3 vs 1	0.239333	0.00784314	Plekha8:chr6:54640689-54641075:+, Plekha8:chr6:54642722-54643121:+, Plekha8:chr6:54645432-54645839:+	Plekha8:ENSMUST00000119706.7	Plekha8	NA	NA	1.08154e-11	NA	FALSE
1469	9.1471e-19	1.84687e-18	0.861999	0.746339	0.11566	TRUE	0.752814	2 vs 1	0.231321	2 vs 1	0.723998	0.492677	Crppa:chr12:36688185-36688626:+, Crppa:chr12:36689060-36689503:+	Crppa:ENSMUST00000223205.1	Crppa	NA	NA	1.84687e-18	NA	FALSE
1470	1.40479e-43	9.48553e-42	0.844013	0.811435	0.0325783	TRUE	0.484077	1 vs 2	0.231296	1 vs 2	0.157768	-0.0735276	Ankib1:chr5:3689993-3690443:-, Ankib1:chr5:3690292-3690855:-, Ankib1:chr5:3691289-3691745:-	Ankib1:ENSMUST00000043551.10	Ankib1	NA	NA	9.48553e-42	NA	FALSE
[truncated: 6,727 more rows]

## Sheet: Glia.vs.others
	pval.chisq	pval.DM	warm.base	warm.alt	delta.warm	low.pct.flag	max.log.or	max.abs.log.or.id	max.prpchg	max.abs.prpchg.id	prp.dif.base	prp.dif.alt	pks	Transcript.ID	gene	pval.chisq.adj	pval.DM.adj	pval.inter	pval.adj	sig
[truncated: 7,925 more rows]

[truncated: 13 more sheets: Immune_cells.vs.others, Vascular_cells.vs.others, CNS_neurons.vs.others, Cholinergic,_monoaminergic_, Di-_and_mesencephalon_neuro, Immature_neural.vs.others, Spinal_cord_neurons.vs.othe, Telencephalon_interneurons., Telencephalon_projecting_ne, Astroependymal_cells.vs.oth, Neural_crest-like_glia.vs.o, Oligodendrocytes.vs.others, Enteric_neurons.vs.others]
