# Supplementary material for: Infernape uncovers cell type–specific and spatially resolved alternative polyadenylation in the brain
Source: Genome Res. 2023 Oct;33(10):1774–87. doi: 10.1101/gr.277864.123 (PMC10691540; doi:10.1101/gr.277864.123)
Supplement: Supplement 3 [file Supplemental_Tables.zip › Supplemental_Tables/Supplemental_Table_S15.xlsx]

## Sheet: README
	Table legend
	This table shows differential PA events between a specific TEGLU cluster with all other TEGLU clusters combined in the adult mouse brain scRNA-seq dataset.
	Gene-level test was used.

## Sheet: gene.TEGLU3.vs.others
	pval.chisq	pval.DM	warm.base	warm.alt	delta.warm	low.pct.flag	max.log.or	max.abs.log.or.id	max.prpchg	max.abs.prpchg.id	prp.dif.base	prp.dif.alt	pks	gene	pval.chisq.adj	pval.DM.adj	pval.inter	pval.adj	sig
1	1	NA	1	0	1	TRUE	Inf	1 vs 2	2	1 vs 2	1	-1	Btn1a1:chr13:23454424-23454634:-, Btn1a1:chr13:23456951-23457326:-	Btn1a1	NA	NA	1	NA	FALSE
2	0.401736	NA	1	0	1	TRUE	Inf	2 vs 1	2	2 vs 1	1	-1	Plscr1:chr9:92271570-92272025:+, Plscr1:chr9:92271802-92272437:+	Plscr1	NA	NA	0.401736	NA	FALSE
3	0.00488081	NA	1	0.129032	0.870968	TRUE	Inf	1 vs 2	1.74194	1 vs 2	1	-0.741935	Lsr:chr7:30957774-30957948:-, Lsr:chr7:30957874-30958242:-	Lsr	NA	NA	0.00488081	NA	FALSE
4	0.144371	NA	1	0.240741	0.759259	TRUE	Inf	1 vs 2	1.51852	1 vs 3	1	-0.518519	Esyt1:chr10:128509737-128510594:-, Esyt1:chr10:128510325-128510691:-, Esyt1:chr10:128510213-128510570:-	Esyt1	NA	NA	0.144371	NA	FALSE
5	0.210422	NA	1	0.25	0.75	TRUE	Inf	2 vs 1	1.5	2 vs 1	1	-0.5	Pabpc1l:chr2:164050073-164050478:+, Pabpc1l:chr2:164050302-164050538:+	Pabpc1l	NA	NA	0.210422	NA	FALSE
6	0.819477	NA	1	0.25	0.75	TRUE	Inf	1 vs 2	1.5	1 vs 2	1	-0.5	Ffar2:chr7:30818348-30818720:-, Ffar2:chr7:30818979-30819371:-	Ffar2	NA	NA	0.819477	NA	FALSE
7	0.782528	NA	1	0.285714	0.714286	TRUE	Inf	1 vs 2	1.42857	1 vs 2	1	-0.428571	Sting1:chr18:35733642-35734027:-, Sting1:chr18:35733961-35734424:-	Sting1	NA	NA	0.782528	NA	FALSE
8	0.653512	NA	1	0.2875	0.7125	TRUE	Inf	1 vs 2	1.425	1 vs 2	1	-0.425	C2cd4a:chr9:67830325-67831039:-, C2cd4a:chr9:67830522-67830848:-	C2cd4a	NA	NA	0.653512	NA	FALSE
9	0.28243	NA	1	0.621429	0.378571	TRUE	Inf	3 vs 1	1.4	3 vs 2	1	-0.4	Shisa3:chr5:67611687-67612229:+, Shisa3:chr5:67612198-67612524:+, Shisa3:chr5:67613569-67613999:+	Shisa3	NA	NA	0.28243	NA	FALSE
10	0.0177487	NA	1	0.309278	0.690722	TRUE	Inf	1 vs 2	1.38144	1 vs 3	1	-0.381443	Pde11a:chr2:75985808-75986223:-, Pde11a:chr2:75987597-75988060:-, Pde11a:chr2:75989046-75989482:-	Pde11a	NA	NA	0.0177487	NA	FALSE
11	1	NA	1	0.333333	0.666667	TRUE	Inf	1 vs 2	1.33333	1 vs 2	1	-0.333333	Gm17655:chr5:110042949-110043149:-, Gm17655:chr5:110045453-110045936:-	Gm17655	NA	NA	1	NA	FALSE
12	1	NA	1	0.333333	0.666667	TRUE	Inf	2 vs 1	1.33333	2 vs 1	1	-0.333333	Il21r:chr7:125632841-125633391:+, Il21r:chr7:125633300-125633605:+	Il21r	NA	NA	1	NA	FALSE
13	0.0107741	NA	0.5	0.5	0	TRUE	Inf	2 vs 1	1.28571	2 vs 1	1	-0.285714	Npsr1:chr9:24313748-24314269:+, Npsr1:chr9:24314523-24314896:+, Npsr1:chr9:24315959-24316398:+	Npsr1	NA	NA	0.0107741	NA	FALSE
14	0.779521	NA	1	0.362903	0.637097	TRUE	Inf	2 vs 1	1.27419	2 vs 1	1	-0.274194	Rtl4:chrX:145120446-145120898:+, Rtl4:chrX:145122036-145122418:+	Rtl4	NA	NA	0.779521	NA	FALSE
15	0.13771	NA	1	0.369565	0.630435	TRUE	Inf	1 vs 2	1.26087	1 vs 3	1	-0.26087	1520401A03Rik:chr17:23704488-23704892:-, 1520401A03Rik:chr17:23705046-23705295:-, 1520401A03Rik:chr17:23705769-23705863:-	1520401A03Rik	NA	NA	0.13771	NA	FALSE
16	0.153355	NA	0.75	0.25	0.5	TRUE	#NAME?	1 vs 2	1.25	2 vs 3	0.5	-0.75	Rgs22:chr15:36007384-36008385:-, Rgs22:chr15:36008369-36008778:-, Rgs22:chr15:36009504-36009665:-	Rgs22	NA	NA	0.153355	NA	FALSE
17	0.141179	NA	1	0.597561	0.402439	TRUE	Inf	1 vs 2	1.2439	1 vs 2	1	-0.243902	Pld6:chr11:59782708-59783044:-, Pld6:chr11:59783850-59784216:-, Pld6:chr11:59784058-59784582:-	Pld6	NA	NA	0.141179	NA	FALSE
18	0.143701	NA	1	0.382353	0.617647	TRUE	Inf	1 vs 2	1.23529	1 vs 2	1	-0.235294	4921507P07Rik:chr6:50573298-50573653:-, 4921507P07Rik:chr6:50573514-50574052:-	4921507P07Rik	NA	NA	0.143701	NA	FALSE
19	0.923725	NA	1	0.4	0.6	TRUE	Inf	1 vs 2	1.2	1 vs 2	1	-0.2	Cyp1b1:chr17:79706892-79707311:-, Cyp1b1:chr17:79708700-79709146:-	Cyp1b1	NA	NA	0.923725	NA	FALSE
20	0.870113	NA	1	0.416185	0.583815	TRUE	Inf	2 vs 1	1.16763	2 vs 1	1	-0.16763	Osr1:chr12:9580492-9580950:+, Osr1:chr12:9581118-9581568:+	Osr1	NA	NA	0.870113	NA	FALSE
21	0.117786	NA	0.666667	0.625	0.0416667	TRUE	Inf	1 vs 2	1.16667	1 vs 2	0.666667	-0.5	Btc:chr5:91356012-91356331:-, Btc:chr5:91357215-91357785:-, Btc:chr5:91359002-91359428:-	Btc	NA	NA	0.117786	NA	FALSE
22	0.409496	NA	0.857143	0.448214	0.408929	TRUE	#NAME?	1 vs 2	1.1375	2 vs 8	1	-0.1375	Olfr464:chr11:87910365-87910610:-, Olfr464:chr11:87910477-87910916:-, Olfr464:chr11:87911393-87911839:-, Olfr464:chr11:87911767-87911918:-, Olfr464:chr11:87913056-87913226:-, Olfr464:chr11:87913249-87913564:-, Olfr464:chr11:87913407-87913581:-, Olfr464:chr11:87913551-87914138:-	Olfr464	NA	NA	0.409496	NA	FALSE
23	0.318696	NA	0.527778	0	0.527778	TRUE	Inf	1 vs 3	1.11111	2 vs 3	0.111111	-1	Krt26:chr11:99328531-99328894:-, Krt26:chr11:99328702-99329011:-, Krt26:chr11:99328632-99329358:-	Krt26	NA	NA	0.318696	NA	FALSE
24	1	NA	1	0.454545	0.545455	TRUE	Inf	1 vs 2	1.09091	1 vs 2	1	-0.0909091	Nfatc1:chr18:80606165-80606544:-, Nfatc1:chr18:80647758-80648194:-	Nfatc1	NA	NA	1	NA	FALSE
25	0.229906	NA	1	0.459459	0.540541	TRUE	Inf	1 vs 2	1.08108	1 vs 2	1	-0.0810811	Zic1:chr9:91358058-91358418:-, Zic1:chr9:91360440-91360941:-	Zic1	NA	NA	0.229906	NA	FALSE
26	0.463071	NA	1	0.461538	0.538462	TRUE	Inf	2 vs 1	1.07692	2 vs 1	1	-0.0769231	Prkcq:chr2:11300293-11300758:+, Prkcq:chr2:11300821-11301226:+	Prkcq	NA	NA	0.463071	NA	FALSE
27	0.975439	NA	1	0.46875	0.53125	TRUE	Inf	2 vs 1	1.0625	2 vs 1	1	-0.0625	Mybph:chr1:134199994-134200957:+, Mybph:chr1:134200861-134201232:+	Mybph	NA	NA	0.975439	NA	FALSE
28	2.00212e-18	NA	0.693878	0.16523	0.528648	TRUE	2.43813	1 vs 2	1.0573	1 vs 2	0.387755	-0.66954	Lrg1:chr17:56119286-56119476:-, Lrg1:chr17:56119603-56120081:-	Lrg1	NA	NA	2.00212e-18	NA	FALSE
29	0.0797598	NA	0.5	0.301724	0.198276	TRUE	#NAME?	1 vs 2	1.05172	2 vs 3	1	-0.0517241	Clca3a1:chr3:144729595-144730074:-, Clca3a1:chr3:144729990-144730251:-, Clca3a1:chr3:144730181-144730707:-	Clca3a1	NA	NA	0.0797598	NA	FALSE
30	1	NA	1	0.5	0.5	TRUE	Inf	1 vs 2	1	1 vs 2	1	0	Pear1:chr3:87749088-87749467:-, Pear1:chr3:87749824-87750243:-	Pear1	NA	NA	1	NA	FALSE
31	0.548812	NA	1	0.5	0.5	TRUE	Inf	3 vs 1	1	3 vs 1	1	0	Prn:chr2:131954323-131954834:+, Prn:chr2:131954847-131955280:+, Prn:chr2:131955721-131956131:+	Prn	NA	NA	0.548812	NA	FALSE
32	0.548812	NA	1	0.5	0.5	TRUE	Inf	3 vs 1	1	3 vs 1	1	0	Prnd:chr2:131954323-131954834:+, Prnd:chr2:131954847-131955280:+, Prnd:chr2:131955721-131956131:+	Prnd	NA	NA	0.548812	NA	FALSE
33	1	NA	1	0.5	0.5	TRUE	Inf	2 vs 1	1	2 vs 1	1	0	Stoml3:chr3:53507711-53508197:+, Stoml3:chr3:53508079-53508527:+	Stoml3	NA	NA	1	NA	FALSE
34	1	NA	1	0.5	0.5	TRUE	Inf	2 vs 1	1	2 vs 1	1	0	Uhrf1:chr17:56322357-56322743:+, Uhrf1:chr17:56323116-56323486:+	Uhrf1	NA	NA	1	NA	FALSE
35	0.495036	NA	1	0.5	0.5	TRUE	Inf	1 vs 2	1	1 vs 3	1	0	Zpld1:chr16:55224114-55224415:-, Zpld1:chr16:55225150-55225617:-, Zpld1:chr16:55226024-55226418:-	Zpld1	NA	NA	0.495036	NA	FALSE
36	0.175164	NA	1	0.5	0.5	TRUE	Inf	2 vs 1	1	2 vs 1	1	0	E2f2:chr4:136194304-136194764:+, E2f2:chr4:136195666-136196057:+	E2f2	NA	NA	0.175164	NA	FALSE
37	0.698535	NA	0.5	0	0.5	TRUE	Inf	1 vs 2	1	1 vs 2	0	-1	Esco2:chr14:65818393-65818860:-, Esco2:chr14:65818979-65819413:-	Esco2	NA	NA	0.698535	NA	FALSE
38	1	NA	1	0.5	0.5	TRUE	Inf	1 vs 2	1	1 vs 2	1	0	Fam178b:chr1:36562692-36563067:-, Fam178b:chr1:36599891-36600316:-	Fam178b	NA	NA	1	NA	FALSE
39	0.0378723	NA	0.875	0.378378	0.496622	TRUE	Inf	1 vs 3	0.993243	1 vs 3	0.75	-0.243243	Nkx6-2:chr7:139579375-139579706:-, Nkx6-2:chr7:139580784-139581036:-, Nkx6-2:chr7:139581167-139581610:-	Nkx6-2	NA	NA	0.0378723	NA	FALSE
40	0.00322635	NA	0.5	0.00888889	0.491111	TRUE	4.71402	2 vs 1	0.982222	2 vs 1	0	-0.982222	Etnk2:chr1:133379795-133380105:+, Etnk2:chr1:133380669-133380971:+	Etnk2	NA	NA	0.00322635	NA	FALSE
41	0.00748508	NA	0.555556	0.0740741	0.481481	TRUE	2.74887	1 vs 2	0.962963	1 vs 2	0.111111	-0.851852	Zfp947:chr17:22144355-22144698:-, Zfp947:chr17:22144626-22144942:-	Zfp947	NA	NA	0.00748508	NA	FALSE
42	0.000298801	NA	0.833333	0.35443	0.478903	TRUE	Inf	1 vs 3	0.957806	1 vs 3	0.666667	-0.291139	H2-Bl:chr17:36078041-36078173:-, H2-Bl:chr17:36078149-36078398:-, H2-Bl:chr17:36080087-36080399:-	H2-Bl	NA	NA	0.000298801	NA	FALSE
43	0.737128	NA	0.4	0.371739	0.0282609	TRUE	Inf	3 vs 1	0.956522	3 vs 2	1	0.0434783	Fsbp:chr4:11584421-11584854:+, Fsbp:chr4:11585375-11585800:+, Fsbp:chr4:11587061-11587606:+, Fsbp:chr4:11587370-11587615:+, Fsbp:chr4:11587490-11588240:+, Fsbp:chr4:11588142-11588240:+	Fsbp	NA	NA	0.737128	NA	FALSE
44	0.869919	NA	0.6	0.462791	0.137209	TRUE	#NAME?	1 vs 3	0.930233	3 vs 4	1	0.0697674	Adgrg6:chr10:14401556-14401938:-, Adgrg6:chr10:14402275-14402621:-, Adgrg6:chr10:14402516-14402999:-, Adgrg6:chr10:14403144-14403578:-, Adgrg6:chr10:14404291-14404691:-, Adgrg6:chr10:14404552-14405094:-	Adgrg6	NA	NA	0.869919	NA	FALSE
45	1	NA	1	0.538462	0.461538	TRUE	Inf	1 vs 2	0.923077	1 vs 2	1	0.0769231	Map3k1:chr13:111746428-111746733:-, Map3k1:chr13:111746428-111747006:-	Map3k1	NA	NA	1	NA	FALSE
46	0.368064	NA	1	0.541667	0.458333	TRUE	Inf	2 vs 1	0.916667	2 vs 1	1	0.0833333	Slc34a1:chr13:55415120-55415648:+, Slc34a1:chr13:55416076-55416234:+	Slc34a1	NA	NA	0.368064	NA	FALSE
47	0.352437	NA	1	0.542857	0.457143	TRUE	Inf	1 vs 2	0.914286	1 vs 2	1	0.0857143	Chrm5:chr2:112475709-112476072:-, Chrm5:chr2:112477145-112477883:-	Chrm5	NA	NA	0.352437	NA	FALSE
48	0.0914672	NA	0.75	0.295455	0.454545	TRUE	Inf	2 vs 1	0.909091	3 vs 1	0.5	-0.409091	Tulp2:chr7:45522102-45522373:+, Tulp2:chr7:45522083-45522850:+, Tulp2:chr7:45523337-45523632:+	Tulp2	NA	NA	0.0914672	NA	FALSE
49	0.234441	NA	1	0.666667	0.333333	TRUE	Inf	1 vs 2	0.904762	1 vs 2	1	0.0952381	Rassf4:chr6:116632958-116633361:-, Rassf4:chr6:116634604-116634929:-, Rassf4:chr6:116634553-116635162:-	Rassf4	NA	NA	0.234441	NA	FALSE
50	0.189664	NA	0.75	0.3	0.45	TRUE	Inf	2 vs 1	0.9	3 vs 1	0.5	-0.4	Slc16a9:chr10:70283791-70284099:+, Slc16a9:chr10:70284555-70285321:+, Slc16a9:chr10:70285544-70285968:+	Slc16a9	NA	NA	0.189664	NA	FALSE
51	0.0823	NA	0.833333	0.387931	0.445402	TRUE	2.06546	2 vs 1	0.890805	2 vs 1	0.666667	-0.224138	Ppp1r36:chr12:76439103-76439538:+, Ppp1r36:chr12:76443657-76443834:+	Ppp1r36	NA	NA	0.0823	NA	FALSE
52	1	NA	1	0.555556	0.444444	TRUE	Inf	2 vs 1	0.888889	2 vs 1	1	0.111111	Olfr742:chr14:50516856-50516942:+, Olfr742:chr14:50516847-50517145:+	Olfr742	NA	NA	1	NA	FALSE
53	1	NA	1	0.555556	0.444444	TRUE	Inf	2 vs 1	0.888889	2 vs 1	1	0.111111	Tcf23:chr5:30976306-30976776:+, Tcf23:chr5:30976671-30977018:+	Tcf23	NA	NA	1	NA	FALSE
54	1	NA	1	0.555556	0.444444	TRUE	Inf	2 vs 1	0.888889	2 vs 1	1	0.111111	Gata2:chr6:88206086-88206557:+, Gata2:chr6:88206646-88207034:+	Gata2	NA	NA	1	NA	FALSE
55	0.285026	NA	0.5	0.0592105	0.440789	TRUE	2.76562	1 vs 2	0.881579	1 vs 2	0	-0.881579	Npy2r:chr3:82537004-82537373:-, Npy2r:chr3:82538332-82538752:-	Npy2r	NA	NA	0.285026	NA	FALSE
56	1.7556e-08	NA	0.854167	0.418511	0.435656	TRUE	2.09655	2 vs 1	0.871311	2 vs 1	0.708333	-0.162978	Lamb1:chr12:31329291-31329668:+, Lamb1:chr12:31330729-31330928:+	Lamb1	NA	NA	1.7556e-08	NA	FALSE
57	0.636181	NA	1	0.567568	0.432432	TRUE	Inf	1 vs 2	0.864865	1 vs 2	1	0.135135	Ly6m:chr15:74878336-74878714:-, Ly6m:chr15:74879549-74879857:-	Ly6m	NA	NA	0.636181	NA	FALSE
58	1	NA	1	0.571429	0.428571	TRUE	Inf	2 vs 1	0.857143	2 vs 1	1	0.142857	Adig:chr2:158507790-158508291:+, Adig:chr2:158510118-158510356:+	Adig	NA	NA	1	NA	FALSE
59	0.260737	NA	0.75	0.323529	0.426471	TRUE	1.83621	1 vs 2	0.852941	1 vs 2	0.5	-0.352941	Jchain:chr5:88519803-88520173:-, Jchain:chr5:88520536-88520966:-	Jchain	NA	NA	0.260737	NA	FALSE
60	0.160738	NA	1	0.576923	0.423077	TRUE	Inf	2 vs 1	0.846154	2 vs 1	1	0.153846	Fgd6:chr10:94141659-94142027:+, Fgd6:chr10:94144983-94145339:+	Fgd6	NA	NA	0.160738	NA	FALSE
61	0.146399	NA	1	0.583333	0.416667	TRUE	Inf	1 vs 2	0.833333	1 vs 2	1	0.166667	Ddias:chr7:92857522-92857758:-, Ddias:chr7:92857531-92857957:-	Ddias	NA	NA	0.146399	NA	FALSE
62	0.175599	NA	0.375	0.375	0	TRUE	Inf	2 vs 1	0.833333	2 vs 1	0.333333	-0.5	Psd4:chr2:24407084-24407542:+, Psd4:chr2:24408228-24408567:+, Psd4:chr2:24408284-24408782:+, Psd4:chr2:24408762-24409193:+, Psd4:chr2:24410164-24410481:+	Psd4	NA	NA	0.175599	NA	FALSE
63	0.656775	NA	1	0.588235	0.411765	TRUE	Inf	2 vs 1	0.823529	2 vs 1	1	0.176471	Stat4:chr1:52106873-52107046:+, Stat4:chr1:52106881-52107189:+	Stat4	NA	NA	0.656775	NA	FALSE
64	0.894757	NA	1	0.6	0.4	TRUE	Inf	2 vs 1	0.8	2 vs 1	1	0.2	Angptl1:chr1:156845215-156845684:+, Angptl1:chr1:156860677-156861079:+	Angptl1	NA	NA	0.894757	NA	FALSE
65	1	NA	1	0.6	0.4	TRUE	Inf	1 vs 2	0.8	1 vs 2	1	0.2	Tent5c:chr3:100468057-100468410:-, Tent5c:chr3:100471452-100471950:-	Tent5c	NA	NA	1	NA	FALSE
66	0.508332	NA	1	0.611111	0.388889	TRUE	Inf	1 vs 2	0.777778	1 vs 2	1	0.222222	Sall1:chr8:89027222-89027604:-, Sall1:chr8:89027911-89028335:-	Sall1	NA	NA	0.508332	NA	FALSE
67	0.754632	NA	1	0.611111	0.388889	TRUE	Inf	2 vs 1	0.777778	2 vs 1	1	0.222222	Sgo2a:chr1:58024685-58025102:+, Sgo2a:chr1:58025503-58025947:+	Sgo2a	NA	NA	0.754632	NA	FALSE
68	0.160093	NA	0.333333	0.11828	0.215054	TRUE	#NAME?	1 vs 2	0.774194	2 vs 4	0	-0.774194	Ccdc24:chr4:117866524-117867073:-, Ccdc24:chr4:117868727-117868987:-, Ccdc24:chr4:117868624-117869271:-, Ccdc24:chr4:117869197-117869641:-	Ccdc24	NA	NA	0.160093	NA	FALSE
69	0.729658	NA	1	0.62	0.38	TRUE	Inf	1 vs 2	0.76	1 vs 2	1	0.24	B4galt1:chr4:40804582-40804964:-, B4galt1:chr4:40806179-40806861:-	B4galt1	NA	NA	0.729658	NA	FALSE
70	0.586006	NA	0.5	0.122047	0.377953	TRUE	1.97318	2 vs 1	0.755906	2 vs 1	0	-0.755906	Pparg:chr6:115490025-115490441:+, Pparg:chr6:115490944-115491358:+	Pparg	NA	NA	0.586006	NA	FALSE
71	1	NA	1	0.625	0.375	TRUE	Inf	2 vs 1	0.75	2 vs 1	1	0.25	Casq2:chr3:102145871-102146524:+, Casq2:chr3:102146185-102146517:+	Casq2	NA	NA	1	NA	FALSE
72	0.0646478	NA	0.75	0.367347	0.382653	TRUE	Inf	3 vs 1	0.75	3 vs 2	0.75	0	Mcidas:chr13:112999904-113000059:+, Mcidas:chr13:112999947-113000442:+, Mcidas:chr13:113000447-113001027:+, Mcidas:chr13:113000839-113001027:+	Mcidas	NA	NA	0.0646478	NA	FALSE
73	0.753512	NA	1	0.625	0.375	TRUE	Inf	2 vs 1	0.75	2 vs 1	1	0.25	Mybl2:chr2:163083324-163083712:+, Mybl2:chr2:163084354-163084688:+	Mybl2	NA	NA	0.753512	NA	FALSE
74	1	NA	1	0.625	0.375	TRUE	Inf	2 vs 1	0.75	2 vs 1	1	0.25	Stk36:chr1:74635661-74636106:+, Stk36:chr1:74636486-74636958:+	Stk36	NA	NA	1	NA	FALSE
75	0.0479546	NA	0.85	0.55	0.3	TRUE	Inf	2 vs 1	0.75	3 vs 2	0.4	-0.35	Tmem220:chr11:67034322-67034790:+, Tmem220:chr11:67034773-67035628:+, Tmem220:chr11:67035530-67036175:+	Tmem220	NA	NA	0.0479546	NA	FALSE
76	0.116115	NA	0.714286	0.488889	0.225397	TRUE	#NAME?	2 vs 1	0.747619	4 vs 3	0.714286	-0.0333333	Gramd3:chr18:56502517-56502859:+, Gramd3:chr18:56502861-56503322:+, Gramd3:chr18:56503170-56503659:+, Gramd3:chr18:56503436-56503821:+	Gramd3	NA	NA	0.116115	NA	FALSE
77	0.173987	NA	0.666667	0.299625	0.367041	TRUE	Inf	2 vs 1	0.747191	4 vs 1	0.5	-0.247191	Rad54b:chr4:11585375-11585800:+, Rad54b:chr4:11587047-11587657:+, Rad54b:chr4:11587646-11587779:+, Rad54b:chr4:11615408-11615808:+	Rad54b	NA	NA	0.173987	NA	FALSE
78	3.20536e-05	NA	0.725	0.514509	0.210491	TRUE	#NAME?	1 vs 2	0.742857	3 vs 4	0.6	-0.142857	Pde1c:chr6:56069797-56070185:-, Pde1c:chr6:56077464-56078249:-, Pde1c:chr6:56077635-56078208:-, Pde1c:chr6:56081896-56082296:-, Pde1c:chr6:56100382-56100811:-, Pde1c:chr6:56103055-56103419:-, Pde1c:chr6:56103981-56104372:-, Pde1c:chr6:56104591-56105083:-, Pde1c:chr6:56105656-56106168:-	Pde1c	NA	NA	3.20536e-05	NA	FALSE
79	1	NA	1	0.632653	0.367347	TRUE	Inf	2 vs 1	0.734694	2 vs 1	1	0.265306	Htr1d:chr4:136443314-136443765:+, Htr1d:chr4:136444036-136444401:+	Htr1d	NA	NA	1	NA	FALSE
80	0.847604	NA	1	0.636364	0.363636	TRUE	Inf	2 vs 1	0.727273	2 vs 1	1	0.272727	Ostn:chr16:27350483-27351031:+, Ostn:chr16:27351676-27351866:+	Ostn	NA	NA	0.847604	NA	FALSE
81	0.0205862	NA	0.555556	0.121212	0.434343	TRUE	Inf	1 vs 2	0.727273	1 vs 4	0	-0.727273	Prr5l:chr2:101713713-101714118:-, Prr5l:chr2:101714189-101714681:-, Prr5l:chr2:101715390-101715832:-, Prr5l:chr2:101716193-101716681:-	Prr5l	NA	NA	0.0205862	NA	FALSE
82	0.246304	NA	0.75	0.6625	0.0875	TRUE	#NAME?	2 vs 1	0.725	3 vs 2	0.75	0.025	E130208F15Rik:chr7:30322970-30323244:+, E130208F15Rik:chr7:30323485-30323880:+, E130208F15Rik:chr7:30323622-30323894:+	E130208F15Rik	NA	NA	0.246304	NA	FALSE
83	0.551495	NA	0.666667	0.304348	0.362319	TRUE	1.51983	1 vs 2	0.724638	1 vs 2	0.333333	-0.391304	Fndc7:chr3:108853678-108854158:-, Fndc7:chr3:108855127-108855653:-	Fndc7	NA	NA	0.551495	NA	FALSE
84	2.13558e-08	NA	0.845455	0.608696	0.236759	TRUE	2.4755	3 vs 1	0.715628	3 vs 2	0.436364	-0.279264	Cd59b:chr2:104084643-104085640:+, Cd59b:chr2:104085133-104085340:+, Cd59b:chr2:104090951-104091121:+	Cd59b	NA	NA	2.13558e-08	NA	FALSE
85	0.152751	NA	0.666667	0.309524	0.357143	TRUE	#NAME?	2 vs 1	0.714286	4 vs 2	0.5	-0.214286	Dusp10:chr1:184074490-184074938:+, Dusp10:chr1:184075208-184075473:+, Dusp10:chr1:184075066-184075541:+, Dusp10:chr1:184075316-184075637:+	Dusp10	NA	NA	0.152751	NA	FALSE
86	0.564793	NA	0.5	0.142857	0.357143	TRUE	1.79176	2 vs 1	0.714286	2 vs 1	0	-0.714286	Mtfr2:chr10:20361070-20361312:+, Mtfr2:chr10:20361507-20361669:+	Mtfr2	NA	NA	0.564793	NA	FALSE
87	1	NA	1	0.642857	0.357143	TRUE	Inf	2 vs 1	0.714286	2 vs 1	1	0.285714	Fam169b:chr7:68362112-68362534:+, Fam169b:chr7:68362751-68363092:+	Fam169b	NA	NA	1	NA	FALSE
88	1	NA	1	0.645161	0.354839	TRUE	Inf	1 vs 2	0.709677	1 vs 2	1	0.290323	Vdr:chr15:97854425-97854780:-, Vdr:chr15:97855686-97855899:-	Vdr	NA	NA	1	NA	FALSE
89	0.860671	NA	0.428571	0.347676	0.080895	TRUE	#NAME?	1 vs 2	0.704819	2 vs 6	0.5	-0.204819	Kif27:chr13:58284727-58284968:-, Kif27:chr13:58284727-58285130:-, Kif27:chr13:58285288-58285797:-, Kif27:chr13:58286025-58286460:-, Kif27:chr13:58287582-58287764:-, Kif27:chr13:58287376-58287981:-, Kif27:chr13:58287658-58288226:-, Kif27:chr13:58287705-58288069:-	Kif27	NA	NA	0.860671	NA	FALSE
90	0.960667	NA	1	0.807692	0.192308	TRUE	Inf	1 vs 2	0.701923	1 vs 3	1	0.298077	Pgm5:chr19:24678261-24678591:-, Pgm5:chr19:24682932-24683343:-, Pgm5:chr19:24683229-24683670:-, Pgm5:chr19:24683800-24684322:-, Pgm5:chr19:24684081-24684627:-	Pgm5	NA	NA	0.960667	NA	FALSE
91	0.139357	NA	1	0.651163	0.348837	TRUE	Inf	1 vs 2	0.697674	1 vs 2	1	0.302326	Phka1:chrX:102513922-102514330:-, Phka1:chrX:102515314-102515716:-	Phka1	NA	NA	0.139357	NA	FALSE
92	0.432627	NA	0.333333	0.227273	0.106061	TRUE	#NAME?	1 vs 2	0.69697	2 vs 3	0.333333	-0.363636	Wdr27:chr17:14818672-14819013:-, Wdr27:chr17:14829288-14829556:-, Wdr27:chr17:14829409-14829611:-	Wdr27	NA	NA	0.432627	NA	FALSE
93	0.155942	NA	0.5	0.321429	0.178571	TRUE	1.95428	2 vs 1	0.696429	2 vs 1	0.625	-0.0714286	Gm11100:chr14:13948965-13949706:+, Gm11100:chr14:13949366-13949579:+, Gm11100:chr14:13949817-13950671:+	Gm11100	NA	NA	0.155942	NA	FALSE
94	0.110995	NA	0.833333	0.486486	0.346847	TRUE	Inf	1 vs 3	0.693694	1 vs 3	0.666667	-0.027027	Dock5:chr14:67751870-67752284:-, Dock5:chr14:67752007-67752513:-, Dock5:chr14:67755505-67756012:-	Dock5	NA	NA	0.110995	NA	FALSE
95	0.0472632	NA	0.775	0.542453	0.232547	TRUE	Inf	4 vs 1	0.692453	4 vs 2	0.9	0.207547	Hspb7:chr4:141424363-141425131:+, Hspb7:chr4:141424910-141425354:+, Hspb7:chr4:141427922-141428697:+, Hspb7:chr4:141428176-141428619:+, Hspb7:chr4:141428428-141428747:+	Hspb7	NA	NA	0.0472632	NA	FALSE
96	0.533145	NA	1	0.654762	0.345238	TRUE	Inf	2 vs 1	0.690476	2 vs 1	1	0.309524	Amotl2:chr9:102732725-102733283:+, Amotl2:chr9:102733044-102733418:+	Amotl2	NA	NA	0.533145	NA	FALSE
97	0.506535	NA	1	0.710526	0.289474	TRUE	Inf	1 vs 2	0.684211	1 vs 2	1	0.315789	Slc7a11:chr3:50364890-50365329:-, Slc7a11:chr3:50370988-50371466:-, Slc7a11:chr3:50371781-50372297:-	Slc7a11	NA	NA	0.506535	NA	FALSE
98	4.6957e-08	NA	0.625	0.434109	0.190891	TRUE	#NAME?	3 vs 1	0.680925	4 vs 2	0.125	-0.555925	Raver2:chr4:101151374-101151972:+, Raver2:chr4:101151962-101152451:+, Raver2:chr4:101152292-101152602:+, Raver2:chr4:101152685-101153190:+	Raver2	NA	NA	4.6957e-08	NA	FALSE
99	1	NA	1	0.666667	0.333333	TRUE	Inf	2 vs 1	0.666667	2 vs 1	1	0.333333	Btbd16:chr7:130824244-130824455:+, Btbd16:chr7:130825509-130825901:+	Btbd16	NA	NA	1	NA	FALSE
100	0.681242	NA	1	0.666667	0.333333	TRUE	Inf	1 vs 2	0.666667	1 vs 2	1	0.333333	Col13a1:chr10:61838216-61838580:-, Col13a1:chr10:61838428-61838770:-, Col13a1:chr10:61838616-61838734:-	Col13a1	NA	NA	0.681242	NA	FALSE
101	1	NA	1	0.666667	0.333333	TRUE	Inf	2 vs 1	0.666667	2 vs 1	1	0.333333	Dnah12:chr14:26891367-26891735:+, Dnah12:chr14:26892397-26892738:+	Dnah12	NA	NA	1	NA	FALSE
102	1	NA	1	0.666667	0.333333	TRUE	Inf	1 vs 2	0.666667	1 vs 2	1	0.333333	Ly75:chr2:60292102-60292451:-, Ly75:chr2:60292357-60292910:-	Ly75	NA	NA	1	NA	FALSE
103	1	NA	1	0.666667	0.333333	TRUE	Inf	1 vs 2	0.666667	1 vs 2	1	0.333333	Plek2:chr12:78888691-78889066:-, Plek2:chr12:78888999-78889370:-	Plek2	NA	NA	1	NA	FALSE
104	1	NA	1	0.666667	0.333333	TRUE	Inf	1 vs 2	0.666667	1 vs 2	1	0.333333	Prima1:chr12:103194454-103194798:-, Prima1:chr12:103196854-103197265:-	Prima1	NA	NA	1	NA	FALSE
105	1	NA	0.333333	0	0.333333	TRUE	Inf	1 vs 2	0.666667	1 vs 2	-0.333333	-1	Rbm46:chr3:82836521-82836886:-, Rbm46:chr3:82837792-82838192:-	Rbm46	NA	NA	1	NA	FALSE
106	1	NA	1	0.666667	0.333333	TRUE	Inf	1 vs 2	0.666667	1 vs 2	1	0.333333	Rnase1:chr14:51144998-51145647:-, Rnase1:chr14:51145171-51145496:-	Rnase1	NA	NA	1	NA	FALSE
107	1	NA	1	0.666667	0.333333	TRUE	Inf	1 vs 2	0.666667	1 vs 2	1	0.333333	Slc14a2:chr18:78146144-78146527:-, Slc14a2:chr18:78183184-78183599:-	Slc14a2	NA	NA	1	NA	FALSE
108	0.595271	NA	1	0.666667	0.333333	TRUE	Inf	1 vs 2	0.666667	1 vs 2	1	0.333333	Wnt10b:chr15:98770712-98770959:-, Wnt10b:chr15:98771705-98772155:-	Wnt10b	NA	NA	0.595271	NA	FALSE
109	0.936408	NA	1	0.666667	0.333333	TRUE	Inf	1 vs 2	0.666667	1 vs 2	1	0.333333	Il7:chr3:7571969-7572434:-, Il7:chr3:7573120-7573548:-	Il7	NA	NA	0.936408	NA	FALSE
110	0.00771798	NA	0.833333	0.505376	0.327957	TRUE	1.58793	1 vs 2	0.655914	1 vs 2	0.666667	0.0107527	Nadsyn1:chr7:143795584-143795918:-, Nadsyn1:chr7:143795783-143796149:-	Nadsyn1	NA	NA	0.00771798	NA	FALSE
111	0.731218	NA	0.5	0.434783	0.0652174	TRUE	#NAME?	1 vs 2	0.652174	2 vs 3	1	0.347826	B3gnt3:chr8:71690439-71690765:-, B3gnt3:chr8:71691200-71691468:-, B3gnt3:chr8:71691644-71692122:-	B3gnt3	NA	NA	0.731218	NA	FALSE
112	0.598497	NA	1	0.8	0.2	TRUE	Inf	3 vs 1	0.65	3 vs 2	1	0.35	Nusap1:chr2:119648790-119649188:+, Nusap1:chr2:119649384-119649840:+, Nusap1:chr2:119651199-119651554:+	Nusap1	NA	NA	0.598497	NA	FALSE
113	0.079439	NA	0.794872	0.715789	0.0790823	TRUE	#NAME?	2 vs 1	0.638057	4 vs 3	0.153846	-0.484211	Cmtr2:chr8:110223107-110223549:+, Cmtr2:chr8:110223489-110223649:+, Cmtr2:chr8:110223862-110224413:+, Cmtr2:chr8:110224168-110224490:+	Cmtr2	NA	NA	0.079439	NA	FALSE
114	0.0279358	NA	0.777778	0.45977	0.318008	TRUE	1.41403	1 vs 2	0.636015	1 vs 2	0.555556	-0.0804598	Naaladl2:chr3:23798102-23798477:-, Naaladl2:chr3:23804274-23804718:-	Naaladl2	NA	NA	0.0279358	NA	FALSE
115	0.0018597	0.00661018	0.52	0.202899	0.317101	TRUE	1.44832	1 vs 2	0.634203	1 vs 2	0.04	-0.594203	Colq:chr14:31522577-31522768:-, Colq:chr14:31523044-31523421:-	Colq	NA	NA	0.00661018	NA	FALSE
116	0.00216295	NA	0.428571	0.122549	0.306022	TRUE	#NAME?	2 vs 1	0.633613	4 vs 1	-0.142857	-0.776471	Golt1a:chr1:133321551-133321990:+, Golt1a:chr1:133322300-133322497:+, Golt1a:chr1:133322328-133322644:+, Golt1a:chr1:133322667-133323026:+	Golt1a	NA	NA	0.00216295	NA	FALSE
117	0.181836	NA	0.785714	0.579268	0.206446	TRUE	1.76359	1 vs 2	0.632404	1 vs 2	0.571429	-0.0609756	Stk17b:chr1:53755506-53755905:-, Stk17b:chr1:53756041-53756495:-, Stk17b:chr1:53757133-53757552:-	Stk17b	NA	NA	0.181836	NA	FALSE
118	0.741102	NA	1	0.688889	0.311111	TRUE	Inf	3 vs 1	0.622222	3 vs 1	1	0.377778	Tal1:chr4:115069740-115070199:+, Tal1:chr4:115070826-115071290:+, Tal1:chr4:115071339-115071755:+	Tal1	NA	NA	0.741102	NA	FALSE
119	0.711531	NA	1	0.692308	0.307692	TRUE	Inf	1 vs 2	0.615385	1 vs 2	1	0.384615	Cacng1:chr11:107702386-107702611:-, Cacng1:chr11:107703122-107703600:-	Cacng1	NA	NA	0.711531	NA	FALSE
120	0.01642	NA	0.75	0.525641	0.224359	TRUE	#NAME?	3 vs 1	0.613187	7 vs 2	0.428571	-0.184615	Igf1:chr10:87915426-87915772:+, Igf1:chr10:87930587-87930942:+, Igf1:chr10:87930863-87931802:+, Igf1:chr10:87931261-87931722:+, Igf1:chr10:87933960-87934387:+, Igf1:chr10:87935756-87936207:+, Igf1:chr10:87936639-87937047:+	Igf1	NA	NA	0.01642	NA	FALSE
121	0.0194645	0.0455225	0.461538	0.412621	0.0489171	TRUE	1.63315	2 vs 1	0.607916	2 vs 1	0.384615	-0.223301	Rpgrip1:chr14:52160030-52160440:+, Rpgrip1:chr14:52160663-52160797:+, Rpgrip1:chr14:52161040-52161339:+	Rpgrip1	NA	NA	0.0455225	NA	FALSE
122	0.000836565	NA	0.84375	0.54	0.30375	TRUE	1.52606	2 vs 1	0.6075	2 vs 1	0.6875	0.08	Nfe2l3:chr6:51456518-51456911:+, Nfe2l3:chr6:51458372-51458772:+	Nfe2l3	NA	NA	0.000836565	NA	FALSE
123	0.633485	NA	1	0.696429	0.303571	TRUE	Inf	2 vs 1	0.607143	2 vs 1	1	0.392857	Bcl2l11:chr2:128160833-128161270:+, Bcl2l11:chr2:128162162-128162555:+	Bcl2l11	NA	NA	0.633485	NA	FALSE
124	1	NA	1	0.696429	0.303571	TRUE	Inf	1 vs 2	0.607143	1 vs 2	1	0.392857	Unc5b:chr10:60762593-60762978:-, Unc5b:chr10:60764532-60764959:-	Unc5b	NA	NA	1	NA	FALSE
125	0.0575682	NA	0.833333	0.617284	0.216049	TRUE	Inf	1 vs 3	0.604938	1 vs 2	0.333333	-0.271605	Mroh5:chr15:73760067-73760443:-, Mroh5:chr15:73786590-73786926:-, Mroh5:chr15:73786839-73787353:-	Mroh5	NA	NA	0.0575682	NA	FALSE
126	0.243265	NA	0.833333	0.737421	0.0959119	TRUE	Inf	5 vs 1	0.603774	5 vs 1	0.5	-0.103774	Bend7:chr2:4788500-4789041:+, Bend7:chr2:4788809-4789118:+, Bend7:chr2:4799990-4800938:+, Bend7:chr2:4800197-4800531:+, Bend7:chr2:4800246-4800886:+, Bend7:chr2:4800609-4800932:+, Bend7:chr2:4801750-4802195:+	Bend7	NA	NA	0.243265	NA	FALSE
127	1	NA	1	0.7	0.3	TRUE	Inf	1 vs 2	0.6	1 vs 2	1	0.4	Ccdc187:chr2:26243433-26243810:-, Ccdc187:chr2:26245368-26245635:-	Ccdc187	NA	NA	1	NA	FALSE
128	0.740818	NA	1	0.7	0.3	TRUE	Inf	3 vs 1	0.6	3 vs 1	1	0.4	Tbx3:chr5:119683577-119684079:+, Tbx3:chr5:119684152-119684729:+, Tbx3:chr5:119684366-119684729:+	Tbx3	NA	NA	0.740818	NA	FALSE
129	1	NA	0.5	0.2	0.3	TRUE	1.38629	1 vs 2	0.6	1 vs 2	0	-0.6	Leap2:chr11:53421468-53422153:-, Leap2:chr11:53422149-53422558:-	Leap2	NA	NA	1	NA	FALSE
130	0.230315	NA	0.75	0.450549	0.299451	TRUE	Inf	1 vs 3	0.598901	1 vs 3	0.5	-0.0989011	Espn:chr4:152120313-152120712:-, Espn:chr4:152120826-152121279:-, Espn:chr4:152124204-152124679:-	Espn	NA	NA	0.230315	NA	FALSE
131	0.833237	NA	0.75	0.44983	0.30017	TRUE	Inf	1 vs 2	0.598639	1 vs 9	0.666667	0.0680272	Vwa5b1:chr4:138565360-138565723:-, Vwa5b1:chr4:138566315-138566643:-, Vwa5b1:chr4:138566450-138566716:-, Vwa5b1:chr4:138566672-138566935:-, Vwa5b1:chr4:138566738-138567059:-, Vwa5b1:chr4:138567055-138567342:-, Vwa5b1:chr4:138567935-138568502:-, Vwa5b1:chr4:138568608-138568835:-, Vwa5b1:chr4:138568563-138569380:-	Vwa5b1	NA	NA	0.833237	NA	FALSE
132	0.369529	NA	1	0.702128	0.297872	TRUE	Inf	1 vs 2	0.595745	1 vs 2	1	0.404255	Cyp4v3:chr8:45305746-45306163:-, Cyp4v3:chr8:45306766-45307202:-	Cyp4v3	NA	NA	0.369529	NA	FALSE
133	0.0320622	NA	0.466667	0.169231	0.297436	TRUE	1.45756	2 vs 1	0.594872	2 vs 1	-0.0666667	-0.661538	H4c8:chr13:23531187-23531538:+, H4c8:chr13:23531659-23532258:+	H4c8	NA	NA	0.0320622	NA	FALSE
134	0.172248	0.349109	0.571429	0.485507	0.0859213	TRUE	1.68176	3 vs 2	0.592133	3 vs 2	0.142857	-0.449275	Aifm2:chr10:61736610-61736846:+, Aifm2:chr10:61738279-61738703:+, Aifm2:chr10:61738925-61739260:+	Aifm2	NA	NA	0.349109	NA	FALSE
135	0.897555	NA	1	0.704545	0.295455	TRUE	Inf	1 vs 2	0.590909	1 vs 2	1	0.409091	Bglap3:chr3:88368616-88368898:-, Bglap3:chr3:88368682-88368935:-	Bglap3	NA	NA	0.897555	NA	FALSE
136	1.08722e-07	1.67709e-08	0.736626	0.737113	-0.000487888	TRUE	-2.67212	3 vs 1	0.589474	4 vs 3	0.604938	0.0154639	Pard3:chr8:127401659-127402094:+, Pard3:chr8:127402181-127402626:+, Pard3:chr8:127432729-127433195:+, Pard3:chr8:127611930-127612286:+	Pard3	NA	NA	1.08722e-07	NA	FALSE
137	0.372233	NA	1	0.705882	0.294118	TRUE	Inf	3 vs 1	0.588235	3 vs 1	1	0.411765	AY358078:chr14:51826473-51826550:+, AY358078:chr14:51826991-51827269:+, AY358078:chr14:51827891-51828144:+	AY358078	NA	NA	0.372233	NA	FALSE
138	0.031654	0.0432041	0.716667	0.566978	0.149688	TRUE	Inf	1 vs 4	0.586916	2 vs 3	0.4	-0.186916	Gen1:chr12:11238911-11239309:-, Gen1:chr12:11239536-11239770:-, Gen1:chr12:11239654-11240120:-, Gen1:chr12:11240880-11241370:-	Gen1	NA	NA	0.0432041	NA	FALSE
139	0.505697	NA	0.5	0.416667	0.0833333	TRUE	Inf	2 vs 1	0.583333	2 vs 1	1	0.416667	Aldh8a1:chr10:21395618-21396012:+, Aldh8a1:chr10:21396200-21396608:+, Aldh8a1:chr10:21396397-21396605:+	Aldh8a1	NA	NA	0.505697	NA	FALSE
140	0.668827	NA	0.875	0.583333	0.291667	TRUE	Inf	1 vs 2	0.583333	1 vs 5	0.75	0.166667	Alpk1:chr3:127666717-127667102:-, Alpk1:chr3:127668408-127668893:-, Alpk1:chr3:127668745-127669215:-, Alpk1:chr3:127669962-127670138:-, Alpk1:chr3:127670225-127670753:-	Alpk1	NA	NA	0.668827	NA	FALSE
141	0.585832	NA	0.75	0.458333	0.291667	TRUE	Inf	2 vs 1	0.583333	3 vs 1	0.5	-0.0833333	Mrgprh:chr17:12880443-12880902:+, Mrgprh:chr17:12880884-12881310:+, Mrgprh:chr17:12880965-12881326:+	Mrgprh	NA	NA	0.585832	NA	FALSE
142	0.87858	NA	1	0.694444	0.305556	TRUE	Inf	4 vs 1	0.583333	4 vs 1	1	0.416667	Onecut1:chr9:74889302-74889701:+, Onecut1:chr9:74891079-74891525:+, Onecut1:chr9:74891531-74891962:+, Onecut1:chr9:74893447-74893810:+	Onecut1	NA	NA	0.87858	NA	FALSE
143	0.852911	NA	0.666667	0.375	0.291667	TRUE	1.20397	2 vs 1	0.583333	2 vs 1	0.333333	-0.25	Psma8:chr18:14761892-14762355:+, Psma8:chr18:14762345-14762847:+	Psma8	NA	NA	0.852911	NA	FALSE
144	0.760926	NA	1	0.759843	0.240157	TRUE	Inf	1 vs 2	0.582677	1 vs 2	1	0.417323	Fibin:chr2:110360881-110361314:-, Fibin:chr2:110361249-110361776:-, Fibin:chr2:110361914-110362483:-	Fibin	NA	NA	0.760926	NA	FALSE
145	0.318947	NA	0.628571	0.523077	0.105495	TRUE	#NAME?	1 vs 2	0.582418	3 vs 4	0.428571	-0.153846	Rab11fip1:chr8:27138753-27139130:-, Rab11fip1:chr8:27139094-27139400:-, Rab11fip1:chr8:27139211-27139678:-, Rab11fip1:chr8:27140769-27141220:-, Rab11fip1:chr8:27142130-27142745:-, Rab11fip1:chr8:27142972-27143388:-	Rab11fip1	NA	NA	0.318947	NA	FALSE
146	0.266981	NA	0.555556	0.314286	0.24127	TRUE	Inf	2 vs 1	0.580952	2 vs 1	0.666667	0.0857143	Ccdc89:chr7:90427489-90427789:+, Ccdc89:chr7:90428219-90428739:+, Ccdc89:chr7:90429153-90429361:+, Ccdc89:chr7:90429255-90429853:+	Ccdc89	NA	NA	0.266981	NA	FALSE
147	0.913508	NA	0.5	0.209677	0.290323	TRUE	1.32687	2 vs 1	0.580645	2 vs 1	0	-0.580645	Ifit3:chr19:34588295-34588806:+, Ifit3:chr19:34588696-34588987:+	Ifit3	NA	NA	0.913508	NA	FALSE
148	5.45431e-07	NA	0.508197	0.218103	0.290094	TRUE	1.30955	1 vs 2	0.580188	1 vs 2	0.0163934	-0.563795	Vwa1:chr4:155768149-155768480:-, Vwa1:chr4:155769258-155769687:-	Vwa1	NA	NA	5.45431e-07	NA	FALSE
149	0.0216261	NA	0.431818	0.31068	0.121139	TRUE	#NAME?	1 vs 2	0.579876	2 vs 5	0.181818	-0.398058	Iqcg:chr16:33014198-33014601:-, Iqcg:chr16:33014453-33014937:-, Iqcg:chr16:33015339-33015806:-, Iqcg:chr16:33015915-33016364:-, Iqcg:chr16:33016540-33017003:-	Iqcg	NA	NA	0.0216261	NA	FALSE
150	0.0512838	NA	0.647059	0.357143	0.289916	TRUE	1.19392	1 vs 2	0.579832	1 vs 2	0.294118	-0.285714	Carhsp1:chr16:8658525-8658938:-, Carhsp1:chr16:8660648-8661057:-	Carhsp1	NA	NA	0.0512838	NA	FALSE
151	0.0450365	NA	1	0.821293	0.178707	TRUE	Inf	3 vs 1	0.577947	3 vs 2	1	0.422053	Ank1:chr8:23148419-23149208:+, Ank1:chr8:23148899-23149332:+, Ank1:chr8:23150118-23150511:+	Ank1	NA	NA	0.0450365	NA	FALSE
152	0.775452	NA	0.666667	0.555556	0.111111	TRUE	Inf	3 vs 1	0.575758	3 vs 2	1	0.424242	Dmgdh:chr13:93752273-93752562:+, Dmgdh:chr13:93752349-93752685:+, Dmgdh:chr13:93752469-93752778:+, Dmgdh:chr13:93752583-93752843:+	Dmgdh	NA	NA	0.775452	NA	FALSE
153	1	NA	0.285714	0	0.285714	TRUE	Inf	2 vs 1	0.571429	2 vs 1	-0.428571	-1	Cabp5:chr7:13408378-13408887:+, Cabp5:chr7:13408632-13408887:+	Cabp5	NA	NA	1	NA	FALSE
154	0.711878	NA	1	0.714286	0.285714	TRUE	Inf	1 vs 2	0.571429	1 vs 2	1	0.428571	Cd4:chr6:124864692-124865065:-, Cd4:chr6:124865643-124866165:-	Cd4	NA	NA	0.711878	NA	FALSE
155	1	NA	1	0.714286	0.285714	TRUE	Inf	1 vs 2	0.571429	1 vs 2	1	0.428571	Ncmap:chr4:135369251-135369675:-, Ncmap:chr4:135369517-135369905:-	Ncmap	NA	NA	1	NA	FALSE
156	1	NA	1	0.714286	0.285714	TRUE	Inf	2 vs 1	0.571429	2 vs 1	1	0.428571	Erich5:chr15:34474914-34475447:+, Erich5:chr15:34478009-34478309:+	Erich5	NA	NA	1	NA	FALSE
157	1	NA	1	0.714286	0.285714	TRUE	Inf	1 vs 2	0.571429	1 vs 2	1	0.428571	Fxyd4:chr6:117933559-117933851:-, Fxyd4:chr6:117933803-117933902:-	Fxyd4	NA	NA	1	NA	FALSE
158	1	NA	1	0.714286	0.285714	TRUE	Inf	1 vs 2	0.571429	1 vs 2	1	0.428571	Gm960:chr19:4625733-4625957:-, Gm960:chr19:4625868-4626157:-	Gm960	NA	NA	1	NA	FALSE
159	1	NA	1	0.714286	0.285714	TRUE	Inf	1 vs 2	0.571429	1 vs 2	1	0.428571	H2-Aa:chr17:34282716-34283023:-, H2-Aa:chr17:34282949-34283046:-	H2-Aa	NA	NA	1	NA	FALSE
160	0.643819	NA	1	0.826512	0.173488	TRUE	Inf	1 vs 2	0.571174	1 vs 2	1	0.428826	Egln3:chr12:54178974-54179293:-, Egln3:chr12:54179606-54180001:-, Egln3:chr12:54179565-54180520:-	Egln3	NA	NA	0.643819	NA	FALSE
161	0.0863525	NA	0.714286	0.431193	0.283093	TRUE	1.19328	2 vs 1	0.566186	2 vs 1	0.428571	-0.137615	Ccdc87:chr19:4841745-4842243:+, Ccdc87:chr19:4842160-4842528:+	Ccdc87	NA	NA	0.0863525	NA	FALSE
162	0.74883	NA	0.666667	0.384615	0.282051	TRUE	1.16315	1 vs 2	0.564103	1 vs 2	0.333333	-0.230769	Sox6:chr7:115470872-115471237:-, Sox6:chr7:115474429-115474827:-	Sox6	NA	NA	0.74883	NA	FALSE
163	0.000865721	NA	0.3	0.0181818	0.281818	TRUE	Inf	1 vs 2	0.563636	1 vs 3	-0.4	-0.963636	BC055324:chr1:163945828-163946141:-, BC055324:chr1:163945925-163946383:-, BC055324:chr1:163953946-163954376:-	BC055324	NA	NA	0.000865721	NA	FALSE
164	0.975227	NA	1	0.72	0.28	TRUE	Inf	1 vs 2	0.56	1 vs 2	1	0.44	Ccna2:chr3:36564856-36565223:-, Ccna2:chr3:36565902-36566327:-	Ccna2	NA	NA	0.975227	NA	FALSE
165	1	NA	1	0.72	0.28	TRUE	Inf	1 vs 2	0.56	1 vs 2	1	0.44	Nrl:chr14:55519451-55519898:-, Nrl:chr14:55519977-55520362:-	Nrl	NA	NA	1	NA	FALSE
166	1	NA	1	0.72	0.28	TRUE	Inf	2 vs 1	0.56	2 vs 1	1	0.44	Tnni1:chr1:135809542-135809935:+, Tnni1:chr1:135810582-135810989:+	Tnni1	NA	NA	1	NA	FALSE
167	0.783809	NA	1	0.722222	0.277778	TRUE	Inf	1 vs 2	0.555556	1 vs 3	1	0.444444	Fli1:chr9:32422160-32422559:-, Fli1:chr9:32422682-32423141:-, Fli1:chr9:32423540-32423942:-	Fli1	NA	NA	0.783809	NA	FALSE
168	0.0088212	NA	0.961538	0.6875	0.274038	TRUE	2.43042	1 vs 2	0.548077	1 vs 2	0.923077	0.375	S1pr1:chr3:115710345-115710847:-, S1pr1:chr3:115710956-115711403:-	S1pr1	NA	NA	0.0088212	NA	FALSE
169	1.01617e-05	NA	0.84	0.635821	0.204179	TRUE	2.13285	1 vs 4	0.547761	1 vs 2	0.3	-0.247761	Gdf11:chr10:128881879-128882273:-, Gdf11:chr10:128882237-128882681:-, Gdf11:chr10:128882491-128883157:-, Gdf11:chr10:128883295-128883688:-	Gdf11	NA	NA	1.01617e-05	NA	FALSE
170	0.300827	NA	0.75	0.47619	0.27381	TRUE	1.19392	2 vs 1	0.547619	2 vs 1	0.5	-0.047619	Tstd1:chr1:171419891-171420209:+, Tstd1:chr1:171420113-171420352:+	Tstd1	NA	NA	0.300827	NA	FALSE
171	0.00109711	NA	0.678571	0.40566	0.272911	TRUE	3.04452	3 vs 1	0.545822	3 vs 1	0.357143	-0.188679	Ckm:chr7:19421188-19421615:+, Ckm:chr7:19423175-19423568:+, Ckm:chr7:19423691-19424162:+	Ckm	NA	NA	0.00109711	NA	FALSE
172	0.661455	NA	1	0.727273	0.272727	TRUE	Inf	1 vs 2	0.545455	1 vs 2	1	0.454545	Arg1:chr10:24915165-24915600:-, Arg1:chr10:24915432-24915855:-	Arg1	NA	NA	0.661455	NA	FALSE
173	0.546494	NA	0.5	0.227273	0.272727	TRUE	1.22378	1 vs 2	0.545455	1 vs 2	0	-0.545455	Cfap46:chr7:139597894-139598272:-, Cfap46:chr7:139600856-139601265:-	Cfap46	NA	NA	0.546494	NA	FALSE
174	1	NA	1	0.727273	0.272727	TRUE	Inf	1 vs 2	0.545455	1 vs 2	1	0.454545	Itpripl2:chr7:118485105-118485472:-, Itpripl2:chr7:118485321-118485930:-	Itpripl2	NA	NA	1	NA	FALSE
175	0.195201	NA	0.714286	0.546667	0.167619	TRUE	Inf	1 vs 3	0.544762	2 vs 3	0.571429	0.0266667	Acad12:chr5:121596707-121597147:-, Acad12:chr5:121598196-121598785:-, Acad12:chr5:121604415-121605394:-	Acad12	NA	NA	0.195201	NA	FALSE
176	0.103779	NA	1	0.728814	0.271186	TRUE	Inf	2 vs 1	0.542373	2 vs 1	1	0.457627	Tmem74b:chr2:151711734-151712226:+, Tmem74b:chr2:151716364-151716742:+	Tmem74b	NA	NA	0.103779	NA	FALSE
177	0.0582995	NA	0.363636	0.0925926	0.271044	TRUE	1.72277	2 vs 1	0.542088	2 vs 1	-0.272727	-0.814815	Prickle3:chrX:7667493-7668008:+, Prickle3:chrX:7667886-7668119:+	Prickle3	NA	NA	0.0582995	NA	FALSE
178	0.0154205	NA	0.785714	0.514706	0.271008	TRUE	1.24044	1 vs 2	0.542017	1 vs 2	0.571429	0.0294118	Zscan29:chr2:121158095-121158705:-, Zscan29:chr2:121165573-121166036:-	Zscan29	NA	NA	0.0154205	NA	FALSE
179	0.000269459	NA	0.789474	0.522593	0.26688	TRUE	1.87922	1 vs 2	0.533761	1 vs 3	0.578947	0.0451866	Gm12216:chr11:53784729-53785270:-, Gm12216:chr11:53785441-53785901:-, Gm12216:chr11:53812902-53813337:-	Gm12216	NA	NA	0.000269459	NA	FALSE
180	0.633251	NA	0.666667	0.4	0.266667	TRUE	1.09861	2 vs 1	0.533333	2 vs 1	0.333333	-0.2	Capns2:chr8:92901911-92902411:+, Capns2:chr8:92902112-92902411:+	Capns2	NA	NA	0.633251	NA	FALSE
181	0.791337	NA	0.666667	0.4	0.266667	TRUE	1.09861	2 vs 1	0.533333	2 vs 1	0.333333	-0.2	Exo1:chr1:175908348-175908788:+, Exo1:chr1:175913159-175913490:+	Exo1	NA	NA	0.791337	NA	FALSE
182	0.455714	NA	0.5	0.234615	0.265385	TRUE	Inf	1 vs 2	0.530769	1 vs 3	0	-0.530769	Sntg2:chr12:30174480-30174754:-, Sntg2:chr12:30174512-30174929:-, Sntg2:chr12:30174943-30175321:-	Sntg2	NA	NA	0.455714	NA	FALSE
183	0.179045	NA	0.555556	0.52	0.0355556	TRUE	Inf	2 vs 1	0.528889	2 vs 1	0.888889	0.36	Proca1:chr11:78204741-78205147:+, Proca1:chr11:78205057-78205610:+, Proca1:chr11:78205429-78205763:+	Proca1	NA	NA	0.179045	NA	FALSE
184	1	NA	1	0.736842	0.263158	TRUE	Inf	2 vs 1	0.526316	2 vs 1	1	0.473684	Aff1:chr5:103850847-103851334:+, Aff1:chr5:103854941-103855322:+	Aff1	NA	NA	1	NA	FALSE
185	0.000890653	0.00159311	0.690476	0.548936	0.14154	TRUE	1.4561	3 vs 2	0.526039	3 vs 2	0.404762	-0.121277	Slc30a10:chr1:185464710-185465296:+, Slc30a10:chr1:185465344-185465808:+, Slc30a10:chr1:185468382-185468762:+	Slc30a10	NA	NA	0.00159311	NA	FALSE
186	0.574856	NA	0.75	0.4875	0.2625	TRUE	Inf	2 vs 1	0.525	3 vs 1	0.5	-0.025	Col27a1:chr4:63333262-63333770:+, Col27a1:chr4:63333721-63334193:+, Col27a1:chr4:63334580-63334991:+	Col27a1	NA	NA	0.574856	NA	FALSE
187	0.0766966	NA	0.842105	0.581818	0.260287	TRUE	1.34373	2 vs 1	0.520574	2 vs 1	0.684211	0.163636	Rnase4:chr14:51105190-51105714:+, Rnase4:chr14:51105688-51106207:+	Rnase4	NA	NA	0.0766966	NA	FALSE
188	0.00487488	NA	0.5	0.240838	0.259162	TRUE	1.14809	1 vs 2	0.518325	1 vs 2	0	-0.518325	Rad51c:chr11:87377112-87377523:-, Rad51c:chr11:87378495-87378906:-	Rad51c	NA	NA	0.00487488	NA	FALSE
189	0.00110565	NA	0.974359	0.715556	0.258803	TRUE	2.71506	2 vs 1	0.517607	2 vs 1	0.948718	0.431111	H2-Q10:chr17:35474138-35474624:+, H2-Q10:chr17:35476058-35476216:+	H2-Q10	NA	NA	0.00110565	NA	FALSE
190	0.242854	NA	0.555556	0.296875	0.258681	TRUE	1.08537	2 vs 1	0.517361	2 vs 1	0.111111	-0.40625	Catspere1:chr1:177962172-177962678:+, Catspere1:chr1:177962451-177962601:+	Catspere1	NA	NA	0.242854	NA	FALSE
191	0.0154966	0.070655	0.52381	0.265524	0.258285	TRUE	1.32137	2 vs 1	0.516571	3 vs 1	0.047619	-0.468952	Tafa1:chr6:96655433-96655965:+, Tafa1:chr6:96656010-96656595:+, Tafa1:chr6:96656817-96657207:+	Tafa1	NA	NA	0.070655	NA	FALSE
192	0.087962	NA	0.5625	0.569231	-0.00673077	TRUE	-1.8589	4 vs 3	0.516346	3 vs 2	0.5625	0.0461538	Dmrta2:chr4:109982824-109983131:+, Dmrta2:chr4:109982663-109983256:+, Dmrta2:chr4:109983022-109983452:+, Dmrta2:chr4:109983311-109983688:+	Dmrta2	NA	NA	0.087962	NA	FALSE
193	0.836935	NA	0.916667	0.649123	0.267544	TRUE	Inf	6 vs 1	0.508772	7 vs 3	0.5	-0.00877193	Lpp:chr16:24979113-24979358:+, Lpp:chr16:24979967-24980405:+, Lpp:chr16:24980643-24981058:+, Lpp:chr16:24981785-24982231:+, Lpp:chr16:24983620-24984060:+, Lpp:chr16:24989405-24989835:+, Lpp:chr16:24992180-24992578:+	Lpp	NA	NA	0.836935	NA	FALSE
194	0.241326	NA	0.45	0.372483	0.0775168	TRUE	Inf	1 vs 2	0.505369	3 vs 4	0.7	0.194631	Lair1:chr7:4004415-4004800:-, Lair1:chr7:4007023-4007452:-, Lair1:chr7:4007931-4008416:-, Lair1:chr7:4008208-4008695:-, Lair1:chr7:4009022-4009468:-	Lair1	NA	NA	0.241326	NA	FALSE
195	0.0176317	NA	0.5	0.416667	0.0833333	TRUE	1.37558	2 vs 1	0.501916	2 vs 1	0.444444	-0.0574713	Mcm8:chr2:132843454-132843542:+, Mcm8:chr2:132843446-132843668:+, Mcm8:chr2:132843843-132844197:+	Mcm8	NA	NA	0.0176317	NA	FALSE
196	0.505553	NA	1	0.75	0.25	TRUE	Inf	1 vs 2	0.5	1 vs 2	1	0.5	Axl:chr7:25757220-25757640:-, Axl:chr7:25757390-25758195:-	Axl	NA	NA	0.505553	NA	FALSE
197	0.562545	NA	0.75	0.5	0.25	TRUE	Inf	1 vs 2	0.5	1 vs 3	0.5	0	Ccdc162:chr10:41538843-41539212:-, Ccdc162:chr10:41548927-41549247:-, Ccdc162:chr10:41549140-41549538:-	Ccdc162	NA	NA	0.562545	NA	FALSE
198	0.792496	NA	0.666667	0.533333	0.133333	TRUE	Inf	2 vs 1	0.5	2 vs 1	0.5	0	Rasgrp4:chr7:29151384-29151617:+, Rasgrp4:chr7:29151199-29152211:+, Rasgrp4:chr7:29152017-29152668:+, Rasgrp4:chr7:29153587-29153961:+	Rasgrp4	NA	NA	0.792496	NA	FALSE
199	0.801433	NA	1	0.78125	0.21875	TRUE	Inf	3 vs 1	0.5	3 vs 2	1	0.5	Tnfaip6:chr2:52056063-52056318:+, Tnfaip6:chr2:52055869-52056686:+, Tnfaip6:chr2:52056314-52056686:+	Tnfaip6	NA	NA	0.801433	NA	FALSE
200	0.806073	NA	1	0.75	0.25	TRUE	Inf	1 vs 2	0.5	1 vs 2	1	0.5	Igsf1:chrX:49782536-49782898:-, Igsf1:chrX:49786318-49786636:-	Igsf1	NA	NA	0.806073	NA	FALSE
201	0.265453	NA	1	0.77193	0.22807	TRUE	Inf	1 vs 2	0.491228	1 vs 2	1	0.508772	Erbb4:chr1:68032186-68032555:-, Erbb4:chr1:68032976-68033394:-, Erbb4:chr1:68038361-68038826:-	Erbb4	NA	NA	0.265453	NA	FALSE
202	0.364372	NA	0.666667	0.529412	0.137255	TRUE	#NAME?	2 vs 1	0.490196	3 vs 2	0.666667	0.176471	Knstrn:chr2:118834226-118834677:+, Knstrn:chr2:118835757-118836270:+, Knstrn:chr2:118836833-118837250:+	Knstrn	NA	NA	0.364372	NA	FALSE
203	0.000175269	NA	0.416667	0.271698	0.144969	TRUE	1.92938	3 vs 2	0.488508	3 vs 2	0.454545	-0.0339623	Mustn1:chr14:30880844-30881221:+, Mustn1:chr14:30881217-30881694:+, Mustn1:chr14:30883141-30883684:+, Mustn1:chr14:30884413-30884533:+	Mustn1	NA	NA	0.000175269	NA	FALSE
204	0.515354	NA	1	0.757576	0.242424	TRUE	Inf	2 vs 1	0.484848	2 vs 1	1	0.515152	Ly96:chr1:16709251-16709650:+, Ly96:chr1:16714070-16714507:+	Ly96	NA	NA	0.515354	NA	FALSE
205	0.89423	NA	0.333333	0.0909091	0.242424	TRUE	1.60944	1 vs 2	0.484848	1 vs 2	-0.333333	-0.818182	Tlr3:chr8:45395665-45396004:-, Tlr3:chr8:45395740-45396270:-	Tlr3	NA	NA	0.89423	NA	FALSE
206	0.111921	NA	0.380952	0.352941	0.0280112	TRUE	#NAME?	2 vs 1	0.482726	4 vs 3	0.142857	-0.339869	Zfp648:chr1:154206368-154206922:+, Zfp648:chr1:154206583-154206802:+, Zfp648:chr1:154208823-154209244:+, Zfp648:chr1:154209055-154209244:+	Zfp648	NA	NA	0.111921	NA	FALSE
207	0.269606	NA	0.833333	0.592593	0.240741	TRUE	1.23474	1 vs 2	0.481481	1 vs 2	0.666667	0.185185	Col18a1:chr10:77052124-77052581:-, Col18a1:chr10:77052971-77053446:-	Col18a1	NA	NA	0.269606	NA	FALSE
208	0.413206	NA	1	0.76	0.24	TRUE	Inf	3 vs 1	0.48	3 vs 1	1	0.52	Syde2:chr3:146020298-146021016:+, Syde2:chr3:146020630-146021181:+, Syde2:chr3:146021314-146021780:+	Syde2	NA	NA	0.413206	NA	FALSE
209	0.79938	NA	0.5	0.346114	0.153886	TRUE	#NAME?	1 vs 2	0.479275	2 vs 6	0.5	0.0207254	Fign:chr2:63972312-63972699:-, Fign:chr2:63972952-63973384:-, Fign:chr2:63974884-63975307:-, Fign:chr2:63976565-63976992:-, Fign:chr2:63977305-63977744:-, Fign:chr2:63977780-63978236:-	Fign	NA	NA	0.79938	NA	FALSE
210	7.77045e-15	1.62623e-07	0.685714	0.446303	0.239411	FALSE	0.995779	1 vs 2	0.478823	1 vs 2	0.371429	-0.107394	Ftsj1:chrX:8238484-8238661:-, Ftsj1:chrX:8240362-8240787:-	Ftsj1	9.57153e-13	9.79802e-06	1.62623e-07	1.03868e-05	TRUE
211	0.29298	NA	0.4	0.16129	0.23871	TRUE	#NAME?	2 vs 1	0.477419	3 vs 1	-0.2	-0.677419	Spata48:chr11:11514877-11515183:+, Spata48:chr11:11515246-11515748:+, Spata48:chr11:11519595-11520031:+	Spata48	NA	NA	0.29298	NA	FALSE
212	0.267415	NA	0.733333	0.521368	0.211966	TRUE	Inf	1 vs 4	0.476923	1 vs 4	0.4	-0.0769231	Prelp:chr1:133909583-133909890:-, Prelp:chr1:133909597-133910179:-, Prelp:chr1:133910249-133910689:-, Prelp:chr1:133912316-133912812:-	Prelp	NA	NA	0.267415	NA	FALSE
213	0	0	0.599847	0.29425	0.305597	FALSE	2.50084	2 vs 4	0.476386	1 vs 5	0.0938151	-0.38257	Arpp21:chr9:112065169-112065612:-, Arpp21:chr9:112159918-112160352:-, Arpp21:chr9:112179963-112180399:-, Arpp21:chr9:112180933-112181368:-, Arpp21:chr9:112182596-112183235:-	Arpp21	0	0	0	0	TRUE
214	0.254895	NA	0.796296	0.615819	0.180477	TRUE	Inf	2 vs 1	0.473635	4 vs 2	0.388889	-0.0847458	Has3:chr8:106880589-106880816:+, Has3:chr8:106880637-106881090:+, Has3:chr8:106880863-106881162:+, Has3:chr8:106882500-106882972:+	Has3	NA	NA	0.254895	NA	FALSE
215	0.444915	NA	0.777778	0.758065	0.0197133	TRUE	Inf	1 vs 3	0.473118	2 vs 3	0.666667	0.193548	Ccdc152:chr15:3280070-3280297:-, Ccdc152:chr15:3280085-3280488:-, Ccdc152:chr15:3280289-3280564:-, Ccdc152:chr15:3280525-3280763:-	Ccdc152	NA	NA	0.444915	NA	FALSE
216	0.0967577	NA	0.333333	0.34434	-0.0110063	TRUE	#NAME?	3 vs 1	0.471698	2 vs 1	0	-0.471698	Fzd2:chr11:102606139-102606713:+, Fzd2:chr11:102607303-102607614:+, Fzd2:chr11:102607431-102607943:+, Fzd2:chr11:102607687-102608094:+, Fzd2:chr11:102608060-102608417:+	Fzd2	NA	NA	0.0967577	NA	FALSE
217	0.509768	NA	0.714286	0.565079	0.149206	TRUE	Inf	3 vs 1	0.466667	3 vs 1	0.857143	0.390476	Scml4:chr10:42958333-42958800:+, Scml4:chr10:42959965-42960845:+, Scml4:chr10:42960384-42960839:+, Scml4:chr10:42963180-42963566:+	Scml4	NA	NA	0.509768	NA	FALSE
218	0.388629	NA	0.333333	0.1	0.233333	TRUE	1.50408	2 vs 1	0.466667	2 vs 1	-0.333333	-0.8	Hmgcs2:chr3:98309056-98309502:+, Hmgcs2:chr3:98310368-98310780:+	Hmgcs2	NA	NA	0.388629	NA	FALSE
219	0.472334	NA	0.714286	0.481132	0.233154	TRUE	#NAME?	2 vs 1	0.466307	3 vs 1	0.428571	-0.0377358	Mei4:chr9:82026030-82026513:+, Mei4:chr9:82026410-82026771:+, Mei4:chr9:82026654-82027055:+	Mei4	NA	NA	0.472334	NA	FALSE
220	0.825631	NA	1	0.767442	0.232558	TRUE	Inf	2 vs 1	0.465116	2 vs 1	1	0.534884	Ttc39a:chr4:109444069-109444684:+, Ttc39a:chr4:109444388-109444782:+	Ttc39a	NA	NA	0.825631	NA	FALSE
221	0.4822	NA	0.375	0.142857	0.232143	TRUE	1.70475	3 vs 1	0.464286	3 vs 1	-0.25	-0.714286	Fmo5:chr3:97652185-97652652:+, Fmo5:chr3:97653982-97654246:+, Fmo5:chr3:97654832-97655285:+	Fmo5	NA	NA	0.4822	NA	FALSE
222	0.000274146	NA	0.55	0.317919	0.232081	TRUE	0.964022	1 vs 2	0.464162	1 vs 2	0.1	-0.364162	H2-T23:chr17:36029769-36030098:-, H2-T23:chr17:36030051-36030284:-	H2-T23	NA	NA	0.000274146	NA	FALSE
223	0.245984	NA	0.625	0.393939	0.231061	TRUE	1.79176	3 vs 1	0.462121	3 vs 1	0.25	-0.212121	Rhoj:chr12:75399881-75400331:+, Rhoj:chr12:75400699-75401025:+, Rhoj:chr12:75401065-75401509:+	Rhoj	NA	NA	0.245984	NA	FALSE
224	0.0389384	NA	0.666667	0.435754	0.230912	TRUE	0.951559	2 vs 1	0.461825	2 vs 1	0.333333	-0.128492	Lhx2:chr2:38369160-38369725:+, Lhx2:chr2:38369418-38369737:+	Lhx2	NA	NA	0.0389384	NA	FALSE
225	1	NA	1	0.769231	0.230769	TRUE	Inf	1 vs 2	0.461538	1 vs 2	1	0.538462	Zc3h12a:chr4:125118414-125118774:-, Zc3h12a:chr4:125118539-125119006:-	Zc3h12a	NA	NA	1	NA	FALSE
226	0.0201692	NA	0.166667	0.169399	-0.00273224	TRUE	#NAME?	4 vs 1	0.454918	2 vs 1	-0.25	-0.704918	Acr:chr15:89574147-89574648:+, Acr:chr15:89577999-89578336:+, Acr:chr15:89578444-89578903:+, Acr:chr15:89578691-89579042:+	Acr	NA	NA	0.0201692	NA	FALSE
227	0.296219	NA	0.388889	0.258833	0.130056	TRUE	#NAME?	4 vs 1	0.454685	3 vs 1	0.166667	-0.288018	Efcab1:chr16:14924110-14924552:+, Efcab1:chr16:14924944-14925420:+, Efcab1:chr16:14925287-14925628:+, Efcab1:chr16:14925250-14926188:+	Efcab1	NA	NA	0.296219	NA	FALSE
228	0.505697	NA	1	0.818182	0.181818	TRUE	Inf	1 vs 2	0.454545	1 vs 2	1	0.545455	Mr1:chr1:155127255-155127646:-, Mr1:chr1:155127799-155128260:-, Mr1:chr1:155129009-155129409:-	Mr1	NA	NA	0.505697	NA	FALSE
229	0.546552	NA	0.5	0.529851	-0.0298507	TRUE	#NAME?	2 vs 1	0.452736	5 vs 4	0.333333	-0.119403	Plce1:chr19:38782544-38783005:+, Plce1:chr19:38782785-38783751:+, Plce1:chr19:38783232-38783661:+, Plce1:chr19:38784209-38784727:+, Plce1:chr19:38784667-38785134:+	Plce1	NA	NA	0.546552	NA	FALSE
230	0.974644	NA	0.6875	0.60101	0.0864899	TRUE	#NAME?	1 vs 2	0.449495	5 vs 7	0.5	0.0505051	Sypl2:chr3:108211472-108211839:-, Sypl2:chr3:108212233-108212560:-, Sypl2:chr3:108212819-108213148:-, Sypl2:chr3:108212242-108212724:-, Sypl2:chr3:108213100-108213458:-, Sypl2:chr3:108212787-108213783:-, Sypl2:chr3:108213792-108214287:-, Sypl2:chr3:108214131-108214328:-, Sypl2:chr3:108214171-108214641:-	Sypl2	NA	NA	0.974644	NA	FALSE
231	0.154927	NA	0.583333	0.438462	0.144872	TRUE	Inf	1 vs 3	0.448718	2 vs 3	0.833333	0.384615	Pgpep1l:chr7:68235399-68235938:-, Pgpep1l:chr7:68236079-68236355:-, Pgpep1l:chr7:68236472-68237039:-	Pgpep1l	NA	NA	0.154927	NA	FALSE
232	0.0487511	NA	0.95	0.772727	0.177273	TRUE	Inf	1 vs 3	0.447727	1 vs 2	0.8	0.352273	Tmem144:chr3:79812551-79812946:-, Tmem144:chr3:79813095-79813544:-, Tmem144:chr3:79813583-79814088:-	Tmem144	NA	NA	0.0487511	NA	FALSE
233	0.0808413	NA	0.75	0.520115	0.229885	TRUE	#NAME?	1 vs 2	0.441279	1 vs 5	0.521739	0.0804598	Gm13420:chr2:29740950-29741312:-, Gm13420:chr2:29741317-29741609:-, Gm13420:chr2:29741641-29741802:-, Gm13420:chr2:29742959-29743664:-, Gm13420:chr2:29743195-29743502:-	Gm13420	NA	NA	0.0808413	NA	FALSE
234	0.378316	NA	0.888889	0.762448	0.126441	TRUE	Inf	1 vs 3	0.437298	1 vs 2	0.555556	0.118257	Cdkn1c:chr7:143458330-143458709:-, Cdkn1c:chr7:143458674-143459079:-, Cdkn1c:chr7:143459038-143459269:-	Cdkn1c	NA	NA	0.378316	NA	FALSE
235	0.43953	NA	0.483333	0.296804	0.18653	TRUE	#NAME?	1 vs 2	0.436986	3 vs 7	0.3	-0.136986	Agtrap:chr4:148077037-148077185:-, Agtrap:chr4:148077029-148077426:-, Agtrap:chr4:148077543-148077880:-, Agtrap:chr4:148077366-148078047:-, Agtrap:chr4:148079090-148079534:-, Agtrap:chr4:148079857-148080275:-, Agtrap:chr4:148080211-148080643:-	Agtrap	NA	NA	0.43953	NA	FALSE
236	0.287428	NA	0.590909	0.51875	0.0721591	TRUE	1.17988	3 vs 2	0.431818	3 vs 2	0.181818	-0.25	Npffr1:chr10:61628147-61628617:+, Npffr1:chr10:61628632-61628827:+, Npffr1:chr10:61629045-61629464:+	Npffr1	NA	NA	0.287428	NA	FALSE
237	0.509605	NA	1	0.785714	0.214286	TRUE	Inf	2 vs 1	0.428571	2 vs 1	1	0.571429	Cyth4:chr15:78604783-78605233:+, Cyth4:chr15:78621628-78622037:+	Cyth4	NA	NA	0.509605	NA	FALSE
238	1	NA	0.5	0.285714	0.214286	TRUE	0.916291	2 vs 1	0.428571	2 vs 1	0	-0.428571	Ddx43:chr9:78421584-78421835:+, Ddx43:chr9:78423407-78423549:+	Ddx43	NA	NA	1	NA	FALSE
239	0.709317	NA	1	0.785714	0.214286	TRUE	Inf	2 vs 1	0.428571	2 vs 1	1	0.571429	Smpd5:chr15:76296068-76296898:+, Smpd5:chr15:76296551-76296898:+	Smpd5	NA	NA	0.709317	NA	FALSE
240	1	NA	1	0.785714	0.214286	TRUE	Inf	2 vs 1	0.428571	2 vs 1	1	0.571429	Grap2:chr15:80648455-80648794:+, Grap2:chr15:80652382-80652875:+	Grap2	NA	NA	1	NA	FALSE
241	0.68321	NA	1	0.785714	0.214286	TRUE	Inf	1 vs 2	0.428571	1 vs 2	1	0.571429	Gm49380:chr9:44066316-44066623:-, Gm49380:chr9:44066341-44066762:-, Gm49380:chr9:44066546-44066992:-	Gm49380	NA	NA	0.68321	NA	FALSE
242	0.593859	NA	0.4	0.186047	0.213953	TRUE	1.07044	1 vs 2	0.427907	1 vs 2	-0.2	-0.627907	Rln1:chr19:29331358-29331673:-, Rln1:chr19:29331544-29332026:-	Rln1	NA	NA	0.593859	NA	FALSE
243	0.183199	NA	0.47619	0.430818	0.0453729	TRUE	Inf	1 vs 4	0.421833	3 vs 4	0.714286	0.292453	Elk3:chr10:93247412-93247700:-, Elk3:chr10:93247418-93247889:-, Elk3:chr10:93249274-93249701:-, Elk3:chr10:93249656-93250150:-	Elk3	NA	NA	0.183199	NA	FALSE
244	0.049413	NA	0.4	0.230337	0.169663	TRUE	2.18979	2 vs 3	0.419101	2 vs 3	-0.3	-0.719101	Blm:chr7:80453804-80454216:-, Blm:chr7:80454663-80455230:-, Blm:chr7:80455016-80455441:-	Blm	NA	NA	0.049413	NA	FALSE
245	0.49804	NA	1	0.790698	0.209302	TRUE	Inf	1 vs 2	0.418605	1 vs 2	1	0.581395	Ltbp2:chr12:84781660-84781844:-, Ltbp2:chr12:84783154-84783552:-	Ltbp2	NA	NA	0.49804	NA	FALSE
246	0.204738	NA	0.821429	0.710412	0.111016	TRUE	1.66613	1 vs 2	0.417106	1 vs 2	0.714286	0.29718	Tox3:chr8:90246976-90247502:-, Tox3:chr8:90247388-90247816:-, Tox3:chr8:90247865-90248354:-	Tox3	NA	NA	0.204738	NA	FALSE
247	0.722527	NA	1	0.791667	0.208333	TRUE	Inf	3 vs 1	0.416667	3 vs 1	1	0.583333	Dlk1:chr12:109460307-109460672:+, Dlk1:chr12:109462024-109462394:+, Dlk1:chr12:109462960-109463336:+	Dlk1	NA	NA	0.722527	NA	FALSE
248	0.120007	NA	0.472222	0.333333	0.138889	TRUE	2.27727	2 vs 4	0.416667	2 vs 4	-0.0833333	-0.5	Noxred1:chr12:87217580-87218088:-, Noxred1:chr12:87219706-87220263:-, Noxred1:chr12:87220977-87221327:-, Noxred1:chr12:87221108-87221545:-	Noxred1	NA	NA	0.120007	NA	FALSE
249	1	NA	0.333333	0.125	0.208333	TRUE	1.25276	1 vs 2	0.416667	1 vs 2	-0.333333	-0.75	Trp73:chr4:154056249-154056596:-, Trp73:chr4:154058185-154058705:-	Trp73	NA	NA	1	NA	FALSE
250	0.238739	NA	1	0.792079	0.207921	TRUE	Inf	2 vs 1	0.415842	2 vs 1	1	0.584158	Plekhh2:chr17:84619618-84620033:+, Plekhh2:chr17:84621757-84622167:+	Plekhh2	NA	NA	0.238739	NA	FALSE
251	1	NA	1	0.792453	0.207547	TRUE	Inf	1 vs 2	0.415094	1 vs 2	1	0.584906	Gfap:chr11:102887336-102887716:-, Gfap:chr11:102890109-102890538:-	Gfap	NA	NA	1	NA	FALSE
252	0.571949	NA	0.857143	0.652174	0.204969	TRUE	1.16315	2 vs 1	0.409938	2 vs 1	0.714286	0.304348	Tmc8:chr11:117792567-117793141:+, Tmc8:chr11:117792855-117793125:+	Tmc8	NA	NA	0.571949	NA	FALSE
253	0.0389673	0.00105559	0.744444	0.532934	0.21151	TRUE	Inf	1 vs 3	0.406786	2 vs 7	0.466667	0.0598802	Adprhl1:chr8:13218374-13218592:-, Adprhl1:chr8:13218523-13218651:-, Adprhl1:chr8:13218746-13219145:-, Adprhl1:chr8:13220154-13220406:-, Adprhl1:chr8:13233355-13233528:-, Adprhl1:chr8:13233252-13233819:-, Adprhl1:chr8:13235610-13236005:-	Adprhl1	NA	NA	0.0389673	NA	FALSE
254	0.0319167	NA	0.486486	0.283688	0.202799	TRUE	0.872174	2 vs 1	0.405597	2 vs 1	-0.027027	-0.432624	Apool:chrX:112372120-112372448:+, Apool:chrX:112372374-112372761:+	Apool	NA	NA	0.0319167	NA	FALSE
255	0.114505	NA	0.970588	0.768595	0.201993	TRUE	Inf	2 vs 1	0.403986	3 vs 1	0.941176	0.53719	Wdr76:chr2:121532387-121532862:+, Wdr76:chr2:121543872-121544372:+, Wdr76:chr2:121544479-121544860:+	Wdr76	NA	NA	0.114505	NA	FALSE
256	0.319566	NA	0.571429	0.388889	0.18254	TRUE	#NAME?	2 vs 1	0.40293	3 vs 2	0.428571	0.025641	Cand2:chr6:115804007-115804490:+, Cand2:chr6:115804502-115804927:+, Cand2:chr6:115805191-115805557:+, Cand2:chr6:115805266-115805557:+	Cand2	NA	NA	0.319566	NA	FALSE
257	0.00821385	NA	0.847826	0.647186	0.20064	TRUE	1.40646	1 vs 2	0.40128	1 vs 3	0.695652	0.294372	Haus6:chr4:86578808-86579205:-, Haus6:chr4:86581012-86581334:-, Haus6:chr4:86581137-86581737:-	Haus6	NA	NA	0.00821385	NA	FALSE
258	1	NA	1	0.8	0.2	TRUE	Inf	1 vs 2	0.4	1 vs 2	1	0.6	Ajuba:chr14:54567461-54567713:-, Ajuba:chr14:54567337-54568038:-	Ajuba	NA	NA	1	NA	FALSE
259	0.915905	NA	0.333333	0.133333	0.2	TRUE	1.17865	1 vs 2	0.4	1 vs 2	-0.333333	-0.733333	Amdhd1:chr10:93523501-93523600:-, Amdhd1:chr10:93524128-93524652:-	Amdhd1	NA	NA	0.915905	NA	FALSE
260	1	NA	1	0.8	0.2	TRUE	Inf	1 vs 2	0.4	1 vs 2	1	0.6	Myocd:chr11:65173581-65173968:-, Myocd:chr11:65176610-65176922:-	Myocd	NA	NA	1	NA	FALSE
261	0.83909	NA	1	0.8	0.2	TRUE	Inf	1 vs 2	0.4	1 vs 2	1	0.6	Slc15a2:chr16:36750164-36750538:-, Slc15a2:chr16:36771836-36772218:-	Slc15a2	NA	NA	0.83909	NA	FALSE
262	0.813665	NA	1	0.8	0.2	TRUE	Inf	1 vs 2	0.4	1 vs 4	1	0.6	Zfp608:chr18:54888045-54888357:-, Zfp608:chr18:54888620-54888795:-, Zfp608:chr18:54888629-54888944:-, Zfp608:chr18:54888761-54889030:-, Zfp608:chr18:54888884-54889141:-	Zfp608	NA	NA	0.813665	NA	FALSE
263	1	NA	1	0.8	0.2	TRUE	Inf	1 vs 2	0.4	1 vs 2	1	0.6	Gcnt1:chr19:17326073-17326511:-, Gcnt1:chr19:17328606-17329045:-	Gcnt1	NA	NA	1	NA	FALSE
264	0.727593	NA	1	0.8	0.2	TRUE	Inf	2 vs 1	0.4	2 vs 1	1	0.6	Gpat3:chr5:100897769-100898220:+, Gpat3:chr5:100898729-100899102:+	Gpat3	NA	NA	0.727593	NA	FALSE
265	0.355636	NA	1	0.8	0.2	TRUE	Inf	3 vs 1	0.4	3 vs 1	1	0.6	Hnf1b:chr11:83905106-83905391:+, Hnf1b:chr11:83905239-83905497:+, Hnf1b:chr11:83905529-83905826:+	Hnf1b	NA	NA	0.355636	NA	FALSE
266	0.0650914	0.0989375	0.52	0.321561	0.198439	TRUE	0.826648	2 vs 1	0.396877	2 vs 1	0.04	-0.356877	Sox9:chr11:112785742-112786239:+, Sox9:chr11:112787388-112787760:+	Sox9	NA	NA	0.0989375	NA	FALSE
267	0.196758	NA	0.555556	0.558201	-0.0026455	TRUE	Inf	1 vs 3	0.396825	5 vs 6	0.222222	-0.174603	Sdc4:chr2:164424204-164424621:-, Sdc4:chr2:164424797-164425128:-, Sdc4:chr2:164425259-164425732:-, Sdc4:chr2:164425446-164425845:-, Sdc4:chr2:164425510-164426048:-, Sdc4:chr2:164425725-164426238:-, Sdc4:chr2:164425964-164426300:-	Sdc4	NA	NA	0.196758	NA	FALSE
268	0.683696	NA	0.5	0.329787	0.170213	TRUE	Inf	1 vs 2	0.393617	1 vs 2	0.5	0.106383	F8:chrX:75170350-75170706:-, F8:chrX:75170485-75171232:-, F8:chrX:75172663-75173083:-	F8	NA	NA	0.683696	NA	FALSE
269	0.516012	NA	1	0.804348	0.195652	TRUE	Inf	3 vs 1	0.391304	3 vs 1	1	0.608696	Abhd15:chr11:77518771-77519255:+, Abhd15:chr11:77519489-77520308:+, Abhd15:chr11:77521705-77522139:+	Abhd15	NA	NA	0.516012	NA	FALSE
270	0.23251	0.37457	0.428571	0.233333	0.195238	TRUE	#NAME?	2 vs 1	0.390476	3 vs 1	-0.142857	-0.533333	Dab2:chr15:6427429-6427874:+, Dab2:chr15:6439217-6439680:+, Dab2:chr15:6440347-6440731:+	Dab2	NA	NA	0.37457	NA	FALSE
271	0.616585	NA	0.25	0.0547945	0.195205	TRUE	1.7492	2 vs 1	0.390411	2 vs 1	-0.5	-0.890411	Ttc22:chr4:106639865-106640197:+, Ttc22:chr4:106640343-106640456:+	Ttc22	NA	NA	0.616585	NA	FALSE
272	0.372294	NA	0.727273	0.532468	0.194805	TRUE	0.850776	1 vs 2	0.38961	1 vs 2	0.454545	0.0649351	Prorsd1:chr11:29512859-29513139:-, Prorsd1:chr11:29512860-29513497:-	Prorsd1	NA	NA	0.372294	NA	FALSE
273	0.73131	NA	0.555556	0.368421	0.187135	TRUE	#NAME?	2 vs 1	0.385965	4 vs 2	0.333333	-0.0526316	Olfml1:chr7:107590662-107591169:+, Olfml1:chr7:107590981-107591415:+, Olfml1:chr7:107591211-107591657:+, Olfml1:chr7:107592147-107592591:+	Olfml1	NA	NA	0.73131	NA	FALSE
274	0.356433	NA	0.583333	0.390625	0.192708	TRUE	0.781158	1 vs 2	0.385417	1 vs 2	0.166667	-0.21875	Tmem88b:chr4:155781529-155781956:-, Tmem88b:chr4:155783328-155783753:-	Tmem88b	NA	NA	0.356433	NA	FALSE
275	0.0245171	NA	0.532051	0.449045	0.0830067	TRUE	#NAME?	3 vs 1	0.382901	5 vs 2	0.115385	-0.267516	Elovl7:chr13:108282376-108282723:+, Elovl7:chr13:108283042-108283513:+, Elovl7:chr13:108283374-108283792:+, Elovl7:chr13:108284665-108285108:+, Elovl7:chr13:108285270-108285735:+, Elovl7:chr13:108286386-108287134:+, Elovl7:chr13:108286773-108287139:+	Elovl7	NA	NA	0.0245171	NA	FALSE
276	0.259924	NA	0.75	0.56015	0.18985	TRUE	1.36432	3 vs 1	0.382707	3 vs 2	0.3	-0.0827068	Wnt5a:chr14:28523487-28523895:+, Wnt5a:chr14:28525137-28525550:+, Wnt5a:chr14:28527044-28527448:+	Wnt5a	NA	NA	0.259924	NA	FALSE
277	0.413808	NA	1	0.808824	0.191176	TRUE	Inf	3 vs 1	0.382353	3 vs 1	1	0.617647	Papln:chr12:83791935-83792469:+, Papln:chr12:83794394-83794628:+, Papln:chr12:83794795-83795140:+	Papln	NA	NA	0.413808	NA	FALSE
278	1	NA	1	0.809524	0.190476	TRUE	Inf	1 vs 2	0.380952	1 vs 2	1	0.619048	Cmtm8:chr9:114789319-114789681:-, Cmtm8:chr9:114789574-114789818:-	Cmtm8	NA	NA	1	NA	FALSE
279	0.168216	NA	0.46875	0.381679	0.0870706	TRUE	Inf	1 vs 2	0.377863	1 vs 3	0	-0.377863	Steap2:chr5:5665003-5665443:-, Steap2:chr5:5667161-5667558:-, Steap2:chr5:5668480-5668888:-, Steap2:chr5:5669988-5670433:-, Steap2:chr5:5671665-5672114:-	Steap2	NA	NA	0.168216	NA	FALSE
280	0.00292125	0.00319984	0.797386	0.59675	0.200635	TRUE	1.83391	1 vs 4	0.375677	1 vs 4	0.666667	0.29099	Zfp467:chr6:48427694-48427955:-, Zfp467:chr6:48433973-48434680:-, Zfp467:chr6:48436573-48437003:-, Zfp467:chr6:48437506-48437931:-	Zfp467	NA	NA	0.00319984	NA	FALSE
281	1	NA	1	0.8125	0.1875	TRUE	Inf	1 vs 2	0.375	1 vs 2	1	0.625	Ggta1:chr2:35400129-35400581:-, Ggta1:chr2:35400319-35400971:-	Ggta1	NA	NA	1	NA	FALSE
282	0.572997	NA	0.166667	0.191919	-0.0252525	TRUE	#NAME?	2 vs 1	0.371212	3 vs 2	0.25	-0.121212	Thsd1:chr8:22259492-22259956:+, Thsd1:chr8:22259989-22260429:+, Thsd1:chr8:22260934-22261372:+, Thsd1:chr8:22262589-22262955:+	Thsd1	NA	NA	0.572997	NA	FALSE
283	0.000818995	0.00160126	0.706422	0.521197	0.185225	TRUE	0.793231	1 vs 2	0.37045	1 vs 2	0.412844	0.042394	Eef1aknmt:chr1:162532127-162532497:-, Eef1aknmt:chr1:162533606-162534058:-	Eef1aknmt	NA	NA	0.00160126	NA	FALSE
284	0.692677	NA	0.428571	0.410819	0.0177527	TRUE	#NAME?	3 vs 1	0.368421	2 vs 1	0	-0.368421	Pcdhb2:chr18:37297189-37297664:+, Pcdhb2:chr18:37297950-37298216:+, Pcdhb2:chr18:37298068-37298312:+, Pcdhb2:chr18:37298561-37298749:+, Pcdhb2:chr18:37298657-37299069:+, Pcdhb2:chr18:37298850-37299270:+, Pcdhb2:chr18:37299439-37299917:+	Pcdhb2	NA	NA	0.692677	NA	FALSE
285	1	NA	1	0.815789	0.184211	TRUE	Inf	1 vs 2	0.368421	1 vs 2	1	0.631579	Ptger4:chr15:5233398-5233772:-, Ptger4:chr15:5233794-5234557:-	Ptger4	NA	NA	1	NA	FALSE
286	0.451465	NA	1	0.844444	0.155556	TRUE	Inf	1 vs 2	0.366667	1 vs 3	1	0.633333	Kansl1l:chr1:66719243-66719739:-, Kansl1l:chr1:66720721-66721100:-, Kansl1l:chr1:66735309-66735882:-, Kansl1l:chr1:66735588-66735790:-	Kansl1l	NA	NA	0.451465	NA	FALSE
287	1	NA	1	0.818182	0.181818	TRUE	Inf	2 vs 1	0.363636	2 vs 1	1	0.636364	Lrp2bp:chr8:46028873-46029281:+, Lrp2bp:chr8:46029086-46029477:+	Lrp2bp	NA	NA	1	NA	FALSE
288	1	NA	1	0.818182	0.181818	TRUE	Inf	2 vs 1	0.363636	2 vs 1	1	0.636364	Mpeg1:chr19:12464734-12465285:+, Mpeg1:chr19:12464948-12465285:+	Mpeg1	NA	NA	1	NA	FALSE
289	1	NA	0.333333	0.151515	0.181818	TRUE	1.02962	1 vs 2	0.363636	1 vs 2	-0.333333	-0.69697	Plekho2:chr9:65552859-65553704:-, Plekho2:chr9:65554333-65554745:-	Plekho2	NA	NA	1	NA	FALSE
290	0.58973	NA	0.555556	0.375	0.180556	TRUE	0.733969	2 vs 1	0.361111	2 vs 1	0.111111	-0.25	Gsap:chr5:21290791-21291237:+, Gsap:chr5:21291304-21291766:+	Gsap	NA	NA	0.58973	NA	FALSE
291	0.507914	NA	0.708333	0.539474	0.16886	TRUE	Inf	1 vs 4	0.359649	1 vs 5	0.333333	-0.0263158	Zcwpw2:chr9:117875998-117876369:-, Zcwpw2:chr9:117880406-117880829:-, Zcwpw2:chr9:117923787-117924177:-, Zcwpw2:chr9:117928571-117929618:-, Zcwpw2:chr9:117947521-117948387:-	Zcwpw2	NA	NA	0.507914	NA	FALSE
292	0.318244	NA	0.666667	0.481707	0.184959	TRUE	Inf	1 vs 4	0.357724	2 vs 4	0.333333	-0.0243902	Mctp2:chr7:72076005-72076325:-, Mctp2:chr7:72076607-72076998:-, Mctp2:chr7:72077770-72078172:-, Mctp2:chr7:72079238-72079646:-, Mctp2:chr7:72079406-72079820:-	Mctp2	NA	NA	0.318244	NA	FALSE
293	0.585829	NA	0.428571	0.25	0.178571	TRUE	0.81093	1 vs 2	0.357143	1 vs 2	-0.142857	-0.5	Alk:chr17:71868063-71868532:-, Alk:chr17:71868951-71869306:-	Alk	NA	NA	0.585829	NA	FALSE
294	0.773258	NA	0.75	0.714286	0.0357143	TRUE	Inf	2 vs 1	0.357143	2 vs 1	0.5	0.142857	Lamc3:chr2:31945150-31945641:+, Lamc3:chr2:31946166-31946585:+, Lamc3:chr2:31948718-31949104:+	Lamc3	NA	NA	0.773258	NA	FALSE
295	0.966883	NA	1	0.822034	0.177966	TRUE	Inf	1 vs 2	0.355932	1 vs 2	1	0.644068	Rarb:chr14:16430790-16431218:-, Rarb:chr14:16431251-16431775:-	Rarb	NA	NA	0.966883	NA	FALSE
296	0.0508784	NA	0.583333	0.528736	0.0545977	TRUE	Inf	2 vs 1	0.353448	3 vs 1	0.25	-0.103448	Vsig10l:chr7:43470829-43471693:+, Vsig10l:chr7:43471064-43471527:+, Vsig10l:chr7:43471363-43471616:+, Vsig10l:chr7:43471758-43472044:+	Vsig10l	NA	NA	0.0508784	NA	FALSE
297	0.858554	NA	1	0.823529	0.176471	TRUE	Inf	3 vs 1	0.352941	3 vs 1	1	0.647059	Ifit3b:chr19:34612709-34612872:+, Ifit3b:chr19:34612631-34613236:+, Ifit3b:chr19:34612993-34613407:+	Ifit3b	NA	NA	0.858554	NA	FALSE
298	0.837888	NA	0.25	0.0740741	0.175926	TRUE	1.42712	2 vs 1	0.351852	2 vs 1	-0.5	-0.851852	Plcd4:chr1:74565665-74565994:+, Plcd4:chr1:74567411-74567794:+	Plcd4	NA	NA	0.837888	NA	FALSE
299	0.978793	NA	1	0.824561	0.175439	TRUE	Inf	1 vs 2	0.350877	1 vs 2	1	0.649123	Adam33:chr2:131050795-131051161:-, Adam33:chr2:131051117-131051396:-	Adam33	NA	NA	0.978793	NA	FALSE
300	0.494051	NA	0.615385	0.44	0.175385	TRUE	0.711166	2 vs 1	0.350769	2 vs 1	0.230769	-0.12	Serpinb1b:chr13:33093653-33094128:+, Serpinb1b:chr13:33094006-33094380:+	Serpinb1b	NA	NA	0.494051	NA	FALSE
301	4.26676e-06	5.58417e-06	0.826425	0.651815	0.17461	TRUE	1.43279	1 vs 3	0.349219	1 vs 3	0.65285	0.30363	Tns1:chr1:73910189-73910587:-, Tns1:chr1:73912890-73913320:-, Tns1:chr1:73913853-73914288:-	Tns1	NA	NA	5.58417e-06	NA	FALSE
302	0.386821	NA	0.5	0.325581	0.174419	TRUE	0.728239	2 vs 1	0.348837	2 vs 1	0	-0.348837	Jak3:chr8:71687956-71688345:+, Jak3:chr8:71690191-71690577:+	Jak3	NA	NA	0.386821	NA	FALSE
303	0.428787	NA	0.513158	0.445545	0.0676133	TRUE	Inf	2 vs 1	0.348098	3 vs 2	0.526316	0.178218	Slc2a12:chr10:22702790-22703237:+, Slc2a12:chr10:22703448-22703938:+, Slc2a12:chr10:22703895-22704327:+, Slc2a12:chr10:22704897-22705451:+, Slc2a12:chr10:22705216-22705694:+	Slc2a12	NA	NA	0.428787	NA	FALSE
304	0.404239	NA	0.4	0.39726	0.00273973	TRUE	#NAME?	1 vs 2	0.347032	4 vs 5	0.333333	-0.0136986	Clec14a:chr12:58264658-58265077:-, Clec14a:chr12:58265753-58266125:-, Clec14a:chr12:58265786-58266442:-, Clec14a:chr12:58266215-58266637:-, Clec14a:chr12:58266406-58266989:-, Clec14a:chr12:58266954-58267488:-	Clec14a	NA	NA	0.404239	NA	FALSE
305	0.37602	NA	0.766667	0.688172	0.0784946	TRUE	Inf	3 vs 1	0.345161	3 vs 1	0.7	0.354839	Tedc1:chr12:113163247-113163794:+, Tedc1:chr12:113163773-113164244:+, Tedc1:chr12:113164180-113164612:+, Tedc1:chr12:113165065-113165458:+	Tedc1	NA	NA	0.37602	NA	FALSE
306	0.773715	NA	0.5	0.465517	0.0344828	TRUE	#NAME?	1 vs 2	0.344828	2 vs 3	1	0.655172	Aspa:chr11:73304070-73304508:-, Aspa:chr11:73304946-73305355:-, Aspa:chr11:73305133-73305618:-	Aspa	NA	NA	0.773715	NA	FALSE
307	0.0669777	NA	0.615385	0.44358	0.171805	TRUE	0.69665	1 vs 2	0.34361	1 vs 2	0.230769	-0.11284	Zfp39:chr11:58888083-58888499:-, Zfp39:chr11:58888927-58889353:-	Zfp39	NA	NA	0.0669777	NA	FALSE
308	1	NA	1	0.828571	0.171429	TRUE	Inf	2 vs 1	0.342857	2 vs 1	1	0.657143	Olfr539:chr7:140676383-140676739:+, Olfr539:chr7:140678163-140678580:+	Olfr539	NA	NA	1	NA	FALSE
309	0.000171171	0.00241539	0.415254	0.24625	0.169004	TRUE	0.776427	1 vs 2	0.338008	1 vs 2	-0.169492	-0.5075	Zbtb25:chr12:76344530-76344955:-, Zbtb25:chr12:76348854-76349311:-	Zbtb25	NA	NA	0.00241539	NA	FALSE
310	0.501911	NA	0.875	0.74375	0.13125	TRUE	Inf	2 vs 1	0.3375	3 vs 2	0.5	0.1625	Spata6:chr4:111828086-111828456:+, Spata6:chr4:111828722-111829180:+, Spata6:chr4:111830836-111831316:+	Spata6	NA	NA	0.501911	NA	FALSE
311	0.555167	NA	0.666667	0.511696	0.154971	TRUE	1.29928	2 vs 1	0.337321	4 vs 1	0.363636	0.0263158	Ptprb:chr10:116383831-116383909:+, Ptprb:chr10:116383802-116384170:+, Ptprb:chr10:116383977-116384455:+, Ptprb:chr10:116389149-116389538:+	Ptprb	NA	NA	0.555167	NA	FALSE
312	9.04025e-12	5.68405e-10	0.577174	0.408525	0.168648	FALSE	0.752739	3 vs 1	0.337297	3 vs 1	0.154348	-0.182949	Chpf2:chr5:24592093-24592550:+, Chpf2:chr5:24593940-24594457:+, Chpf2:chr5:24594072-24594439:+	Chpf2	8.90852e-10	5.81151e-08	5.68405e-10	6.76009e-08	TRUE
313	0.259007	NA	0.684211	0.515625	0.168586	TRUE	0.71067	2 vs 1	0.337171	2 vs 1	0.368421	0.03125	Taf5:chr19:47082643-47082988:+, Taf5:chr19:47083099-47083479:+	Taf5	NA	NA	0.259007	NA	FALSE
314	0.0946726	NA	0.851852	0.683352	0.1685	TRUE	0.979979	2 vs 1	0.336999	2 vs 1	0.703704	0.366705	Rtn4rl1:chr11:75266525-75266992:+, Rtn4rl1:chr11:75267378-75267830:+	Rtn4rl1	NA	NA	0.0946726	NA	FALSE
315	0.0547795	NA	0.888889	0.72043	0.168459	TRUE	1.13285	2 vs 1	0.336918	2 vs 1	0.777778	0.44086	Gmip:chr8:69818562-69819004:+, Gmip:chr8:69821568-69821877:+	Gmip	NA	NA	0.0547795	NA	FALSE
316	0.534088	0.61402	0.7	0.531915	0.168085	TRUE	0.719464	1 vs 2	0.33617	1 vs 2	0.4	0.0638298	Bmp7:chr2:172868012-172868374:-, Bmp7:chr2:172869636-172870043:-	Bmp7	NA	NA	0.61402	NA	FALSE
317	1	NA	1	0.833333	0.166667	TRUE	Inf	2 vs 1	0.333333	2 vs 1	1	0.666667	Plscr2:chr9:92297097-92297505:+, Plscr2:chr9:92297344-92297763:+	Plscr2	NA	NA	1	NA	FALSE
318	1	NA	0.5	0.333333	0.166667	TRUE	0.693147	2 vs 1	0.333333	2 vs 1	0	-0.333333	Serpinb6b:chr13:32978186-32978644:+, Serpinb6b:chr13:32978676-32979102:+	Serpinb6b	NA	NA	1	NA	FALSE
319	1	NA	1	0.833333	0.166667	TRUE	Inf	1 vs 2	0.333333	1 vs 2	1	0.666667	Slc14a1:chr18:78100091-78100433:-, Slc14a1:chr18:78101575-78102002:-	Slc14a1	NA	NA	1	NA	FALSE
320	1	NA	1	0.833333	0.166667	TRUE	Inf	2 vs 1	0.333333	2 vs 1	1	0.666667	T2:chr17:8422065-8422200:+, T2:chr17:8422370-8422771:+	T2	NA	NA	1	NA	FALSE
321	0.456725	NA	0.75	0.583333	0.166667	TRUE	Inf	2 vs 1	0.333333	3 vs 1	0.5	0.166667	Wfdc1:chr8:119683724-119683827:+, Wfdc1:chr8:119687621-119688033:+, Wfdc1:chr8:119687849-119688261:+	Wfdc1	NA	NA	0.456725	NA	FALSE
322	1	NA	1	0.833333	0.166667	TRUE	Inf	2 vs 1	0.333333	2 vs 1	1	0.666667	Fas:chr19:34308990-34309379:+, Fas:chr19:34327368-34327780:+	Fas	NA	NA	1	NA	FALSE
323	0.405635	0.522222	0.423077	0.354167	0.0689103	TRUE	0.955511	2 vs 1	0.333333	2 vs 1	0	-0.333333	Gm12353:chr4:19651495-19651913:+, Gm12353:chr4:19651793-19652432:+, Gm12353:chr4:19655711-19656082:+	Gm12353	NA	NA	0.522222	NA	FALSE
324	1	NA	0.5	0.333333	0.166667	TRUE	0.693147	1 vs 2	0.333333	1 vs 2	0	-0.333333	Hoxa7:chr6:52214492-52214848:-, Hoxa7:chr6:52215542-52215966:-	Hoxa7	NA	NA	1	NA	FALSE
325	0.893521	NA	0.5	0.333333	0.166667	TRUE	0.693147	1 vs 2	0.333333	1 vs 2	0	-0.333333	Inhbe:chr10:127348851-127349306:-, Inhbe:chr10:127349580-127350053:-	Inhbe	NA	NA	0.893521	NA	FALSE
326	0.148374	NA	0.495238	0.320621	0.174617	TRUE	0.944462	4 vs 1	0.332688	4 vs 1	-0.0571429	-0.389831	Sfmbt2:chr2:10438739-10439182:+, Sfmbt2:chr2:10439246-10439674:+, Sfmbt2:chr2:10594367-10594874:+, Sfmbt2:chr2:10594934-10595253:+	Sfmbt2	NA	NA	0.148374	NA	FALSE
327	0.364912	NA	0.38	0.326577	0.0534234	TRUE	-1.113	4 vs 3	0.332252	3 vs 1	0.08	-0.252252	Bmp2k:chr5:97069268-97069697:+, Bmp2k:chr5:97071359-97071797:+, Bmp2k:chr5:97088427-97088862:+, Bmp2k:chr5:97090602-97091085:+, Bmp2k:chr5:97091463-97091947:+	Bmp2k	NA	NA	0.364912	NA	FALSE
328	0.163972	NA	0.285714	0.11976	0.165954	TRUE	#NAME?	2 vs 1	0.331908	3 vs 1	-0.428571	-0.760479	Rtkn2:chr10:68042153-68042554:+, Rtkn2:chr10:68043473-68043907:+, Rtkn2:chr10:68045982-68046361:+	Rtkn2	NA	NA	0.163972	NA	FALSE
329	0.0248449	NA	0.914894	0.75	0.164894	TRUE	1.27629	2 vs 1	0.329787	2 vs 1	0.829787	0.5	Cdc25a:chr9:109892375-109892812:+, Cdc25a:chr9:109893502-109893895:+	Cdc25a	NA	NA	0.0248449	NA	FALSE
330	0.603087	NA	0.875	0.710526	0.164474	TRUE	1.04797	1 vs 2	0.328947	1 vs 2	0.75	0.421053	Ska3:chr14:57806557-57806871:-, Ska3:chr14:57806557-57807042:-	Ska3	NA	NA	0.603087	NA	FALSE
331	0.726324	NA	0.45	0.457143	-0.00714286	TRUE	1.51983	2 vs 1	0.328571	2 vs 1	0.3	-0.0285714	Gm43517:chr12:49391899-49392385:+, Gm43517:chr12:49392346-49392935:+, Gm43517:chr12:49392945-49393719:+, Gm43517:chr12:49393165-49393579:+, Gm43517:chr12:49393657-49394127:+	Gm43517	NA	NA	0.726324	NA	FALSE
332	0.592026	NA	0.875	0.758117	0.116883	TRUE	Inf	3 vs 1	0.327922	5 vs 2	0.75	0.422078	Ptpn14:chr1:189869883-189870343:+, Ptpn14:chr1:189874695-189875133:+, Ptpn14:chr1:189875733-189876226:+, Ptpn14:chr1:189876029-189876691:+, Ptpn14:chr1:189876327-189876695:+	Ptpn14	NA	NA	0.592026	NA	FALSE
333	0.427416	NA	0.642857	0.577586	0.0652709	TRUE	0.782759	3 vs 2	0.327586	3 vs 2	0	-0.327586	Cip2a:chr16:49018313-49018704:+, Cip2a:chr16:49018881-49019282:+, Cip2a:chr16:49019296-49019709:+	Cip2a	NA	NA	0.427416	NA	FALSE
334	0.112109	NA	0.778846	0.642857	0.135989	TRUE	Inf	1 vs 5	0.327085	2 vs 5	0.461538	0.134454	Zfp800:chr6:28239878-28240282:-, Zfp800:chr6:28240119-28240642:-, Zfp800:chr6:28240584-28241067:-, Zfp800:chr6:28241551-28241722:-, Zfp800:chr6:28242876-28243231:-	Zfp800	NA	NA	0.112109	NA	FALSE
335	0.255804	NA	0.589744	0.48318	0.106563	TRUE	1.37231	2 vs 3	0.326747	1 vs 3	-0.0769231	-0.40367	Slc22a15:chr3:101855716-101856144:-, Slc22a15:chr3:101857788-101858320:-, Slc22a15:chr3:101858867-101859320:-, Slc22a15:chr3:101859877-101860267:-	Slc22a15	NA	NA	0.255804	NA	FALSE
336	0.185301	NA	0.5	0.336788	0.163212	TRUE	Inf	1 vs 2	0.326425	1 vs 3	0	-0.326425	Slc26a2:chr18:61192874-61193286:-, Slc26a2:chr18:61196945-61197131:-, Slc26a2:chr18:61197115-61197764:-	Slc26a2	NA	NA	0.185301	NA	FALSE
337	0.00274585	0.0378395	0.679245	0.585106	0.0941389	TRUE	0.772922	3 vs 2	0.326308	3 vs 2	-0.0283019	-0.35461	Plxna3:chrX:74343523-74343991:+, Plxna3:chrX:74344082-74344616:+, Plxna3:chrX:74344381-74344694:+	Plxna3	NA	NA	0.0378395	NA	FALSE
338	0.408509	NA	0.785714	0.622642	0.163073	TRUE	0.798508	1 vs 2	0.326146	1 vs 2	0.571429	0.245283	Fbxo5:chr10:5799158-5799525:-, Fbxo5:chr10:5799446-5799917:-	Fbxo5	NA	NA	0.408509	NA	FALSE
339	0.00176427	NA	0.689655	0.528467	0.161188	TRUE	0.684516	1 vs 2	0.322376	1 vs 2	0.37931	0.0569343	Ndor1:chr2:25244812-25245193:-, Ndor1:chr2:25247164-25247586:-	Ndor1	NA	NA	0.00176427	NA	FALSE
340	0.100232	NA	0.433333	0.266667	0.166667	TRUE	Inf	1 vs 2	0.322222	1 vs 5	0.166667	-0.155556	Prdm16:chr4:154316117-154316463:-, Prdm16:chr4:154316395-154316838:-, Prdm16:chr4:154316636-154317102:-, Prdm16:chr4:154318424-154318849:-, Prdm16:chr4:154319199-154319642:-, Prdm16:chr4:154320245-154320670:-	Prdm16	NA	NA	0.100232	NA	FALSE
341	0.125079	NA	0.818182	0.657143	0.161039	TRUE	1.85494	2 vs 1	0.322078	3 vs 1	0.636364	0.314286	Plxnb1:chr9:109118389-109118647:+, Plxnb1:chr9:109118604-109119036:+, Plxnb1:chr9:109119509-109119978:+	Plxnb1	NA	NA	0.125079	NA	FALSE
342	0.379775	NA	0.5	0.339286	0.160714	TRUE	0.666479	1 vs 2	0.321429	1 vs 2	0	-0.321429	Gm867:chr10:75937758-75937981:-, Gm867:chr10:75938871-75939484:-	Gm867	NA	NA	0.379775	NA	FALSE
343	1	NA	1	0.84	0.16	TRUE	Inf	2 vs 1	0.32	2 vs 1	1	0.68	Sim2:chr16:94126485-94127243:+, Sim2:chr16:94126690-94127055:+	Sim2	NA	NA	1	NA	FALSE
344	0.1472	NA	0.952381	0.792593	0.159788	TRUE	1.65511	1 vs 2	0.319577	1 vs 2	0.904762	0.585185	Baz1a:chr12:54892491-54892917:-, Baz1a:chr12:54893512-54893873:-	Baz1a	NA	NA	0.1472	NA	FALSE
345	0.6296	NA	0.5	0.314286	0.185714	TRUE	#NAME?	3 vs 1	0.319481	5 vs 1	0.0909091	-0.228571	Fzd8:chr18:9215227-9215922:+, Fzd8:chr18:9215546-9215845:+, Fzd8:chr18:9216437-9216905:+, Fzd8:chr18:9217226-9217929:+, Fzd8:chr18:9217750-9218199:+	Fzd8	NA	NA	0.6296	NA	FALSE
346	0.263854	NA	0.307692	0.258004	0.0496885	TRUE	#NAME?	2 vs 1	0.318557	3 vs 1	-0.0769231	-0.39548	Nqo2:chr13:33985254-33985707:+, Nqo2:chr13:33985894-33986379:+, Nqo2:chr13:33987415-33987887:+, Nqo2:chr13:33988037-33988465:+	Nqo2	NA	NA	0.263854	NA	FALSE
347	0.0961476	NA	0.784314	0.649751	0.134562	TRUE	#NAME?	3 vs 1	0.31753	4 vs 2	0.392157	0.0746269	Stard9:chr2:120714765-120715201:+, Stard9:chr2:120715353-120716065:+, Stard9:chr2:120715347-120716179:+, Stard9:chr2:120715735-120716108:+	Stard9	NA	NA	0.0961476	NA	FALSE
348	0.846416	NA	0.4	0.241379	0.158621	TRUE	0.739667	1 vs 2	0.317241	1 vs 2	-0.2	-0.517241	Xlr4c:chrX:73233700-73234071:-, Xlr4c:chrX:73234080-73234324:-	Xlr4c	NA	NA	0.846416	NA	FALSE
349	0.139785	NA	0.541667	0.383171	0.158496	TRUE	0.696342	1 vs 3	0.316991	1 vs 3	0.0833333	-0.233658	Tmem108:chr9:103482936-103483305:-, Tmem108:chr9:103483735-103484136:-, Tmem108:chr9:103484375-103484830:-	Tmem108	NA	NA	0.139785	NA	FALSE
350	1	NA	1	0.841667	0.158333	TRUE	Inf	2 vs 1	0.316667	2 vs 1	1	0.683333	1110002E22Rik:chr3:138080483-138080958:+, 1110002E22Rik:chr3:138081100-138081506:+	1110002E22Rik	NA	NA	1	NA	FALSE
351	0.0786479	NA	0.837209	0.678994	0.158215	TRUE	0.948039	3 vs 1	0.31643	3 vs 1	0.674419	0.357988	Megf11:chr9:64700580-64701022:+, Megf11:chr9:64706549-64707021:+, Megf11:chr9:64708821-64709205:+	Megf11	NA	NA	0.0786479	NA	FALSE
352	0.257715	NA	0.857143	0.699029	0.158114	TRUE	1.2164	2 vs 1	0.316227	3 vs 1	0.714286	0.398058	Scarf1:chr11:75526195-75526626:+, Scarf1:chr11:75527301-75527577:+, Scarf1:chr11:75527715-75528048:+	Scarf1	NA	NA	0.257715	NA	FALSE
353	0.123793	NA	0.4375	0.352679	0.0848214	TRUE	1.74524	1 vs 4	0.314286	1 vs 4	-0.4	-0.714286	Setdb2:chr14:59400276-59400508:-, Setdb2:chr14:59400672-59401147:-, Setdb2:chr14:59401545-59401981:-, Setdb2:chr14:59401954-59402398:-, Setdb2:chr14:59422472-59422855:-	Setdb2	NA	NA	0.123793	NA	FALSE
354	0.152266	NA	0.823529	0.666667	0.156863	TRUE	0.847298	2 vs 1	0.313725	2 vs 1	0.647059	0.333333	Wasf2:chr4:133197934-133198396:+, Wasf2:chr4:133199356-133199795:+	Wasf2	NA	NA	0.152266	NA	FALSE
355	0.374257	NA	0.857143	0.701149	0.155993	TRUE	0.938982	1 vs 2	0.311987	1 vs 2	0.714286	0.402299	Prkd1:chr12:50341220-50341598:-, Prkd1:chr12:50341595-50342183:-	Prkd1	NA	NA	0.374257	NA	FALSE
356	0.380919	NA	0.857143	0.701299	0.155844	TRUE	0.93827	1 vs 2	0.311688	1 vs 2	0.714286	0.402597	Shh:chr5:28456811-28457168:-, Shh:chr5:28457475-28457891:-	Shh	NA	NA	0.380919	NA	FALSE
357	0.494732	0.453736	0.888889	0.724138	0.164751	TRUE	Inf	3 vs 1	0.310345	3 vs 1	0.333333	0.0229885	Nek10:chr14:15009411-15009792:+, Nek10:chr14:15010934-15011382:+, Nek10:chr14:15010656-15011783:+, Nek10:chr14:15011652-15012059:+	Nek10	NA	NA	0.494732	NA	FALSE
358	0.000387273	NA	0.70122	0.546632	0.154587	TRUE	0.66604	2 vs 1	0.309175	2 vs 1	0.402439	0.0932642	Acot9:chrX:155297318-155297433:+, Acot9:chrX:155297270-155297672:+	Acot9	NA	NA	0.000387273	NA	FALSE
359	0.957998	NA	1	0.846154	0.153846	TRUE	Inf	2 vs 1	0.307692	2 vs 1	1	0.692308	Dock1:chr7:134782563-134783500:+, Dock1:chr7:135173269-135173683:+	Dock1	NA	NA	0.957998	NA	FALSE
360	1	NA	1	0.846154	0.153846	TRUE	Inf	2 vs 1	0.307692	2 vs 1	1	0.692308	Pard3b:chr1:62640019-62640415:+, Pard3b:chr1:62641878-62642284:+	Pard3b	NA	NA	1	NA	FALSE
361	1	NA	1	0.846154	0.153846	TRUE	Inf	2 vs 1	0.307692	2 vs 1	1	0.692308	Rdh16:chr10:127814502-127814832:+, Rdh16:chr10:127814900-127815161:+	Rdh16	NA	NA	1	NA	FALSE
362	1	NA	1	0.846154	0.153846	TRUE	Inf	2 vs 1	0.307692	2 vs 1	1	0.692308	Tnfrsf13b:chr11:61147334-61147679:+, Tnfrsf13b:chr11:61148980-61149415:+	Tnfrsf13b	NA	NA	1	NA	FALSE
363	1	NA	1	0.846154	0.153846	TRUE	Inf	1 vs 2	0.307692	1 vs 2	1	0.692308	F13a1:chr13:36867123-36867550:-, F13a1:chr13:36867432-36867959:-	F13a1	NA	NA	1	NA	FALSE
364	0.00421638	0.0183414	0.737003	0.585657	0.151346	TRUE	0.980435	4 vs 2	0.306602	4 vs 1	0.412844	0.106242	Stk38l:chr6:146776166-146776604:+, Stk38l:chr6:146777630-146778108:+, Stk38l:chr6:146778125-146778739:+, Stk38l:chr6:146778444-146778814:+	Stk38l	NA	NA	0.0183414	NA	FALSE
365	0.0256603	0.0265438	0.56338	0.411765	0.151616	TRUE	0.611567	1 vs 2	0.303231	1 vs 2	0.126761	-0.176471	Erich1:chr8:14025825-14026282:-, Erich1:chr8:14027516-14027921:-	Erich1	NA	NA	0.0265438	NA	FALSE
366	0.60049	NA	0.333333	0.181818	0.151515	TRUE	0.81093	2 vs 1	0.30303	2 vs 1	-0.333333	-0.636364	Pnpla1:chr17:28888227-28888788:+, Pnpla1:chr17:28889991-28890251:+	Pnpla1	NA	NA	0.60049	NA	FALSE
367	1	NA	1	0.848485	0.151515	TRUE	Inf	2 vs 1	0.30303	2 vs 1	1	0.69697	Lcp1:chr14:75229121-75230009:+, Lcp1:chr14:75230437-75230848:+	Lcp1	NA	NA	1	NA	FALSE
368	0.0404355	NA	0.761905	0.610922	0.150983	TRUE	1.7694	1 vs 3	0.302292	1 vs 4	0.428571	0.12628	Zfp974:chr7:27905413-27905766:-, Zfp974:chr7:27906842-27907261:-, Zfp974:chr7:27907668-27908131:-, Zfp974:chr7:27908630-27909052:-	Zfp974	NA	NA	0.0404355	NA	FALSE
369	0.0573514	NA	0.837838	0.687151	0.150687	TRUE	2.10712	3 vs 1	0.301374	3 vs 1	0.675676	0.374302	Cavin2:chr1:51301215-51301715:+, Cavin2:chr1:51301622-51302165:+, Cavin2:chr1:51302555-51302999:+	Cavin2	NA	NA	0.0573514	NA	FALSE
370	0.130459	0.147214	0.697674	0.604839	0.0928357	TRUE	0.793688	1 vs 2	0.30045	1 vs 2	0.348837	0.0483871	Vcan:chr13:89655310-89655684:-, Vcan:chr13:89656123-89656736:-, Vcan:chr13:89656985-89657428:-	Vcan	NA	NA	0.147214	NA	FALSE
371	1	NA	1	0.85	0.15	TRUE	Inf	1 vs 2	0.3	1 vs 2	1	0.7	2410137M14Rik:chr17:36977701-36978056:-, 2410137M14Rik:chr17:36978300-36978643:-	2410137M14Rik	NA	NA	1	NA	FALSE
372	0.103832	NA	0.785714	0.635714	0.15	TRUE	0.742472	1 vs 2	0.3	1 vs 2	0.571429	0.271429	Bcl6b:chr11:70224062-70224477:-, Bcl6b:chr11:70225625-70226030:-	Bcl6b	NA	NA	0.103832	NA	FALSE
373	0.370375	NA	0.38	0.31068	0.0693204	TRUE	0.671168	2 vs 1	0.299417	2 vs 1	0.28	-0.0194175	Uox:chr3:146630666-146631064:+, Uox:chr3:146631042-146631464:+, Uox:chr3:146631914-146632347:+	Uox	NA	NA	0.370375	NA	FALSE
374	0.542191	NA	0.583333	0.448276	0.135057	TRUE	Inf	2 vs 1	0.298851	5 vs 1	0.333333	0.0344828	Erap1:chr13:74690483-74690846:+, Erap1:chr13:74691393-74691940:+, Erap1:chr13:74692048-74692775:+, Erap1:chr13:74692353-74692743:+, Erap1:chr13:74692779-74693293:+, Erap1:chr13:74693377-74693703:+	Erap1	NA	NA	0.542191	NA	FALSE
375	0.469107	NA	0.909091	0.76	0.149091	TRUE	1.14991	2 vs 1	0.298182	2 vs 1	0.818182	0.52	Cercam:chr2:29882019-29882840:+, Cercam:chr2:29882599-29882840:+	Cercam	NA	NA	0.469107	NA	FALSE
376	3.33812e-05	6.71099e-05	0.791667	0.642857	0.14881	FALSE	0.798197	1 vs 3	0.297619	1 vs 3	0.583333	0.285714	Tigar:chr6:127085115-127085464:-, Tigar:chr6:127086045-127086442:-, Tigar:chr6:127087382-127087865:-	Tigar	0.00102796	0.00228716	6.71099e-05	0.00251589	TRUE
377	0.00871394	NA	0.840183	0.72689	0.113293	TRUE	Inf	1 vs 2	0.297559	1 vs 3	0.60274	0.305181	Stxbp6:chr12:44852484-44852844:-, Stxbp6:chr12:44854214-44854620:-, Stxbp6:chr12:44855191-44855481:-, Stxbp6:chr12:44854976-44855828:-	Stxbp6	NA	NA	0.00871394	NA	FALSE
378	1	NA	1	0.851852	0.148148	TRUE	Inf	2 vs 1	0.296296	2 vs 1	1	0.703704	Zic2:chr14:122479066-122479513:+, Zic2:chr14:122479948-122480328:+	Zic2	NA	NA	1	NA	FALSE
379	0.571595	NA	1	0.851986	0.148014	TRUE	Inf	1 vs 2	0.296029	1 vs 2	1	0.703971	Tmem200a:chr10:25991179-25991605:-, Tmem200a:chr10:25992270-25992689:-	Tmem200a	NA	NA	0.571595	NA	FALSE
380	0.000653607	NA	0.159091	0.052356	0.106735	TRUE	2.76521	2 vs 3	0.295574	2 vs 3	-0.636364	-0.931937	Tfb1m:chr17:3518798-3519158:-, Tfb1m:chr17:3518811-3519324:-, Tfb1m:chr17:3519154-3519621:-	Tfb1m	NA	NA	0.000653607	NA	FALSE
381	0.580865	NA	1	0.852273	0.147727	TRUE	Inf	3 vs 1	0.295455	3 vs 1	1	0.704545	Dlx1:chr2:71532245-71532741:+, Dlx1:chr2:71532885-71533521:+, Dlx1:chr2:71533569-71533981:+	Dlx1	NA	NA	0.580865	NA	FALSE
382	0.00499086	0.00862929	0.471698	0.324324	0.147374	TRUE	0.62064	1 vs 2	0.294748	1 vs 2	-0.0566038	-0.351351	9930021J03Rik:chr19:29714355-29714756:-, 9930021J03Rik:chr19:29715242-29715672:-	9930021J03Rik	NA	NA	0.00862929	NA	FALSE
383	0.246707	NA	0.9375	0.826531	0.110969	TRUE	#NAME?	2 vs 1	0.294643	3 vs 2	0.9375	0.642857	Sowahc:chr10:59223304-59223745:+, Sowahc:chr10:59224414-59224946:+, Sowahc:chr10:59226047-59226434:+	Sowahc	NA	NA	0.246707	NA	FALSE
384	1	NA	1	0.852941	0.147059	TRUE	Inf	2 vs 1	0.294118	2 vs 1	1	0.705882	Fgd2:chr17:29378873-29379459:+, Fgd2:chr17:29379169-29379553:+	Fgd2	NA	NA	1	NA	FALSE
385	0.0697408	NA	0.52381	0.445736	0.0780731	TRUE	1.10004	1 vs 2	0.29402	1 vs 2	0.309524	0.0155039	Cep162:chr9:87189572-87189954:-, Cep162:chr9:87190069-87190516:-, Cep162:chr9:87192318-87192983:-	Cep162	NA	NA	0.0697408	NA	FALSE
386	0.694447	NA	0.777778	0.653333	0.124444	TRUE	Inf	1 vs 2	0.293333	1 vs 3	0.333333	0.04	Ccdc141:chr2:77009866-77010244:-, Ccdc141:chr2:77009887-77010677:-, Ccdc141:chr2:77013116-77013535:-, Ccdc141:chr2:77161907-77162318:-	Ccdc141	NA	NA	0.694447	NA	FALSE
387	0.414364	NA	0.770833	0.666667	0.104167	TRUE	Inf	1 vs 4	0.291775	1 vs 3	0.3125	0.0207254	Thada:chr17:84190035-84190417:-, Thada:chr17:84190145-84190778:-, Thada:chr17:84191375-84191846:-, Thada:chr17:84191270-84192000:-	Thada	NA	NA	0.414364	NA	FALSE
388	1	0.884006	0.666667	0.520833	0.145833	TRUE	0.609766	1 vs 2	0.291667	1 vs 2	0.333333	0.0416667	Adam32:chr8:24836139-24836402:-, Adam32:chr8:24837757-24837845:-	Adam32	NA	NA	1	NA	FALSE
389	0.223715	NA	0.52381	0.471545	0.0522648	TRUE	Inf	2 vs 1	0.288502	3 vs 2	-0.0285714	-0.317073	Sass6:chr3:116621445-116622233:+, Sass6:chr3:116628725-116629183:+, Sass6:chr3:116630547-116631061:+, Sass6:chr3:116631374-116631766:+	Sass6	NA	NA	0.223715	NA	FALSE
390	0.0377001	0.240412	0.661765	0.517815	0.14395	TRUE	0.599879	2 vs 1	0.2879	2 vs 1	0.323529	0.0356295	Rmdn2:chr17:79681619-79682123:+, Rmdn2:chr17:79682432-79682876:+	Rmdn2	NA	NA	0.240412	NA	FALSE
391	0.356322	NA	0.75	0.681159	0.0688406	TRUE	#NAME?	2 vs 1	0.286232	3 vs 2	0.75	0.463768	Sox2:chr3:34651104-34651512:+, Sox2:chr3:34651653-34652247:+, Sox2:chr3:34652074-34652461:+	Sox2	NA	NA	0.356322	NA	FALSE
392	0.611642	NA	0.375	0.231959	0.143041	TRUE	0.686458	2 vs 1	0.286082	2 vs 1	-0.25	-0.536082	Ube2l6:chr2:84809517-84810098:+, Ube2l6:chr2:84809783-84809980:+	Ube2l6	NA	NA	0.611642	NA	FALSE
393	1	NA	1	0.857018	0.142982	TRUE	Inf	2 vs 1	0.285965	2 vs 1	1	0.714035	Tmem200c:chr17:68842185-68842777:+, Tmem200c:chr17:68842744-68843139:+	Tmem200c	NA	NA	1	NA	FALSE
394	1	NA	1	0.857143	0.142857	TRUE	Inf	1 vs 2	0.285714	1 vs 2	1	0.714286	Adgrf2:chr17:42693255-42693622:-, Adgrf2:chr17:42695043-42695504:-	Adgrf2	NA	NA	1	NA	FALSE
395	0.189598	NA	0.142857	0	0.142857	TRUE	Inf	2 vs 1	0.285714	2 vs 1	-0.714286	-1	Cpt1a:chr19:3385349-3385785:+, Cpt1a:chr19:3387613-3388012:+	Cpt1a	NA	NA	0.189598	NA	FALSE
396	1	NA	1	0.857143	0.142857	TRUE	Inf	1 vs 2	0.285714	1 vs 2	1	0.714286	Naip1:chr13:100407764-100408034:-, Naip1:chr13:100407764-100408193:-	Naip1	NA	NA	1	NA	FALSE
397	0.447316	NA	0.916667	0.77381	0.142857	TRUE	1.16795	1 vs 2	0.285714	1 vs 2	0.833333	0.547619	Rffl:chr11:82803768-82804165:-, Rffl:chr11:82805532-82805978:-	Rffl	NA	NA	0.447316	NA	FALSE
398	1	NA	1	0.857143	0.142857	TRUE	Inf	1 vs 2	0.285714	1 vs 2	1	0.714286	Sgms2:chr3:131318958-131319345:-, Sgms2:chr3:131322682-131323097:-	Sgms2	NA	NA	1	NA	FALSE
399	1	NA	1	0.857143	0.142857	TRUE	Inf	1 vs 2	0.285714	1 vs 2	1	0.714286	Slc2a9:chr5:38349268-38349635:-, Slc2a9:chr5:38349652-38349951:-	Slc2a9	NA	NA	1	NA	FALSE
400	1	NA	1	0.857143	0.142857	TRUE	Inf	1 vs 2	0.285714	1 vs 2	1	0.714286	Efs:chr14:54916578-54916994:-, Efs:chr14:54916724-54917361:-	Efs	NA	NA	1	NA	FALSE
401	0.640861	NA	0.375	0.232558	0.142442	TRUE	0.683097	2 vs 1	0.284884	2 vs 1	-0.25	-0.534884	Cpne2:chr8:94569974-94570534:+, Cpne2:chr8:94570241-94570534:+	Cpne2	NA	NA	0.640861	NA	FALSE
402	0.207814	NA	0.9	0.796154	0.103846	TRUE	1.05555	1 vs 3	0.284615	1 vs 2	0.7	0.415385	Hus1:chr11:8993136-8993586:-, Hus1:chr11:8995627-8996043:-, Hus1:chr11:8996555-8996990:-	Hus1	NA	NA	0.207814	NA	FALSE
403	1	NA	0.5	0.358491	0.141509	TRUE	0.581922	1 vs 2	0.283019	1 vs 2	0	-0.283019	Sox17:chr1:4490874-4491310:-, Sox17:chr1:4491317-4491770:-	Sox17	NA	NA	1	NA	FALSE
404	0.554914	NA	0.590909	0.520202	0.0707071	TRUE	0.763351	1 vs 2	0.282828	1 vs 2	-0.0909091	-0.373737	Ranbp17:chr11:33211794-33212179:-, Ranbp17:chr11:33213123-33213598:-, Ranbp17:chr11:33469553-33470002:-	Ranbp17	NA	NA	0.554914	NA	FALSE
405	0.00549586	0.0121269	0.709821	0.633943	0.0758787	TRUE	Inf	1 vs 5	0.280774	1 vs 3	-0.107143	-0.387917	Recql:chr6:142356880-142357297:-, Recql:chr6:142361298-142361747:-, Recql:chr6:142362048-142362551:-, Recql:chr6:142362415-142362955:-, Recql:chr6:142362762-142362890:-	Recql	NA	NA	0.0121269	NA	FALSE
406	0.022701	0.108465	0.625	0.567343	0.0576568	TRUE	Inf	2 vs 1	0.280443	3 vs 2	0	-0.280443	Jam2:chr16:84809605-84810044:+, Jam2:chr16:84822662-84823033:+, Jam2:chr16:84824583-84825077:+, Jam2:chr16:84825531-84825987:+, Jam2:chr16:84825999-84826380:+	Jam2	NA	NA	0.108465	NA	FALSE
407	0.292895	NA	0.72	0.580952	0.139048	TRUE	0.617777	2 vs 1	0.278095	2 vs 1	0.44	0.161905	Tnfaip8:chr18:50090547-50090998:+, Tnfaip8:chr18:50091385-50091831:+	Tnfaip8	NA	NA	0.292895	NA	FALSE
408	0.754661	NA	0.888889	0.75	0.138889	TRUE	0.980829	1 vs 2	0.277778	1 vs 2	0.777778	0.5	Nr2e1:chr10:42561963-42562296:-, Nr2e1:chr10:42563209-42563617:-	Nr2e1	NA	NA	0.754661	NA	FALSE
409	0.0196927	NA	0.663265	0.570039	0.0932264	TRUE	2.36545	2 vs 3	0.277615	2 vs 3	0.612245	0.33463	Cep76:chr18:67616919-67617324:-, Cep76:chr18:67617723-67618193:-, Cep76:chr18:67618924-67619382:-	Cep76	NA	NA	0.0196927	NA	FALSE
410	0.022322	NA	0.811765	0.673387	0.138378	TRUE	0.737973	2 vs 1	0.276755	2 vs 1	0.623529	0.346774	Dhrs4:chr14:55487193-55487620:+, Dhrs4:chr14:55489947-55490340:+	Dhrs4	NA	NA	0.022322	NA	FALSE
411	1.07005e-05	7.30405e-05	0.299639	0.248342	0.0512966	TRUE	-0.758744	1 vs 2	0.275965	2 vs 3	0.0577617	-0.218204	Rrp36:chr17:46666250-46666700:-, Rrp36:chr17:46667250-46667520:-, Rrp36:chr17:46667300-46667882:-	Rrp36	NA	NA	7.30405e-05	NA	FALSE
412	0.0190842	NA	0.555556	0.519136	0.0364198	TRUE	Inf	1 vs 2	0.274579	3 vs 5	0.272727	-0.00185185	Rimklb:chr6:122453099-122453476:-, Rimklb:chr6:122453996-122454732:-, Rimklb:chr6:122454458-122454960:-, Rimklb:chr6:122455330-122455740:-, Rimklb:chr6:122455496-122455953:-, Rimklb:chr6:122455802-122456084:-, Rimklb:chr6:122455857-122456547:-	Rimklb	NA	NA	0.0190842	NA	FALSE
413	0.637895	NA	0.666667	0.529412	0.137255	TRUE	Inf	1 vs 2	0.27451	1 vs 5	0.333333	0.0588235	Ocln:chr13:100496449-100496887:-, Ocln:chr13:100497256-100497736:-, Ocln:chr13:100497698-100498160:-, Ocln:chr13:100497598-100498304:-, Ocln:chr13:100498474-100498893:-	Ocln	NA	NA	0.637895	NA	FALSE
414	0.151644	0.207464	0.442857	0.306383	0.136474	TRUE	0.789424	1 vs 3	0.272948	1 vs 3	-0.114286	-0.387234	Eef2kmt:chr16:5244115-5244513:-, Eef2kmt:chr16:5244850-5245181:-, Eef2kmt:chr16:5245048-5245456:-	Eef2kmt	NA	NA	0.207464	NA	FALSE
415	0.277288	NA	0.736111	0.666214	0.0698971	TRUE	0.893177	1 vs 5	0.272678	1 vs 2	0	-0.272678	Epha6:chr16:59641419-59641804:-, Epha6:chr16:59641970-59642405:-, Epha6:chr16:59644957-59645396:-, Epha6:chr16:59647098-59647570:-, Epha6:chr16:59653003-59653435:-	Epha6	NA	NA	0.277288	NA	FALSE
416	0.402883	NA	0.285714	0.208589	0.0771253	TRUE	#NAME?	1 vs 2	0.272568	2 vs 5	-0.285714	-0.558282	1700028P14Rik:chr19:23555300-23555640:-, 1700028P14Rik:chr19:23556550-23556962:-, 1700028P14Rik:chr19:23558021-23558706:-, 1700028P14Rik:chr19:23558540-23559056:-, 1700028P14Rik:chr19:23558739-23559095:-	1700028P14Rik	NA	NA	0.402883	NA	FALSE
417	0.725492	NA	0.9	0.795354	0.104646	TRUE	Inf	1 vs 3	0.272566	1 vs 2	0.6	0.327434	Oxtr:chr6:112473683-112474037:-, Oxtr:chr6:112475023-112475438:-, Oxtr:chr6:112475825-112476242:-	Oxtr	NA	NA	0.725492	NA	FALSE
418	0.0190867	NA	0.27451	0.138498	0.136012	TRUE	0.855964	1 vs 2	0.272024	1 vs 2	-0.45098	-0.723005	Plcd3:chr11:103069478-103069905:-, Plcd3:chr11:103070250-103070673:-	Plcd3	NA	NA	0.0190867	NA	FALSE
419	0.556096	NA	1	0.864407	0.135593	TRUE	Inf	2 vs 1	0.271186	2 vs 1	1	0.728814	Neurog2:chr3:127634877-127635424:+, Neurog2:chr3:127635245-127635631:+	Neurog2	NA	NA	0.556096	NA	FALSE
420	1	NA	0.5	0.364486	0.135514	TRUE	0.555946	1 vs 2	0.271028	1 vs 2	0	-0.271028	P2rx3:chr2:84996658-84997002:-, P2rx3:chr2:84998452-84998954:-	P2rx3	NA	NA	1	NA	FALSE
421	0.786088	NA	1	0.864865	0.135135	TRUE	Inf	2 vs 1	0.27027	2 vs 1	1	0.72973	Pclaf:chr9:65901494-65901787:+, Pclaf:chr9:65901649-65902182:+	Pclaf	NA	NA	0.786088	NA	FALSE
422	0.00906278	NA	0.311475	0.272	0.0394754	TRUE	1.79176	1 vs 3	0.270098	2 vs 3	-0.245902	-0.516	9130019O22Rik:chr7:127378917-127379416:-, 9130019O22Rik:chr7:127382182-127382635:-, 9130019O22Rik:chr7:127383278-127383682:-, 9130019O22Rik:chr7:127383820-127384061:-	9130019O22Rik	NA	NA	0.00906278	NA	FALSE
423	0.862101	NA	0.8	0.758197	0.0418033	TRUE	Inf	3 vs 1	0.268852	3 vs 1	0.4	0.131148	Rmi2:chr16:10839880-10840309:+, Rmi2:chr16:10840110-10840418:+, Rmi2:chr16:10841264-10842091:+, Rmi2:chr16:10841541-10841879:+, Rmi2:chr16:10841859-10842387:+	Rmi2	NA	NA	0.862101	NA	FALSE
424	0.597495	NA	0.944444	0.859375	0.0850694	TRUE	Inf	1 vs 3	0.267361	1 vs 2	0.777778	0.510417	Htr1b:chr9:81628291-81628666:-, Htr1b:chr9:81628984-81629408:-, Htr1b:chr9:81630633-81630756:-	Htr1b	NA	NA	0.597495	NA	FALSE
425	1	NA	1	0.866667	0.133333	TRUE	Inf	2 vs 1	0.266667	2 vs 1	1	0.733333	Vsx2:chr12:84594198-84594571:+, Vsx2:chr12:84595090-84595457:+	Vsx2	NA	NA	1	NA	FALSE
426	0.0304156	0.0623872	0.805195	0.672823	0.132372	TRUE	0.698102	1 vs 2	0.264743	1 vs 2	0.61039	0.345646	Zbtb5:chr4:44991242-44991609:-, Zbtb5:chr4:44992928-44993395:-	Zbtb5	NA	NA	0.0623872	NA	FALSE
427	0.611853	NA	0.666667	0.576087	0.0905797	TRUE	0.82198	3 vs 2	0.264493	3 vs 2	0.416667	0.152174	Slc11a1:chr1:74385676-74386091:+, Slc11a1:chr1:74385490-74386404:+, Slc11a1:chr1:74390446-74390812:+	Slc11a1	NA	NA	0.611853	NA	FALSE
428	0.689504	NA	0.5	0.368421	0.131579	TRUE	0.538997	2 vs 1	0.263158	2 vs 1	0	-0.263158	Wnt6:chr1:74784451-74784998:+, Wnt6:chr1:74784932-74785323:+	Wnt6	NA	NA	0.689504	NA	FALSE
429	0.0815507	0.144355	0.526087	0.455603	0.0704835	TRUE	0.831717	5 vs 2	0.262556	5 vs 2	0.206522	-0.0560345	Vwa8:chr14:79064872-79065326:+, Vwa8:chr14:79201202-79201600:+, Vwa8:chr14:79201085-79201556:+, Vwa8:chr14:79201307-79202318:+, Vwa8:chr14:79201917-79202315:+, Vwa8:chr14:79202061-79202340:+	Vwa8	NA	NA	0.144355	NA	FALSE
430	0.0866517	0.145887	0.444444	0.313199	0.131245	TRUE	0.562062	2 vs 1	0.262491	2 vs 1	-0.111111	-0.373602	Limch1:chr5:67055676-67056150:+, Limch1:chr5:67056760-67057159:+	Limch1	NA	NA	0.145887	NA	FALSE
431	0.223373	NA	0.567568	0.436508	0.13106	TRUE	0.52728	1 vs 2	0.262119	1 vs 2	0.135135	-0.126984	Nfkbiz:chr16:55811370-55811755:-, Nfkbiz:chr16:55812388-55812841:-	Nfkbiz	NA	NA	0.223373	NA	FALSE
432	0.37861	NA	0.479167	0.435583	0.0435838	TRUE	#NAME?	1 vs 2	0.261503	2 vs 3	-0.125	-0.386503	Proser2:chr2:6097473-6098136:-, Proser2:chr2:6098431-6098873:-, Proser2:chr2:6099953-6100431:-, Proser2:chr2:6099980-6100521:-	Proser2	NA	NA	0.37861	NA	FALSE
433	0.22199	NA	0.354839	0.248899	0.10594	TRUE	0.863329	3 vs 1	0.261333	2 vs 1	0.0322581	-0.229075	Cyb5rl:chr4:107084416-107084850:+, Cyb5rl:chr4:107085447-107085882:+, Cyb5rl:chr4:107087594-107088007:+	Cyb5rl	NA	NA	0.22199	NA	FALSE
434	0.549247	NA	0.219048	0.196045	0.0230024	TRUE	#NAME?	3 vs 1	0.261098	4 vs 2	-0.142857	-0.403955	Shroom1:chr11:53466885-53467363:+, Shroom1:chr11:53467301-53467871:+, Shroom1:chr11:53468217-53468507:+, Shroom1:chr11:53468020-53468272:+, Shroom1:chr11:53468545-53469003:+, Shroom1:chr11:53469073-53469495:+	Shroom1	NA	NA	0.549247	NA	FALSE
435	0.855843	NA	1	0.869565	0.130435	TRUE	Inf	1 vs 2	0.26087	1 vs 2	1	0.73913	Myoz1:chr14:20646653-20646868:-, Myoz1:chr14:20649030-20649469:-	Myoz1	NA	NA	0.855843	NA	FALSE
436	0.038655	NA	0.492754	0.362319	0.130435	TRUE	0.685712	2 vs 3	0.26087	1 vs 3	-0.0144928	-0.275362	Relb:chr7:19604860-19605031:-, Relb:chr7:19604613-19605299:-, Relb:chr7:19606155-19606589:-	Relb	NA	NA	0.038655	NA	FALSE
437	0.424684	NA	0.55	0.419753	0.130247	TRUE	0.524458	2 vs 1	0.260494	2 vs 1	0.1	-0.160494	H4c4:chr13:23581614-23582015:+, H4c4:chr13:23582327-23582735:+	H4c4	NA	NA	0.424684	NA	FALSE
438	0.323223	NA	0.546296	0.45471	0.0915862	TRUE	Inf	2 vs 1	0.259662	4 vs 2	-0.0555556	-0.315217	Cfap61:chr2:145953236-145953713:+, Cfap61:chr2:145953467-145953823:+, Cfap61:chr2:145964438-145964822:+, Cfap61:chr2:145965747-145966202:+, Cfap61:chr2:145965959-145966208:+, Cfap61:chr2:146214645-146215166:+, Cfap61:chr2:146216537-146216915:+	Cfap61	NA	NA	0.323223	NA	FALSE
439	0.227871	NA	0.736111	0.6609	0.0752115	TRUE	Inf	1 vs 3	0.259323	1 vs 2	-0.0555556	-0.314879	Katnal2:chr18:76975967-76976396:-, Katnal2:chr18:76977094-76977500:-, Katnal2:chr18:77009978-77010366:-	Katnal2	NA	NA	0.227871	NA	FALSE
440	0.0539712	0.0602158	0.525926	0.444444	0.0814815	TRUE	#NAME?	2 vs 1	0.259259	6 vs 5	0.037037	-0.222222	Pcdhb19:chr18:37499400-37499914:+, Pcdhb19:chr18:37499855-37500474:+, Pcdhb19:chr18:37501384-37501754:+, Pcdhb19:chr18:37503436-37503962:+, Pcdhb19:chr18:37503780-37504128:+, Pcdhb19:chr18:37503932-37504128:+	Pcdhb19	NA	NA	0.0602158	NA	FALSE
441	0.0264771	0.0102584	0.351351	0.222222	0.129129	TRUE	0.639658	1 vs 2	0.258258	1 vs 2	-0.297297	-0.555556	Dnai4:chr4:103034756-103035158:-, Dnai4:chr4:103038012-103038439:-	Dnai4	NA	NA	0.0264771	NA	FALSE
442	0.645626	NA	0.8	0.671233	0.128767	TRUE	0.672528	1 vs 2	0.257534	1 vs 2	0.6	0.342466	Dnah9:chr11:65831282-65831676:-, Dnah9:chr11:66121044-66121465:-	Dnah9	NA	NA	0.645626	NA	FALSE
443	0.123631	NA	0.916667	0.788079	0.128587	TRUE	1.08451	2 vs 1	0.257174	2 vs 1	0.833333	0.576159	Mtmr10:chr7:64339944-64340480:+, Mtmr10:chr7:64340432-64340851:+	Mtmr10	NA	NA	0.123631	NA	FALSE
444	0.423327	NA	1	0.871595	0.128405	TRUE	Inf	2 vs 1	0.256809	2 vs 1	1	0.743191	Parvb:chr15:84313301-84313561:+, Parvb:chr15:84315317-84315744:+	Parvb	NA	NA	0.423327	NA	FALSE
445	0.110505	NA	0.25	0.121622	0.128378	TRUE	0.87855	2 vs 1	0.256757	2 vs 1	-0.5	-0.756757	Gm10130:chr2:150326615-150327018:+, Gm10130:chr2:150328668-150329040:+	Gm10130	NA	NA	0.110505	NA	FALSE
446	6.8926e-05	0.000128461	0.8125	0.74121	0.0712897	FALSE	0.677747	1 vs 3	0.256727	1 vs 2	0.300676	0.0439486	Mpp3:chr11:101999606-102000019:-, Mpp3:chr11:102000134-102000703:-, Mpp3:chr11:102017490-102017891:-	Mpp3	0.00198105	0.00394026	0.000128461	0.00456766	TRUE
447	0.924193	NA	0.583333	0.557692	0.025641	TRUE	Inf	1 vs 3	0.25641	2 vs 3	0.333333	0.0769231	Cd33:chr7:43524192-43524566:-, Cd33:chr7:43526704-43527148:-, Cd33:chr7:43528085-43528411:-, Cd33:chr7:43528318-43528730:-, Cd33:chr7:43528060-43529090:-	Cd33	NA	NA	0.924193	NA	FALSE
448	4.77504e-17	1.93553e-13	0.455611	0.327719	0.127892	FALSE	0.540495	2 vs 1	0.255784	2 vs 1	-0.0887772	-0.344561	Ptrhd1:chr12:4236333-4236722:+, Ptrhd1:chr12:4239785-4240000:+	Ptrhd1	7.16049e-15	3.10975e-11	1.93553e-13	3.17887e-11	TRUE
449	1	NA	1	0.87234	0.12766	TRUE	Inf	1 vs 2	0.255319	1 vs 2	1	0.744681	Lrp5:chr19:3584802-3585183:-, Lrp5:chr19:3621643-3622023:-	Lrp5	NA	NA	1	NA	FALSE
450	0.291558	NA	0.375	0.336538	0.0384615	TRUE	1.2164	3 vs 2	0.254808	3 vs 2	-0.1875	-0.442308	Wdr66:chr5:123297390-123297829:+, Wdr66:chr5:123326456-123326811:+, Wdr66:chr5:123327058-123327484:+	Wdr66	NA	NA	0.291558	NA	FALSE
451	0.488299	NA	0.8	0.720779	0.0792208	TRUE	#NAME?	2 vs 1	0.254545	3 vs 2	0.8	0.545455	Fzd4:chr7:89409030-89409432:+, Fzd4:chr7:89411963-89412366:+, Fzd4:chr7:89412738-89413158:+	Fzd4	NA	NA	0.488299	NA	FALSE
452	0.00052265	0.00245401	0.335329	0.208134	0.127195	TRUE	0.652032	1 vs 2	0.254391	1 vs 2	-0.329341	-0.583732	Spindoc:chr19:7356416-7356813:-, Spindoc:chr19:7357628-7358044:-	Spindoc	NA	NA	0.00245401	NA	FALSE
453	0.000128215	0.000188186	0.69469	0.567602	0.127088	TRUE	0.647703	1 vs 3	0.254176	1 vs 3	0.389381	0.135204	Gtpbp8:chr16:44736765-44737139:-, Gtpbp8:chr16:44738834-44739279:-, Gtpbp8:chr16:44739027-44739434:-	Gtpbp8	NA	NA	0.000188186	NA	FALSE
454	7.32947e-17	1.09294e-10	0.215409	0.0886709	0.126738	FALSE	1.5641	3 vs 2	0.253476	3 vs 1	-0.569182	-0.822658	Wscd2:chr5:113589361-113589766:+, Wscd2:chr5:113590552-113591083:+, Wscd2:chr5:113592163-113592313:+	Wscd2	1.05331e-14	1.27158e-08	1.09294e-10	1.34627e-08	TRUE
455	0.010195	0.0771657	0.255102	0.166964	0.0881378	TRUE	0.745216	2 vs 3	0.253061	2 vs 3	-0.346939	-0.6	Pgm3:chr9:86554345-86554755:-, Pgm3:chr9:86554597-86555035:-, Pgm3:chr9:86554935-86555394:-	Pgm3	NA	NA	0.0771657	NA	FALSE
456	0.00332398	0.0202216	0.886861	0.760563	0.126298	TRUE	0.954031	3 vs 1	0.252596	3 vs 1	0.773723	0.521127	Syt6:chr3:103627169-103627641:+, Syt6:chr3:103632395-103632814:+, Syt6:chr3:103634744-103635246:+	Syt6	NA	NA	0.0202216	NA	FALSE
457	0.259707	NA	1	0.873932	0.126068	TRUE	Inf	2 vs 1	0.252137	2 vs 1	1	0.747863	Lhfpl2:chr13:94194216-94194672:+, Lhfpl2:chr13:94195011-94195462:+	Lhfpl2	NA	NA	0.259707	NA	FALSE
458	3.28362e-18	7.06713e-12	0.187629	0.061956	0.125673	FALSE	1.25188	1 vs 2	0.251346	1 vs 2	-0.624742	-0.876088	Gfod2:chr8:105714125-105714277:-, Gfod2:chr8:105716059-105716480:-	Gfod2	5.39296e-16	9.9352e-10	7.06713e-12	1.0156e-09	TRUE
459	0.056409	NA	0.635714	0.583333	0.052381	TRUE	1.88979	2 vs 4	0.251323	2 vs 3	0.214286	-0.037037	Cd46:chr1:195036825-195037183:-, Cd46:chr1:195038893-195039337:-, Cd46:chr1:195040079-195040486:-, Cd46:chr1:195041080-195041743:-, Cd46:chr1:195041771-195042284:-	Cd46	NA	NA	0.056409	NA	FALSE
460	0.02111	NA	0.824176	0.69869	0.125486	TRUE	0.703832	2 vs 1	0.250972	2 vs 1	0.648352	0.39738	Nup188:chr2:30303602-30303784:+, Nup188:chr2:30343903-30344266:+	Nup188	NA	NA	0.02111	NA	FALSE
461	0.00837175	NA	0.416176	0.341954	0.0742224	TRUE	-2.66723	6 vs 3	0.25027	5 vs 1	0.0117647	-0.238506	Onecut2:chr18:64386350-64386773:+, Onecut2:chr18:64386851-64387319:+, Onecut2:chr18:64387984-64388528:+, Onecut2:chr18:64392836-64393239:+, Onecut2:chr18:64393593-64394121:+, Onecut2:chr18:64395193-64395618:+, Onecut2:chr18:64396087-64396553:+, Onecut2:chr18:64398108-64398548:+, Onecut2:chr18:64400624-64400987:+	Onecut2	NA	NA	0.00837175	NA	FALSE
462	1	NA	1	0.875	0.125	TRUE	Inf	2 vs 1	0.25	2 vs 1	1	0.75	Mcemp1:chr8:3668287-3668460:+, Mcemp1:chr8:3668581-3668923:+	Mcemp1	NA	NA	1	NA	FALSE
463	0.906209	NA	1	0.875	0.125	TRUE	Inf	1 vs 2	0.25	1 vs 2	1	0.75	Pycr1:chr11:120635701-120636058:-, Pycr1:chr11:120636728-120636963:-, Pycr1:chr11:120636772-120637086:-	Pycr1	NA	NA	0.906209	NA	FALSE
464	0.672575	NA	1	0.875	0.125	TRUE	Inf	2 vs 1	0.25	2 vs 1	1	0.75	Rrm2:chr12:24712998-24713304:+, Rrm2:chr12:24713726-24714138:+	Rrm2	NA	NA	0.672575	NA	FALSE
465	1	NA	1	0.875	0.125	TRUE	Inf	2 vs 1	0.25	2 vs 1	1	0.75	Tsx:chrX:103423998-103424165:+, Tsx:chrX:103424200-103424588:+	Tsx	NA	NA	1	NA	FALSE
466	0.678259	NA	0.732143	0.665414	0.0667293	TRUE	Inf	1 vs 5	0.25	3 vs 5	0.25	0	Zfp595:chr13:67312925-67313402:-, Zfp595:chr13:67313616-67314103:-, Zfp595:chr13:67314257-67314871:-, Zfp595:chr13:67314386-67314784:-, Zfp595:chr13:67314788-67315592:-, Zfp595:chr13:67316085-67316315:-, Zfp595:chr13:67315839-67316879:-, Zfp595:chr13:67316328-67316628:-	Zfp595	NA	NA	0.678259	NA	FALSE
467	1	NA	1	0.875	0.125	TRUE	Inf	2 vs 1	0.25	2 vs 1	1	0.75	Exoc3l2:chr7:19495268-19495610:+, Exoc3l2:chr7:19496381-19496827:+	Exoc3l2	NA	NA	1	NA	FALSE
468	1	NA	0.25	0.125	0.125	TRUE	0.847298	1 vs 2	0.25	1 vs 2	-0.5	-0.75	Hfe:chr13:23703572-23704375:-, Hfe:chr13:23703796-23704182:-	Hfe	NA	NA	1	NA	FALSE
469	0.0533341	NA	0.635593	0.532209	0.103385	TRUE	0.806906	3 vs 1	0.249766	3 vs 2	-0.0508475	-0.300613	Zfp114:chr7:24181922-24182416:+, Zfp114:chr7:24182803-24183201:+, Zfp114:chr7:24183540-24183758:+	Zfp114	NA	NA	0.0533341	NA	FALSE
470	0.360951	NA	0.85	0.725191	0.124809	TRUE	0.764243	1 vs 2	0.249618	1 vs 2	0.7	0.450382	Ghr:chr15:3317706-3318116:-, Ghr:chr15:3327510-3327815:-	Ghr	NA	NA	0.360951	NA	FALSE
471	0.318486	NA	0.636364	0.563406	0.0729578	TRUE	#NAME?	3 vs 1	0.248518	4 vs 3	0.590909	0.342391	Rnf125:chr18:20983104-20983914:+, Rnf125:chr18:20983494-20983850:+, Rnf125:chr18:20985735-20986174:+, Rnf125:chr18:20987023-20987376:+	Rnf125	NA	NA	0.318486	NA	FALSE
472	0.0757993	0.248249	0.567164	0.443011	0.124153	TRUE	0.499242	1 vs 2	0.248307	1 vs 2	0.134328	-0.113978	Zfp868:chr8:69610620-69610947:-, Zfp868:chr8:69610722-69611242:-	Zfp868	NA	NA	0.248249	NA	FALSE
473	0.487193	NA	0.866667	0.818841	0.0478261	TRUE	Inf	1 vs 3	0.247826	2 vs 3	0.4	0.152174	Cast:chr13:74692366-74692752:-, Cast:chr13:74694162-74694674:-, Cast:chr13:74694587-74694925:-, Cast:chr13:74695852-74695977:-	Cast	NA	NA	0.487193	NA	FALSE
474	0.235792	NA	1	0.877095	0.122905	TRUE	Inf	1 vs 2	0.24581	1 vs 2	1	0.75419	Slc29a3:chr10:60712015-60712427:-, Slc29a3:chr10:60715472-60715886:-	Slc29a3	NA	NA	0.235792	NA	FALSE
475	0.00750098	0.0241645	0.466165	0.34333	0.122836	TRUE	0.512945	1 vs 2	0.245671	1 vs 2	-0.0676692	-0.31334	Csad:chr15:102176948-102177353:-, Csad:chr15:102177241-102177710:-	Csad	NA	NA	0.0241645	NA	FALSE
476	0.11757	NA	0.553191	0.517391	0.0358002	TRUE	1.17865	2 vs 3	0.245606	2 vs 3	0.702128	0.456522	Pigw:chr11:84873390-84873912:-, Pigw:chr11:84876252-84876691:-, Pigw:chr11:84876783-84877250:-	Pigw	NA	NA	0.11757	NA	FALSE
477	0.419509	NA	0.634615	0.52119	0.113425	TRUE	1.4929	1 vs 5	0.245495	1 vs 5	0.0769231	-0.168571	Pcdh20:chr14:88464743-88465096:-, Pcdh20:chr14:88465563-88465967:-, Pcdh20:chr14:88466015-88466332:-, Pcdh20:chr14:88466129-88466511:-, Pcdh20:chr14:88466395-88466916:-	Pcdh20	NA	NA	0.419509	NA	FALSE
478	0.024614	0.0948249	0.419355	0.372285	0.0470702	TRUE	#NAME?	4 vs 1	0.244895	5 vs 2	-0.0322581	-0.277154	Cdkn3:chr14:46766948-46768083:+, Cdkn3:chr14:46767477-46767660:+, Cdkn3:chr14:46771348-46771541:+, Cdkn3:chr14:46773351-46773821:+, Cdkn3:chr14:46774192-46774559:+, Cdkn3:chr14:46773832-46774932:+	Cdkn3	NA	NA	0.0948249	NA	FALSE
479	0.116468	NA	0.869565	0.747253	0.122312	TRUE	0.813106	1 vs 2	0.244625	1 vs 2	0.73913	0.494505	H4c9:chr13:22040568-22041015:-, H4c9:chr13:22040992-22041224:-	H4c9	NA	NA	0.116468	NA	FALSE
480	0.595759	NA	0.142857	0.0208333	0.122024	TRUE	2.05839	2 vs 1	0.244048	2 vs 1	-0.714286	-0.958333	1700102P08Rik:chr9:108397342-108397820:+, 1700102P08Rik:chr9:108400152-108400469:+	1700102P08Rik	NA	NA	0.595759	NA	FALSE
481	0.567298	NA	0.833333	0.711538	0.121795	TRUE	0.70657	1 vs 2	0.24359	1 vs 2	0.666667	0.423077	Cdk5rap2:chr4:70216855-70217229:-, Cdk5rap2:chr4:70222998-70223209:-	Cdk5rap2	NA	NA	0.567298	NA	FALSE
482	0.205693	0.191517	0.538462	0.535836	0.00262536	TRUE	1.5449	3 vs 2	0.242846	5 vs 4	0.307692	0.0648464	Catspere2:chr1:178047439-178048005:+, Catspere2:chr1:178048043-178048317:+, Catspere2:chr1:178148782-178149163:+, Catspere2:chr1:178156475-178156872:+, Catspere2:chr1:178172266-178172741:+, Catspere2:chr1:178172516-178172711:+	Catspere2	NA	NA	0.205693	NA	FALSE
483	0.868994	NA	0.714286	0.59375	0.120536	TRUE	0.536801	2 vs 1	0.241071	2 vs 1	0.428571	0.1875	Adgrl4:chr3:151543726-151544450:+, Adgrl4:chr3:151544701-151545137:+	Adgrl4	NA	NA	0.868994	NA	FALSE
484	0.0257542	0.052255	0.527273	0.407216	0.120056	TRUE	0.484684	2 vs 1	0.240112	2 vs 1	0.0545455	-0.185567	Scamp2:chr9:57587373-57587800:+, Scamp2:chr9:57588415-57588798:+	Scamp2	NA	NA	0.052255	NA	FALSE
485	1	NA	1	0.88	0.12	TRUE	Inf	1 vs 2	0.24	1 vs 2	1	0.76	Bmpr1b:chr3:141837136-141837517:-, Bmpr1b:chr3:141840267-141840734:-	Bmpr1b	NA	NA	1	NA	FALSE
486	2.97134e-54	3.39401e-42	0.450129	0.352454	0.0976748	FALSE	1.0705	1 vs 5	0.239465	1 vs 4	-0.424227	-0.663692	Kalrn:chr16:33969073-33969436:-, Kalrn:chr16:33973914-33974352:-, Kalrn:chr16:34013064-34013504:-, Kalrn:chr16:34151961-34152415:-, Kalrn:chr16:34152481-34152989:-	Kalrn	1.13868e-51	1.14514e-39	3.39401e-42	1.46324e-39	TRUE
487	0.925864	NA	0.333333	0.347826	-0.0144928	TRUE	#NAME?	2 vs 1	0.23913	3 vs 2	0.5	0.26087	Lef1:chr3:131222948-131223364:+, Lef1:chr3:131223376-131223828:+, Lef1:chr3:131223924-131224354:+, Lef1:chr3:131224159-131224345:+	Lef1	NA	NA	0.925864	NA	FALSE
488	0.686485	NA	0.7	0.62766	0.0723404	TRUE	Inf	1 vs 3	0.238298	2 vs 3	0.6	0.361702	Vmn2r85:chr10:130414604-130415344:-, Vmn2r85:chr10:130416007-130416301:-, Vmn2r85:chr10:130415929-130416574:-	Vmn2r85	NA	NA	0.686485	NA	FALSE
489	0.858261	NA	1	0.880952	0.119048	TRUE	Inf	1 vs 2	0.238095	1 vs 2	1	0.761905	Sntb1:chr15:55636368-55636763:-, Sntb1:chr15:55636922-55637426:-	Sntb1	NA	NA	0.858261	NA	FALSE
490	0.000775421	0.00175293	0.840426	0.721498	0.118927	FALSE	0.709491	2 vs 1	0.237854	2 vs 1	0.680851	0.442997	Mtss2:chr8:110739546-110740006:+, Mtss2:chr8:110741003-110741465:+	Mtss2	0.0143786	0.0316277	0.00175293	0.037333	TRUE
491	0.276429	NA	0.538462	0.422948	0.115513	TRUE	1.36688	4 vs 3	0.237276	7 vs 3	0.179487	-0.0577889	Ttc28:chr5:111286706-111287196:+, Ttc28:chr5:111287034-111287443:+, Ttc28:chr5:111288447-111288922:+, Ttc28:chr5:111288682-111289490:+, Ttc28:chr5:111289013-111289306:+, Ttc28:chr5:111289349-111289587:+, Ttc28:chr5:111289483-111289780:+	Ttc28	NA	NA	0.276429	NA	FALSE
492	0.00786076	0.0129843	0.27037	0.289902	-0.0195319	TRUE	-2.48491	4 vs 2	0.236048	2 vs 1	0.0666667	-0.169381	Rmdn1:chr4:19605716-19606371:+, Rmdn1:chr4:19605933-19606256:+, Rmdn1:chr4:19606470-19606986:+, Rmdn1:chr4:19608023-19608410:+	Rmdn1	NA	NA	0.0129843	NA	FALSE
493	0.233893	NA	0.26087	0.142857	0.118012	TRUE	0.750306	1 vs 2	0.236025	1 vs 2	-0.478261	-0.714286	Poglut2:chr1:44103723-44104362:-, Poglut2:chr1:44106857-44107188:-	Poglut2	NA	NA	0.233893	NA	FALSE
494	0.374984	NA	0.382716	0.34936	0.033356	TRUE	1.58096	3 vs 4	0.234873	3 vs 4	0.777778	0.542905	Lratd1:chr12:14128103-14128527:-, Lratd1:chr12:14145792-14146237:-, Lratd1:chr12:14147567-14147920:-, Lratd1:chr12:14147465-14148330:-	Lratd1	NA	NA	0.374984	NA	FALSE
495	0.515894	NA	0.428571	0.384615	0.043956	TRUE	0.990399	1 vs 2	0.233516	1 vs 2	0.214286	-0.0192308	Gas2l3:chr10:89408823-89409226:-, Gas2l3:chr10:89409133-89409736:-, Gas2l3:chr10:89412487-89412900:-	Gas2l3	NA	NA	0.515894	NA	FALSE
496	0.0169882	0.0187241	0.87069	0.84763	0.0230599	TRUE	-1.91692	2 vs 1	0.233284	3 vs 2	0.793103	0.559819	Klhl5:chr5:65167119-65167700:+, Klhl5:chr5:65167639-65167939:+, Klhl5:chr5:65167715-65168161:+	Klhl5	NA	NA	0.0187241	NA	FALSE
497	8.42533e-37	4.61402e-48	0.834417	0.717506	0.116911	FALSE	3.54385	2 vs 1	0.233158	4 vs 1	0.616527	0.383369	Erc2:chr14:27879934-27880387:+, Erc2:chr14:28316890-28317398:+, Erc2:chr14:28477905-28478470:+, Erc2:chr14:28478220-28478546:+	Erc2	1.81618e-34	2.22396e-45	8.42533e-37	2.64172e-34	TRUE
498	0.785843	NA	1	0.883721	0.116279	TRUE	Inf	2 vs 1	0.232558	2 vs 1	1	0.767442	Pros1:chr16:62927990-62928428:+, Pros1:chr16:62928948-62929346:+	Pros1	NA	NA	0.785843	NA	FALSE
499	2.86402e-05	0.00035902	0.58216	0.545647	0.0365127	FALSE	0.740093	3 vs 2	0.232167	3 vs 2	-0.460094	-0.692261	Trub1:chr19:57487256-57487703:+, Trub1:chr19:57488521-57488962:+, Trub1:chr19:57490602-57491076:+	Trub1	0.000898	0.00931794	0.00035902	0.010958	TRUE
500	0.546161	NA	0.305556	0.228261	0.0772947	TRUE	1.68176	4 vs 1	0.231884	2 vs 1	0.166667	-0.0652174	Ltbp1:chr17:75390885-75391368:+, Ltbp1:chr17:75391371-75391822:+, Ltbp1:chr17:75392465-75393085:+, Ltbp1:chr17:75392728-75393130:+	Ltbp1	NA	NA	0.546161	NA	FALSE
501	0.752219	NA	0.857143	0.741379	0.115764	TRUE	#NAME?	2 vs 1	0.231527	3 vs 1	0.714286	0.482759	Stc1:chr14:69038524-69039165:+, Stc1:chr14:69039081-69039320:+, Stc1:chr14:69040882-69041446:+	Stc1	NA	NA	0.752219	NA	FALSE
502	0.857842	NA	0.583333	0.45614	0.127193	TRUE	Inf	1 vs 3	0.230263	1 vs 4	0.125	-0.105263	Rftn2:chr1:55170159-55170543:-, Rftn2:chr1:55170737-55171169:-, Rftn2:chr1:55171303-55172002:-, Rftn2:chr1:55171674-55172125:-	Rftn2	NA	NA	0.857842	NA	FALSE
503	1	NA	1	0.885057	0.114943	TRUE	Inf	2 vs 1	0.229885	2 vs 1	1	0.770115	Mybpc3:chr2:91135676-91136516:+, Mybpc3:chr2:91136193-91136516:+	Mybpc3	NA	NA	1	NA	FALSE
504	0.00171785	0.00593751	0.473934	0.35914	0.114794	TRUE	0.47474	1 vs 2	0.229588	1 vs 2	-0.0521327	-0.28172	Rnh1:chr7:141157627-141157959:-, Rnh1:chr7:141160310-141160649:-	Rnh1	NA	NA	0.00593751	NA	FALSE
505	0.134889	NA	0.166667	0.140704	0.0259631	TRUE	-1.49549	3 vs 2	0.228643	2 vs 1	-0.5	-0.728643	Ccnjl:chr11:43585910-43586323:+, Ccnjl:chr11:43586608-43587049:+, Ccnjl:chr11:43587352-43587663:+	Ccnjl	NA	NA	0.134889	NA	FALSE
506	0.583718	NA	1	0.885802	0.114198	TRUE	Inf	1 vs 2	0.228395	1 vs 2	1	0.771605	Trpc5:chrX:144377554-144377995:-, Trpc5:chrX:144381569-144382063:-	Trpc5	NA	NA	0.583718	NA	FALSE
507	0.00223586	0.00160187	0.811966	0.698172	0.113794	TRUE	1.52095	1 vs 3	0.227587	1 vs 3	0.623932	0.396344	Plch2:chr4:154983115-154983454:-, Plch2:chr4:154983236-154983778:-, Plch2:chr4:154998061-154998517:-	Plch2	NA	NA	0.00223586	NA	FALSE
508	0.416186	NA	0.275	0.193431	0.0815693	TRUE	0.685179	2 vs 1	0.226642	2 vs 1	-0.35	-0.576642	Bace2:chr16:97436781-97437125:+, Bace2:chr16:97438526-97438986:+, Bace2:chr16:97442562-97442936:+	Bace2	NA	NA	0.416186	NA	FALSE
509	0.0102453	0.0335575	0.343396	0.30202	0.041376	TRUE	2.45101	6 vs 5	0.225716	3 vs 1	0.188679	-0.037037	Guf1:chr5:69571533-69571725:+, Guf1:chr5:69571370-69572213:+, Guf1:chr5:69572678-69573152:+, Guf1:chr5:69573205-69573715:+, Guf1:chr5:69574258-69574689:+, Guf1:chr5:69574009-69575047:+	Guf1	NA	NA	0.0335575	NA	FALSE
510	0.0699717	0.154185	0.643678	0.531453	0.112225	TRUE	0.465385	1 vs 2	0.22445	1 vs 2	0.287356	0.0629067	Leng1:chr7:3660079-3660473:-, Leng1:chr7:3661006-3661414:-	Leng1	NA	NA	0.154185	NA	FALSE
511	0.00194921	0.0521353	0.373684	0.261468	0.112216	TRUE	0.521909	1 vs 2	0.224433	1 vs 2	-0.252632	-0.477064	Uvrag:chr7:98884984-98885371:-, Uvrag:chr7:98886686-98887119:-	Uvrag	NA	NA	0.0521353	NA	FALSE
512	0.120362	NA	0.958333	0.862069	0.0962644	TRUE	1.5608	1 vs 2	0.223877	1 vs 2	0.916667	0.69279	Rhobtb3:chr13:75869528-75869896:-, Rhobtb3:chr13:75872001-75872439:-, Rhobtb3:chr13:75912628-75913203:-	Rhobtb3	NA	NA	0.120362	NA	FALSE
513	0.00232366	0.00250991	0.522887	0.466346	0.0565412	TRUE	1.27367	1 vs 3	0.22316	1 vs 2	0.211268	-0.0118927	Cux1:chr5:136248069-136248499:-, Cux1:chr5:136266355-136266762:-, Cux1:chr5:136266706-136267199:-, Cux1:chr5:136268315-136268736:-, Cux1:chr5:136274007-136274469:-	Cux1	NA	NA	0.00250991	NA	FALSE
514	0.382943	NA	0.702381	0.683258	0.019123	TRUE	Inf	2 vs 1	0.222851	3 vs 2	0.25	0.0271493	Upp2:chr2:58789917-58790358:+, Upp2:chr2:58790815-58791330:+, Upp2:chr2:58792588-58793083:+, Upp2:chr2:58795426-58795857:+	Upp2	NA	NA	0.382943	NA	FALSE
515	1	NA	1	0.888889	0.111111	TRUE	Inf	2 vs 1	0.222222	2 vs 1	1	0.777778	Pheta2:chr15:82343763-82344208:+, Pheta2:chr15:82345267-82345743:+	Pheta2	NA	NA	1	NA	FALSE
516	1	NA	1	0.888889	0.111111	TRUE	Inf	1 vs 2	0.222222	1 vs 2	1	0.777778	Serinc4:chr2:121451177-121451488:-, Serinc4:chr2:121451177-121451870:-	Serinc4	NA	NA	1	NA	FALSE
517	0.00247058	NA	0.111111	0	0.111111	TRUE	Inf	2 vs 1	0.222222	2 vs 1	-0.777778	-1	Tmem81:chr1:132508256-132508670:+, Tmem81:chr1:132508057-132508900:+	Tmem81	NA	NA	0.00247058	NA	FALSE
518	1	NA	1	0.888889	0.111111	TRUE	Inf	1 vs 2	0.222222	1 vs 2	1	0.777778	Vax1:chr19:59164487-59165081:-, Vax1:chr19:59165402-59165882:-	Vax1	NA	NA	1	NA	FALSE
519	0.169778	NA	0.173913	0.0634921	0.110421	TRUE	1.1331	2 vs 1	0.220842	2 vs 1	-0.652174	-0.873016	Exoc3l4:chr12:111430789-111431231:+, Exoc3l4:chr12:111431314-111431682:+	Exoc3l4	NA	NA	0.169778	NA	FALSE
520	9.16695e-06	5.34333e-06	0.777518	0.667788	0.10973	FALSE	0.55306	1 vs 2	0.219459	1 vs 2	0.555035	0.335576	Ptpn3:chr4:57190824-57191209:-, Ptpn3:chr4:57192913-57193325:-	Ptpn3	0.000339966	0.000243627	9.16695e-06	0.000451669	TRUE
521	0.364411	NA	0.804348	0.693793	0.110555	TRUE	#NAME?	3 vs 1	0.21934	6 vs 2	0.543478	0.324138	Pigm:chr1:172378135-172378702:+, Pigm:chr1:172378632-172379115:+, Pigm:chr1:172382431-172382866:+, Pigm:chr1:172383264-172383639:+, Pigm:chr1:172383108-172384099:+, Pigm:chr1:172383639-172384099:+	Pigm	NA	NA	0.364411	NA	FALSE
522	0.0014885	0.00211229	0.636905	0.523237	0.113668	FALSE	0.679624	3 vs 1	0.219197	4 vs 1	0.267857	0.0486605	Nup50:chr15:84939633-84940068:+, Nup50:chr15:84940181-84940625:+, Nup50:chr15:84942017-84942511:+, Nup50:chr15:84942580-84942963:+	Nup50	0.0243309	0.0363615	0.00211229	0.0426039	TRUE
523	0.106287	NA	0.652778	0.576389	0.0763889	TRUE	2.3979	4 vs 1	0.21875	4 vs 3	-0.5	-0.71875	H2bc18:chr3:96269752-96270252:+, H2bc18:chr3:96271128-96271556:+, H2bc18:chr3:96271818-96272064:+, H2bc18:chr3:96274185-96274589:+	H2bc18	NA	NA	0.106287	NA	FALSE
524	0.0140156	0.0432034	0.519737	0.410382	0.109355	TRUE	0.441375	1 vs 2	0.21871	1 vs 2	0.0394737	-0.179236	Brf2:chr8:27123261-27123744:-, Brf2:chr8:27123802-27124127:-	Brf2	NA	NA	0.0432034	NA	FALSE
525	0.539078	NA	0.285714	0.176471	0.109244	TRUE	0.624154	1 vs 2	0.218487	1 vs 2	-0.428571	-0.647059	Gstt2:chr10:75831327-75831801:-, Gstt2:chr10:75831808-75832158:-	Gstt2	NA	NA	0.539078	NA	FALSE
526	0.658178	0.650132	0.833333	0.741667	0.0916667	TRUE	Inf	1 vs 3	0.216667	1 vs 2	0.333333	0.116667	Sp110:chr1:85570725-85570970:-, Sp110:chr1:85570767-85571142:-, Sp110:chr1:85576893-85577207:-	Sp110	NA	NA	0.658178	NA	FALSE
527	0.23165	NA	0.307692	0.271186	0.0365059	TRUE	1.65823	2 vs 3	0.216428	2 vs 3	-0.461538	-0.677966	Nkapl:chr13:21464173-21464511:-, Nkapl:chr13:21466652-21467015:-, Nkapl:chr13:21467023-21467428:-	Nkapl	NA	NA	0.23165	NA	FALSE
528	0.203889	NA	0.552632	0.444444	0.108187	TRUE	2.07944	3 vs 1	0.216374	3 vs 1	0.105263	-0.111111	Rnf225:chr7:12929596-12930035:+, Rnf225:chr7:12930436-12930947:+, Rnf225:chr7:12930795-12931076:+	Rnf225	NA	NA	0.203889	NA	FALSE
529	1.09955e-05	1.48692e-05	0.512998	0.405155	0.107843	FALSE	0.436035	1 vs 2	0.215686	1 vs 2	0.0259965	-0.189689	Slit1:chr19:41597803-41598192:-, Slit1:chr19:41600189-41600624:-	Slit1	0.000398814	0.000619366	1.48692e-05	0.000683784	TRUE
530	0.849366	NA	0.5	0.5	0	TRUE	Inf	2 vs 1	0.214286	2 vs 1	1	0.785714	Lyn:chr4:3790359-3791008:+, Lyn:chr4:3790699-3791117:+, Lyn:chr4:3790816-3791622:+	Lyn	NA	NA	0.849366	NA	FALSE
531	0.564382	NA	0.222222	0.115385	0.106838	TRUE	Inf	1 vs 2	0.213675	1 vs 3	-0.555556	-0.769231	Cfap65:chr1:74899417-74899919:-, Cfap65:chr1:74901644-74902265:-, Cfap65:chr1:74902067-74902366:-	Cfap65	NA	NA	0.564382	NA	FALSE
532	1.76375e-06	7.83896e-06	0.448357	0.43609	0.0122666	FALSE	-0.623119	3 vs 2	0.213068	2 vs 1	0.462441	0.249373	Nova2:chr7:18958581-18959011:+, Nova2:chr7:18964322-18964550:+, Nova2:chr7:18964816-18965319:+	Nova2	7.41852e-05	0.000352649	7.83896e-06	0.000391835	TRUE
533	0.0345454	0.0584093	0.709677	0.603175	0.106503	TRUE	0.475108	2 vs 1	0.213006	2 vs 1	0.419355	0.206349	Ccdc71l:chr12:32380063-32380529:+, Ccdc71l:chr12:32382540-32382995:+	Ccdc71l	NA	NA	0.0584093	NA	FALSE
534	0.069022	NA	0.959184	0.852853	0.106331	TRUE	1.39985	1 vs 2	0.212662	1 vs 2	0.918367	0.705706	Zfp691:chr4:119169513-119169804:-, Zfp691:chr4:119169513-119169989:-	Zfp691	NA	NA	0.069022	NA	FALSE
535	0.215297	NA	0.230769	0.155932	0.074837	TRUE	#NAME?	2 vs 1	0.212516	6 vs 2	0.0769231	-0.135593	Rsl1:chr13:67182796-67183237:+, Rsl1:chr13:67183130-67183599:+, Rsl1:chr13:67183579-67183910:+, Rsl1:chr13:67183709-67184018:+, Rsl1:chr13:67184925-67185176:+, Rsl1:chr13:67187868-67188220:+	Rsl1	NA	NA	0.215297	NA	FALSE
536	0.0118719	0.0324794	0.427184	0.322034	0.105151	TRUE	0.539821	1 vs 4	0.212254	1 vs 4	-0.165049	-0.377303	Pkn1:chr8:83666534-83666902:-, Pkn1:chr8:83667414-83667724:-, Pkn1:chr8:83667333-83667936:-, Pkn1:chr8:83670059-83670434:-	Pkn1	NA	NA	0.0324794	NA	FALSE
537	0.00812002	0.0237291	0.740385	0.634483	0.105902	TRUE	0.562119	1 vs 2	0.211804	1 vs 3	0.480769	0.268966	Cyb561d1:chr3:108195718-108196122:-, Cyb561d1:chr3:108197989-108198321:-, Cyb561d1:chr3:108198237-108198629:-	Cyb561d1	NA	NA	0.0237291	NA	FALSE
538	0.110013	0.149712	0.787879	0.682028	0.105851	TRUE	0.549081	1 vs 2	0.211702	1 vs 2	0.575758	0.364055	Nsun4:chr4:116032944-116033372:-, Nsun4:chr4:116033675-116034089:-	Nsun4	NA	NA	0.149712	NA	FALSE
539	0.026695	NA	0.399123	0.27789	0.121232	TRUE	1.17365	3 vs 2	0.21146	4 vs 2	0.25	0.0385396	Rcbtb2:chr14:73182327-73182688:+, Rcbtb2:chr14:73182789-73183326:+, Rcbtb2:chr14:73183269-73183776:+, Rcbtb2:chr14:73183648-73184105:+	Rcbtb2	NA	NA	0.026695	NA	FALSE
540	0.0001543	0.0061985	0.201149	0.095498	0.105651	TRUE	0.869154	2 vs 1	0.211303	2 vs 1	-0.597701	-0.809004	Tgfb1i1:chr7:128253265-128253790:+, Tgfb1i1:chr7:128255243-128255699:+	Tgfb1i1	NA	NA	0.0061985	NA	FALSE
541	0.0136467	0.0271836	0.265152	0.241489	0.0236622	TRUE	#NAME?	1 vs 2	0.21109	2 vs 4	0.151515	-0.0595745	Trmt5:chr12:73275213-73275644:-, Trmt5:chr12:73276914-73277325:-, Trmt5:chr12:73278782-73279245:-, Trmt5:chr12:73279940-73280377:-, Trmt5:chr12:73280366-73280701:-	Trmt5	NA	NA	0.0271836	NA	FALSE
542	0.74038	NA	0.333333	0.22807	0.105263	TRUE	0.875469	1 vs 3	0.210526	1 vs 3	-0.333333	-0.54386	Prss57:chr10:79781474-79781854:-, Prss57:chr10:79782726-79783441:-, Prss57:chr10:79783099-79783484:-	Prss57	NA	NA	0.74038	NA	FALSE
543	1	NA	1	0.894737	0.105263	TRUE	Inf	2 vs 1	0.210526	2 vs 1	1	0.789474	Slc9a2:chr1:40767928-40768373:+, Slc9a2:chr1:40768881-40769273:+	Slc9a2	NA	NA	1	NA	FALSE
544	0.222231	0.228929	0.756579	0.715461	0.0411184	TRUE	1.10209	1 vs 2	0.210526	1 vs 2	0.552632	0.342105	Tgfb2:chr1:186622745-186623163:-, Tgfb2:chr1:186624162-186624655:-, Tgfb2:chr1:186625119-186625404:-, Tgfb2:chr1:186625077-186625664:-, Tgfb2:chr1:186625378-186625664:-	Tgfb2	NA	NA	0.228929	NA	FALSE
545	1	NA	1	0.894737	0.105263	TRUE	Inf	1 vs 2	0.210526	1 vs 2	1	0.789474	Hpse:chr5:100679484-100679833:-, Hpse:chr5:100680824-100681116:-	Hpse	NA	NA	1	NA	FALSE
546	0.258282	NA	0.422414	0.317152	0.105262	TRUE	0.489464	3 vs 1	0.210523	3 vs 1	-0.155172	-0.365696	Lins1:chr7:66714364-66714803:+, Lins1:chr7:66715180-66715637:+, Lins1:chr7:66716892-66717260:+	Lins1	NA	NA	0.258282	NA	FALSE
547	0.00047248	0.00147962	0.5	0.39479	0.10521	TRUE	0.515525	3 vs 1	0.210421	3 vs 1	0	-0.210421	Il6st:chr13:112506469-112506891:+, Il6st:chr13:112508081-112508489:+, Il6st:chr13:112508975-112509447:+	Il6st	NA	NA	0.00147962	NA	FALSE
548	0.0672005	0.0688387	0.551887	0.446809	0.105078	TRUE	0.641983	2 vs 3	0.210157	1 vs 3	0.103774	-0.106383	Elp4:chr2:105697320-105697683:-, Elp4:chr2:105700943-105701441:-, Elp4:chr2:105702380-105702816:-	Elp4	NA	NA	0.0688387	NA	FALSE
549	0.888499	NA	0.75	0.645161	0.104839	TRUE	0.500775	2 vs 1	0.209677	2 vs 1	0.5	0.290323	Nckap1l:chr15:103497476-103498039:+, Nckap1l:chr15:103498409-103498810:+	Nckap1l	NA	NA	0.888499	NA	FALSE
550	0.40026	NA	0.74	0.656067	0.0839335	TRUE	0.99683	3 vs 1	0.209159	3 vs 2	0.08	-0.129159	Plcl1:chr1:55751175-55751712:+, Plcl1:chr1:55752560-55753000:+, Plcl1:chr1:55753699-55754153:+	Plcl1	NA	NA	0.40026	NA	FALSE
551	0.110513	NA	0.323077	0.227481	0.095596	TRUE	Inf	1 vs 6	0.208456	1 vs 5	-0.692308	-0.900763	Tirap:chr9:35184276-35184843:-, Tirap:chr9:35184557-35184772:-, Tirap:chr9:35184500-35185001:-, Tirap:chr9:35186308-35186833:-, Tirap:chr9:35186706-35187177:-, Tirap:chr9:35187192-35187741:-	Tirap	NA	NA	0.110513	NA	FALSE
552	0.299519	NA	0.45	0.345912	0.104088	TRUE	0.436387	2 vs 1	0.208176	2 vs 1	-0.1	-0.308176	4930579G24Rik:chr3:79631408-79631884:+, 4930579G24Rik:chr3:79632423-79632858:+	4930579G24Rik	NA	NA	0.299519	NA	FALSE
553	0.212707	NA	0.695652	0.591981	0.103671	TRUE	Inf	2 vs 1	0.207342	3 vs 1	0.391304	0.183962	Gm527:chr12:64924082-64924301:+, Gm527:chr12:64924210-64924661:+, Gm527:chr12:64925649-64926025:+	Gm527	NA	NA	0.212707	NA	FALSE
554	0.850356	NA	0.727273	0.683333	0.0439394	TRUE	Inf	1 vs 2	0.207273	1 vs 6	0.727273	0.52	Paqr5:chr9:61952757-61953239:-, Paqr5:chr9:61953680-61954102:-, Paqr5:chr9:61954350-61954796:-, Paqr5:chr9:61954528-61955078:-, Paqr5:chr9:61955524-61955902:-, Paqr5:chr9:61955296-61956378:-, Paqr5:chr9:61955968-61956365:-	Paqr5	NA	NA	0.850356	NA	FALSE
555	1	NA	1	0.896552	0.103448	TRUE	Inf	1 vs 2	0.206897	1 vs 2	1	0.793103	Igbp1b:chr6:138657089-138657451:-, Igbp1b:chr6:138657089-138657715:-	Igbp1b	NA	NA	1	NA	FALSE
556	0.0569904	NA	0.613821	0.568362	0.0454596	TRUE	1.05741	1 vs 3	0.206573	1 vs 3	0.304878	0.0983051	Pml:chr9:58217180-58217539:-, Pml:chr9:58218024-58218455:-, Pml:chr9:58218462-58218934:-, Pml:chr9:58220990-58221421:-	Pml	NA	NA	0.0569904	NA	FALSE
557	0.95441	NA	0.6	0.488154	0.111846	TRUE	#NAME?	2 vs 1	0.205923	4 vs 2	0.25	0.0440771	Chrm2:chr6:36524372-36524820:+, Chrm2:chr6:36524757-36525126:+, Chrm2:chr6:36526626-36527058:+, Chrm2:chr6:36527415-36527831:+, Chrm2:chr6:36527981-36528520:+, Chrm2:chr6:36528318-36528636:+	Chrm2	NA	NA	0.95441	NA	FALSE
558	0.267229	NA	0.388889	0.286052	0.102837	TRUE	0.462651	1 vs 2	0.205674	1 vs 2	-0.222222	-0.427896	Calhm2:chr19:47131724-47132179:-, Calhm2:chr19:47132158-47132646:-	Calhm2	NA	NA	0.267229	NA	FALSE
559	0.514453	0.450515	0.671875	0.618421	0.0534539	TRUE	Inf	1 vs 5	0.205044	2 vs 3	0.1875	-0.0175439	Flt1:chr5:147561604-147561981:-, Flt1:chr5:147562124-147562579:-, Flt1:chr5:147635065-147635544:-, Flt1:chr5:147637173-147637578:-, Flt1:chr5:147639057-147639465:-	Flt1	NA	NA	0.514453	NA	FALSE
560	0.424781	NA	0.638889	0.520349	0.11854	TRUE	Inf	2 vs 1	0.202842	5 vs 1	0.388889	0.186047	Fbxo30:chr10:11295135-11295571:+, Fbxo30:chr10:11295820-11296282:+, Fbxo30:chr10:11296547-11297022:+, Fbxo30:chr10:11296917-11297459:+, Fbxo30:chr10:11297657-11298054:+	Fbxo30	NA	NA	0.424781	NA	FALSE
561	0.460605	NA	0.142857	0.0416667	0.10119	TRUE	1.34373	2 vs 1	0.202381	2 vs 1	-0.714286	-0.916667	H4c17:chr13:21811855-21812089:+, H4c17:chr13:21820153-21820657:+	H4c17	NA	NA	0.460605	NA	FALSE
562	0.0054434	0.00965011	0.650909	0.633492	0.0174167	FALSE	-0.647284	3 vs 5	0.202168	2 vs 3	0.298182	0.0960135	Slc35b4:chr6:34153331-34153739:-, Slc35b4:chr6:34155720-34156283:-, Slc35b4:chr6:34156474-34156867:-, Slc35b4:chr6:34156612-34157156:-, Slc35b4:chr6:34158015-34158497:-	Slc35b4	0.0638581	0.0956216	0.00965011	0.121917	FALSE
563	0.0495279	NA	0.235294	0.134259	0.101035	TRUE	0.685158	1 vs 2	0.20207	1 vs 2	-0.529412	-0.731481	Traf4:chr11:78157280-78157730:-, Traf4:chr11:78159340-78159764:-	Traf4	NA	NA	0.0495279	NA	FALSE
564	0.721233	NA	0.363636	0.262626	0.10101	TRUE	0.472747	1 vs 2	0.20202	1 vs 2	-0.272727	-0.474747	Tspan15:chr10:62185384-62185697:-, Tspan15:chr10:62187276-62187749:-	Tspan15	NA	NA	0.721233	NA	FALSE
565	0.0264128	0.0334835	0.714474	0.619358	0.0951156	TRUE	0.938842	5 vs 3	0.201404	5 vs 1	0.4	0.198596	Ankle2:chr5:110254272-110254733:+, Ankle2:chr5:110254924-110255568:+, Ankle2:chr5:110255422-110256068:+, Ankle2:chr5:110255609-110255991:+, Ankle2:chr5:110256271-110256701:+	Ankle2	NA	NA	0.0334835	NA	FALSE
566	0.841066	NA	0.666667	0.615819	0.0508475	TRUE	#NAME?	2 vs 1	0.201271	4 vs 3	-0.375	-0.576271	Trim6:chr7:104233449-104233758:+, Trim6:chr7:104233627-104234244:+, Trim6:chr7:104233601-104234414:+, Trim6:chr7:104234533-104234962:+	Trim6	NA	NA	0.841066	NA	FALSE
567	0.00454523	0.0144096	0.582645	0.482547	0.100097	TRUE	0.403478	2 vs 1	0.200194	2 vs 1	0.165289	-0.0349051	Ak4:chr4:101464131-101464607:+, Ak4:chr4:101466606-101467049:+	Ak4	NA	NA	0.0144096	NA	FALSE
568	1	NA	1	0.9	0.1	TRUE	Inf	2 vs 1	0.2	2 vs 1	1	0.8	Nyx:chrX:13488717-13489320:+, Nyx:chrX:13488980-13489321:+	Nyx	NA	NA	1	NA	FALSE
569	0.267444	NA	1	0.9	0.1	TRUE	Inf	1 vs 2	0.2	1 vs 2	1	0.8	Pvr:chr7:19903572-19903951:-, Pvr:chr7:19904182-19904687:-	Pvr	NA	NA	0.267444	NA	FALSE
570	0.16077	0.210134	0.628205	0.55811	0.0700953	TRUE	1.29823	2 vs 4	0.199971	2 vs 4	0.192308	-0.00766284	Magt1:chrX:105968084-105968445:-, Magt1:chrX:105968647-105969103:-, Magt1:chrX:105969047-105969560:-, Magt1:chrX:105970399-105970890:-	Magt1	NA	NA	0.210134	NA	FALSE
571	0.0696755	NA	0.881579	0.781609	0.0999698	TRUE	0.732399	2 vs 1	0.19994	2 vs 1	0.763158	0.563218	Zfp383:chr7:29915424-29915861:+, Zfp383:chr7:29916422-29916842:+	Zfp383	NA	NA	0.0696755	NA	FALSE
572	0.403733	NA	0.913043	0.813187	0.0998567	TRUE	0.880524	1 vs 2	0.199713	1 vs 2	0.826087	0.626374	Creb3l2:chr6:37327255-37327777:-, Creb3l2:chr6:37331046-37331492:-	Creb3l2	NA	NA	0.403733	NA	FALSE
573	0.444584	NA	0.69697	0.597222	0.0997475	TRUE	0.439005	1 vs 2	0.199495	1 vs 2	0.393939	0.194444	Abcc4:chr14:118482686-118483133:-, Abcc4:chr14:118483055-118483494:-	Abcc4	NA	NA	0.444584	NA	FALSE
574	0.100741	0.164922	0.537267	0.409002	0.128265	TRUE	Inf	1 vs 6	0.198729	1 vs 8	0.0434783	-0.155251	Zfp111:chr7:24193215-24193588:-, Zfp111:chr7:24193887-24194313:-, Zfp111:chr7:24194363-24194811:-, Zfp111:chr7:24195430-24195898:-, Zfp111:chr7:24195810-24196303:-, Zfp111:chr7:24196591-24197097:-, Zfp111:chr7:24196761-24197255:-, Zfp111:chr7:24197615-24198036:-	Zfp111	NA	NA	0.164922	NA	FALSE
575	0.222876	NA	0.420455	0.321317	0.0991379	TRUE	0.847298	3 vs 2	0.198276	3 vs 1	-0.159091	-0.357367	Dnajc25:chr4:59022600-59023061:+, Dnajc25:chr4:59023420-59023771:+, Dnajc25:chr4:59025186-59025629:+	Dnajc25	NA	NA	0.222876	NA	FALSE
576	0.138843	NA	0.708333	0.609272	0.0990618	TRUE	0.443052	2 vs 1	0.198124	2 vs 1	0.416667	0.218543	Trim26:chr17:36858432-36858914:+, Trim26:chr17:36858995-36859437:+	Trim26	NA	NA	0.138843	NA	FALSE
577	0.0112734	0.0486739	0.34375	0.244693	0.0990573	TRUE	0.480494	1 vs 2	0.198115	1 vs 2	-0.3125	-0.510615	Polr3a:chr14:24438552-24438915:-, Polr3a:chr14:24448630-24449061:-	Polr3a	NA	NA	0.0486739	NA	FALSE
578	0.464414	NA	0.489583	0.444444	0.0451389	TRUE	-1.13498	4 vs 2	0.197361	3 vs 1	0.40625	0.208889	Peli2:chr14:48256434-48256871:+, Peli2:chr14:48258047-48258457:+, Peli2:chr14:48260285-48260694:+, Peli2:chr14:48260123-48260891:+	Peli2	NA	NA	0.464414	NA	FALSE
579	0.967974	NA	1	0.901961	0.0980392	TRUE	Inf	2 vs 1	0.196078	2 vs 1	1	0.803922	Slc25a24:chr3:109166490-109166898:+, Slc25a24:chr3:109168056-109168469:+	Slc25a24	NA	NA	0.967974	NA	FALSE
580	0.00579618	0.00584398	0.525822	0.534082	-0.0082608	TRUE	0.807428	1 vs 2	0.195838	1 vs 2	-0.28169	-0.477528	Txlna:chr4:129624253-129624620:-, Txlna:chr4:129626006-129626442:-, Txlna:chr4:129627272-129627712:-, Txlna:chr4:129628072-129628509:-	Txlna	NA	NA	0.00584398	NA	FALSE
581	0.00225986	0.00453437	0.875	0.777412	0.0975877	FALSE	0.695261	1 vs 2	0.195175	1 vs 2	0.75	0.554825	Mlst8:chr17:24473548-24473913:-, Mlst8:chr17:24475238-24475664:-	Mlst8	0.0333088	0.058393	0.00453437	0.072403	FALSE
582	0.40012	NA	0.25	0.152648	0.097352	TRUE	0.615369	2 vs 1	0.194704	2 vs 1	-0.5	-0.694704	Myo1e:chr9:70399367-70399830:+, Myo1e:chr9:70400056-70400325:+	Myo1e	NA	NA	0.40012	NA	FALSE
583	0.686189	NA	0.57	0.490431	0.0795694	TRUE	0.707675	5 vs 1	0.19445	5 vs 3	-0.04	-0.23445	Gm35339:chr15:76363487-76363912:+, Gm35339:chr15:76363637-76364270:+, Gm35339:chr15:76364596-76364965:+, Gm35339:chr15:76364936-76365175:+, Gm35339:chr15:76365309-76365618:+	Gm35339	NA	NA	0.686189	NA	FALSE
584	0.236345	0.434401	0.513333	0.416209	0.0971245	TRUE	0.472755	3 vs 1	0.194249	3 vs 1	0.0266667	-0.167582	Ric1:chr19:29604717-29605288:+, Ric1:chr19:29605350-29606029:+, Ric1:chr19:29606324-29606824:+	Ric1	NA	NA	0.434401	NA	FALSE
585	0.466331	NA	0.585714	0.493088	0.0926267	TRUE	Inf	2 vs 1	0.193548	6 vs 2	0	-0.193548	Myo1h:chr5:114362956-114363108:+, Myo1h:chr5:114362993-114363382:+, Myo1h:chr5:114363208-114364294:+, Myo1h:chr5:114363642-114363993:+, Myo1h:chr5:114363989-114364570:+, Myo1h:chr5:114364258-114364605:+, Myo1h:chr5:114364866-114365143:+, Myo1h:chr5:114365192-114365530:+	Myo1h	NA	NA	0.466331	NA	FALSE
586	0.483002	NA	0.6	0.587571	0.0124294	TRUE	0.719219	2 vs 3	0.19322	2 vs 3	0.6	0.40678	Slc16a13:chr11:70216473-70216837:-, Slc16a13:chr11:70216746-70217103:-, Slc16a13:chr11:70217203-70217483:-, Slc16a13:chr11:70217339-70217808:-	Slc16a13	NA	NA	0.483002	NA	FALSE
587	0.477575	NA	0.659091	0.644886	0.0142045	TRUE	0.867351	2 vs 3	0.193182	2 vs 3	0.409091	0.215909	Atp8b2:chr3:89939462-89939710:-, Atp8b2:chr3:89939463-89939937:-, Atp8b2:chr3:89940889-89941288:-	Atp8b2	NA	NA	0.477575	NA	FALSE
588	0.513505	NA	0.575	0.478417	0.0965827	TRUE	0.777408	2 vs 3	0.193165	1 vs 3	0.15	-0.0431655	Mafb:chr2:160363675-160364126:-, Mafb:chr2:160364008-160364545:-, Mafb:chr2:160364731-160365195:-	Mafb	NA	NA	0.513505	NA	FALSE
589	0.014225	NA	0.228261	0.132099	0.0961621	TRUE	0.664371	2 vs 1	0.192324	2 vs 1	-0.543478	-0.735802	Hspa2:chr12:76406547-76406983:+, Hspa2:chr12:76409983-76410144:+	Hspa2	NA	NA	0.014225	NA	FALSE
590	0.741452	NA	0.25	0.201923	0.0480769	TRUE	#NAME?	2 vs 1	0.192308	3 vs 2	0.25	0.0576923	Cdca3:chr6:124832929-124833322:+, Cdca3:chr6:124833184-124833633:+, Cdca3:chr6:124833346-124833703:+	Cdca3	NA	NA	0.741452	NA	FALSE
591	0.818858	NA	1	0.903846	0.0961538	TRUE	Inf	1 vs 2	0.192308	1 vs 2	1	0.807692	Zcchc24:chr14:25711642-25712018:-, Zcchc24:chr14:25712781-25713232:-	Zcchc24	NA	NA	0.818858	NA	FALSE
592	0.00357695	0.00567659	0.385034	0.356452	0.0285817	FALSE	0.705565	3 vs 1	0.191929	2 vs 1	0.4	0.208071	Fam169a:chr13:97126742-97127197:+, Fam169a:chr13:97129127-97129574:+, Fam169a:chr13:97129727-97130495:+, Fam169a:chr13:97130081-97130484:+	Fam169a	0.0465544	0.0684029	0.00567659	0.0840282	FALSE
593	0.0148499	0.047367	0.369048	0.273234	0.0958134	TRUE	0.547423	3 vs 1	0.191627	3 vs 1	-0.261905	-0.453532	Ncbp3:chr11:73079610-73080207:+, Ncbp3:chr11:73082712-73083170:+, Ncbp3:chr11:73088916-73089317:+	Ncbp3	NA	NA	0.047367	NA	FALSE
594	0.646108	NA	0.375	0.302609	0.0723913	TRUE	-1.17272	3 vs 2	0.191576	6 vs 1	-0.15625	-0.347826	Zfp607a:chr7:27880439-27880600:+, Zfp607a:chr7:27880136-27880906:+, Zfp607a:chr7:27882769-27882986:+, Zfp607a:chr7:27886765-27887207:+, Zfp607a:chr7:27887661-27888145:+, Zfp607a:chr7:27888842-27889328:+	Zfp607a	NA	NA	0.646108	NA	FALSE
595	0.216955	NA	0.970588	0.875	0.0955882	TRUE	1.5506	2 vs 1	0.191176	2 vs 1	0.941176	0.75	Padi2:chr4:140950930-140951357:+, Padi2:chr4:140952205-140952586:+	Padi2	NA	NA	0.216955	NA	FALSE
596	0.817195	NA	0.666667	0.571429	0.0952381	TRUE	0.405465	2 vs 1	0.190476	2 vs 1	0.333333	0.142857	Pigr:chr1:130851500-130851877:+, Pigr:chr1:130851634-130852216:+	Pigr	NA	NA	0.817195	NA	FALSE
597	1	NA	0.666667	0.571429	0.0952381	TRUE	0.405465	2 vs 1	0.190476	2 vs 1	0.333333	0.142857	Epgn:chr5:91034792-91035215:+, Epgn:chr5:91034933-91035215:+	Epgn	NA	NA	1	NA	FALSE
598	0.425232	NA	0.309091	0.298039	0.0110517	TRUE	Inf	1 vs 2	0.190374	3 vs 4	0.672727	0.482353	Zfp963:chr8:69740002-69740393:-, Zfp963:chr8:69741365-69741502:-, Zfp963:chr8:69741637-69742004:-, Zfp963:chr8:69741783-69742317:-	Zfp963	NA	NA	0.425232	NA	FALSE
599	0.347651	NA	0.529412	0.434363	0.0950488	TRUE	1.00203	2 vs 3	0.190098	1 vs 3	0.0588235	-0.131274	Ern1:chr11:106392954-106393376:-, Ern1:chr11:106393980-106394495:-, Ern1:chr11:106394587-106395063:-	Ern1	NA	NA	0.347651	NA	FALSE
600	0.00275008	0.0136421	0.757622	0.662875	0.0947466	FALSE	0.493272	1 vs 3	0.189493	1 vs 3	0.515244	0.325751	Gtf2ird1:chr5:134357656-134357998:-, Gtf2ird1:chr5:134358239-134358698:-, Gtf2ird1:chr5:134358616-134358985:-	Gtf2ird1	0.039033	0.118642	0.0136421	0.153278	FALSE
601	0.516557	NA	0.8	0.746622	0.0533784	TRUE	0.533815	4 vs 1	0.188575	4 vs 3	0.181818	-0.00675676	Rp2:chrX:20397182-20398211:+, Rp2:chrX:20397789-20398250:+, Rp2:chrX:20399720-20400200:+, Rp2:chrX:20400450-20400866:+	Rp2	NA	NA	0.516557	NA	FALSE
602	0.955949	NA	0.833333	0.770833	0.0625	TRUE	Inf	1 vs 3	0.1875	2 vs 3	0.5	0.3125	Prr11:chr11:87089154-87089482:-, Prr11:chr11:87089278-87089785:-, Prr11:chr11:87090926-87091680:-, Prr11:chr11:87091365-87091689:-	Prr11	NA	NA	0.955949	NA	FALSE
603	0.0855443	NA	0.644444	0.641026	0.0034188	TRUE	Inf	1 vs 2	0.187179	3 vs 4	-0.133333	-0.320513	Tyms:chr5:30058158-30058559:-, Tyms:chr5:30059303-30059955:-, Tyms:chr5:30060763-30061264:-, Tyms:chr5:30060998-30061180:-	Tyms	NA	NA	0.0855443	NA	FALSE
604	0.197777	NA	0.548387	0.489614	0.0587729	TRUE	0.896746	1 vs 3	0.187135	1 vs 2	-0.516129	-0.703264	Bhlhe41:chr6:145860014-145860391:-, Bhlhe41:chr6:145861091-145861650:-, Bhlhe41:chr6:145862547-145862934:-	Bhlhe41	NA	NA	0.197777	NA	FALSE
605	0.0102498	0.0316267	0.230769	0.137346	0.0934236	TRUE	0.63354	1 vs 2	0.186847	1 vs 2	-0.538462	-0.725309	Tubgcp6:chr15:89098298-89098716:-, Tubgcp6:chr15:89099032-89099459:-	Tubgcp6	NA	NA	0.0316267	NA	FALSE
606	0.0292338	NA	0.807947	0.714567	0.0933801	TRUE	0.519056	2 vs 1	0.18676	2 vs 1	0.615894	0.429134	Wwox:chr8:114718286-114718728:+, Wwox:chr8:115352339-115352725:+	Wwox	NA	NA	0.0292338	NA	FALSE
607	0.41724	0.632533	0.431373	0.338428	0.0929446	TRUE	0.421213	1 vs 3	0.185889	1 vs 3	-0.137255	-0.323144	Cyp2j6:chr4:96516132-96516501:-, Cyp2j6:chr4:96517174-96517666:-, Cyp2j6:chr4:96517636-96518111:-	Cyp2j6	NA	NA	0.632533	NA	FALSE
608	0.0158104	0.130593	0.476636	0.38376	0.0928758	TRUE	0.380094	1 vs 2	0.185752	1 vs 2	-0.046729	-0.232481	Slc9a3r2:chr17:24639276-24639660:-, Slc9a3r2:chr17:24639702-24640168:-	Slc9a3r2	NA	NA	0.130593	NA	FALSE
609	0.1146	NA	0.133333	0.0405405	0.0927928	TRUE	1.29227	1 vs 2	0.185586	1 vs 2	-0.733333	-0.918919	Fzd9:chr5:135245282-135245627:-, Fzd9:chr5:135248868-135249303:-	Fzd9	NA	NA	0.1146	NA	FALSE
610	0.65364	NA	0.354167	0.263441	0.0907258	TRUE	#NAME?	3 vs 1	0.185484	4 vs 1	-0.25	-0.435484	Fbxl21:chr13:56527069-56527508:+, Fbxl21:chr13:56537328-56537999:+, Fbxl21:chr13:56538273-56538731:+, Fbxl21:chr13:56541399-56541785:+	Fbxl21	NA	NA	0.65364	NA	FALSE
611	0.000323866	0.00256299	0.425791	0.333198	0.092593	FALSE	0.394712	1 vs 2	0.185186	1 vs 2	-0.148418	-0.333605	Slc17a5:chr9:78536486-78536852:-, Slc17a5:chr9:78537753-78538205:-	Slc17a5	0.00702525	0.0421033	0.00256299	0.0498094	FALSE
612	0.20619	NA	0.699074	0.662651	0.0364235	TRUE	-0.60134	2 vs 1	0.184516	3 vs 2	-0.0925926	-0.277108	Pgm2:chr5:64127746-64127889:+, Pgm2:chr5:64127752-64128210:+, Pgm2:chr5:64127985-64128389:+	Pgm2	NA	NA	0.20619	NA	FALSE
613	0.606696	NA	0.73913	0.647059	0.0920716	TRUE	0.435318	1 vs 2	0.184143	1 vs 2	0.478261	0.294118	Anxa4:chr6:86736769-86737223:-, Anxa4:chr6:86737639-86737896:-	Anxa4	NA	NA	0.606696	NA	FALSE
614	0.109438	NA	0.75	0.658228	0.0917722	TRUE	#NAME?	1 vs 2	0.183544	1 vs 3	0.5	0.316456	6430550D23Rik:chr2:156000439-156000773:-, 6430550D23Rik:chr2:156000480-156000996:-, 6430550D23Rik:chr2:156001206-156001656:-	6430550D23Rik	NA	NA	0.109438	NA	FALSE
615	0.185109	0.118957	0.772727	0.68125	0.0914773	TRUE	0.464253	1 vs 2	0.182955	1 vs 2	0.545455	0.3625	Ppip5k1:chr2:121310522-121310909:-, Ppip5k1:chr2:121310989-121311509:-	Ppip5k1	NA	NA	0.185109	NA	FALSE
616	0.692262	NA	0.307692	0.216216	0.0914761	TRUE	0.476924	2 vs 1	0.182952	2 vs 1	-0.384615	-0.567568	Gm3435:chr17:15021925-15022202:+, Gm3435:chr17:15022090-15022449:+	Gm3435	NA	NA	0.692262	NA	FALSE
617	0.0795882	0.18753	0.540323	0.448873	0.0914491	TRUE	0.366865	1 vs 2	0.182898	1 vs 2	0.0806452	-0.102253	Stk3:chr15:34875480-34875775:-, Stk3:chr15:34875489-34876126:-	Stk3	NA	NA	0.18753	NA	FALSE
618	0.380067	0.37977	0.263158	0.209763	0.0533954	TRUE	0.396501	2 vs 1	0.182336	2 vs 1	-0.105263	-0.287599	Pcdhb7:chr18:37344397-37344846:+, Pcdhb7:chr18:37344809-37345254:+, Pcdhb7:chr18:37347419-37347859:+	Pcdhb7	NA	NA	0.380067	NA	FALSE
619	1	NA	0.5	0.409091	0.0909091	TRUE	0.367725	1 vs 2	0.181818	1 vs 2	0	-0.181818	Dnajb13:chr7:100501632-100502089:-, Dnajb13:chr7:100502961-100503368:-	Dnajb13	NA	NA	1	NA	FALSE
620	1	NA	1	0.909091	0.0909091	TRUE	Inf	1 vs 2	0.181818	1 vs 2	1	0.818182	Mfsd2b:chr12:4862438-4862799:-, Mfsd2b:chr12:4863489-4863888:-	Mfsd2b	NA	NA	1	NA	FALSE
621	0.2148	NA	0.739726	0.71371	0.0260163	TRUE	1.02265	2 vs 3	0.181175	1 vs 3	0.342466	0.16129	Cfap300:chr9:8020467-8020898:-, Cfap300:chr9:8020896-8021396:-, Cfap300:chr9:8021418-8021849:-, Cfap300:chr9:8021849-8022313:-, Cfap300:chr9:8022205-8022818:-	Cfap300	NA	NA	0.2148	NA	FALSE
622	0.757942	NA	0.65	0.580645	0.0693548	TRUE	0.710847	2 vs 3	0.180645	2 vs 3	0.1	-0.0806452	Hfm1:chr5:106840194-106840466:-, Hfm1:chr5:106840220-106840547:-, Hfm1:chr5:106840259-106840841:-	Hfm1	NA	NA	0.757942	NA	FALSE
623	0.278343	0.491781	0.414634	0.324444	0.0901897	TRUE	0.650196	3 vs 1	0.180379	3 vs 1	-0.170732	-0.351111	Mobp:chr9:120168280-120168721:+, Mobp:chr9:120173315-120173664:+, Mobp:chr9:120175715-120176097:+	Mobp	NA	NA	0.491781	NA	FALSE
624	0.271387	NA	0.790698	0.700549	0.0901482	TRUE	0.47922	2 vs 1	0.180296	2 vs 1	0.581395	0.401099	Dusp18:chr11:3900424-3900915:+, Dusp18:chr11:3900936-3901296:+	Dusp18	NA	NA	0.271387	NA	FALSE
625	0.0546288	NA	0.891892	0.815217	0.0766745	TRUE	2.13351	2 vs 1	0.180141	2 vs 1	0.0540541	-0.126087	6430571L13Rik:chr9:107347943-107348438:+, 6430571L13Rik:chr9:107348739-107349312:+, 6430571L13Rik:chr9:107349316-107349739:+	6430571L13Rik	NA	NA	0.0546288	NA	FALSE
626	0.585444	NA	1	0.91	0.09	TRUE	Inf	1 vs 2	0.18	1 vs 2	1	0.82	Eqtn:chr4:94907267-94907620:-, Eqtn:chr4:94907479-94907659:-, Eqtn:chr4:94907695-94907852:-	Eqtn	NA	NA	0.585444	NA	FALSE
627	0.463218	NA	0.772727	0.733553	0.0391746	TRUE	1.3512	2 vs 1	0.179725	2 vs 1	0.0909091	-0.0888158	Poglut3:chr9:53399660-53400067:+, Poglut3:chr9:53399639-53400419:+, Poglut3:chr9:53400777-53401611:+, Poglut3:chr9:53401321-53401835:+	Poglut3	NA	NA	0.463218	NA	FALSE
628	0.616841	NA	0.214286	0.125	0.0892857	TRUE	0.646627	1 vs 2	0.178571	1 vs 2	-0.571429	-0.75	Slc23a1:chr18:35613335-35613624:-, Slc23a1:chr18:35614808-35614964:-	Slc23a1	NA	NA	0.616841	NA	FALSE
629	0.000269608	0.00105636	0.485477	0.396252	0.089225	FALSE	0.362998	2 vs 1	0.17845	2 vs 1	-0.0290456	-0.207496	Arf6:chr12:69373409-69373828:+, Arf6:chr12:69375594-69375980:+	Arf6	0.00611762	0.0214708	0.00105636	0.0253013	FALSE
630	0.469226	0.607316	0.716049	0.619608	0.0964415	TRUE	1.12393	2 vs 3	0.177996	1 vs 4	0.407407	0.229412	Slco4c1:chr1:96816269-96816576:-, Slco4c1:chr1:96816271-96816756:-, Slco4c1:chr1:96816837-96817333:-, Slco4c1:chr1:96818719-96819161:-	Slco4c1	NA	NA	0.607316	NA	FALSE
631	0.132232	NA	0.804124	0.715157	0.0889669	TRUE	0.604941	3 vs 1	0.177934	3 vs 1	0.608247	0.430314	Nkap:chrX:37147866-37148364:+, Nkap:chrX:37149000-37149416:+, Nkap:chrX:37150329-37150746:+	Nkap	NA	NA	0.132232	NA	FALSE
632	0.297922	NA	0.372093	0.283163	0.0889298	TRUE	0.405576	2 vs 1	0.17786	2 vs 1	-0.255814	-0.433673	Apold1:chr6:134984759-134985186:+, Apold1:chr6:134986438-134986836:+	Apold1	NA	NA	0.297922	NA	FALSE
633	0.00666378	0.0443793	0.304569	0.289734	0.0148347	TRUE	#NAME?	4 vs 1	0.177839	3 vs 2	0.314721	0.136882	Zbtb9:chr17:26975802-26976258:+, Zbtb9:chr17:26976830-26977408:+, Zbtb9:chr17:26977603-26977779:+, Zbtb9:chr17:26979397-26980062:+, Zbtb9:chr17:26979856-26980226:+	Zbtb9	NA	NA	0.0443793	NA	FALSE
634	1	NA	0.2	0.111111	0.0888889	TRUE	0.693147	2 vs 1	0.177778	2 vs 1	-0.6	-0.777778	H3c13:chr3:96268739-96269296:+, H3c13:chr3:96268964-96269382:+	H3c13	NA	NA	1	NA	FALSE
635	0.0628128	0.0625373	0.673684	0.627216	0.0464677	TRUE	1.13498	3 vs 1	0.177428	3 vs 1	0.105263	-0.0721649	Adamts10:chr17:33528734-33529212:+, Adamts10:chr17:33528967-33529619:+, Adamts10:chr17:33529705-33530081:+, Adamts10:chr17:33531537-33531992:+, Adamts10:chr17:33532195-33532817:+, Adamts10:chr17:33553392-33553787:+	Adamts10	NA	NA	0.0628128	NA	FALSE
636	0.500337	0.483851	0.76	0.671296	0.0887037	TRUE	0.438626	1 vs 2	0.177407	1 vs 2	0.52	0.342593	Spats1:chr17:45445877-45446192:-, Spats1:chr17:45448864-45449277:-	Spats1	NA	NA	0.500337	NA	FALSE
637	0.292795	NA	0.519231	0.430595	0.0886359	TRUE	0.356385	1 vs 2	0.177272	1 vs 2	0.0384615	-0.13881	Thg1l:chr11:45946788-45947212:-, Thg1l:chr11:45947857-45948254:-	Thg1l	NA	NA	0.292795	NA	FALSE
638	0.312435	0.353206	0.77551	0.708637	0.0668727	TRUE	0.468669	1 vs 3	0.177082	1 vs 3	0.44898	0.271898	Zfp334:chr2:165374264-165374625:-, Zfp334:chr2:165376717-165377132:-, Zfp334:chr2:165377381-165377784:-, Zfp334:chr2:165378696-165379164:-	Zfp334	NA	NA	0.353206	NA	FALSE
639	0.432432	NA	0.8	0.711538	0.0884615	TRUE	#NAME?	2 vs 1	0.176923	3 vs 1	0.6	0.423077	Mocs1:chr17:49437600-49437973:+, Mocs1:chr17:49454952-49455450:+, Mocs1:chr17:49455183-49455442:+	Mocs1	NA	NA	0.432432	NA	FALSE
640	0.0444804	0.0801358	0.469136	0.380774	0.0883618	TRUE	0.36265	1 vs 2	0.176724	1 vs 2	-0.0617284	-0.238452	Ralgapa2:chr2:146241246-146241642:-, Ralgapa2:chr2:146242098-146242536:-	Ralgapa2	NA	NA	0.0801358	NA	FALSE
641	1	NA	1	0.911765	0.0882353	TRUE	Inf	1 vs 2	0.176471	1 vs 2	1	0.823529	Oaz3:chr3:94433166-94433834:-, Oaz3:chr3:94433408-94433709:-	Oaz3	NA	NA	1	NA	FALSE
642	0.0354041	NA	0.935484	0.847518	0.0879661	TRUE	0.958885	2 vs 1	0.175932	2 vs 1	0.870968	0.695035	Gan:chr8:117204785-117205240:+, Gan:chr8:117215620-117216018:+	Gan	NA	NA	0.0354041	NA	FALSE
643	0.460264	NA	0.153846	0.149194	0.00465261	TRUE	#NAME?	3 vs 1	0.175868	2 vs 1	-0.384615	-0.560484	Nkd1:chr8:88591913-88592388:+, Nkd1:chr8:88592784-88593074:+, Nkd1:chr8:88594499-88594954:+	Nkd1	NA	NA	0.460264	NA	FALSE
644	0.409996	NA	0.230769	0.142857	0.0879121	TRUE	0.587787	2 vs 1	0.175824	2 vs 1	-0.538462	-0.714286	Ctdsp1:chr1:74396579-74397082:+, Ctdsp1:chr1:74396958-74397270:+	Ctdsp1	NA	NA	0.409996	NA	FALSE
645	0.0248439	0.0364107	0.329768	0.27037	0.0593979	TRUE	0.661664	1 vs 4	0.175698	3 vs 4	0.235294	0.059596	Cdkl1:chr12:69743998-69744430:-, Cdkl1:chr12:69745112-69745510:-, Cdkl1:chr12:69746751-69747228:-, Cdkl1:chr12:69747149-69747612:-	Cdkl1	NA	NA	0.0364107	NA	FALSE
646	0.768184	NA	0.875	0.80597	0.0690299	TRUE	Inf	2 vs 1	0.175373	2 vs 1	0.25	0.0746269	Fat4:chr3:39011114-39011713:+, Fat4:chr3:39011550-39011880:+, Fat4:chr3:39011704-39011991:+	Fat4	NA	NA	0.768184	NA	FALSE
647	0.00128866	0.00529825	0.155431	0.0970677	0.058363	TRUE	0.922073	3 vs 1	0.175305	3 vs 1	-0.61236	-0.787664	Armc9:chr1:86252158-86252495:+, Armc9:chr1:86275836-86276357:+, Armc9:chr1:86277271-86277782:+, Armc9:chr1:86277513-86277873:+	Armc9	NA	NA	0.00529825	NA	FALSE
648	0.126864	0.123211	0.803571	0.762743	0.0408287	TRUE	0.405931	1 vs 2	0.174965	1 vs 2	0.364286	0.18932	Fndc3b:chr3:27416135-27416549:-, Fndc3b:chr3:27417399-27417815:-, Fndc3b:chr3:27419046-27419467:-	Fndc3b	NA	NA	0.126864	NA	FALSE
649	1	NA	0.333333	0.245902	0.0874317	TRUE	0.427444	1 vs 2	0.174863	1 vs 2	-0.333333	-0.508197	6720489N17Rik:chr13:62602994-62603382:-, 6720489N17Rik:chr13:62603946-62604633:-	6720489N17Rik	NA	NA	1	NA	FALSE
650	0.539765	NA	0.818182	0.794837	0.0233449	TRUE	Inf	1 vs 2	0.17416	1 vs 2	0.818182	0.644022	Gas1:chr13:60174401-60174784:-, Gas1:chr13:60174650-60175229:-, Gas1:chr13:60175029-60175536:-	Gas1	NA	NA	0.539765	NA	FALSE
651	0.365826	0.511747	0.594444	0.531139	0.0633057	TRUE	1.27146	5 vs 3	0.17414	5 vs 3	0.266667	0.0925267	Smad9:chr3:54798261-54798780:+, Smad9:chr3:54800008-54800451:+, Smad9:chr3:54800542-54801283:+, Smad9:chr3:54800895-54801304:+, Smad9:chr3:54801255-54801757:+	Smad9	NA	NA	0.511747	NA	FALSE
652	0.239541	NA	0.816425	0.733878	0.0825468	TRUE	1.24339	4 vs 2	0.174071	4 vs 3	0.449275	0.275204	Ice2:chr9:69407166-69407842:+, Ice2:chr9:69407629-69407987:+, Ice2:chr9:69432221-69432833:+, Ice2:chr9:69432701-69433139:+	Ice2	NA	NA	0.239541	NA	FALSE
653	0.000464151	0.0127551	0.673786	0.625049	0.0487379	FALSE	0.401513	1 vs 2	0.173981	1 vs 2	0.0737864	-0.100194	Zfp131:chr13:119765186-119765648:-, Zfp131:chr13:119765746-119766187:-, Zfp131:chr13:119775462-119775871:-	Zfp131	0.00941681	0.115688	0.0127551	0.149634	FALSE
654	0.0182077	0.0730978	0.477679	0.390728	0.0869501	TRUE	0.354906	1 vs 2	0.1739	1 vs 2	-0.0446429	-0.218543	2810004N23Rik:chr8:124836935-124837317:-, 2810004N23Rik:chr8:124839300-124839716:-	2810004N23Rik	NA	NA	0.0730978	NA	FALSE
655	0.139801	0.261104	0.401084	0.385831	0.0152532	TRUE	0.540058	3 vs 4	0.173827	3 vs 4	-0.00813008	-0.181957	Utp25:chr1:193104402-193104808:-, Utp25:chr1:193106686-193107060:-, Utp25:chr1:193106894-193107324:-, Utp25:chr1:193107190-193107669:-	Utp25	NA	NA	0.261104	NA	FALSE
656	0.315681	0.437181	0.59	0.535156	0.0548437	TRUE	1.37055	5 vs 2	0.173542	5 vs 3	-0.373333	-0.546875	Nphs1:chr7:30486549-30486824:+, Nphs1:chr7:30486790-30487053:+, Nphs1:chr7:30486877-30487261:+, Nphs1:chr7:30487867-30488609:+, Nphs1:chr7:30488235-30488609:+	Nphs1	NA	NA	0.437181	NA	FALSE
657	0.261464	NA	0.592593	0.504037	0.0885557	TRUE	0.848318	3 vs 1	0.1735	4 vs 1	0.232323	0.0588235	Zfp790:chr7:29830578-29831085:+, Zfp790:chr7:29830942-29831319:+, Zfp790:chr7:29831245-29831513:+, Zfp790:chr7:29831649-29832115:+	Zfp790	NA	NA	0.261464	NA	FALSE
658	0.00041386	0.00144309	0.539867	0.453305	0.0865618	FALSE	0.361483	1 vs 3	0.173124	1 vs 3	0.0797342	-0.0933893	Tial1:chr7:128439724-128440129:-, Tial1:chr7:128441704-128442169:-, Tial1:chr7:128442219-128442650:-	Tial1	0.00865092	0.0277112	0.00144309	0.0325306	FALSE
659	0.173784	0.327139	0.506849	0.460114	0.0467354	TRUE	0.632888	2 vs 1	0.173009	2 vs 1	-0.123288	-0.296296	Slc38a6:chr12:73352510-73353003:+, Slc38a6:chr12:73352874-73353525:+, Slc38a6:chr12:73353641-73354057:+	Slc38a6	NA	NA	0.327139	NA	FALSE
660	0.40725	NA	0.230769	0.144654	0.0861151	TRUE	0.573188	1 vs 2	0.17223	1 vs 2	-0.538462	-0.710692	Apex2:chrX:150568751-150569250:-, Apex2:chrX:150571447-150571867:-	Apex2	NA	NA	0.40725	NA	FALSE
661	0.507246	NA	0.462963	0.395425	0.0675381	TRUE	0.643137	3 vs 2	0.172113	3 vs 2	0.185185	0.0130719	Retsat:chr6:72607146-72607497:+, Retsat:chr6:72607977-72608532:+, Retsat:chr6:72608486-72609012:+	Retsat	NA	NA	0.507246	NA	FALSE
662	4.19304e-05	0.00120355	0.505051	0.419246	0.0858044	FALSE	0.346072	2 vs 1	0.171609	2 vs 1	0.010101	-0.161508	Get4:chr5:139268933-139269389:+, Get4:chr5:139269663-139270051:+	Get4	0.00125963	0.0236092	0.00120355	0.0276736	FALSE
663	0.00095173	0.00656737	0.207547	0.121765	0.0857821	FALSE	0.717554	3 vs 1	0.171564	3 vs 1	-0.584906	-0.75647	Sypl:chr12:32976499-32976963:+, Sypl:chr12:32978637-32979092:+, Sypl:chr12:32979031-32979701:+	Sypl	0.0170964	0.0761454	0.00656737	0.093987	FALSE
664	1	NA	0.8	0.714286	0.0857143	TRUE	0.470004	2 vs 1	0.171429	2 vs 1	0.6	0.428571	Cyp26a1:chr19:37701040-37701536:+, Cyp26a1:chr19:37701190-37701536:+	Cyp26a1	NA	NA	1	NA	FALSE
665	0.540338	NA	0.409524	0.417647	-0.00812325	TRUE	0.949081	2 vs 4	0.171429	3 vs 4	0.571429	0.4	Zfp850:chr7:27984471-27984825:-, Zfp850:chr7:27984606-27985310:-, Zfp850:chr7:27987035-27987399:-, Zfp850:chr7:27987156-27987619:-	Zfp850	NA	NA	0.540338	NA	FALSE
666	0.0872225	0.130077	0.936709	0.85119	0.0855184	TRUE	0.950658	2 vs 1	0.171037	2 vs 1	0.873418	0.702381	Vip:chr10:5646643-5647564:+, Vip:chr10:5647184-5647617:+	Vip	NA	NA	0.130077	NA	FALSE
667	0.783912	NA	1	0.91453	0.0854701	TRUE	Inf	2 vs 1	0.17094	2 vs 1	1	0.82906	Btbd11:chr10:85659309-85659748:+, Btbd11:chr10:85659907-85660292:+	Btbd11	NA	NA	0.783912	NA	FALSE
668	0.236645	NA	0.976744	0.891304	0.0854398	TRUE	1.63354	1 vs 2	0.17088	1 vs 2	0.953488	0.782609	Obscn:chr11:58994256-58994565:-, Obscn:chr11:59012076-59012500:-	Obscn	NA	NA	0.236645	NA	FALSE
669	0.0564372	0.186051	0.574219	0.55007	0.0241492	TRUE	0.507849	3 vs 2	0.170821	3 vs 2	-0.445312	-0.616134	Tyw1:chr5:130285000-130285444:+, Tyw1:chr5:130340746-130341214:+, Tyw1:chr5:130341161-130341655:+	Tyw1	NA	NA	0.186051	NA	FALSE
670	0.341606	NA	0.294872	0.209677	0.0851944	TRUE	0.455032	2 vs 1	0.170389	2 vs 1	-0.410256	-0.580645	Ahnak:chr19:9018809-9019241:+, Ahnak:chr19:9076539-9076971:+	Ahnak	NA	NA	0.341606	NA	FALSE
671	0.00552317	NA	0.769231	0.714286	0.0549451	TRUE	#NAME?	1 vs 2	0.17033	2 vs 3	-0.115385	-0.285714	Zc3hav1l:chr6:38287394-38287821:-, Zc3hav1l:chr6:38291538-38291940:-, Zc3hav1l:chr6:38292351-38292870:-	Zc3hav1l	NA	NA	0.00552317	NA	FALSE
672	0.977146	NA	1	0.914894	0.0851064	TRUE	Inf	2 vs 1	0.170213	2 vs 1	1	0.829787	Ccdc40:chr11:119262672-119262901:+, Ccdc40:chr11:119264847-119265299:+	Ccdc40	NA	NA	0.977146	NA	FALSE
673	0.587542	NA	0.9375	0.852459	0.085041	TRUE	0.954031	2 vs 1	0.170082	2 vs 1	0.875	0.704918	Utp14b:chr1:78667198-78667638:+, Utp14b:chr1:78671125-78671512:+	Utp14b	NA	NA	0.587542	NA	FALSE
674	0.14888	NA	0.30303	0.218202	0.0848285	TRUE	0.443267	1 vs 2	0.169657	1 vs 2	-0.393939	-0.563596	Cpne8:chr15:90487481-90487696:-, Cpne8:chr15:90487481-90487844:-	Cpne8	NA	NA	0.14888	NA	FALSE
675	0.188476	NA	0.190476	0.105691	0.0847851	TRUE	0.688612	2 vs 1	0.16957	2 vs 1	-0.619048	-0.788618	Efemp2:chr19:5481496-5481871:+, Efemp2:chr19:5481676-5482185:+	Efemp2	NA	NA	0.188476	NA	FALSE
676	1.36851e-198	1.12605e-16	0.911901	0.827238	0.0846626	FALSE	0.770888	1 vs 2	0.169325	1 vs 2	0.823801	0.654476	Snrpn:chr7:59983076-59983301:-, Snrpn:chr7:59983318-59983527:-	Snrpn	2.36e-195	2.23488e-14	1.12605e-16	2.28456e-14	FALSE
677	0.108071	0.157475	0.663793	0.579427	0.084366	TRUE	1.45432	3 vs 1	0.168732	3 vs 1	0.327586	0.158854	Luzp2:chr7:55265214-55265705:+, Luzp2:chr7:55267877-55268357:+, Luzp2:chr7:55268331-55269009:+	Luzp2	NA	NA	0.157475	NA	FALSE
678	0.171717	NA	0.924528	0.840164	0.0843644	TRUE	0.846078	2 vs 1	0.168729	2 vs 1	0.849057	0.680328	Nupr1l:chr5:129910007-129910428:+, Nupr1l:chr5:129911000-129911285:+	Nupr1l	NA	NA	0.171717	NA	FALSE
679	0.91075	NA	0.5	0.415686	0.0843137	TRUE	0.340507	1 vs 2	0.168627	1 vs 2	0	-0.168627	Pbx3:chr2:34171456-34171794:-, Pbx3:chr2:34171689-34172125:-	Pbx3	NA	NA	0.91075	NA	FALSE
680	0.100967	0.0262035	0.831797	0.789787	0.0420098	TRUE	Inf	1 vs 3	0.168256	1 vs 2	0.120968	-0.0472879	Zfp780b:chr7:27959061-27959601:-, Zfp780b:chr7:27959763-27960323:-, Zfp780b:chr7:27960677-27961095:-, Zfp780b:chr7:27961041-27961199:-, Zfp780b:chr7:27961266-27961613:-, Zfp780b:chr7:27961297-27961747:-, Zfp780b:chr7:27961561-27961977:-, Zfp780b:chr7:27961696-27962292:-	Zfp780b	NA	NA	0.100967	NA	FALSE
681	0.155399	0.340663	0.632997	0.56292	0.0700764	TRUE	0.791555	4 vs 3	0.167642	4 vs 2	0.343434	0.175793	Cilk1:chr9:78125193-78125691:+, Cilk1:chr9:78167563-78167995:+, Cilk1:chr9:78170070-78170512:+, Cilk1:chr9:78171718-78172126:+	Cilk1	NA	NA	0.340663	NA	FALSE
682	0.0157414	0.0188101	0.596726	0.515504	0.0812218	TRUE	1.46248	2 vs 8	0.167595	3 vs 8	0.1875	0.0199052	Fam210a:chr18:68260185-68260532:-, Fam210a:chr18:68265422-68265799:-, Fam210a:chr18:68265708-68266160:-, Fam210a:chr18:68266275-68266833:-, Fam210a:chr18:68266489-68267143:-, Fam210a:chr18:68267187-68267756:-, Fam210a:chr18:68267527-68268014:-, Fam210a:chr18:68268082-68268539:-	Fam210a	NA	NA	0.0188101	NA	FALSE
683	0.369843	NA	0.970588	0.887006	0.0835826	TRUE	Inf	1 vs 3	0.167165	1 vs 3	0.941176	0.774011	Fcrlb:chr1:170906841-170907053:-, Fcrlb:chr1:170906969-170907144:-, Fcrlb:chr1:170906938-170907426:-	Fcrlb	NA	NA	0.369843	NA	FALSE
684	0.593319	NA	0.576	0.584553	-0.00855285	TRUE	#NAME?	6 vs 1	0.166992	5 vs 4	0.48	0.313008	Htr5a:chr5:27852121-27852336:+, Htr5a:chr5:27852762-27853258:+, Htr5a:chr5:27853180-27853765:+, Htr5a:chr5:27853380-27853684:+, Htr5a:chr5:27854044-27854452:+, Htr5a:chr5:27854660-27855088:+	Htr5a	NA	NA	0.593319	NA	FALSE
685	0.0261113	0.0549013	0.757895	0.674419	0.0834761	FALSE	0.412933	1 vs 2	0.166952	1 vs 2	0.515789	0.348837	Slc1a4:chr11:20302178-20302557:-, Slc1a4:chr11:20302434-20303022:-	Slc1a4	0.170564	0.277301	0.0549013	0.348078	FALSE
686	1	NA	0.75	0.666667	0.0833333	TRUE	0.405465	1 vs 2	0.166667	1 vs 2	0.5	0.333333	Odf4:chr11:68921199-68921552:-, Odf4:chr11:68921774-68922208:-	Odf4	NA	NA	1	NA	FALSE
687	0.662294	NA	0.9	0.863333	0.0366667	TRUE	-0.93827	2 vs 1	0.166667	3 vs 2	0.8	0.633333	Slc10a7:chr8:78731528-78731787:+, Slc10a7:chr8:78733130-78733784:+, Slc10a7:chr8:78733611-78734012:+	Slc10a7	NA	NA	0.662294	NA	FALSE
688	1	NA	1	0.916667	0.0833333	TRUE	Inf	2 vs 1	0.166667	2 vs 1	1	0.833333	Ttc41:chr10:86724191-86724617:+, Ttc41:chr10:86776473-86776848:+	Ttc41	NA	NA	1	NA	FALSE
689	1	NA	0.5	0.416667	0.0833333	TRUE	0.336472	2 vs 1	0.166667	2 vs 1	0	-0.166667	Eya2:chr2:165771203-165771725:+, Eya2:chr2:165771419-165771727:+	Eya2	NA	NA	1	NA	FALSE
690	7.08014e-94	4.05321e-75	0.38142	0.298153	0.0832675	FALSE	0.399817	3 vs 1	0.166535	3 vs 1	-0.23716	-0.403695	Gpm6a:chr8:55059918-55060501:+, Gpm6a:chr8:55060289-55060834:+, Gpm6a:chr8:55060507-55060903:+	Gpm6a	6.10485e-91	4.55851e-72	4.05321e-75	4.65984e-72	FALSE
691	0.0514934	0.106118	0.883929	0.808562	0.0753664	TRUE	0.836728	1 vs 3	0.166412	1 vs 2	0.669643	0.503231	Ndst3:chr3:123526166-123526521:-, Ndst3:chr3:123526573-123527030:-, Ndst3:chr3:123527088-123527533:-	Ndst3	NA	NA	0.106118	NA	FALSE
692	0.000111157	0.000345149	0.921252	0.872703	0.0485499	FALSE	0.588559	1 vs 2	0.166221	1 vs 2	0.73055	0.564329	Dixdc1:chr9:50662752-50663123:-, Dixdc1:chr9:50664151-50664621:-, Dixdc1:chr9:50676649-50677046:-	Dixdc1	0.00294909	0.00914094	0.000345149	0.0107245	FALSE
693	0.127555	0.131487	0.701754	0.618705	0.0830493	TRUE	0.371611	1 vs 2	0.166099	1 vs 2	0.403509	0.23741	Ryr3:chr2:112631352-112631670:-, Ryr3:chr2:112631419-112631999:-	Ryr3	NA	NA	0.131487	NA	FALSE
694	0.512927	NA	0.348571	0.286375	0.0621961	TRUE	1.18499	2 vs 6	0.166058	2 vs 6	-0.257143	-0.423201	Nectin3:chr16:46387706-46388067:-, Nectin3:chr16:46436081-46436487:-, Nectin3:chr16:46442648-46443105:-, Nectin3:chr16:46447080-46447541:-, Nectin3:chr16:46447582-46448025:-, Nectin3:chr16:46448005-46448456:-	Nectin3	NA	NA	0.512927	NA	FALSE
695	0.743105	NA	0.653333	0.671171	-0.0178378	TRUE	-0.619039	2 vs 4	0.165676	1 vs 2	0.24	0.0743243	Glyctk:chr9:106152852-106153048:-, Glyctk:chr9:106152855-106153217:-, Glyctk:chr9:106153263-106153808:-, Glyctk:chr9:106154834-106155214:-	Glyctk	NA	NA	0.743105	NA	FALSE
696	0.610159	0.746164	0.52381	0.440972	0.0828373	TRUE	0.332527	1 vs 2	0.165675	1 vs 2	0.047619	-0.118056	Hspa1a:chr17:34969300-34969769:-, Hspa1a:chr17:34969685-34970171:-	Hspa1a	NA	NA	0.746164	NA	FALSE
697	0.179625	0.159792	0.298701	0.216	0.0827013	TRUE	0.435641	1 vs 2	0.165403	1 vs 2	-0.402597	-0.568	Fap:chr2:62497177-62497720:-, Fap:chr2:62500876-62501311:-	Fap	NA	NA	0.179625	NA	FALSE
698	0.189378	0.273356	0.797468	0.714829	0.0826395	TRUE	0.451592	1 vs 2	0.165279	1 vs 2	0.594937	0.429658	Zfp874b:chr13:67471513-67471861:-, Zfp874b:chr13:67472250-67472716:-	Zfp874b	NA	NA	0.273356	NA	FALSE
699	0.845392	NA	0.538462	0.465909	0.0725524	TRUE	Inf	1 vs 3	0.16521	1 vs 2	0.153846	-0.0113636	Tor3a:chr1:156651265-156651634:-, Tor3a:chr1:156653563-156653970:-, Tor3a:chr1:156654507-156654950:-, Tor3a:chr1:156654956-156655401:-	Tor3a	NA	NA	0.845392	NA	FALSE
700	0.373392	0.591196	0.179104	0.13986	0.0392443	TRUE	-0.451985	3 vs 2	0.164649	2 vs 1	-0.328358	-0.493007	Mmp15:chr8:95373914-95374346:+, Mmp15:chr8:95374666-95375132:+, Mmp15:chr8:95378358-95378731:+	Mmp15	NA	NA	0.591196	NA	FALSE
701	0.228004	NA	0.857143	0.774834	0.0823084	TRUE	0.555946	1 vs 2	0.164617	1 vs 2	0.714286	0.549669	Cradd:chr10:95174683-95175125:-, Cradd:chr10:95175196-95175651:-	Cradd	NA	NA	0.228004	NA	FALSE
702	0.408724	NA	0.596154	0.574503	0.0216505	TRUE	0.407931	1 vs 2	0.164544	1 vs 2	-0.269231	-0.433775	Pfas:chr11:68985154-68985482:-, Pfas:chr11:68985637-68986075:-, Pfas:chr11:68986387-68986810:-	Pfas	NA	NA	0.408724	NA	FALSE
703	0.78077	NA	0.9	0.818182	0.0818182	TRUE	Inf	2 vs 1	0.163636	3 vs 1	0.8	0.636364	Sync:chr4:129308171-129308573:+, Sync:chr4:129308768-129309520:+, Sync:chr4:129309038-129309392:+	Sync	NA	NA	0.78077	NA	FALSE
704	0.520321	NA	0.607143	0.525424	0.0817191	TRUE	0.333535	2 vs 1	0.163438	2 vs 1	0.214286	0.0508475	Macrod1:chr19:7197501-7197696:+, Macrod1:chr19:7197772-7198062:+	Macrod1	NA	NA	0.520321	NA	FALSE
705	0.125866	0.235025	0.375	0.352283	0.0227171	TRUE	-0.559387	1 vs 2	0.163254	2 vs 3	0.354839	0.191585	Rfc5:chr5:117378343-117378841:-, Rfc5:chr5:117379078-117379512:-, Rfc5:chr5:117386229-117386692:-	Rfc5	NA	NA	0.235025	NA	FALSE
706	0.0675596	0.130015	0.679245	0.597951	0.0812939	TRUE	0.353369	1 vs 2	0.162588	1 vs 2	0.358491	0.195903	Caap1:chr4:94500059-94500485:-, Caap1:chr4:94500311-94500873:-	Caap1	NA	NA	0.130015	NA	FALSE
707	1	NA	1	0.918919	0.0810811	TRUE	Inf	1 vs 2	0.162162	1 vs 2	1	0.837838	Fgd3:chr13:49261490-49261917:-, Fgd3:chr13:49263071-49263481:-	Fgd3	NA	NA	1	NA	FALSE
708	0.00690446	0.0573975	0.693596	0.678805	0.0147912	TRUE	-1.83258	5 vs 6	0.16092	1 vs 4	0.227586	0.0666667	Dcun1d3:chr7:119853098-119853523:-, Dcun1d3:chr7:119854205-119854642:-, Dcun1d3:chr7:119854541-119855129:-, Dcun1d3:chr7:119855715-119856189:-, Dcun1d3:chr7:119856266-119856885:-, Dcun1d3:chr7:119857070-119857405:-, Dcun1d3:chr7:119856745-119857870:-, Dcun1d3:chr7:119857227-119857680:-	Dcun1d3	NA	NA	0.0573975	NA	FALSE
709	0.630875	NA	0.175439	0.157407	0.0180312	TRUE	1.79176	4 vs 2	0.160819	3 vs 2	0.105263	-0.0555556	Pla2g4b:chr2:120041567-120042029:+, Pla2g4b:chr2:120042424-120043033:+, Pla2g4b:chr2:120042690-120042993:+, Pla2g4b:chr2:120042868-120043033:+	Pla2g4b	NA	NA	0.630875	NA	FALSE
710	0.630875	NA	0.175439	0.157407	0.0180312	TRUE	1.79176	4 vs 2	0.160819	3 vs 2	0.105263	-0.0555556	Gm28042:chr2:120041567-120042028:+, Gm28042:chr2:120042424-120043033:+, Gm28042:chr2:120042690-120042993:+, Gm28042:chr2:120042868-120043033:+	Gm28042	NA	NA	0.630875	NA	FALSE
711	0.00248196	0.0086122	0.432039	0.410536	0.0215032	TRUE	0.551633	1 vs 2	0.160728	1 vs 2	-0.15534	-0.316068	Med16:chr10:79892745-79892912:-, Med16:chr10:79894673-79895017:-, Med16:chr10:79894855-79895334:-	Med16	NA	NA	0.0086122	NA	FALSE
712	0.106011	NA	0.367232	0.293299	0.0739331	TRUE	1.70181	4 vs 3	0.160685	4 vs 1	-0.0847458	-0.245431	Mamstr:chr7:45645275-45645572:+, Mamstr:chr7:45645371-45645788:+, Mamstr:chr7:45647805-45648278:+, Mamstr:chr7:45649632-45650008:+	Mamstr	NA	NA	0.106011	NA	FALSE
713	0.416204	NA	0.697917	0.630385	0.0675312	TRUE	1.63049	3 vs 1	0.160077	3 vs 1	0.34375	0.183673	Bach1:chr16:87730299-87730739:+, Bach1:chr16:87732440-87733045:+, Bach1:chr16:87732784-87733177:+, Bach1:chr16:87732921-87733408:+	Bach1	NA	NA	0.416204	NA	FALSE
714	0.780614	NA	0.25	0.22	0.03	TRUE	0.838329	2 vs 1	0.16	2 vs 1	-0.5	-0.66	Kyat3:chr3:142743992-142744379:+, Kyat3:chr3:142744469-142745008:+, Kyat3:chr3:142746408-142746870:+	Kyat3	NA	NA	0.780614	NA	FALSE
715	0.628871	NA	0.583333	0.571429	0.0119048	TRUE	Inf	2 vs 1	0.159864	2 vs 1	0.833333	0.673469	Abcb1b:chr5:8865776-8865903:+, Abcb1b:chr5:8865674-8866143:+, Abcb1b:chr5:8865941-8866356:+	Abcb1b	NA	NA	0.628871	NA	FALSE
716	0.568925	0.763376	0.704545	0.624615	0.0799301	TRUE	0.37949	1 vs 3	0.15986	1 vs 3	0.409091	0.249231	Thbs2:chr17:14665497-14665894:-, Thbs2:chr17:14666364-14666856:-, Thbs2:chr17:14667053-14667480:-	Thbs2	NA	NA	0.763376	NA	FALSE
717	0.0999771	0.127531	0.505495	0.457286	0.0482081	TRUE	#NAME?	4 vs 1	0.1597	3 vs 1	0.516484	0.356784	Mavs:chr2:131247622-131248079:+, Mavs:chr2:131249841-131250008:+, Mavs:chr2:131251105-131251281:+, Mavs:chr2:131252545-131252954:+	Mavs	NA	NA	0.127531	NA	FALSE
718	0.333014	NA	0.807692	0.749311	0.058381	TRUE	Inf	3 vs 1	0.159568	3 vs 2	0.576923	0.417355	Mtfr1:chr3:19218982-19219199:+, Mtfr1:chr3:19218719-19219061:+, Mtfr1:chr3:19219117-19219747:+, Mtfr1:chr3:19220389-19220846:+	Mtfr1	NA	NA	0.333014	NA	FALSE
719	5.85083e-15	7.03631e-10	0.798504	0.718739	0.0797653	FALSE	0.438757	1 vs 2	0.159531	1 vs 2	0.597008	0.437478	Mtln:chr2:127791343-127791821:-, Mtln:chr2:127791735-127791870:-	Mtln	7.47389e-13	6.78301e-08	7.03631e-10	7.82847e-08	FALSE
720	0.800728	NA	0.333333	0.27381	0.0595238	TRUE	0.40016	1 vs 3	0.159524	2 vs 3	-0.0666667	-0.22619	Kif24:chr4:41389620-41390014:-, Kif24:chr4:41389836-41390434:-, Kif24:chr4:41391421-41392063:-	Kif24	NA	NA	0.800728	NA	FALSE
721	0.0981736	0.457073	0.636364	0.556716	0.0796472	TRUE	0.33177	2 vs 1	0.159294	2 vs 1	0.272727	0.113433	Rngtt:chr4:33500517-33500960:+, Rngtt:chr4:33502225-33502667:+	Rngtt	NA	NA	0.457073	NA	FALSE
722	0.253586	NA	0.216216	0.136596	0.0796202	TRUE	0.556	2 vs 1	0.15924	2 vs 1	-0.567568	-0.726808	Kctd4:chr14:75963612-75964080:+, Kctd4:chr14:75965799-75966258:+	Kctd4	NA	NA	0.253586	NA	FALSE
723	0.0689049	0.128987	0.299731	0.284006	0.0157252	TRUE	0.585895	4 vs 5	0.159145	4 vs 5	-0.112903	-0.272048	Orc3:chr4:34566781-34567148:-, Orc3:chr4:34567143-34567603:-, Orc3:chr4:34569245-34569661:-, Orc3:chr4:34569959-34570408:-, Orc3:chr4:34570766-34571102:-	Orc3	NA	NA	0.128987	NA	FALSE
724	1.72648e-53	1.14801e-36	0.554712	0.475227	0.0794845	FALSE	0.318899	2 vs 1	0.158969	2 vs 1	0.109424	-0.0495454	Cox5b:chr1:36693137-36693372:+, Cox5b:chr1:36693196-36693760:+	Cox5b	5.95463e-51	3.22782e-34	1.14801e-36	3.29957e-34	FALSE
725	1.03887e-05	2.20831e-05	0.449883	0.370419	0.0794644	FALSE	0.329278	1 vs 2	0.158929	1 vs 2	-0.100233	-0.259162	Dpp10:chr1:123332060-123332529:-, Dpp10:chr1:123333658-123334129:-	Dpp10	0.000381177	0.000887003	2.20831e-05	0.000989149	FALSE
726	0.712347	NA	0.222222	0.142857	0.0793651	TRUE	Inf	1 vs 2	0.15873	1 vs 4	-0.555556	-0.714286	H4c12:chr13:21746809-21747245:-, H4c12:chr13:21747919-21748837:-, H4c12:chr13:21749905-21750251:-, H4c12:chr13:21750162-21750408:-	H4c12	NA	NA	0.712347	NA	FALSE
727	0.223942	NA	0.877193	0.798046	0.0791474	TRUE	0.591989	1 vs 2	0.158295	1 vs 2	0.754386	0.596091	Neil1:chr9:57142787-57143120:-, Neil1:chr9:57142787-57143486:-	Neil1	NA	NA	0.223942	NA	FALSE
728	0.00331434	0.00272066	0.58288	0.503742	0.0791384	FALSE	0.441065	1 vs 3	0.158277	1 vs 3	0.165761	0.00748417	Mxd4:chr5:34173886-34174251:-, Mxd4:chr5:34175914-34176337:-, Mxd4:chr5:34176567-34177042:-	Mxd4	0.0437975	0.0437119	0.00331434	0.059849	FALSE
729	0.0756525	0.0938652	0.423358	0.344241	0.0791168	TRUE	0.514527	3 vs 1	0.158234	3 vs 1	-0.153285	-0.311518	Ercc4:chr16:13148344-13148790:+, Ercc4:chr16:13150200-13150635:+, Ercc4:chr16:13151605-13152049:+	Ercc4	NA	NA	0.0938652	NA	FALSE
730	0.00964836	0.0165569	0.517029	0.498896	0.0181324	TRUE	1.1625	5 vs 3	0.158028	4 vs 3	0.171273	0.013245	Foxp2:chr6:15437912-15438333:+, Foxp2:chr6:15438654-15439102:+, Foxp2:chr6:15439034-15439454:+, Foxp2:chr6:15439708-15440161:+, Foxp2:chr6:15440492-15440977:+, Foxp2:chr6:15440742-15441331:+, Foxp2:chr6:15441589-15442037:+	Foxp2	NA	NA	0.0165569	NA	FALSE
731	1	NA	0.5	0.421053	0.0789474	TRUE	0.318454	1 vs 2	0.157895	1 vs 2	0	-0.157895	Glb1l:chr1:75198177-75198615:-, Glb1l:chr1:75199263-75199710:-	Glb1l	NA	NA	1	NA	FALSE
732	0.348299	0.554644	0.576923	0.498016	0.0789072	TRUE	0.318091	2 vs 1	0.157814	2 vs 1	0.153846	-0.00396825	Cnn3:chr3:121457533-121458035:+, Cnn3:chr3:121457861-121458207:+	Cnn3	NA	NA	0.554644	NA	FALSE
733	0.469825	0.689124	0.647059	0.595442	0.0516172	TRUE	0.377294	1 vs 2	0.157701	1 vs 2	-0.0588235	-0.216524	Jrkl:chr9:13242656-13243438:-, Jrkl:chr9:13242945-13243259:-, Jrkl:chr9:13243553-13244038:-	Jrkl	NA	NA	0.689124	NA	FALSE
734	0.689365	0.792198	0.25	0.222156	0.0278436	TRUE	#NAME?	5 vs 1	0.157127	3 vs 1	-0.115385	-0.272512	Kif1c:chr11:70729057-70729506:+, Kif1c:chr11:70729609-70730147:+, Kif1c:chr11:70730022-70730462:+, Kif1c:chr11:70731602-70731993:+, Kif1c:chr11:70731390-70732158:+	Kif1c	NA	NA	0.792198	NA	FALSE
735	0.0452712	0.0933675	0.164179	0.110204	0.053975	TRUE	1.19199	3 vs 1	0.15696	2 vs 1	-0.432836	-0.589796	Zfp948:chr17:21588263-21588776:+, Zfp948:chr17:21588937-21589127:+, Zfp948:chr17:21589054-21589324:+	Zfp948	NA	NA	0.0933675	NA	FALSE
736	0.555889	NA	0.666667	0.588235	0.0784314	TRUE	0.336472	1 vs 2	0.156863	1 vs 2	0.333333	0.176471	Sptssb:chr3:69819539-69819919:-, Sptssb:chr3:69820322-69820827:-	Sptssb	NA	NA	0.555889	NA	FALSE
737	1	NA	0.666667	0.588235	0.0784314	TRUE	0.336472	2 vs 1	0.156863	2 vs 1	0.333333	0.176471	Galnt4:chr10:99110373-99110828:+, Galnt4:chr10:99112829-99113247:+	Galnt4	NA	NA	1	NA	FALSE
738	0.309542	NA	0.68018	0.665725	0.0144551	TRUE	-0.757237	2 vs 3	0.156818	1 vs 2	-0.0945946	-0.251412	Zfp14:chr7:30036357-30036719:-, Zfp14:chr7:30036793-30037477:-, Zfp14:chr7:30037676-30037962:-, Zfp14:chr7:30037658-30038246:-	Zfp14	NA	NA	0.309542	NA	FALSE
739	0.0145146	0.0168793	0.734177	0.677649	0.0565286	TRUE	1.27673	1 vs 4	0.156674	1 vs 4	0.170886	0.0142119	Pdik1l:chr4:134274996-134275239:-, Pdik1l:chr4:134275093-134275563:-, Pdik1l:chr4:134276543-134277001:-, Pdik1l:chr4:134277703-134278255:-, Pdik1l:chr4:134277956-134278616:-	Pdik1l	NA	NA	0.0168793	NA	FALSE
740	0.267608	NA	0.895349	0.845912	0.0494369	TRUE	1.50145	1 vs 2	0.156063	1 vs 2	0.860465	0.704403	Ahr:chr12:35497958-35498343:-, Ahr:chr12:35498029-35499047:-, Ahr:chr12:35498528-35498837:-	Ahr	NA	NA	0.267608	NA	FALSE
741	0.000233544	0.000595581	0.438039	0.371497	0.0665417	FALSE	0.582379	3 vs 2	0.155535	3 vs 1	-0.0668103	-0.222345	Fbxo3:chr2:104057105-104057551:+, Fbxo3:chr2:104059017-104059483:+, Fbxo3:chr2:104060566-104061065:+, Fbxo3:chr2:104061031-104061529:+, Fbxo3:chr2:104061551-104062096:+	Fbxo3	0.00536996	0.0135776	0.000595581	0.0155618	FALSE
742	0.0362823	0.0684171	0.688797	0.664898	0.0238987	TRUE	-0.499274	2 vs 1	0.155376	3 vs 2	-0.033195	-0.188571	Ap5m1:chr14:49082434-49082843:+, Ap5m1:chr14:49087073-49087726:+, Ap5m1:chr14:49090400-49090887:+	Ap5m1	NA	NA	0.0684171	NA	FALSE
743	0.007692	0.0259808	0.48251	0.406511	0.0759994	TRUE	0.463688	4 vs 1	0.155094	4 vs 1	-0.0864198	-0.241514	Rragd:chr4:33018548-33018922:+, Rragd:chr4:33021331-33021835:+, Rragd:chr4:33021789-33022232:+, Rragd:chr4:33023002-33023388:+	Rragd	NA	NA	0.0259808	NA	FALSE
744	1	NA	0.333333	0.255814	0.0775194	TRUE	0.374693	2 vs 1	0.155039	2 vs 1	-0.333333	-0.488372	Frrs1:chr3:116903097-116903553:+, Frrs1:chr3:116907325-116907768:+	Frrs1	NA	NA	1	NA	FALSE
745	0.0840988	NA	0.836066	0.758621	0.0774449	TRUE	0.484108	1 vs 2	0.15489	1 vs 2	0.672131	0.517241	Fermt2:chr14:45458792-45459169:-, Fermt2:chr14:45459706-45460098:-	Fermt2	NA	NA	0.0840988	NA	FALSE
746	0.707496	NA	0.75	0.718182	0.0318182	TRUE	Inf	2 vs 1	0.154545	2 vs 1	0.5	0.345455	Tert:chr13:73649288-73649785:+, Tert:chr13:73649523-73649863:+, Tert:chr13:73651982-73652382:+	Tert	NA	NA	0.707496	NA	FALSE
747	0.49499	NA	0.912162	0.88945	0.0227126	TRUE	#NAME?	2 vs 1	0.154376	5 vs 4	0.486486	0.33211	Zfp697:chr3:98429583-98430183:+, Zfp697:chr3:98429968-98430615:+, Zfp697:chr3:98431361-98431615:+, Zfp697:chr3:98431155-98431795:+, Zfp697:chr3:98431586-98431962:+	Zfp697	NA	NA	0.49499	NA	FALSE
748	0.346798	NA	0.506757	0.487288	0.0194686	TRUE	#NAME?	3 vs 1	0.154375	4 vs 1	0.459459	0.305085	Rasgrp3:chr17:75527062-75527608:+, Rasgrp3:chr17:75527538-75527974:+, Rasgrp3:chr17:75527956-75528406:+, Rasgrp3:chr17:75528658-75529101:+, Rasgrp3:chr17:75530233-75530614:+	Rasgrp3	NA	NA	0.346798	NA	FALSE
749	0.00120478	0.00227542	0.87931	0.82133	0.0579801	FALSE	0.756205	1 vs 3	0.154316	1 vs 2	0.604775	0.450459	Stk24:chr14:121284179-121284549:-, Stk24:chr14:121286288-121286716:-, Stk24:chr14:121286663-121287243:-	Stk24	0.0205707	0.0385792	0.00227542	0.0453637	FALSE
750	0.614995	NA	0.9	0.822917	0.0770833	TRUE	Inf	1 vs 2	0.154167	1 vs 3	0.8	0.645833	Tmem30c:chr16:57266139-57266489:-, Tmem30c:chr16:57266297-57266645:-, Tmem30c:chr16:57269209-57269749:-	Tmem30c	NA	NA	0.614995	NA	FALSE
751	1	NA	0.666667	0.589744	0.0769231	TRUE	0.330242	1 vs 2	0.153846	1 vs 2	0.333333	0.179487	Degs2:chr12:108688192-108688628:-, Degs2:chr12:108690159-108690596:-	Degs2	NA	NA	1	NA	FALSE
752	0.463742	NA	1	0.923077	0.0769231	TRUE	Inf	1 vs 2	0.153846	1 vs 2	1	0.846154	Dnase1l2:chr17:24440087-24440657:-, Dnase1l2:chr17:24440710-24441125:-	Dnase1l2	NA	NA	0.463742	NA	FALSE
753	0.00976757	0.0948534	0.114094	0.0694444	0.0446495	TRUE	0.770984	2 vs 3	0.153472	2 vs 3	-0.66443	-0.817901	Zfp316:chr5:143249644-143250025:-, Zfp316:chr5:143250783-143251189:-, Zfp316:chr5:143251655-143252083:-	Zfp316	NA	NA	0.0948534	NA	FALSE
754	0.140598	NA	0.959184	0.88253	0.0766536	TRUE	Inf	2 vs 1	0.153307	3 vs 1	0.918367	0.76506	Ermard:chr17:15045535-15045946:+, Ermard:chr17:15063449-15063840:+, Ermard:chr17:15063839-15064232:+	Ermard	NA	NA	0.140598	NA	FALSE
755	0.818714	NA	0.788462	0.7375	0.0509615	TRUE	Inf	1 vs 3	0.153297	2 vs 3	0.846154	0.692857	Trim36:chr18:46164442-46164790:-, Trim36:chr18:46165371-46165839:-, Trim36:chr18:46165646-46166289:-, Trim36:chr18:46166114-46166536:-, Trim36:chr18:46166315-46167075:-	Trim36	NA	NA	0.818714	NA	FALSE
756	0.0992273	NA	0.821918	0.840851	-0.0189327	TRUE	1.56454	4 vs 3	0.153262	4 vs 3	0.150685	-0.00257732	Srcap:chr7:127522415-127522914:+, Srcap:chr7:127523158-127523606:+, Srcap:chr7:127529053-127529327:+, Srcap:chr7:127535384-127535857:+, Srcap:chr7:127560847-127561219:+	Srcap	NA	NA	0.0992273	NA	FALSE
757	0.00586585	0.0481422	0.264822	0.188199	0.0766234	FALSE	0.440703	1 vs 2	0.153247	1 vs 2	-0.470356	-0.623602	Snx6:chr12:54745408-54745785:-, Snx6:chr12:54746285-54746724:-	Snx6	0.0665504	0.255768	0.0481422	0.314338	FALSE
758	0.433151	NA	0.958333	0.88172	0.0766129	TRUE	1.12667	2 vs 1	0.153226	2 vs 1	0.916667	0.763441	Trem2:chr17:48351752-48352009:+, Trem2:chr17:48351944-48352276:+	Trem2	NA	NA	0.433151	NA	FALSE
759	0.241857	NA	0.826923	0.761261	0.0656618	TRUE	0.815943	1 vs 3	0.152807	1 vs 2	0.423077	0.27027	Slc30a7:chr3:115938973-115939330:-, Slc30a7:chr3:115941199-115941774:-, Slc30a7:chr3:115945850-115946460:-	Slc30a7	NA	NA	0.241857	NA	FALSE
760	0.552095	NA	0.478873	0.40245	0.0764235	TRUE	0.752336	4 vs 2	0.152675	4 vs 1	-0.0704225	-0.223097	Kiss1r:chr10:79921707-79922264:+, Kiss1r:chr10:79921706-79922476:+, Kiss1r:chr10:79923670-79924155:+, Kiss1r:chr10:79924459-79924617:+	Kiss1r	NA	NA	0.552095	NA	FALSE
761	0.340375	0.336179	0.426357	0.408716	0.0176405	TRUE	-1.20576	1 vs 2	0.15256	2 vs 3	-0.0930233	-0.245583	Ttll12:chr15:83575018-83575479:-, Ttll12:chr15:83575602-83575938:-, Ttll12:chr15:83575721-83576157:-, Ttll12:chr15:83576658-83577106:-	Ttll12	NA	NA	0.340375	NA	FALSE
762	0.205908	0.394061	0.382353	0.35079	0.0315632	TRUE	1.05966	2 vs 3	0.15255	2 vs 3	0.132353	-0.0201968	Adra1d:chr2:131540206-131540580:-, Adra1d:chr2:131543979-131544461:-, Adra1d:chr2:131544530-131545006:-, Adra1d:chr2:131545198-131545419:-, Adra1d:chr2:131545225-131545713:-	Adra1d	NA	NA	0.394061	NA	FALSE
763	5.61228e-20	2.41872e-17	0.641728	0.565529	0.0761984	FALSE	0.319237	2 vs 1	0.152397	2 vs 1	0.283455	0.131059	Rundc3a:chr11:102401378-102401803:+, Rundc3a:chr11:102402158-102402555:+	Rundc3a	1.01878e-17	5.10047e-15	2.41872e-17	5.21385e-15	FALSE
764	0.40559	NA	0.517241	0.529464	-0.0122231	TRUE	1.31106	3 vs 2	0.152347	3 vs 2	0.103448	-0.0488984	Lpl:chr8:68904583-68905072:+, Lpl:chr8:68905012-68905309:+, Lpl:chr8:68906159-68906741:+, Lpl:chr8:68906553-68906934:+	Lpl	NA	NA	0.40559	NA	FALSE
765	0.216101	NA	0.544444	0.468284	0.0761609	TRUE	1.01387	3 vs 1	0.152322	3 vs 1	0.0888889	-0.0634328	Rdh10:chr1:16131231-16131570:+, Rdh10:chr1:16132132-16132607:+, Rdh10:chr1:16133352-16133734:+	Rdh10	NA	NA	0.216101	NA	FALSE
766	0.700608	0.636976	0.682692	0.618163	0.0645296	TRUE	Inf	1 vs 5	0.151958	2 vs 4	0.576923	0.424965	Mxra7:chr11:116803024-116803365:-, Mxra7:chr11:116803336-116803788:-, Mxra7:chr11:116804377-116804745:-, Mxra7:chr11:116806518-116806944:-, Mxra7:chr11:116810729-116810927:-	Mxra7	NA	NA	0.700608	NA	FALSE
767	0.00745284	0.0162713	0.81768	0.7672	0.0504796	FALSE	0.431294	1 vs 2	0.151912	1 vs 2	0.535912	0.384	Senp5:chr16:31959670-31960035:-, Senp5:chr16:31962419-31962904:-, Senp5:chr16:31963087-31963492:-	Senp5	0.0774374	0.132928	0.0162713	0.169546	FALSE
768	0.309915	0.160456	0.489583	0.43428	0.0553036	TRUE	Inf	1 vs 4	0.151814	3 vs 4	0.625	0.473186	Ldhd:chr8:111623645-111624086:-, Ldhd:chr8:111625547-111626006:-, Ldhd:chr8:111626202-111626635:-, Ldhd:chr8:111626939-111627278:-	Ldhd	NA	NA	0.309915	NA	FALSE
769	0.0351495	0.00203561	0.802139	0.766864	0.0352751	TRUE	1.95094	2 vs 1	0.151751	4 vs 3	0.208556	0.0568047	Glt1d1:chr5:127707127-127707452:+, Glt1d1:chr5:127707181-127707914:+, Glt1d1:chr5:127708368-127708802:+, Glt1d1:chr5:127708951-127709382:+	Glt1d1	NA	NA	0.0351495	NA	FALSE
770	0.777015	NA	1	0.924242	0.0757576	TRUE	Inf	1 vs 2	0.151515	1 vs 2	1	0.848485	Fgf18:chr11:33117386-33117801:-, Fgf18:chr11:33117584-33118075:-	Fgf18	NA	NA	0.777015	NA	FALSE
771	0.412543	NA	0.820513	0.74477	0.0757429	TRUE	0.448916	1 vs 2	0.151486	1 vs 2	0.641026	0.48954	Nfatc2ip:chr7:126382854-126383175:-, Nfatc2ip:chr7:126382878-126383430:-	Nfatc2ip	NA	NA	0.412543	NA	FALSE
772	3.64715e-08	7.50268e-08	0.625081	0.54947	0.0756115	FALSE	0.358472	1 vs 3	0.151223	1 vs 3	0.250162	0.098939	Pik3r1:chr13:101680714-101681117:-, Pik3r1:chr13:101680970-101681488:-, Pik3r1:chr13:101683632-101684061:-	Pik3r1	1.96547e-06	4.86808e-06	7.50268e-08	5.17535e-06	FALSE
773	0.00308284	0.131865	0.436275	0.362147	0.074128	TRUE	1.24432	1 vs 5	0.15031	1 vs 4	-0.235294	-0.385604	Nol11:chr11:107164252-107164607:-, Nol11:chr11:107165985-107166561:-, Nol11:chr11:107166606-107167029:-, Nol11:chr11:107166886-107167273:-, Nol11:chr11:107167071-107167555:-	Nol11	NA	NA	0.131865	NA	FALSE
774	1	NA	0.25	0.175	0.075	TRUE	0.451985	1 vs 2	0.15	1 vs 2	-0.5	-0.65	Ccr10:chr11:101172997-101173366:-, Ccr10:chr11:101173410-101173827:-	Ccr10	NA	NA	1	NA	FALSE
775	1	NA	0.2	0.125	0.075	TRUE	0.559616	1 vs 2	0.15	1 vs 2	-0.6	-0.75	Pms1:chr1:53188645-53189104:-, Pms1:chr1:53189175-53189434:-	Pms1	NA	NA	1	NA	FALSE
776	1	NA	0.875	0.8	0.075	TRUE	0.559616	2 vs 1	0.15	2 vs 1	0.75	0.6	Swap70:chr7:110282106-110282569:+, Swap70:chr7:110283049-110283503:+	Swap70	NA	NA	1	NA	FALSE
777	0.742785	NA	0.666667	0.606259	0.0604076	TRUE	Inf	1 vs 3	0.149927	2 vs 3	0.666667	0.516739	Prkg2:chr5:98929728-98930136:-, Prkg2:chr5:98931217-98931615:-, Prkg2:chr5:98931917-98932280:-	Prkg2	NA	NA	0.742785	NA	FALSE
778	0.014548	0.0322374	0.607287	0.5445	0.0627874	TRUE	0.690484	1 vs 5	0.149923	1 vs 3	0.0769231	-0.073	Sp3:chr2:72936412-72936747:-, Sp3:chr2:72936408-72936980:-, Sp3:chr2:72936655-72936941:-, Sp3:chr2:72936734-72937208:-, Sp3:chr2:72937113-72937608:-	Sp3	NA	NA	0.0322374	NA	FALSE
779	0.0168083	0.0159512	0.324111	0.249191	0.0749197	FALSE	0.367988	1 vs 2	0.149839	1 vs 2	-0.351779	-0.501618	Pgd:chr4:149148969-149149123:-, Pgd:chr4:149149938-149150353:-	Pgd	0.128256	0.131588	0.0168083	0.173568	FALSE
780	0.866805	NA	0.592593	0.543771	0.0488215	TRUE	0.380482	4 vs 2	0.149832	4 vs 2	-0.148148	-0.29798	Zfp273:chr13:67825911-67826406:+, Zfp273:chr13:67826644-67827018:+, Zfp273:chr13:67827094-67827392:+, Zfp273:chr13:67827367-67827681:+	Zfp273	NA	NA	0.866805	NA	FALSE
781	0.0448456	0.100257	0.318408	0.304094	0.0143144	TRUE	-1.40827	1 vs 2	0.149751	2 vs 3	-0.283582	-0.433333	A930033H14Rik:chr10:69209391-69209840:-, A930033H14Rik:chr10:69209730-69210054:-, A930033H14Rik:chr10:69209906-69210347:-, A930033H14Rik:chr10:69210328-69210888:-	A930033H14Rik	NA	NA	0.100257	NA	FALSE
782	0.168862	NA	0.215054	0.153729	0.0613247	TRUE	1.68581	3 vs 4	0.149654	3 vs 4	-0.612903	-0.762557	Nipal2:chr15:34572799-34573079:-, Nipal2:chr15:34572972-34573402:-, Nipal2:chr15:34573124-34573650:-, Nipal2:chr15:34574863-34575279:-	Nipal2	NA	NA	0.168862	NA	FALSE
783	0.439883	NA	0.487179	0.435252	0.0519277	TRUE	0.890973	3 vs 1	0.149603	2 vs 1	0.717949	0.568345	Map10:chr8:125672305-125672946:+, Map10:chr8:125672955-125673416:+, Map10:chr8:125673636-125674142:+	Map10	NA	NA	0.439883	NA	FALSE
784	0.137925	0.156264	0.764249	0.723752	0.0404966	TRUE	0.31926	3 vs 2	0.149559	3 vs 2	0.196891	0.0473322	Tmem175:chr5:108643187-108643727:+, Tmem175:chr5:108646217-108646750:+, Tmem175:chr5:108646856-108647308:+	Tmem175	NA	NA	0.156264	NA	FALSE
785	0.0627896	NA	0.591837	0.546196	0.0456411	TRUE	-3.07961	3 vs 5	0.14929	5 vs 7	-0.122449	-0.271739	H1f4:chr13:23617474-23617984:-, H1f4:chr13:23618061-23618584:-, H1f4:chr13:23618602-23619045:-, H1f4:chr13:23618902-23619352:-, H1f4:chr13:23619390-23620267:-, H1f4:chr13:23620554-23620986:-, H1f4:chr13:23621757-23622212:-	H1f4	NA	NA	0.0627896	NA	FALSE
786	0.452615	NA	0.785714	0.711111	0.0746032	TRUE	0.398496	2 vs 1	0.149206	2 vs 1	0.571429	0.422222	Fn3krp:chr11:121430954-121431187:+, Fn3krp:chr11:121431034-121431288:+	Fn3krp	NA	NA	0.452615	NA	FALSE
787	0.991911	NA	0.857143	0.78273	0.0744131	TRUE	0.510114	2 vs 1	0.148826	2 vs 1	0.714286	0.56546	Ism1:chr2:139757457-139757900:+, Ism1:chr2:139758194-139758581:+	Ism1	NA	NA	0.991911	NA	FALSE
788	0.188489	NA	0.837607	0.807407	0.0301994	TRUE	Inf	1 vs 4	0.148718	2 vs 4	0.282051	0.133333	Eps8:chr6:137477614-137478068:-, Eps8:chr6:137478015-137478522:-, Eps8:chr6:137478431-137478803:-, Eps8:chr6:137478503-137479078:-	Eps8	NA	NA	0.188489	NA	FALSE
789	1	NA	1	0.925676	0.0743243	TRUE	Inf	1 vs 2	0.148649	1 vs 2	1	0.851351	Tmtc2:chr10:105187660-105188010:-, Tmtc2:chr10:105188685-105189363:-	Tmtc2	NA	NA	1	NA	FALSE
790	0.0445552	0.157488	0.275862	0.201638	0.0742244	TRUE	0.469727	3 vs 1	0.148449	3 vs 1	-0.448276	-0.596725	Mycbp:chr4:123911011-123911320:+, Mycbp:chr4:123911846-123912316:+, Mycbp:chr4:123913009-123913457:+	Mycbp	NA	NA	0.157488	NA	FALSE
791	0.204486	0.3345	0.634409	0.560209	0.0741992	TRUE	0.309165	2 vs 1	0.148398	2 vs 1	0.268817	0.120419	Bean1:chr8:104217867-104218307:+, Bean1:chr8:104218729-104219122:+	Bean1	NA	NA	0.3345	NA	FALSE
792	0.270499	NA	0.507692	0.488764	0.0189283	TRUE	0.802846	2 vs 3	0.148315	2 vs 3	0.8	0.651685	Rrp8:chr7:105730819-105731200:-, Rrp8:chr7:105732109-105732614:-, Rrp8:chr7:105732754-105733186:-	Rrp8	NA	NA	0.270499	NA	FALSE
793	0.714393	NA	1	0.925926	0.0740741	TRUE	Inf	1 vs 2	0.148148	1 vs 2	1	0.851852	Rps6ka1:chr4:133847283-133847655:-, Rps6ka1:chr4:133847763-133848217:-	Rps6ka1	NA	NA	0.714393	NA	FALSE
794	0.0952914	NA	0.638554	0.564496	0.0740587	TRUE	0.309667	2 vs 1	0.148117	2 vs 1	0.277108	0.128991	Fam214a:chr9:75031690-75032145:+, Fam214a:chr9:75032086-75032479:+	Fam214a	NA	NA	0.0952914	NA	FALSE
795	0.00210549	NA	0.909524	0.835693	0.0738308	FALSE	1.67731	1 vs 3	0.147662	1 vs 3	0.819048	0.671386	Nol4l:chr2:153407456-153407819:-, Nol4l:chr2:153408566-153408981:-, Nol4l:chr2:153411112-153411540:-	Nol4l	0.0314365	NA	0.00210549	0.0426039	FALSE
796	0.0297543	0.0661853	0.670455	0.596651	0.0738031	FALSE	0.31871	2 vs 1	0.147606	2 vs 1	0.340909	0.193303	Pex1:chr5:3636645-3637163:+, Pex1:chr5:3639117-3639340:+	Pex1	0.183582	0.304592	0.0661853	0.382592	FALSE
797	0.174564	0.0744467	0.45	0.413448	0.0365517	TRUE	#NAME?	3 vs 1	0.147586	4 vs 2	-0.08	-0.227586	Cemip2:chr19:21856027-21856386:+, Cemip2:chr19:21856591-21857027:+, Cemip2:chr19:21857734-21858386:+, Cemip2:chr19:21858010-21858343:+, Cemip2:chr19:21858356-21858797:+	Cemip2	NA	NA	0.174564	NA	FALSE
798	0.343378	0.323604	0.933333	0.859649	0.0736842	TRUE	Inf	2 vs 1	0.147368	3 vs 1	0.866667	0.719298	Pcdhb11:chr18:37424006-37424882:+, Pcdhb11:chr18:37424368-37424757:+, Pcdhb11:chr18:37425427-37425848:+	Pcdhb11	NA	NA	0.343378	NA	FALSE
799	0.208343	0.364527	0.313008	0.308144	0.00486458	TRUE	-0.460247	1 vs 3	0.147086	3 vs 4	0.384146	0.23706	Rasa1:chr13:85212820-85213148:-, Rasa1:chr13:85214736-85215127:-, Rasa1:chr13:85215030-85215400:-, Rasa1:chr13:85215190-85215804:-	Rasa1	NA	NA	0.364527	NA	FALSE
800	0.267853	NA	0.801653	0.769737	0.0319161	TRUE	0.378717	1 vs 2	0.146857	1 vs 2	0.429752	0.282895	Lgals8:chr13:12439386-12439746:-, Lgals8:chr13:12439513-12440028:-, Lgals8:chr13:12440768-12441083:-	Lgals8	NA	NA	0.267853	NA	FALSE
801	0.148239	0.257557	0.324561	0.25122	0.0733419	TRUE	0.359231	2 vs 1	0.146684	2 vs 1	-0.350877	-0.497561	Anks1:chr17:28062190-28062736:+, Anks1:chr17:28062474-28062799:+	Anks1	NA	NA	0.257557	NA	FALSE
802	0.586902	0.759958	0.517241	0.443902	0.0733389	TRUE	0.294332	1 vs 2	0.146678	1 vs 2	0.0344828	-0.112195	Naaa:chr5:92257658-92258097:-, Naaa:chr5:92258202-92258684:-	Naaa	NA	NA	0.759958	NA	FALSE
803	0.000433287	0.000340354	0.632616	0.568304	0.0643129	FALSE	0.970411	1 vs 3	0.146537	2 vs 3	0.530466	0.383929	Ikzf5:chr7:131388601-131389007:-, Ikzf5:chr7:131388925-131389377:-, Ikzf5:chr7:131390314-131390715:-	Ikzf5	0.00889528	0.00914094	0.000433287	0.012558	FALSE
804	0.000153764	0.000738757	0.649752	0.576494	0.0732589	FALSE	0.309556	1 vs 2	0.146518	1 vs 2	0.299505	0.152987	Wnk2:chr13:49036302-49036591:-, Wnk2:chr13:49037561-49037973:-	Wnk2	0.00387104	0.015978	0.000738757	0.0187351	FALSE
805	0.0510897	0.0711254	0.562278	0.489089	0.073189	TRUE	0.343434	1 vs 3	0.146378	1 vs 3	0.124555	-0.0218228	Wdfy1:chr1:79702220-79702616:-, Wdfy1:chr1:79702985-79703402:-, Wdfy1:chr1:79705343-79705669:-	Wdfy1	NA	NA	0.0711254	NA	FALSE
806	0.0197446	0.0381023	0.274074	0.227435	0.0466389	FALSE	0.537923	3 vs 2	0.146281	3 vs 1	-0.392593	-0.538874	Imp4:chr1:34444567-34445023:+, Imp4:chr1:34445355-34445794:+, Imp4:chr1:34447538-34447967:+, Imp4:chr1:34448930-34449371:+	Imp4	0.140701	0.221505	0.0381023	0.275488	FALSE
807	0.209518	NA	0.205357	0.213443	-0.00808625	TRUE	Inf	3 vs 1	0.145553	3 vs 1	-0.571429	-0.716981	Asb14:chr14:26914884-26915350:+, Asb14:chr14:26915518-26915893:+, Asb14:chr14:26916376-26916585:+, Asb14:chr14:26916344-26916946:+, Asb14:chr14:26916728-26916827:+, Asb14:chr14:26917543-26917677:+, Asb14:chr14:26917703-26917998:+, Asb14:chr14:26918327-26918662:+, Asb14:chr14:26917843-26919031:+	Asb14	NA	NA	0.209518	NA	FALSE
808	0.0603338	0.238549	0.850806	0.786585	0.0642211	TRUE	0.968277	3 vs 2	0.145506	3 vs 2	0.790323	0.644817	Lig3:chr11:82801576-82802106:+, Lig3:chr11:82802021-82802559:+, Lig3:chr11:82803844-82804325:+	Lig3	NA	NA	0.238549	NA	FALSE
809	0.817542	NA	1	0.927273	0.0727273	TRUE	Inf	2 vs 1	0.145455	2 vs 1	1	0.854545	Treml1:chr17:48366747-48366990:+, Treml1:chr17:48366832-48367181:+	Treml1	NA	NA	0.817542	NA	FALSE
810	0.18328	0.16427	0.375	0.327243	0.0477575	TRUE	0.335704	2 vs 1	0.145327	2 vs 1	0.0855263	-0.0598007	Nif3l1:chr1:58461132-58461569:+, Nif3l1:chr1:58461879-58462337:+, Nif3l1:chr1:58463153-58463594:+	Nif3l1	NA	NA	0.18328	NA	FALSE
811	0.0691519	0.133762	0.545455	0.472872	0.0725822	TRUE	0.445582	2 vs 3	0.145164	1 vs 3	0.0909091	-0.0542553	Pex11a:chr7:79735907-79736307:-, Pex11a:chr7:79737051-79737781:-, Pex11a:chr7:79737226-79737625:-	Pex11a	NA	NA	0.133762	NA	FALSE
812	0.195621	NA	0.243421	0.170854	0.0725668	TRUE	0.584437	1 vs 3	0.145134	1 vs 3	-0.513158	-0.658291	Dtwd2:chr18:49696147-49696520:-, Dtwd2:chr18:49696744-49697196:-, Dtwd2:chr18:49697421-49697832:-	Dtwd2	NA	NA	0.195621	NA	FALSE
813	0.382207	NA	0.826389	0.805257	0.021132	TRUE	1.63049	2 vs 3	0.144937	2 vs 3	0.395833	0.250896	Runx2:chr17:44495993-44496347:-, Runx2:chr17:44603956-44604348:-, Runx2:chr17:44607293-44607548:-, Runx2:chr17:44607109-44607785:-	Runx2	NA	NA	0.382207	NA	FALSE
814	0.000320828	0.000546479	0.784985	0.758284	0.0267014	FALSE	-0.577036	2 vs 3	0.144935	1 vs 2	0.262391	0.117456	Rab39b:chrX:75572045-75572407:-, Rab39b:chrX:75574094-75574552:-, Rab39b:chrX:75574289-75574937:-	Rab39b	0.00700338	0.013074	0.000546479	0.0149431	FALSE
815	0.0130665	0.0106014	0.428148	0.403257	0.0248914	TRUE	0.696202	1 vs 3	0.144866	1 vs 3	0.182222	0.0373563	Gm14410:chr2:177191440-177191700:-, Gm14410:chr2:177191956-177192157:-, Gm14410:chr2:177191943-177192508:-, Gm14410:chr2:177195331-177195618:-	Gm14410	NA	NA	0.0130665	NA	FALSE
816	0.309725	NA	0.12	0.047619	0.072381	TRUE	1.0033	1 vs 2	0.144762	1 vs 2	-0.76	-0.904762	Nectin2:chr7:19716642-19717018:-, Nectin2:chr7:19724099-19724536:-	Nectin2	NA	NA	0.309725	NA	FALSE
817	0.416541	NA	0.627778	0.540892	0.0868856	TRUE	1.30155	3 vs 5	0.144734	1 vs 5	0.0666667	-0.0780669	Tmem69:chr4:116551349-116551685:-, Tmem69:chr4:116551397-116551950:-, Tmem69:chr4:116552400-116552583:-, Tmem69:chr4:116552508-116553645:-, Tmem69:chr4:116552970-116553365:-	Tmem69	NA	NA	0.416541	NA	FALSE
818	0.108303	0.174739	0.911111	0.838776	0.0723356	TRUE	0.678132	2 vs 1	0.144671	2 vs 1	0.822222	0.677551	Tmem104:chr11:115245398-115245816:+, Tmem104:chr11:115246644-115247025:+	Tmem104	NA	NA	0.174739	NA	FALSE
819	0.0882243	0.0520742	0.383562	0.311333	0.0722283	TRUE	0.492563	2 vs 3	0.144457	1 vs 3	-0.232877	-0.377333	Zfp319:chr8:95322952-95323380:-, Zfp319:chr8:95324054-95324477:-, Zfp319:chr8:95326079-95326507:-	Zfp319	NA	NA	0.0882243	NA	FALSE
820	0.330109	0.128831	0.891798	0.852897	0.0389003	TRUE	0.738749	7 vs 4	0.144387	7 vs 6	0.528796	0.384409	Yipf6:chrX:98944802-98945132:+, Yipf6:chrX:98944878-98945755:+, Yipf6:chrX:98946016-98946566:+, Yipf6:chrX:98946323-98946897:+, Yipf6:chrX:98946765-98946988:+, Yipf6:chrX:98947638-98948250:+, Yipf6:chrX:98948586-98949020:+	Yipf6	NA	NA	0.330109	NA	FALSE
821	1	NA	0.333333	0.261194	0.0721393	TRUE	0.346625	2 vs 1	0.144279	2 vs 1	-0.333333	-0.477612	Usp51:chrX:153009049-153009463:+, Usp51:chrX:153010990-153011359:+	Usp51	NA	NA	1	NA	FALSE
822	0.00147908	0.00285658	0.648841	0.572091	0.0767507	FALSE	0.535118	4 vs 2	0.144033	4 vs 1	0.245989	0.101957	AW209491:chr13:14637633-14637974:+, AW209491:chr13:14637479-14638017:+, AW209491:chr13:14637571-14638281:+, AW209491:chr13:14637896-14638212:+	AW209491	0.024318	0.0448501	0.00285658	0.0543436	FALSE
823	1.07726e-52	3.61736e-46	0.461496	0.41526	0.0462365	FALSE	0.39378	2 vs 3	0.143978	2 vs 3	0.326482	0.182504	Tomm6:chr17:47686721-47686882:-, Tomm6:chr17:47686691-47687047:-, Tomm6:chr17:47686870-47687042:-	Tomm6	3.3777e-50	1.52562e-43	3.61736e-46	1.78233e-43	FALSE
824	0.616805	NA	0.653846	0.629032	0.0248139	TRUE	Inf	2 vs 1	0.143921	2 vs 1	0.692308	0.548387	Vgll3:chr16:65861086-65861761:+, Vgll3:chr16:65861482-65861929:+, Vgll3:chr16:65865957-65866383:+	Vgll3	NA	NA	0.616805	NA	FALSE
825	0.11712	0.147394	0.619355	0.547591	0.0717638	TRUE	0.295868	1 vs 2	0.143528	1 vs 2	0.23871	0.0951821	Tbc1d5:chr17:50733123-50733485:-, Tbc1d5:chr17:50733795-50734320:-	Tbc1d5	NA	NA	0.147394	NA	FALSE
826	0.554491	NA	0.382353	0.310606	0.0717469	TRUE	0.317714	2 vs 1	0.143494	2 vs 1	-0.235294	-0.378788	Kif26a:chr12:112180893-112181341:+, Kif26a:chr12:112181388-112181747:+	Kif26a	NA	NA	0.554491	NA	FALSE
827	0.205957	0.125107	0.641414	0.570874	0.0705404	TRUE	1.03724	5 vs 1	0.143376	5 vs 1	0.191919	0.0485437	Cep290:chr10:100572827-100573172:+, Cep290:chr10:100572864-100573483:+, Cep290:chr10:100573264-100573699:+, Cep290:chr10:100574280-100574563:+, Cep290:chr10:100574471-100574874:+	Cep290	NA	NA	0.205957	NA	FALSE
828	0.696799	NA	0.875	0.803318	0.0716825	TRUE	0.538751	1 vs 2	0.143365	1 vs 2	0.75	0.606635	Ankrd34c:chr9:89725245-89725610:-, Ankrd34c:chr9:89728164-89728634:-	Ankrd34c	NA	NA	0.696799	NA	FALSE
829	0.0123058	0.026537	0.820755	0.749108	0.0716465	FALSE	0.427607	1 vs 2	0.143293	1 vs 2	0.641509	0.498216	Plekha7:chr7:116123485-116123888:-, Plekha7:chr7:116133713-116134161:-	Plekha7	0.105335	0.182726	0.026537	0.2323	FALSE
830	0.589619	NA	0.548387	0.476744	0.0716429	TRUE	0.287246	1 vs 2	0.143286	1 vs 2	0.0967742	-0.0465116	Mak:chr13:41025006-41025429:-, Mak:chr13:41025393-41025839:-	Mak	NA	NA	0.589619	NA	FALSE
831	0.532691	0.61106	0.46	0.451025	0.00897494	TRUE	#NAME?	3 vs 1	0.143007	5 vs 4	0.02	-0.123007	Sh3d19:chr3:86127076-86127557:+, Sh3d19:chr3:86128050-86128552:+, Sh3d19:chr3:86128520-86128715:+, Sh3d19:chr3:86128580-86129076:+, Sh3d19:chr3:86130158-86130526:+	Sh3d19	NA	NA	0.61106	NA	FALSE
832	0.0788761	0.0351167	0.528796	0.457338	0.0714579	TRUE	0.286375	2 vs 1	0.142916	2 vs 1	0.0575916	-0.0853242	1600012H06Rik:chr17:14944588-14945048:+, 1600012H06Rik:chr17:14945546-14945939:+	1600012H06Rik	NA	NA	0.0788761	NA	FALSE
833	1	NA	0.5	0.428571	0.0714286	TRUE	0.287682	1 vs 2	0.142857	1 vs 2	0	-0.142857	Amy2a2:chr3:113347027-113347300:-, Amy2a2:chr3:113347170-113347309:-	Amy2a2	NA	NA	1	NA	FALSE
834	1	NA	0.5	0.428571	0.0714286	TRUE	0.287682	1 vs 2	0.142857	1 vs 2	0	-0.142857	Amy2a3:chr3:113314427-113314701:-, Amy2a3:chr3:113314571-113314708:-	Amy2a3	NA	NA	1	NA	FALSE
835	1	NA	0.5	0.428571	0.0714286	TRUE	0.287682	1 vs 2	0.142857	1 vs 2	0	-0.142857	Amy2a4:chr3:113281815-113282088:-, Amy2a4:chr3:113281958-113282097:-	Amy2a4	NA	NA	1	NA	FALSE
836	1	NA	0.5	0.428571	0.0714286	TRUE	0.287682	1 vs 2	0.142857	1 vs 2	0	-0.142857	Amy2a5:chr3:113249148-113249422:-, Amy2a5:chr3:113249292-113249429:-	Amy2a5	NA	NA	1	NA	FALSE
837	1	NA	1	0.928571	0.0714286	TRUE	Inf	1 vs 2	0.142857	1 vs 2	1	0.857143	Casr:chr16:36490516-36490949:-, Casr:chr16:36493631-36494038:-	Casr	NA	NA	1	NA	FALSE
838	0.917856	NA	0.464286	0.428571	0.0357143	TRUE	0.510826	1 vs 2	0.142857	1 vs 2	0.142857	0	Tph1:chr7:46644641-46644954:-, Tph1:chr7:46647109-46647326:-, Tph1:chr7:46647149-46647503:-	Tph1	NA	NA	0.917856	NA	FALSE
839	1	NA	0.5	0.428571	0.0714286	TRUE	0.287682	1 vs 2	0.142857	1 vs 2	0	-0.142857	Zfp217:chr2:170108643-170108993:-, Zfp217:chr2:170108986-170109429:-	Zfp217	NA	NA	1	NA	FALSE
840	1	NA	0.5	0.428571	0.0714286	TRUE	0.287682	2 vs 1	0.142857	2 vs 1	0	-0.142857	Ifit1:chr19:34649063-34649580:+, Ifit1:chr19:34649597-34650073:+	Ifit1	NA	NA	1	NA	FALSE
841	1	NA	1	0.928571	0.0714286	TRUE	Inf	1 vs 2	0.142857	1 vs 2	1	0.857143	Kif7:chr7:79698067-79698407:-, Kif7:chr7:79698082-79698679:-	Kif7	NA	NA	1	NA	FALSE
842	0.0613971	0.0554207	0.710784	0.639361	0.0714237	TRUE	0.326606	2 vs 1	0.142847	2 vs 1	0.421569	0.278721	Rab23:chr1:33740309-33740812:+, Rab23:chr1:33742187-33742565:+	Rab23	NA	NA	0.0613971	NA	FALSE
843	0.00288029	0.00343561	0.783333	0.711927	0.0714067	FALSE	0.380439	2 vs 1	0.142813	2 vs 1	0.566667	0.423853	Atmin:chr8:116957857-116958303:+, Atmin:chr8:116960060-116960491:+	Atmin	0.0404135	0.0512909	0.00343561	0.0610795	FALSE
844	0.0563183	0.0889696	0.933884	0.8625	0.0713843	TRUE	0.811735	1 vs 2	0.142769	1 vs 2	0.867769	0.725	2310034G01Rik:chr19:46348161-46348556:-, 2310034G01Rik:chr19:46348393-46348852:-	2310034G01Rik	NA	NA	0.0889696	NA	FALSE
845	0.00038845	0.00205382	0.35634	0.284979	0.0713617	FALSE	0.328615	1 vs 2	0.142723	1 vs 2	-0.287319	-0.430043	Tsr2:chrX:151087093-151087450:-, Tsr2:chrX:151089439-151089832:-	Tsr2	0.00821941	0.0355363	0.00205382	0.0419149	FALSE
846	0.0301277	0.0605445	0.283455	0.273508	0.00994698	TRUE	-1.51551	7 vs 6	0.142712	3 vs 1	0.171533	0.028821	Gdap2:chr3:100202081-100202511:+, Gdap2:chr3:100205802-100206527:+, Gdap2:chr3:100206228-100206671:+, Gdap2:chr3:100206412-100206677:+, Gdap2:chr3:100206578-100207056:+, Gdap2:chr3:100207594-100208075:+, Gdap2:chr3:100208283-100209008:+	Gdap2	NA	NA	0.0605445	NA	FALSE
847	0.380273	0.492206	0.550781	0.516725	0.0340559	TRUE	1.07058	1 vs 4	0.142606	1 vs 4	0.125	-0.0176056	Fam228b:chr12:4738856-4739130:-, Fam228b:chr12:4739358-4740507:-, Fam228b:chr12:4739852-4740186:-, Fam228b:chr12:4746158-4746574:-, Fam228b:chr12:4747858-4748265:-	Fam228b	NA	NA	0.492206	NA	FALSE
848	0.345255	0.515478	0.393617	0.355172	0.0384446	TRUE	0.716678	1 vs 3	0.142553	2 vs 3	0.542553	0.4	Btbd19:chr4:117117228-117117599:-, Btbd19:chr4:117119168-117119561:-, Btbd19:chr4:117119789-117120253:-	Btbd19	NA	NA	0.515478	NA	FALSE
849	0.00235284	0.00808807	0.170833	0.0996276	0.0712058	FALSE	0.621637	2 vs 1	0.142412	2 vs 1	-0.658333	-0.800745	Krit1:chr5:3840956-3841452:+, Krit1:chr5:3845145-3845637:+	Krit1	0.0342403	0.0881251	0.00808807	0.10981	FALSE
850	0.0832493	NA	0.721239	0.654817	0.0664224	TRUE	0.732198	2 vs 1	0.142263	2 vs 1	0.185841	0.043578	Ncoa3:chr2:166070516-166070999:+, Ncoa3:chr2:166071064-166071522:+, Ncoa3:chr2:166072855-166073242:+	Ncoa3	NA	NA	0.0832493	NA	FALSE
851	0.326421	NA	0.520548	0.449438	0.0711097	TRUE	0.285179	2 vs 1	0.142219	2 vs 1	0.0410959	-0.101124	Kctd7:chr5:130154405-130154973:+, Kctd7:chr5:130154915-130155141:+	Kctd7	NA	NA	0.326421	NA	FALSE
852	0.203025	0.352034	0.337079	0.265993	0.0710854	TRUE	0.338707	1 vs 2	0.142171	1 vs 2	-0.325843	-0.468013	Ikzf4:chr10:128630825-128631203:-, Ikzf4:chr10:128632409-128632823:-	Ikzf4	NA	NA	0.352034	NA	FALSE
853	0.0298763	0.094557	0.180556	0.109565	0.0709903	TRUE	0.582602	2 vs 1	0.141981	2 vs 1	-0.638889	-0.78087	2610021A01Rik:chr7:41628136-41628582:+, 2610021A01Rik:chr7:41630275-41630703:+	2610021A01Rik	NA	NA	0.094557	NA	FALSE
854	0.114788	NA	0.91954	0.848684	0.070856	TRUE	0.711798	2 vs 1	0.141712	2 vs 1	0.83908	0.697368	Ccdc93:chr1:121501186-121501669:+, Ccdc93:chr1:121506071-121506497:+	Ccdc93	NA	NA	0.114788	NA	FALSE
855	0.339485	0.542891	0.482955	0.496283	-0.013328	TRUE	-1.59505	2 vs 5	0.141264	1 vs 3	0	-0.141264	Fads6:chr11:115278627-115279028:-, Fads6:chr11:115279149-115279579:-, Fads6:chr11:115279557-115280027:-, Fads6:chr11:115280587-115281025:-, Fads6:chr11:115282861-115283215:-	Fads6	NA	NA	0.542891	NA	FALSE
856	0.639515	NA	0.833333	0.762887	0.0704467	TRUE	0.440867	2 vs 1	0.140893	2 vs 1	0.666667	0.525773	Ovgp1:chr3:105986756-105987399:+, Ovgp1:chr3:105987080-105987427:+	Ovgp1	NA	NA	0.639515	NA	FALSE
857	0.288215	NA	0.94	0.869565	0.0704348	TRUE	0.854415	2 vs 1	0.14087	2 vs 1	0.88	0.73913	Lhfpl5:chr17:28582930-28583075:+, Lhfpl5:chr17:28583238-28583576:+	Lhfpl5	NA	NA	0.288215	NA	FALSE
858	0.0482451	NA	0.153409	0.131255	0.0221546	TRUE	-0.850693	1 vs 2	0.140781	2 vs 3	-0.590909	-0.73169	Vgll4:chr6:114859886-114860290:-, Vgll4:chr6:114861376-114861797:-, Vgll4:chr6:114862034-114862463:-	Vgll4	NA	NA	0.0482451	NA	FALSE
859	0.798592	NA	0.727273	0.654088	0.0731847	TRUE	Inf	2 vs 1	0.140652	4 vs 1	0.272727	0.132075	Cdnf:chr2:3523849-3524218:+, Cdnf:chr2:3525271-3525700:+, Cdnf:chr2:3525906-3526375:+, Cdnf:chr2:3527607-3527983:+	Cdnf	NA	NA	0.798592	NA	FALSE
860	0.189384	0.329263	0.736196	0.7	0.0361963	TRUE	0.447912	4 vs 2	0.140224	4 vs 3	-0.134969	-0.275194	Celf6:chr9:59604871-59605064:+, Celf6:chr9:59604911-59605292:+, Celf6:chr9:59605920-59606393:+, Celf6:chr9:59606735-59607292:+	Celf6	NA	NA	0.329263	NA	FALSE
861	0.550493	NA	0.375	0.332432	0.0425676	TRUE	0.900787	3 vs 1	0.140203	2 vs 1	0.4375	0.297297	Gcfc2:chr6:81958100-81958594:+, Gcfc2:chr6:81958584-81959192:+, Gcfc2:chr6:81958429-81959547:+	Gcfc2	NA	NA	0.550493	NA	FALSE
862	0.203052	0.156112	0.863905	0.830925	0.0329805	TRUE	1.71172	3 vs 5	0.140182	1 vs 2	0.43787	0.297688	Ttc9c:chr19:8809002-8809435:-, Ttc9c:chr19:8810085-8810484:-, Ttc9c:chr19:8810997-8811767:-, Ttc9c:chr19:8811076-8811665:-, Ttc9c:chr19:8811485-8811900:-	Ttc9c	NA	NA	0.203052	NA	FALSE
863	0.0255397	0.0872053	0.24375	0.216639	0.0271115	TRUE	3.09104	5 vs 3	0.139865	2 vs 1	0.025	-0.114865	Vrk1:chr12:106074908-106075230:+, Vrk1:chr12:106075049-106075417:+, Vrk1:chr12:106076226-106076658:+, Vrk1:chr12:106077017-106077482:+, Vrk1:chr12:106077922-106078403:+	Vrk1	NA	NA	0.0872053	NA	FALSE
864	0.674514	NA	0.682353	0.658373	0.0239797	TRUE	Inf	2 vs 1	0.1396	3 vs 2	0.235294	0.0956938	Kif9:chr9:110523396-110523660:+, Kif9:chr9:110523669-110524216:+, Kif9:chr9:110523898-110524260:+, Kif9:chr9:110523894-110524505:+, Kif9:chr9:110524088-110524444:+, Kif9:chr9:110524807-110525179:+	Kif9	NA	NA	0.674514	NA	FALSE
865	0.000155522	0.00318641	0.184896	0.115237	0.0696585	FALSE	0.554802	1 vs 2	0.139317	1 vs 2	-0.630208	-0.769525	Slbp:chr5:33635050-33635208:-, Slbp:chr5:33640013-33640420:-	Slbp	0.00388693	0.0483312	0.00318641	0.0584571	FALSE
866	0.193484	0.126161	0.684211	0.614553	0.0696572	TRUE	0.353499	1 vs 3	0.139314	1 vs 3	0.368421	0.229107	Tet1:chr10:62804570-62804915:-, Tet1:chr10:62811654-62812067:-, Tet1:chr10:62812313-62812732:-	Tet1	NA	NA	0.193484	NA	FALSE
867	0.0159063	0.027309	0.315789	0.246246	0.0695432	FALSE	0.345544	2 vs 1	0.139086	2 vs 1	-0.368421	-0.507508	Atg5:chr10:44363239-44363690:+, Atg5:chr10:44363914-44364309:+	Atg5	0.123839	0.185767	0.027309	0.236655	FALSE
868	0.0483596	0.103447	0.830601	0.761111	0.06949	FALSE	0.431113	2 vs 1	0.13898	2 vs 1	0.661202	0.522222	Clcc1:chr3:108676882-108677025:+, Clcc1:chr3:108678460-108678840:+	Clcc1	0.248203	0.394831	0.103447	0.501108	FALSE
869	0.249594	NA	0.380435	0.308824	0.0716113	TRUE	0.757442	4 vs 3	0.138747	4 vs 1	-0.184783	-0.323529	Sfxn2:chr19:46595012-46595181:+, Sfxn2:chr19:46595025-46595295:+, Sfxn2:chr19:46595823-46596202:+, Sfxn2:chr19:46596519-46596939:+	Sfxn2	NA	NA	0.249594	NA	FALSE
870	0.217899	0.355409	0.666667	0.597365	0.0693021	TRUE	0.522622	3 vs 1	0.138604	3 vs 1	0.333333	0.194729	Rbm45:chr2:76380439-76380628:+, Rbm45:chr2:76383368-76383679:+, Rbm45:chr2:76383495-76383768:+	Rbm45	NA	NA	0.355409	NA	FALSE
871	0.0678262	0.0843401	0.707071	0.637869	0.0692017	TRUE	0.315073	2 vs 1	0.138403	2 vs 1	0.414141	0.275738	2700081O15Rik:chr19:7425105-7425618:+, 2700081O15Rik:chr19:7425530-7425904:+	2700081O15Rik	NA	NA	0.0843401	NA	FALSE
872	0.471677	NA	0.489362	0.420233	0.0691282	TRUE	0.279255	1 vs 2	0.138256	1 vs 2	-0.0212766	-0.159533	Ccdc85c:chr12:108203598-108203819:-, Ccdc85c:chr12:108203598-108203991:-	Ccdc85c	NA	NA	0.471677	NA	FALSE
873	0.00948113	0.026267	0.808511	0.739417	0.0690934	FALSE	0.39742	1 vs 2	0.138187	1 vs 2	0.617021	0.478835	Pspc1:chr14:56722402-56722811:-, Pspc1:chr14:56722697-56723189:-	Pspc1	0.0913419	0.181608	0.026267	0.2317	FALSE
874	0.0618154	0.0846616	0.689243	0.620178	0.069065	TRUE	0.306279	1 vs 2	0.13813	1 vs 2	0.378486	0.240356	Tm7sf2:chr19:6062817-6063130:-, Tm7sf2:chr19:6066099-6066486:-	Tm7sf2	NA	NA	0.0846616	NA	FALSE
875	0.129695	0.161866	0.8	0.731034	0.0689655	TRUE	0.386417	2 vs 1	0.137931	2 vs 1	0.6	0.462069	Ccdc137:chr11:120463279-120463871:+, Ccdc137:chr11:120463991-120464400:+	Ccdc137	NA	NA	0.161866	NA	FALSE
876	0.000205005	0.00025657	0.732725	0.66386	0.0688651	FALSE	0.327949	2 vs 1	0.13773	2 vs 1	0.46545	0.32772	5730409E04Rik:chr4:126613031-126613500:+, 5730409E04Rik:chr4:126613974-126614395:+	5730409E04Rik	0.00480995	0.00727451	0.00025657	0.00827018	FALSE
877	0.185311	NA	0.152542	0.0837209	0.0688214	TRUE	0.678034	1 vs 2	0.137643	1 vs 2	-0.694915	-0.832558	Helq:chr5:100761760-100762085:-, Helq:chr5:100762087-100762511:-	Helq	NA	NA	0.185311	NA	FALSE
878	9.67491e-05	0.00117755	0.429336	0.360797	0.0685394	FALSE	0.287348	1 vs 2	0.137079	1 vs 2	-0.141328	-0.278407	Blcap:chr2:157556348-157556570:-, Blcap:chr2:157556348-157556762:-	Blcap	0.00271291	0.0234487	0.00117755	0.027533	FALSE
879	0.228274	NA	0.843373	0.774834	0.0685391	TRUE	0.447732	1 vs 2	0.137078	1 vs 2	0.686747	0.549669	Fnbp1:chr2:31026536-31027242:-, Fnbp1:chr2:31029549-31029981:-	Fnbp1	NA	NA	0.228274	NA	FALSE
880	0.0737748	0.13624	0.464583	0.394872	0.0697115	TRUE	0.635699	4 vs 2	0.137067	4 vs 1	-0.090625	-0.227692	Cdh18:chr15:23474367-23474765:+, Cdh18:chr15:23475575-23476137:+, Cdh18:chr15:23475910-23476289:+, Cdh18:chr15:23476018-23476319:+	Cdh18	NA	NA	0.13624	NA	FALSE
881	0.14264	0.202707	0.435606	0.36711	0.0684964	TRUE	0.457152	3 vs 1	0.136993	3 vs 1	-0.128788	-0.265781	Lzic:chr4:149496270-149496716:+, Lzic:chr4:149498071-149498526:+, Lzic:chr4:149499481-149499936:+	Lzic	NA	NA	0.202707	NA	FALSE
882	0.74649	0.850956	0.728723	0.666916	0.0618072	TRUE	0.677616	5 vs 2	0.136833	5 vs 4	0.340426	0.203593	Cntln:chr4:84956888-84957447:+, Cntln:chr4:84957241-84957686:+, Cntln:chr4:84958157-84958635:+, Cntln:chr4:85130930-85131344:+, Cntln:chr4:85131530-85131930:+	Cntln	NA	NA	0.850956	NA	FALSE
883	0.00111241	0.004812	0.533026	0.464648	0.0683778	FALSE	0.27394	1 vs 2	0.136756	1 vs 2	0.0660522	-0.0707033	Rit2:chr18:30974314-30974676:-, Rit2:chr18:30974886-30975371:-	Rit2	0.0193772	0.0603557	0.004812	0.0747593	FALSE
884	0.88612	0.789396	0.547619	0.544619	0.00299963	TRUE	Inf	1 vs 2	0.13667	1 vs 2	0.357143	0.220472	Lrrc74b:chr16:17543007-17543342:-, Lrrc74b:chr16:17543148-17543572:-, Lrrc74b:chr16:17543553-17543944:-, Lrrc74b:chr16:17543781-17544208:-, Lrrc74b:chr16:17544446-17544816:-, Lrrc74b:chr16:17545082-17545630:-, Lrrc74b:chr16:17545440-17545701:-	Lrrc74b	NA	NA	0.88612	NA	FALSE
885	0.69632	NA	0.636364	0.568075	0.0682885	TRUE	0.285614	2 vs 1	0.136577	2 vs 1	0.272727	0.13615	Prr18:chr17:8342892-8343539:+, Prr18:chr17:8343723-8344113:+	Prr18	NA	NA	0.69632	NA	FALSE
886	1	NA	0.75	0.681818	0.0681818	TRUE	0.336472	2 vs 1	0.136364	2 vs 1	0.5	0.363636	Col11a2:chr17:34065722-34066237:+, Col11a2:chr17:34066304-34066690:+	Col11a2	NA	NA	1	NA	FALSE
887	0.0143862	NA	0.130841	0.0627376	0.0681035	TRUE	0.810459	2 vs 1	0.136207	2 vs 1	-0.738318	-0.874525	Ppp4r4:chr12:103613393-103613889:+, Ppp4r4:chr12:103614044-103614523:+	Ppp4r4	NA	NA	0.0143862	NA	FALSE
888	0.354048	0.647635	0.816667	0.756711	0.0599553	TRUE	0.939821	5 vs 1	0.135943	5 vs 4	0.0777778	-0.0581655	Alg13:chrX:144323861-144324248:+, Alg13:chrX:144324122-144324541:+, Alg13:chrX:144324165-144324996:+, Alg13:chrX:144324790-144325251:+, Alg13:chrX:144374060-144374494:+	Alg13	NA	NA	0.647635	NA	FALSE
889	0.273634	0.508505	0.8125	0.744584	0.0679157	TRUE	0.396404	2 vs 1	0.135831	2 vs 1	0.625	0.489169	Tnnc1:chr14:31211259-31211473:+, Tnnc1:chr14:31211429-31211733:+	Tnnc1	NA	NA	0.508505	NA	FALSE
890	0.00379734	0.00811871	0.684631	0.65348	0.0311509	FALSE	1.13653	2 vs 4	0.135757	2 vs 3	0.407186	0.271429	Hnrnpul1:chr7:25721130-25721487:-, Hnrnpul1:chr7:25721431-25721792:-, Hnrnpul1:chr7:25721780-25722190:-, Hnrnpul1:chr7:25736599-25736831:-	Hnrnpul1	0.0486879	0.0881251	0.00811871	0.10981	FALSE
891	0.191447	0.23	0.202899	0.135135	0.0677634	TRUE	0.488022	1 vs 2	0.135527	1 vs 2	-0.594203	-0.72973	Fbxo4:chr15:3963563-3963959:-, Fbxo4:chr15:3965406-3965821:-	Fbxo4	NA	NA	0.23	NA	FALSE
892	7.55085e-06	0.000182004	0.307882	0.278043	0.0298391	FALSE	0.713167	3 vs 8	0.135241	7 vs 8	0.0541872	-0.081054	Mau2:chr8:70012592-70013149:-, Mau2:chr8:70013464-70013746:-, Mau2:chr8:70013958-70014502:-, Mau2:chr8:70014465-70014918:-, Mau2:chr8:70014836-70015296:-, Mau2:chr8:70016081-70016476:-, Mau2:chr8:70017214-70017392:-, Mau2:chr8:70018532-70018917:-	Mau2	0.000286186	0.00543436	0.000182004	0.00615424	FALSE
893	0.779298	NA	0.545455	0.47792	0.0675347	TRUE	0.329538	1 vs 3	0.135069	1 vs 3	0.0909091	-0.0441604	Tle1:chr4:72117749-72118152:-, Tle1:chr4:72118140-72118585:-, Tle1:chr4:72157516-72157951:-	Tle1	NA	NA	0.779298	NA	FALSE
894	0.000870006	0.222882	0.385246	0.354091	0.031155	TRUE	0.88761	1 vs 2	0.134724	1 vs 2	-0.401639	-0.536364	Nelfa:chr5:33897891-33898242:-, Nelfa:chr5:33898130-33898522:-, Nelfa:chr5:33898334-33898833:-	Nelfa	NA	NA	0.222882	NA	FALSE
895	0.00173666	0.00471506	0.697092	0.629742	0.0673505	FALSE	0.32954	1 vs 3	0.134701	1 vs 3	0.394184	0.259483	Nfyb:chr10:82748695-82749196:-, Nfyb:chr10:82749892-82750409:-, Nfyb:chr10:82750229-82750534:-	Nfyb	0.0276024	0.0595829	0.00471506	0.0742569	FALSE
896	0.349049	0.484901	0.627358	0.560086	0.0672727	TRUE	0.378654	2 vs 1	0.134545	3 vs 1	0.254717	0.120172	Dcbld1:chr10:52319860-52320382:+, Dcbld1:chr10:52320123-52320494:+, Dcbld1:chr10:52320990-52321378:+	Dcbld1	NA	NA	0.484901	NA	FALSE
897	0.743819	NA	0.555556	0.537736	0.0178197	TRUE	Inf	2 vs 1	0.134172	2 vs 1	0.888889	0.754717	Rsph4a:chr10:33914352-33914947:+, Rsph4a:chr10:33915468-33915947:+, Rsph4a:chr10:33915837-33916588:+	Rsph4a	NA	NA	0.743819	NA	FALSE
898	0.531941	NA	0.25	0.183007	0.0669935	TRUE	0.397497	1 vs 2	0.133987	1 vs 2	-0.5	-0.633987	Rbms2:chr10:128129464-128129840:-, Rbms2:chr10:128133156-128133553:-	Rbms2	NA	NA	0.531941	NA	FALSE
899	0.794306	NA	0.25	0.183099	0.0669014	TRUE	0.396881	2 vs 1	0.133803	2 vs 1	-0.5	-0.633803	Map4k1:chr7:29002889-29003097:+, Map4k1:chr7:29003022-29003278:+	Map4k1	NA	NA	0.794306	NA	FALSE
900	0.000224172	0.000425148	0.47446	0.450492	0.0239672	FALSE	0.690054	2 vs 3	0.13368	2 vs 3	0.833006	0.699326	Ntn3:chr17:24201992-24202329:-, Ntn3:chr17:24203803-24204208:-, Ntn3:chr17:24206098-24206607:-	Ntn3	0.00522412	0.0105474	0.000425148	0.0125328	FALSE
901	0.153265	0.122472	0.391626	0.358716	0.03291	TRUE	0.326131	2 vs 1	0.133565	2 vs 1	0.0344828	-0.0990826	Tor1aip2:chr1:156052413-156052845:+, Tor1aip2:chr1:156053131-156053581:+, Tor1aip2:chr1:156068443-156068873:+	Tor1aip2	NA	NA	0.153265	NA	FALSE
902	1.93457e-09	3.36938e-08	0.526175	0.459397	0.0667783	FALSE	0.267567	2 vs 1	0.133557	2 vs 1	0.05235	-0.0812065	Epb41l1:chr2:156540457-156540887:+, Epb41l1:chr2:156542825-156543214:+	Epb41l1	1.28314e-07	2.32006e-06	3.36938e-08	2.47255e-06	FALSE
903	0.273778	NA	0.360465	0.293689	0.0667758	TRUE	0.304187	1 vs 2	0.133552	1 vs 2	-0.27907	-0.412621	Alg12:chr15:88805238-88805449:-, Alg12:chr15:88805238-88805654:-	Alg12	NA	NA	0.273778	NA	FALSE
904	0.0854277	0.0569498	0.590076	0.538141	0.0519343	TRUE	Inf	1 vs 7	0.133359	3 vs 9	0.184466	0.0511073	Msi2:chr11:88339893-88340123:-, Msi2:chr11:88340034-88340556:-, Msi2:chr11:88341662-88341984:-, Msi2:chr11:88341899-88342387:-, Msi2:chr11:88342471-88343022:-, Msi2:chr11:88342955-88343455:-, Msi2:chr11:88343444-88343842:-, Msi2:chr11:88343722-88344350:-, Msi2:chr11:88344422-88344734:-, Msi2:chr11:88347009-88347146:-	Msi2	NA	NA	0.0854277	NA	FALSE
905	1	NA	1	0.933333	0.0666667	TRUE	Inf	1 vs 2	0.133333	1 vs 2	1	0.866667	Bard1:chr1:71027479-71027903:-, Bard1:chr1:71030308-71030685:-	Bard1	NA	NA	1	NA	FALSE
906	1	NA	1	0.933333	0.0666667	TRUE	Inf	1 vs 2	0.133333	1 vs 2	1	0.866667	Tcfl5:chr2:180621926-180622291:-, Tcfl5:chr2:180621882-180622607:-	Tcfl5	NA	NA	1	NA	FALSE
907	0.916326	NA	0.814815	0.75	0.0648148	TRUE	Inf	1 vs 2	0.133333	1 vs 4	0.666667	0.533333	Tmem170:chr8:111862979-111863392:-, Tmem170:chr8:111864613-111865102:-, Tmem170:chr8:111864801-111865345:-, Tmem170:chr8:111865697-111866220:-	Tmem170	NA	NA	0.916326	NA	FALSE
908	0.328191	NA	0.972222	0.90566	0.0665618	TRUE	1.29358	2 vs 1	0.133124	2 vs 1	0.944444	0.811321	Slc39a2:chr14:51895253-51895842:+, Slc39a2:chr14:51895477-51895827:+	Slc39a2	NA	NA	0.328191	NA	FALSE
909	0.12795	NA	0.8	0.733444	0.0665563	TRUE	0.374129	1 vs 2	0.133113	1 vs 2	0.6	0.466887	Osgin2:chr4:15997162-15997591:-, Osgin2:chr4:15997846-15998305:-	Osgin2	NA	NA	0.12795	NA	FALSE
910	1.54543e-09	1.01135e-07	0.315039	0.25015	0.0648891	FALSE	0.631179	4 vs 1	0.133043	4 vs 1	-0.426977	-0.56002	Ppp1r7:chr1:93364864-93365335:+, Ppp1r7:chr1:93365184-93365554:+, Ppp1r7:chr1:93367222-93367658:+, Ppp1r7:chr1:93373116-93373489:+	Ppp1r7	1.06604e-07	6.31909e-06	1.01135e-07	6.708e-06	FALSE
911	0.10297	0.253439	0.414336	0.349781	0.064555	TRUE	0.714883	5 vs 2	0.132951	5 vs 2	-0.328671	-0.461623	Pex10:chr4:155071649-155071852:+, Pex10:chr4:155072016-155072377:+, Pex10:chr4:155071924-155072316:+, Pex10:chr4:155071734-155072712:+, Pex10:chr4:155073780-155074159:+	Pex10	NA	NA	0.253439	NA	FALSE
912	0.00715621	0.00474988	0.6525	0.624671	0.0278293	TRUE	2.24058	6 vs 2	0.132934	6 vs 5	0.2	0.0670659	Zfp160:chr17:21020470-21020959:+, Zfp160:chr17:21021247-21021671:+, Zfp160:chr17:21027515-21028108:+, Zfp160:chr17:21028367-21028952:+, Zfp160:chr17:21031353-21031688:+, Zfp160:chr17:21042644-21043070:+	Zfp160	NA	NA	0.00715621	NA	FALSE
913	0.41912	NA	0.825	0.766915	0.0580853	TRUE	Inf	1 vs 4	0.132392	1 vs 3	0.4125	0.280108	Clmn:chr12:104763114-104763469:-, Clmn:chr12:104764711-104765159:-, Clmn:chr12:104766257-104766680:-, Clmn:chr12:104768701-104769079:-, Clmn:chr12:104771708-104772053:-	Clmn	NA	NA	0.41912	NA	FALSE
914	3.58848e-06	2.81201e-06	0.69616	0.662715	0.0334452	FALSE	-0.490519	2 vs 4	0.132375	1 vs 3	0.215359	0.082984	Gabrg2:chr11:41910124-41910587:-, Gabrg2:chr11:41911203-41911658:-, Gabrg2:chr11:41911636-41912123:-, Gabrg2:chr11:41914523-41914930:-	Gabrg2	0.000146162	0.000141608	3.58848e-06	0.000187525	FALSE
915	0.860547	NA	0.416667	0.352941	0.0637255	TRUE	#NAME?	3 vs 1	0.132353	4 vs 1	0	-0.132353	Lgals4:chr7:28841391-28841714:+, Lgals4:chr7:28841934-28842135:+, Lgals4:chr7:28845584-28845717:+, Lgals4:chr7:28845747-28845954:+	Lgals4	NA	NA	0.860547	NA	FALSE
916	0.406935	0.421756	0.442177	0.376649	0.0655274	TRUE	#NAME?	5 vs 1	0.132038	6 vs 1	0.183673	0.0516351	Tmem260:chr14:48447901-48448450:+, Tmem260:chr14:48448195-48448604:+, Tmem260:chr14:48512225-48512899:+, Tmem260:chr14:48512443-48513026:+, Tmem260:chr14:48512988-48513178:+, Tmem260:chr14:48514739-48515272:+, Tmem260:chr14:48516147-48516601:+	Tmem260	NA	NA	0.421756	NA	FALSE
917	0.412424	0.552919	0.74359	0.725248	0.0183422	TRUE	-0.543615	2 vs 1	0.132013	3 vs 2	0.166667	0.0346535	Socs4:chr14:47290414-47291452:+, Socs4:chr14:47293861-47294290:+, Socs4:chr14:47295710-47296115:+	Socs4	NA	NA	0.552919	NA	FALSE
918	0.00561061	0.00637232	0.335789	0.269815	0.0659741	FALSE	0.361686	1 vs 3	0.131948	1 vs 3	-0.328421	-0.460369	Crbn:chr6:106778245-106778614:-, Crbn:chr6:106778811-106779249:-, Crbn:chr6:106780132-106780584:-	Crbn	0.0645033	0.0750682	0.00637232	0.0921485	FALSE
919	0.0370569	0.394594	0.571272	0.502121	0.0691513	TRUE	0.791796	2 vs 5	0.131914	1 vs 4	0.0131579	-0.118756	Me2:chr18:73764943-73765290:-, Me2:chr18:73768587-73769126:-, Me2:chr18:73769680-73770065:-, Me2:chr18:73769922-73770476:-, Me2:chr18:73770540-73770880:-	Me2	NA	NA	0.394594	NA	FALSE
920	0.619813	NA	0.710526	0.680233	0.0302938	TRUE	0.298406	3 vs 2	0.131732	3 vs 2	0.157895	0.0261628	Snx9:chr17:5930377-5930894:+, Snx9:chr17:5930685-5931067:+, Snx9:chr17:5931572-5932005:+	Snx9	NA	NA	0.619813	NA	FALSE
921	0.858614	NA	0.25	0.184211	0.0657895	TRUE	0.389465	2 vs 1	0.131579	2 vs 1	-0.5	-0.631579	Tnfsf13b:chr8:10035614-10036032:+, Tnfsf13b:chr8:10038706-10039077:+	Tnfsf13b	NA	NA	0.858614	NA	FALSE
922	2.6367e-05	4.54893e-06	0.583268	0.517495	0.0657725	FALSE	0.266193	1 vs 2	0.131545	1 vs 2	0.166535	0.0349901	Commd7:chr2:153618306-153618459:-, Commd7:chr2:153618758-153619229:-	Commd7	0.000842034	0.000212781	2.6367e-05	0.00113675	FALSE
923	0.64918	NA	0.263566	0.242857	0.0207087	TRUE	0.598837	2 vs 4	0.131478	3 vs 4	-0.372093	-0.503571	Zfp459:chr13:67405709-67406038:-, Zfp459:chr13:67405756-67406305:-, Zfp459:chr13:67406119-67406911:-, Zfp459:chr13:67407493-67407932:-	Zfp459	NA	NA	0.64918	NA	FALSE
924	0.63621	NA	0.626667	0.553079	0.0735881	TRUE	#NAME?	3 vs 1	0.131465	6 vs 1	0.52	0.388535	Zfp384:chr6:125036277-125037062:+, Zfp384:chr6:125036760-125037246:+, Zfp384:chr6:125037236-125037678:+, Zfp384:chr6:125037112-125038033:+, Zfp384:chr6:125037808-125038157:+, Zfp384:chr6:125037451-125037949:+, Zfp384:chr6:125037993-125038176:+	Zfp384	NA	NA	0.63621	NA	FALSE
925	0.0863831	0.200256	0.546448	0.480738	0.0657097	TRUE	0.47011	3 vs 1	0.131419	3 vs 1	0.0928962	-0.0385233	Atg7:chr6:114858890-114859255:+, Atg7:chr6:114859547-114859979:+, Atg7:chr6:114860212-114860650:+	Atg7	NA	NA	0.200256	NA	FALSE
926	0.0298155	0.114564	0.814815	0.756065	0.0587501	TRUE	0.95343	2 vs 1	0.131377	2 vs 1	0.037037	-0.0943396	Scyl3:chr1:163953363-163953844:+, Scyl3:chr1:163953632-163954068:+, Scyl3:chr1:163954723-163955126:+	Scyl3	NA	NA	0.114564	NA	FALSE
927	0.0594688	0.117564	0.851852	0.786282	0.06557	TRUE	0.446542	1 vs 2	0.13114	1 vs 2	0.703704	0.572564	Rassf3:chr10:121410294-121410719:-, Rassf3:chr10:121411125-121411546:-	Rassf3	NA	NA	0.117564	NA	FALSE
928	0.336211	0.356952	0.381579	0.387402	-0.00582263	TRUE	0.944027	6 vs 1	0.130943	2 vs 1	0.460526	0.329584	Pygo1:chr9:72945604-72946083:+, Pygo1:chr9:72948672-72949287:+, Pygo1:chr9:72948894-72949178:+, Pygo1:chr9:72951473-72952058:+, Pygo1:chr9:72951818-72952182:+, Pygo1:chr9:72952196-72952585:+	Pygo1	NA	NA	0.356952	NA	FALSE
929	0.059637	0.0518553	0.598174	0.53619	0.061983	TRUE	1.06698	4 vs 1	0.130881	3 vs 1	0.479452	0.348571	Kdm5a:chr6:120439891-120440341:+, Kdm5a:chr6:120441370-120441816:+, Kdm5a:chr6:120441900-120442271:+, Kdm5a:chr6:120444181-120444574:+	Kdm5a	NA	NA	0.059637	NA	FALSE
930	0.281836	0.498994	0.435088	0.366419	0.0686692	TRUE	0.710847	4 vs 1	0.130835	4 vs 1	0.0315789	-0.0992556	2810021J22Rik:chr11:58881902-58882323:+, 2810021J22Rik:chr11:58882776-58883317:+, 2810021J22Rik:chr11:58883959-58884500:+, 2810021J22Rik:chr11:58884202-58884529:+	2810021J22Rik	NA	NA	0.498994	NA	FALSE
931	0.194094	0.318971	0.491319	0.458682	0.0326379	TRUE	0.421288	3 vs 1	0.13076	3 vs 2	-0.317708	-0.448468	Cln8:chr8:14896841-14897380:+, Cln8:chr8:14897547-14898005:+, Cln8:chr8:14901100-14901602:+, Cln8:chr8:14901412-14901720:+	Cln8	NA	NA	0.318971	NA	FALSE
932	0.11715	0.179512	0.576923	0.525228	0.051695	TRUE	1.56916	3 vs 6	0.130583	2 vs 6	0.169231	0.0386473	Syt14:chr1:192885556-192886052:-, Syt14:chr1:192889633-192890345:-, Syt14:chr1:192890531-192890798:-, Syt14:chr1:192891162-192891603:-, Syt14:chr1:192893045-192893484:-, Syt14:chr1:192895156-192895621:-, Syt14:chr1:192895425-192895986:-	Syt14	NA	NA	0.179512	NA	FALSE
933	0.0200335	NA	0.149254	0.0839965	0.0652573	TRUE	0.648779	2 vs 1	0.130515	2 vs 1	-0.701493	-0.832007	Triqk:chr4:12981082-12981521:+, Triqk:chr4:12983511-12983903:+	Triqk	NA	NA	0.0200335	NA	FALSE
934	0.0317475	0.119552	0.186761	0.171779	0.0149821	FALSE	-1.5615	1 vs 2	0.130494	3 vs 4	-0.0851064	-0.2156	Fxn:chr19:24259835-24260269:-, Fxn:chr19:24261187-24261576:-, Fxn:chr19:24261380-24262017:-, Fxn:chr19:24261756-24262136:-	Fxn	0.18977	0.41948	0.119552	0.538298	FALSE
935	0.81792	NA	1	0.934783	0.0652174	TRUE	Inf	1 vs 2	0.130435	1 vs 2	1	0.869565	Klhl11:chr11:100462544-100462973:-, Klhl11:chr11:100462761-100463158:-	Klhl11	NA	NA	0.81792	NA	FALSE
936	0.133472	0.0895387	0.351852	0.303821	0.0480304	TRUE	0.847298	3 vs 1	0.130218	2 vs 1	0.277778	0.14756	Wwp2:chr8:107556846-107557247:+, Wwp2:chr8:107558211-107558655:+, Wwp2:chr8:107558860-107559402:+, Wwp2:chr8:107559297-107559679:+	Wwp2	NA	NA	0.133472	NA	FALSE
937	0.0177532	0.0348818	0.743169	0.678091	0.0650788	FALSE	0.317497	2 vs 1	0.130158	2 vs 1	0.486339	0.356181	Ubxn2b:chr4:6216172-6216638:+, Ubxn2b:chr4:6221290-6221688:+	Ubxn2b	0.13187	0.210916	0.0348818	0.264412	FALSE
938	0.399484	NA	0.854167	0.789091	0.0650758	TRUE	0.448208	2 vs 1	0.130152	2 vs 1	0.708333	0.578182	Zfp960:chr17:17089055-17089599:+, Zfp960:chr17:17089252-17089631:+	Zfp960	NA	NA	0.399484	NA	FALSE
939	0.000104064	0.000254117	0.899306	0.83429	0.065016	FALSE	0.573194	1 vs 2	0.130032	1 vs 2	0.798611	0.668579	Ccni:chr5:93181929-93182294:-, Ccni:chr5:93182642-93183289:-	Ccni	0.00282611	0.00726603	0.000254117	0.00826839	FALSE
940	0.158917	0.771029	0.682222	0.647373	0.0348495	TRUE	0.296413	1 vs 2	0.12994	1 vs 2	0.0888889	-0.0410509	Zfp935:chr13:62452561-62453030:-, Zfp935:chr13:62453038-62453295:-, Zfp935:chr13:62453206-62454020:-	Zfp935	NA	NA	0.771029	NA	FALSE
941	0.158917	0.771029	0.682222	0.647373	0.0348495	TRUE	0.296413	1 vs 2	0.12994	1 vs 2	0.0888889	-0.0410509	Gm49359:chr13:62452561-62453030:-, Gm49359:chr13:62453038-62453295:-, Gm49359:chr13:62453206-62454020:-	Gm49359	NA	NA	0.771029	NA	FALSE
942	0.00408138	0.0083756	0.698242	0.635135	0.0631071	FALSE	0.557882	1 vs 4	0.129931	1 vs 4	0.447266	0.317335	Fbxo28:chr1:182313034-182313458:-, Fbxo28:chr1:182314033-182314447:-, Fbxo28:chr1:182315133-182315556:-, Fbxo28:chr1:182315463-182315987:-, Fbxo28:chr1:182316445-182316880:-	Fbxo28	0.0510025	0.089146	0.0083756	0.111967	FALSE
943	9.40367e-11	1.84394e-08	0.504239	0.439275	0.0649639	FALSE	0.261061	1 vs 2	0.129928	1 vs 2	0.00847745	-0.12145	Hnrnpk:chr13:58391141-58391620:-, Hnrnpk:chr13:58391895-58392312:-	Hnrnpk	8.10831e-09	1.38254e-06	1.84394e-08	1.47901e-06	FALSE
944	1.36707e-06	4.41115e-07	0.396943	0.357672	0.0392715	FALSE	0.352287	2 vs 1	0.129781	2 vs 1	-0.117031	-0.246812	Nrp1:chr8:128502983-128503420:+, Nrp1:chr8:128503853-128504675:+, Nrp1:chr8:128505058-128505542:+	Nrp1	5.96839e-05	2.52258e-05	1.36707e-06	7.60489e-05	FALSE
945	0.00668574	0.0476658	0.353881	0.289011	0.0648699	FALSE	0.298169	2 vs 1	0.12974	2 vs 1	-0.292237	-0.421977	Mul1:chr4:138439508-138439961:+, Mul1:chr4:138441866-138442305:+	Mul1	0.072343	0.255106	0.0476658	0.314338	FALSE
946	0.0483	0.119862	0.207317	0.142494	0.0648234	TRUE	0.453557	2 vs 1	0.129647	2 vs 1	-0.585366	-0.715013	St7l:chr3:104926447-104926903:+, St7l:chr3:104929670-104930116:+	St7l	NA	NA	0.119862	NA	FALSE
947	0.117685	0.189176	0.290476	0.296562	-0.00608541	TRUE	-1.09861	7 vs 5	0.129203	3 vs 2	0.265306	0.136103	Mettl16:chr11:74817448-74817969:+, Mettl16:chr11:74817756-74818162:+, Mettl16:chr11:74818230-74818740:+, Mettl16:chr11:74825269-74825610:+, Mettl16:chr11:74825116-74825623:+, Mettl16:chr11:74825325-74825944:+, Mettl16:chr11:74828147-74828525:+	Mettl16	NA	NA	0.189176	NA	FALSE
948	0.824707	NA	0.318627	0.284906	0.0337218	TRUE	0.463044	3 vs 5	0.129042	3 vs 5	0.0196078	-0.109434	Ybey:chr10:76459567-76459724:-, Ybey:chr10:76459567-76459913:-, Ybey:chr10:76459894-76460444:-, Ybey:chr10:76461131-76461532:-, Ybey:chr10:76462107-76462486:-	Ybey	NA	NA	0.824707	NA	FALSE
949	0.0524784	0.104343	0.461905	0.454219	0.00768573	TRUE	0.923139	3 vs 2	0.128665	3 vs 2	-0.666667	-0.795332	Ascc3:chr10:50618523-50618974:+, Ascc3:chr10:50850823-50851248:+, Ascc3:chr10:50852288-50852750:+	Ascc3	NA	NA	0.104343	NA	FALSE
950	0.0676001	NA	0.141414	0.0771028	0.0643113	TRUE	0.678784	2 vs 1	0.128623	2 vs 1	-0.717172	-0.845794	Zfp354a:chr11:51070827-51071409:+, Zfp354a:chr11:51072178-51072732:+	Zfp354a	NA	NA	0.0676001	NA	FALSE
951	0.0703415	NA	0.825397	0.761111	0.0642857	TRUE	1.36136	3 vs 2	0.128571	3 vs 1	0.650794	0.522222	Hmgcll1:chr9:76134284-76134835:+, Hmgcll1:chr9:76134701-76135178:+, Hmgcll1:chr9:76135950-76136406:+	Hmgcll1	NA	NA	0.0703415	NA	FALSE
952	0.0409574	0.0235809	0.27149	0.232767	0.038723	TRUE	0.520938	4 vs 3	0.128118	2 vs 1	-0.0859599	-0.214078	Aebp2:chr6:140652433-140652873:+, Aebp2:chr6:140653375-140653900:+, Aebp2:chr6:140654280-140654795:+, Aebp2:chr6:140654869-140655414:+, Aebp2:chr6:140655184-140655503:+	Aebp2	NA	NA	0.0409574	NA	FALSE
953	0.113484	NA	1	0.935943	0.0640569	TRUE	Inf	2 vs 1	0.128114	2 vs 1	1	0.871886	Cbfb:chr8:105216960-105217491:+, Cbfb:chr8:105217578-105217989:+	Cbfb	NA	NA	0.113484	NA	FALSE
954	0.165568	0.210888	0.526539	0.542201	-0.0156616	TRUE	0.737453	3 vs 4	0.128103	3 vs 4	0.515924	0.387821	Scfd2:chr5:74204809-74205163:-, Scfd2:chr5:74205201-74205734:-, Scfd2:chr5:74206025-74206445:-, Scfd2:chr5:74456103-74456859:-	Scfd2	NA	NA	0.210888	NA	FALSE
955	0.0298629	0.0889198	0.530303	0.478383	0.0519203	TRUE	0.998071	4 vs 2	0.128045	4 vs 1	0.0143541	-0.113691	Thnsl1:chr2:21213324-21213787:+, Thnsl1:chr2:21213890-21214378:+, Thnsl1:chr2:21214275-21214761:+, Thnsl1:chr2:21214635-21215042:+, Thnsl1:chr2:21218757-21219180:+, Thnsl1:chr2:21221987-21222386:+, Thnsl1:chr2:21227750-21228189:+	Thnsl1	NA	NA	0.0889198	NA	FALSE
956	8.2198e-05	0.000287179	0.471471	0.457862	0.0136091	FALSE	0.503014	3 vs 4	0.127754	3 vs 4	0.364865	0.237111	Cdadc1:chr14:59559368-59559753:-, Cdadc1:chr14:59560249-59560699:-, Cdadc1:chr14:59563893-59564308:-, Cdadc1:chr14:59567663-59568099:-	Cdadc1	0.00234298	0.00800778	0.000287179	0.00917111	FALSE
957	0.154507	0.203291	0.42	0.401593	0.0184073	TRUE	-1.08161	4 vs 3	0.127679	2 vs 1	0.37	0.242321	Pwp1:chr10:85887976-85888421:+, Pwp1:chr10:85888499-85889091:+, Pwp1:chr10:85888782-85889131:+, Pwp1:chr10:85889786-85890164:+	Pwp1	NA	NA	0.203291	NA	FALSE
958	0.536688	NA	0.705882	0.684615	0.021267	TRUE	-1.25276	3 vs 4	0.127602	1 vs 3	0.235294	0.107692	Sgcd:chr11:46971043-46971386:-, Sgcd:chr11:46973483-46973910:-, Sgcd:chr11:46974619-46975043:-, Sgcd:chr11:46979184-46979522:-	Sgcd	NA	NA	0.536688	NA	FALSE
959	0.856044	NA	0.441667	0.395918	0.0457483	TRUE	1.60944	1 vs 5	0.127551	3 vs 5	0.25	0.122449	Taf7:chr18:37640444-37640844:-, Taf7:chr18:37640715-37641199:-, Taf7:chr18:37641993-37642206:-, Taf7:chr18:37642062-37642417:-, Taf7:chr18:37642217-37642652:-, Taf7:chr18:37642496-37642759:-	Taf7	NA	NA	0.856044	NA	FALSE
960	0.0670141	NA	0.977011	0.913319	0.0636923	TRUE	1.39465	2 vs 1	0.127385	2 vs 1	0.954023	0.826638	Cep70:chr9:99264515-99265000:+, Cep70:chr9:99300023-99300404:+	Cep70	NA	NA	0.0670141	NA	FALSE
961	0.917199	NA	0.4	0.378788	0.0212121	TRUE	Inf	1 vs 2	0.127273	1 vs 3	0.4	0.272727	Accs:chr2:93833381-93833811:-, Accs:chr2:93833403-93833930:-, Accs:chr2:93834271-93834675:-, Accs:chr2:93835383-93835807:-	Accs	NA	NA	0.917199	NA	FALSE
962	1	NA	0.2	0.136364	0.0636364	TRUE	0.459532	2 vs 1	0.127273	2 vs 1	-0.6	-0.727273	Kctd14:chr7:97458081-97458539:+, Kctd14:chr7:97459253-97459557:+	Kctd14	NA	NA	1	NA	FALSE
963	0.589427	NA	0.7	0.671622	0.0283784	TRUE	-0.462373	2 vs 3	0.127235	1 vs 2	-0.153846	-0.281081	Xpo4:chr14:57577501-57577852:-, Xpo4:chr14:57577692-57578144:-, Xpo4:chr14:57582226-57582553:-	Xpo4	NA	NA	0.589427	NA	FALSE
964	0.673513	NA	0.416667	0.394737	0.0219298	TRUE	0.449917	3 vs 2	0.127193	3 vs 2	-0.0833333	-0.210526	Ptgs1:chr2:36251376-36251901:+, Ptgs1:chr2:36251896-36252317:+, Ptgs1:chr2:36258217-36258598:+	Ptgs1	NA	NA	0.673513	NA	FALSE
965	0.165247	0.0479757	0.409962	0.386546	0.0234155	TRUE	0.318012	2 vs 3	0.127175	2 vs 3	0.444444	0.317269	Dzip1:chr14:118875447-118875869:-, Dzip1:chr14:118876149-118876648:-, Dzip1:chr14:118876862-118877328:-	Dzip1	NA	NA	0.165247	NA	FALSE
966	0.146759	0.00339664	0.618182	0.600559	0.0176232	TRUE	0.29526	3 vs 2	0.127171	3 vs 2	-0.145455	-0.272626	Aars2:chr17:45520253-45520604:+, Aars2:chr17:45520343-45520800:+, Aars2:chr17:45520525-45520848:+	Aars2	NA	NA	0.146759	NA	FALSE
967	0.499962	NA	0.620253	0.556688	0.0635653	TRUE	0.301647	3 vs 1	0.127131	3 vs 1	0.240506	0.113376	Rbpj:chr5:53655552-53656125:+, Rbpj:chr5:53655692-53656238:+, Rbpj:chr5:53656958-53657418:+	Rbpj	NA	NA	0.499962	NA	FALSE
968	0.0676366	NA	0.154762	0.151155	0.00360679	TRUE	1.63929	3 vs 2	0.127086	3 vs 2	0.178571	0.0514851	Zfp958:chr8:4629140-4629609:+, Zfp958:chr8:4630456-4630935:+, Zfp958:chr8:4631903-4632423:+, Zfp958:chr8:4632237-4632571:+	Zfp958	NA	NA	0.0676366	NA	FALSE
969	0.0313759	NA	1	0.936471	0.0635294	TRUE	Inf	2 vs 1	0.127059	2 vs 1	1	0.872941	Zfp970:chr2:177477183-177477408:+, Zfp970:chr2:177478820-177479250:+	Zfp970	NA	NA	0.0313759	NA	FALSE
970	0.704191	0.786158	0.347826	0.335	0.0128261	TRUE	0.579818	3 vs 2	0.126957	3 vs 2	0.0869565	-0.04	Tlcd1:chr11:78180050-78180563:+, Tlcd1:chr11:78180420-78180822:+, Tlcd1:chr11:78182132-78182531:+	Tlcd1	NA	NA	0.786158	NA	FALSE
971	0.0971179	0.144319	0.343621	0.320565	0.0230569	TRUE	#NAME?	1 vs 3	0.126941	4 vs 6	0.12963	0.00268817	Eri1:chr8:35465253-35465517:-, Eri1:chr8:35465362-35465638:-, Eri1:chr8:35465297-35465756:-, Eri1:chr8:35466273-35466703:-, Eri1:chr8:35467158-35467645:-, Eri1:chr8:35468458-35468865:-, Eri1:chr8:35468629-35469170:-	Eri1	NA	NA	0.144319	NA	FALSE
972	0.626045	NA	0.441964	0.404485	0.0374792	TRUE	1.02096	2 vs 3	0.126661	2 vs 3	0.339286	0.212625	Gm5141:chr13:62771162-62771481:-, Gm5141:chr13:62771399-62771889:-, Gm5141:chr13:62772174-62772532:-, Gm5141:chr13:62772754-62773198:-, Gm5141:chr13:62773173-62773748:-	Gm5141	NA	NA	0.626045	NA	FALSE
973	0.170505	NA	0.833333	0.797192	0.036141	TRUE	0.353824	3 vs 2	0.126643	3 vs 2	0.526882	0.400239	Mest:chr6:30746950-30747588:+, Mest:chr6:30747527-30748095:+, Mest:chr6:30748038-30748466:+	Mest	NA	NA	0.170505	NA	FALSE
974	0.122647	0.155629	0.591429	0.59845	-0.00702149	TRUE	1.0116	4 vs 2	0.126574	3 vs 2	0.188571	0.0619977	Ctdspl2:chr2:122011641-122012139:+, Ctdspl2:chr2:122011984-122012552:+, Ctdspl2:chr2:122012282-122012651:+, Ctdspl2:chr2:122013188-122013653:+, Ctdspl2:chr2:122014926-122015339:+	Ctdspl2	NA	NA	0.155629	NA	FALSE
975	0.0287299	NA	0.876106	0.812821	0.0632857	FALSE	0.48762	1 vs 2	0.126571	1 vs 2	0.752212	0.625641	Nkain1:chr4:130530082-130530489:-, Nkain1:chr4:130531289-130531728:-	Nkain1	0.179836	NA	0.0287299	0.239346	FALSE
976	0.668249	NA	0.771429	0.719424	0.0520041	TRUE	1.09861	3 vs 4	0.126413	1 vs 4	0.428571	0.302158	Zfp791:chr8:85108521-85108895:-, Zfp791:chr8:85109226-85109603:-, Zfp791:chr8:85109183-85110159:-, Zfp791:chr8:85109532-85109890:-	Zfp791	NA	NA	0.668249	NA	FALSE
977	0.134518	NA	0.291322	0.233193	0.058129	TRUE	0.940221	1 vs 2	0.126273	1 vs 5	-0.413223	-0.539496	Rbm12:chr2:156091956-156092305:-, Rbm12:chr2:156092097-156092769:-, Rbm12:chr2:156093264-156093682:-, Rbm12:chr2:156094583-156094938:-, Rbm12:chr2:156094805-156095280:-	Rbm12	NA	NA	0.134518	NA	FALSE
978	0.0443554	0.0985503	0.209302	0.146182	0.0631198	TRUE	0.435726	1 vs 2	0.12624	1 vs 2	-0.581395	-0.707635	Clec11a:chr7:44303691-44304156:-, Clec11a:chr7:44304185-44304639:-	Clec11a	NA	NA	0.0985503	NA	FALSE
979	0.680607	NA	0.711111	0.648098	0.0630133	TRUE	0.310684	3 vs 1	0.126027	3 vs 1	0.422222	0.296196	Slx4ip:chr2:137069368-137069812:+, Slx4ip:chr2:137070415-137070791:+, Slx4ip:chr2:137071570-137072002:+	Slx4ip	NA	NA	0.680607	NA	FALSE
980	0.0255987	0.039737	0.77492	0.712	0.0629196	FALSE	0.331184	2 vs 1	0.125839	2 vs 1	0.549839	0.424	Mfsd5:chr15:102281297-102281794:+, Mfsd5:chr15:102281441-102281786:+	Mfsd5	0.168814	0.225712	0.039737	0.280846	FALSE
981	0.74047	NA	0.142857	0.08	0.0628571	TRUE	0.650588	2 vs 1	0.125714	2 vs 1	-0.714286	-0.84	Cenpu:chr8:46578224-46578709:+, Cenpu:chr8:46580060-46580558:+	Cenpu	NA	NA	0.74047	NA	FALSE
982	4.55785e-11	1.43824e-09	0.244455	0.18163	0.0628255	FALSE	0.376938	1 vs 2	0.125651	1 vs 2	-0.511089	-0.63674	U2af1:chr17:31643792-31644005:-, U2af1:chr17:31647032-31647427:-	U2af1	4.24866e-09	1.34795e-07	1.43824e-09	1.45896e-07	FALSE
983	0.650213	NA	0.583333	0.536131	0.0472028	TRUE	0.906721	1 vs 4	0.125583	1 vs 4	0.0416667	-0.0839161	Tmem241:chr18:11980132-11980515:-, Tmem241:chr18:11981914-11982258:-, Tmem241:chr18:11982185-11982515:-, Tmem241:chr18:11983035-11983564:-	Tmem241	NA	NA	0.650213	NA	FALSE
984	0.72501	NA	0.613793	0.597015	0.0167782	TRUE	Inf	1 vs 6	0.125579	3 vs 6	0.37931	0.253731	Jpt2:chr17:24942115-24942422:-, Jpt2:chr17:24942302-24942933:-, Jpt2:chr17:24942439-24942782:-, Jpt2:chr17:24944061-24944207:-, Jpt2:chr17:24944121-24944686:-, Jpt2:chr17:24944480-24944732:-	Jpt2	NA	NA	0.72501	NA	FALSE
985	0.000102644	0.000755189	0.500426	0.437662	0.0627639	FALSE	0.25236	2 vs 1	0.125528	2 vs 1	0.000852515	-0.124675	Ykt6:chr11:5965916-5966333:+, Ykt6:chr11:5967404-5967781:+	Ykt6	0.00280968	0.0161237	0.000755189	0.0188742	FALSE
986	0.932789	NA	0.67029	0.64207	0.0282203	TRUE	-0.936093	3 vs 6	0.125346	1 vs 4	0.130435	0.00508906	Nsun6:chr2:14990179-14990560:-, Nsun6:chr2:14993885-14994172:-, Nsun6:chr2:14994989-14995612:-, Nsun6:chr2:14995550-14995978:-, Nsun6:chr2:14995719-14996735:-, Nsun6:chr2:14996287-14996602:-, Nsun6:chr2:15037546-15037976:-	Nsun6	NA	NA	0.932789	NA	FALSE
987	0.0105705	NA	0.505435	0.483936	0.021499	TRUE	1.40944	3 vs 2	0.125022	3 vs 2	-0.782609	-0.907631	Zfp710:chr7:80086459-80086920:+, Zfp710:chr7:80092364-80092805:+, Zfp710:chr7:80093496-80093974:+	Zfp710	NA	NA	0.0105705	NA	FALSE
988	1	NA	0.5	0.4375	0.0625	TRUE	0.251314	1 vs 2	0.125	1 vs 2	0	-0.125	Stab1:chr14:31139010-31139297:-, Stab1:chr14:31139173-31139440:-	Stab1	NA	NA	1	NA	FALSE
989	1	NA	1	0.9375	0.0625	TRUE	Inf	2 vs 1	0.125	2 vs 1	1	0.875	Ftcd:chr10:76589186-76589424:+, Ftcd:chr10:76589234-76589592:+	Ftcd	NA	NA	1	NA	FALSE
990	0.0599182	0.095989	0.474765	0.431315	0.0434494	TRUE	0.949577	3 vs 5	0.124936	4 vs 6	-0.0359281	-0.160864	Nvl:chr1:181087124-181087501:-, Nvl:chr1:181088650-181089242:-, Nvl:chr1:181089049-181089502:-, Nvl:chr1:181089851-181090249:-, Nvl:chr1:181090616-181091055:-, Nvl:chr1:181092694-181093329:-, Nvl:chr1:181093347-181093801:-, Nvl:chr1:181093677-181093978:-	Nvl	NA	NA	0.095989	NA	FALSE
991	5.82555e-06	3.32479e-06	0.739489	0.676785	0.0627043	FALSE	0.411703	4 vs 1	0.124752	4 vs 1	0.515766	0.391014	Plcb1:chr2:135472525-135472979:+, Plcb1:chr2:135473123-135473815:+, Plcb1:chr2:135473481-135473874:+, Plcb1:chr2:135474872-135475258:+	Plcb1	0.000228322	0.000162577	5.82555e-06	0.000295475	FALSE
992	0.265187	NA	0.193548	0.131234	0.0623148	TRUE	0.462979	1 vs 2	0.12463	1 vs 2	-0.612903	-0.737533	Zfp408:chr2:91642719-91643158:-, Zfp408:chr2:91643605-91644060:-	Zfp408	NA	NA	0.265187	NA	FALSE
993	0.421136	0.735178	0.655172	0.611111	0.0440613	TRUE	0.567885	3 vs 2	0.124368	3 vs 2	-0.0689655	-0.193333	Farp2:chr1:93587397-93587809:+, Farp2:chr1:93592895-93593348:+, Farp2:chr1:93621316-93621918:+, Farp2:chr1:93621660-93621976:+	Farp2	NA	NA	0.735178	NA	FALSE
994	0.308528	0.512105	0.789855	0.750729	0.0391262	TRUE	0.335907	1 vs 2	0.124118	1 vs 2	0.463768	0.33965	Usp3:chr9:66516164-66516599:-, Usp3:chr9:66517799-66518245:-, Usp3:chr9:66518248-66518690:-	Usp3	NA	NA	0.512105	NA	FALSE
995	0.213739	0.0999527	0.595611	0.587328	0.00828346	TRUE	#NAME?	1 vs 11	0.123929	1 vs 2	0.172414	0.0484848	Wnt2b:chr3:104941753-104942081:-, Wnt2b:chr3:104942513-104942853:-, Wnt2b:chr3:104942954-104943989:-, Wnt2b:chr3:104943899-104944345:-, Wnt2b:chr3:104944343-104944727:-, Wnt2b:chr3:104944522-104944854:-, Wnt2b:chr3:104944752-104945124:-, Wnt2b:chr3:104945037-104945553:-, Wnt2b:chr3:104945127-104945708:-, Wnt2b:chr3:104945587-104945961:-, Wnt2b:chr3:104945842-104946159:-, Wnt2b:chr3:104946214-1049…	Wnt2b	NA	NA	0.213739	NA	FALSE
996	5.5292e-32	5.33933e-23	0.25	0.188054	0.0619456	FALSE	0.36409	1 vs 2	0.123891	1 vs 2	-0.5	-0.623891	Nrxn1:chr17:90033900-90034309:-, Nrxn1:chr17:90036826-90037270:-	Nrxn1	1.12178e-29	1.28678e-20	5.33933e-23	1.31538e-20	FALSE
997	0.579607	NA	0.45	0.38806	0.0619403	TRUE	0.254805	2 vs 1	0.123881	2 vs 1	-0.1	-0.223881	Paox:chr7:140133922-140134343:+, Paox:chr7:140136826-140137257:+	Paox	NA	NA	0.579607	NA	FALSE
998	0.166638	0.288958	0.503226	0.441467	0.061759	TRUE	0.248114	1 vs 2	0.123518	1 vs 2	0.00645161	-0.117066	Otud3:chr4:138891048-138891419:-, Otud3:chr4:138895325-138895742:-	Otud3	NA	NA	0.288958	NA	FALSE
999	0.000572344	7.44997e-05	0.563356	0.493048	0.0703077	FALSE	0.47288	4 vs 1	0.123425	4 vs 1	0.10274	-0.020685	Ahdc1:chr4:133066040-133066495:+, Ahdc1:chr4:133076917-133077170:+, Ahdc1:chr4:133076756-133077744:+, Ahdc1:chr4:133077322-133077551:+	Ahdc1	0.0111576	0.00246433	0.000572344	0.0153024	FALSE
1000	0.125373	0.0620061	0.389189	0.327492	0.0616974	TRUE	0.26883	1 vs 2	0.123395	1 vs 2	-0.221622	-0.345016	Rmnd1:chr10:4401815-4402301:-, Rmnd1:chr10:4403112-4403519:-	Rmnd1	NA	NA	0.125373	NA	FALSE
1001	0.494042	0.596815	0.607143	0.545455	0.0616883	TRUE	0.252997	1 vs 2	0.123377	1 vs 2	0.214286	0.0909091	Kctd8:chr5:69109358-69109816:-, Kctd8:chr5:69109668-69110239:-	Kctd8	NA	NA	0.596815	NA	FALSE
1002	0.460574	NA	0.573913	0.558473	0.0154405	TRUE	-0.985284	4 vs 2	0.123249	6 vs 4	0.228261	0.105012	Wars2:chr3:99216872-99217305:+, Wars2:chr3:99217957-99218446:+, Wars2:chr3:99218806-99219266:+, Wars2:chr3:99219818-99220240:+, Wars2:chr3:99220456-99220933:+, Wars2:chr3:99221429-99221883:+	Wars2	NA	NA	0.460574	NA	FALSE
1003	0.265157	0.389035	0.169492	0.159401	0.010091	TRUE	-0.803813	1 vs 2	0.123078	2 vs 3	-0.525424	-0.648501	Crnkl1:chr2:145917207-145917540:-, Crnkl1:chr2:145917220-145918002:-, Crnkl1:chr2:145918197-145918624:-	Crnkl1	NA	NA	0.389035	NA	FALSE
1004	0.60661	0.767404	0.711538	0.697917	0.0136218	TRUE	0.991443	2 vs 3	0.122997	2 vs 3	0.461538	0.338542	Spef1l:chr7:139972299-139972650:-, Spef1l:chr7:139975472-139975819:-, Spef1l:chr7:139975922-139976139:-	Spef1l	NA	NA	0.767404	NA	FALSE
1005	0.361568	NA	0.972973	0.911565	0.0614083	TRUE	1.25063	1 vs 2	0.122817	1 vs 2	0.945946	0.823129	Glp2r:chr11:67706362-67706819:-, Glp2r:chr11:67709128-67709547:-	Glp2r	NA	NA	0.361568	NA	FALSE
1006	0.249217	NA	0.0869565	0.0714286	0.015528	TRUE	Inf	1 vs 2	0.122671	1 vs 2	0.0869565	-0.0357143	Fndc1:chr17:7736504-7736876:-, Fndc1:chr17:7737620-7738070:-, Fndc1:chr17:7738526-7738942:-	Fndc1	NA	NA	0.249217	NA	FALSE
1007	2.45155e-13	2.23711e-11	0.239733	0.178407	0.0613262	FALSE	0.437435	2 vs 3	0.122652	1 vs 3	-0.520534	-0.643187	Psip1:chr4:83454382-83454863:-, Psip1:chr4:83455636-83456026:-, Psip1:chr4:83461835-83462231:-	Psip1	2.81847e-11	3.0192e-09	2.23711e-11	3.08632e-09	FALSE
1008	0.00178724	0.00795211	0.414516	0.371021	0.0434953	TRUE	1.86075	2 vs 3	0.122368	2 vs 5	-0.393548	-0.515917	Rrnad1:chr3:87922597-87922923:-, Rrnad1:chr3:87922597-87923343:-, Rrnad1:chr3:87922906-87923249:-, Rrnad1:chr3:87923254-87923687:-, Rrnad1:chr3:87923631-87923988:-	Rrnad1	NA	NA	0.00795211	NA	FALSE
1009	0.00819937	0.0150048	0.867758	0.82362	0.0441386	FALSE	0.988717	1 vs 3	0.122313	1 vs 2	0.508816	0.386503	Bag4:chr8:25764502-25764873:-, Bag4:chr8:25767066-25767644:-, Bag4:chr8:25767287-25767803:-	Bag4	0.0836676	0.126883	0.0150048	0.162741	FALSE
1010	0.00955101	0.0160747	0.384335	0.319738	0.0645975	FALSE	0.570727	2 vs 3	0.122224	1 vs 4	-0.227687	-0.349911	Cnot6l:chr5:96070333-96070688:-, Cnot6l:chr5:96073244-96073634:-, Cnot6l:chr5:96075077-96075510:-, Cnot6l:chr5:96076757-96077177:-	Cnot6l	0.0916329	0.131961	0.0160747	0.168515	FALSE
1011	0.20449	NA	0.322034	0.260933	0.061101	TRUE	0.296685	1 vs 2	0.122202	1 vs 2	-0.355932	-0.478134	Sh2b3:chr5:121815417-121815856:-, Sh2b3:chr5:121817199-121817660:-	Sh2b3	NA	NA	0.20449	NA	FALSE
1012	0.805472	NA	1	0.939024	0.0609756	TRUE	Inf	2 vs 1	0.121951	2 vs 1	1	0.878049	Slc26a3:chr12:31473555-31473948:+, Slc26a3:chr12:31478404-31478552:+	Slc26a3	NA	NA	0.805472	NA	FALSE
1013	0.556118	NA	0.903226	0.842466	0.0607601	TRUE	0.556902	2 vs 1	0.12152	2 vs 1	0.806452	0.684932	Ttc38:chr15:85857967-85858439:+, Ttc38:chr15:85858421-85858822:+	Ttc38	NA	NA	0.556118	NA	FALSE
1014	0.843292	NA	0.708333	0.641414	0.0669192	TRUE	0.798508	4 vs 1	0.121212	3 vs 1	0.5	0.378788	Clcn1:chr6:42314241-42314733:+, Clcn1:chr6:42315068-42315770:+, Clcn1:chr6:42315369-42315763:+, Clcn1:chr6:42315518-42315774:+	Clcn1	NA	NA	0.843292	NA	FALSE
1015	0.266269	0.217209	0.822785	0.784147	0.0386376	TRUE	-0.923671	2 vs 3	0.121153	1 vs 2	0.64557	0.524416	Sepsecs:chr5:52640031-52640494:-, Sepsecs:chr5:52641125-52641528:-, Sepsecs:chr5:52642386-52642996:-, Sepsecs:chr5:52642652-52643256:-	Sepsecs	NA	NA	0.266269	NA	FALSE
1016	0.000202686	0.00372895	0.196581	0.136017	0.0605645	FALSE	0.440976	1 vs 2	0.121129	1 vs 2	-0.606838	-0.727967	Ino80e:chr7:126851580-126851943:-, Ino80e:chr7:126852361-126852791:-	Ino80e	0.00478811	0.0534639	0.00372895	0.064169	FALSE
1017	0.160451	0.0961362	0.622881	0.611851	0.0110305	TRUE	0.780765	2 vs 1	0.121003	2 vs 1	0.601695	0.480692	Pyroxd1:chr6:142361703-142361959:+, Pyroxd1:chr6:142361749-142362213:+, Pyroxd1:chr6:142362226-142362773:+	Pyroxd1	NA	NA	0.160451	NA	FALSE
1018	0.57537	NA	0.692029	0.660301	0.0317281	TRUE	1.38629	5 vs 2	0.120874	4 vs 3	0.623188	0.502315	Harbi1:chr2:91713101-91713544:+, Harbi1:chr2:91718858-91719351:+, Harbi1:chr2:91720489-91721292:+, Harbi1:chr2:91721128-91721610:+, Harbi1:chr2:91723270-91723729:+	Harbi1	NA	NA	0.57537	NA	FALSE
1019	0.237438	0.425335	0.771186	0.710811	0.0603756	TRUE	0.57057	3 vs 1	0.120751	3 vs 1	0.542373	0.421622	Zfp592:chr7:81041540-81042016:+, Zfp592:chr7:81042308-81042774:+, Zfp592:chr7:81044792-81045164:+	Zfp592	NA	NA	0.425335	NA	FALSE
1020	0.252521	NA	0.646667	0.586397	0.0602696	TRUE	0.916291	2 vs 3	0.120539	1 vs 3	0.293333	0.172794	Lats2:chr14:57689652-57690043:-, Lats2:chr14:57690125-57690633:-, Lats2:chr14:57693270-57693754:-	Lats2	NA	NA	0.252521	NA	FALSE
1021	0.364264	0.480021	0.44709	0.399326	0.0477643	TRUE	0.467511	2 vs 1	0.120401	3 vs 1	0.18254	0.0621387	Kdm6a:chrX:18278517-18278884:+, Kdm6a:chrX:18278828-18279556:+, Kdm6a:chrX:18279138-18279558:+, Kdm6a:chrX:18279381-18279967:+	Kdm6a	NA	NA	0.480021	NA	FALSE
1022	0.00861959	0.0480804	0.162679	0.10248	0.0601996	FALSE	0.531544	1 vs 2	0.120399	1 vs 2	-0.674641	-0.79504	Tubgcp2:chr7:139995148-139995568:-, Tubgcp2:chr7:139995956-139996252:-	Tubgcp2	0.0859218	0.255768	0.0480804	0.314338	FALSE
1023	0.000963251	0.0226536	0.0931373	0.0699195	0.0232177	FALSE	-1.1216	3 vs 2	0.120093	2 vs 1	-0.745098	-0.865191	Pes1:chr11:3978839-3979280:+, Pes1:chr11:3979497-3980061:+, Pes1:chr11:3980058-3980575:+	Pes1	0.0172109	0.166159	0.0226536	0.212316	FALSE
1024	0.00172512	0.00520846	0.302239	0.242266	0.0599731	FALSE	0.453634	3 vs 1	0.119946	3 vs 1	-0.395522	-0.515469	Aida:chr1:183323202-183323652:+, Aida:chr1:183323749-183324265:+, Aida:chr1:183325083-183325476:+	Aida	0.0276024	0.0643713	0.00520846	0.07984	FALSE
1025	0.0587732	0.0786862	0.852814	0.845528	0.0072854	TRUE	1.23258	3 vs 2	0.119924	3 vs 2	0.246753	0.126829	Chic1:chrX:103389328-103389816:+, Chic1:chrX:103389568-103390297:+, Chic1:chrX:103391946-103392420:+, Chic1:chrX:103395709-103396118:+	Chic1	NA	NA	0.0786862	NA	FALSE
1026	0.824852	NA	0.928571	0.868613	0.0599583	TRUE	0.676198	1 vs 2	0.119917	1 vs 2	0.857143	0.737226	Prss16:chr13:22002129-22002522:-, Prss16:chr13:22002135-22002833:-	Prss16	NA	NA	0.824852	NA	FALSE
1027	0.13547	NA	0.868571	0.843645	0.0249269	TRUE	-0.510495	2 vs 3	0.11982	1 vs 2	0.68	0.56018	Utp6:chr11:79933900-79934316:-, Utp6:chr11:79934742-79935169:-, Utp6:chr11:79935706-79936126:-	Utp6	NA	NA	0.13547	NA	FALSE
1028	0.409095	0.393866	0.772222	0.703371	0.0688514	TRUE	0.980829	4 vs 3	0.119819	6 vs 3	0.486111	0.366292	Usp49:chr17:47680661-47681111:+, Usp49:chr17:47683436-47683961:+, Usp49:chr17:47683699-47684103:+, Usp49:chr17:47684365-47684824:+, Usp49:chr17:47685496-47685933:+, Usp49:chr17:47686358-47686739:+	Usp49	NA	NA	0.409095	NA	FALSE
1029	0.449321	0.516679	0.624719	0.562648	0.0620713	TRUE	0.538997	4 vs 3	0.11977	6 vs 1	0.151685	0.0319149	Lrrcc1:chr3:14565202-14566283:+, Lrrcc1:chr3:14565645-14566104:+, Lrrcc1:chr3:14566017-14566478:+, Lrrcc1:chr3:14566254-14566621:+, Lrrcc1:chr3:14567894-14568359:+, Lrrcc1:chr3:14572301-14572658:+	Lrrcc1	NA	NA	0.516679	NA	FALSE
1030	0.66127	0.738896	0.348485	0.307841	0.0406442	TRUE	#NAME?	5 vs 1	0.119576	3 vs 1	0.212121	0.092545	Retn:chr8:3657193-3657364:+, Retn:chr8:3657228-3657533:+, Retn:chr8:3659379-3659624:+, Retn:chr8:3659610-3659844:+, Retn:chr8:3659876-3660123:+	Retn	NA	NA	0.738896	NA	FALSE
1031	0.57967	NA	0.729167	0.669498	0.0596686	TRUE	0.773543	2 vs 3	0.119337	1 vs 3	0.458333	0.338996	Neurod1:chr2:79452583-79452983:-, Neurod1:chr2:79453271-79453681:-, Neurod1:chr2:79453626-79454137:-	Neurod1	NA	NA	0.57967	NA	FALSE
1032	1.08433e-10	5.00437e-11	0.87525	0.815644	0.0596056	FALSE	0.461085	2 vs 1	0.119211	2 vs 1	0.750499	0.631288	Sumo3:chr10:77616294-77616766:+, Sumo3:chr10:77617036-77617474:+	Sumo3	8.90438e-09	6.49413e-09	1.08433e-10	1.34627e-08	FALSE
1033	0.455114	NA	0.125	0.110169	0.0148305	TRUE	#NAME?	3 vs 1	0.119209	2 vs 1	-0.7	-0.819209	Pcdhb12:chr18:37438251-37438747:+, Pcdhb12:chr18:37438862-37439255:+, Pcdhb12:chr18:37439056-37439449:+, Pcdhb12:chr18:37439246-37439480:+, Pcdhb12:chr18:37440813-37441203:+	Pcdhb12	NA	NA	0.455114	NA	FALSE
1034	0.0290431	0.0309248	0.518895	0.447851	0.0710442	TRUE	2.63009	3 vs 4	0.119204	2 vs 5	-0.0348837	-0.154088	Smc5:chr19:23206435-23206814:-, Smc5:chr19:23206760-23207318:-, Smc5:chr19:23207592-23207919:-, Smc5:chr19:23207626-23208404:-, Smc5:chr19:23208695-23209060:-	Smc5	NA	NA	0.0309248	NA	FALSE
1035	0.118724	NA	0.956044	0.896458	0.0595862	TRUE	0.921142	2 vs 1	0.119172	2 vs 1	0.912088	0.792916	Msi1:chr5:115455000-115455582:+, Msi1:chr5:115455339-115455698:+	Msi1	NA	NA	0.118724	NA	FALSE
1036	2.46767e-09	8.40977e-08	0.764577	0.732774	0.0318023	FALSE	0.51398	1 vs 5	0.119111	1 vs 2	-0.0892049	-0.208316	Tpm1:chr9:67022573-67022968:-, Tpm1:chr9:67023797-67024212:-, Tpm1:chr9:67024134-67024596:-, Tpm1:chr9:67027909-67028268:-, Tpm1:chr9:67028933-67029436:-, Tpm1:chr9:67029628-67029760:-	Tpm1	1.58534e-07	5.35369e-06	8.40977e-08	5.68731e-06	FALSE
1037	0.47531	NA	0.96	0.900572	0.0594278	TRUE	Inf	1 vs 3	0.118856	1 vs 3	0.92	0.801144	Pde7b:chr10:20397051-20397428:-, Pde7b:chr10:20397466-20398138:-, Pde7b:chr10:20397841-20398455:-	Pde7b	NA	NA	0.47531	NA	FALSE
1038	0.112835	0.23837	0.550633	0.542876	0.00775692	TRUE	-0.498114	2 vs 3	0.11875	1 vs 2	-0.531646	-0.650396	Cdkn2aip:chr8:47709425-47709691:-, Cdkn2aip:chr8:47710174-47710597:-, Cdkn2aip:chr8:47710630-47711266:-	Cdkn2aip	NA	NA	0.23837	NA	FALSE
1039	0.0981339	0.261298	0.386667	0.327362	0.0593051	FALSE	0.258797	2 vs 1	0.11861	2 vs 1	-0.226667	-0.345277	Them4:chr3:94331719-94332289:+, Them4:chr3:94332160-94332576:+	Them4	0.375001	0.592366	0.261298	0.738096	FALSE
1040	0.12669	0.282907	0.852778	0.807646	0.0451314	TRUE	0.507765	1 vs 2	0.118519	1 vs 2	0.711111	0.592593	Pigh:chr12:79080660-79081051:-, Pigh:chr12:79081162-79081680:-, Pigh:chr12:79082950-79083420:-	Pigh	NA	NA	0.282907	NA	FALSE
1041	0.00376841	0.00674298	0.433891	0.415216	0.018675	FALSE	0.324544	2 vs 1	0.118471	2 vs 1	0.525836	0.407365	Tmem8b:chr4:43691865-43692609:+, Tmem8b:chr4:43692311-43692693:+, Tmem8b:chr4:43694140-43694574:+	Tmem8b	0.0484972	0.0773838	0.00674298	0.095706	FALSE
1042	0.618068	NA	0.533333	0.474138	0.0591954	TRUE	0.237072	2 vs 1	0.118391	2 vs 1	0.0666667	-0.0517241	Drd5:chr5:38321904-38322438:+, Drd5:chr5:38322195-38322523:+	Drd5	NA	NA	0.618068	NA	FALSE
1043	0.242836	0.320859	0.57085	0.545883	0.024967	FALSE	0.377184	2 vs 3	0.118215	2 vs 3	0.497976	0.379761	Bmpr1a:chr14:34410653-34411150:-, Bmpr1a:chr14:34410996-34411450:-, Bmpr1a:chr14:34412221-34412707:-, Bmpr1a:chr14:34413105-34413541:-	Bmpr1a	0.574839	0.642958	0.320859	0.801721	FALSE
1044	0.658576	NA	0.454545	0.441667	0.0128788	TRUE	2.07944	2 vs 6	0.118056	4 vs 6	0.666667	0.548611	Ppwd1:chr13:104203595-104203897:-, Ppwd1:chr13:104203556-104204208:-, Ppwd1:chr13:104204787-104205265:-, Ppwd1:chr13:104205090-104205422:-, Ppwd1:chr13:104205330-104205484:-, Ppwd1:chr13:104205308-104205697:-	Ppwd1	NA	NA	0.658576	NA	FALSE
1045	0.162059	0.178989	0.47541	0.416407	0.0590028	TRUE	0.2391	2 vs 1	0.118006	2 vs 1	-0.0491803	-0.167186	Slc31a1:chr4:62389132-62389567:+, Slc31a1:chr4:62391391-62391769:+	Slc31a1	NA	NA	0.178989	NA	FALSE
1046	0.0932962	0.0864942	0.760638	0.741173	0.0194652	TRUE	-2.36712	6 vs 2	0.117712	9 vs 6	0.526596	0.408884	Zxdc:chr6:90382499-90382741:+, Zxdc:chr6:90382573-90382822:+, Zxdc:chr6:90382675-90383223:+, Zxdc:chr6:90382453-90383492:+, Zxdc:chr6:90382965-90383292:+, Zxdc:chr6:90383767-90384309:+, Zxdc:chr6:90384623-90385153:+, Zxdc:chr6:90388984-90389422:+, Zxdc:chr6:90403091-90403490:+	Zxdc	NA	NA	0.0932962	NA	FALSE
1047	1	NA	1	0.941176	0.0588235	TRUE	Inf	1 vs 2	0.117647	1 vs 2	1	0.882353	9130230L23Rik:chr5:65983593-65983714:-, 9130230L23Rik:chr5:65985678-65985843:-	9130230L23Rik	NA	NA	1	NA	FALSE
1048	1	NA	1	0.941176	0.0588235	TRUE	Inf	2 vs 1	0.117647	2 vs 1	1	0.882353	Cftr:chr6:18320924-18321330:+, Cftr:chr6:18322509-18322769:+	Cftr	NA	NA	1	NA	FALSE
1049	0.0275517	0.0291735	0.553571	0.494785	0.0587866	FALSE	0.365585	1 vs 2	0.117573	1 vs 3	0.107143	-0.0104302	Hipk2:chr6:38687494-38687864:-, Hipk2:chr6:38695093-38695496:-, Hipk2:chr6:38697827-38698273:-	Hipk2	0.176307	0.19052	0.0291735	0.240399	FALSE
1050	0.521665	NA	0.44	0.381232	0.0587683	TRUE	0.243162	1 vs 2	0.117537	1 vs 2	-0.12	-0.237537	Zfp689:chr7:127442136-127442508:-, Zfp689:chr7:127443687-127444129:-	Zfp689	NA	NA	0.521665	NA	FALSE
1051	0.236519	0.441504	0.600877	0.57508	0.0257973	TRUE	0.481479	2 vs 1	0.117482	2 vs 1	-0.0438596	-0.161342	Gemin2:chr12:59027672-59027932:+, Gemin2:chr12:59027573-59028465:+, Gemin2:chr12:59028035-59028440:+	Gemin2	NA	NA	0.441504	NA	FALSE
1052	0.284318	NA	0.829268	0.77058	0.058688	TRUE	0.36886	2 vs 1	0.117376	2 vs 1	0.658537	0.541161	Fstl5:chr3:76708214-76708688:+, Fstl5:chr3:76709617-76710019:+	Fstl5	NA	NA	0.284318	NA	FALSE
1053	0.00475	0.0139231	0.204833	0.161083	0.0437496	FALSE	0.63908	1 vs 3	0.11734	2 vs 4	-0.421746	-0.539086	Lmna:chr3:88480089-88480574:-, Lmna:chr3:88481079-88481545:-, Lmna:chr3:88481849-88482201:-, Lmna:chr3:88483202-88483511:-	Lmna	0.0570232	0.120016	0.0139231	0.155407	FALSE
1054	0.226051	0.351799	0.797101	0.745053	0.0520482	TRUE	0.54064	3 vs 1	0.117266	3 vs 2	0.362319	0.245053	Sin3a:chr9:57127430-57128174:+, Sin3a:chr9:57127791-57128195:+, Sin3a:chr9:57127983-57128398:+	Sin3a	NA	NA	0.351799	NA	FALSE
1055	0.00837159	0.0113121	0.717557	0.662783	0.0547741	FALSE	1.17538	1 vs 4	0.117157	1 vs 4	0.240458	0.123301	Pak2:chr16:32016278-32016657:-, Pak2:chr16:32017816-32018228:-, Pak2:chr16:32018260-32018733:-, Pak2:chr16:32018695-32019273:-	Pak2	0.0844258	0.105143	0.0113121	0.13547	FALSE
1056	0.0173264	0.00947196	0.486869	0.428381	0.0584872	FALSE	0.294353	3 vs 1	0.116974	3 vs 1	-0.0262626	-0.143237	Etv1:chr12:38865882-38866380:+, Etv1:chr12:38866886-38867327:+, Etv1:chr12:38870092-38870534:+	Etv1	0.130763	0.0956216	0.0173264	0.176801	FALSE
1057	0.0139983	NA	0.964286	0.940741	0.023545	TRUE	-2.12026	2 vs 3	0.116799	1 vs 2	0.946429	0.82963	Ano4:chr10:88948935-88949377:-, Ano4:chr10:89067612-89068107:-, Ano4:chr10:89067950-89068302:-	Ano4	NA	NA	0.0139983	NA	FALSE
1058	0.928811	NA	0.733333	0.675	0.0583333	TRUE	0.280713	1 vs 2	0.116667	1 vs 2	0.466667	0.35	Plin3:chr17:56278907-56279323:-, Plin3:chr17:56279436-56279933:-	Plin3	NA	NA	0.928811	NA	FALSE
1059	0.865542	NA	0.462963	0.404762	0.0582011	TRUE	0.282863	2 vs 3	0.116402	1 vs 3	-0.0740741	-0.190476	Actrt3:chr3:30597480-30597826:-, Actrt3:chr3:30597420-30598327:-, Actrt3:chr3:30597748-30598125:-	Actrt3	NA	NA	0.865542	NA	FALSE
1060	0.230373	0.20606	0.56901	0.50844	0.0605706	TRUE	0.522579	5 vs 1	0.116332	5 vs 1	0.1875	0.0711679	Rsf1:chr7:97685881-97686549:+, Rsf1:chr7:97686186-97686831:+, Rsf1:chr7:97690592-97691116:+, Rsf1:chr7:97690893-97691228:+, Rsf1:chr7:97692392-97692782:+	Rsf1	NA	NA	0.230373	NA	FALSE
1061	1	NA	0.444444	0.386364	0.0580808	TRUE	0.23948	1 vs 2	0.116162	1 vs 2	-0.111111	-0.227273	Col8a1:chr16:57624256-57624670:-, Col8a1:chr16:57626813-57627292:-	Col8a1	NA	NA	1	NA	FALSE
1062	0.00295245	0.0146738	0.784504	0.758621	0.0258829	FALSE	0.301444	1 vs 2	0.116153	1 vs 2	0.403148	0.286994	Adss:chr1:177763130-177763536:-, Adss:chr1:177763412-177763980:-, Adss:chr1:177764106-177764382:-	Adss	0.0409616	0.124395	0.0146738	0.159653	FALSE
1063	0.627778	0.685704	0.821256	0.776323	0.0449331	TRUE	0.610455	2 vs 3	0.116061	1 vs 3	0.608696	0.492635	Ccdc148:chr2:58821649-58822066:-, Ccdc148:chr2:58822379-58822823:-, Ccdc148:chr2:58822822-58823290:-, Ccdc148:chr2:58823386-58823759:-	Ccdc148	NA	NA	0.685704	NA	FALSE
1064	0.625493	NA	0.462366	0.405594	0.0567712	TRUE	1.2164	1 vs 3	0.115949	2 vs 3	0.451613	0.335664	Rad9b:chr5:122323223-122323484:-, Rad9b:chr5:122323236-122323777:-, Rad9b:chr5:122323853-122324348:-, Rad9b:chr5:122325457-122325872:-	Rad9b	NA	NA	0.625493	NA	FALSE
1065	0.544549	NA	0.736842	0.722222	0.0146199	TRUE	Inf	1 vs 3	0.115789	1 vs 3	0.315789	0.2	Tnfrsf13c:chr15:82218489-82218609:-, Tnfrsf13c:chr15:82220086-82220603:-, Tnfrsf13c:chr15:82221697-82222104:-, Tnfrsf13c:chr15:82222075-82222546:-	Tnfrsf13c	NA	NA	0.544549	NA	FALSE
1066	0.0107025	0.00795417	0.257692	0.246777	0.0109151	FALSE	-0.744133	3 vs 2	0.115718	2 vs 1	-0.0615385	-0.177256	Clip4:chr17:71856363-71856809:+, Clip4:chr17:71857949-71858404:+, Clip4:chr17:71863693-71864148:+	Clip4	0.0973953	0.0874182	0.0107025	0.129519	FALSE
1067	0.210011	0.206799	0.803333	0.748939	0.0543942	TRUE	0.423403	3 vs 1	0.115681	3 vs 2	0.493333	0.377652	Katnbl1:chr2:112412459-112413058:+, Katnbl1:chr2:112412932-112413380:+, Katnbl1:chr2:112413853-112414277:+	Katnbl1	NA	NA	0.210011	NA	FALSE
1068	5.4656e-06	3.42196e-05	0.348968	0.291176	0.057792	FALSE	0.266101	1 vs 2	0.115584	1 vs 2	-0.302064	-0.417648	Fbxo31:chr8:121549369-121549802:-, Fbxo31:chr8:121551938-121552386:-	Fbxo31	0.000216677	0.00129727	3.42196e-05	0.00140504	FALSE
1069	0.291015	0.425568	0.532258	0.474672	0.0575864	TRUE	0.230612	1 vs 2	0.115173	1 vs 2	0.0645161	-0.0506567	Zfp687:chr3:95006553-95006929:-, Zfp687:chr3:95006689-95007219:-	Zfp687	NA	NA	0.425568	NA	FALSE
1070	0.0377695	0.0796433	0.888889	0.831522	0.0573671	FALSE	0.482991	2 vs 1	0.114734	2 vs 1	0.777778	0.663043	Traf3:chr12:111262055-111262707:+, Traf3:chr12:111266769-111267158:+	Traf3	0.210788	0.341752	0.0796433	0.42959	FALSE
1071	0.0217989	0.0285131	0.41274	0.382	0.0307396	FALSE	0.542979	4 vs 3	0.114552	4 vs 2	-0.28534	-0.399893	Exog:chr9:119463321-119463922:+, Exog:chr9:119463839-119464302:+, Exog:chr9:119464206-119464621:+, Exog:chr9:119465125-119465572:+	Exog	0.14968	0.189205	0.0285131	0.239002	FALSE
1072	0.537376	0.443609	0.684426	0.653439	0.0309871	TRUE	1.39937	3 vs 2	0.114407	4 vs 2	0.770492	0.656085	D3Ertd751e:chr3:41756010-41756171:+, D3Ertd751e:chr3:41755955-41756713:+, D3Ertd751e:chr3:41757481-41757925:+, D3Ertd751e:chr3:41758540-41758979:+, D3Ertd751e:chr3:41762601-41763063:+	D3Ertd751e	NA	NA	0.537376	NA	FALSE
1073	0.391436	NA	0.1875	0.130312	0.0571884	TRUE	0.431869	1 vs 2	0.114377	1 vs 2	-0.625	-0.739377	Tmem131l:chr3:83897650-83898014:-, Tmem131l:chr3:83898150-83898583:-	Tmem131l	NA	NA	0.391436	NA	FALSE
1074	0.337725	NA	0.909091	0.851974	0.0571172	TRUE	Inf	1 vs 2	0.114234	1 vs 3	0.818182	0.703947	Noc3l:chr19:38788136-38788465:-, Noc3l:chr19:38788179-38788638:-, Noc3l:chr19:38789064-38789515:-	Noc3l	NA	NA	0.337725	NA	FALSE
1075	0.0292048	0.000580249	0.646766	0.589893	0.0568729	FALSE	0.24133	1 vs 2	0.113746	1 vs 2	0.293532	0.179787	Pdp1:chr4:11958069-11958775:-, Pdp1:chr4:11959746-11960194:-	Pdp1	0.18149	0.0134093	0.0292048	0.240399	FALSE
1076	1.42597e-05	0.00395832	0.697059	0.640217	0.0568416	FALSE	0.507283	1 vs 3	0.113683	1 vs 3	0.394118	0.280434	Dynlt1f:chr17:6648938-6649141:-, Dynlt1f:chr17:6649001-6649251:-, Dynlt1f:chr17:6649176-6649393:-	Dynlt1f	0.000501853	0.0549604	0.00395832	0.0659529	FALSE
1077	0.0249099	0.0589134	0.785146	0.728354	0.0567919	FALSE	0.309623	2 vs 1	0.113584	2 vs 1	0.570292	0.456708	Pdk1:chr2:71901610-71902036:+, Pdk1:chr2:71903459-71903865:+	Pdk1	0.165538	0.290605	0.0589134	0.362197	FALSE
1078	0.243109	0.405946	0.627737	0.570991	0.0567464	TRUE	0.236627	1 vs 2	0.113493	1 vs 2	0.255474	0.141982	Gart:chr16:91621340-91621769:-, Gart:chr16:91633342-91633789:-	Gart	NA	NA	0.405946	NA	FALSE
1079	0.00393336	0.00696024	0.503695	0.446961	0.0567336	FALSE	0.227736	2 vs 1	0.113467	2 vs 1	0.00738916	-0.106078	Spock3:chr8:63356422-63356956:+, Spock3:chr8:63356745-63357103:+	Spock3	0.0495115	0.0793373	0.00696024	0.0975848	FALSE
1080	0.0842332	0.0675061	0.815642	0.7962	0.0194421	TRUE	-0.619559	2 vs 1	0.113343	3 vs 2	0.681564	0.568221	Cracd:chr5:76841481-76841920:+, Cracd:chr5:76842185-76842633:+, Cracd:chr5:76872992-76873562:+	Cracd	NA	NA	0.0842332	NA	FALSE
1081	0.00206089	0.00440833	0.517606	0.489439	0.0281664	FALSE	0.452599	3 vs 4	0.113254	3 vs 4	0.153521	0.0402668	Vezt:chr10:93961522-93961924:-, Vezt:chr10:93967472-93967920:-, Vezt:chr10:93968046-93968473:-, Vezt:chr10:93969630-93970075:-, Vezt:chr10:93970070-93970572:-	Vezt	0.0310393	0.0581004	0.00440833	0.0717185	FALSE
1082	0.0152865	0.029881	0.357958	0.301104	0.0568535	FALSE	0.367574	4 vs 1	0.113196	4 vs 1	-0.281081	-0.394277	9330159F19Rik:chr10:29227399-29228045:+, 9330159F19Rik:chr10:29228031-29228553:+, 9330159F19Rik:chr10:29229774-29230224:+, 9330159F19Rik:chr10:29230348-29230791:+	9330159F19Rik	0.121113	0.193139	0.029881	0.24364	FALSE
1083	0.347314	0.543113	0.405941	0.354402	0.0515388	TRUE	0.430783	2 vs 1	0.11309	2 vs 1	-0.356436	-0.469526	Pnpt1:chr11:29161281-29161714:+, Pnpt1:chr11:29161732-29162667:+, Pnpt1:chr11:29162161-29162487:+	Pnpt1	NA	NA	0.543113	NA	FALSE
1084	8.78372e-06	2.44909e-05	0.316679	0.259286	0.0573924	FALSE	0.350727	1 vs 4	0.113026	1 vs 4	-0.328747	-0.441773	Cnksr2:chrX:157821430-157821917:-, Cnksr2:chrX:157821621-157822334:-, Cnksr2:chrX:157832401-157832857:-, Cnksr2:chrX:157832620-157833257:-	Cnksr2	0.000329294	0.000972144	2.44909e-05	0.00106923	FALSE
1085	0.0168299	0.0872227	0.70339	0.655873	0.0475163	TRUE	1.34807	1 vs 5	0.112977	1 vs 5	0.0677966	-0.0451807	Rsbn1l:chr5:20892225-20892664:-, Rsbn1l:chr5:20892958-20893408:-, Rsbn1l:chr5:20895167-20895679:-, Rsbn1l:chr5:20895051-20896150:-, Rsbn1l:chr5:20895494-20896001:-	Rsbn1l	NA	NA	0.0872227	NA	FALSE
1086	0.311639	NA	0.565217	0.515464	0.0497535	TRUE	1.02962	1 vs 3	0.112954	1 vs 2	-0.608696	-0.721649	Pik3cb:chr9:99036605-99037002:-, Pik3cb:chr9:99038332-99038783:-, Pik3cb:chr9:99039125-99039598:-	Pik3cb	NA	NA	0.311639	NA	FALSE
1087	0.0118362	0.0203054	0.766038	0.709629	0.0564092	FALSE	0.816612	2 vs 1	0.112818	3 vs 1	0.532075	0.419257	Zzz3:chr3:152459060-152459540:+, Zzz3:chr3:152459352-152459888:+, Zzz3:chr3:152462456-152462858:+	Zzz3	0.103886	0.155001	0.0203054	0.198395	FALSE
1088	0.181381	NA	0.865672	0.819672	0.0459995	TRUE	2.19722	3 vs 4	0.112797	1 vs 4	0.686567	0.57377	Platr25:chr13:62671749-62672079:-, Platr25:chr13:62671770-62672212:-, Platr25:chr13:62672146-62672744:-, Platr25:chr13:62672198-62672915:-	Platr25	NA	NA	0.181381	NA	FALSE
1089	0.614112	NA	0.571429	0.556769	0.01466	TRUE	0.367488	2 vs 3	0.112679	2 vs 3	0.160714	0.0480349	Ammecr1:chrX:142851146-142851614:-, Ammecr1:chrX:142851620-142852062:-, Ammecr1:chrX:142853401-142853851:-	Ammecr1	NA	NA	0.614112	NA	FALSE
1090	0.626719	NA	0.522013	0.479167	0.0428459	TRUE	0.76189	1 vs 2	0.112397	1 vs 2	0.358491	0.246094	Rfxank:chr8:70130792-70131165:-, Rfxank:chr8:70132146-70132597:-, Rfxank:chr8:70132844-70133511:-, Rfxank:chr8:70133263-70133526:-	Rfxank	NA	NA	0.626719	NA	FALSE
1091	0.807183	0.888144	0.526316	0.470149	0.0561665	TRUE	0.224906	1 vs 2	0.112333	1 vs 2	0.0526316	-0.0597015	Galnt7:chr8:57523824-57524189:-, Galnt7:chr8:57524549-57525108:-	Galnt7	NA	NA	0.888144	NA	FALSE
1092	0.139412	NA	0.955056	0.898925	0.0561314	TRUE	0.871023	1 vs 2	0.112263	1 vs 2	0.910112	0.797849	Rasa2:chr9:96539293-96539662:-, Rasa2:chr9:96541111-96541586:-	Rasa2	NA	NA	0.139412	NA	FALSE
1093	0.654947	NA	0.71875	0.662651	0.0560994	TRUE	0.263141	2 vs 1	0.112199	2 vs 1	0.4375	0.325301	Acot3:chr12:84059134-84059618:+, Acot3:chr12:84059997-84060406:+	Acot3	NA	NA	0.654947	NA	FALSE
1094	0.298191	0.14566	0.605978	0.57915	0.0268287	TRUE	Inf	2 vs 1	0.11217	7 vs 3	0.0978261	-0.0143443	Zfp606:chr7:12480909-12481120:+, Zfp606:chr7:12480871-12481464:+, Zfp606:chr7:12482346-12482751:+, Zfp606:chr7:12483499-12483956:+, Zfp606:chr7:12483951-12484270:+, Zfp606:chr7:12494044-12495038:+, Zfp606:chr7:12494491-12494838:+, Zfp606:chr7:12495179-12495589:+, Zfp606:chr7:12495864-12496235:+	Zfp606	NA	NA	0.298191	NA	FALSE
1095	0.243871	0.215907	0.428571	0.393689	0.0348825	TRUE	0.286959	2 vs 1	0.112161	2 vs 1	0.285714	0.173554	Slc35b2:chr17:45565675-45566097:+, Slc35b2:chr17:45567313-45567698:+, Slc35b2:chr17:45567171-45567859:+	Slc35b2	NA	NA	0.243871	NA	FALSE
1096	0.156505	0.234883	0.847826	0.791748	0.0560782	TRUE	0.590353	2 vs 1	0.112156	3 vs 1	0.695652	0.583496	Nyap2:chr1:81271250-81271671:+, Nyap2:chr1:81339416-81339853:+, Nyap2:chr1:81341368-81341764:+	Nyap2	NA	NA	0.234883	NA	FALSE
1097	0.264416	NA	0.842105	0.786078	0.0560272	TRUE	0.372531	1 vs 2	0.112054	1 vs 2	0.684211	0.572156	Pomt2:chr12:87106860-87107217:-, Pomt2:chr12:87108755-87109170:-	Pomt2	NA	NA	0.264416	NA	FALSE
1098	0.117763	0.22917	0.341232	0.285235	0.0559973	TRUE	0.260833	2 vs 1	0.111995	2 vs 1	-0.317536	-0.42953	Asf1a:chr10:53607669-53608197:+, Asf1a:chr10:53608817-53609257:+	Asf1a	NA	NA	0.22917	NA	FALSE
1099	0.548764	NA	0.835616	0.794239	0.0413778	TRUE	0.599621	3 vs 1	0.1119	3 vs 2	0.424658	0.312757	Gm14403:chr2:177509931-177510728:+, Gm14403:chr2:177510445-177510866:+, Gm14403:chr2:177511941-177512361:+	Gm14403	NA	NA	0.548764	NA	FALSE
1100	0.00829606	0.0289045	0.509752	0.455391	0.0543611	TRUE	0.693659	7 vs 5	0.111887	7 vs 4	0.143617	0.0317298	Pias2:chr18:77146623-77146867:+, Pias2:chr18:77152778-77153147:+, Pias2:chr18:77152675-77153371:+, Pias2:chr18:77153078-77153553:+, Pias2:chr18:77153399-77153875:+, Pias2:chr18:77155085-77155617:+, Pias2:chr18:77155356-77155744:+	Pias2	NA	NA	0.0289045	NA	FALSE
1101	0.134738	NA	0.872483	0.816694	0.0557893	TRUE	0.428988	1 vs 2	0.111579	1 vs 2	0.744966	0.633388	Fxyd5:chr7:31032722-31033024:-, Fxyd5:chr7:31032931-31033043:-	Fxyd5	NA	NA	0.134738	NA	FALSE
1102	0.0599473	0.0114916	0.580882	0.525109	0.0557732	TRUE	Inf	2 vs 1	0.111546	3 vs 1	0.161765	0.0502183	Adal:chr2:121155244-121155571:+, Adal:chr2:121156298-121156737:+, Adal:chr2:121159021-121159617:+	Adal	NA	NA	0.0599473	NA	FALSE
1103	0.090023	0.149895	0.273077	0.234717	0.0383595	TRUE	0.663833	1 vs 2	0.11149	1 vs 2	-0.0153846	-0.126874	Umps:chr16:33951983-33952642:-, Umps:chr16:33954728-33955145:-, Umps:chr16:33956526-33956965:-	Umps	NA	NA	0.149895	NA	FALSE
1104	0.13305	0.299816	0.38024	0.347513	0.0327264	FALSE	0.258289	2 vs 1	0.111331	2 vs 1	0.224551	0.11322	Otud7a:chr7:63758650-63759090:+, Otud7a:chr7:63760092-63760523:+, Otud7a:chr7:63765792-63766225:+	Otud7a	0.440817	0.625204	0.299816	0.776909	FALSE
1105	0.0496652	0.0404483	0.948529	0.897743	0.0507861	TRUE	1.39758	1 vs 2	0.111238	1 vs 2	0.926471	0.815233	Gosr1:chr11:76726598-76726954:-, Gosr1:chr11:76728353-76728783:-, Gosr1:chr11:76729517-76730246:-	Gosr1	NA	NA	0.0496652	NA	FALSE
1106	0.202983	0.297894	0.625641	0.605811	0.0198296	TRUE	Inf	3 vs 1	0.111134	7 vs 5	-0.323077	-0.434211	Traf6:chr2:101697519-101698001:+, Traf6:chr2:101698215-101698648:+, Traf6:chr2:101698891-101699419:+, Traf6:chr2:101700563-101701014:+, Traf6:chr2:101701154-101701761:+, Traf6:chr2:101702138-101702602:+, Traf6:chr2:101702796-101703176:+	Traf6	NA	NA	0.297894	NA	FALSE
1107	0.907354	NA	0.833333	0.805556	0.0277778	TRUE	Inf	2 vs 1	0.111111	2 vs 1	0.333333	0.222222	Aanat:chr11:116597068-116597462:+, Aanat:chr11:116597271-116597680:+, Aanat:chr11:116597423-116597680:+	Aanat	NA	NA	0.907354	NA	FALSE
1108	1	NA	0.666667	0.611111	0.0555556	TRUE	0.241162	2 vs 1	0.111111	2 vs 1	0.333333	0.222222	Mettl7a3:chr15:100339393-100339778:+, Mettl7a3:chr15:100340139-100340302:+	Mettl7a3	NA	NA	1	NA	FALSE
1109	1	NA	0.5	0.444444	0.0555556	TRUE	0.223144	2 vs 1	0.111111	2 vs 1	0	-0.111111	Vmn2r1:chr3:64105371-64105722:+, Vmn2r1:chr3:64107295-64107776:+	Vmn2r1	NA	NA	1	NA	FALSE
1110	0.59994	NA	0.1	0.0739437	0.0260563	TRUE	0.701052	2 vs 1	0.110986	2 vs 1	-0.72	-0.830986	Tmem53:chr4:117268152-117268686:+, Tmem53:chr4:117268533-117268919:+, Tmem53:chr4:117271450-117271754:+	Tmem53	NA	NA	0.59994	NA	FALSE
1111	0.549023	NA	0.309524	0.254042	0.0554822	TRUE	0.274825	1 vs 2	0.110964	1 vs 2	-0.380952	-0.491917	Optn:chr2:5019021-5019465:-, Optn:chr2:5020604-5020992:-	Optn	NA	NA	0.549023	NA	FALSE
1112	0.21493	0.207535	0.340485	0.283541	0.0569437	FALSE	0.913621	5 vs 2	0.110648	4 vs 1	-0.238806	-0.349454	Dennd6a:chr14:26627989-26628460:+, Dennd6a:chr14:26630260-26631008:+, Dennd6a:chr14:26630470-26631413:+, Dennd6a:chr14:26631352-26631780:+, Dennd6a:chr14:26631707-26632162:+	Dennd6a	0.546275	0.534114	0.21493	0.686611	FALSE
1113	0.0120495	0.0213543	0.605435	0.550149	0.0552854	FALSE	0.355944	3 vs 1	0.110571	3 vs 1	0.21087	0.100299	Pcm1:chr8:41332027-41332307:+, Pcm1:chr8:41332309-41332814:+, Pcm1:chr8:41333681-41334148:+	Pcm1	0.104946	0.160466	0.0213543	0.203981	FALSE
1114	0.0529475	0.104288	0.291478	0.301742	-0.0102639	TRUE	-0.522181	4 vs 3	0.110518	3 vs 2	0.0520362	-0.058482	Kdm5b:chr1:134631133-134631573:+, Kdm5b:chr1:134631541-134632048:+, Kdm5b:chr1:134631861-134632186:+, Kdm5b:chr1:134632078-134632402:+, Kdm5b:chr1:134632342-134633061:+, Kdm5b:chr1:134632662-134632866:+, Kdm5b:chr1:134634889-134635385:+	Kdm5b	NA	NA	0.104288	NA	FALSE
1115	0.157558	0.190271	0.365979	0.310722	0.0552573	TRUE	0.247241	2 vs 1	0.110515	2 vs 1	-0.268041	-0.378556	Pcgf1:chr6:83080504-83080725:+, Pcgf1:chr6:83080580-83080855:+	Pcgf1	NA	NA	0.190271	NA	FALSE
1116	0.0184026	0.0277038	0.774194	0.719019	0.0551748	FALSE	0.292544	2 vs 1	0.11035	2 vs 1	0.548387	0.438038	Dnajb1:chr8:83610578-83611014:+, Dnajb1:chr8:83611514-83611948:+	Dnajb1	0.134755	0.186945	0.0277038	0.237688	FALSE
1117	0.0309866	0.0352863	0.787097	0.731973	0.0551242	FALSE	0.338109	3 vs 1	0.110248	3 vs 1	0.574194	0.463945	Sesn3:chr9:14325717-14326183:+, Sesn3:chr9:14328357-14328773:+, Sesn3:chr9:14332709-14333122:+	Sesn3	0.187309	0.211508	0.0352863	0.264893	FALSE
1118	0.661571	NA	0.877273	0.823905	0.0533676	TRUE	#NAME?	3 vs 1	0.110219	5 vs 1	0.8	0.689781	Cdkn1b:chr6:134922456-134922880:+, Cdkn1b:chr6:134924219-134924304:+, Cdkn1b:chr6:134924408-134924598:+, Cdkn1b:chr6:134924690-134925386:+, Cdkn1b:chr6:134925114-134925531:+	Cdkn1b	NA	NA	0.661571	NA	FALSE
1119	0.248723	0.310985	0.812977	0.79566	0.0173171	TRUE	-0.50847	2 vs 3	0.110183	1 vs 2	0.618321	0.508137	Mettl4:chr17:94722589-94723018:-, Mettl4:chr17:94724078-94724512:-, Mettl4:chr17:94727022-94727438:-	Mettl4	NA	NA	0.310985	NA	FALSE
1120	0.0166731	0.106901	0.151899	0.0968295	0.0550693	FALSE	0.513174	2 vs 1	0.110139	2 vs 1	-0.696203	-0.806341	Morc2a:chr11:3689991-3690525:+, Morc2a:chr11:3690585-3691075:+	Morc2a	0.127507	0.39679	0.106901	0.507851	FALSE
1121	0.345438	0.394606	0.727273	0.675497	0.051776	TRUE	0.601797	3 vs 2	0.109874	3 vs 2	0.636364	0.52649	Clgn:chr8:83426467-83426887:+, Clgn:chr8:83427656-83428123:+, Clgn:chr8:83428171-83428552:+	Clgn	NA	NA	0.394606	NA	FALSE
1122	5.12575e-06	4.17249e-05	0.630446	0.584953	0.0454921	FALSE	0.544426	8 vs 5	0.109725	7 vs 5	0.023015	-0.0867103	Naa50:chr16:44159396-44159699:+, Naa50:chr16:44159716-44159933:+, Naa50:chr16:44160159-44160753:+, Naa50:chr16:44160318-44160705:+, Naa50:chr16:44160778-44161299:+, Naa50:chr16:44161350-44161840:+, Naa50:chr16:44162077-44162529:+, Naa50:chr16:44162985-44163421:+	Naa50	0.000205566	0.00151376	4.17249e-05	0.00165413	FALSE
1123	0.0209119	NA	0.0857143	0.0308642	0.0548501	TRUE	1.07968	1 vs 2	0.1097	1 vs 2	-0.828571	-0.938272	Spef1:chr2:131170261-131170736:-, Spef1:chr2:131170971-131171399:-	Spef1	NA	NA	0.0209119	NA	FALSE
1124	0.476437	0.568007	0.547009	0.500297	0.0467115	TRUE	0.487703	4 vs 1	0.109694	3 vs 1	0.435897	0.326203	Ercc6:chr14:32578121-32578544:+, Ercc6:chr14:32579836-32580312:+, Ercc6:chr14:32580233-32580668:+, Ercc6:chr14:32580620-32580990:+	Ercc6	NA	NA	0.568007	NA	FALSE
1125	0.944881	NA	0.761905	0.736434	0.0254707	TRUE	#NAME?	3 vs 1	0.109635	4 vs 3	0.714286	0.604651	Nwd1:chr8:72711395-72712198:+, Nwd1:chr8:72714331-72714880:+, Nwd1:chr8:72714260-72715051:+, Nwd1:chr8:72716498-72716926:+	Nwd1	NA	NA	0.944881	NA	FALSE
1126	0.168609	0.20289	0.493151	0.470718	0.0224325	TRUE	0.478418	1 vs 2	0.109506	1 vs 2	-0.513699	-0.623204	Scaper:chr9:55549878-55550224:-, Scaper:chr9:55550195-55550628:-, Scaper:chr9:55550565-55551098:-	Scaper	NA	NA	0.20289	NA	FALSE
1127	0.000295951	0.0544723	0.0671642	0.0124224	0.0547418	TRUE	1.74467	1 vs 2	0.109484	1 vs 2	-0.865672	-0.975155	Dis3l:chr9:64306749-64307064:-, Dis3l:chr9:64306942-64307373:-	Dis3l	NA	NA	0.0544723	NA	FALSE
1128	0.0103175	0.0389538	0.225316	0.170653	0.0546638	FALSE	0.34606	1 vs 2	0.109328	1 vs 2	-0.549367	-0.658695	5031439G07Rik:chr15:84943932-84944377:-, 5031439G07Rik:chr15:84947942-84948349:-	5031439G07Rik	0.0949027	0.223521	0.0389538	0.277586	FALSE
1129	0.0694452	0.0402204	0.584217	0.558058	0.0261587	TRUE	0.513952	1 vs 3	0.109312	1 vs 3	0.318021	0.208709	Isy1:chr6:87814257-87814630:-, Isy1:chr6:87816078-87816571:-, Isy1:chr6:87818410-87818797:-, Isy1:chr6:87818606-87819171:-	Isy1	NA	NA	0.0694452	NA	FALSE
1130	0.482892	0.677332	0.69375	0.646789	0.046961	TRUE	0.416133	1 vs 3	0.10906	1 vs 2	0.0375	-0.0715596	Tbc1d32:chr10:56014243-56014662:-, Tbc1d32:chr10:56014476-56015009:-, Tbc1d32:chr10:56016021-56016545:-	Tbc1d32	NA	NA	0.677332	NA	FALSE
1131	0.236525	0.233553	0.563025	0.553399	0.00962621	TRUE	0.498712	2 vs 3	0.108965	2 vs 3	0.478992	0.370027	Efnb2:chr8:8617215-8617502:-, Efnb2:chr8:8617383-8617735:-, Efnb2:chr8:8617472-8617816:-, Efnb2:chr8:8617677-8618030:-, Efnb2:chr8:8617685-8618295:-	Efnb2	NA	NA	0.236525	NA	FALSE
1132	1	NA	1	0.945525	0.0544747	TRUE	Inf	1 vs 2	0.108949	1 vs 2	1	0.891051	Inhbb:chr1:119415461-119415826:-, Inhbb:chr1:119416404-119416846:-	Inhbb	NA	NA	1	NA	FALSE
1133	0.328254	0.339792	0.286667	0.258772	0.0278947	TRUE	0.594782	3 vs 2	0.108947	3 vs 2	-0.0533333	-0.162281	Rif1:chr2:52121609-52122222:+, Rif1:chr2:52122028-52122421:+, Rif1:chr2:52126378-52126768:+	Rif1	NA	NA	0.339792	NA	FALSE
1134	0.0544592	0.0738029	0.712148	0.660482	0.0516661	TRUE	0.936562	5 vs 2	0.108917	5 vs 1	0.373239	0.264323	Abhd13:chr8:9988615-9989117:+, Abhd13:chr8:9988975-9989481:+, Abhd13:chr8:9989623-9990054:+, Abhd13:chr8:9991469-9991999:+, Abhd13:chr8:9991743-9992194:+	Abhd13	NA	NA	0.0738029	NA	FALSE
1135	0.63581	0.757704	0.813008	0.754209	0.0587994	TRUE	0.411507	2 vs 4	0.108894	1 vs 4	0.634146	0.525253	Prdm15:chr16:97791469-97791868:-, Prdm15:chr16:97791725-97792303:-, Prdm15:chr16:97792291-97792635:-, Prdm15:chr16:97792373-97792904:-	Prdm15	NA	NA	0.757704	NA	FALSE
1136	0.466038	0.407506	0.373166	0.388889	-0.0157233	TRUE	#NAME?	3 vs 1	0.108853	2 vs 1	0.339623	0.230769	Pcdhb14:chr18:37450058-37450495:+, Pcdhb14:chr18:37450390-37450853:+, Pcdhb14:chr18:37451869-37452394:+, Pcdhb14:chr18:37452487-37452756:+, Pcdhb14:chr18:37452817-37453129:+, Pcdhb14:chr18:37452873-37453273:+, Pcdhb14:chr18:37453072-37453919:+, Pcdhb14:chr18:37454770-37455499:+, Pcdhb14:chr18:37455675-37456350:+, Pcdhb14:chr18:37455999-37456350:+	Pcdhb14	NA	NA	0.466038	NA	FALSE
1137	0.000120743	0.000822933	0.261352	0.206939	0.0544127	FALSE	0.304521	1 vs 2	0.108825	1 vs 2	-0.477296	-0.586121	Asphd2:chr5:112384335-112384709:-, Asphd2:chr5:112385390-112385822:-	Asphd2	0.00310777	0.0171394	0.000822933	0.0202735	FALSE
1138	0.631923	NA	0.17284	0.167464	0.00537539	TRUE	1.2164	3 vs 2	0.108807	3 vs 2	0.037037	-0.0717703	Zfp28:chr7:6394805-6395261:+, Zfp28:chr7:6395254-6395857:+, Zfp28:chr7:6396182-6396761:+, Zfp28:chr7:6396536-6396915:+	Zfp28	NA	NA	0.631923	NA	FALSE
1139	0.0049962	0.00537205	0.635772	0.615136	0.020636	FALSE	0.379999	1 vs 2	0.108753	1 vs 2	0.36748	0.258727	Lman2:chr13:55343778-55344199:-, Lman2:chr13:55345325-55345773:-, Lman2:chr13:55346690-55347104:-	Lman2	0.0592161	0.0656714	0.00537205	0.081264	FALSE
1140	0.449296	0.511611	0.276596	0.222222	0.0543735	TRUE	0.384412	2 vs 3	0.108747	1 vs 3	-0.446809	-0.555556	Ccdc66:chr14:27481072-27481455:-, Ccdc66:chr14:27481404-27481924:-, Ccdc66:chr14:27482392-27482729:-	Ccdc66	NA	NA	0.511611	NA	FALSE
1141	0.160654	0.301931	0.600437	0.546072	0.0543649	TRUE	0.576094	3 vs 2	0.10873	3 vs 1	0.200873	0.0921435	Jak2:chr19:29311922-29312402:+, Jak2:chr19:29312267-29312894:+, Jak2:chr19:29312686-29313117:+	Jak2	NA	NA	0.301931	NA	FALSE
1142	0.0247457	NA	0.111765	0.0909091	0.0208556	TRUE	-1.34807	3 vs 2	0.1085	2 vs 1	-0.764706	-0.873206	Tfr2:chr5:137587052-137587536:+, Tfr2:chr5:137587473-137587786:+, Tfr2:chr5:137587625-137588176:+	Tfr2	NA	NA	0.0247457	NA	FALSE
1143	0.865884	NA	0.9375	0.883333	0.0541667	TRUE	0.683668	2 vs 1	0.108333	2 vs 1	0.875	0.766667	Chrnb3:chr8:27397136-27397551:+, Chrnb3:chr8:27399347-27399730:+	Chrnb3	NA	NA	0.865884	NA	FALSE
1144	0.746957	0.871495	0.522523	0.523538	-0.00101528	TRUE	0.444805	5 vs 4	0.107761	5 vs 4	-0.27027	-0.378031	Gca:chr2:62691496-62692040:+, Gca:chr2:62692991-62693632:+, Gca:chr2:62693242-62693469:+, Gca:chr2:62693568-62694048:+, Gca:chr2:62695471-62696073:+, Gca:chr2:62695792-62696552:+	Gca	NA	NA	0.871495	NA	FALSE
1145	0.253285	0.340931	0.884211	0.843622	0.0405883	TRUE	1.45998	2 vs 4	0.107751	1 vs 4	0.768421	0.66067	Pid1:chr1:84036221-84036779:-, Pid1:chr1:84037134-84037721:-, Pid1:chr1:84080566-84080883:-, Pid1:chr1:84157045-84157475:-, Pid1:chr1:84158497-84159090:-	Pid1	NA	NA	0.340931	NA	FALSE
1146	0.134311	0.273426	0.379416	0.351903	0.0275128	TRUE	0.552409	4 vs 2	0.107587	4 vs 2	-0.483871	-0.591458	Etfrf1:chr6:145215201-145215852:+, Etfrf1:chr6:145216126-145216589:+, Etfrf1:chr6:145216582-145216996:+, Etfrf1:chr6:145217129-145217583:+	Etfrf1	NA	NA	0.273426	NA	FALSE
1147	0.390491	0.501061	0.878788	0.825	0.0537879	TRUE	0.430404	1 vs 2	0.107576	1 vs 2	0.757576	0.65	Rassf2:chr2:131992837-131993124:-, Rassf2:chr2:131992804-131993363:-	Rassf2	NA	NA	0.501061	NA	FALSE
1148	0.464193	0.471524	0.35	0.296339	0.0536613	TRUE	0.245755	1 vs 2	0.107323	1 vs 2	-0.3	-0.407323	Col19a1:chr1:24257679-24258076:-, Col19a1:chr1:24263938-24264383:-	Col19a1	NA	NA	0.471524	NA	FALSE
1149	0.0435287	NA	0.291262	0.24646	0.0448021	TRUE	0.938134	2 vs 4	0.106908	2 vs 4	-0.359223	-0.466131	Tmem44:chr16:30511861-30512113:-, Tmem44:chr16:30513087-30513764:-, Tmem44:chr16:30513652-30514013:-, Tmem44:chr16:30513864-30514365:-	Tmem44	NA	NA	0.0435287	NA	FALSE
1150	0.519136	NA	0.87069	0.85355	0.0171394	TRUE	-0.606819	2 vs 1	0.106815	3 vs 2	0.689655	0.58284	Stk35:chr2:129827668-129828020:+, Stk35:chr2:129831823-129832236:+, Stk35:chr2:129832009-129832287:+	Stk35	NA	NA	0.519136	NA	FALSE
1151	1	NA	1	0.946602	0.0533981	TRUE	Inf	2 vs 1	0.106796	2 vs 1	1	0.893204	Stbd1:chr5:92604520-92604804:+, Stbd1:chr5:92606185-92606639:+	Stbd1	NA	NA	1	NA	FALSE
1152	0.00461367	0.00490099	0.648034	0.594652	0.0533828	FALSE	0.600534	1 vs 2	0.106766	1 vs 3	0.296069	0.189303	Ski:chr4:155154052-155154643:-, Ski:chr4:155154449-155154713:-, Ski:chr4:155155437-155155843:-	Ski	0.0558335	0.0612442	0.00490099	0.0758004	FALSE
1153	0.785923	NA	0.36478	0.333333	0.0314465	TRUE	0.830348	4 vs 2	0.10669	4 vs 2	-0.566038	-0.672727	Stard5:chr7:83640675-83641172:+, Stard5:chr7:83641902-83642372:+, Stard5:chr7:83642366-83642948:+, Stard5:chr7:83650749-83651131:+	Stard5	NA	NA	0.785923	NA	FALSE
1154	0.331961	0.58125	0.446721	0.393414	0.0533071	TRUE	0.393733	2 vs 1	0.106614	3 vs 1	-0.106557	-0.213172	Arid4a:chr12:71098176-71098650:+, Arid4a:chr12:71098657-71099169:+, Arid4a:chr12:71098901-71099356:+	Arid4a	NA	NA	0.58125	NA	FALSE
1155	8.92608e-05	0.0315507	0.380233	0.326985	0.053248	FALSE	0.233294	2 vs 1	0.106496	2 vs 1	-0.239533	-0.346029	Cope:chr8:70312678-70312809:+, Cope:chr8:70312801-70313000:+	Cope	0.00252345	0.199514	0.0315507	0.250259	FALSE
1156	0.137035	0.247286	0.583333	0.546244	0.0370892	TRUE	0.430932	4 vs 2	0.106433	4 vs 2	-0.0858209	-0.192254	1810013L24Rik:chr16:8856289-8856776:+, 1810013L24Rik:chr16:8857816-8858252:+, 1810013L24Rik:chr16:8858533-8858972:+, 1810013L24Rik:chr16:8862566-8863000:+	1810013L24Rik	NA	NA	0.247286	NA	FALSE
1157	0.0361389	0.0764202	0.821429	0.768304	0.0531241	FALSE	0.327295	1 vs 2	0.106248	1 vs 2	0.642857	0.536609	Fam193b:chr13:55539267-55539601:-, Fam193b:chr13:55539301-55539722:-	Fam193b	0.205819	0.33227	0.0764202	0.415731	FALSE
1158	0.24567	NA	0.813333	0.812877	0.00045607	TRUE	1.09861	2 vs 1	0.106211	2 vs 1	0.293333	0.187123	Tfdp2:chr9:96317660-96318025:+, Tfdp2:chr9:96318486-96319115:+, Tfdp2:chr9:96323254-96323646:+	Tfdp2	NA	NA	0.24567	NA	FALSE
1159	0.0398529	0.0743796	0.910638	0.857567	0.0530715	FALSE	0.526228	2 vs 1	0.106143	2 vs 1	0.821277	0.715134	Ccdc174:chr6:91899234-91899638:+, Ccdc174:chr6:91899463-91899874:+	Ccdc174	0.217833	0.326342	0.0743796	0.409801	FALSE
1160	0.582345	0.657968	0.608974	0.593506	0.0154679	TRUE	-0.301615	2 vs 3	0.105628	1 vs 2	-0.333333	-0.438961	Cwf19l1:chr19:44109333-44109785:-, Cwf19l1:chr19:44110007-44110368:-, Cwf19l1:chr19:44109950-44110704:-	Cwf19l1	NA	NA	0.657968	NA	FALSE
1161	0.0362878	0.0120362	0.402884	0.376591	0.0262926	FALSE	0.627399	2 vs 3	0.105479	2 vs 4	0.0966921	-0.00878675	Prkaa2:chr4:105029599-105029958:-, Prkaa2:chr4:105029795-105030258:-, Prkaa2:chr4:105034481-105034841:-, Prkaa2:chr4:105034717-105035188:-	Prkaa2	0.205885	0.11042	0.0362878	0.267914	FALSE
1162	0.0987041	0.255327	0.742268	0.709461	0.0328066	FALSE	0.343239	1 vs 3	0.105474	1 vs 2	0.170103	0.0646288	Gatad1:chr5:3639926-3640391:-, Gatad1:chr5:3640788-3641315:-, Gatad1:chr5:3641215-3641632:-, Gatad1:chr5:3642994-3643504:-	Gatad1	0.375751	0.587908	0.255327	0.73324	FALSE
1163	0.415546	NA	0.931818	0.879162	0.0526567	TRUE	0.630446	1 vs 2	0.105313	1 vs 2	0.863636	0.758323	Phf21b:chr15:84785375-84785759:-, Phf21b:chr15:84787017-84787459:-	Phf21b	NA	NA	0.415546	NA	FALSE
1164	0.886519	NA	0.578947	0.571429	0.0075188	TRUE	-0.287682	2 vs 1	0.105263	3 vs 2	0.105263	0	Trim16:chr11:62840921-62841373:+, Trim16:chr11:62842695-62842960:+, Trim16:chr11:62850485-62850808:+	Trim16	NA	NA	0.886519	NA	FALSE
1165	0.948466	NA	0.152941	0.128926	0.0240156	TRUE	-0.916291	6 vs 3	0.10525	2 vs 1	-0.382353	-0.487603	Atr:chr9:95951377-95951659:+, Atr:chr9:95951178-95951880:+, Atr:chr9:95951577-95952224:+, Atr:chr9:95951982-95952391:+, Atr:chr9:95952299-95952802:+, Atr:chr9:95952846-95953216:+	Atr	NA	NA	0.948466	NA	FALSE
1166	0.0102733	0.0106926	0.854123	0.8015	0.0526226	FALSE	0.371613	1 vs 2	0.105245	1 vs 2	0.708245	0.603	Klhl8:chr5:103862018-103862442:-, Klhl8:chr5:103862720-103863147:-	Klhl8	0.0949027	0.100773	0.0106926	0.129519	FALSE
1167	0.44516	NA	0.411765	0.420673	-0.00890837	TRUE	-1.05605	5 vs 4	0.105204	3 vs 2	-0.279412	-0.384615	Kdm5d:chrY:943142-943651:+, Kdm5d:chrY:943417-943868:+, Kdm5d:chrY:945509-945766:+, Kdm5d:chrY:945849-946310:+, Kdm5d:chrY:945965-946316:+	Kdm5d	NA	NA	0.44516	NA	FALSE
1168	0.24156	0.389387	0.906627	0.882456	0.0241704	TRUE	-0.46723	2 vs 1	0.105115	3 vs 2	0.73494	0.629825	Rev3l:chr10:39874597-39874890:+, Rev3l:chr10:39874461-39875173:+, Rev3l:chr10:39874851-39875231:+	Rev3l	NA	NA	0.389387	NA	FALSE
1169	0.558642	0.376114	0.769231	0.780545	-0.0113146	TRUE	-0.621688	2 vs 5	0.104989	1 vs 2	-0.136752	-0.241741	Lcorl:chr5:45697181-45697544:-, Lcorl:chr5:45699269-45699678:-, Lcorl:chr5:45701253-45701718:-, Lcorl:chr5:45730287-45730731:-, Lcorl:chr5:45730835-45731275:-	Lcorl	NA	NA	0.558642	NA	FALSE
1170	0.014097	0.065424	0.57409	0.544459	0.0296315	FALSE	0.394196	2 vs 4	0.104904	2 vs 5	0.348354	0.24345	Tmem65:chr15:58781184-58781620:-, Tmem65:chr15:58782265-58782774:-, Tmem65:chr15:58782749-58783094:-, Tmem65:chr15:58782761-58783415:-, Tmem65:chr15:58784332-58784916:-	Tmem65	0.115933	0.303215	0.065424	0.381161	FALSE
1171	0.625748	NA	0.75	0.697581	0.0524194	TRUE	0.262809	1 vs 2	0.104839	1 vs 2	0.5	0.395161	Acot11:chr4:106744549-106744929:-, Acot11:chr4:106747425-106747882:-	Acot11	NA	NA	0.625748	NA	FALSE
1172	0.513362	NA	0.969697	0.917355	0.0523416	TRUE	1.05879	1 vs 2	0.104683	1 vs 2	0.939394	0.834711	Amer1:chrX:95420314-95420664:-, Amer1:chrX:95420314-95420995:-	Amer1	NA	NA	0.513362	NA	FALSE
1173	0.572615	NA	0.232558	0.180233	0.0523256	TRUE	0.32085	1 vs 2	0.104651	1 vs 2	-0.534884	-0.639535	Mageb16:chrX:79623231-79623398:-, Mageb16:chrX:79623245-79623662:-	Mageb16	NA	NA	0.572615	NA	FALSE
1174	0.0775913	0.0902795	0.582148	0.548183	0.0339659	TRUE	0.968853	5 vs 4	0.104642	7 vs 1	0.279621	0.174979	Taf1d:chr9:15311464-15311816:+, Taf1d:chr9:15311681-15312199:+, Taf1d:chr9:15312751-15312874:+, Taf1d:chr9:15313880-15314146:+, Taf1d:chr9:15314214-15314280:+, Taf1d:chr9:15315334-15315488:+, Taf1d:chr9:15316585-15316912:+	Taf1d	NA	NA	0.0902795	NA	FALSE
1175	0.00433643	0.00822155	0.95625	0.90395	0.0523003	FALSE	0.842626	1 vs 2	0.104601	1 vs 2	0.9125	0.807899	Srrm4:chr5:116439267-116439638:-, Srrm4:chr5:116442357-116442867:-	Srrm4	0.0532255	0.0883448	0.00822155	0.110766	FALSE
1176	9.83312e-10	3.08629e-10	0.900246	0.847984	0.0522612	FALSE	0.481078	1 vs 2	0.104522	1 vs 2	0.800491	0.695969	Pmm1:chr15:81951055-81951459:-, Pmm1:chr15:81955543-81955860:-	Pmm1	7.06551e-08	3.35908e-08	9.83312e-10	1.05983e-07	FALSE
1177	0.385164	NA	0.652542	0.623007	0.0295355	TRUE	Inf	2 vs 1	0.104475	3 vs 2	-0.389831	-0.494305	Loxl2:chr14:69692946-69693230:+, Loxl2:chr14:69695577-69695686:+, Loxl2:chr14:69695591-69695834:+	Loxl2	NA	NA	0.385164	NA	FALSE
1178	0.135355	NA	0.97561	0.923379	0.0522306	TRUE	1.19971	1 vs 2	0.104461	1 vs 2	0.95122	0.846758	Mccc2:chr13:99948484-99948926:-, Mccc2:chr13:99948558-99949040:-	Mccc2	NA	NA	0.135355	NA	FALSE
1179	0.344972	0.332769	0.46123	0.439803	0.0214265	TRUE	0.64913	1 vs 5	0.10435	3 vs 5	0.620321	0.515971	Masp1:chr16:23468306-23468721:-, Masp1:chr16:23477323-23477728:-, Masp1:chr16:23479277-23479657:-, Masp1:chr16:23479742-23480055:-, Masp1:chr16:23479942-23480175:-	Masp1	NA	NA	0.344972	NA	FALSE
1180	0.0142629	0.0140613	0.802632	0.750602	0.0520299	FALSE	0.301	2 vs 1	0.10406	2 vs 1	0.605263	0.501203	Rasgrf1:chr9:89915438-89915889:+, Rasgrf1:chr9:90026589-90026979:+	Rasgrf1	0.116472	0.120413	0.0142629	0.1564	FALSE
1181	0.215461	0.102329	0.805556	0.753548	0.0520072	TRUE	0.303758	2 vs 1	0.104014	2 vs 1	0.611111	0.507097	Parp11:chr6:127478614-127479108:+, Parp11:chr6:127493866-127494261:+	Parp11	NA	NA	0.215461	NA	FALSE
1182	0.575898	NA	0.384146	0.344855	0.039291	TRUE	0.278365	1 vs 3	0.103992	2 vs 3	0.097561	-0.00643087	Vars2:chr17:35655634-35655852:-, Vars2:chr17:35655710-35655993:-, Vars2:chr17:35656344-35656719:-	Vars2	NA	NA	0.575898	NA	FALSE
1183	0.0521318	0.14031	0.505593	0.453598	0.0519948	FALSE	0.208516	1 vs 2	0.10399	1 vs 2	0.0111857	-0.092804	Kmt2c:chr5:25271754-25272150:-, Kmt2c:chr5:25272380-25272793:-	Kmt2c	0.2622	0.450862	0.14031	0.574646	FALSE
1184	0.26063	0.357331	0.219212	0.197573	0.021639	TRUE	-0.282232	3 vs 2	0.103931	2 vs 1	-0.330049	-0.433981	Mrrf:chr2:36189180-36189649:+, Mrrf:chr2:36189491-36190045:+, Mrrf:chr2:36193359-36193735:+	Mrrf	NA	NA	0.357331	NA	FALSE
1185	0.637307	NA	0.197674	0.18	0.0176744	TRUE	-0.431441	1 vs 2	0.103628	2 vs 3	-0.488372	-0.592	Ccdc189:chr7:127582379-127582744:-, Ccdc189:chr7:127582958-127583463:-, Ccdc189:chr7:127583333-127583658:-	Ccdc189	NA	NA	0.637307	NA	FALSE
1186	0.11986	0.192718	0.688312	0.636502	0.0518094	FALSE	0.242718	1 vs 3	0.103619	1 vs 3	0.376623	0.273005	Tmem126b:chr7:90467387-90468040:-, Tmem126b:chr7:90468317-90468954:-, Tmem126b:chr7:90468757-90469206:-	Tmem126b	0.420975	0.517536	0.192718	0.660064	FALSE
1187	0.0728511	0.0382068	0.933735	0.881935	0.0518004	FALSE	0.634651	2 vs 1	0.103601	2 vs 1	0.86747	0.763869	Tmem43:chr6:91487507-91488006:+, Tmem43:chr6:91488055-91488506:+	Tmem43	0.321162	0.221505	0.0728511	0.407234	FALSE
1188	0.162357	0.251686	0.886503	0.834705	0.051798	TRUE	0.517765	3 vs 1	0.103596	3 vs 1	0.773006	0.66941	Cep43:chr17:8195039-8195595:+, Cep43:chr17:8195295-8195763:+, Cep43:chr17:8196081-8196531:+	Cep43	NA	NA	0.251686	NA	FALSE
1189	0.0429645	NA	0.691207	0.670259	0.0209474	FALSE	2.06026	2 vs 3	0.103581	2 vs 3	0.889571	0.785989	Hspa1b:chr17:34951858-34951940:-, Hspa1b:chr17:34954281-34954470:-, Hspa1b:chr17:34956338-34956827:-, Hspa1b:chr17:34957073-34957336:-	Hspa1b	0.228661	NA	0.0429645	0.294602	FALSE
1190	0.28617	0.314482	0.248	0.260291	-0.0122906	TRUE	-0.472516	1 vs 5	0.103462	5 vs 6	0.21	0.106538	Cdk13:chr13:17711619-17712030:-, Cdk13:chr13:17713531-17714029:-, Cdk13:chr13:17715912-17716330:-, Cdk13:chr13:17716227-17716620:-, Cdk13:chr13:17717442-17717711:-, Cdk13:chr13:17717857-17718292:-	Cdk13	NA	NA	0.314482	NA	FALSE
1191	0.209988	0.304022	0.530193	0.502952	0.027241	TRUE	0.486931	1 vs 2	0.103462	1 vs 3	-0.126812	-0.230274	Eml5:chr12:98787115-98787598:-, Eml5:chr12:98788711-98789239:-, Eml5:chr12:98789101-98789492:-, Eml5:chr12:98789395-98790017:-	Eml5	NA	NA	0.304022	NA	FALSE
1192	0.940059	NA	1	0.948276	0.0517241	TRUE	Inf	2 vs 1	0.103448	2 vs 1	1	0.896552	Atad5:chr11:80134388-80134945:+, Atad5:chr11:80135377-80135795:+	Atad5	NA	NA	0.940059	NA	FALSE
1193	0.210827	NA	0.0689655	0.0173077	0.0516578	TRUE	1.43646	2 vs 1	0.103316	2 vs 1	-0.862069	-0.965385	Rgs12:chr5:35033043-35033515:+, Rgs12:chr5:35039250-35039646:+	Rgs12	NA	NA	0.210827	NA	FALSE
1194	0.0355344	0.0382265	0.129944	0.0783505	0.051593	FALSE	0.563514	1 vs 2	0.103186	1 vs 2	-0.740113	-0.843299	Fbxw8:chr5:118064921-118065360:-, Fbxw8:chr5:118066551-118066967:-	Fbxw8	0.203491	0.221505	0.0382265	0.275488	FALSE
1195	0.787581	0.71327	0.650794	0.617911	0.0328824	TRUE	Inf	1 vs 3	0.102936	2 vs 3	0.761905	0.658968	Ntng1:chr3:109780040-109780402:-, Ntng1:chr3:109781053-109781457:-, Ntng1:chr3:109781108-109782063:-, Ntng1:chr3:109781479-109782158:-	Ntng1	NA	NA	0.787581	NA	FALSE
1196	0.0561005	NA	0.933702	0.882237	0.0514642	FALSE	0.631201	2 vs 1	0.102928	2 vs 1	0.867403	0.764475	Ercc1:chr7:19354484-19354873:+, Ercc1:chr7:19356366-19356521:+	Ercc1	0.275236	NA	0.0561005	0.352442	FALSE
1197	0.110098	0.197516	0.611314	0.59835	0.012964	TRUE	0.369437	2 vs 3	0.102922	2 vs 3	0.240876	0.137954	Pdk3:chrX:93755295-93755665:-, Pdk3:chrX:93764541-93765013:-, Pdk3:chrX:93764994-93765318:-	Pdk3	NA	NA	0.197516	NA	FALSE
1198	0.0103735	0.0632279	0.546667	0.532272	0.0143947	FALSE	0.420171	2 vs 4	0.102868	2 vs 4	0.419048	0.316179	Spryd7:chr14:61531785-61532205:-, Spryd7:chr14:61533826-61534241:-, Spryd7:chr14:61534203-61534700:-, Spryd7:chr14:61534700-61535279:-	Spryd7	0.0949027	0.298452	0.0632279	0.374186	FALSE
1199	0.230821	0.394276	0.39548	0.38025	0.0152305	TRUE	0.381571	3 vs 2	0.102824	3 vs 2	-0.146893	-0.249716	Zfp623:chr15:75948947-75949476:+, Zfp623:chr15:75952021-75952467:+, Zfp623:chr15:75953570-75954313:+	Zfp623	NA	NA	0.394276	NA	FALSE
1200	6.46921e-05	7.94941e-05	0.878212	0.82682	0.0513922	FALSE	0.601091	3 vs 1	0.102784	3 vs 1	0.756425	0.65364	Ivns1abp:chr1:151356408-151356849:+, Ivns1abp:chr1:151363176-151363750:+, Ivns1abp:chr1:151363813-151364420:+	Ivns1abp	0.00187498	0.00260401	7.94941e-05	0.00291676	FALSE
1201	0.0445963	0.0776969	0.211538	0.160176	0.0513626	TRUE	0.755956	1 vs 2	0.102725	1 vs 3	-0.576923	-0.679648	Amdhd2:chr17:24153359-24153755:-, Amdhd2:chr17:24154863-24155275:-, Amdhd2:chr17:24155780-24156173:-	Amdhd2	NA	NA	0.0776969	NA	FALSE
1202	0.22006	0.31117	0.526316	0.486318	0.0399974	TRUE	0.653926	3 vs 1	0.102645	3 vs 2	-0.578947	-0.681592	Phkb:chr8:86059427-86060468:+, Phkb:chr8:86060252-86060682:+, Phkb:chr8:86063877-86064261:+	Phkb	NA	NA	0.31117	NA	FALSE
1203	0.698338	0.257357	0.57783	0.585526	-0.00769613	TRUE	-0.369436	2 vs 3	0.10236	3 vs 4	0.150943	0.048583	Reep3:chr10:67009169-67009552:-, Reep3:chr10:67009996-67010416:-, Reep3:chr10:67011448-67011866:-, Reep3:chr10:67012733-67013150:-, Reep3:chr10:67013674-67013837:-	Reep3	NA	NA	0.698338	NA	FALSE
1204	0.0363176	0.00992063	0.910309	0.88446	0.0258491	FALSE	0.422567	1 vs 2	0.102335	1 vs 2	0.734021	0.631685	Dpy19l3:chr7:35685433-35685875:-, Dpy19l3:chr7:35689472-35690000:-, Dpy19l3:chr7:35689835-35690415:-	Dpy19l3	0.205885	0.0970209	0.0363176	0.267914	FALSE
1205	0.000101243	0.000115386	0.938346	0.887195	0.0511507	FALSE	0.660173	1 vs 2	0.102301	1 vs 2	0.876692	0.77439	D5Ertd579e:chr5:36600485-36600845:-, D5Ertd579e:chr5:36671439-36671738:-	D5Ertd579e	0.00279351	0.00357167	0.000115386	0.00414547	FALSE
1206	0.566468	0.74551	0.41791	0.413462	0.00444891	TRUE	0.367225	1 vs 2	0.102181	1 vs 2	-0.320896	-0.423077	Cd44:chr2:102811137-102811470:-, Cd44:chr2:102811287-102811797:-, Cd44:chr2:102812502-102812896:-	Cd44	NA	NA	0.74551	NA	FALSE
1207	0.253382	0.498754	0.560494	0.517959	0.042535	TRUE	0.477695	4 vs 2	0.10215	5 vs 2	0.193416	0.0912659	Synrg:chr11:84040705-84041059:+, Synrg:chr11:84040958-84041660:+, Synrg:chr11:84041296-84041570:+, Synrg:chr11:84043832-84044327:+, Synrg:chr11:84044202-84044624:+, Synrg:chr11:84044884-84045245:+	Synrg	NA	NA	0.498754	NA	FALSE
1208	0.204671	NA	0.772989	0.738146	0.0348427	TRUE	1.67398	2 vs 4	0.102039	2 vs 3	0.00862069	-0.0934183	Iqgap1:chr7:80711512-80711961:-, Iqgap1:chr7:80712242-80712700:-, Iqgap1:chr7:80712719-80713158:-, Iqgap1:chr7:80712847-80713485:-	Iqgap1	NA	NA	0.204671	NA	FALSE
1209	0.569128	NA	0.933333	0.882353	0.0509804	TRUE	0.624154	2 vs 1	0.101961	2 vs 1	0.866667	0.764706	Slc17a6:chr7:51668978-51669622:+, Slc17a6:chr7:51670748-51671132:+	Slc17a6	NA	NA	0.569128	NA	FALSE
1210	0.0638811	0.21025	0.257951	0.20698	0.050971	FALSE	0.286581	1 vs 2	0.101942	1 vs 2	-0.484099	-0.586041	Zfp593:chr4:134243289-134243656:-, Zfp593:chr4:134244615-134244982:-	Zfp593	0.297731	0.537409	0.21025	0.682314	FALSE
1211	0.041157	0.036024	0.955801	0.904899	0.050902	FALSE	0.820965	2 vs 1	0.101804	2 vs 1	0.911602	0.809798	Fam120c:chrX:151471428-151471893:+, Fam120c:chrX:151473747-151474153:+	Fam120c	0.220763	0.212863	0.041157	0.285615	FALSE
1212	0.121115	0.278375	0.56	0.509115	0.0508854	FALSE	0.2047	1 vs 2	0.101771	1 vs 2	0.12	0.0182292	Sharpin:chr15:76346970-76347373:-, Sharpin:chr15:76347048-76347493:-	Sharpin	0.422628	0.607134	0.278375	0.750676	FALSE
1213	5.83397e-07	2.73639e-05	0.48521	0.45673	0.0284809	FALSE	0.26122	1 vs 3	0.101561	2 vs 3	-0.0106655	-0.112226	Smim7:chr8:72565187-72565549:-, Smim7:chr8:72565849-72566290:-, Smim7:chr8:72566883-72567309:-, Smim7:chr8:72567266-72567899:-	Smim7	2.64755e-05	0.00106122	2.73639e-05	0.00115095	FALSE
1214	0.107698	0.131079	0.372428	0.348777	0.0236506	TRUE	0.414002	1 vs 2	0.101538	1 vs 2	0.00823045	-0.0933076	Wdr70:chr15:7873055-7873338:-, Wdr70:chr15:8091587-8092081:-, Wdr70:chr15:8092159-8092639:-	Wdr70	NA	NA	0.131079	NA	FALSE
1215	0.314582	0.346855	0.570048	0.541876	0.0281723	TRUE	1.76743	4 vs 2	0.101413	4 vs 2	0.289855	0.188442	Pacc1:chr1:191349848-191350226:+, Pacc1:chr1:191349632-191350528:+, Pacc1:chr1:191350501-191350987:+, Pacc1:chr1:191350911-191351284:+	Pacc1	NA	NA	0.346855	NA	FALSE
1216	0.094114	0.280747	0.158621	0.10792	0.0507008	TRUE	0.443639	2 vs 1	0.101402	2 vs 1	-0.682759	-0.78416	Ephb3:chr16:21222874-21223346:+, Ephb3:chr16:21223145-21223326:+	Ephb3	NA	NA	0.280747	NA	FALSE
1217	0.166021	0.0890548	0.130435	0.0798479	0.0505869	TRUE	0.547295	2 vs 1	0.101174	2 vs 1	-0.73913	-0.840304	Cyb561a3:chr19:10589473-10589860:+, Cyb561a3:chr19:10589319-10590067:+	Cyb561a3	NA	NA	0.166021	NA	FALSE
1218	0.00645447	0.0179177	0.445545	0.425813	0.0197315	FALSE	0.271269	2 vs 1	0.100888	2 vs 1	0.412541	0.311653	Rbm8a:chr3:96631394-96631721:+, Rbm8a:chr3:96631580-96631891:+, Rbm8a:chr3:96632556-96632940:+	Rbm8a	0.0711229	0.141912	0.0179177	0.180697	FALSE
1219	0.00392095	0.00135992	0.336305	0.324374	0.0119306	FALSE	0.433136	1 vs 2	0.100758	1 vs 2	-0.118314	-0.219072	Ext1:chr15:53064037-53064421:-, Ext1:chr15:53068223-53068617:-, Ext1:chr15:53068467-53068883:-	Ext1	0.0495115	0.02637	0.00392095	0.0659529	FALSE
1220	0.0709496	0.14241	0.4075	0.357277	0.0502233	FALSE	0.212894	2 vs 1	0.100447	2 vs 1	-0.185	-0.285447	Sap30l:chr11:57809860-57810249:+, Sap30l:chr11:57814501-57814897:+	Sap30l	0.316565	0.453207	0.14241	0.575175	FALSE
1221	0.532569	NA	0.902439	0.852234	0.0502053	TRUE	0.472395	2 vs 1	0.100411	2 vs 1	0.804878	0.704467	Vcl:chr14:21031553-21031963:+, Vcl:chr14:21033271-21033724:+	Vcl	NA	NA	0.532569	NA	FALSE
1222	0.0259298	0.0792225	0.365293	0.315099	0.0501943	FALSE	0.27731	3 vs 2	0.100389	3 vs 1	-0.269414	-0.369802	Ubxn4:chr1:128277138-128277648:+, Ubxn4:chr1:128278741-128279335:+, Ubxn4:chr1:128279051-128279400:+	Ubxn4	0.1697	0.340505	0.0792225	0.428273	FALSE
1223	0.000165819	6.98915e-05	0.867126	0.816948	0.0501776	FALSE	0.379975	1 vs 2	0.100355	1 vs 2	0.734252	0.633897	Camsap2:chr1:136268201-136268633:-, Camsap2:chr1:136269094-136269524:-	Camsap2	0.00399938	0.00235814	0.000165819	0.00566249	FALSE
1224	0.070412	0.159691	0.0601852	0.0211712	0.039014	TRUE	Inf	1 vs 3	0.100075	2 vs 4	-0.847222	-0.947297	Psme2b:chr11:48941194-48941640:-, Psme2b:chr11:48942942-48943382:-, Psme2b:chr11:48943520-48944051:-, Psme2b:chr11:48945314-48945502:-	Psme2b	NA	NA	0.159691	NA	FALSE
1225	0.480672	0.499377	0.6122	0.583444	0.0287564	TRUE	0.395932	2 vs 3	0.100018	2 vs 4	0.640523	0.540505	Wdr17:chr8:54629150-54629721:-, Wdr17:chr8:54629584-54629958:-, Wdr17:chr8:54687248-54687741:-, Wdr17:chr8:54687295-54687798:-	Wdr17	NA	NA	0.499377	NA	FALSE
1226	1	NA	0.5	0.45	0.05	TRUE	0.200671	2 vs 1	0.1	2 vs 1	0	-0.1	Lrriq3:chr3:155137371-155137814:+, Lrriq3:chr3:155193882-155194280:+	Lrriq3	NA	NA	1	NA	FALSE
1227	0.97415	NA	0.5	0.5	0	TRUE	-0.287682	1 vs 2	0.1	2 vs 3	0.5	0.4	Nkx2-2:chr2:147177486-147177903:-, Nkx2-2:chr2:147183045-147183394:-, Nkx2-2:chr2:147182976-147184095:-	Nkx2-2	NA	NA	0.97415	NA	FALSE
1228	0.613025	0.767982	0.72561	0.672669	0.0529403	TRUE	0.883501	1 vs 5	0.0999897	1 vs 4	0.390244	0.290254	Taf3:chr2:9914551-9914888:-, Taf3:chr2:9914551-9915612:-, Taf3:chr2:9915246-9915627:-, Taf3:chr2:9915536-9915945:-, Taf3:chr2:9916010-9916433:-	Taf3	NA	NA	0.767982	NA	FALSE
1229	0.0197854	0.0901281	0.179054	0.140667	0.0383874	TRUE	0.995292	3 vs 2	0.0998198	3 vs 2	-0.0135135	-0.113333	Snrnp35:chr5:124490766-124491151:+, Snrnp35:chr5:124490596-124491358:+, Snrnp35:chr5:124493194-124493582:+	Snrnp35	NA	NA	0.0901281	NA	FALSE
1230	0.224453	0.19798	0.646512	0.613825	0.0326871	TRUE	0.350813	3 vs 2	0.0996997	3 vs 2	0.409302	0.309603	Etv3:chr3:87530635-87531083:+, Etv3:chr3:87539179-87539620:+, Etv3:chr3:87539730-87540165:+	Etv3	NA	NA	0.224453	NA	FALSE
1231	0.388648	0.60592	0.738095	0.684882	0.0532136	TRUE	0.603009	1 vs 4	0.0996877	1 vs 4	0.342857	0.243169	Mtus1:chr8:40990855-40991304:-, Mtus1:chr8:40991331-40991812:-, Mtus1:chr8:40992523-40992919:-, Mtus1:chr8:40992875-40993461:-	Mtus1	NA	NA	0.60592	NA	FALSE
1232	0.115732	0.147414	0.45	0.409677	0.0403226	TRUE	0.642627	2 vs 5	0.0996513	2 vs 5	-0.0648649	-0.164516	Ppcdc:chr9:57385956-57386339:-, Ppcdc:chr9:57398652-57398889:-, Ppcdc:chr9:57412620-57413033:-, Ppcdc:chr9:57413306-57413965:-, Ppcdc:chr9:57413893-57414350:-	Ppcdc	NA	NA	0.147414	NA	FALSE
1233	0.898645	NA	0.642857	0.619266	0.0235911	TRUE	0.237433	3 vs 2	0.0996068	3 vs 2	-0.285714	-0.385321	Serpinb9:chr13:33015905-33016423:+, Serpinb9:chr13:33016456-33016961:+, Serpinb9:chr13:33017564-33017957:+	Serpinb9	NA	NA	0.898645	NA	FALSE
1234	0.0916653	0.0321462	0.503704	0.477409	0.0262948	TRUE	0.49186	4 vs 3	0.0995758	4 vs 3	-0.302222	-0.401798	Bnip2:chr9:70007019-70007477:+, Bnip2:chr9:70007430-70007951:+, Bnip2:chr9:70007860-70008313:+, Bnip2:chr9:70011262-70011665:+	Bnip2	NA	NA	0.0916653	NA	FALSE
1235	0.0103645	0.015767	0.135889	0.0861128	0.0497757	FALSE	0.512182	2 vs 1	0.0995514	2 vs 1	-0.728223	-0.827774	Irf2bp1:chr7:19006168-19006705:+, Irf2bp1:chr7:19006496-19006783:+	Irf2bp1	0.0949027	0.131029	0.015767	0.167325	FALSE
1236	0.197964	0.0604195	0.553922	0.535006	0.0189157	FALSE	0.369097	3 vs 2	0.099515	3 vs 2	-0.578431	-0.677946	Rab33b:chr3:51494774-51495248:+, Rab33b:chr3:51495483-51495974:+, Rab33b:chr3:51495864-51496232:+	Rab33b	0.526429	0.292078	0.197964	0.664687	FALSE
1237	0.675356	NA	0.16	0.110294	0.0497059	TRUE	0.429512	1 vs 2	0.0994118	1 vs 2	-0.68	-0.779412	Tmem88:chr11:69396516-69396905:-, Tmem88:chr11:69397174-69397613:-	Tmem88	NA	NA	0.675356	NA	FALSE
1238	0.580622	0.333158	0.742373	0.735433	0.00693981	TRUE	-1.06471	3 vs 6	0.0993372	1 vs 3	0.661017	0.56168	Zc3h12c:chr9:52109563-52109958:-, Zc3h12c:chr9:52111270-52111714:-, Zc3h12c:chr9:52111926-52112355:-, Zc3h12c:chr9:52112765-52113200:-, Zc3h12c:chr9:52113658-52114217:-, Zc3h12c:chr9:52114620-52115025:-	Zc3h12c	NA	NA	0.580622	NA	FALSE
1239	0.0441246	0.0210263	0.713781	0.664223	0.0495575	FALSE	0.245794	1 vs 3	0.0991151	1 vs 3	0.427562	0.328447	Ppil2:chr16:17086562-17087070:-, Ppil2:chr16:17087255-17087691:-, Ppil2:chr16:17088625-17088954:-	Ppil2	0.233056	0.158355	0.0441246	0.301358	FALSE
1240	2.79236e-12	NA	0.105033	0.0554909	0.0495419	FALSE	0.691932	2 vs 1	0.0990838	2 vs 1	-0.789934	-0.889018	Fmnl1:chr11:103198448-103198850:+, Fmnl1:chr11:103198588-103198761:+	Fmnl1	2.91844e-10	NA	2.79236e-12	4.37766e-10	FALSE
1241	0.301565	NA	0.969231	0.919708	0.0495227	TRUE	1.0116	1 vs 2	0.0990455	1 vs 2	0.938462	0.839416	Scara3:chr14:65919329-65919751:-, Scara3:chr14:65920213-65921007:-	Scara3	NA	NA	0.301565	NA	FALSE
1242	0.00612009	0.00757681	0.542529	0.516626	0.0259028	FALSE	0.502515	3 vs 2	0.0989574	3 vs 2	-0.664368	-0.763325	Ccdc25:chr14:65865017-65865364:+, Ccdc25:chr14:65866236-65866645:+, Ccdc25:chr14:65868070-65868587:+	Ccdc25	0.0685331	0.0840926	0.00757681	0.1037	FALSE
1243	0.40485	0.449836	0.361296	0.355935	0.00536043	TRUE	-0.328371	4 vs 3	0.0989005	3 vs 2	0.013289	-0.0856115	Msl2:chr9:101102367-101102955:+, Msl2:chr9:101103450-101103966:+, Msl2:chr9:101103993-101104459:+, Msl2:chr9:101104262-101104769:+, Msl2:chr9:101104461-101104821:+	Msl2	NA	NA	0.449836	NA	FALSE
1244	0.478487	NA	0.147059	0.124647	0.0224113	TRUE	-1.06876	1 vs 2	0.0987359	2 vs 4	-0.588235	-0.686971	Hdac9:chr12:34047580-34047736:-, Hdac9:chr12:34047680-34048225:-, Hdac9:chr12:34048401-34048882:-, Hdac9:chr12:34371444-34371855:-	Hdac9	NA	NA	0.478487	NA	FALSE
1245	0.309371	0.504917	0.463964	0.45706	0.00690428	TRUE	-0.578536	3 vs 2	0.0985483	2 vs 1	0.747748	0.649199	Stk11ip:chr1:75536086-75536598:+, Stk11ip:chr1:75536548-75536991:+, Stk11ip:chr1:75536989-75537335:+	Stk11ip	NA	NA	0.504917	NA	FALSE
1246	0.376821	NA	0.48284	0.475578	0.00726183	TRUE	1.36098	6 vs 1	0.0985154	3 vs 1	0.408284	0.309769	Rspry1:chr8:94623506-94624192:+, Rspry1:chr8:94623892-94624131:+, Rspry1:chr8:94658626-94658847:+, Rspry1:chr8:94659929-94660276:+, Rspry1:chr8:94659787-94660100:+, Rspry1:chr8:94660150-94660276:+	Rspry1	NA	NA	0.376821	NA	FALSE
1247	0.0116219	0.0209975	0.865482	0.816231	0.0492509	FALSE	0.620952	2 vs 3	0.0985018	1 vs 3	0.730964	0.632463	Akap8:chr17:32303671-32304055:-, Akap8:chr17:32304642-32305028:-, Akap8:chr17:32304896-32305394:-	Akap8	0.103043	0.158355	0.0209975	0.202858	FALSE
1248	0.598046	NA	0.722222	0.705202	0.0170199	TRUE	0.747214	1 vs 2	0.0984265	1 vs 2	0.638889	0.540462	Dennd2a:chr6:39462297-39462740:-, Dennd2a:chr6:39462758-39463325:-, Dennd2a:chr6:39463226-39463541:-	Dennd2a	NA	NA	0.598046	NA	FALSE
1249	0.245495	NA	0.528455	0.496091	0.0323643	TRUE	1.09235	2 vs 1	0.098367	2 vs 1	-0.353659	-0.452026	Rab30:chr7:92836144-92836741:+, Rab30:chr7:92836688-92837168:+, Rab30:chr7:92838009-92838464:+, Rab30:chr7:92844151-92844567:+	Rab30	NA	NA	0.245495	NA	FALSE
1250	0.635301	0.820889	0.538462	0.521901	0.0165607	TRUE	0.546544	5 vs 4	0.0983471	5 vs 3	-0.3	-0.398347	Kcnt2:chr1:140609487-140609922:+, Kcnt2:chr1:140610773-140611285:+, Kcnt2:chr1:140611602-140612142:+, Kcnt2:chr1:140612007-140612464:+, Kcnt2:chr1:140613592-140614036:+	Kcnt2	NA	NA	0.820889	NA	FALSE
1251	0.819711	NA	0.681818	0.632653	0.0491651	TRUE	0.218525	1 vs 2	0.0983302	1 vs 2	0.363636	0.265306	Lamc1:chr1:153218895-153219143:-, Lamc1:chr1:153218909-153219358:-	Lamc1	NA	NA	0.819711	NA	FALSE
1252	0.40822	0.647891	0.50495	0.455808	0.0491424	TRUE	0.197033	1 vs 2	0.0982848	1 vs 2	0.00990099	-0.0883838	Spata24:chr18:35656658-35657003:-, Spata24:chr18:35659980-35660365:-	Spata24	NA	NA	0.647891	NA	FALSE
1253	0.597204	0.745009	0.4575	0.459928	-0.0024278	TRUE	0.884202	5 vs 1	0.0981949	2 vs 1	0.1	0.00180505	Zbtb44:chr9:31069494-31070029:+, Zbtb44:chr9:31069837-31070262:+, Zbtb44:chr9:31070836-31071228:+, Zbtb44:chr9:31073327-31073767:+, Zbtb44:chr9:31074446-31074876:+, Zbtb44:chr9:31075477-31075885:+	Zbtb44	NA	NA	0.745009	NA	FALSE
1254	0.00119942	0.00638547	0.528012	0.47894	0.0490727	FALSE	0.196458	1 vs 2	0.0981454	1 vs 2	0.0560246	-0.0421208	Mat2a:chr6:72432731-72433158:-, Mat2a:chr6:72433648-72434073:-	Mat2a	0.0205707	0.0750682	0.00638547	0.0921485	FALSE
1255	0.021915	0.0520505	0.137652	0.0885984	0.0490534	FALSE	0.495938	1 vs 2	0.0981068	1 vs 2	-0.724696	-0.822803	Rexo1:chr10:80540914-80541292:-, Rexo1:chr10:80541592-80542041:-	Rexo1	0.149883	0.267304	0.0520505	0.33493	FALSE
1256	0.251224	0.377144	0.494673	0.46511	0.0295632	TRUE	0.441145	3 vs 1	0.0980827	3 vs 1	0.30137	0.203287	Wee1:chr7:110142278-110143420:+, Wee1:chr7:110142879-110143331:+, Wee1:chr7:110145127-110145545:+, Wee1:chr7:110147537-110147910:+	Wee1	NA	NA	0.377144	NA	FALSE
1257	0.146803	NA	0.967391	0.9184	0.0489913	TRUE	0.96922	2 vs 1	0.0979826	2 vs 1	0.934783	0.8368	Tcaim:chr9:122834744-122835311:+, Tcaim:chr9:122835938-122836352:+	Tcaim	NA	NA	0.146803	NA	FALSE
1258	0.00765805	0.0930778	0.482906	0.429265	0.0536414	TRUE	1.92991	5 vs 8	0.097912	2 vs 3	0.0299145	-0.0679975	Cep68:chr11:20225782-20226307:-, Cep68:chr11:20226374-20226755:-, Cep68:chr11:20226629-20227038:-, Cep68:chr11:20226869-20227417:-, Cep68:chr11:20227656-20228094:-, Cep68:chr11:20228436-20228943:-, Cep68:chr11:20229199-20229558:-, Cep68:chr11:20230240-20230627:-, Cep68:chr11:20238349-20238730:-, Cep68:chr11:20239137-20239315:-	Cep68	NA	NA	0.0930778	NA	FALSE
1259	0.00295722	0.0958836	0.529825	0.480903	0.0489211	FALSE	0.195864	2 vs 1	0.0978423	2 vs 1	0.0596491	-0.0381932	Cwc15:chr9:14510167-14510303:+, Cwc15:chr9:14510152-14510615:+	Cwc15	0.0409616	0.378765	0.0958836	0.476878	FALSE
1260	0.194663	0.128047	0.732535	0.694093	0.0384421	TRUE	1.10866	4 vs 1	0.0978246	4 vs 3	-0.317365	-0.41519	Rfx7:chr9:72612001-72612482:+, Rfx7:chr9:72619792-72620246:+, Rfx7:chr9:72622422-72622888:+, Rfx7:chr9:72623971-72624386:+	Rfx7	NA	NA	0.194663	NA	FALSE
1261	0.0246105	0.000375559	0.613426	0.604927	0.00849892	TRUE	0.734905	2 vs 4	0.0977967	2 vs 4	-0.00925926	-0.107056	Tmem41b:chr7:109971197-109971569:-, Tmem41b:chr7:109972402-109972828:-, Tmem41b:chr7:109973394-109973867:-, Tmem41b:chr7:109973761-109974256:-, Tmem41b:chr7:109974195-109974723:-	Tmem41b	NA	NA	0.0246105	NA	FALSE
1262	0.427093	0.58151	0.606164	0.578909	0.0272558	TRUE	0.268935	1 vs 2	0.0976886	1 vs 2	-0.369863	-0.467552	Kmt2d:chr15:98831669-98831888:-, Kmt2d:chr15:98831675-98832023:-, Kmt2d:chr15:98833085-98833457:-	Kmt2d	NA	NA	0.58151	NA	FALSE
1263	0.0683221	0.0711702	0.443686	0.439072	0.00461368	FALSE	-0.547498	3 vs 2	0.0976131	2 vs 1	0.641638	0.544025	Xpo1:chr11:23295895-23296256:+, Xpo1:chr11:23296569-23297075:+, Xpo1:chr11:23297861-23298262:+	Xpo1	0.309243	0.31932	0.0711702	0.402342	FALSE
1264	1	NA	1	0.95122	0.0487805	TRUE	Inf	2 vs 1	0.097561	2 vs 1	1	0.902439	Rfx4:chr10:84905711-84906260:+, Rfx4:chr10:84906144-84906538:+	Rfx4	NA	NA	1	NA	FALSE
1265	0.936361	0.898196	0.703704	0.681383	0.0223203	TRUE	-0.490623	2 vs 3	0.0974982	1 vs 2	0.388889	0.291391	Phactr2:chr10:13207702-13208077:-, Phactr2:chr10:13213376-13213693:-, Phactr2:chr10:13213244-13213990:-, Phactr2:chr10:13213774-13214252:-	Phactr2	NA	NA	0.936361	NA	FALSE
1266	0.860413	NA	0.941176	0.892473	0.0487034	TRUE	0.656333	2 vs 1	0.0974067	2 vs 1	0.882353	0.784946	Nepro:chr16:44735947-44736449:+, Nepro:chr16:44736727-44737160:+	Nepro	NA	NA	0.860413	NA	FALSE
1267	0.00170201	0.00238283	0.546893	0.500498	0.0463948	FALSE	0.259074	2 vs 1	0.0972976	4 vs 1	0.111186	0.0138889	Pum2:chr12:8749597-8750060:+, Pum2:chr12:8749956-8750343:+, Pum2:chr12:8751069-8751551:+, Pum2:chr12:8752148-8752583:+	Pum2	0.0275597	0.0401983	0.00238283	0.0469622	FALSE
1268	0.0986579	0.466316	0.776224	0.727592	0.0486315	FALSE	0.261353	2 vs 1	0.097263	2 vs 1	0.552448	0.455185	Slc43a2:chr11:75573394-75573866:+, Slc43a2:chr11:75577187-75577578:+	Slc43a2	0.375751	0.737218	0.466316	0.889266	FALSE
1269	0.0350936	0.0202774	0.65809	0.638879	0.0192116	FALSE	0.336746	3 vs 2	0.097245	3 vs 2	0.207547	0.110302	Prpf4b:chr13:34901463-34901967:+, Prpf4b:chr13:34902463-34902933:+, Prpf4b:chr13:34902933-34903510:+, Prpf4b:chr13:34905749-34906064:+	Prpf4b	0.202404	0.155001	0.0350936	0.264853	FALSE
1270	0.161949	0.689929	0.133333	0.0847751	0.0485582	TRUE	0.507366	2 vs 1	0.0971165	2 vs 1	-0.733333	-0.83045	Atf1:chr15:100260828-100261315:+, Atf1:chr15:100262880-100263047:+	Atf1	NA	NA	0.689929	NA	FALSE
1271	0.930309	NA	1	0.951456	0.0485437	TRUE	Inf	1 vs 2	0.0970874	1 vs 2	1	0.902913	Wnt7a:chr6:91363976-91364345:-, Wnt7a:chr6:91365352-91365893:-	Wnt7a	NA	NA	0.930309	NA	FALSE
1272	0.440412	0.590204	0.421986	0.369241	0.0527446	TRUE	0.615882	1 vs 4	0.0969555	1 vs 4	0.0319149	-0.0650407	Fam13a:chr6:58931976-58932493:-, Fam13a:chr6:58932477-58932928:-, Fam13a:chr6:58933491-58933895:-, Fam13a:chr6:58933786-58934298:-	Fam13a	NA	NA	0.590204	NA	FALSE
1273	0.537097	NA	0.476596	0.444526	0.0320702	TRUE	Inf	1 vs 6	0.0967542	2 vs 3	-0.0638298	-0.160584	Zfp85:chr13:67744463-67744813:-, Zfp85:chr13:67746570-67747091:-, Zfp85:chr13:67747103-67747523:-, Zfp85:chr13:67747393-67747652:-, Zfp85:chr13:67747717-67748205:-, Zfp85:chr13:67748440-67748853:-	Zfp85	NA	NA	0.537097	NA	FALSE
1274	0.0878362	0.132789	0.652293	0.621017	0.0312757	FALSE	-0.53784	6 vs 7	0.0967064	1 vs 4	0.170431	0.0737248	Ap3s2:chr7:79875321-79875682:-, Ap3s2:chr7:79876255-79876668:-, Ap3s2:chr7:79877326-79877828:-, Ap3s2:chr7:79877613-79878127:-, Ap3s2:chr7:79879035-79879549:-, Ap3s2:chr7:79879667-79880157:-, Ap3s2:chr7:79879727-79880323:-	Ap3s2	0.354469	0.440976	0.132789	0.564028	FALSE
1275	0.964917	NA	0.6	0.551724	0.0482759	TRUE	0.197826	2 vs 1	0.0965517	2 vs 1	0.2	0.103448	Spata19:chr9:27401380-27401520:+, Spata19:chr9:27401433-27401711:+	Spata19	NA	NA	0.964917	NA	FALSE
1276	0.738195	0.572313	0.433099	0.38066	0.0524382	TRUE	Inf	1 vs 5	0.0965187	2 vs 9	-0.161972	-0.258491	Saal1:chr7:46683851-46684283:-, Saal1:chr7:46686052-46686489:-, Saal1:chr7:46686663-46687236:-, Saal1:chr7:46687011-46687635:-, Saal1:chr7:46687642-46687746:-, Saal1:chr7:46687687-46688358:-, Saal1:chr7:46687991-46688483:-, Saal1:chr7:46688605-46689012:-, Saal1:chr7:46689251-46689630:-	Saal1	NA	NA	0.738195	NA	FALSE
1277	0.287617	NA	0.867925	0.819672	0.0482524	TRUE	0.368604	2 vs 1	0.0965048	2 vs 1	0.735849	0.639344	Cblb:chr16:52204940-52205473:+, Cblb:chr16:52207656-52208048:+	Cblb	NA	NA	0.287617	NA	FALSE
1278	0.430475	NA	0.473684	0.44382	0.029864	TRUE	0.388936	1 vs 2	0.0963927	1 vs 2	0.236842	0.140449	Slc66a1:chr4:139294028-139294397:-, Slc66a1:chr4:139294808-139295222:-, Slc66a1:chr4:139298460-139298890:-	Slc66a1	NA	NA	0.430475	NA	FALSE
1279	2.76202e-05	7.12841e-05	0.882048	0.833951	0.0480969	FALSE	0.398076	2 vs 1	0.0961938	2 vs 1	0.764096	0.667902	Glul:chr1:153907891-153908349:+, Glul:chr1:153909298-153909746:+	Glul	0.000873965	0.00238131	7.12841e-05	0.00264364	FALSE
1280	1	NA	0.125	0.0769231	0.0480769	TRUE	0.538997	2 vs 1	0.0961538	2 vs 1	-0.75	-0.846154	Ccr8:chr9:120095270-120095461:+, Ccr8:chr9:120095419-120095726:+	Ccr8	NA	NA	1	NA	FALSE
1281	0.903524	NA	0.428571	0.407502	0.0210693	TRUE	0.360507	2 vs 3	0.0959993	2 vs 3	-0.535714	-0.631714	Disp3:chr4:148236857-148237320:-, Disp3:chr4:148239397-148239823:-, Disp3:chr4:148240443-148240924:-, Disp3:chr4:148241032-148241514:-	Disp3	NA	NA	0.903524	NA	FALSE
1282	0.405113	NA	0.842593	0.829915	0.0126781	TRUE	0.879923	3 vs 2	0.0959402	3 vs 2	0.0138889	-0.0820513	Crppa:chr12:36478393-36478894:+, Crppa:chr12:36504457-36505059:+, Crppa:chr12:36688185-36688626:+, Crppa:chr12:36689060-36689503:+	Crppa	NA	NA	0.405113	NA	FALSE
1283	0.257076	0.303584	0.888889	0.840984	0.0479053	TRUE	0.413877	1 vs 2	0.0958106	1 vs 2	0.777778	0.681967	Ptpdc1:chr13:48577868-48578236:-, Ptpdc1:chr13:48579154-48579561:-	Ptpdc1	NA	NA	0.303584	NA	FALSE
1284	0.0636961	0.0734298	0.94	0.91524	0.0247596	FALSE	0.552696	1 vs 2	0.0956887	1 vs 2	0.83	0.734311	Kazn:chr4:142139240-142139616:-, Kazn:chr4:142140745-142141166:-, Kazn:chr4:142141013-142141693:-	Kazn	0.297277	0.323969	0.0734298	0.407683	FALSE
1285	0.0891363	0.274288	0.311526	0.263711	0.0478159	FALSE	0.233778	2 vs 1	0.0956317	2 vs 1	-0.376947	-0.472579	Mettl2:chr11:105139967-105140467:+, Mettl2:chr11:105140762-105141150:+	Mettl2	0.355462	0.604472	0.274288	0.746778	FALSE
1286	0.587311	NA	0.227273	0.179612	0.0476611	TRUE	#NAME?	2 vs 1	0.0953222	3 vs 1	-0.545455	-0.640777	Malt1:chr18:65478441-65478852:+, Malt1:chr18:65478291-65478621:+, Malt1:chr18:65478336-65479343:+	Malt1	NA	NA	0.587311	NA	FALSE
1287	0.925184	NA	0.142857	0.0952381	0.047619	TRUE	0.459532	2 vs 1	0.0952381	2 vs 1	-0.714286	-0.809524	Derl3:chr10:75895556-75895981:+, Derl3:chr10:75896438-75896834:+	Derl3	NA	NA	0.925184	NA	FALSE
1288	0.251903	0.0941553	0.728477	0.728228	0.000248593	TRUE	-0.544855	3 vs 4	0.0950794	2 vs 3	-0.0794702	-0.17455	Cbll1:chr12:31484880-31485286:-, Cbll1:chr12:31485198-31485717:-, Cbll1:chr12:31486840-31487334:-, Cbll1:chr12:31486891-31487516:-	Cbll1	NA	NA	0.251903	NA	FALSE
1289	3.49828e-07	2.53647e-06	0.353001	0.305526	0.047475	FALSE	0.215246	1 vs 2	0.09495	1 vs 2	-0.293999	-0.388949	Eif4g2:chr7:111070667-111071091:-, Eif4g2:chr7:111071888-111072289:-	Eif4g2	1.63048e-05	0.000129667	2.53647e-06	0.000134589	FALSE
1290	0.0316779	0.0481642	0.956938	0.909487	0.0474513	FALSE	0.793712	1 vs 2	0.0949026	1 vs 2	0.913876	0.818973	Gtf3c4:chr2:28822299-28822659:-, Gtf3c4:chr2:28825505-28825945:-	Gtf3c4	0.189698	0.255768	0.0481642	0.314338	FALSE
1291	0.0308643	0.0100879	0.197324	0.171749	0.0255754	FALSE	0.423048	3 vs 1	0.0947749	3 vs 1	-0.289298	-0.384073	Kcnc1:chr7:46432963-46433405:+, Kcnc1:chr7:46437875-46438408:+, Kcnc1:chr7:46438184-46438487:+, Kcnc1:chr7:46438314-46438704:+, Kcnc1:chr7:46438517-46438704:+	Kcnc1	0.187309	0.0977645	0.0308643	0.24845	FALSE
1292	0.45252	0.461837	0.36828	0.321086	0.0471933	TRUE	0.504311	4 vs 2	0.0947387	4 vs 1	-0.282258	-0.376997	Nol3:chr8:105279829-105280078:+, Nol3:chr8:105280007-105280677:+, Nol3:chr8:105280623-105281211:+, Nol3:chr8:105281544-105281947:+	Nol3	NA	NA	0.461837	NA	FALSE
1293	0.748861	NA	0.125	0.121212	0.00378788	TRUE	#NAME?	2 vs 1	0.094697	3 vs 2	0.125	0.030303	Gadl1:chr9:116040718-116041011:+, Gadl1:chr9:116074007-116074390:+, Gadl1:chr9:116075795-116076176:+	Gadl1	NA	NA	0.748861	NA	FALSE
1294	0.0463335	0.024653	0.514113	0.476432	0.0376807	FALSE	0.285552	2 vs 1	0.0946777	2 vs 1	0.00403226	-0.0906454	Coq5:chr5:115295822-115296281:+, Coq5:chr5:115296320-115296953:+, Coq5:chr5:115296623-115297028:+	Coq5	0.241396	0.175855	0.0463335	0.3103	FALSE
1295	0.177888	0.472636	0.452128	0.447183	0.00494456	TRUE	0.5415	2 vs 1	0.0946584	2 vs 1	-0.308511	-0.403169	BC030500:chr8:58913394-58913940:+, BC030500:chr8:58913681-58913860:+, BC030500:chr8:58913894-58914298:+	BC030500	NA	NA	0.472636	NA	FALSE
1296	0.150548	0.193487	0.588729	0.554	0.034729	FALSE	0.482396	2 vs 4	0.094502	2 vs 4	0.428058	0.333556	Auts2:chr5:131437333-131437514:-, Auts2:chr5:131437548-131437841:-, Auts2:chr5:131437654-131438213:-, Auts2:chr5:131439254-131439682:-	Auts2	0.463972	0.518114	0.193487	0.661383	FALSE
1297	0.256277	0.266584	0.748804	0.736199	0.0126051	TRUE	-0.319094	2 vs 1	0.0944448	3 vs 2	0.339713	0.245268	Cntnap2:chr6:47298869-47299446:+, Cntnap2:chr6:47299225-47299750:+, Cntnap2:chr6:47303809-47304213:+	Cntnap2	NA	NA	0.266584	NA	FALSE
1298	0.600705	NA	0.966667	0.919463	0.0472036	TRUE	0.932222	2 vs 1	0.0944072	2 vs 1	0.933333	0.838926	Kat2b:chr17:53671046-53671468:+, Kat2b:chr17:53672328-53672776:+	Kat2b	NA	NA	0.600705	NA	FALSE
1299	0.123759	0.166663	0.238411	0.186177	0.0522338	TRUE	1.56165	3 vs 4	0.0943977	3 vs 5	-0.629139	-0.723537	Nup133:chr8:123897112-123897443:-, Nup133:chr8:123897260-123897630:-, Nup133:chr8:123897412-123897916:-, Nup133:chr8:123898401-123898834:-, Nup133:chr8:123899273-123899598:-	Nup133	NA	NA	0.166663	NA	FALSE
1300	1	NA	1	0.952941	0.0470588	TRUE	Inf	2 vs 1	0.0941176	2 vs 1	1	0.905882	Zfp568:chr7:30024710-30025141:+, Zfp568:chr7:30027877-30028282:+	Zfp568	NA	NA	1	NA	FALSE
1301	0.0372766	0.116494	0.525253	0.478296	0.0469567	FALSE	0.187967	1 vs 2	0.0939134	1 vs 2	0.0505051	-0.0434084	Arl16:chr11:120464830-120465243:-, Arl16:chr11:120465296-120465817:-	Arl16	0.209052	0.414611	0.116494	0.529365	FALSE
1302	0.305761	NA	0.967213	0.920382	0.0468309	TRUE	0.936839	2 vs 1	0.0936619	2 vs 1	0.934426	0.840764	Gpbp1l1:chr4:116592741-116593054:+, Gpbp1l1:chr4:116593305-116593890:+	Gpbp1l1	NA	NA	0.305761	NA	FALSE
1303	0.99336	NA	0.307692	0.26087	0.0468227	TRUE	0.230524	1 vs 2	0.0936455	1 vs 2	-0.384615	-0.478261	Dock6:chr9:21799674-21800523:-, Dock6:chr9:21800163-21800466:-	Dock6	NA	NA	0.99336	NA	FALSE
1304	0.0428512	0.140496	0.201357	0.17412	0.0272372	FALSE	0.418728	2 vs 1	0.0935663	2 vs 1	-0.536199	-0.629765	Mrpl16:chr19:11774365-11774961:+, Mrpl16:chr19:11774714-11774943:+, Mrpl16:chr19:11775205-11775528:+, Mrpl16:chr19:11776083-11776481:+	Mrpl16	0.228515	0.451032	0.140496	0.574646	FALSE
1305	0.17142	NA	0.279412	0.230769	0.0486425	TRUE	0.847298	3 vs 1	0.0935625	3 vs 1	-0.166667	-0.260229	Dclre1c:chr2:3453381-3453947:+, Dclre1c:chr2:3454959-3455394:+, Dclre1c:chr2:3458953-3459857:+, Dclre1c:chr2:3463454-3464075:+, Dclre1c:chr2:3463700-3464137:+	Dclre1c	NA	NA	0.17142	NA	FALSE
1306	0.176331	0.296076	0.461694	0.435328	0.0263654	FALSE	0.415235	3 vs 1	0.0935048	2 vs 1	0.701613	0.608108	Arl6ip6:chr2:53217233-53217676:+, Arl6ip6:chr2:53218048-53218500:+, Arl6ip6:chr2:53218806-53219278:+	Arl6ip6	0.507573	0.621036	0.296076	0.76998	FALSE
1307	0.765172	NA	0.916667	0.869919	0.046748	TRUE	0.497655	1 vs 2	0.0934959	1 vs 2	0.833333	0.739837	Fam107a:chr14:8296269-8296632:-, Fam107a:chr14:8297478-8297932:-	Fam107a	NA	NA	0.765172	NA	FALSE
1308	0.123283	0.222476	0.923445	0.876712	0.0467326	TRUE	0.528443	2 vs 1	0.0934653	2 vs 1	0.84689	0.753425	Zfpm2:chr15:41103378-41103827:+, Zfpm2:chr15:41104192-41104592:+	Zfpm2	NA	NA	0.222476	NA	FALSE
1309	0.865577	NA	0.423077	0.411565	0.0115123	TRUE	Inf	1 vs 3	0.0934066	4 vs 5	-0.192308	-0.285714	H3c15:chr3:96233933-96234174:-, H3c15:chr3:96233933-96234388:-, H3c15:chr3:96237703-96238031:-, H3c15:chr3:96237779-96238407:-, H3c15:chr3:96238152-96238445:-, H3c15:chr3:96237548-96237731:-, H3c15:chr3:96238376-96238555:-, H3c15:chr3:96238262-96238913:-	H3c15	NA	NA	0.865577	NA	FALSE
1310	0.212586	0.275953	0.692	0.679487	0.0125128	TRUE	0.905572	2 vs 1	0.0932601	2 vs 1	0.52	0.42674	Gys1:chr7:45455651-45456211:+, Gys1:chr7:45456147-45456587:+, Gys1:chr7:45456311-45456516:+	Gys1	NA	NA	0.275953	NA	FALSE
1311	0.842395	0.93724	0.632353	0.585842	0.0465112	TRUE	0.212906	1 vs 3	0.0930225	1 vs 3	0.264706	0.171683	Rflnb:chr11:76019177-76019575:-, Rflnb:chr11:76021196-76021620:-, Rflnb:chr11:76021621-76022103:-	Rflnb	NA	NA	0.93724	NA	FALSE
1312	0.00325718	0.0198664	0.450175	0.42398	0.026195	FALSE	0.455536	1 vs 2	0.092961	1 vs 2	-0.444056	-0.537017	Slc49a4:chr16:35694044-35694530:-, Slc49a4:chr16:35696872-35697323:-, Slc49a4:chr16:35697297-35697748:-	Slc49a4	0.0433331	0.152686	0.0198664	0.195212	FALSE
1313	0.396066	NA	0.977273	0.930796	0.0464769	TRUE	1.16222	1 vs 2	0.0929538	1 vs 2	0.954545	0.861592	Psmc3ip:chr11:101092140-101092549:-, Psmc3ip:chr11:101092476-101092605:-	Psmc3ip	NA	NA	0.396066	NA	FALSE
1314	0.16112	0.39441	0.349624	0.303187	0.0464372	FALSE	0.211476	2 vs 1	0.0928743	2 vs 1	-0.300752	-0.393626	Hectd3:chr4:117003798-117004240:+, Hectd3:chr4:117004904-117005277:+	Hectd3	0.48106	0.694036	0.39441	0.852866	FALSE
1315	0.00747656	0.0128041	0.899194	0.852763	0.0464306	FALSE	0.431858	1 vs 2	0.0928613	1 vs 2	0.798387	0.705526	Usp31:chr7:121642021-121642384:-, Usp31:chr7:121645404-121645828:-	Usp31	0.0774374	0.115821	0.0128041	0.1497	FALSE
1316	0.0900361	0.176446	0.523148	0.476744	0.046404	FALSE	0.185749	1 vs 2	0.0928079	1 vs 2	0.0462963	-0.0465116	Scnm1:chr3:95129705-95129951:-, Scnm1:chr3:95130085-95130359:-	Scnm1	0.357347	0.502388	0.176446	0.636572	FALSE
1317	0.920866	NA	0.146341	0.1	0.0463415	TRUE	0.433636	1 vs 2	0.0926829	1 vs 2	-0.707317	-0.8	Eln:chr5:134702572-134702948:-, Eln:chr5:134702704-134703246:-	Eln	NA	NA	0.920866	NA	FALSE
1318	0.680298	NA	1	0.953668	0.046332	TRUE	Inf	1 vs 2	0.0926641	1 vs 2	1	0.907336	Ptpn21:chr12:98676680-98677111:-, Ptpn21:chr12:98678503-98678764:-	Ptpn21	NA	NA	0.680298	NA	FALSE
1319	0.318552	0.276118	0.572368	0.526128	0.0462402	TRUE	0.99683	2 vs 1	0.0924803	3 vs 1	0.144737	0.0522565	Plekha8:chr6:54640689-54641075:+, Plekha8:chr6:54642722-54643121:+, Plekha8:chr6:54645432-54645839:+	Plekha8	NA	NA	0.318552	NA	FALSE
1320	0.00677202	0.00595795	0.118541	0.0723404	0.0462006	FALSE	0.544962	1 vs 2	0.0924012	1 vs 2	-0.762918	-0.855319	Urgcp:chr11:5713977-5714464:-, Urgcp:chr11:5714924-5715342:-	Urgcp	0.072722	0.0710322	0.00677202	0.0957241	FALSE
1321	0.505969	0.696146	0.189655	0.143498	0.0461574	TRUE	0.334285	1 vs 2	0.0923148	1 vs 2	-0.62069	-0.713004	Calhm5:chr10:34087813-34088238:-, Calhm5:chr10:34091332-34091825:-	Calhm5	NA	NA	0.696146	NA	FALSE
1322	0.00901288	0.0180294	0.622705	0.566305	0.0564007	TRUE	0.759049	5 vs 1	0.0923109	7 vs 2	0.107246	0.0149355	Bicd1:chr6:149556564-149556943:+, Bicd1:chr6:149556908-149557621:+, Bicd1:chr6:149557469-149557856:+, Bicd1:chr6:149559396-149559883:+, Bicd1:chr6:149561952-149562446:+, Bicd1:chr6:149562297-149562834:+, Bicd1:chr6:149562910-149563329:+	Bicd1	NA	NA	0.0180294	NA	FALSE
1323	0.046847	0.134437	0.335526	0.289425	0.0461015	FALSE	0.321205	3 vs 2	0.0922029	3 vs 1	-0.328947	-0.42115	Cacng8:chr7:3415913-3416318:+, Cacng8:chr7:3418250-3418577:+, Cacng8:chr7:3418439-3418819:+	Cacng8	0.243336	0.444584	0.134437	0.566643	FALSE
1324	0.0951668	0.097043	0.790698	0.755975	0.0347228	TRUE	1.38132	1 vs 3	0.0921749	1 vs 3	0.44186	0.349686	Syn3:chr10:86048746-86049107:-, Syn3:chr10:86051069-86051484:-, Syn3:chr10:86054064-86054515:-, Syn3:chr10:86055045-86055542:-	Syn3	NA	NA	0.097043	NA	FALSE
1325	0.0379664	0.00944572	0.691761	0.646115	0.0456459	FALSE	0.435024	2 vs 1	0.0921625	2 vs 1	0.139205	0.0470421	Nampt:chr12:32850691-32851157:+, Nampt:chr12:32851214-32851650:+, Nampt:chr12:32852990-32853391:+	Nampt	0.211203	0.0956216	0.0379664	0.275488	FALSE
1326	0.865702	NA	0.85	0.803922	0.0460784	TRUE	0.323614	2 vs 1	0.0921569	2 vs 1	0.7	0.607843	Csf1r:chr18:61130313-61130982:+, Csf1r:chr18:61130749-61131184:+	Csf1r	NA	NA	0.865702	NA	FALSE
1327	0.104496	0.176749	0.570122	0.524061	0.0460609	TRUE	0.33611	3 vs 1	0.0921218	3 vs 1	0.140244	0.0481221	Sike1:chr3:103001791-103002285:+, Sike1:chr3:103003089-103003531:+, Sike1:chr3:103008056-103008498:+	Sike1	NA	NA	0.176749	NA	FALSE
1328	0.298043	0.167468	0.448657	0.408836	0.0398211	TRUE	0.442139	2 vs 4	0.0921147	2 vs 4	-0.07109	-0.163205	Gnpnat1:chr14:45376334-45376887:-, Gnpnat1:chr14:45377023-45377448:-, Gnpnat1:chr14:45377389-45377848:-, Gnpnat1:chr14:45378028-45378572:-	Gnpnat1	NA	NA	0.298043	NA	FALSE
1329	0.647842	NA	0.163462	0.117486	0.0459752	TRUE	0.431273	1 vs 3	0.0919504	1 vs 3	-0.673077	-0.765027	Cyren:chr6:34869215-34869590:-, Cyren:chr6:34871801-34872240:-, Cyren:chr6:34873636-34874061:-	Cyren	NA	NA	0.647842	NA	FALSE
1330	0.0961911	0.123759	0.413534	0.378281	0.035253	FALSE	0.543245	4 vs 7	0.0917737	5 vs 7	0.0657895	-0.0259843	Syncrip:chr9:88449291-88449782:-, Syncrip:chr9:88449659-88450130:-, Syncrip:chr9:88450356-88450834:-, Syncrip:chr9:88452375-88452775:-, Syncrip:chr9:88452595-88453081:-, Syncrip:chr9:88453889-88454307:-, Syncrip:chr9:88455516-88455955:-	Syncrip	0.372314	0.427831	0.123759	0.546536	FALSE
1331	0.831947	NA	0.556863	0.544571	0.0122922	TRUE	0.251367	3 vs 2	0.0917723	3 vs 2	0.164706	0.0729335	Tmem268:chr4:63584397-63585010:+, Tmem268:chr4:63584698-63585095:+, Tmem268:chr4:63585339-63585780:+, Tmem268:chr4:63585989-63586360:+	Tmem268	NA	NA	0.831947	NA	FALSE
1332	0.0407696	0.0028422	0.597738	0.551887	0.0458515	FALSE	0.187753	2 vs 1	0.091703	2 vs 1	0.195477	0.103774	Usp47:chr7:112110097-112110541:+, Usp47:chr7:112110983-112111447:+	Usp47	0.220378	0.0448501	0.0407696	0.284488	FALSE
1333	0.608767	0.434139	0.326446	0.318655	0.00779098	TRUE	0.568254	5 vs 4	0.0915978	5 vs 4	0.00826446	-0.0833333	Asb3:chr11:31101045-31101536:+, Asb3:chr11:31102334-31102756:+, Asb3:chr11:31103108-31103649:+, Asb3:chr11:31103947-31104352:+, Asb3:chr11:31104939-31105366:+	Asb3	NA	NA	0.608767	NA	FALSE
1334	0.0307607	0.0719427	0.501927	0.482798	0.0191286	FALSE	0.356792	2 vs 3	0.0915731	2 vs 3	0.608863	0.51729	Megf9:chr4:70427065-70427424:-, Megf9:chr4:70428790-70429208:-, Megf9:chr4:70431904-70432334:-	Megf9	0.187309	0.320706	0.0719427	0.404515	FALSE
1335	0.495657	0.408721	0.304	0.292109	0.0118907	TRUE	-0.271692	1 vs 2	0.0914841	2 vs 3	-0.168	-0.259484	Dync2i1:chr12:116206260-116206612:-, Dync2i1:chr12:116207001-116207420:-, Dync2i1:chr12:116207372-116207803:-	Dync2i1	NA	NA	0.495657	NA	FALSE
1336	0.43021	0.504424	0.558333	0.544416	0.0139171	TRUE	0.336472	1 vs 2	0.0914552	1 vs 2	-0.616667	-0.708122	Fnip2:chr3:79455971-79456283:-, Fnip2:chr3:79456191-79456601:-, Fnip2:chr3:79458671-79459081:-	Fnip2	NA	NA	0.504424	NA	FALSE
1337	1	NA	0.285714	0.24	0.0457143	TRUE	0.236389	2 vs 1	0.0914286	2 vs 1	-0.428571	-0.52	Myl2:chr5:122105274-122105839:+, Myl2:chr5:122106590-122106856:+	Myl2	NA	NA	1	NA	FALSE
1338	0.409421	0.363273	0.730435	0.684729	0.0457057	TRUE	0.221239	1 vs 2	0.0914114	1 vs 2	0.46087	0.369458	Ankrd61:chr5:143890623-143890901:-, Ankrd61:chr5:143890616-143891135:-	Ankrd61	NA	NA	0.409421	NA	FALSE
1339	0.298611	0.711044	0.798913	0.759119	0.0397935	TRUE	0.641338	2 vs 3	0.0913727	2 vs 3	0.0108696	-0.0805031	Tmem229a:chr6:24951141-24951503:-, Tmem229a:chr6:24953123-24953731:-, Tmem229a:chr6:24953686-24954139:-	Tmem229a	NA	NA	0.711044	NA	FALSE
1340	0.524999	NA	0.5125	0.466825	0.0456754	TRUE	0.71295	1 vs 3	0.0913507	1 vs 3	0.025	-0.0663507	Zfp786:chr6:47818182-47818546:-, Zfp786:chr6:47819236-47819590:-, Zfp786:chr6:47819127-47819940:-	Zfp786	NA	NA	0.524999	NA	FALSE
1341	0.265648	0.413154	0.640845	0.595213	0.0456318	TRUE	0.514176	3 vs 1	0.0912635	3 vs 1	0.28169	0.190427	Prrc1:chr18:57389222-57389657:+, Prrc1:chr18:57392306-57392803:+, Prrc1:chr18:57392658-57392956:+	Prrc1	NA	NA	0.413154	NA	FALSE
1342	0.00690632	0.0238113	0.473481	0.450773	0.0227077	FALSE	0.349189	2 vs 3	0.0911948	2 vs 3	0.645304	0.554109	Prrt3:chr6:113493639-113493939:-, Prrt3:chr6:113493843-113494310:-, Prrt3:chr6:113496262-113496517:-	Prrt3	0.0735182	0.171765	0.0238113	0.217389	FALSE
1343	0.00208673	0.00286765	0.452028	0.460293	-0.00826444	FALSE	-0.57952	2 vs 3	0.0909288	3 vs 4	-0.182527	-0.273456	Lnpk:chr2:74514805-74515188:-, Lnpk:chr2:74516905-74517416:-, Lnpk:chr2:74518800-74519210:-, Lnpk:chr2:74520266-74520758:-, Lnpk:chr2:74521266-74521717:-	Lnpk	0.0312919	0.0448501	0.00286765	0.0543436	FALSE
1344	1	NA	0.0909091	0.0454545	0.0454545	TRUE	0.741937	2 vs 1	0.0909091	2 vs 1	-0.818182	-0.909091	Rttn:chr18:89130632-89131080:+, Rttn:chr18:89132846-89133274:+	Rttn	NA	NA	1	NA	FALSE
1345	1	NA	1	0.954545	0.0454545	TRUE	Inf	1 vs 2	0.0909091	1 vs 2	1	0.909091	Cobll1:chr2:65088283-65088716:-, Cobll1:chr2:65089231-65089660:-	Cobll1	NA	NA	1	NA	FALSE
1346	1	NA	1	0.954545	0.0454545	TRUE	Inf	1 vs 2	0.0909091	1 vs 2	1	0.909091	Fbxl7:chr15:26540453-26540810:-, Fbxl7:chr15:26541438-26541887:-	Fbxl7	NA	NA	1	NA	FALSE
1347	1	NA	1	0.954545	0.0454545	TRUE	Inf	1 vs 2	0.0909091	1 vs 2	1	0.909091	Kng2:chr16:22985199-22985410:-, Kng2:chr16:22985880-22986123:-	Kng2	NA	NA	1	NA	FALSE
1348	0.877303	NA	0.764706	0.736	0.0287059	TRUE	Inf	1 vs 3	0.0908235	1 vs 2	0.0588235	-0.032	Slc25a53:chrX:136981116-136981390:-, Slc25a53:chrX:136981123-136981703:-, Slc25a53:chrX:136981990-136982349:-	Slc25a53	NA	NA	0.877303	NA	FALSE
1349	0.00353731	0.00540442	0.661422	0.647409	0.0140128	FALSE	1.09488	2 vs 3	0.0906909	1 vs 3	0.508159	0.417468	Dido1:chr2:180657943-180658318:-, Dido1:chr2:180657943-180658839:-, Dido1:chr2:180665887-180666277:-, Dido1:chr2:180668241-180668651:-, Dido1:chr2:180680969-180681442:-	Dido1	0.0462128	0.0658285	0.00540442	0.0813966	FALSE
1350	0.0184414	0.0315846	0.659772	0.615507	0.0442655	FALSE	0.397577	2 vs 1	0.090596	4 vs 1	0.311272	0.220676	Adam23:chr1:63592537-63592970:+, Adam23:chr1:63593041-63593591:+, Adam23:chr1:63593555-63594034:+, Adam23:chr1:63595777-63596107:+	Adam23	0.134755	0.199514	0.0315846	0.250259	FALSE
1351	0.328101	0.560679	0.537736	0.492459	0.0452765	TRUE	0.643194	2 vs 3	0.0905529	1 vs 3	0.0754717	-0.0150812	Pcgf2:chr11:97688821-97689161:-, Pcgf2:chr11:97688826-97689550:-, Pcgf2:chr11:97689744-97690174:-	Pcgf2	NA	NA	0.560679	NA	FALSE
1352	0.120281	0.0065546	0.404734	0.375268	0.0294655	FALSE	0.997958	2 vs 4	0.090505	2 vs 6	0.0828402	-0.00766479	Orc4:chr2:48902150-48902870:-, Orc4:chr2:48902747-48903230:-, Orc4:chr2:48904188-48904825:-, Orc4:chr2:48904359-48904964:-, Orc4:chr2:48905129-48905582:-, Orc4:chr2:48931906-48932320:-	Orc4	0.421846	0.0761454	0.120281	0.539067	FALSE
1353	0.781897	NA	0.95	0.904762	0.0452381	TRUE	Inf	2 vs 1	0.0904762	3 vs 1	0.9	0.809524	C1qtnf1:chr11:118448832-118449301:+, C1qtnf1:chr11:118449585-118450019:+, C1qtnf1:chr11:118451403-118451782:+	C1qtnf1	NA	NA	0.781897	NA	FALSE
1354	0.130758	0.136156	0.229167	0.178782	0.0503847	TRUE	0.812531	4 vs 2	0.0904415	4 vs 1	-0.493056	-0.583497	Slc30a6:chr17:74423260-74423740:+, Slc30a6:chr17:74423612-74424085:+, Slc30a6:chr17:74423882-74424273:+, Slc30a6:chr17:74425931-74426308:+	Slc30a6	NA	NA	0.136156	NA	FALSE
1355	0.091373	0.140691	0.818182	0.772967	0.0452152	FALSE	0.278938	1 vs 2	0.0904303	1 vs 2	0.636364	0.545933	Ube4a:chr9:44923127-44923489:-, Ube4a:chr9:44925398-44925841:-	Ube4a	0.361406	0.451129	0.140691	0.574646	FALSE
1356	0.0777034	0.199718	0.760437	0.715229	0.0452083	FALSE	0.275959	1 vs 3	0.0904166	1 vs 3	0.520875	0.430458	Tln2:chr9:67217085-67217452:-, Tln2:chr9:67220604-67220962:-, Tln2:chr9:67220741-67221364:-	Tln2	0.330048	0.526032	0.199718	0.664687	FALSE
1357	0.213673	0.345461	0.916667	0.871492	0.0451748	TRUE	0.483681	1 vs 2	0.0903496	1 vs 2	0.833333	0.742984	Sav1:chr12:69964955-69965385:-, Sav1:chr12:69965952-69966398:-	Sav1	NA	NA	0.345461	NA	FALSE
1358	0.0424894	0.110236	0.417742	0.37258	0.0451619	FALSE	0.189114	2 vs 1	0.0903239	2 vs 1	-0.164516	-0.25484	Igsf9b:chr9:27355952-27356418:+, Igsf9b:chr9:27357164-27357549:+	Igsf9b	0.227203	0.402094	0.110236	0.515882	FALSE
1359	0.0794893	0.148762	0.918182	0.873081	0.045101	FALSE	0.489418	1 vs 2	0.0902019	1 vs 2	0.836364	0.746162	Zfp672:chr11:58315103-58315497:-, Zfp672:chr11:58327102-58327648:-	Zfp672	0.335979	0.461325	0.148762	0.586376	FALSE
1360	0.0445791	0.0413686	0.770115	0.725021	0.0450935	FALSE	0.27166	1 vs 3	0.0901869	1 vs 3	0.54023	0.450043	Mrpl50:chr4:49512547-49512960:-, Mrpl50:chr4:49513229-49513797:-, Mrpl50:chr4:49513904-49514364:-	Mrpl50	0.235097	0.232242	0.0445791	0.303261	FALSE
1361	0.181672	0.308605	0.731752	0.693519	0.0382333	FALSE	0.326569	1 vs 2	0.090146	1 vs 2	0.540146	0.45	Ica1l:chr1:59989068-59989424:-, Ica1l:chr1:59990549-59990905:-, Ica1l:chr1:59990665-59991208:-	Ica1l	0.515284	0.634487	0.308605	0.788428	FALSE
1362	0.134758	0.261364	0.362791	0.345925	0.0168654	TRUE	0.621309	5 vs 4	0.090141	5 vs 4	0.0697674	-0.0203735	Larp1b:chr3:40977335-40977882:+, Larp1b:chr3:40977759-40978172:+, Larp1b:chr3:40978967-40979464:+, Larp1b:chr3:40979349-40979770:+, Larp1b:chr3:41039808-41040233:+	Larp1b	NA	NA	0.261364	NA	FALSE
1363	0.0503694	0.088841	0.847185	0.802153	0.0450322	FALSE	0.312887	2 vs 1	0.0900645	2 vs 1	0.69437	0.604305	Iffo1:chr6:125160551-125161019:+, Iffo1:chr6:125161384-125161782:+	Iffo1	0.255853	0.364986	0.088841	0.458186	FALSE
1364	0.0943328	0.18164	0.699725	0.654698	0.0450263	FALSE	0.206231	1 vs 2	0.0900525	1 vs 2	0.399449	0.309396	Efna5:chr17:62602957-62603504:-, Efna5:chr17:62604136-62604668:-	Efna5	0.368233	0.506699	0.18164	0.645452	FALSE
1365	0.290191	0.357377	0.350687	0.337167	0.0135201	TRUE	0.720735	3 vs 7	0.0898305	4 vs 6	0	-0.0898305	Trhde:chr10:114396305-114396635:-, Trhde:chr10:114396577-114397006:-, Trhde:chr10:114397622-114398042:-, Trhde:chr10:114398758-114399177:-, Trhde:chr10:114398926-114399463:-, Trhde:chr10:114399616-114400139:-, Trhde:chr10:114399792-114400242:-, Trhde:chr10:114400317-114400868:-	Trhde	NA	NA	0.357377	NA	FALSE
1366	0.674865	NA	0.194444	0.193114	0.00133067	TRUE	2.14007	4 vs 2	0.0898204	4 vs 2	0	-0.0898204	Psg16:chr7:17098141-17098608:+, Psg16:chr7:17098573-17099056:+, Psg16:chr7:17130673-17131249:+, Psg16:chr7:17131144-17131545:+, Psg16:chr7:17133062-17133450:+	Psg16	NA	NA	0.674865	NA	FALSE
1367	0.54185	0.647361	0.689655	0.644757	0.0448977	TRUE	0.251992	2 vs 3	0.0897955	1 vs 3	0.37931	0.289515	Wdr59:chr8:111448704-111449196:-, Wdr59:chr8:111449621-111450237:-, Wdr59:chr8:111450142-111450723:-	Wdr59	NA	NA	0.647361	NA	FALSE
1368	0.0214095	0.00168756	0.646988	0.609088	0.0379003	FALSE	0.446548	1 vs 4	0.0897887	1 vs 4	0.357831	0.268043	Hlf:chr11:90336473-90336889:-, Hlf:chr11:90337579-90337991:-, Hlf:chr11:90338165-90339039:-, Hlf:chr11:90338514-90338924:-, Hlf:chr11:90338940-90339317:-, Hlf:chr11:90339124-90339479:-, Hlf:chr11:90339183-90339841:-	Hlf	0.147388	0.0307774	0.0214095	0.203981	FALSE
1369	0.184382	0.0941757	0.630435	0.585561	0.0448733	FALSE	0.188436	1 vs 2	0.0897466	1 vs 2	0.26087	0.171123	Cox10:chr11:63962627-63962991:-, Cox10:chr11:63963842-63964257:-	Cox10	0.516784	0.376127	0.184382	0.648912	FALSE
1370	0.110771	0.0315981	0.70568	0.67322	0.0324603	FALSE	0.245047	3 vs 1	0.089709	3 vs 2	0.0963855	0.00667656	Kcnk3:chr5:30623022-30623638:+, Kcnk3:chr5:30623261-30623542:+, Kcnk3:chr5:30624891-30625327:+	Kcnk3	0.404714	0.199514	0.110771	0.517683	FALSE
1371	0.318535	0.550785	0.589286	0.544583	0.0447028	TRUE	0.182207	2 vs 1	0.0894056	2 vs 1	0.178571	0.0891659	Fbxo8:chr8:56591657-56592124:+, Fbxo8:chr8:56591884-56592385:+	Fbxo8	NA	NA	0.550785	NA	FALSE
1372	0.18482	0.339577	0.597633	0.553027	0.0446066	FALSE	0.264975	1 vs 3	0.0892132	1 vs 3	0.195266	0.106053	Tmcc1:chr6:116018611-116018976:-, Tmcc1:chr6:116021142-116021478:-, Tmcc1:chr6:116021242-116021737:-	Tmcc1	0.516784	0.658845	0.339577	0.821895	FALSE
1373	0.0931789	0.173815	0.773438	0.728843	0.0445941	FALSE	0.25003	1 vs 3	0.0891881	1 vs 3	0.546875	0.457687	Nalcn:chr14:123276592-123276987:-, Nalcn:chr14:123277368-123277839:-, Nalcn:chr14:123277847-123278273:-	Nalcn	0.366718	0.497385	0.173815	0.631538	FALSE
1374	0.188122	0.307699	0.862069	0.817547	0.0445216	FALSE	0.332763	1 vs 2	0.0890432	1 vs 2	0.724138	0.635095	Mkks:chr2:136873780-136874120:-, Mkks:chr2:136873906-136874480:-	Mkks	0.519833	0.633421	0.307699	0.786697	FALSE
1375	0.62573	NA	0.966667	0.922156	0.044511	TRUE	0.895293	1 vs 2	0.089022	1 vs 2	0.933333	0.844311	Arl13b:chr16:62793626-62794050:-, Arl13b:chr16:62794755-62795266:-	Arl13b	NA	NA	0.62573	NA	FALSE
1376	1	NA	0.909091	0.864629	0.0444621	TRUE	0.448305	2 vs 1	0.0889242	2 vs 1	0.818182	0.729258	Klhl4:chrX:114560078-114560633:+, Klhl4:chrX:114560429-114560903:+	Klhl4	NA	NA	1	NA	FALSE
1377	0.672604	NA	0.966667	0.922222	0.0444444	TRUE	0.894365	1 vs 2	0.0888889	1 vs 2	0.933333	0.844444	Zfp976:chr7:42609526-42609878:-, Zfp976:chr7:42611006-42611420:-	Zfp976	NA	NA	0.672604	NA	FALSE
1378	0.127984	0.415206	0.191713	0.153254	0.0384596	FALSE	0.515217	1 vs 5	0.0888006	1 vs 5	-0.522472	-0.611273	Rbm4:chr19:4777257-4777683:-, Rbm4:chr19:4778746-4779132:-, Rbm4:chr19:4780502-4781035:-, Rbm4:chr19:4784237-4784679:-, Rbm4:chr19:4785092-4785523:-	Rbm4	0.431072	0.704681	0.415206	0.864762	FALSE
1379	0.219011	0.171176	0.481685	0.447626	0.0340594	FALSE	-1.51743	1 vs 2	0.088793	2 vs 7	0.164835	0.0760421	Uggt1:chr1:36135351-36135775:-, Uggt1:chr1:36139965-36140380:-, Uggt1:chr1:36141075-36141539:-, Uggt1:chr1:36141453-36141901:-, Uggt1:chr1:36142169-36142529:-, Uggt1:chr1:36142203-36142782:-, Uggt1:chr1:36143419-36143849:-	Uggt1	0.551833	0.494509	0.219011	0.69231	FALSE
1380	0.0470201	0.0745218	0.193388	0.16596	0.0274287	FALSE	0.261365	2 vs 3	0.0887461	2 vs 3	-0.459504	-0.54825	Ankrd17:chr5:90227111-90227514:-, Ankrd17:chr5:90227923-90228365:-, Ankrd17:chr5:90228659-90229140:-	Ankrd17	0.243577	0.326541	0.0745218	0.409929	FALSE
1381	0.780098	NA	0.16	0.115702	0.0442975	TRUE	0.375543	2 vs 1	0.088595	2 vs 1	-0.68	-0.768595	Naif1:chr2:32456566-32457010:+, Naif1:chr2:32457074-32457532:+	Naif1	NA	NA	0.780098	NA	FALSE
1382	5.58148e-55	8.29481e-49	0.849369	0.819061	0.030308	FALSE	0.38177	1 vs 2	0.0885417	1 vs 2	0.693471	0.604929	Atp1b1:chr1:164437090-164437467:-, Atp1b1:chr1:164437765-164438171:-, Atp1b1:chr1:164437928-164438532:-	Atp1b1	2.40631e-52	4.66445e-46	8.29481e-49	4.76813e-46	FALSE
1383	0.925779	NA	0.258065	0.238147	0.019918	TRUE	-0.739667	1 vs 2	0.088449	2 vs 5	-0.290323	-0.378772	Lingo2:chr4:35702378-35702810:-, Lingo2:chr4:35703460-35703892:-, Lingo2:chr4:35705279-35706379:-, Lingo2:chr4:35707348-35707774:-, Lingo2:chr4:35707768-35708226:-	Lingo2	NA	NA	0.925779	NA	FALSE
1384	0.689396	NA	0.384058	0.367491	0.0165668	TRUE	0.93827	2 vs 3	0.0883904	2 vs 3	0.144928	0.0565371	Adat1:chr8:111964833-111965191:-, Adat1:chr8:111966854-111967320:-, Adat1:chr8:111968053-111968508:-, Adat1:chr8:111971115-111972264:-, Adat1:chr8:111971369-111972114:-	Adat1	NA	NA	0.689396	NA	FALSE
1385	0.00681044	0.00024245	0.132212	0.0880654	0.0441461	FALSE	0.455943	1 vs 2	0.0882922	1 vs 2	-0.735577	-0.823869	Cntn2:chr1:132509425-132509793:-, Cntn2:chr1:132511712-132512166:-	Cntn2	0.072722	0.00699168	0.00681044	0.0958743	FALSE
1386	0.237103	0.280661	0.887597	0.871486	0.016111	TRUE	1.22378	3 vs 4	0.08826	1 vs 2	0.55814	0.46988	Hip1:chr5:135406479-135406903:-, Hip1:chr5:135407974-135408410:-, Hip1:chr5:135408803-135409311:-, Hip1:chr5:135409085-135409562:-	Hip1	NA	NA	0.280661	NA	FALSE
1387	0.711257	0.915115	0.823529	0.799127	0.0244028	TRUE	0.220017	3 vs 2	0.0881325	3 vs 2	0.435294	0.347162	Gm14322:chr2:177770968-177771546:+, Gm14322:chr2:177771408-177771818:+, Gm14322:chr2:177772930-177773292:+	Gm14322	NA	NA	0.915115	NA	FALSE
1388	0.0373593	0.0828435	0.355049	0.311005	0.0440441	FALSE	0.198507	1 vs 2	0.0880882	1 vs 2	-0.289902	-0.37799	Apbb2:chr5:66298645-66299196:-, Apbb2:chr5:66301841-66302251:-	Apbb2	0.209176	0.350708	0.0828435	0.43958	FALSE
1389	0.372332	0.436153	0.83	0.785973	0.0440266	TRUE	0.284805	2 vs 1	0.0880532	2 vs 1	0.66	0.571947	Lrrc8c:chr5:105608563-105609011:+, Lrrc8c:chr5:105612624-105613018:+	Lrrc8c	NA	NA	0.436153	NA	FALSE
1390	1	NA	0.666667	0.622642	0.0440252	TRUE	0.192372	1 vs 2	0.0880503	1 vs 2	0.333333	0.245283	Sla2:chr2:156872884-156873395:-, Sla2:chr2:156874112-156874458:-	Sla2	NA	NA	1	NA	FALSE
1391	0.431614	0.360622	0.546218	0.502209	0.0440094	TRUE	0.176567	1 vs 2	0.0880187	1 vs 2	0.092437	0.00441826	Ankrd49:chr9:14779662-14780174:-, Ankrd49:chr9:14780149-14780597:-	Ankrd49	NA	NA	0.431614	NA	FALSE
1392	0.000609285	0.000343254	0.968519	0.924559	0.0439599	FALSE	0.920408	2 vs 1	0.0879199	2 vs 1	0.937037	0.849117	Fxyd2:chr9:45409410-45409921:+, Fxyd2:chr9:45409947-45410312:+	Fxyd2	0.0117398	0.00914094	0.000609285	0.0158002	FALSE
1393	0.376125	0.336538	0.880952	0.850123	0.0308295	TRUE	0.378544	3 vs 2	0.087842	3 vs 2	0.727891	0.640049	Slc35e2:chr4:155619670-155620173:+, Slc35e2:chr4:155620117-155620835:+, Slc35e2:chr4:155622949-155623419:+	Slc35e2	NA	NA	0.376125	NA	FALSE
1394	0.00638964	0.00939928	0.957746	0.913831	0.0439153	FALSE	0.759558	2 vs 1	0.0878306	2 vs 1	0.915493	0.827662	Letmd1:chr15:100477742-100478225:+, Letmd1:chr15:100478784-100479220:+	Letmd1	0.0710899	0.0956216	0.00939928	0.120513	FALSE
1395	0.10699	0.170216	0.394737	0.361856	0.0328812	FALSE	0.601142	1 vs 3	0.0877713	2 vs 3	0.450658	0.362887	Rab11fip3:chr17:25987357-25987811:-, Rab11fip3:chr17:25988994-25989372:-, Rab11fip3:chr17:25989178-25989722:-	Rab11fip3	0.396356	0.493818	0.170216	0.625881	FALSE
1396	0.00424265	0.0131114	0.746745	0.701518	0.0452272	FALSE	0.376743	3 vs 1	0.0876616	4 vs 1	0.499023	0.411362	Lmbrd1:chr1:24762602-24763093:+, Lmbrd1:chr1:24763146-24763624:+, Lmbrd1:chr1:24763537-24764233:+, Lmbrd1:chr1:24765941-24766301:+	Lmbrd1	0.0524477	0.117222	0.0131114	0.150983	FALSE
1397	0.625356	0.656829	0.583486	0.537525	0.0459617	TRUE	-1.3375	3 vs 5	0.0876516	2 vs 6	-0.155963	-0.243615	N4bp2l2:chr5:150635972-150636356:-, N4bp2l2:chr5:150637272-150637706:-, N4bp2l2:chr5:150639415-150640265:-, N4bp2l2:chr5:150639896-150640359:-, N4bp2l2:chr5:150641484-150641955:-, N4bp2l2:chr5:150642873-150643352:-	N4bp2l2	NA	NA	0.656829	NA	FALSE
1398	0.298982	NA	0.14	0.101145	0.038855	TRUE	1.20984	3 vs 2	0.0876336	3 vs 2	0.08	-0.00763359	Itprid2:chr2:79672549-79673018:+, Itprid2:chr2:79674337-79674786:+, Itprid2:chr2:79675978-79676404:+	Itprid2	NA	NA	0.298982	NA	FALSE
1399	0.341577	NA	0.107438	0.0818182	0.0256198	TRUE	0.429182	2 vs 1	0.0876033	2 vs 1	-0.694215	-0.781818	Dvl2:chr11:70009726-70010172:+, Dvl2:chr11:70011926-70012371:+, Dvl2:chr11:70012243-70012610:+	Dvl2	NA	NA	0.341577	NA	FALSE
1400	0.655517	0.812527	0.574171	0.578616	-0.00444532	TRUE	0.587787	2 vs 1	0.0875235	2 vs 1	0.502618	0.415094	Trabd2b:chr4:114610062-114610358:+, Trabd2b:chr4:114610290-114610736:+, Trabd2b:chr4:114612195-114612731:+, Trabd2b:chr4:114614686-114615098:+	Trabd2b	NA	NA	0.812527	NA	FALSE
1401	0.200287	0.495692	0.861111	0.817478	0.0436332	TRUE	0.835647	2 vs 3	0.0875123	2 vs 3	0.0277778	-0.0597345	Prdm11:chr2:92965153-92965486:-, Prdm11:chr2:92965280-92965801:-, Prdm11:chr2:92984642-92985066:-	Prdm11	NA	NA	0.495692	NA	FALSE
1402	0.375646	0.317949	0.888172	0.85877	0.0294021	TRUE	Inf	2 vs 1	0.0875009	4 vs 3	0.522581	0.43508	Ppm1h:chr10:122921590-122921979:+, Ppm1h:chr10:122941164-122941672:+, Ppm1h:chr10:122942155-122942588:+, Ppm1h:chr10:122945374-122945797:+	Ppm1h	NA	NA	0.375646	NA	FALSE
1403	0.378376	0.445355	0.719865	0.699208	0.0206573	TRUE	-0.59358	4 vs 3	0.0873239	6 vs 4	0.319865	0.232541	Slf2:chr19:44980513-44980954:+, Slf2:chr19:44982043-44982394:+, Slf2:chr19:44981913-44982431:+, Slf2:chr19:44982126-44982689:+, Slf2:chr19:44982621-44983135:+, Slf2:chr19:44983441-44983785:+	Slf2	NA	NA	0.445355	NA	FALSE
1404	0.388033	NA	0.885057	0.841432	0.0436252	TRUE	0.372297	2 vs 1	0.0872505	2 vs 1	0.770115	0.682864	Carf:chr1:60150547-60151179:+, Carf:chr1:60153569-60154007:+	Carf	NA	NA	0.388033	NA	FALSE
1405	0.508414	NA	0.350649	0.307151	0.0434981	TRUE	0.197285	1 vs 2	0.0869962	1 vs 2	-0.298701	-0.385698	Cdc42ep3:chr17:79333554-79334219:-, Cdc42ep3:chr17:79333936-79334375:-	Cdc42ep3	NA	NA	0.508414	NA	FALSE
1406	0.498758	0.475603	0.448133	0.429801	0.0183317	TRUE	-0.265629	3 vs 2	0.0869891	2 vs 1	0.186722	0.0997329	Zfp830:chr11:82765191-82765866:+, Zfp830:chr11:82765531-82765976:+, Zfp830:chr11:82765732-82766287:+, Zfp830:chr11:82766367-82766913:+	Zfp830	NA	NA	0.498758	NA	FALSE
1407	0.034627	0.0762217	0.115873	0.0723861	0.043487	TRUE	0.518496	1 vs 2	0.0869739	1 vs 2	-0.768254	-0.855228	Arhgap25:chr6:87458607-87459103:-, Arhgap25:chr6:87459342-87459790:-	Arhgap25	NA	NA	0.0762217	NA	FALSE
1408	0.447333	NA	0.228916	0.185464	0.043452	TRUE	0.265316	2 vs 1	0.086904	2 vs 1	-0.542169	-0.629073	Zfp605:chr5:110129372-110129817:+, Zfp605:chr5:110130888-110131376:+	Zfp605	NA	NA	0.447333	NA	FALSE
1409	0.0688084	0.181715	0.494545	0.451149	0.043396	FALSE	0.174209	2 vs 1	0.0867921	2 vs 1	-0.0109091	-0.0977011	Adcy5:chr16:35304004-35304467:+, Adcy5:chr16:35305351-35305743:+	Adcy5	0.310481	0.506699	0.181715	0.645452	FALSE
1410	0.412051	NA	0.95	0.906667	0.0433333	TRUE	0.670841	1 vs 2	0.0866667	1 vs 2	0.9	0.813333	Hcrtr1:chr4:130130217-130130575:-, Hcrtr1:chr4:130130491-130131044:-	Hcrtr1	NA	NA	0.412051	NA	FALSE
1411	0.804336	NA	0.851064	0.823678	0.0273862	TRUE	0.609931	1 vs 3	0.0866606	1 vs 3	0.638298	0.551637	Kcnk10:chr12:98429435-98429791:-, Kcnk10:chr12:98433813-98434017:-, Kcnk10:chr12:98434563-98435142:-, Kcnk10:chr12:98456684-98456985:-	Kcnk10	NA	NA	0.804336	NA	FALSE
1412	0.0060396	0.00469875	0.456478	0.417589	0.0388884	FALSE	0.312303	4 vs 5	0.0866355	1 vs 5	-0.0469636	-0.133599	Ube2l3:chr16:17152013-17152384:-, Ube2l3:chr16:17152354-17152861:-, Ube2l3:chr16:17152936-17153307:-, Ube2l3:chr16:17153147-17153897:-, Ube2l3:chr16:17153880-17154294:-	Ube2l3	0.0679754	0.0595829	0.0060396	0.0878928	FALSE
1413	0.44148	0.373272	0.618644	0.583015	0.0356288	TRUE	0.38719	2 vs 3	0.0866218	2 vs 3	-0.127119	-0.21374	Zfp597:chr16:3861513-3861872:-, Zfp597:chr16:3861531-3862179:-, Zfp597:chr16:3862331-3862777:-	Zfp597	NA	NA	0.44148	NA	FALSE
1414	0.415007	NA	0.542636	0.499353	0.0432825	TRUE	0.173545	1 vs 2	0.086565	1 vs 2	0.0852713	-0.00129366	Spryd4:chr10:128209884-128210217:-, Spryd4:chr10:128209913-128210489:-	Spryd4	NA	NA	0.415007	NA	FALSE
1415	0.34463	0.213077	0.507042	0.483269	0.0237733	TRUE	0.455237	1 vs 2	0.0863107	1 vs 2	0.359155	0.272844	Tnip2:chr5:34494382-34494773:-, Tnip2:chr5:34495158-34495592:-, Tnip2:chr5:34496019-34496455:-	Tnip2	NA	NA	0.34463	NA	FALSE
1416	0.217737	0.272248	0.73247	0.716209	0.0162608	FALSE	-0.230685	3 vs 5	0.0862772	1 vs 3	0.216463	0.130186	Nol4:chr18:22693154-22693462:-, Nol4:chr18:22693358-22693856:-, Nol4:chr18:22693328-22693730:-, Nol4:chr18:22694147-22694963:-, Nol4:chr18:22694470-22694793:-	Nol4	0.550972	0.603129	0.272248	0.745225	FALSE
1417	0.0856076	0.294909	0.65704	0.613911	0.0431291	FALSE	0.561742	3 vs 1	0.0862583	3 vs 1	0.314079	0.227821	Virma:chr4:11527212-11527660:+, Virma:chr4:11549508-11549931:+, Virma:chr4:11550284-11550732:+	Virma	0.349421	0.620977	0.294909	0.769978	FALSE
1418	0.198568	0.183699	0.834165	0.814449	0.0197154	FALSE	-0.354233	2 vs 1	0.0862251	3 vs 2	0.374065	0.28784	Parm1:chr5:91622853-91623117:+, Parm1:chr5:91623612-91624041:+, Parm1:chr5:91626352-91626790:+	Parm1	0.527223	0.508034	0.198568	0.664687	FALSE
1419	0.391855	NA	0.973333	0.965021	0.00831276	TRUE	Inf	1 vs 3	0.0861728	2 vs 3	0.08	-0.00617284	Mcm9:chr10:53536268-53536684:-, Mcm9:chr10:53610612-53611091:-, Mcm9:chr10:53611088-53611530:-, Mcm9:chr10:53611301-53611512:-	Mcm9	NA	NA	0.391855	NA	FALSE
1420	0.425408	0.56409	0.425305	0.405465	0.0198401	TRUE	0.665064	2 vs 3	0.0861625	1 vs 4	-0.0243902	-0.110553	Txlng:chrX:162778914-162779270:-, Txlng:chrX:162779887-162780613:-, Txlng:chrX:162788774-162789066:-, Txlng:chrX:162788742-162789338:-, Txlng:chrX:162790518-162790871:-	Txlng	NA	NA	0.56409	NA	FALSE
1421	0.0159056	0.00813298	0.108209	0.0651506	0.0430584	FALSE	0.554516	1 vs 2	0.0861167	1 vs 2	-0.783582	-0.869699	Ddx56:chr11:6257153-6257573:-, Ddx56:chr11:6258907-6259328:-	Ddx56	0.123839	0.0881251	0.0159056	0.167763	FALSE
1422	0.455777	0.541269	0.142857	0.0998317	0.0430254	TRUE	0.407336	2 vs 1	0.0860508	2 vs 1	-0.714286	-0.800337	Cdh10:chr15:19013855-19014282:+, Cdh10:chr15:19015852-19016304:+	Cdh10	NA	NA	0.541269	NA	FALSE
1423	0.00699026	0.0101126	0.564579	0.521564	0.0430149	FALSE	0.221278	3 vs 2	0.0860299	3 vs 1	0.129159	0.0431287	Ankrd40:chr11:94339527-94339974:+, Ankrd40:chr11:94340970-94341485:+, Ankrd40:chr11:94341455-94341877:+	Ankrd40	0.0741828	0.0977645	0.0101126	0.125914	FALSE
1424	0.0669562	0.0747609	0.621111	0.599508	0.0216027	TRUE	-0.899569	2 vs 1	0.085952	5 vs 2	-0.142222	-0.228174	Camk2d:chr3:126842719-126843183:+, Camk2d:chr3:126843238-126843820:+, Camk2d:chr3:126844434-126844754:+, Camk2d:chr3:126844563-126844957:+, Camk2d:chr3:126845940-126846393:+	Camk2d	NA	NA	0.0747609	NA	FALSE
1425	0.0138167	0.0334032	0.919355	0.876404	0.0429503	FALSE	0.4748	2 vs 1	0.0859007	2 vs 1	0.83871	0.752809	Fam117b:chr1:59981671-59982530:+, Fam117b:chr1:59984966-59985348:+	Fam117b	0.114733	0.204914	0.0334032	0.259477	FALSE
1426	1.45864e-05	1.93014e-05	0.939815	0.896904	0.0429111	FALSE	0.584972	2 vs 1	0.0858222	2 vs 1	0.87963	0.793807	Napg:chr18:62996918-62997431:+, Napg:chr18:62999061-62999451:+	Napg	0.000508166	0.000784612	1.93014e-05	0.000875926	FALSE
1427	0.470837	0.40666	0.672316	0.622547	0.0497698	TRUE	1.44895	4 vs 1	0.0856244	4 vs 1	0.20339	0.117765	Kcnb2:chr1:15713858-15714375:+, Kcnb2:chr1:15716260-15717007:+, Kcnb2:chr1:15718677-15719106:+, Kcnb2:chr1:15723380-15723750:+	Kcnb2	NA	NA	0.470837	NA	FALSE
1428	0.937248	NA	0.842105	0.814371	0.027734	TRUE	Inf	1 vs 4	0.0854081	1 vs 2	0.684211	0.598802	Fbxo47:chr11:97850311-97850682:-, Fbxo47:chr11:97851408-97851809:-, Fbxo47:chr11:97853768-97854173:-, Fbxo47:chr11:97853904-97854319:-	Fbxo47	NA	NA	0.937248	NA	FALSE
1429	0.851159	0.922456	0.571429	0.528846	0.0425824	TRUE	0.172169	1 vs 2	0.0851648	1 vs 2	0.142857	0.0576923	Eaf2:chr16:36793738-36794002:-, Eaf2:chr16:36800531-36800702:-	Eaf2	NA	NA	0.922456	NA	FALSE
1430	0.246418	0.18107	0.596546	0.606654	-0.0101073	TRUE	#NAME?	6 vs 1	0.0848713	5 vs 3	-0.021978	-0.106849	Cdkl3:chr11:52026962-52027414:+, Cdkl3:chr11:52027193-52027593:+, Cdkl3:chr11:52032353-52032607:+, Cdkl3:chr11:52033479-52033671:+, Cdkl3:chr11:52037352-52037765:+, Cdkl3:chr11:52037754-52038233:+, Cdkl3:chr11:52038041-52038436:+, Cdkl3:chr11:52084325-52084557:+	Cdkl3	NA	NA	0.246418	NA	FALSE
1431	0.0184956	0.00623937	0.37241	0.354778	0.0176315	FALSE	0.432587	2 vs 4	0.084809	2 vs 4	-0.191829	-0.276639	Zfhx2:chr14:55060254-55060696:-, Zfhx2:chr14:55061647-55061851:-, Zfhx2:chr14:55061642-55062197:-, Zfhx2:chr14:55062218-55062686:-	Zfhx2	0.134866	0.0741254	0.0184956	0.183837	FALSE
1432	0.0401043	0.170944	0.1	0.057623	0.042377	FALSE	0.597258	2 vs 1	0.0847539	2 vs 1	-0.8	-0.884754	Errfi1:chr4:150868483-150868934:+, Errfi1:chr4:150868908-150869336:+	Errfi1	0.21886	0.494509	0.170944	0.626673	FALSE
1433	1	NA	0.5	0.457831	0.0421687	TRUE	0.169076	2 vs 1	0.0843373	2 vs 1	0	-0.0843373	Ace:chr11:105988879-105989290:+, Ace:chr11:105989558-105989981:+	Ace	NA	NA	1	NA	FALSE
1434	0.0737651	0.0326035	0.596745	0.554585	0.0421599	FALSE	0.172707	2 vs 1	0.0843197	2 vs 1	0.19349	0.10917	Fip1l1:chr5:74595772-74596221:+, Fip1l1:chr5:74598404-74598814:+	Fip1l1	0.321162	0.203385	0.0737651	0.407718	FALSE
1435	0.21282	NA	0.911111	0.869	0.0421111	TRUE	0.435132	2 vs 1	0.0842222	2 vs 1	0.822222	0.738	Ptprr:chr10:116273951-116274379:+, Ptprr:chr10:116274523-116274932:+	Ptprr	NA	NA	0.21282	NA	FALSE
1436	0.00537501	0.0326459	0.229039	0.20312	0.025919	FALSE	0.207369	1 vs 3	0.0842173	2 vs 3	-0.239264	-0.323481	Phyhipl:chr10:70558214-70558585:-, Phyhipl:chr10:70558502-70558817:-, Phyhipl:chr10:70558521-70559224:-	Phyhipl	0.063271	0.203385	0.0326459	0.256047	FALSE
1437	0.735315	0.419873	0.522936	0.497093	0.0258428	TRUE	0.354651	4 vs 2	0.0840356	4 vs 2	-0.0642202	-0.148256	Sdk1:chr5:142211917-142212400:+, Sdk1:chr5:142212763-142213255:+, Sdk1:chr5:142213404-142213823:+, Sdk1:chr5:142215205-142215586:+	Sdk1	NA	NA	0.735315	NA	FALSE
1438	0.147818	0.292326	0.358824	0.316814	0.0420094	FALSE	0.187978	2 vs 1	0.0840187	2 vs 1	-0.282353	-0.366372	Gtf2e2:chr8:33776540-33777089:+, Gtf2e2:chr8:33776842-33777188:+	Gtf2e2	0.461107	0.619322	0.292326	0.766827	FALSE
1439	0.212343	0.0658155	0.602008	0.561868	0.040141	TRUE	#NAME?	8 vs 1	0.0840114	10 vs 2	0.156977	0.0729654	Galnt13:chr2:55112773-55113343:+, Galnt13:chr2:55113068-55113497:+, Galnt13:chr2:55113193-55113557:+, Galnt13:chr2:55113627-55114199:+, Galnt13:chr2:55115703-55115973:+, Galnt13:chr2:55115733-55116296:+, Galnt13:chr2:55116090-55116573:+, Galnt13:chr2:55116269-55116611:+, Galnt13:chr2:55116598-55117282:+, Galnt13:chr2:55116954-55117357:+, Galnt13:chr2:55117341-55117828:+, Galnt13:chr2:55117887-551…	Galnt13	NA	NA	0.212343	NA	FALSE
1440	0.394247	0.660409	0.738462	0.696456	0.0420055	TRUE	0.207509	2 vs 1	0.0840109	2 vs 1	0.476923	0.392912	Ccdc126:chr6:49340381-49340816:+, Ccdc126:chr6:49341184-49341586:+	Ccdc126	NA	NA	0.660409	NA	FALSE
1441	0.251144	NA	0.895238	0.883081	0.0121569	TRUE	1.87877	3 vs 4	0.0839065	3 vs 4	0	-0.0839065	Sv2c:chr13:95954585-95954964:-, Sv2c:chr13:95959409-95959602:-, Sv2c:chr13:95959231-95959990:-, Sv2c:chr13:95959545-95959766:-	Sv2c	NA	NA	0.251144	NA	FALSE
1442	0.074395	0.14687	0.606936	0.565434	0.0415026	FALSE	0.314215	3 vs 1	0.083874	3 vs 1	0.026975	-0.056899	Eif4e2:chr1:87227720-87228093:+, Eif4e2:chr1:87237987-87238474:+, Eif4e2:chr1:87239791-87240327:+, Eif4e2:chr1:87240009-87240258:+	Eif4e2	0.321539	0.457566	0.14687	0.58251	FALSE
1443	0.548341	0.69993	0.558824	0.553082	0.00574134	TRUE	1.02683	2 vs 1	0.0838034	2 vs 1	0.823529	0.739726	Xlr3b:chrX:73201945-73202280:+, Xlr3b:chrX:73202600-73202822:+, Xlr3b:chrX:73202949-73203319:+	Xlr3b	NA	NA	0.69993	NA	FALSE
1444	0.0628311	0.215973	0.763107	0.721273	0.0418342	FALSE	0.219006	1 vs 2	0.0836685	1 vs 2	0.526214	0.442545	Marf1:chr16:14109114-14109539:-, Marf1:chr16:14140920-14141323:-	Marf1	0.294435	0.542183	0.215973	0.688439	FALSE
1445	0.697263	0.804774	0.756098	0.714286	0.0418118	TRUE	0.215111	1 vs 2	0.0836237	1 vs 2	0.512195	0.428571	Cbln1:chr8:87468807-87469214:-, Cbln1:chr8:87469362-87469788:-	Cbln1	NA	NA	0.804774	NA	FALSE
1446	0.39648	0.135023	0.388889	0.347134	0.0417551	TRUE	0.179677	1 vs 2	0.0835103	1 vs 2	-0.222222	-0.305732	Swt1:chr1:151367640-151368056:-, Swt1:chr1:151368370-151368685:-	Swt1	NA	NA	0.39648	NA	FALSE
1447	0.734594	NA	0.786325	0.785888	0.000436708	TRUE	0.720546	3 vs 2	0.0834737	3 vs 2	-0.128205	-0.211679	Zfp418:chr7:7182731-7183451:+, Zfp418:chr7:7183189-7183589:+, Zfp418:chr7:7184516-7184925:+, Zfp418:chr7:7186864-7187255:+	Zfp418	NA	NA	0.734594	NA	FALSE
1448	0.0530904	0.0864891	0.220963	0.196081	0.0248825	FALSE	-1.39354	1 vs 2	0.0833814	2 vs 5	-0.303116	-0.386498	Slc30a5:chr13:100801417-100801625:-, Slc30a5:chr13:100801644-100802073:-, Slc30a5:chr13:100801779-100802321:-, Slc30a5:chr13:100802619-100802945:-, Slc30a5:chr13:100802678-100803260:-	Slc30a5	0.264991	0.361156	0.0864891	0.452657	FALSE
1449	0.933909	NA	0.708333	0.6875	0.0208333	TRUE	0.510826	2 vs 1	0.0833333	2 vs 1	0.333333	0.25	Clic5:chr17:44277446-44277892:+, Clic5:chr17:44279118-44279613:+, Clic5:chr17:44279794-44280222:+	Clic5	NA	NA	0.933909	NA	FALSE
1450	0.338916	0.514087	0.200787	0.159158	0.0416297	TRUE	0.535962	2 vs 1	0.0832594	3 vs 1	-0.598425	-0.681685	Smpd4:chr16:17643052-17643589:+, Smpd4:chr16:17643488-17643846:+, Smpd4:chr16:17644441-17644832:+	Smpd4	NA	NA	0.514087	NA	FALSE
1451	0.146826	NA	0.94	0.898383	0.0416166	FALSE	0.572146	1 vs 2	0.0832333	1 vs 2	0.88	0.796767	1810030O07Rik:chrX:12654879-12655235:-, 1810030O07Rik:chrX:12656104-12656615:-	1810030O07Rik	0.460712	NA	0.146826	0.58251	FALSE
1452	0.124311	0.213533	0.439655	0.403024	0.0366308	FALSE	0.407533	5 vs 3	0.0832062	5 vs 2	-0.3711	-0.454306	Ptges3:chr10:128076186-128076679:+, Ptges3:chr10:128076607-128077043:+, Ptges3:chr10:128076558-128076782:+, Ptges3:chr10:128076903-128077176:+, Ptges3:chr10:128077033-128077272:+	Ptges3	0.427466	0.540076	0.213533	0.686611	FALSE
1453	0.419332	0.614451	0.778146	0.743217	0.0349286	TRUE	0.388987	3 vs 2	0.0831151	3 vs 2	0.649007	0.565891	Ptgr2:chr12:84313865-84314097:+, Ptgr2:chr12:84314441-84314917:+, Ptgr2:chr12:84315429-84315832:+	Ptgr2	NA	NA	0.614451	NA	FALSE
1454	0.902374	NA	0.40625	0.364706	0.0415441	TRUE	0.310155	3 vs 2	0.0830882	3 vs 1	-0.1875	-0.270588	Ccdc96:chr5:36486376-36486866:+, Ccdc96:chr5:36486833-36487249:+, Ccdc96:chr5:36487794-36488178:+	Ccdc96	NA	NA	0.902374	NA	FALSE
1455	0.27192	0.36864	0.329235	0.326615	0.00261976	FALSE	0.333081	3 vs 4	0.0829467	3 vs 4	-0.445355	-0.528302	Ash2l:chr8:25815298-25815798:-, Ash2l:chr8:25815980-25816291:-, Ash2l:chr8:25816086-25816640:-, Ash2l:chr8:25816803-25817242:-, Ash2l:chr8:25817285-25817646:-	Ash2l	0.602474	0.683127	0.36864	0.842102	FALSE
1456	0.0448371	0.0767743	0.288225	0.250174	0.0380505	FALSE	0.268014	2 vs 1	0.0828991	2 vs 1	-0.448155	-0.531054	Rab22a:chr2:173701790-173702232:+, Rab22a:chr2:173704275-173704721:+, Rab22a:chr2:173706936-173707343:+	Rab22a	0.235736	0.33338	0.0767743	0.416999	FALSE
1457	0.274474	0.397786	0.239264	0.197842	0.0414221	TRUE	0.243119	2 vs 1	0.0828442	2 vs 1	-0.521472	-0.604317	Map4k2:chr19:6353497-6353931:+, Map4k2:chr19:6355211-6355635:+	Map4k2	NA	NA	0.397786	NA	FALSE
1458	0.409782	NA	0.865385	0.827731	0.0376535	TRUE	1.89712	2 vs 1	0.0827408	2 vs 1	-0.0769231	-0.159664	Ttc34:chr4:154866050-154866436:+, Ttc34:chr4:154865802-154866837:+, Ttc34:chr4:154866775-154867136:+	Ttc34	NA	NA	0.409782	NA	FALSE
1459	0.39217	0.125982	0.466408	0.433305	0.033103	TRUE	0.54796	6 vs 1	0.0827178	6 vs 1	-0.0697674	-0.152485	Yme1l1:chr2:23196773-23197376:+, Yme1l1:chr2:23197260-23197402:+, Yme1l1:chr2:23197340-23197585:+, Yme1l1:chr2:23197362-23197774:+, Yme1l1:chr2:23198125-23198614:+, Yme1l1:chr2:23198868-23199305:+, Yme1l1:chr2:23199817-23200234:+	Yme1l1	NA	NA	0.39217	NA	FALSE
1460	0.279389	0.426792	0.847826	0.82547	0.0223556	FALSE	0.544855	1 vs 4	0.0826244	1 vs 2	0.388889	0.306265	Stard4:chr18:33199173-33199673:-, Stard4:chr18:33201455-33201862:-, Stard4:chr18:33202886-33203432:-, Stard4:chr18:33203277-33203830:-	Stard4	0.609742	0.710147	0.426792	0.869958	FALSE
1461	1	NA	0.545455	0.504162	0.0412928	TRUE	0.165674	1 vs 2	0.0825857	1 vs 2	0.0909091	0.00832342	Man1c1:chr4:134561661-134562051:-, Man1c1:chr4:134562949-134563329:-	Man1c1	NA	NA	1	NA	FALSE
1462	0.126327	0.128138	0.420428	0.379159	0.041269	FALSE	0.172103	2 vs 1	0.0825381	2 vs 1	-0.159145	-0.241683	Trim33:chr3:103355175-103355596:+, Trim33:chr3:103358348-103358823:+	Trim33	0.428855	0.434074	0.128138	0.555909	FALSE
1463	0.0919538	0.167171	0.92735	0.886189	0.0411612	FALSE	0.49429	2 vs 1	0.0823223	2 vs 1	0.854701	0.772379	Rcbtb1:chr14:59235655-59236041:+, Rcbtb1:chr14:59236916-59237265:+	Rcbtb1	0.362455	0.489086	0.167171	0.621528	FALSE
1464	0.291938	0.167573	0.688136	0.651138	0.0369975	TRUE	0.542859	1 vs 4	0.0822688	1 vs 3	0.118644	0.0363752	Wipi1:chr11:109573307-109573624:-, Wipi1:chr11:109573348-109573918:-, Wipi1:chr11:109575120-109575417:-, Wipi1:chr11:109574971-109575873:-	Wipi1	NA	NA	0.291938	NA	FALSE
1465	0.587512	NA	0.489691	0.482692	0.00699841	TRUE	0.297441	2 vs 1	0.0821768	2 vs 1	0.649485	0.567308	Tbp:chr17:15516741-15517461:+, Tbp:chr17:15517059-15517443:+, Tbp:chr17:15518643-15519164:+	Tbp	NA	NA	0.587512	NA	FALSE
1466	0.324211	0.226155	0.178606	0.169378	0.00922769	FALSE	-0.25968	4 vs 2	0.0820961	2 vs 1	-0.381089	-0.463185	Coa7:chr4:108338335-108338806:+, Coa7:chr4:108339677-108340186:+, Coa7:chr4:108340205-108340817:+, Coa7:chr4:108341161-108341657:+	Coa7	0.66512	0.55415	0.324211	0.804437	FALSE
1467	0.808609	NA	0.738095	0.697059	0.0410364	TRUE	0.298717	1 vs 3	0.0820728	1 vs 3	0.47619	0.394118	Dusp16:chr6:134715461-134715722:-, Dusp16:chr6:134715472-134715910:-, Dusp16:chr6:134737448-134737861:-	Dusp16	NA	NA	0.808609	NA	FALSE
1468	0.00868716	0.0227711	0.905009	0.863973	0.0410356	FALSE	0.40547	2 vs 1	0.0820711	2 vs 1	0.810017	0.727946	Arhgap1:chr2:91670721-91671254:+, Arhgap1:chr2:91671927-91672390:+	Arhgap1	0.0863459	0.166659	0.0227711	0.212839	FALSE
1469	0.0142991	0.0285911	0.583747	0.556252	0.0274948	FALSE	0.295871	4 vs 1	0.0819732	4 vs 1	0.289495	0.207522	Neto1:chr18:86501233-86501453:+, Neto1:chr18:86501524-86501926:+, Neto1:chr18:86501136-86502293:+, Neto1:chr18:86505063-86505508:+, Neto1:chr18:86506337-86506718:+	Neto1	0.116472	0.189205	0.0285911	0.239002	FALSE
1470	0.681003	0.853149	0.592593	0.551613	0.0409797	TRUE	0.167504	1 vs 2	0.0819594	1 vs 2	0.185185	0.103226	Slc1a3:chr15:8634119-8634483:-, Slc1a3:chr15:8634665-8635129:-	Slc1a3	NA	NA	0.853149	NA	FALSE
1471	0.858132	NA	0.105263	0.0642857	0.0409774	TRUE	0.537907	2 vs 1	0.0819549	2 vs 1	-0.789474	-0.871429	Masp2:chr4:148604060-148604465:+, Masp2:chr4:148614788-148615259:+	Masp2	NA	NA	0.858132	NA	FALSE
1472	0.388767	0.585376	0.727891	0.686957	0.0409346	TRUE	0.19802	2 vs 1	0.0818693	2 vs 1	0.455782	0.373913	Rnf128:chrX:139671915-139672360:+, Rnf128:chrX:139672739-139673197:+	Rnf128	NA	NA	0.585376	NA	FALSE
1473	0.00421881	0.023622	0.900976	0.860092	0.0408838	FALSE	0.392062	1 vs 2	0.0817677	1 vs 2	0.801953	0.720185	Gsg1l:chr7:125878415-125878778:-, Gsg1l:chr7:125880635-125881064:-	Gsg1l	0.0523405	0.171399	0.023622	0.21726	FALSE
1474	0.0860974	0.0152381	0.244898	0.204021	0.0408767	FALSE	0.235337	2 vs 1	0.0817533	2 vs 1	-0.510204	-0.591957	Washc1:chr17:66119040-66119515:+, Washc1:chr17:66120120-66120503:+	Washc1	0.351005	0.128533	0.0860974	0.451292	FALSE
1475	0.561811	NA	0.952381	0.911504	0.0408765	TRUE	0.663588	2 vs 1	0.0817531	2 vs 1	0.904762	0.823009	Zfand4:chr6:116329236-116329717:+, Zfand4:chr6:116329922-116330345:+	Zfand4	NA	NA	0.561811	NA	FALSE
1476	0.841458	NA	0.816	0.793651	0.0223492	TRUE	Inf	1 vs 6	0.0815873	3 vs 6	0.28	0.198413	Pm20d2:chr4:33170354-33170724:-, Pm20d2:chr4:33170524-33170795:-, Pm20d2:chr4:33170676-33171302:-, Pm20d2:chr4:33172706-33173094:-, Pm20d2:chr4:33173813-33174297:-, Pm20d2:chr4:33181581-33181940:-	Pm20d2	NA	NA	0.841458	NA	FALSE
1477	0.264216	0.424362	0.682051	0.676372	0.0056795	TRUE	-1.16575	4 vs 5	0.0815402	2 vs 3	0.246154	0.164614	Prxl2c:chr13:64289795-64290167:-, Prxl2c:chr13:64291120-64291408:-, Prxl2c:chr13:64291111-64291653:-, Prxl2c:chr13:64291811-64292077:-, Prxl2c:chr13:64291683-64292339:-	Prxl2c	NA	NA	0.424362	NA	FALSE
1478	0.531129	NA	0.542553	0.522337	0.0202164	TRUE	1.11501	2 vs 1	0.0813044	2 vs 1	0.851064	0.769759	Slc25a10:chr11:120498036-120498489:+, Slc25a10:chr11:120498796-120499242:+, Slc25a10:chr11:120500489-120500988:+	Slc25a10	NA	NA	0.531129	NA	FALSE
1479	0.202349	0.429154	0.900621	0.859979	0.040642	TRUE	0.389029	2 vs 1	0.081284	2 vs 1	0.801242	0.719958	Zfp326:chr5:105914767-105915229:+, Zfp326:chr5:105915391-105915882:+	Zfp326	NA	NA	0.429154	NA	FALSE
1480	0.0889182	0.25608	0.49962	0.498592	0.00102844	FALSE	0.44879	4 vs 2	0.0812662	4 vs 3	-0.387244	-0.46851	Golt1b:chr6:142401764-142402160:+, Golt1b:chr6:142402753-142403193:+, Golt1b:chr6:142403477-142403904:+, Golt1b:chr6:142405056-142405455:+	Golt1b	0.355377	0.588166	0.25608	0.734182	FALSE
1481	0.0333854	0.110019	0.287926	0.247312	0.0406139	FALSE	0.207521	2 vs 1	0.0812277	2 vs 1	-0.424149	-0.505376	Ncaph2:chr15:89371250-89371609:+, Ncaph2:chr15:89372442-89372855:+	Ncaph2	0.197428	0.401736	0.110019	0.515564	FALSE
1482	0.377582	0.54613	0.782609	0.742044	0.0405651	TRUE	0.224317	2 vs 1	0.0811303	2 vs 1	0.565217	0.484087	Ccdc17:chr4:116599777-116600268:+, Ccdc17:chr4:116600649-116600900:+	Ccdc17	NA	NA	0.54613	NA	FALSE
1483	0.729229	0.755211	0.583333	0.574494	0.0088396	TRUE	-0.345478	2 vs 3	0.0811033	1 vs 2	-0.479167	-0.56027	Frzb:chr2:80411970-80412227:-, Frzb:chr2:80411999-80412638:-, Frzb:chr2:80413027-80413467:-	Frzb	NA	NA	0.755211	NA	FALSE
1484	0.0703626	0.159046	0.58303	0.56591	0.01712	FALSE	0.617603	1 vs 3	0.0810343	1 vs 3	-0.141818	-0.222853	Fgf14:chr14:123977403-123977823:-, Fgf14:chr14:123978258-123978681:-, Fgf14:chr14:123978647-123978970:-, Fgf14:chr14:123979269-123979813:-	Fgf14	0.314353	0.481064	0.159046	0.6098	FALSE
1485	0.0991102	0.217993	0.637177	0.596669	0.040508	FALSE	0.276307	3 vs 1	0.081016	3 vs 1	0.274354	0.193338	Mtus2:chr5:148313296-148313831:+, Mtus2:chr5:148313694-148314110:+, Mtus2:chr5:148315684-148316067:+	Mtus2	0.376881	0.544999	0.217993	0.691724	FALSE
1486	0.0618239	0.0716107	0.627451	0.600317	0.0271335	FALSE	0.894622	4 vs 2	0.0810084	4 vs 3	0.385294	0.304286	Atf7ip:chr6:136606665-136607153:+, Atf7ip:chr6:136606928-136607459:+, Atf7ip:chr6:136608656-136609085:+, Atf7ip:chr6:136610462-136610896:+	Atf7ip	0.292375	0.320019	0.0716107	0.403571	FALSE
1487	5.44498e-05	3.4916e-05	0.787016	0.771368	0.015648	FALSE	0.2634	1 vs 2	0.0808791	1 vs 2	0.504784	0.423904	Rexo2:chr9:48468507-48468819:-, Rexo2:chr9:48473385-48473842:-, Rexo2:chr9:48474332-48474523:-	Rexo2	0.00161894	0.00130896	5.44498e-05	0.00208664	FALSE
1488	0.353602	0.491322	0.553763	0.51334	0.040423	TRUE	0.162514	2 vs 1	0.080846	2 vs 1	0.107527	0.0266809	Plcxd1:chr5:110103414-110103869:+, Plcxd1:chr5:110105569-110105952:+	Plcxd1	NA	NA	0.491322	NA	FALSE
1489	0.0396989	0.0958503	0.766667	0.762661	0.00400605	TRUE	1.90351	3 vs 1	0.080839	2 vs 1	0.25	0.169161	Lrrtm4:chr6:80022915-80023461:+, Lrrtm4:chr6:80024527-80024979:+, Lrrtm4:chr6:80025254-80025684:+, Lrrtm4:chr6:80809736-80810143:+	Lrrtm4	NA	NA	0.0958503	NA	FALSE
1490	0.126411	NA	0.946108	0.905779	0.0403289	FALSE	0.602219	1 vs 2	0.0806578	1 vs 2	0.892216	0.811558	2610008E11Rik:chr10:79064374-79064739:-, 2610008E11Rik:chr10:79064709-79065220:-	2610008E11Rik	0.428855	NA	0.126411	0.551888	FALSE
1491	0.128679	0.0726638	0.246459	0.206134	0.0403252	FALSE	0.328941	3 vs 1	0.0806504	3 vs 1	-0.507082	-0.587733	Coq4:chr2:29796592-29797059:+, Coq4:chr2:29797092-29797655:+, Coq4:chr2:29797659-29797935:+	Coq4	0.43196	0.322078	0.128679	0.556157	FALSE
1492	0.249688	0.27819	0.728501	0.688195	0.0403059	FALSE	0.217874	3 vs 1	0.0806119	3 vs 1	0.457002	0.376391	Gclc:chr9:77793253-77793689:+, Gclc:chr9:77793667-77794347:+, Gclc:chr9:77793990-77794489:+	Gclc	0.579915	0.607123	0.27819	0.750676	FALSE
1493	0.114165	0.144938	0.686411	0.680467	0.00594366	TRUE	-1.34373	4 vs 3	0.0806109	7 vs 5	0.288618	0.208007	Cdk12:chr11:98245855-98246283:+, Cdk12:chr11:98246579-98247000:+, Cdk12:chr11:98247221-98247686:+, Cdk12:chr11:98250580-98251196:+, Cdk12:chr11:98250990-98251403:+, Cdk12:chr11:98251169-98251650:+, Cdk12:chr11:98253217-98253535:+, Cdk12:chr11:98253084-98254070:+	Cdk12	NA	NA	0.144938	NA	FALSE
1494	0.143793	0.313547	0.588838	0.576584	0.0122543	FALSE	-0.216113	2 vs 3	0.080539	1 vs 2	-0.419134	-0.499673	Fbxl2:chr9:113976702-113977070:-, Fbxl2:chr9:113977976-113978391:-, Fbxl2:chr9:113977958-113978969:-	Fbxl2	0.456669	0.638887	0.313547	0.794579	FALSE
1495	0.290116	0.381579	0.276056	0.252038	0.0240187	TRUE	-2.19722	2 vs 3	0.0805334	5 vs 6	0.619718	0.539185	Naa16:chr14:79325269-79325636:-, Naa16:chr14:79328209-79328668:-, Naa16:chr14:79329302-79329744:-, Naa16:chr14:79329519-79330029:-, Naa16:chr14:79334431-79334887:-, Naa16:chr14:79335569-79335994:-	Naa16	NA	NA	0.381579	NA	FALSE
1496	0.0574042	0.0664898	0.719008	0.678758	0.0402501	FALSE	0.191477	2 vs 1	0.0805002	2 vs 1	0.438017	0.357516	Epm2aip1:chr9:111275275-111275790:+, Epm2aip1:chr9:111278707-111279114:+	Epm2aip1	0.278463	0.30519	0.0664898	0.382592	FALSE
1497	0.331038	0.273389	0.565097	0.536412	0.0286846	FALSE	0.280609	2 vs 4	0.0804618	2 vs 4	0.229917	0.149455	Ado:chr10:67544439-67544871:-, Ado:chr10:67545092-67545464:-, Ado:chr10:67544847-67545848:-, Ado:chr10:67547536-67548006:-	Ado	0.667775	0.604288	0.331038	0.809753	FALSE
1498	8.35781e-49	1.79353e-37	0.297503	0.25728	0.0402222	FALSE	0.200933	2 vs 1	0.0804444	2 vs 1	-0.404995	-0.485439	Eif1:chr11:100321159-100321538:+, Eif1:chr11:100321697-100322108:+	Eif1	2.40217e-46	5.50126e-35	1.79353e-37	6.1859e-35	FALSE
1499	0.67399	NA	0.422535	0.422472	6.33012e-05	TRUE	0.285602	1 vs 2	0.0803925	1 vs 2	-0.380282	-0.460674	Tmem269:chr4:119203560-119204008:-, Tmem269:chr4:119205142-119205662:-, Tmem269:chr4:119205478-119205846:-	Tmem269	NA	NA	0.67399	NA	FALSE
1500	0.339309	NA	0.228814	0.188642	0.0401713	TRUE	0.491983	1 vs 2	0.0803425	1 vs 3	-0.542373	-0.622715	Aqp11:chr7:97723994-97724372:-, Aqp11:chr7:97725430-97725845:-, Aqp11:chr7:97726326-97726746:-	Aqp11	NA	NA	0.339309	NA	FALSE
1501	0.0846372	0.104634	0.641551	0.623341	0.0182105	FALSE	1.09295	5 vs 4	0.0802267	6 vs 3	0.0166205	-0.0636062	3830406C13Rik:chr14:12301104-12301305:+, 3830406C13Rik:chr14:12301113-12301679:+, 3830406C13Rik:chr14:12301649-12302015:+, 3830406C13Rik:chr14:12301837-12302665:+, 3830406C13Rik:chr14:12302242-12302515:+, 3830406C13Rik:chr14:12302732-12303204:+	3830406C13Rik	0.346863	0.39679	0.104634	0.504025	FALSE
1502	0.183038	0.209549	0.612245	0.612184	6.12858e-05	TRUE	-0.280134	2 vs 3	0.0802231	1 vs 2	0.142857	0.0626341	Atp8a2:chr14:59638525-59638898:-, Atp8a2:chr14:59640366-59640808:-, Atp8a2:chr14:59647444-59647906:-	Atp8a2	NA	NA	0.209549	NA	FALSE
1503	0.200832	0.321366	0.415217	0.397837	0.0173809	FALSE	0.211746	2 vs 3	0.0800899	2 vs 3	0.458696	0.378606	Fdx1:chr9:51943003-51943348:-, Fdx1:chr9:51943257-51943681:-, Fdx1:chr9:51943561-51943678:-	Fdx1	0.528755	0.642958	0.321366	0.801721	FALSE
1504	0.314611	0.695576	0.24183	0.201799	0.0400306	TRUE	0.232413	1 vs 2	0.0800612	1 vs 2	-0.51634	-0.596401	Phip:chr9:82866137-82866474:-, Phip:chr9:82866336-82866799:-	Phip	NA	NA	0.695576	NA	FALSE
1505	0.223976	0.0586215	0.793617	0.770366	0.0232507	FALSE	0.201783	1 vs 2	0.0800344	1 vs 2	0.404255	0.324221	Flrt1:chr19:7087490-7087847:-, Flrt1:chr19:7094234-7094612:-, Flrt1:chr19:7094420-7094932:-	Flrt1	0.558892	0.289939	0.223976	0.698627	FALSE
1506	0.850641	NA	0.733333	0.753333	-0.02	TRUE	#NAME?	2 vs 1	0.08	3 vs 2	0.4	0.32	Mertk:chr2:128801894-128802485:+, Mertk:chr2:128802298-128802493:+, Mertk:chr2:128802333-128802699:+, Mertk:chr2:128802613-128803106:+	Mertk	NA	NA	0.850641	NA	FALSE
1507	0.336998	NA	0.93	0.89	0.04	TRUE	0.495948	1 vs 2	0.08	1 vs 2	0.86	0.78	Otx1:chr11:21994764-21995066:-, Otx1:chr11:21995345-21995807:-	Otx1	NA	NA	0.336998	NA	FALSE
1508	0.0310099	0.00165343	0.80597	0.765978	0.039992	FALSE	0.238295	1 vs 2	0.0799839	1 vs 2	0.61194	0.531956	Mras:chr9:99385420-99385775:-, Mras:chr9:99387905-99388332:-	Mras	0.187309	0.0303188	0.0310099	0.24845	FALSE
1509	0.131975	0.105419	0.240924	0.200937	0.0399868	FALSE	0.232827	1 vs 2	0.0799736	1 vs 2	-0.518152	-0.598125	Cenpw:chr10:30195946-30196534:-, Cenpw:chr10:30197096-30197284:-	Cenpw	0.439366	0.39679	0.131975	0.562818	FALSE
1510	0.289063	0.326112	0.832288	0.813639	0.0186497	FALSE	0.233088	3 vs 2	0.0799691	3 vs 2	0.517241	0.437272	Plekha6:chr1:133300854-133301264:+, Plekha6:chr1:133302710-133303272:+, Plekha6:chr1:133303075-133303435:+	Plekha6	0.622722	0.646149	0.326112	0.804529	FALSE
1511	0.0089811	0.0136435	0.878566	0.835082	0.0434836	FALSE	0.936618	3 vs 1	0.0798775	3 vs 1	0.0806846	0.000807103	Dnajc3:chr14:118977944-118978212:+, Dnajc3:chr14:118978898-118979491:+, Dnajc3:chr14:118979481-118979945:+, Dnajc3:chr14:118981288-118981760:+	Dnajc3	0.0885023	0.118642	0.0136435	0.153278	FALSE
1512	0.312172	0.523129	0.758741	0.742004	0.016737	FALSE	0.266321	1 vs 2	0.0798306	1 vs 2	0.486014	0.406183	Qk:chr17:10208564-10208972:-, Qk:chr17:10210131-10210544:-, Qk:chr17:10215295-10215703:-	Qk	0.649386	0.77477	0.523129	0.918168	FALSE
1513	0.247776	0.0946388	0.779559	0.771715	0.00784401	FALSE	-0.342916	2 vs 1	0.079821	4 vs 3	0.156313	0.0764916	Xiap:chrX:42106900-42107335:+, Xiap:chrX:42107752-42108217:+, Xiap:chrX:42109060-42109642:+, Xiap:chrX:42109339-42109664:+	Xiap	0.578982	0.376127	0.247776	0.722993	FALSE
1514	0.862815	NA	0.809524	0.769628	0.0398954	TRUE	0.240705	2 vs 1	0.0797908	2 vs 1	0.619048	0.539257	Bhlhe22:chr3:18056467-18056940:+, Bhlhe22:chr3:18057115-18057517:+	Bhlhe22	NA	NA	0.862815	NA	FALSE
1515	0.216861	0.37709	0.380137	0.340243	0.039894	FALSE	0.173245	2 vs 1	0.0797879	2 vs 1	-0.239726	-0.319514	Fstl1:chr16:37835352-37835789:+, Fstl1:chr16:37836128-37836516:+	Fstl1	0.549965	0.68632	0.37709	0.843738	FALSE
1516	0.629581	NA	0.75	0.710145	0.0398551	TRUE	1.17865	2 vs 3	0.0797101	1 vs 3	0.5	0.42029	Klf4:chr4:55527093-55527528:-, Klf4:chr4:55527387-55528459:-, Klf4:chr4:55527862-55528280:-	Klf4	NA	NA	0.629581	NA	FALSE
1517	0.129249	0.268384	0.83908	0.799241	0.0398398	FALSE	0.30778	3 vs 1	0.0796797	3 vs 1	0.678161	0.598481	Tnr:chr1:159924855-159925715:+, Tnr:chr1:159928376-159928791:+, Tnr:chr1:159931360-159931750:+	Tnr	0.43196	0.600482	0.268384	0.745098	FALSE
1518	0.875371	NA	0.693182	0.67541	0.017772	TRUE	0.168947	1 vs 2	0.0795827	1 vs 2	-0.0909091	-0.170492	Iba57:chr11:59155369-59155687:-, Iba57:chr11:59157379-59157772:-, Iba57:chr11:59157218-59158093:-	Iba57	NA	NA	0.875371	NA	FALSE
1519	0.0334867	0.00284404	0.518849	0.493035	0.0258146	FALSE	0.223506	3 vs 2	0.0794743	3 vs 1	0.473214	0.39374	Bri3bp:chr5:125454697-125455167:+, Bri3bp:chr5:125459581-125460118:+, Bri3bp:chr5:125459977-125460411:+, Bri3bp:chr5:125460462-125460885:+	Bri3bp	0.197428	0.0448501	0.0334867	0.259541	FALSE
1520	0.140236	0.315778	0.646654	0.617516	0.0291378	FALSE	0.276341	1 vs 4	0.0794062	1 vs 2	0.108818	0.0294118	Gmcl1:chr6:86691724-86692141:-, Gmcl1:chr6:86692192-86692619:-, Gmcl1:chr6:86692343-86692990:-, Gmcl1:chr6:86720017-86720466:-	Gmcl1	0.451623	0.641056	0.315778	0.796689	FALSE
1521	0.0472176	0.0882976	0.727004	0.738523	-0.0115193	FALSE	-0.713007	2 vs 6	0.0794014	1 vs 2	0.411392	0.331991	Wdr37:chr13:8802932-8803350:-, Wdr37:chr13:8804856-8805209:-, Wdr37:chr13:8804886-8805605:-, Wdr37:chr13:8850429-8850836:-, Wdr37:chr13:8850696-8851223:-, Wdr37:chr13:8852617-8853032:-	Wdr37	0.243577	0.364986	0.0882976	0.456579	FALSE
1522	0.539623	0.598501	0.56383	0.54152	0.0223093	TRUE	0.463035	1 vs 4	0.0792833	1 vs 2	-0.468085	-0.547368	Prrc2c:chr1:162670709-162671090:-, Prrc2c:chr1:162671744-162672141:-, Prrc2c:chr1:162672801-162673273:-, Prrc2c:chr1:162673458-162673774:-	Prrc2c	NA	NA	0.598501	NA	FALSE
1523	0.591198	NA	0.507692	0.480969	0.0267234	TRUE	0.559616	3 vs 1	0.0791057	2 vs 1	0.753846	0.67474	Dzip1l:chr9:99668476-99669019:+, Dzip1l:chr9:99668895-99669284:+, Dzip1l:chr9:99669694-99670116:+	Dzip1l	NA	NA	0.591198	NA	FALSE
1524	0.362494	0.278307	0.454128	0.447065	0.00706345	TRUE	0.873199	3 vs 2	0.0790635	5 vs 2	0.206422	0.127358	Kcna4:chr2:107296602-107297222:+, Kcna4:chr2:107297008-107297484:+, Kcna4:chr2:107297398-107297655:+, Kcna4:chr2:107297654-107298118:+, Kcna4:chr2:107298114-107298545:+, Kcna4:chr2:107299212-107299645:+, Kcna4:chr2:107303175-107303624:+	Kcna4	NA	NA	0.362494	NA	FALSE
1525	0.211953	0.411908	0.203869	0.164346	0.0395228	FALSE	0.265936	3 vs 1	0.0790456	3 vs 1	-0.592262	-0.671308	Apip:chr2:103092279-103092680:+, Apip:chr2:103094441-103094753:+, Apip:chr2:103094325-103095017:+	Apip	0.544845	0.703329	0.411908	0.86239	FALSE
1526	0.653992	NA	0.765	0.75	0.015	TRUE	1.29928	2 vs 5	0.0789547	4 vs 5	0.18	0.101045	Pign:chr1:105518407-105518760:-, Pign:chr1:105518432-105518907:-, Pign:chr1:105518777-105519050:-, Pign:chr1:105518776-105519321:-, Pign:chr1:105521067-105521494:-	Pign	NA	NA	0.653992	NA	FALSE
1527	0.882145	0.942072	0.704301	0.685342	0.0189587	TRUE	-0.301308	2 vs 1	0.0789474	4 vs 2	0.274194	0.195246	Medag:chr5:149430147-149430824:+, Medag:chr5:149430631-149431155:+, Medag:chr5:149430689-149431720:+, Medag:chr5:149431308-149431723:+	Medag	NA	NA	0.942072	NA	FALSE
1528	0.24671	NA	0.305785	0.272185	0.0335997	TRUE	0.928691	3 vs 1	0.0789338	2 vs 1	0.123967	0.0450331	Gmppb:chr9:108051291-108051801:+, Gmppb:chr9:108051576-108051958:+, Gmppb:chr9:108052396-108052809:+	Gmppb	NA	NA	0.24671	NA	FALSE
1529	0.331295	NA	0.682051	0.64264	0.0394117	TRUE	0.176375	1 vs 2	0.0788234	1 vs 2	0.364103	0.285279	Dicer1:chr12:104687735-104688089:-, Dicer1:chr12:104691367-104691797:-	Dicer1	NA	NA	0.331295	NA	FALSE
1530	0.659226	NA	0.423077	0.424296	-0.00121885	TRUE	#NAME?	1 vs 2	0.0788191	3 vs 5	-0.192308	-0.271127	Pigb:chr9:73007414-73007793:-, Pigb:chr9:73013306-73013708:-, Pigb:chr9:73013509-73014226:-, Pigb:chr9:73013697-73014024:-, Pigb:chr9:73014592-73015006:-	Pigb	NA	NA	0.659226	NA	FALSE
1531	0.24367	0.480717	0.819549	0.780236	0.0393129	FALSE	0.627527	4 vs 3	0.0788143	4 vs 1	0.665414	0.586599	Asxl1:chr2:153401707-153402164:+, Asxl1:chr2:153402692-153403164:+, Asxl1:chr2:153403243-153403894:+, Asxl1:chr2:153403625-153404007:+	Asxl1	0.574997	0.747783	0.480717	0.899617	FALSE
1532	0.490456	0.622447	0.332258	0.284581	0.0476774	TRUE	0.558127	2 vs 6	0.0788126	1 vs 6	-0.129032	-0.207845	Gnb4:chr3:32580282-32580679:-, Gnb4:chr3:32582186-32582587:-, Gnb4:chr3:32582574-32583036:-, Gnb4:chr3:32583437-32583898:-, Gnb4:chr3:32583942-32584374:-, Gnb4:chr3:32585052-32585303:-	Gnb4	NA	NA	0.622447	NA	FALSE
1533	0.179097	0.240473	0.449941	0.422187	0.0277544	TRUE	0.609673	3 vs 4	0.0788073	2 vs 4	-0.109541	-0.188348	Synm:chr7:67730107-67730532:-, Synm:chr7:67730610-67731046:-, Synm:chr7:67730986-67731487:-, Synm:chr7:67732566-67733172:-	Synm	NA	NA	0.240473	NA	FALSE
1534	0.0565195	0.0294528	0.433262	0.429046	0.00421606	FALSE	0.574713	2 vs 1	0.0787345	2 vs 1	0.576017	0.497283	Cyb5r4:chr9:87076771-87077005:+, Cyb5r4:chr9:87076902-87077365:+, Cyb5r4:chr9:87077190-87077392:+, Cyb5r4:chr9:87076657-87077824:+	Cyb5r4	0.276796	0.191427	0.0565195	0.354106	FALSE
1535	0.000338178	0.00152952	0.371908	0.332544	0.0393643	FALSE	0.344301	3 vs 1	0.0787286	3 vs 1	-0.256184	-0.334912	Znrf1:chr8:111622690-111623131:+, Znrf1:chr8:111623158-111623843:+, Znrf1:chr8:111625340-111625778:+	Znrf1	0.00728985	0.0286701	0.00152952	0.0336008	FALSE
1536	0.00288549	0.0053529	0.122658	0.0833333	0.0393242	FALSE	0.430394	1 vs 2	0.0786485	1 vs 2	-0.754685	-0.833333	Map3k12:chr15:102498732-102499129:-, Map3k12:chr15:102499354-102499803:-	Map3k12	0.0404135	0.0656714	0.0053529	0.081264	FALSE
1537	0.0547293	0.00862308	0.537088	0.497789	0.0392988	FALSE	0.157468	2 vs 1	0.0785975	2 vs 1	0.0741758	-0.00442169	Tmem14c:chr13:41022113-41022586:+, Tmem14c:chr13:41022362-41022586:+	Tmem14c	0.270775	0.0905671	0.0547293	0.347626	FALSE
1538	0.119108	0.16246	0.440252	0.40097	0.0392818	FALSE	0.161285	1 vs 2	0.0785636	1 vs 2	-0.119497	-0.19806	Scaf1:chr7:45002909-45003119:-, Scaf1:chr7:45002908-45003363:-	Scaf1	0.419561	0.483369	0.16246	0.613497	FALSE
1539	0.00372052	0.0165266	0.492929	0.497559	-0.00462998	FALSE	-0.555106	1 vs 2	0.078528	2 vs 3	-0.472727	-0.551255	1700025G04Rik:chr1:151884524-151884874:-, 1700025G04Rik:chr1:151890783-151891211:-, 1700025G04Rik:chr1:151892536-151892942:-, 1700025G04Rik:chr1:151893183-151893521:-	1700025G04Rik	0.0482409	0.133719	0.0165266	0.171172	FALSE
1540	0.729431	NA	0.348837	0.309598	0.0392397	TRUE	0.177847	1 vs 2	0.0784794	1 vs 2	-0.302326	-0.380805	Npl:chr1:153500898-153501124:-, Npl:chr1:153502950-153503384:-	Npl	NA	NA	0.729431	NA	FALSE
1541	0.718757	0.732453	0.504967	0.493542	0.0114245	TRUE	0.450986	2 vs 1	0.0784764	3 vs 1	0.582781	0.504305	Spink10:chr18:62659864-62660048:+, Spink10:chr18:62660895-62661097:+, Spink10:chr18:62660979-62661400:+, Spink10:chr18:62662548-62662999:+, Spink10:chr18:62667764-62668070:+	Spink10	NA	NA	0.732453	NA	FALSE
1542	0.586969	NA	0.945652	0.924812	0.0208401	TRUE	1.06152	1 vs 2	0.078457	1 vs 2	0.913043	0.834586	Plch1:chr3:63696231-63696559:-, Plch1:chr3:63696296-63696843:-, Plch1:chr3:63696964-63697422:-	Plch1	NA	NA	0.586969	NA	FALSE
1543	0.398752	0.147591	0.394097	0.373095	0.0210027	TRUE	#NAME?	5 vs 1	0.0784214	4 vs 1	-0.0694444	-0.147866	Phka2:chrX:160590867-160591152:+, Phka2:chrX:160591165-160591915:+, Phka2:chrX:160591778-160592795:+, Phka2:chrX:160598491-160598960:+, Phka2:chrX:160600577-160600993:+	Phka2	NA	NA	0.398752	NA	FALSE
1544	0.0696529	0.301708	0.817021	0.777828	0.0391928	FALSE	0.243239	1 vs 2	0.0783856	1 vs 2	0.634043	0.555657	Tra2b:chr16:22245719-22246279:-, Tra2b:chr16:22246339-22246863:-	Tra2b	0.311586	0.626686	0.301708	0.777721	FALSE
1545	0.0889837	NA	0.0933333	0.0541667	0.0391667	TRUE	0.586403	1 vs 2	0.0783333	1 vs 2	-0.813333	-0.891667	Lyrm4:chr13:35978734-35979167:-, Lyrm4:chr13:35979390-35979833:-	Lyrm4	NA	NA	0.0889837	NA	FALSE
1546	0.10922	0.248614	0.711253	0.672102	0.0391504	FALSE	0.183767	2 vs 1	0.0783008	2 vs 1	0.422505	0.344204	Tlk2:chr11:105280977-105281873:+, Tlk2:chr11:105281785-105282226:+	Tlk2	0.40032	0.58343	0.248614	0.722994	FALSE
1547	0.420298	NA	0.359649	0.319789	0.0398602	TRUE	Inf	1 vs 3	0.0782993	2 vs 4	-0.00877193	-0.0870712	Sntg1:chr1:8359734-8360084:-, Sntg1:chr1:8360915-8361321:-, Sntg1:chr1:8361442-8361836:-, Sntg1:chr1:8362622-8362967:-, Sntg1:chr1:8362596-8363126:-, Sntg1:chr1:8362933-8363512:-	Sntg1	NA	NA	0.420298	NA	FALSE
1548	0.301724	0.408305	0.577011	0.552862	0.0241495	TRUE	0.965081	1 vs 5	0.0782925	1 vs 5	-0.0114943	-0.0897868	Stam2:chr2:52691662-52692037:-, Stam2:chr2:52692159-52692555:-, Stam2:chr2:52692429-52693116:-, Stam2:chr2:52693307-52693715:-, Stam2:chr2:52694492-52694963:-, Stam2:chr2:52699448-52699860:-	Stam2	NA	NA	0.408305	NA	FALSE
1549	0.762352	0.919429	0.594737	0.553797	0.0409394	TRUE	0.495413	4 vs 1	0.0782811	5 vs 3	-0.105263	-0.183544	Ggcx:chr6:72429917-72430433:+, Ggcx:chr6:72430483-72430743:+, Ggcx:chr6:72430386-72430646:+, Ggcx:chr6:72431850-72432487:+, Ggcx:chr6:72432655-72433191:+	Ggcx	NA	NA	0.919429	NA	FALSE
1550	0.0146499	0.0346877	0.878852	0.8636	0.0152512	FALSE	-0.408242	2 vs 3	0.0782315	1 vs 2	0.708683	0.630452	Cnpy3:chr17:46735719-46736109:-, Cnpy3:chr17:46735855-46736451:-, Cnpy3:chr17:46746884-46747291:-	Cnpy3	0.117421	0.210497	0.0346877	0.26352	FALSE
1551	0.317314	0.514001	0.566826	0.556633	0.0101932	FALSE	0.815231	5 vs 2	0.0780765	5 vs 4	0.491647	0.41357	Creb1:chr1:64597359-64598092:+, Creb1:chr1:64597915-64598308:+, Creb1:chr1:64600990-64601644:+, Creb1:chr1:64601886-64602454:+, Creb1:chr1:64602504-64603030:+, Creb1:chr1:64602961-64603350:+, Creb1:chr1:64604150-64604548:+	Creb1	0.655325	0.771116	0.514001	0.916644	FALSE
1552	0.254713	0.595166	0.790727	0.763835	0.0268919	FALSE	0.228731	3 vs 1	0.0780726	3 vs 2	0.33584	0.257767	Myo9a:chr9:59926004-59926472:+, Myo9a:chr9:59926719-59927296:+, Myo9a:chr9:59928468-59928866:+	Myo9a	0.588417	0.815095	0.595166	0.943855	FALSE
1553	0.358489	0.477116	0.796875	0.759887	0.036988	TRUE	1.04669	2 vs 1	0.0780367	2 vs 1	0.3125	0.234463	Zcchc4:chr5:52823706-52824167:+, Zcchc4:chr5:52824072-52824668:+, Zcchc4:chr5:52824371-52824668:+	Zcchc4	NA	NA	0.477116	NA	FALSE
1554	0.858679	NA	0.382353	0.363488	0.0188648	TRUE	#NAME?	3 vs 1	0.0780239	4 vs 2	-0.0882353	-0.166259	Lrrc27:chr7:139228641-139229056:+, Lrrc27:chr7:139242579-139243003:+, Lrrc27:chr7:139243022-139243242:+, Lrrc27:chr7:139243595-139243969:+	Lrrc27	NA	NA	0.858679	NA	FALSE
1555	3.15286e-05	0.000188208	0.631835	0.619906	0.0119297	FALSE	-0.604778	3 vs 5	0.0779757	1 vs 4	0.119422	0.041446	Kras:chr6:145216625-145217063:-, Kras:chr6:145219430-145219805:-, Kras:chr6:145219349-145220025:-, Kras:chr6:145219982-145220412:-, Kras:chr6:145220261-145221121:-	Kras	0.00097966	0.00557031	0.000188208	0.00630224	FALSE
1556	0.00908458	0.00140733	0.576142	0.537278	0.0388639	TRUE	0.870846	1 vs 4	0.0779359	1 vs 4	0.0786802	0.000744325	Zfp451:chr1:33761515-33761845:-, Zfp451:chr1:33761492-33762219:-, Zfp451:chr1:33792080-33792504:-, Zfp451:chr1:33796530-33796942:-, Zfp451:chr1:33797617-33798070:-, Zfp451:chr1:33798648-33799059:-, Zfp451:chr1:33801423-33801845:-	Zfp451	NA	NA	0.00908458	NA	FALSE
1557	0.625089	0.899782	0.60274	0.563776	0.0389642	TRUE	0.160395	1 vs 2	0.0779284	1 vs 2	0.205479	0.127551	Zfp40:chr17:23173869-23174237:-, Zfp40:chr17:23174451-23174923:-	Zfp40	NA	NA	0.899782	NA	FALSE
1558	1.40353e-08	1.24651e-08	0.87551	0.836601	0.0389093	FALSE	0.343796	3 vs 1	0.0778187	3 vs 1	0.75102	0.673202	Syt13:chr2:92953567-92954176:+, Syt13:chr2:92954020-92954498:+, Syt13:chr2:92955326-92955814:+	Syt13	8.2047e-07	9.78072e-07	1.40353e-08	1.18068e-06	FALSE
1559	0.356075	0.153214	0.640203	0.625086	0.015117	FALSE	-0.270223	2 vs 3	0.077661	1 vs 2	-0.347973	-0.425634	Cdc23:chr18:34630947-34631307:-, Cdc23:chr18:34632747-34633111:-, Cdc23:chr18:34632828-34633333:-	Cdc23	0.687359	0.471664	0.356075	0.832336	FALSE
1560	0.0880117	0.0705849	0.744006	0.731503	0.0125032	FALSE	0.457014	3 vs 1	0.0776253	3 vs 1	0.197216	0.119591	Dennd4a:chr9:64917189-64917651:+, Dennd4a:chr9:64918630-64919282:+, Dennd4a:chr9:64919009-64919452:+, Dennd4a:chr9:64919297-64919697:+	Dennd4a	0.354469	0.317538	0.0880117	0.456579	FALSE
1561	0.563091	NA	0.893617	0.854816	0.0388012	TRUE	0.4066	1 vs 3	0.0776023	1 vs 3	0.787234	0.709632	St8sia1:chr6:142821541-142821876:-, St8sia1:chr6:142825162-142825600:-, St8sia1:chr6:142828127-142828690:-	St8sia1	NA	NA	0.563091	NA	FALSE
1562	0.624476	NA	0.598958	0.560193	0.0387657	TRUE	0.254879	2 vs 3	0.0775314	1 vs 3	0.197917	0.120385	Ankrd26:chr6:118501300-118501702:-, Ankrd26:chr6:118502524-118502933:-, Ankrd26:chr6:118502970-118503265:-	Ankrd26	NA	NA	0.624476	NA	FALSE
1563	0.706076	0.446438	0.378472	0.350979	0.0274936	TRUE	-0.33835	5 vs 3	0.0775175	4 vs 1	-0.087963	-0.16548	Dram2:chr3:106573530-106574003:+, Dram2:chr3:106573708-106574269:+, Dram2:chr3:106574072-106574523:+, Dram2:chr3:106574456-106574911:+, Dram2:chr3:106575464-106575948:+	Dram2	NA	NA	0.706076	NA	FALSE
1564	0.595468	NA	0.606426	0.589041	0.0173846	TRUE	1.26851	3 vs 2	0.077378	3 vs 2	-0.0481928	-0.125571	Ikbip:chr10:91097113-91097611:+, Ikbip:chr10:91097315-91097843:+, Ikbip:chr10:91097933-91098724:+, Ikbip:chr10:91098295-91098692:+, Ikbip:chr10:91102223-91102657:+, Ikbip:chr10:91104916-91105315:+, Ikbip:chr10:91105130-91105516:+	Ikbip	NA	NA	0.595468	NA	FALSE
1565	0.0768713	0.575648	0.0810811	0.0424328	0.0386483	TRUE	0.688726	2 vs 1	0.0772965	2 vs 1	-0.837838	-0.915134	Ulk3:chr9:57595931-57596279:+, Ulk3:chr9:57596522-57596912:+	Ulk3	NA	NA	0.575648	NA	FALSE
1566	6.94071e-06	0.000226877	0.314473	0.277261	0.0372116	FALSE	0.52259	3 vs 2	0.0772114	3 vs 1	-0.473084	-0.550296	Ak6:chr13:100655651-100656105:+, Ak6:chr13:100665789-100665988:+, Ak6:chr13:100665796-100666169:+, Ak6:chr13:100666000-100666402:+	Ak6	0.000268972	0.00659899	0.000226877	0.00745237	FALSE
1567	0.0285259	0.181587	0.212366	0.183056	0.0293096	TRUE	0.807321	3 vs 2	0.0771477	3 vs 2	-0.150538	-0.227685	Slc44a1:chr4:53567419-53567861:+, Slc44a1:chr4:53572623-53573107:+, Slc44a1:chr4:53622075-53622478:+	Slc44a1	NA	NA	0.181587	NA	FALSE
1568	0.0723072	0.11765	0.41475	0.400619	0.014131	FALSE	0.208348	2 vs 1	0.0771429	2 vs 1	-0.0514208	-0.128564	Rbbp6:chr7:122978624-122979063:+, Rbbp6:chr7:122979795-122980233:+, Rbbp6:chr7:123002154-123002616:+	Rbbp6	0.320962	0.415654	0.11765	0.533211	FALSE
1569	0.0461166	0.0788201	0.781395	0.742847	0.0385481	FALSE	0.212996	2 vs 1	0.0770961	2 vs 1	0.562791	0.485695	Gm7324:chr14:43714852-43715171:+, Gm7324:chr14:43715047-43715378:+	Gm7324	0.24063	0.339208	0.0788201	0.426767	FALSE
1570	0.0126382	0.0310472	0.621111	0.605638	0.0154733	FALSE	0.185359	1 vs 2	0.0770207	1 vs 2	-0.284444	-0.361465	Armc1:chr3:19132099-19132502:-, Armc1:chr3:19133390-19133821:-, Armc1:chr3:19133709-19134334:-	Armc1	0.106805	0.198396	0.0310472	0.24845	FALSE
1571	0.33108	0.428466	0.82973	0.811256	0.0184733	FALSE	0.191	1 vs 2	0.0769679	1 vs 2	0.424324	0.347356	Otud6b:chr4:14809419-14809958:-, Otud6b:chr4:14809948-14810435:-, Otud6b:chr4:14811215-14811794:-	Otud6b	0.667775	0.711228	0.428466	0.870865	FALSE
1572	0.248054	0.363853	0.564815	0.566479	-0.00166459	TRUE	0.62778	2 vs 1	0.0769663	3 vs 1	0.4	0.323034	Pgr:chr9:8964928-8965554:+, Pgr:chr9:8966411-8966893:+, Pgr:chr9:8968065-8968415:+, Pgr:chr9:8967919-8968578:+, Pgr:chr9:8968319-8968626:+	Pgr	NA	NA	0.363853	NA	FALSE
1573	1	NA	1	0.961538	0.0384615	TRUE	Inf	2 vs 1	0.0769231	2 vs 1	1	0.923077	Caps2:chr10:112215989-112216559:+, Caps2:chr10:112216207-112216559:+	Caps2	NA	NA	1	NA	FALSE
1574	0.0475961	0.0473934	0.442249	0.402739	0.0395101	FALSE	0.36811	1 vs 4	0.0769024	1 vs 4	-0.0364742	-0.113377	Zeb2:chr2:44983572-44984042:-, Zeb2:chr2:44983671-44984215:-, Zeb2:chr2:44987062-44987489:-, Zeb2:chr2:44988281-44988836:-	Zeb2	0.245013	0.254271	0.0475961	0.314338	FALSE
1575	0.442295	0.220706	0.467647	0.449245	0.0184021	TRUE	0.273041	2 vs 1	0.0768654	2 vs 1	-0.188235	-0.265101	Diaph2:chrX:130460834-130461216:+, Diaph2:chrX:130463643-130464052:+, Diaph2:chrX:130465420-130465838:+	Diaph2	NA	NA	0.442295	NA	FALSE
1576	0.142585	0.126557	0.306667	0.281345	0.0253218	FALSE	0.408786	4 vs 6	0.076859	4 vs 6	-0.438596	-0.515456	Hs2st1:chr3:144426398-144426813:-, Hs2st1:chr3:144429632-144430057:-, Hs2st1:chr3:144431054-144431480:-, Hs2st1:chr3:144431583-144432056:-, Hs2st1:chr3:144432848-144433425:-, Hs2st1:chr3:144433375-144433861:-	Hs2st1	0.454778	0.431752	0.142585	0.575175	FALSE
1577	0.0621163	0.0233757	0.532468	0.50315	0.0293178	FALSE	0.313128	5 vs 2	0.0768579	7 vs 2	-0.0992579	-0.176116	Helz:chr11:107671887-107672333:+, Helz:chr11:107686606-107687062:+, Helz:chr11:107686499-107687392:+, Helz:chr11:107687012-107687396:+, Helz:chr11:107687438-107687875:+, Helz:chr11:107690727-107691140:+, Helz:chr11:107693428-107693826:+	Helz	0.292676	0.170045	0.0621163	0.370656	FALSE
1578	0.501512	NA	0.450216	0.425514	0.024702	TRUE	1.07407	4 vs 3	0.0768318	4 vs 3	0.155844	0.0790123	A430033K04Rik:chr5:138639958-138640318:+, A430033K04Rik:chr5:138648366-138648846:+, A430033K04Rik:chr5:138648784-138649277:+, A430033K04Rik:chr5:138652026-138652415:+	A430033K04Rik	NA	NA	0.501512	NA	FALSE
1579	0.625285	0.638951	0.807018	0.768612	0.0384059	TRUE	0.230258	1 vs 2	0.0768117	1 vs 2	0.614035	0.537223	Micu2:chr14:57916260-57916644:-, Micu2:chr14:57916837-57917270:-	Micu2	NA	NA	0.638951	NA	FALSE
1580	0.680576	NA	0.762712	0.724324	0.0383875	TRUE	0.201591	2 vs 1	0.0767751	2 vs 1	0.525424	0.448649	Ttll3:chr6:113399054-113399493:+, Ttll3:chr6:113414190-113414591:+	Ttll3	NA	NA	0.680576	NA	FALSE
1581	0.258058	0.427517	0.53352	0.503185	0.0303348	TRUE	0.438255	3 vs 1	0.0767178	3 vs 2	-0.547486	-0.624204	Tm6sf1:chr7:81883125-81883442:+, Tm6sf1:chr7:81883663-81884120:+, Tm6sf1:chr7:81884049-81884489:+	Tm6sf1	NA	NA	0.427517	NA	FALSE
1582	0.25475	NA	0.945946	0.907618	0.0383284	TRUE	0.577315	1 vs 2	0.0766569	1 vs 2	0.891892	0.815235	Zmpste24:chr4:121059181-121059592:-, Zmpste24:chr4:121060763-121061273:-	Zmpste24	NA	NA	0.25475	NA	FALSE
1583	0.786401	0.812883	0.683727	0.66233	0.0213974	TRUE	-0.751988	6 vs 4	0.0765302	7 vs 6	0.472441	0.395911	Zfp398:chr6:47866657-47867134:+, Zfp398:chr6:47867063-47867622:+, Zfp398:chr6:47869210-47869883:+, Zfp398:chr6:47870269-47870747:+, Zfp398:chr6:47871445-47872020:+, Zfp398:chr6:47872684-47873231:+, Zfp398:chr6:47873142-47873585:+	Zfp398	NA	NA	0.812883	NA	FALSE
1584	0.455192	0.673034	0.262346	0.224197	0.0381484	TRUE	0.290198	3 vs 1	0.0762969	3 vs 1	-0.475309	-0.551606	Snupn:chr9:56982817-56983255:+, Snupn:chr9:56985632-56986350:+, Snupn:chr9:56985980-56986274:+	Snupn	NA	NA	0.673034	NA	FALSE
1585	0.303693	0.335714	0.600985	0.586964	0.0140215	TRUE	0.867501	6 vs 4	0.0762864	6 vs 5	-0.00985222	-0.0861386	Iws1:chr18:32097106-32097412:+, Iws1:chr18:32096801-32097845:+, Iws1:chr18:32097303-32097555:+, Iws1:chr18:32098014-32098554:+, Iws1:chr18:32098529-32099038:+, Iws1:chr18:32098833-32099167:+, Iws1:chr18:32103949-32104331:+	Iws1	NA	NA	0.335714	NA	FALSE
1586	0.450891	0.586379	0.759259	0.726716	0.0325436	TRUE	0.646122	3 vs 2	0.0762527	3 vs 2	0.703704	0.627451	Pcyt1a:chr16:32471617-32472064:+, Pcyt1a:chr16:32474277-32474796:+, Pcyt1a:chr16:32474663-32475123:+	Pcyt1a	NA	NA	0.586379	NA	FALSE
1587	0.798116	NA	0.800813	0.792746	0.00806689	TRUE	-0.388013	3 vs 1	0.0762248	4 vs 3	0.426829	0.350604	Slc38a9:chr13:112731432-112731756:+, Slc38a9:chr13:112731628-112732232:+, Slc38a9:chr13:112734653-112735118:+, Slc38a9:chr13:112738376-112738752:+	Slc38a9	NA	NA	0.798116	NA	FALSE
1588	0.588648	0.576807	0.464646	0.426573	0.038073	TRUE	0.154195	2 vs 1	0.0761461	2 vs 1	-0.0707071	-0.146853	Rnasel:chr1:153763653-153764138:+, Rnasel:chr1:153763940-153764221:+	Rnasel	NA	NA	0.588648	NA	FALSE
1589	9.77668e-05	0.000416057	0.803443	0.799171	0.00427164	FALSE	-0.553416	2 vs 1	0.0761428	3 vs 2	0.396317	0.320174	Bcl7a:chr5:123359872-123360307:+, Bcl7a:chr5:123372474-123372894:+, Bcl7a:chr5:123373699-123374123:+	Bcl7a	0.00271934	0.0104759	0.000416057	0.0123705	FALSE
1590	0.474704	0.189885	0.779817	0.741758	0.0380583	TRUE	0.20947	2 vs 1	0.0761165	2 vs 1	0.559633	0.483516	Zxdb:chrX:94727306-94727772:+, Zxdb:chrX:94729802-94730219:+	Zxdb	NA	NA	0.474704	NA	FALSE
1591	0.395938	0.378768	0.713277	0.694427	0.0188498	FALSE	0.168925	3 vs 2	0.0760784	3 vs 2	0.124294	0.0482154	Phf12:chr11:78025813-78026255:+, Phf12:chr11:78029618-78030173:+, Phf12:chr11:78030130-78030549:+	Phf12	0.721916	0.687446	0.395938	0.855098	FALSE
1592	0.814272	NA	0.792793	0.784777	0.00801589	TRUE	-0.76214	3 vs 1	0.0759736	4 vs 2	0.540541	0.464567	Intu:chr3:40653959-40654871:+, Intu:chr3:40654264-40654662:+, Intu:chr3:40701185-40701689:+, Intu:chr3:40704384-40704786:+	Intu	NA	NA	0.814272	NA	FALSE
1593	0.000149803	0.000761323	0.723662	0.690787	0.0328751	FALSE	0.504442	1 vs 2	0.0758623	1 vs 2	0.448161	0.372298	Srr:chr11:74904010-74904401:-, Srr:chr11:74906427-74906873:-, Srr:chr11:74906727-74907174:-, Srr:chr11:74908103-74908556:-, Srr:chr11:74908416-74908937:-	Srr	0.00379906	0.0161237	0.000761323	0.0188907	FALSE
1594	1	NA	0.9	0.862069	0.037931	TRUE	0.364643	1 vs 2	0.0758621	1 vs 2	0.8	0.724138	Fhl4:chr10:85097669-85098084:-, Fhl4:chr10:85097883-85098512:-	Fhl4	NA	NA	1	NA	FALSE
1595	0.192219	0.333229	0.662095	0.632739	0.0293557	FALSE	0.235468	3 vs 2	0.0758367	3 vs 2	0.381546	0.305709	Ablim2:chr5:35883700-35884216:+, Ablim2:chr5:35884056-35884525:+, Ablim2:chr5:35884584-35884985:+	Ablim2	0.522019	0.651022	0.333229	0.812559	FALSE
1596	0.0975493	0.133286	0.75655	0.738182	0.0183684	FALSE	0.431903	3 vs 2	0.0758273	6 vs 5	0.330786	0.254959	Agap1:chr1:89889317-89889844:+, Agap1:chr1:89889627-89890013:+, Agap1:chr1:89890267-89890795:+, Agap1:chr1:89890581-89891013:+, Agap1:chr1:89894428-89894895:+, Agap1:chr1:89894890-89895312:+	Agap1	0.374663	0.441756	0.133286	0.564747	FALSE
1597	0.598632	0.606859	0.60125	0.569291	0.0319587	TRUE	0.300105	2 vs 3	0.0758268	2 vs 5	0.39	0.314173	Smarca1:chrX:47809320-47809748:-, Smarca1:chrX:47809551-47810026:-, Smarca1:chrX:47809923-47810233:-, Smarca1:chrX:47809976-47810528:-, Smarca1:chrX:47810940-47811666:-	Smarca1	NA	NA	0.606859	NA	FALSE
1598	0.564828	NA	0.308943	0.300505	0.00843804	TRUE	0.847298	4 vs 2	0.0757576	4 vs 2	0	-0.0757576	Impa2:chr18:67318430-67318900:+, Impa2:chr18:67318758-67319216:+, Impa2:chr18:67320900-67321403:+, Impa2:chr18:67322115-67322474:+	Impa2	NA	NA	0.564828	NA	FALSE
1599	0.223134	0.114384	0.76375	0.73915	0.0245997	FALSE	#NAME?	5 vs 1	0.0757452	6 vs 2	0.63125	0.555505	Ccnt2:chr1:127804349-127804769:+, Ccnt2:chr1:127805329-127805939:+, Ccnt2:chr1:127805568-127805994:+, Ccnt2:chr1:127805886-127806360:+, Ccnt2:chr1:127805853-127806385:+, Ccnt2:chr1:127807673-127808111:+	Ccnt2	0.557674	0.411002	0.223134	0.697724	FALSE
1600	0.814583	NA	0.4	0.362162	0.0378378	TRUE	0.160527	1 vs 2	0.0756757	1 vs 2	-0.2	-0.275676	Efcab12:chr6:115810729-115810989:-, Efcab12:chr6:115810729-115811275:-	Efcab12	NA	NA	0.814583	NA	FALSE
1601	1	NA	1	0.962264	0.0377358	TRUE	Inf	1 vs 2	0.0754717	1 vs 2	1	0.924528	Marchf10:chr11:105360794-105361155:-, Marchf10:chr11:105361007-105361219:-	Marchf10	NA	NA	1	NA	FALSE
1602	0.456902	0.532445	0.743243	0.710351	0.0328927	TRUE	0.810119	3 vs 1	0.0754411	3 vs 2	0.027027	-0.048414	Lpcat3:chr6:124703523-124703714:+, Lpcat3:chr6:124703768-124704247:+, Lpcat3:chr6:124703900-124704451:+	Lpcat3	NA	NA	0.532445	NA	FALSE
1603	0.958975	NA	0.642857	0.605263	0.037594	TRUE	0.182322	1 vs 2	0.075188	1 vs 3	0.285714	0.210526	Nkd2:chr13:73818477-73818926:-, Nkd2:chr13:73820062-73820537:-, Nkd2:chr13:73820503-73820994:-	Nkd2	NA	NA	0.958975	NA	FALSE
1604	0.171462	0.108971	0.160976	0.123393	0.0375823	FALSE	0.309695	1 vs 2	0.0751646	1 vs 2	-0.678049	-0.753213	Cbx8:chr11:119036302-119036628:-, Cbx8:chr11:119038385-119038804:-	Cbx8	0.499095	0.400843	0.171462	0.626673	FALSE
1605	0.411282	0.542755	0.844828	0.807249	0.0375788	TRUE	0.262364	1 vs 2	0.0751576	1 vs 2	0.689655	0.614498	Raver1:chr9:21074154-21074529:-, Raver1:chr9:21075137-21075577:-	Raver1	NA	NA	0.542755	NA	FALSE
1606	0.340548	NA	0.492647	0.479893	0.0127543	TRUE	#NAME?	3 vs 1	0.0751459	2 vs 1	0.970588	0.895442	Cdk15:chr1:59352193-59352500:+, Cdk15:chr1:59352109-59352931:+, Cdk15:chr1:59354899-59355257:+	Cdk15	NA	NA	0.340548	NA	FALSE
1607	0.183923	0.326401	0.261745	0.22423	0.0375147	FALSE	0.204264	1 vs 2	0.0750294	1 vs 2	-0.47651	-0.551539	Gm21992:chr19:4784237-4784679:-, Gm21992:chr19:4785092-4785523:-	Gm21992	0.516784	0.646149	0.326401	0.804529	FALSE
1608	0.0566433	0.174405	0.157658	0.120147	0.0375111	TRUE	0.881334	1 vs 2	0.0750223	1 vs 3	-0.684685	-0.759707	Homer2:chr7:81603315-81603717:-, Homer2:chr7:81609292-81609689:-, Homer2:chr7:81609684-81610124:-	Homer2	NA	NA	0.174405	NA	FALSE
1609	5.04192e-09	1.12899e-07	0.548622	0.525743	0.022879	FALSE	0.196568	4 vs 2	0.074997	4 vs 2	-0.245485	-0.320482	Cd47:chr16:49910781-49911087:+, Cd47:chr16:49911283-49911789:+, Cd47:chr16:49911798-49912418:+, Cd47:chr16:49914625-49915010:+	Cd47	3.0508e-07	6.92583e-06	1.12899e-07	7.34694e-06	FALSE
1610	1	NA	0.857143	0.819672	0.0374707	TRUE	0.277632	2 vs 1	0.0749415	2 vs 1	0.714286	0.639344	Slc39a12:chr2:14494267-14494977:+, Slc39a12:chr2:14494614-14494977:+	Slc39a12	NA	NA	1	NA	FALSE
1611	0.294968	0.496324	0.397887	0.381481	0.0164058	FALSE	0.189962	2 vs 3	0.0748789	2 vs 3	0.443662	0.368783	Srgap2:chr1:131285994-131286414:-, Srgap2:chr1:131286436-131286865:-, Srgap2:chr1:131295161-131295581:-	Srgap2	0.630325	0.758608	0.496324	0.905947	FALSE
1612	0.0239894	0.0241269	0.37482	0.337412	0.037408	FALSE	0.337042	3 vs 1	0.0748161	3 vs 1	-0.25036	-0.325176	Sfpq:chr4:127029836-127030358:+, Sfpq:chr4:127030396-127030837:+, Sfpq:chr4:127030816-127031310:+	Sfpq	0.160659	0.172467	0.0241269	0.218984	FALSE
1613	0.430362	NA	0.0806452	0.0636792	0.0169659	TRUE	1.60944	3 vs 2	0.0747109	3 vs 2	0.0322581	-0.0424528	Mindy4:chr6:55318278-55318754:+, Mindy4:chr6:55319815-55320299:+, Mindy4:chr6:55322058-55322429:+	Mindy4	NA	NA	0.430362	NA	FALSE
1614	0.13271	0.276517	0.72009	0.682776	0.0373146	FALSE	0.178352	1 vs 2	0.0746292	1 vs 2	0.440181	0.365551	Dmtf1:chr5:9118835-9119173:-, Dmtf1:chr5:9118884-9119486:-	Dmtf1	0.440536	0.605038	0.276517	0.747419	FALSE
1615	0.309323	0.357371	0.904	0.905119	-0.0011186	TRUE	-1.03977	2 vs 4	0.0746067	1 vs 2	0.76	0.685393	Soat1:chr1:156424525-156424897:-, Soat1:chr1:156428452-156428836:-, Soat1:chr1:156429753-156430116:-, Soat1:chr1:156430527-156430999:-	Soat1	NA	NA	0.357371	NA	FALSE
1616	0.35747	NA	0.0540541	0.0167598	0.0372943	TRUE	1.20967	1 vs 2	0.0745886	1 vs 2	-0.891892	-0.96648	Arhgap12:chr18:6024427-6024842:-, Arhgap12:chr18:6025156-6025577:-	Arhgap12	NA	NA	0.35747	NA	FALSE
1617	0.0832435	0.118588	0.92674	0.889455	0.0372854	FALSE	0.452476	2 vs 1	0.0745708	2 vs 1	0.85348	0.778909	D230025D16Rik:chr8:105252280-105253035:+, D230025D16Rik:chr8:105252677-105253073:+	D230025D16Rik	0.344253	0.417656	0.118588	0.535352	FALSE
1618	0.00227191	0.0104334	0.474786	0.437507	0.0372785	FALSE	0.150342	1 vs 2	0.074557	1 vs 2	-0.0504282	-0.124985	Agtpbp1:chr13:59449488-59449888:-, Agtpbp1:chr13:59449827-59450311:-	Agtpbp1	0.0333439	0.100292	0.0104334	0.128518	FALSE
1619	0.247643	0.0749879	0.57932	0.546218	0.0331016	FALSE	0.25184	3 vs 2	0.0744102	3 vs 2	0.328612	0.254202	Stimate:chr14:30874450-30875156:+, Stimate:chr14:30874814-30875131:+, Stimate:chr14:30876939-30877213:+	Stimate	0.578982	0.328157	0.247643	0.722993	FALSE
1620	0.569813	NA	0.644231	0.611366	0.0328645	TRUE	0.304489	2 vs 1	0.0741963	2 vs 1	-0.00961538	-0.0838117	Nanos1:chr19:60756980-60757740:+, Nanos1:chr19:60757575-60758159:+, Nanos1:chr19:60759517-60759914:+	Nanos1	NA	NA	0.569813	NA	FALSE
1621	0.383971	0.742842	0.855856	0.818811	0.0370453	TRUE	0.615186	2 vs 1	0.0740907	3 vs 1	0.711712	0.637621	Slc4a4:chr5:89235414-89235803:+, Slc4a4:chr5:89238416-89238807:+, Slc4a4:chr5:89239281-89239694:+	Slc4a4	NA	NA	0.742842	NA	FALSE
1622	0.47262	0.667872	0.66644	0.63086	0.0355798	FALSE	0.401236	5 vs 4	0.0740234	5 vs 1	0.353261	0.279238	Ccdc50:chr16:27439265-27439756:+, Ccdc50:chr16:27446298-27446955:+, Ccdc50:chr16:27447479-27447936:+, Ccdc50:chr16:27450397-27450840:+, Ccdc50:chr16:27451816-27452218:+	Ccdc50	0.76609	0.861062	0.667872	0.978543	FALSE
1623	0.422102	0.669857	0.649351	0.61236	0.0369911	TRUE	0.158945	1 vs 2	0.0739822	1 vs 2	0.298701	0.224719	Sgce:chr6:4674350-4674709:-, Sgce:chr6:4676973-4677372:-	Sgce	NA	NA	0.669857	NA	FALSE
1624	0.730361	NA	0.0882353	0.0641026	0.0241327	TRUE	0.875469	2 vs 3	0.0739065	2 vs 3	-0.823529	-0.897436	Decr1:chr4:15916730-15917109:-, Decr1:chr4:15917158-15917667:-, Decr1:chr4:15918873-15919250:-	Decr1	NA	NA	0.730361	NA	FALSE
1625	0.184085	0.229916	0.419463	0.395431	0.0240319	FALSE	0.36029	2 vs 3	0.0738298	2 vs 3	-0.379195	-0.453024	Rrp12:chr19:41859361-41859807:-, Rrp12:chr19:41861922-41862379:-, Rrp12:chr19:41862792-41863204:-	Rrp12	0.516784	0.55951	0.229916	0.707362	FALSE
1626	0.0820675	0.00422598	0.708263	0.67141	0.036853	FALSE	0.172394	1 vs 2	0.073706	1 vs 2	0.416526	0.34282	Satb2:chr1:56793960-56794237:-, Satb2:chr1:56793931-56794457:-	Satb2	0.34206	0.0573605	0.0820675	0.437605	FALSE
1627	0.862582	0.818798	0.952381	0.915556	0.0368254	TRUE	0.612295	1 vs 2	0.0736508	1 vs 2	0.904762	0.831111	Ndrg1:chr15:66929273-66929667:-, Ndrg1:chr15:66930363-66930763:-	Ndrg1	NA	NA	0.862582	NA	FALSE
1628	0.523791	0.717522	0.545788	0.50625	0.0395375	TRUE	0.463985	2 vs 4	0.0736401	1 vs 4	0.10989	0.03625	Zfp811:chr17:32795676-32796008:-, Zfp811:chr17:32795702-32796330:-, Zfp811:chr17:32796794-32797545:-, Zfp811:chr17:32796991-32797330:-	Zfp811	NA	NA	0.717522	NA	FALSE
1629	0.783731	NA	0.214286	0.189796	0.0244898	TRUE	0.315081	2 vs 1	0.0734694	2 vs 1	-0.571429	-0.644898	Dnaaf5:chr5:139186135-139186533:+, Dnaaf5:chr5:139187820-139188281:+, Dnaaf5:chr5:139189143-139189841:+	Dnaaf5	NA	NA	0.783731	NA	FALSE
1630	0.88096	NA	1	0.964343	0.0356568	TRUE	Inf	1 vs 2	0.0734584	1 vs 2	1	0.926542	Sinhcaf:chr6:148921045-148921363:-, Sinhcaf:chr6:148921070-148921636:-, Sinhcaf:chr6:148922622-148923049:-	Sinhcaf	NA	NA	0.88096	NA	FALSE
1631	0.173217	0.173952	0.250729	0.214067	0.0366616	FALSE	0.374132	1 vs 2	0.0733232	1 vs 3	-0.498542	-0.571865	Mon2:chr10:122992059-122992410:-, Mon2:chr10:122993981-122994504:-, Mon2:chr10:122994998-122995526:-	Mon2	0.501674	0.497385	0.173952	0.631538	FALSE
1632	0.0501356	0.0612463	0.940789	0.904145	0.0366444	FALSE	0.521466	2 vs 1	0.0732888	2 vs 1	0.881579	0.80829	Abl2:chr1:156647640-156648057:+, Abl2:chr1:156649174-156649619:+	Abl2	0.255041	0.293354	0.0612463	0.369284	FALSE
1633	0.211021	0.537819	0.745223	0.708605	0.0366176	FALSE	0.184674	1 vs 2	0.0732352	1 vs 2	0.490446	0.417211	Smarca5:chr8:80699900-80700295:-, Smarca5:chr8:80700784-80701190:-	Smarca5	0.543955	0.781417	0.537819	0.923587	FALSE
1634	0.0799206	0.0911206	0.929577	0.892966	0.0366111	FALSE	0.458811	1 vs 2	0.0732222	1 vs 2	0.859155	0.785933	Ccdc97:chr7:25711090-25711468:-, Ccdc97:chr7:25712648-25713181:-	Ccdc97	0.336976	0.370411	0.0911206	0.465592	FALSE
1635	0.0174228	0.0183225	0.266144	0.24733	0.0188136	FALSE	0.558752	4 vs 2	0.0732153	4 vs 2	-0.226937	-0.300153	Abhd6:chr14:8055448-8055962:+, Abhd6:chr14:8056314-8056855:+, Abhd6:chr14:8061100-8061583:+, Abhd6:chr14:8061221-8061652:+, Abhd6:chr14:8061415-8061710:+	Abhd6	0.131162	0.144103	0.0183225	0.183455	FALSE
1636	0.774747	NA	0.754902	0.720126	0.0347762	TRUE	0.583146	1 vs 4	0.073141	1 vs 4	0.588235	0.515094	Myh9:chr15:77760579-77760876:-, Myh9:chr15:77760723-77761027:-, Myh9:chr15:77760960-77761432:-, Myh9:chr15:77761488-77761954:-	Myh9	NA	NA	0.774747	NA	FALSE
1637	0.171794	0.290079	0.738683	0.702161	0.0365219	FALSE	0.215518	1 vs 2	0.0730439	1 vs 3	0.477366	0.404322	Ublcp1:chr11:44454566-44454917:-, Ublcp1:chr11:44455238-44455703:-, Ublcp1:chr11:44455394-44455660:-	Ublcp1	0.499171	0.617782	0.290079	0.764895	FALSE
1638	0.121335	0.241543	0.815296	0.778415	0.0368813	FALSE	0.495147	4 vs 2	0.0730163	4 vs 1	0.593074	0.520057	Mtdh:chr15:34140294-34141105:+, Mtdh:chr15:34140871-34141400:+, Mtdh:chr15:34141997-34142433:+, Mtdh:chr15:34143145-34143601:+	Mtdh	0.422628	0.573919	0.241543	0.715705	FALSE
1639	0.196749	0.325524	0.932099	0.895604	0.0364944	FALSE	0.470073	1 vs 2	0.0729887	1 vs 2	0.864198	0.791209	Pwp2:chr10:78170903-78171278:-, Pwp2:chr10:78171542-78171936:-	Pwp2	0.525051	0.646149	0.325524	0.804437	FALSE
1640	0.422075	NA	0.141176	0.104723	0.0364537	TRUE	0.340264	1 vs 2	0.0729074	1 vs 2	-0.717647	-0.790554	Zfyve26:chr12:79231450-79231752:-, Zfyve26:chr12:79232283-79232710:-	Zfyve26	NA	NA	0.422075	NA	FALSE
1641	0.186086	0.0563935	0.389049	0.352626	0.0364234	FALSE	0.156206	2 vs 1	0.0728468	2 vs 1	-0.221902	-0.294749	Tafa5:chr15:87757875-87758308:+, Tafa5:chr15:87758953-87759364:+	Tafa5	0.516784	0.282722	0.186086	0.650959	FALSE
1642	0.174995	0.399603	0.503836	0.467422	0.0364146	FALSE	0.145844	2 vs 1	0.0728292	2 vs 1	0.00767263	-0.0651565	Slc24a3:chr2:145641525-145642044:+, Slc24a3:chr2:145641861-145642184:+	Slc24a3	0.504646	0.696776	0.399603	0.857642	FALSE
1643	0.332372	0.208131	0.761905	0.739295	0.0226094	TRUE	Inf	1 vs 4	0.0727955	2 vs 4	0.692308	0.619512	Ust:chr10:8204753-8205013:-, Ust:chr10:8204756-8205261:-, Ust:chr10:8205162-8205432:-, Ust:chr10:8207180-8207631:-	Ust	NA	NA	0.332372	NA	FALSE
1644	0.431692	0.245315	0.819788	0.790877	0.0289112	FALSE	0.347471	1 vs 3	0.0727375	1 vs 3	0.621908	0.549171	Lsm11:chr11:45928263-45928601:-, Lsm11:chr11:45930663-45931059:-, Lsm11:chr11:45930951-45931519:-, Lsm11:chr11:45933502-45933903:-	Lsm11	0.750178	0.57966	0.431692	0.874797	FALSE
1645	1	NA	1	0.963636	0.0363636	TRUE	Inf	1 vs 2	0.0727273	1 vs 2	1	0.927273	Xrcc2:chr5:25689751-25690194:-, Xrcc2:chr5:25691964-25692347:-	Xrcc2	NA	NA	1	NA	FALSE
1646	2.40674e-05	3.65468e-06	0.597514	0.573694	0.0238204	FALSE	0.911145	2 vs 1	0.0726525	3 vs 1	0.731358	0.658705	Atp2b3:chrX:73557830-73558263:+, Atp2b3:chrX:73570621-73571061:+, Atp2b3:chrX:73572799-73573352:+, Atp2b3:chrX:73575114-73575498:+	Atp2b3	0.0007831	0.000176156	2.40674e-05	0.00106421	FALSE
1647	0.569867	0.153755	0.529412	0.493174	0.0362377	TRUE	0.145088	2 vs 1	0.0724754	2 vs 1	0.0588235	-0.0136519	4930555G01Rik:chr14:5058739-5058892:+, 4930555G01Rik:chr14:5058742-5059077:+	4930555G01Rik	NA	NA	0.569867	NA	FALSE
1648	0.158804	0.453439	0.482688	0.446453	0.0362356	FALSE	0.145739	2 vs 1	0.0724712	2 vs 1	-0.0346232	-0.107094	Mfhas1:chr8:35676661-35677056:+, Mfhas1:chr8:35678976-35679459:+	Mfhas1	0.47752	0.727792	0.453439	0.884937	FALSE
1649	0.0523339	0.127879	0.093617	0.0574241	0.0361929	FALSE	0.527902	1 vs 2	0.0723858	1 vs 2	-0.812766	-0.885152	Atg16l2:chr7:101286232-101286675:-, Atg16l2:chr7:101289576-101289975:-	Atg16l2	0.262354	0.433633	0.127879	0.555486	FALSE
1650	0.0646469	0.079525	0.459254	0.426891	0.032363	TRUE	0.682618	2 vs 4	0.0723125	2 vs 5	-0.19337	-0.265683	Klhl33:chr14:50888574-50888928:-, Klhl33:chr14:50888608-50889141:-, Klhl33:chr14:50890727-50891225:-, Klhl33:chr14:50894590-50894978:-, Klhl33:chr14:50895626-50896038:-	Klhl33	NA	NA	0.079525	NA	FALSE
1651	0.337349	0.38874	0.766532	0.736686	0.0298453	TRUE	0.609464	1 vs 4	0.0723035	1 vs 2	0.0121457	-0.0601578	Dok6:chr18:89292423-89292787:-, Dok6:chr18:89293634-89294089:-, Dok6:chr18:89294058-89294609:-, Dok6:chr18:89295239-89295664:-	Dok6	NA	NA	0.38874	NA	FALSE
1652	0.410939	0.317688	0.344928	0.339462	0.0054653	TRUE	0.224843	4 vs 2	0.0722317	3 vs 2	-0.173913	-0.246145	Acad9:chr3:36090760-36091173:+, Acad9:chr3:36091066-36091544:+, Acad9:chr3:36091523-36091966:+, Acad9:chr3:36092472-36092907:+	Acad9	NA	NA	0.410939	NA	FALSE
1653	0.291122	0.55829	0.450704	0.414599	0.0361057	FALSE	0.147161	2 vs 1	0.0722114	2 vs 1	-0.0985915	-0.170803	AI854703:chr6:48631834-48632293:+, AI854703:chr6:48633322-48633693:+	AI854703	0.624783	0.791791	0.55829	0.928223	FALSE
1654	0.193991	0.108091	0.817073	0.797101	0.0199717	TRUE	Inf	2 vs 1	0.0721545	4 vs 1	0.113821	0.0416667	Map3k2:chr18:32231189-32231656:+, Map3k2:chr18:32231758-32232587:+, Map3k2:chr18:32232112-32232414:+, Map3k2:chr18:32234691-32235239:+, Map3k2:chr18:32236356-32236751:+	Map3k2	NA	NA	0.193991	NA	FALSE
1655	0.218328	0.890225	0.31954	0.313632	0.00590871	TRUE	-0.601128	4 vs 3	0.0721384	2 vs 1	-0.496552	-0.56869	Adat2:chr10:13562737-13563043:+, Adat2:chr10:13563612-13564007:+, Adat2:chr10:13563769-13564198:+, Adat2:chr10:13566969-13567261:+	Adat2	NA	NA	0.890225	NA	FALSE
1656	0.71284	0.374882	0.659574	0.654494	0.00508009	TRUE	-0.593064	2 vs 3	0.0721372	1 vs 2	-0.234043	-0.30618	Nudt17:chr3:96705532-96705937:-, Nudt17:chr3:96706044-96706314:-, Nudt17:chr3:96706710-96707203:-	Nudt17	NA	NA	0.71284	NA	FALSE
1657	1	NA	0.117647	0.0816327	0.0360144	TRUE	0.405465	2 vs 1	0.0720288	2 vs 1	-0.764706	-0.836735	Tmem176a:chr6:48845012-48845369:+, Tmem176a:chr6:48846651-48847105:+	Tmem176a	NA	NA	1	NA	FALSE
1658	0.209738	0.180379	0.533898	0.497893	0.0360056	FALSE	0.162547	3 vs 1	0.0720112	3 vs 1	0.0677966	-0.00421456	Tbl1x:chrX:77659707-77660158:+, Tbl1x:chrX:77660222-77660681:+, Tbl1x:chrX:77662542-77662983:+	Tbl1x	0.54333	0.506404	0.209738	0.682022	FALSE
1659	0.0838249	NA	0.992424	0.956452	0.0359726	TRUE	1.78584	2 vs 1	0.0719453	2 vs 1	0.984848	0.912903	Casp9:chr4:141813968-141814392:+, Casp9:chr4:141815586-141816010:+	Casp9	NA	NA	0.0838249	NA	FALSE
1660	0.00242381	0.00162014	0.456431	0.445757	0.0106733	FALSE	0.590912	2 vs 1	0.0719035	3 vs 1	0.190639	0.118736	Pik3ca:chr3:32462758-32463207:+, Pik3ca:chr3:32463389-32463822:+, Pik3ca:chr3:32464045-32464461:+, Pik3ca:chr3:32464671-32465137:+, Pik3ca:chr3:32465168-32465680:+, Pik3ca:chr3:32465485-32465842:+, Pik3ca:chr3:32465715-32466138:+	Pik3ca	0.0348322	0.0298708	0.00242381	0.0474984	FALSE
1661	0.00175354	8.33794e-05	0.482759	0.446822	0.0359365	FALSE	0.144526	1 vs 2	0.071873	1 vs 2	-0.0344828	-0.106356	Trim2:chr3:84160385-84160803:-, Trim2:chr3:84163658-84164105:-	Trim2	0.0277429	0.00268947	0.00175354	0.037333	FALSE
1662	0.000304492	0.0031383	0.0870253	0.0511059	0.0359195	FALSE	0.570889	2 vs 1	0.0718389	2 vs 1	-0.825949	-0.897788	Irak1bp1:chr9:82846656-82847107:+, Irak1bp1:chr9:82847287-82847693:+	Irak1bp1	0.00673202	0.0479123	0.0031383	0.0581935	FALSE
1663	0.0903883	0.111853	0.536937	0.508566	0.0283705	TRUE	1.28466	3 vs 6	0.0718188	2 vs 4	-0.535135	-0.606954	Grik2:chr10:49093058-49093652:-, Grik2:chr10:49093601-49094076:-, Grik2:chr10:49094759-49095226:-, Grik2:chr10:49099515-49099932:-, Grik2:chr10:49100534-49101165:-, Grik2:chr10:49100963-49101327:-, Grik2:chr10:49495404-49495828:-	Grik2	NA	NA	0.111853	NA	FALSE
1664	0.267375	0.473201	0.551223	0.525681	0.0255419	TRUE	0.400399	2 vs 5	0.0717853	2 vs 5	-0.0672783	-0.139064	Zfp668:chr7:127860982-127861370:-, Zfp668:chr7:127862995-127863428:-, Zfp668:chr7:127865140-127865587:-, Zfp668:chr7:127865573-127866021:-, Zfp668:chr7:127865917-127866375:-	Zfp668	NA	NA	0.473201	NA	FALSE
1665	0.464143	0.618838	0.309051	0.304221	0.00482952	TRUE	0.290416	1 vs 3	0.0717797	2 vs 3	-0.182119	-0.253899	Tmem135:chr7:89139714-89140044:-, Tmem135:chr7:89139977-89140373:-, Tmem135:chr7:89140142-89140555:-, Tmem135:chr7:89140412-89140923:-	Tmem135	NA	NA	0.618838	NA	FALSE
1666	0.0364744	0.017481	0.133995	0.0981247	0.0358703	FALSE	0.352149	1 vs 2	0.0717406	1 vs 2	-0.73201	-0.803751	Slc25a25:chr2:32413533-32413874:-, Slc25a25:chr2:32414419-32414861:-	Slc25a25	0.20623	0.139692	0.0364744	0.268231	FALSE
1667	0.0447313	0.0481227	0.46539	0.443663	0.0217261	FALSE	0.412325	6 vs 5	0.0716534	6 vs 2	-0.220945	-0.292599	Ccdc127:chr13:74356974-74357573:+, Ccdc127:chr13:74357285-74357800:+, Ccdc127:chr13:74357210-74358251:+, Ccdc127:chr13:74359254-74359727:+, Ccdc127:chr13:74362278-74362771:+, Ccdc127:chr13:74365391-74365783:+	Ccdc127	0.235539	0.255768	0.0481227	0.314338	FALSE
1668	0.198377	0.179194	0.357923	0.322099	0.0358243	FALSE	0.159753	1 vs 2	0.0716486	1 vs 2	-0.284153	-0.355802	Slc37a3:chr6:39334771-39335139:-, Slc37a3:chr6:39335919-39336367:-	Slc37a3	0.527121	0.505942	0.198377	0.664687	FALSE
1669	0.357088	0.751323	0.336634	0.31008	0.0265541	FALSE	0.27295	3 vs 1	0.0714184	2 vs 1	0.128713	0.0572944	Mkrn2:chr6:115617596-115618078:+, Mkrn2:chr6:115618298-115618715:+, Mkrn2:chr6:115621291-115621737:+	Mkrn2	0.687748	0.898504	0.751323	0.99531	FALSE
1670	0.762626	0.725708	0.599647	0.590294	0.00935291	TRUE	0.210803	3 vs 2	0.0713844	3 vs 2	0.534392	0.463007	Eea1:chr10:96043618-96044108:+, Eea1:chr10:96044708-96045213:+, Eea1:chr10:96045088-96045576:+, Eea1:chr10:96045267-96045910:+	Eea1	NA	NA	0.762626	NA	FALSE
[truncated: 5,621 more rows]

## Sheet: gene.TEGLU4.vs.others
	pval.chisq	pval.DM	warm.base	warm.alt	delta.warm	low.pct.flag	max.log.or	max.abs.log.or.id	max.prpchg	max.abs.prpchg.id	prp.dif.base	prp.dif.alt	pks	gene	pval.chisq.adj	pval.DM.adj	pval.inter	pval.adj	sig
[truncated: 7,115 more rows]

[truncated: 7 more sheets: gene.TEGLU6.vs.others, gene.TEGLU7.vs.others, gene.TEGLU8.vs.others, gene.TEGLU10.vs.others, gene.TEGLU11.vs.others, gene.TEGLU17.vs.others, gene.TEGLU18.vs.others]
