# Supplementary material for: Infernape uncovers cell type–specific and spatially resolved alternative polyadenylation in the brain
Source: Genome Res. 2023 Oct;33(10):1774–87. doi: 10.1101/gr.277864.123 (PMC10691540; doi:10.1101/gr.277864.123)
Supplement: Supplement 3 [file Supplemental_Tables.zip › Supplemental_Tables/Supplemental_Table_S16.xlsx]

## Sheet: README
	Table legend
	This table shows differential PA events between a specific TEINH cluster with all other TEINH clusters combined in the adult mouse brain scRNA-seq dataset.
	Gene-level test was used.

## Sheet: gene.TEINH4.vs.others
	pval.chisq	pval.DM	warm.base	warm.alt	delta.warm	low.pct.flag	max.log.or	max.abs.log.or.id	max.prpchg	max.abs.prpchg.id	prp.dif.base	prp.dif.alt	pks	gene	pval.chisq.adj	pval.DM.adj	pval.inter	pval.adj	sig
1	0.665006	NA	1	0	1	TRUE	Inf	1 vs 2	2	1 vs 2	1	-1	Gm17655:chr5:110042949-110043149:-, Gm17655:chr5:110045453-110045936:-	Gm17655	NA	NA	0.665006	NA	FALSE
2	1	NA	1	0	1	TRUE	Inf	1 vs 2	2	1 vs 2	1	-1	Jag1:chr2:137081444-137081830:-, Jag1:chr2:137082390-137082862:-	Jag1	NA	NA	1	NA	FALSE
3	0.264209	NA	1	0.0714286	0.928571	TRUE	Inf	2 vs 1	1.85714	2 vs 1	1	-0.857143	Nsl1:chr1:191084184-191084601:+, Nsl1:chr1:191086068-191086474:+	Nsl1	NA	NA	0.264209	NA	FALSE
4	0.0293451	NA	1	0.0714286	0.928571	TRUE	Inf	2 vs 1	1.85714	2 vs 1	1	-0.857143	Sapcd2:chr2:25376408-25376863:+, Sapcd2:chr2:25377089-25377559:+	Sapcd2	NA	NA	0.0293451	NA	FALSE
5	6.35091e-06	NA	1	0.142157	0.857843	TRUE	Inf	1 vs 2	1.71569	1 vs 3	1	-0.715686	Srl:chr16:4476740-4476971:-, Srl:chr16:4476869-4477413:-, Srl:chr16:4480152-4480574:-	Srl	NA	NA	6.35091e-06	NA	FALSE
6	0.469928	NA	1	0.153846	0.846154	TRUE	Inf	2 vs 1	1.69231	2 vs 1	1	-0.692308	Slc22a8:chr19:8610298-8610728:+, Slc22a8:chr19:8611442-8611913:+	Slc22a8	NA	NA	0.469928	NA	FALSE
7	0.082085	NA	1	0.333333	0.666667	TRUE	Inf	1 vs 2	1.66667	1 vs 2	1	-0.666667	Ccrl2:chr9:111052718-111053161:-, Ccrl2:chr9:111054783-111055211:-, Ccrl2:chr9:111055132-111055743:-	Ccrl2	NA	NA	0.082085	NA	FALSE
8	0.608408	NA	1	0.166667	0.833333	TRUE	Inf	1 vs 2	1.66667	1 vs 2	1	-0.666667	Kcnj8:chr6:142564836-142565166:-, Kcnj8:chr6:142565303-142565753:-	Kcnj8	NA	NA	0.608408	NA	FALSE
9	0.0428521	NA	1	0.175	0.825	TRUE	Inf	1 vs 2	1.65	1 vs 3	1	-0.65	Nrg4:chr9:55219035-55219416:-, Nrg4:chr9:55220182-55220605:-, Nrg4:chr9:55221280-55221488:-	Nrg4	NA	NA	0.0428521	NA	FALSE
10	0.000267718	NA	1	0.180982	0.819018	TRUE	Inf	3 vs 1	1.63804	3 vs 1	1	-0.638037	Dab2:chr15:6427429-6427874:+, Dab2:chr15:6439217-6439680:+, Dab2:chr15:6440347-6440731:+	Dab2	NA	NA	0.000267718	NA	FALSE
11	1.9183e-06	NA	0.5	0.236538	0.263462	TRUE	Inf	3 vs 1	1.62308	3 vs 2	1	-0.623077	Sema3a:chr5:13600616-13601057:+, Sema3a:chr5:13602160-13602624:+, Sema3a:chr5:13602597-13603022:+, Sema3a:chr5:13604033-13604443:+, Sema3a:chr5:13605778-13606320:+	Sema3a	NA	NA	1.9183e-06	NA	FALSE
12	0.592499	NA	1	0.2	0.8	TRUE	Inf	2 vs 1	1.6	2 vs 1	1	-0.6	Tmem98:chr11:80821638-80822070:+, Tmem98:chr11:80821504-80822275:+	Tmem98	NA	NA	0.592499	NA	FALSE
13	0.584953	NA	1	0.214286	0.785714	TRUE	Inf	1 vs 2	1.57143	1 vs 2	1	-0.571429	1700034I23Rik:chr3:40900196-40900600:-, 1700034I23Rik:chr3:40900760-40900987:-	1700034I23Rik	NA	NA	0.584953	NA	FALSE
14	0.645485	NA	1	0.222222	0.777778	TRUE	Inf	2 vs 1	1.55556	2 vs 1	1	-0.555556	Mybl2:chr2:163083324-163083712:+, Mybl2:chr2:163084354-163084688:+	Mybl2	NA	NA	0.645485	NA	FALSE
15	0.257713	NA	1	0.716049	0.283951	TRUE	Inf	1 vs 2	1.54938	1 vs 2	1	-0.549383	Gabrg1:chr5:70751047-70751388:-, Gabrg1:chr5:70751764-70752207:-, Gabrg1:chr5:70752447-70752832:-, Gabrg1:chr5:70753272-70753753:-, Gabrg1:chr5:70753487-70754048:-	Gabrg1	NA	NA	0.257713	NA	FALSE
16	0.641391	NA	1	0.25	0.75	TRUE	Inf	2 vs 1	1.5	2 vs 1	1	-0.5	Serpinc1:chr1:161003558-161003701:+, Serpinc1:chr1:161003491-161004079:+	Serpinc1	NA	NA	0.641391	NA	FALSE
17	0.577679	NA	1	0.25	0.75	TRUE	Inf	1 vs 2	1.5	1 vs 2	1	-0.5	Fhdc1:chr3:84442146-84442535:-, Fhdc1:chr3:84443975-84444469:-	Fhdc1	NA	NA	0.577679	NA	FALSE
18	3.77324e-07	NA	0.8	0.356757	0.443243	TRUE	Inf	5 vs 1	1.48649	5 vs 3	1	-0.486486	Cdkn3:chr14:46766948-46768083:+, Cdkn3:chr14:46767477-46767660:+, Cdkn3:chr14:46771348-46771541:+, Cdkn3:chr14:46773351-46773821:+, Cdkn3:chr14:46774192-46774559:+, Cdkn3:chr14:46773832-46774932:+	Cdkn3	NA	NA	3.77324e-07	NA	FALSE
19	0.201897	NA	1	0.266667	0.733333	TRUE	Inf	1 vs 2	1.46667	1 vs 3	1	-0.466667	Slc38a4:chr15:96992706-96992859:-, Slc38a4:chr15:96994763-96995175:-, Slc38a4:chr15:96996735-96997092:-	Slc38a4	NA	NA	0.201897	NA	FALSE
20	0.138184	NA	0.5	0.305556	0.194444	TRUE	Inf	2 vs 1	1.44444	2 vs 1	1	-0.444444	Psmb11:chr14:54626069-54626548:+, Psmb11:chr14:54627013-54628087:+, Psmb11:chr14:54628468-54629018:+	Psmb11	NA	NA	0.138184	NA	FALSE
21	0.160253	NA	1	0.278689	0.721311	TRUE	Inf	1 vs 2	1.44262	1 vs 2	1	-0.442623	P3h2:chr16:25955886-25956290:-, P3h2:chr16:25959232-25959684:-	P3h2	NA	NA	0.160253	NA	FALSE
22	0.0915782	NA	0.75	0.392857	0.357143	TRUE	Inf	4 vs 1	1.42857	4 vs 3	1	-0.428571	Ebf1:chr11:45004773-45005244:+, Ebf1:chr11:45005177-45005546:+, Ebf1:chr11:45006577-45007080:+, Ebf1:chr11:45006947-45007393:+, Ebf1:chr11:45007741-45008096:+	Ebf1	NA	NA	0.0915782	NA	FALSE
23	0.233284	NA	0.25	0.25	0	TRUE	#NAME?	1 vs 4	1.41935	4 vs 5	1	-0.419355	Mcm10:chr2:4989250-4989334:-, Mcm10:chr2:4989292-4989585:-, Mcm10:chr2:4989348-4989856:-, Mcm10:chr2:4989856-4990086:-, Mcm10:chr2:4990668-4991079:-	Mcm10	NA	NA	0.233284	NA	FALSE
24	0.211072	NA	1	0.537037	0.462963	TRUE	Inf	3 vs 1	1.40741	3 vs 2	1	-0.407407	Syk:chr13:52643199-52643636:+, Syk:chr13:52647115-52647555:+, Syk:chr13:52648400-52648803:+	Syk	NA	NA	0.211072	NA	FALSE
25	0.76623	NA	1	0.3	0.7	TRUE	Inf	1 vs 2	1.4	1 vs 2	1	-0.4	Mak:chr13:41025006-41025429:-, Mak:chr13:41025393-41025839:-	Mak	NA	NA	0.76623	NA	FALSE
26	0.205772	NA	0.5	0.443182	0.0568182	TRUE	Inf	3 vs 1	1.39773	3 vs 2	1	-0.397727	Tube1:chr10:39149391-39149725:+, Tube1:chr10:39149837-39150215:+, Tube1:chr10:39149626-39150546:+, Tube1:chr10:39150370-39150774:+, Tube1:chr10:39150580-39151058:+	Tube1	NA	NA	0.205772	NA	FALSE
27	0.211516	NA	0.666667	0.316832	0.349835	TRUE	#NAME?	1 vs 2	1.37624	2 vs 4	1	-0.376238	Gpc4:chrX:52050322-52050748:-, Gpc4:chrX:52050821-52051341:-, Gpc4:chrX:52051291-52051765:-, Gpc4:chrX:52052971-52053424:-	Gpc4	NA	NA	0.211516	NA	FALSE
28	0.0497871	NA	0.666667	0.0833333	0.583333	TRUE	Inf	2 vs 1	1.33333	2 vs 1	0.666667	-0.666667	Pax2:chr19:44837036-44837424:+, Pax2:chr19:44837486-44837910:+, Pax2:chr19:44837952-44838277:+	Pax2	NA	NA	0.0497871	NA	FALSE
29	0.829638	NA	1	0.333333	0.666667	TRUE	Inf	1 vs 2	1.33333	1 vs 2	1	-0.333333	Tnfrsf22:chr7:143634806-143635149:-, Tnfrsf22:chr7:143638327-143638488:-	Tnfrsf22	NA	NA	0.829638	NA	FALSE
30	0.21903	NA	1	0.503546	0.496454	TRUE	Inf	4 vs 1	1.31915	4 vs 3	1	-0.319149	Zc2hc1c:chr12:85296546-85297020:+, Zc2hc1c:chr12:85296458-85296717:+, Zc2hc1c:chr12:85296940-85297421:+, Zc2hc1c:chr12:85298944-85299408:+	Zc2hc1c	NA	NA	0.21903	NA	FALSE
31	0.31509	NA	1	0.347015	0.652985	TRUE	Inf	3 vs 1	1.30597	3 vs 1	1	-0.30597	Rbm24:chr13:46429354-46429792:+, Rbm24:chr13:46430137-46430650:+, Rbm24:chr13:46430697-46431099:+	Rbm24	NA	NA	0.31509	NA	FALSE
32	0.80166	NA	1	0.35	0.65	TRUE	Inf	2 vs 1	1.3	2 vs 1	1	-0.3	Fgf2:chr3:37409148-37409626:+, Fgf2:chr3:37409694-37410108:+	Fgf2	NA	NA	0.80166	NA	FALSE
33	0.271691	NA	1	0.554054	0.445946	TRUE	Inf	3 vs 1	1.2973	3 vs 2	1	-0.297297	Vgll3:chr16:65861086-65861761:+, Vgll3:chr16:65861482-65861929:+, Vgll3:chr16:65865957-65866383:+	Vgll3	NA	NA	0.271691	NA	FALSE
34	0.169347	NA	1	0.571429	0.428571	TRUE	Inf	5 vs 1	1.28571	5 vs 4	1	-0.285714	Siglech:chr7:55777235-55777718:+, Siglech:chr7:55778168-55778737:+, Siglech:chr7:55778473-55778805:+, Siglech:chr7:55778469-55778986:+, Siglech:chr7:55779064-55779498:+	Siglech	NA	NA	0.169347	NA	FALSE
35	0.279692	NA	1	0.357143	0.642857	TRUE	Inf	2 vs 1	1.28571	2 vs 1	1	-0.285714	Tes:chr6:17104494-17104883:+, Tes:chr6:17105438-17105828:+	Tes	NA	NA	0.279692	NA	FALSE
36	0.305801	NA	1	0.421769	0.578231	TRUE	Inf	1 vs 2	1.28571	1 vs 3	1	-0.285714	Elk3:chr10:93247412-93247700:-, Elk3:chr10:93247418-93247889:-, Elk3:chr10:93249274-93249701:-, Elk3:chr10:93249656-93250150:-	Elk3	NA	NA	0.305801	NA	FALSE
37	0.0887451	NA	0.333333	0.509524	-0.17619	TRUE	Inf	3 vs 1	1.28571	3 vs 2	1	-0.285714	Elovl7:chr13:108282376-108282723:+, Elovl7:chr13:108283042-108283513:+, Elovl7:chr13:108283374-108283792:+, Elovl7:chr13:108284665-108285108:+, Elovl7:chr13:108285270-108285735:+, Elovl7:chr13:108286386-108287134:+, Elovl7:chr13:108286773-108287139:+	Elovl7	NA	NA	0.0887451	NA	FALSE
38	0.823218	NA	1	0.37037	0.62963	TRUE	Inf	1 vs 2	1.25926	1 vs 2	1	-0.259259	4930522L14Rik:chr5:109735515-109735883:-, 4930522L14Rik:chr5:109738834-109739133:-	4930522L14Rik	NA	NA	0.823218	NA	FALSE
39	0.604548	NA	1	0.743169	0.256831	TRUE	Inf	1 vs 2	1.2459	1 vs 2	1	-0.245902	Zfp791:chr8:85108521-85108895:-, Zfp791:chr8:85109226-85109603:-, Zfp791:chr8:85109183-85110159:-, Zfp791:chr8:85109532-85109890:-	Zfp791	NA	NA	0.604548	NA	FALSE
40	0.835531	NA	1	0.37931	0.62069	TRUE	Inf	1 vs 2	1.24138	1 vs 2	1	-0.241379	Calhm2:chr19:47131724-47132179:-, Calhm2:chr19:47132158-47132646:-	Calhm2	NA	NA	0.835531	NA	FALSE
41	0.345074	NA	0.333333	0.312169	0.021164	TRUE	Inf	2 vs 1	1.22222	2 vs 1	1	-0.222222	Ltbp1:chr17:75390885-75391368:+, Ltbp1:chr17:75391371-75391822:+, Ltbp1:chr17:75392465-75393085:+, Ltbp1:chr17:75392728-75393130:+	Ltbp1	NA	NA	0.345074	NA	FALSE
42	0.20901	NA	0.5	0.425455	0.0745455	TRUE	Inf	2 vs 1	1.21455	2 vs 1	1	-0.214545	Il1rapl2:chrX:138846545-138847089:+, Il1rapl2:chrX:138846755-138847229:+, Il1rapl2:chrX:138848493-138848996:+	Il1rapl2	NA	NA	0.20901	NA	FALSE
43	0.0867027	NA	1	0.648649	0.351351	TRUE	Inf	1 vs 2	1.2027	1 vs 2	1	-0.202703	Ranbp17:chr11:33211794-33212179:-, Ranbp17:chr11:33213123-33213598:-, Ranbp17:chr11:33469553-33470002:-	Ranbp17	NA	NA	0.0867027	NA	FALSE
44	0.465969	NA	0.5	0.272727	0.227273	TRUE	Inf	2 vs 1	1.18182	2 vs 1	1	-0.181818	Mms22l:chr4:24503005-24503463:+, Mms22l:chr4:24602565-24602950:+, Mms22l:chr4:24602790-24602950:+	Mms22l	NA	NA	0.465969	NA	FALSE
45	0.901817	NA	1	0.416667	0.583333	TRUE	Inf	2 vs 1	1.16667	2 vs 1	1	-0.166667	Apool:chrX:112372120-112372448:+, Apool:chrX:112372374-112372761:+	Apool	NA	NA	0.901817	NA	FALSE
46	0.0772637	NA	0.666667	0.0869565	0.57971	TRUE	3.04452	1 vs 2	1.15942	1 vs 2	0.333333	-0.826087	Ap1s3:chr1:79606421-79606850:-, Ap1s3:chr1:79606852-79607178:-	Ap1s3	NA	NA	0.0772637	NA	FALSE
47	0.233018	NA	1	0.426829	0.573171	TRUE	Inf	1 vs 2	1.14634	1 vs 3	1	-0.146341	Actrt3:chr3:30597480-30597826:-, Actrt3:chr3:30597420-30598327:-, Actrt3:chr3:30597748-30598125:-	Actrt3	NA	NA	0.233018	NA	FALSE
48	0.530335	NA	1	0.428571	0.571429	TRUE	Inf	1 vs 2	1.14286	1 vs 2	1	-0.142857	Rbm46:chr3:82836521-82836886:-, Rbm46:chr3:82837792-82838192:-	Rbm46	NA	NA	0.530335	NA	FALSE
49	0.385821	NA	1	0.5	0.5	TRUE	Inf	1 vs 2	1.14286	1 vs 2	1	-0.142857	Stk17b:chr1:53755506-53755905:-, Stk17b:chr1:53756041-53756495:-, Stk17b:chr1:53757133-53757552:-	Stk17b	NA	NA	0.385821	NA	FALSE
50	1	NA	1	0.428571	0.571429	TRUE	Inf	2 vs 1	1.14286	2 vs 1	1	-0.142857	Tstd1:chr1:171419891-171420209:+, Tstd1:chr1:171420113-171420352:+	Tstd1	NA	NA	1	NA	FALSE
51	0.425553	NA	1	0.434783	0.565217	TRUE	Inf	2 vs 1	1.13043	2 vs 1	1	-0.130435	Slc7a10:chr7:35200633-35200996:+, Slc7a10:chr7:35200752-35201126:+	Slc7a10	NA	NA	0.425553	NA	FALSE
52	0.433137	NA	1	0.444444	0.555556	TRUE	Inf	2 vs 1	1.11111	2 vs 1	1	-0.111111	Gpnmb:chr6:49056394-49056830:+, Gpnmb:chr6:49072055-49072226:+	Gpnmb	NA	NA	0.433137	NA	FALSE
53	0.0189751	NA	0.833333	0.282353	0.55098	TRUE	2.54226	2 vs 1	1.10196	2 vs 1	0.666667	-0.435294	Prr18:chr17:8342892-8343539:+, Prr18:chr17:8343723-8344113:+	Prr18	NA	NA	0.0189751	NA	FALSE
54	0.941154	NA	1	0.45679	0.54321	TRUE	Inf	2 vs 1	1.08642	2 vs 1	1	-0.0864198	Ctsc:chr7:88290901-88291606:+, Ctsc:chr7:88309929-88310344:+	Ctsc	NA	NA	0.941154	NA	FALSE
55	0.422433	NA	0.5	0.377049	0.122951	TRUE	Inf	2 vs 1	1.08197	2 vs 1	1	-0.0819672	Cyb5rl:chr4:107084416-107084850:+, Cyb5rl:chr4:107085447-107085882:+, Cyb5rl:chr4:107087594-107088007:+	Cyb5rl	NA	NA	0.422433	NA	FALSE
56	0.43622	NA	1	0.463768	0.536232	TRUE	Inf	1 vs 2	1.07246	1 vs 2	1	-0.0724638	Cxcr4:chr1:128588199-128588357:-, Cxcr4:chr1:128588199-128588881:-	Cxcr4	NA	NA	0.43622	NA	FALSE
57	0.978133	NA	1	0.472222	0.527778	TRUE	Inf	2 vs 1	1.05556	2 vs 1	1	-0.0555556	Adgrg2:chrX:160496416-160496905:+, Adgrg2:chrX:160497671-160498076:+	Adgrg2	NA	NA	0.978133	NA	FALSE
58	0.0540952	NA	0.5	0.407407	0.0925926	TRUE	Inf	1 vs 2	1.05556	1 vs 3	0.5	-0.555556	Ccdc24:chr4:117866524-117867073:-, Ccdc24:chr4:117868727-117868987:-, Ccdc24:chr4:117868624-117869271:-, Ccdc24:chr4:117869197-117869641:-	Ccdc24	NA	NA	0.0540952	NA	FALSE
59	0.579776	NA	1	0.491228	0.508772	TRUE	Inf	1 vs 2	1.01754	1 vs 3	1	-0.0175439	6430550D23Rik:chr2:156000439-156000773:-, 6430550D23Rik:chr2:156000480-156000996:-, 6430550D23Rik:chr2:156001206-156001656:-	6430550D23Rik	NA	NA	0.579776	NA	FALSE
60	0.532144	NA	1	0.658879	0.341121	TRUE	Inf	1 vs 2	1	1 vs 2	1	0	Csgalnact1:chr8:68356775-68357254:-, Csgalnact1:chr8:68357122-68357954:-, Csgalnact1:chr8:68357906-68358384:-	Csgalnact1	NA	NA	0.532144	NA	FALSE
61	0.759463	NA	1	0.5	0.5	TRUE	Inf	2 vs 1	1	2 vs 1	1	0	Lrtm1:chr14:29029381-29029529:+, Lrtm1:chr14:29029381-29029852:+	Lrtm1	NA	NA	0.759463	NA	FALSE
62	1	NA	0.5	0	0.5	TRUE	Inf	1 vs 2	1	1 vs 2	0	-1	Naip1:chr13:100407764-100408034:-, Naip1:chr13:100407764-100408193:-	Naip1	NA	NA	1	NA	FALSE
63	0.0681195	NA	1	0.508065	0.491935	TRUE	Inf	1 vs 2	1	1 vs 2	1	0	Pld6:chr11:59782708-59783044:-, Pld6:chr11:59783850-59784216:-, Pld6:chr11:59784058-59784582:-	Pld6	NA	NA	0.0681195	NA	FALSE
64	1	NA	1	0.5	0.5	TRUE	Inf	2 vs 1	1	2 vs 1	1	0	Psrc1:chr3:108387527-108387958:+, Psrc1:chr3:108387803-108388206:+	Psrc1	NA	NA	1	NA	FALSE
65	1	NA	1	0.5	0.5	TRUE	Inf	2 vs 1	1	2 vs 1	1	0	Stat4:chr1:52106873-52107046:+, Stat4:chr1:52106881-52107189:+	Stat4	NA	NA	1	NA	FALSE
66	1	NA	1	0.5	0.5	TRUE	Inf	1 vs 2	1	1 vs 2	1	0	Trpv4:chr5:114622149-114622413:-, Trpv4:chr5:114622149-114622571:-	Trpv4	NA	NA	1	NA	FALSE
67	0.669509	NA	0.333333	0.388889	-0.0555556	TRUE	Inf	2 vs 1	1	2 vs 1	1	0	Gm15517:chr7:44262122-44262569:+, Gm15517:chr7:44262282-44262729:+, Gm15517:chr7:44262437-44262760:+, Gm15517:chr7:44263694-44264060:+	Gm15517	NA	NA	0.669509	NA	FALSE
68	0.354305	NA	1	0.537879	0.462121	TRUE	Inf	4 vs 1	0.977273	4 vs 1	1	0.0227273	Cldn34c1:chrX:123142921-123143336:+, Cldn34c1:chrX:123143197-123143704:+, Cldn34c1:chrX:123144398-123144848:+, Cldn34c1:chrX:123145234-123145654:+	Cldn34c1	NA	NA	0.354305	NA	FALSE
69	0.0921059	NA	0.875	0.617284	0.257716	TRUE	Inf	1 vs 3	0.95679	1 vs 2	0.5	-0.45679	Mypn:chr10:63115296-63115471:-, Mypn:chr10:63115730-63116178:-, Mypn:chr10:63116208-63116702:-	Mypn	NA	NA	0.0921059	NA	FALSE
70	0.13308	NA	1	0.535714	0.464286	TRUE	Inf	3 vs 1	0.928571	3 vs 1	1	0.0714286	Acot4:chr12:84043640-84044092:+, Acot4:chr12:84044052-84044806:+, Acot4:chr12:84048226-84048601:+	Acot4	NA	NA	0.13308	NA	FALSE
71	0.211355	NA	1	0.538462	0.461538	TRUE	Inf	2 vs 1	0.923077	2 vs 1	1	0.0769231	Taf5:chr19:47082643-47082988:+, Taf5:chr19:47083099-47083479:+	Taf5	NA	NA	0.211355	NA	FALSE
72	0.102861	NA	0.416667	0.325472	0.091195	TRUE	Inf	2 vs 1	0.921384	2 vs 1	0.666667	-0.254717	Bmp2k:chr5:97069268-97069697:+, Bmp2k:chr5:97071359-97071797:+, Bmp2k:chr5:97088427-97088862:+, Bmp2k:chr5:97090602-97091085:+, Bmp2k:chr5:97091463-97091947:+	Bmp2k	NA	NA	0.102861	NA	FALSE
73	0.969145	NA	1	0.52	0.48	TRUE	Inf	7 vs 1	0.9	7 vs 1	1	0.1	Pcdhb2:chr18:37297189-37297664:+, Pcdhb2:chr18:37297950-37298216:+, Pcdhb2:chr18:37298068-37298312:+, Pcdhb2:chr18:37298561-37298749:+, Pcdhb2:chr18:37298657-37299069:+, Pcdhb2:chr18:37298850-37299270:+, Pcdhb2:chr18:37299439-37299917:+	Pcdhb2	NA	NA	0.969145	NA	FALSE
74	0.143297	NA	0.833333	0.566038	0.267296	TRUE	Inf	1 vs 3	0.899371	1 vs 2	0.333333	-0.566038	Gstcd:chr3:132978797-132979189:-, Gstcd:chr3:132981657-132982186:-, Gstcd:chr3:132982473-132982932:-	Gstcd	NA	NA	0.143297	NA	FALSE
75	0.127769	NA	1	0.553191	0.446809	TRUE	Inf	2 vs 1	0.893617	2 vs 1	1	0.106383	Klf3:chr5:64829123-64829622:+, Klf3:chr5:64832512-64832922:+	Klf3	NA	NA	0.127769	NA	FALSE
76	0.327629	NA	1	0.628571	0.371429	TRUE	Inf	1 vs 2	0.885714	1 vs 2	1	0.114286	Pgpep1l:chr7:68235399-68235938:-, Pgpep1l:chr7:68236079-68236355:-, Pgpep1l:chr7:68236472-68237039:-	Pgpep1l	NA	NA	0.327629	NA	FALSE
77	0.630856	NA	1	0.558333	0.441667	TRUE	Inf	3 vs 1	0.883333	3 vs 1	1	0.116667	Gk5:chr9:96178839-96179288:+, Gk5:chr9:96182544-96182991:+, Gk5:chr9:96184207-96184627:+	Gk5	NA	NA	0.630856	NA	FALSE
78	0.613387	NA	1	0.56	0.44	TRUE	Inf	2 vs 1	0.88	2 vs 1	1	0.12	Cercam:chr2:29882019-29882840:+, Cercam:chr2:29882599-29882840:+	Cercam	NA	NA	0.613387	NA	FALSE
79	0.246387	NA	0.75	0.310345	0.439655	TRUE	1.89712	2 vs 1	0.87931	2 vs 1	0.5	-0.37931	Ahnak:chr19:9018809-9019241:+, Ahnak:chr19:9076539-9076971:+	Ahnak	NA	NA	0.246387	NA	FALSE
80	0.595682	NA	1	0.561265	0.438735	TRUE	Inf	2 vs 1	0.87747	2 vs 1	1	0.12253	Patj:chr4:98717977-98718415:+, Patj:chr4:98719217-98719603:+	Patj	NA	NA	0.595682	NA	FALSE
81	1	NA	1	0.566667	0.433333	TRUE	Inf	2 vs 1	0.866667	2 vs 1	1	0.133333	Drd5:chr5:38321904-38322438:+, Drd5:chr5:38322195-38322523:+	Drd5	NA	NA	1	NA	FALSE
82	0.536268	NA	0.5	0.0666667	0.433333	TRUE	2.63906	2 vs 1	0.866667	2 vs 1	0	-0.866667	Wnt3:chr11:103815983-103816435:+, Wnt3:chr11:103817579-103818026:+	Wnt3	NA	NA	0.536268	NA	FALSE
83	0.00353884	NA	0.785714	0.533333	0.252381	TRUE	Inf	1 vs 3	0.866667	1 vs 2	0.142857	-0.72381	Pigw:chr11:84873390-84873912:-, Pigw:chr11:84876252-84876691:-, Pigw:chr11:84876783-84877250:-	Pigw	NA	NA	0.00353884	NA	FALSE
84	0.705535	NA	1	0.616667	0.383333	TRUE	Inf	1 vs 2	0.85	1 vs 3	1	0.15	Lrrn4:chr2:132866344-132866590:-, Lrrn4:chr2:132866664-132867078:-, Lrrn4:chr2:132868169-132868855:-, Lrrn4:chr2:132868609-132868947:-	Lrrn4	NA	NA	0.705535	NA	FALSE
85	0.0466722	NA	0.75	0.56701	0.18299	TRUE	Inf	1 vs 3	0.840206	2 vs 3	0.5	-0.340206	Zfp748:chr13:67538609-67538920:-, Zfp748:chr13:67538891-67539277:-, Zfp748:chr13:67539173-67539613:-	Zfp748	NA	NA	0.0466722	NA	FALSE
86	1	NA	1	0.583333	0.416667	TRUE	Inf	1 vs 2	0.833333	1 vs 2	1	0.166667	Teddm2:chr1:153849534-153849852:-, Teddm2:chr1:153850062-153850486:-	Teddm2	NA	NA	1	NA	FALSE
87	1	NA	1	0.588235	0.411765	TRUE	Inf	2 vs 1	0.823529	2 vs 1	1	0.176471	Ttk:chr9:83871999-83872433:+, Ttk:chr9:83872596-83873012:+	Ttk	NA	NA	1	NA	FALSE
88	0.0422376	NA	0.5	0.0888889	0.411111	TRUE	2.97041	3 vs 1	0.822222	3 vs 1	0	-0.822222	Borcs8:chr8:70147022-70147238:+, Borcs8:chr8:70148269-70148673:+, Borcs8:chr8:70149536-70150056:+	Borcs8	NA	NA	0.0422376	NA	FALSE
89	0.443529	NA	0.5	0.0902778	0.409722	TRUE	2.31025	2 vs 1	0.819444	2 vs 1	0	-0.819444	Chst7:chrX:20096950-20097595:+, Chst7:chrX:20099553-20099995:+	Chst7	NA	NA	0.443529	NA	FALSE
90	0.79392	NA	0.666667	0.414141	0.252525	TRUE	Inf	3 vs 1	0.818182	3 vs 1	1	0.181818	Col5a1:chr2:28037098-28037609:+, Col5a1:chr2:28037500-28037937:+, Col5a1:chr2:28038721-28039203:+, Col5a1:chr2:28039208-28039511:+	Col5a1	NA	NA	0.79392	NA	FALSE
91	0.457071	NA	1	0.590909	0.409091	TRUE	Inf	2 vs 1	0.818182	2 vs 1	1	0.181818	Mmp9:chr2:164954846-164955128:+, Mmp9:chr2:164955459-164955850:+	Mmp9	NA	NA	0.457071	NA	FALSE
92	0.702918	NA	1	0.590909	0.409091	TRUE	Inf	1 vs 2	0.818182	1 vs 2	1	0.181818	Klrg1:chr6:122270549-122270965:-, Klrg1:chr6:122271127-122271542:-	Klrg1	NA	NA	0.702918	NA	FALSE
93	0.672649	NA	1	0.592105	0.407895	TRUE	Inf	3 vs 1	0.815789	3 vs 1	1	0.184211	Gm9925:chr18:74065566-74066079:+, Gm9925:chr18:74065921-74066408:+, Gm9925:chr18:74068225-74068511:+	Gm9925	NA	NA	0.672649	NA	FALSE
94	0.188769	NA	0.8	0.395062	0.404938	TRUE	1.81238	2 vs 1	0.809877	2 vs 1	0.6	-0.209877	Isoc2a:chr7:4895250-4895691:+, Isoc2a:chr7:4896555-4897017:+	Isoc2a	NA	NA	0.188769	NA	FALSE
95	0.505504	NA	0.5	0.0978261	0.402174	TRUE	2.22162	1 vs 2	0.804348	1 vs 2	0	-0.804348	Ormdl2:chr10:128817793-128818327:-, Ormdl2:chr10:128818364-128818887:-	Ormdl2	NA	NA	0.505504	NA	FALSE
96	1	NA	1	0.6	0.4	TRUE	Inf	2 vs 1	0.8	2 vs 1	1	0.2	Dennd2d:chr3:106500606-106501142:+, Dennd2d:chr3:106502574-106503050:+	Dennd2d	NA	NA	1	NA	FALSE
97	0.164424	NA	0.666667	0.577778	0.0888889	TRUE	#NAME?	2 vs 1	0.8	4 vs 3	0.666667	-0.133333	Dmrta2:chr4:109982824-109983131:+, Dmrta2:chr4:109982663-109983256:+, Dmrta2:chr4:109983022-109983452:+, Dmrta2:chr4:109983311-109983688:+	Dmrta2	NA	NA	0.164424	NA	FALSE
98	0.894757	NA	1	0.6	0.4	TRUE	Inf	2 vs 1	0.8	2 vs 1	1	0.2	Slc17a6:chr7:51668978-51669622:+, Slc17a6:chr7:51670748-51671132:+	Slc17a6	NA	NA	0.894757	NA	FALSE
99	1	NA	1	0.6	0.4	TRUE	Inf	1 vs 2	0.8	1 vs 2	1	0.2	Tent5c:chr3:100468057-100468410:-, Tent5c:chr3:100471452-100471950:-	Tent5c	NA	NA	1	NA	FALSE
100	0.894757	NA	1	0.6	0.4	TRUE	Inf	1 vs 2	0.8	1 vs 2	1	0.2	Egflam:chr15:7206549-7207008:-, Egflam:chr15:7206954-7207429:-	Egflam	NA	NA	0.894757	NA	FALSE
101	0.0211756	NA	0.5	0.106977	0.393023	TRUE	2.122	2 vs 1	0.786047	2 vs 1	0	-0.786047	Kcnd1:chrX:7837310-7837755:+, Kcnd1:chrX:7837896-7838280:+	Kcnd1	NA	NA	0.0211756	NA	FALSE
102	0.656548	NA	0.5	0.410714	0.0892857	TRUE	Inf	2 vs 1	0.785714	2 vs 1	1	0.214286	BC049352:chr9:45248764-45248927:+, BC049352:chr9:45249608-45250043:+, BC049352:chr9:45251391-45251869:+	BC049352	NA	NA	0.656548	NA	FALSE
103	0.72304	NA	1	0.607143	0.392857	TRUE	Inf	1 vs 2	0.785714	1 vs 2	1	0.214286	Colq:chr14:31522577-31522768:-, Colq:chr14:31523044-31523421:-	Colq	NA	NA	0.72304	NA	FALSE
104	0.238492	0.217445	0.833333	0.400901	0.432432	TRUE	Inf	3 vs 1	0.783784	3 vs 1	0.5	-0.283784	Pcolce2:chr9:95695175-95695596:+, Pcolce2:chr9:95695619-95696072:+, Pcolce2:chr9:95697167-95698186:+, Pcolce2:chr9:95698111-95698551:+	Pcolce2	NA	NA	0.238492	NA	FALSE
105	0.714495	NA	1	0.609756	0.390244	TRUE	Inf	1 vs 2	0.780488	1 vs 2	1	0.219512	Thsd4:chr9:59966931-59967285:-, Thsd4:chr9:59969650-59970077:-	Thsd4	NA	NA	0.714495	NA	FALSE
106	1	NA	1	0.611111	0.388889	TRUE	Inf	1 vs 2	0.777778	1 vs 2	1	0.222222	Ddx58:chr4:40203770-40204137:-, Ddx58:chr4:40204783-40205222:-	Ddx58	NA	NA	1	NA	FALSE
107	0.302164	NA	0.444444	0.268939	0.175505	TRUE	#NAME?	2 vs 1	0.774621	3 vs 2	0.666667	-0.107955	Mustn1:chr14:30880844-30881221:+, Mustn1:chr14:30881217-30881694:+, Mustn1:chr14:30883141-30883684:+, Mustn1:chr14:30884413-30884533:+	Mustn1	NA	NA	0.302164	NA	FALSE
108	1	NA	1	0.615385	0.384615	TRUE	Inf	1 vs 2	0.769231	1 vs 2	1	0.230769	Cmtm7:chr9:114756815-114757212:-, Cmtm7:chr9:114770683-114771121:-	Cmtm7	NA	NA	1	NA	FALSE
109	1	NA	1	0.615385	0.384615	TRUE	Inf	1 vs 2	0.769231	1 vs 2	1	0.230769	Fbxl7:chr15:26540453-26540810:-, Fbxl7:chr15:26541438-26541887:-	Fbxl7	NA	NA	1	NA	FALSE
110	0.224949	NA	0.8	0.415584	0.384416	TRUE	1.72722	2 vs 1	0.768831	2 vs 1	0.6	-0.168831	Pcdh15:chr10:74645795-74646320:+, Pcdh15:chr10:74649334-74649737:+	Pcdh15	NA	NA	0.224949	NA	FALSE
111	0.659241	NA	1	0.625	0.375	TRUE	Inf	1 vs 2	0.75	1 vs 2	1	0.25	Ccdc162:chr10:41538843-41539212:-, Ccdc162:chr10:41548927-41549247:-, Ccdc162:chr10:41549140-41549538:-	Ccdc162	NA	NA	0.659241	NA	FALSE
112	1	NA	1	0.625	0.375	TRUE	Inf	1 vs 2	0.75	1 vs 2	1	0.25	Corin:chr5:72299972-72300325:-, Corin:chr5:72299910-72300470:-	Corin	NA	NA	1	NA	FALSE
113	0.843325	NA	0.5	0.125	0.375	TRUE	1.94591	2 vs 1	0.75	2 vs 1	0	-0.75	Plcd4:chr1:74565665-74565994:+, Plcd4:chr1:74567411-74567794:+	Plcd4	NA	NA	0.843325	NA	FALSE
114	0.182469	NA	0.5	0.216667	0.283333	TRUE	#NAME?	2 vs 1	0.75	4 vs 2	0.5	-0.25	Thsd1:chr8:22259492-22259956:+, Thsd1:chr8:22259989-22260429:+, Thsd1:chr8:22260934-22261372:+, Thsd1:chr8:22262589-22262955:+	Thsd1	NA	NA	0.182469	NA	FALSE
115	0.863032	NA	1	0.625	0.375	TRUE	Inf	2 vs 1	0.75	2 vs 1	1	0.25	Zfp831:chr2:174706262-174706789:+, Zfp831:chr2:174710445-174710832:+	Zfp831	NA	NA	0.863032	NA	FALSE
116	0.184004	0.153478	0.8	0.625786	0.174214	TRUE	Inf	1 vs 2	0.749686	1 vs 2	0.8	0.0503145	Dusp16:chr6:134715461-134715722:-, Dusp16:chr6:134715472-134715910:-, Dusp16:chr6:134737448-134737861:-	Dusp16	NA	NA	0.184004	NA	FALSE
117	0.333437	NA	0.666667	0.459184	0.207483	TRUE	Inf	1 vs 3	0.744898	2 vs 4	0.5	-0.244898	Brwd3:chrX:108735796-108736226:-, Brwd3:chrX:108736713-108737426:-, Brwd3:chrX:108737222-108737515:-, Brwd3:chrX:108738016-108738454:-, Brwd3:chrX:108739309-108739784:-, Brwd3:chrX:108739720-108740281:-, Brwd3:chrX:108742043-108742585:-	Brwd3	NA	NA	0.333437	NA	FALSE
118	0.677054	NA	1	0.630952	0.369048	TRUE	Inf	1 vs 2	0.738095	1 vs 3	1	0.261905	Kcna5:chr6:126532551-126532879:-, Kcna5:chr6:126532600-126533199:-, Kcna5:chr6:126532833-126533296:-	Kcna5	NA	NA	0.677054	NA	FALSE
119	0.0248858	NA	0.75	0.543796	0.206204	TRUE	Inf	1 vs 3	0.737226	1 vs 2	0	-0.737226	Fnip2:chr3:79455971-79456283:-, Fnip2:chr3:79456191-79456601:-, Fnip2:chr3:79458671-79459081:-	Fnip2	NA	NA	0.0248858	NA	FALSE
120	0.684487	NA	0.5	0.131579	0.368421	TRUE	1.88707	2 vs 1	0.736842	2 vs 1	0	-0.736842	Slc25a43:chrX:36776806-36777423:+, Slc25a43:chrX:36781251-36781652:+	Slc25a43	NA	NA	0.684487	NA	FALSE
121	0.660844	NA	0.5	0.133333	0.366667	TRUE	1.8718	1 vs 2	0.733333	1 vs 2	0	-0.733333	Lzts3:chr2:130632765-130633056:-, Lzts3:chr2:130632779-130633288:-	Lzts3	NA	NA	0.660844	NA	FALSE
122	0.771519	NA	0.5	0.133333	0.366667	TRUE	1.8718	2 vs 1	0.733333	2 vs 1	0	-0.733333	Epcam:chr17:87650506-87650942:+, Epcam:chr17:87650808-87651129:+	Epcam	NA	NA	0.771519	NA	FALSE
123	0.456003	NA	0.666667	0.300248	0.366419	TRUE	1.53926	2 vs 1	0.732837	2 vs 1	0.333333	-0.399504	Poc1a:chr9:106349601-106349873:+, Poc1a:chr9:106350139-106350555:+	Poc1a	NA	NA	0.456003	NA	FALSE
124	0.847604	NA	1	0.636364	0.363636	TRUE	Inf	2 vs 1	0.727273	2 vs 1	1	0.272727	Rhbdl2:chr4:123829512-123829938:+, Rhbdl2:chr4:123829874-123830215:+	Rhbdl2	NA	NA	0.847604	NA	FALSE
125	0.0738569	NA	0.714286	0.508671	0.205615	TRUE	Inf	1 vs 2	0.725846	1 vs 2	0.714286	-0.0115607	Skp2:chr15:9111982-9112298:-, Skp2:chr15:9112321-9112808:-, Skp2:chr15:9114115-9114515:-	Skp2	NA	NA	0.0738569	NA	FALSE
126	0.00742822	NA	0.5	0.165919	0.334081	TRUE	#NAME?	2 vs 1	0.717489	3 vs 1	0	-0.717489	Jmjd4:chr11:59455612-59456197:+, Jmjd4:chr11:59457929-59458145:+, Jmjd4:chr11:59457974-59458684:+, Jmjd4:chr11:59459512-59459982:+	Jmjd4	NA	NA	0.00742822	NA	FALSE
127	0.401161	NA	0.777778	0.539683	0.238095	TRUE	Inf	1 vs 2	0.714286	1 vs 2	0.666667	-0.047619	Cx3cr1:chr9:120048667-120048968:-, Cx3cr1:chr9:120048543-120049285:-, Cx3cr1:chr9:120049221-120049694:-, Cx3cr1:chr9:120050850-120051627:-	Cx3cr1	NA	NA	0.401161	NA	FALSE
128	0.153253	NA	0.857143	0.5	0.357143	TRUE	1.79176	1 vs 2	0.714286	1 vs 2	0.714286	0	Lamc1:chr1:153218895-153219143:-, Lamc1:chr1:153218909-153219358:-	Lamc1	NA	NA	0.153253	NA	FALSE
129	0.87451	NA	1	0.638889	0.361111	TRUE	Inf	4 vs 1	0.708333	4 vs 1	1	0.291667	Bmp5:chr9:75898345-75898702:+, Bmp5:chr9:75898637-75899074:+, Bmp5:chr9:75899104-75899649:+, Bmp5:chr9:75899922-75900362:+	Bmp5	NA	NA	0.87451	NA	FALSE
130	0.713981	NA	0.5	0.411765	0.0882353	TRUE	Inf	2 vs 1	0.705882	2 vs 1	1	0.294118	Zfp526:chr7:25226137-25226553:+, Zfp526:chr7:25226220-25226783:+, Zfp526:chr7:25227010-25227184:+	Zfp526	NA	NA	0.713981	NA	FALSE
131	0.548067	NA	0.666667	0.314286	0.352381	TRUE	1.47331	2 vs 1	0.704762	2 vs 1	0.333333	-0.371429	Niban3:chr8:71607563-71607958:+, Niban3:chr8:71607422-71608154:+	Niban3	NA	NA	0.548067	NA	FALSE
132	0.212683	NA	0.9	0.548193	0.351807	TRUE	Inf	1 vs 3	0.703614	1 vs 3	0.8	0.0963855	Ldb3:chr14:34526658-34527082:-, Ldb3:chr14:34529104-34529548:-, Ldb3:chr14:34561204-34561626:-	Ldb3	NA	NA	0.212683	NA	FALSE
133	0.329589	NA	1	0.648649	0.351351	TRUE	Inf	3 vs 1	0.702703	3 vs 1	1	0.297297	Plxnb1:chr9:109118389-109118647:+, Plxnb1:chr9:109118604-109119036:+, Plxnb1:chr9:109119509-109119978:+	Plxnb1	NA	NA	0.329589	NA	FALSE
134	1.65277e-16	0.836706	0.516892	0.280612	0.23628	TRUE	2.39505	4 vs 3	0.697325	4 vs 1	0.243243	-0.454082	Slc52a2:chr15:76540989-76541460:+, Slc52a2:chr15:76541723-76542181:+, Slc52a2:chr15:76544471-76545049:+, Slc52a2:chr15:76545071-76545532:+, Slc52a2:chr15:76545645-76546139:+	Slc52a2	NA	NA	0.836706	NA	FALSE
135	0.848718	NA	0.5	0.358784	0.141216	TRUE	#NAME?	1 vs 3	0.697297	3 vs 5	1	0.302703	Layn:chr9:51052176-51052494:-, Layn:chr9:51052419-51052902:-, Layn:chr9:51054967-51055384:-, Layn:chr9:51055532-51056020:-, Layn:chr9:51056720-51057151:-	Layn	NA	NA	0.848718	NA	FALSE
136	0.0189778	NA	0.454545	0.326316	0.12823	TRUE	Inf	1 vs 2	0.696651	4 vs 5	0.454545	-0.242105	Pou3f2:chr4:22482164-22482730:-, Pou3f2:chr4:22483776-22484703:-, Pou3f2:chr4:22484217-22484548:-, Pou3f2:chr4:22485668-22486125:-, Pou3f2:chr4:22486616-22487015:-	Pou3f2	NA	NA	0.0189778	NA	FALSE
137	0.849396	NA	0.5	0.153846	0.346154	TRUE	1.70475	2 vs 1	0.692308	2 vs 1	0	-0.692308	Cep112:chr11:108860176-108860239:+, Cep112:chr11:108860221-108860615:+	Cep112	NA	NA	0.849396	NA	FALSE
138	1	NA	1	0.653846	0.346154	TRUE	Inf	2 vs 1	0.692308	2 vs 1	1	0.307692	Col11a2:chr17:34065722-34066237:+, Col11a2:chr17:34066304-34066690:+	Col11a2	NA	NA	1	NA	FALSE
139	1	NA	1	0.653846	0.346154	TRUE	Inf	1 vs 2	0.692308	1 vs 2	1	0.307692	Slc40a1:chr1:45908113-45908533:-, Slc40a1:chr1:45909237-45909682:-	Slc40a1	NA	NA	1	NA	FALSE
140	0.315571	NA	0.5	0.365979	0.134021	TRUE	Inf	2 vs 1	0.690722	2 vs 1	1	0.309278	Cenpl:chr1:161083051-161083602:+, Cenpl:chr1:161085951-161086368:+, Cenpl:chr1:161086354-161086724:+	Cenpl	NA	NA	0.315571	NA	FALSE
141	0.562598	NA	1	0.657143	0.342857	TRUE	Inf	2 vs 1	0.685714	2 vs 1	1	0.314286	Apbb1ip:chr2:22875053-22875487:+, Apbb1ip:chr2:22875297-22875657:+	Apbb1ip	NA	NA	0.562598	NA	FALSE
142	0.00521349	NA	0.611111	0.268519	0.342593	TRUE	1.45414	2 vs 1	0.685185	2 vs 1	0.222222	-0.462963	Pinx1:chr14:63919072-63919860:+, Pinx1:chr14:63919483-63919860:+	Pinx1	NA	NA	0.00521349	NA	FALSE
143	0.0692743	NA	0.875	0.686747	0.188253	TRUE	Inf	1 vs 3	0.680723	1 vs 2	0.5	-0.180723	Tspan18:chr2:93201733-93201965:-, Tspan18:chr2:93201700-93202178:-, Tspan18:chr2:93204246-93204497:-	Tspan18	NA	NA	0.0692743	NA	FALSE
144	0.216631	NA	0.583333	0.261905	0.321429	TRUE	#NAME?	3 vs 1	0.678571	4 vs 1	0.25	-0.428571	Zfhx3:chr8:108956793-108957311:+, Zfhx3:chr8:108958306-108958692:+, Zfhx3:chr8:108961237-108961470:+, Zfhx3:chr8:108961274-108961644:+	Zfhx3	NA	NA	0.216631	NA	FALSE
145	0.558086	NA	1	0.783237	0.216763	TRUE	Inf	1 vs 2	0.676301	1 vs 2	1	0.323699	Oxtr:chr6:112473683-112474037:-, Oxtr:chr6:112475023-112475438:-, Oxtr:chr6:112475825-112476242:-	Oxtr	NA	NA	0.558086	NA	FALSE
146	0.968436	NA	0.4	0.378378	0.0216216	TRUE	#NAME?	1 vs 4	0.675676	4 vs 6	1	0.324324	Fancf:chr7:51856869-51857357:-, Fancf:chr7:51859400-51859984:-, Fancf:chr7:51859973-51860524:-, Fancf:chr7:51860541-51860930:-, Fancf:chr7:51860476-51861417:-, Fancf:chr7:51860933-51861394:-	Fancf	NA	NA	0.968436	NA	FALSE
147	0.090708	NA	0.75	0.412281	0.337719	TRUE	Inf	2 vs 1	0.675439	3 vs 1	0.5	-0.175439	Dnph1:chr17:46498399-46499464:+, Dnph1:chr17:46499247-46499692:+, Dnph1:chr17:46499750-46500107:+	Dnph1	NA	NA	0.090708	NA	FALSE
148	0.29074	NA	0.75	0.517241	0.232759	TRUE	Inf	1 vs 3	0.672414	1 vs 2	0	-0.672414	Plek:chr11:16971163-16971526:-, Plek:chr11:16971377-16971840:-, Plek:chr11:16973679-16974123:-	Plek	NA	NA	0.29074	NA	FALSE
149	0.119948	NA	0.5	0.165563	0.334437	TRUE	1.61741	1 vs 2	0.668874	1 vs 2	0	-0.668874	Zfyve26:chr12:79231450-79231752:-, Zfyve26:chr12:79232283-79232710:-	Zfyve26	NA	NA	0.119948	NA	FALSE
150	0.211835	NA	0.857143	0.522727	0.334416	TRUE	1.70079	1 vs 2	0.668831	1 vs 2	0.714286	0.0454545	Cmtm8:chr9:114789319-114789681:-, Cmtm8:chr9:114789574-114789818:-	Cmtm8	NA	NA	0.211835	NA	FALSE
151	0.588508	NA	0.666667	0.333333	0.333333	TRUE	1.38629	2 vs 1	0.666667	2 vs 1	0.333333	-0.333333	1700109H08Rik:chr5:3583920-3584383:+, 1700109H08Rik:chr5:3583963-3584421:+	1700109H08Rik	NA	NA	0.588508	NA	FALSE
152	1	NA	1	0.666667	0.333333	TRUE	Inf	1 vs 2	0.666667	1 vs 2	1	0.333333	Adrb2:chr18:62177781-62178204:-, Adrb2:chr18:62178185-62178766:-	Adrb2	NA	NA	1	NA	FALSE
153	0.862264	NA	1	0.688889	0.311111	TRUE	Inf	4 vs 1	0.666667	4 vs 2	1	0.333333	Bcl2l15:chr3:103853200-103853705:+, Bcl2l15:chr3:103853296-103854006:+, Bcl2l15:chr3:103853672-103853949:+, Bcl2l15:chr3:103854245-103854618:+	Bcl2l15	NA	NA	0.862264	NA	FALSE
154	1	NA	1	0.666667	0.333333	TRUE	Inf	1 vs 2	0.666667	1 vs 2	1	0.333333	Cr2:chr1:195136807-195137134:-, Cr2:chr1:195139022-195139432:-	Cr2	NA	NA	1	NA	FALSE
155	1	NA	1	0.666667	0.333333	TRUE	Inf	2 vs 1	0.666667	2 vs 1	1	0.333333	Rest:chr5:77283007-77283454:+, Rest:chr5:77286031-77286432:+	Rest	NA	NA	1	NA	FALSE
156	1	NA	1	0.666667	0.333333	TRUE	Inf	1 vs 2	0.666667	1 vs 2	1	0.333333	Tcp11:chr17:28063958-28064234:-, Tcp11:chr17:28066687-28067111:-	Tcp11	NA	NA	1	NA	FALSE
157	1	NA	1	0.666667	0.333333	TRUE	Inf	1 vs 2	0.666667	1 vs 2	1	0.333333	Fam160a1:chr3:85660057-85660436:-, Fam160a1:chr3:85660811-85661249:-	Fam160a1	NA	NA	1	NA	FALSE
158	0.397179	NA	0.833333	0.656	0.177333	TRUE	Inf	2 vs 1	0.666	4 vs 3	0.75	0.084	Upp2:chr2:58789917-58790358:+, Upp2:chr2:58790815-58791330:+, Upp2:chr2:58792588-58793083:+, Upp2:chr2:58795426-58795857:+	Upp2	NA	NA	0.397179	NA	FALSE
159	0.892256	NA	1	0.68	0.32	TRUE	Inf	1 vs 2	0.662857	1 vs 4	1	0.337143	Ddr2:chr1:169972307-169972686:-, Ddr2:chr1:169972816-169973189:-, Ddr2:chr1:169974948-169975363:-, Ddr2:chr1:169977584-169978030:-	Ddr2	NA	NA	0.892256	NA	FALSE
160	0.409243	NA	0.25	0.121951	0.128049	TRUE	#NAME?	1 vs 2	0.658537	2 vs 3	0	-0.658537	Kif24:chr4:41389620-41390014:-, Kif24:chr4:41389836-41390434:-, Kif24:chr4:41391421-41392063:-	Kif24	NA	NA	0.409243	NA	FALSE
161	0.194418	NA	0.714286	0.385542	0.328744	TRUE	1.38238	1 vs 2	0.657487	1 vs 2	0.428571	-0.228916	Rarg:chr15:102233494-102233571:-, Rarg:chr15:102234873-102235310:-	Rarg	NA	NA	0.194418	NA	FALSE
162	0.206518	NA	0.8	0.471429	0.328571	TRUE	#NAME?	2 vs 1	0.657143	3 vs 1	0.6	-0.0571429	Mocs1:chr17:49437600-49437973:+, Mocs1:chr17:49454952-49455450:+, Mocs1:chr17:49455183-49455442:+	Mocs1	NA	NA	0.206518	NA	FALSE
163	0.750519	NA	1	0.673469	0.326531	TRUE	Inf	3 vs 1	0.653061	3 vs 1	1	0.346939	P2rx7:chr5:122654836-122655285:+, P2rx7:chr5:122683133-122683616:+, P2rx7:chr5:122683908-122684332:+	P2rx7	NA	NA	0.750519	NA	FALSE
164	0.145231	NA	0.875	0.549505	0.325495	TRUE	1.74724	1 vs 2	0.65099	1 vs 2	0.75	0.0990099	Zfp120:chr2:150114331-150114809:-, Zfp120:chr2:150116613-150117312:-	Zfp120	NA	NA	0.145231	NA	FALSE
165	0.879349	NA	0.666667	0.529412	0.137255	TRUE	#NAME?	1 vs 2	0.647059	2 vs 3	1	0.352941	Polh:chr17:46169342-46169703:-, Polh:chr17:46170200-46170645:-, Polh:chr17:46171315-46171681:-, Polh:chr17:46171844-46172442:-	Polh	NA	NA	0.879349	NA	FALSE
166	0.0620463	NA	0.392857	0.376	0.0168571	TRUE	#NAME?	1 vs 2	0.646857	3 vs 4	0.142857	-0.504	Htr1f:chr16:64922296-64922768:-, Htr1f:chr16:64922734-64923197:-, Htr1f:chr16:64924402-64925300:-, Htr1f:chr16:64924702-64925087:-, Htr1f:chr16:64925613-64926180:-	Htr1f	NA	NA	0.0620463	NA	FALSE
167	0.331956	NA	0.75	0.54955	0.20045	TRUE	Inf	3 vs 1	0.641892	3 vs 1	0.75	0.108108	Hells:chr19:38967887-38968339:+, Hells:chr19:38970087-38970510:+, Hells:chr19:38970666-38971057:+, Hells:chr19:38971070-38971482:+	Hells	NA	NA	0.331956	NA	FALSE
168	0.415275	NA	0.833333	0.483333	0.35	TRUE	Inf	3 vs 1	0.64	4 vs 1	0.5	-0.14	Mipol1:chr12:57456866-57457254:+, Mipol1:chr12:57466741-57467077:+, Mipol1:chr12:57496762-57497260:+, Mipol1:chr12:57499596-57500042:+	Mipol1	NA	NA	0.415275	NA	FALSE
169	0.67664	NA	0.933333	0.627778	0.305556	TRUE	Inf	5 vs 1	0.638889	6 vs 3	0.666667	0.0277778	Gask1a:chr9:121978277-121978762:+, Gask1a:chr9:121978927-121979431:+, Gask1a:chr9:121979215-121979658:+, Gask1a:chr9:121979206-121980293:+, Gask1a:chr9:121979818-121980289:+, Gask1a:chr9:121980136-121980456:+	Gask1a	NA	NA	0.67664	NA	FALSE
170	0.363033	NA	0.875	0.555556	0.319444	TRUE	1.72277	2 vs 1	0.638889	2 vs 1	0.75	0.111111	Kcnj2:chr11:111075250-111075697:+, Kcnj2:chr11:111076421-111076838:+	Kcnj2	NA	NA	0.363033	NA	FALSE
171	0.215426	NA	0.714286	0.397849	0.316436	TRUE	1.33072	2 vs 1	0.632873	2 vs 1	0.428571	-0.204301	Rtbdn:chr8:84956251-84956565:+, Rtbdn:chr8:84956366-84956606:+	Rtbdn	NA	NA	0.215426	NA	FALSE
172	0.0356889	NA	0.761905	0.61157	0.150335	TRUE	Inf	1 vs 3	0.632822	1 vs 2	0.285714	-0.347107	Fgf14:chr14:123977403-123977823:-, Fgf14:chr14:123978258-123978681:-, Fgf14:chr14:123978647-123978970:-, Fgf14:chr14:123979269-123979813:-	Fgf14	NA	NA	0.0356889	NA	FALSE
173	0.622943	NA	0.666667	0.350877	0.315789	TRUE	1.30833	2 vs 1	0.631579	2 vs 1	0.333333	-0.298246	Ccdc103:chr11:102883932-102884456:+, Ccdc103:chr11:102884850-102885216:+	Ccdc103	NA	NA	0.622943	NA	FALSE
174	0.268406	NA	0.666667	0.352113	0.314554	TRUE	Inf	1 vs 2	0.629108	1 vs 3	0.333333	-0.295775	Ern1:chr11:106392954-106393376:-, Ern1:chr11:106393980-106394495:-, Ern1:chr11:106394587-106395063:-	Ern1	NA	NA	0.268406	NA	FALSE
175	0.2064	NA	0.5	0.415254	0.0847458	TRUE	2.32728	1 vs 2	0.627119	1 vs 2	0	-0.627119	Car8:chr4:8143294-8143711:-, Car8:chr4:8145141-8145698:-, Car8:chr4:8145611-8146197:-	Car8	NA	NA	0.2064	NA	FALSE
176	0.0750352	NA	0.428571	0.116071	0.3125	TRUE	1.74249	2 vs 1	0.625	2 vs 1	-0.142857	-0.767857	Ube2l6:chr2:84809517-84810098:+, Ube2l6:chr2:84809783-84809980:+	Ube2l6	NA	NA	0.0750352	NA	FALSE
177	0.925883	NA	1	0.6875	0.3125	TRUE	Inf	2 vs 1	0.625	2 vs 1	1	0.375	E2f2:chr4:136194304-136194764:+, E2f2:chr4:136195666-136196057:+	E2f2	NA	NA	0.925883	NA	FALSE
178	0.016793	NA	0.775	0.637993	0.137007	TRUE	1.44572	3 vs 2	0.622222	3 vs 2	0.4	-0.222222	Rab36:chr10:75052522-75052993:+, Rab36:chr10:75053713-75054155:+, Rab36:chr10:75054374-75054749:+	Rab36	NA	NA	0.016793	NA	FALSE
179	0.124104	NA	0.4	0.0892857	0.310714	TRUE	1.91692	1 vs 2	0.621429	1 vs 2	-0.2	-0.821429	Tinf2:chr14:55676207-55676580:-, Tinf2:chr14:55679058-55679455:-	Tinf2	NA	NA	0.124104	NA	FALSE
180	0.390447	NA	0.5	0.212644	0.287356	TRUE	Inf	1 vs 2	0.62069	1 vs 7	0	-0.62069	Adprhl1:chr8:13218374-13218592:-, Adprhl1:chr8:13218523-13218651:-, Adprhl1:chr8:13218746-13219145:-, Adprhl1:chr8:13220154-13220406:-, Adprhl1:chr8:13233355-13233528:-, Adprhl1:chr8:13233252-13233819:-, Adprhl1:chr8:13235610-13236005:-	Adprhl1	NA	NA	0.390447	NA	FALSE
181	0.14965	NA	0.5	0.294118	0.205882	TRUE	Inf	1 vs 2	0.617647	1 vs 2	0.5	-0.117647	Aasdh:chr5:76873659-76874024:-, Aasdh:chr5:76875392-76875809:-, Aasdh:chr5:76875877-76876313:-	Aasdh	NA	NA	0.14965	NA	FALSE
182	0.279568	NA	1	0.691176	0.308824	TRUE	Inf	1 vs 2	0.617647	1 vs 3	1	0.382353	Zbtb46:chr2:181387761-181388126:-, Zbtb46:chr2:181388565-181388972:-, Zbtb46:chr2:181410499-181410901:-	Zbtb46	NA	NA	0.279568	NA	FALSE
183	0.0455469	NA	0.466667	0.349425	0.117241	TRUE	Inf	1 vs 2	0.613027	1 vs 4	0.222222	-0.390805	1700030J22Rik:chr8:116966568-116966787:-, 1700030J22Rik:chr8:116967019-116967215:-, 1700030J22Rik:chr8:116968661-116969556:-, 1700030J22Rik:chr8:116969551-116969953:-, 1700030J22Rik:chr8:116969860-116970441:-, 1700030J22Rik:chr8:116971038-116971472:-	1700030J22Rik	NA	NA	0.0455469	NA	FALSE
184	0.0071071	NA	0.541667	0.404255	0.137411	TRUE	3.09671	2 vs 3	0.611702	2 vs 3	0.25	-0.361702	Hsbp1l1:chr18:80229748-80230092:-, Hsbp1l1:chr18:80230005-80230310:-, Hsbp1l1:chr18:80230104-80230601:-, Hsbp1l1:chr18:80230496-80230582:-	Hsbp1l1	NA	NA	0.0071071	NA	FALSE
185	0.391217	NA	0.75	0.722222	0.0277778	TRUE	Inf	1 vs 3	0.611111	2 vs 3	0.5	-0.111111	Slco1a4:chr6:141805440-141805706:-, Slco1a4:chr6:141805675-141806195:-, Slco1a4:chr6:141806653-141807087:-	Slco1a4	NA	NA	0.391217	NA	FALSE
186	0.302624	NA	0.666667	0.535484	0.131183	TRUE	Inf	4 vs 1	0.610215	4 vs 2	0.666667	0.0564516	Nup160:chr2:90735548-90736550:+, Nup160:chr2:90735973-90736361:+, Nup160:chr2:90736467-90736978:+, Nup160:chr2:90738490-90739079:+, Nup160:chr2:90738914-90739410:+, Nup160:chr2:90739464-90739896:+	Nup160	NA	NA	0.302624	NA	FALSE
187	0.744993	NA	1	0.745763	0.254237	TRUE	Inf	1 vs 2	0.610169	1 vs 2	1	0.389831	Adamts1:chr16:85793827-85794192:-, Adamts1:chr16:85794056-85794631:-, Adamts1:chr16:85794719-85795135:-	Adamts1	NA	NA	0.744993	NA	FALSE
188	0.868902	NA	0.625	0.460526	0.164474	TRUE	Inf	5 vs 1	0.605263	5 vs 1	0.5	-0.105263	Onecut2:chr18:64386350-64386773:+, Onecut2:chr18:64386851-64387319:+, Onecut2:chr18:64387984-64388528:+, Onecut2:chr18:64392836-64393239:+, Onecut2:chr18:64393593-64394121:+, Onecut2:chr18:64395193-64395618:+, Onecut2:chr18:64396087-64396553:+, Onecut2:chr18:64398108-64398548:+, Onecut2:chr18:64400624-64400987:+	Onecut2	NA	NA	0.868902	NA	FALSE
189	0.0948558	NA	0.796875	0.647468	0.149407	TRUE	Inf	1 vs 4	0.603797	2 vs 7	0.5	-0.103797	Nrg1:chr8:31810290-31810689:-, Nrg1:chr8:31814054-31814407:-, Nrg1:chr8:31814415-31815008:-, Nrg1:chr8:31815812-31816204:-, Nrg1:chr8:31816491-31816699:-, Nrg1:chr8:31816438-31816921:-, Nrg1:chr8:31817841-31818315:-, Nrg1:chr8:31837166-31837451:-, Nrg1:chr8:31837222-31837730:-	Nrg1	NA	NA	0.0948558	NA	FALSE
190	0.0782084	NA	0.846154	0.544444	0.301709	TRUE	1.5265	1 vs 2	0.603419	1 vs 2	0.692308	0.0888889	Sh2b2:chr5:136218143-136218507:-, Sh2b2:chr5:136223611-136224194:-	Sh2b2	NA	NA	0.0782084	NA	FALSE
191	0.88739	NA	1	0.699029	0.300971	TRUE	Inf	1 vs 2	0.601942	1 vs 2	1	0.398058	Nmnat1:chr4:149467567-149467947:-, Nmnat1:chr4:149468503-149469078:-	Nmnat1	NA	NA	0.88739	NA	FALSE
192	1	NA	1	0.7	0.3	TRUE	Inf	2 vs 1	0.6	2 vs 1	1	0.4	Als2cl:chr9:110899966-110900468:+, Als2cl:chr9:110900183-110900530:+	Als2cl	NA	NA	1	NA	FALSE
193	0.939665	NA	1	0.7	0.3	TRUE	Inf	1 vs 2	0.6	1 vs 2	1	0.4	Cyp2d22:chr15:82370526-82370890:-, Cyp2d22:chr15:82371445-82371790:-	Cyp2d22	NA	NA	0.939665	NA	FALSE
194	0.902552	NA	1	0.7	0.3	TRUE	Inf	2 vs 1	0.6	2 vs 1	1	0.4	Pcdhb18:chr18:37492799-37493248:+, Pcdhb18:chr18:37494110-37494505:+	Pcdhb18	NA	NA	0.902552	NA	FALSE
195	0.537222	NA	0.666667	0.354005	0.312661	TRUE	#NAME?	2 vs 1	0.596899	4 vs 1	0.333333	-0.263566	Sfxn2:chr19:46595012-46595181:+, Sfxn2:chr19:46595025-46595295:+, Sfxn2:chr19:46595823-46596202:+, Sfxn2:chr19:46596519-46596939:+	Sfxn2	NA	NA	0.537222	NA	FALSE
196	0.302205	NA	0.833333	0.578947	0.254386	TRUE	Inf	2 vs 1	0.596491	2 vs 1	0.333333	-0.263158	Wdr76:chr2:121532387-121532862:+, Wdr76:chr2:121543872-121544372:+, Wdr76:chr2:121544479-121544860:+	Wdr76	NA	NA	0.302205	NA	FALSE
197	0.318317	NA	0.866667	0.614286	0.252381	TRUE	Inf	1 vs 2	0.595238	1 vs 5	0.666667	0.0714286	Jpt2:chr17:24942115-24942422:-, Jpt2:chr17:24942302-24942933:-, Jpt2:chr17:24942439-24942782:-, Jpt2:chr17:24944061-24944207:-, Jpt2:chr17:24944121-24944686:-, Jpt2:chr17:24944480-24944732:-	Jpt2	NA	NA	0.318317	NA	FALSE
198	0.464214	NA	0.333333	0.037037	0.296296	TRUE	2.56495	1 vs 2	0.592593	1 vs 2	-0.333333	-0.925926	Grm2:chr9:106643117-106643459:-, Grm2:chr9:106644448-106644904:-	Grm2	NA	NA	0.464214	NA	FALSE
199	0.922543	NA	0.5	0.205882	0.294118	TRUE	1.34993	1 vs 2	0.588235	1 vs 2	0	-0.588235	Zfp429:chr13:67389293-67389619:-, Zfp429:chr13:67389534-67389998:-	Zfp429	NA	NA	0.922543	NA	FALSE
200	0.38176	NA	0.5	0.416667	0.0833333	TRUE	#NAME?	1 vs 2	0.583333	2 vs 3	1	0.416667	B3gntl1:chr11:121615998-121616755:-, B3gntl1:chr11:121616176-121616535:-, B3gntl1:chr11:121616694-121617142:-	B3gntl1	NA	NA	0.38176	NA	FALSE
201	0.949115	NA	1	0.708333	0.291667	TRUE	Inf	2 vs 1	0.583333	2 vs 1	1	0.416667	Egr3:chr14:70081669-70082201:+, Egr3:chr14:70082163-70082635:+	Egr3	NA	NA	0.949115	NA	FALSE
202	0.172365	NA	0.8	0.569672	0.230328	TRUE	Inf	2 vs 1	0.58267	2 vs 1	0.4	-0.18267	Nrp2:chr1:62796577-62797019:+, Nrp2:chr1:62798914-62799366:+, Nrp2:chr1:62818308-62818695:+	Nrp2	NA	NA	0.172365	NA	FALSE
203	1	NA	1	0.709091	0.290909	TRUE	Inf	2 vs 1	0.581818	2 vs 1	1	0.418182	Swap70:chr7:110282106-110282569:+, Swap70:chr7:110283049-110283503:+	Swap70	NA	NA	1	NA	FALSE
204	0.539598	NA	0.75	0.461538	0.288462	TRUE	1.25276	1 vs 2	0.576923	1 vs 2	0.5	-0.0769231	Nfkbiz:chr16:55811370-55811755:-, Nfkbiz:chr16:55812388-55812841:-	Nfkbiz	NA	NA	0.539598	NA	FALSE
205	0.432534	NA	0.5	0.25	0.25	TRUE	Inf	1 vs 2	0.571429	1 vs 2	0.5	-0.0714286	Sft2d2:chr1:165174277-165174727:-, Sft2d2:chr1:165175637-165176090:-, Sft2d2:chr1:165178615-165179050:-	Sft2d2	NA	NA	0.432534	NA	FALSE
206	1	NA	1	0.714286	0.285714	TRUE	Inf	1 vs 2	0.571429	1 vs 2	1	0.428571	Sult5a1:chr8:123141567-123141718:-, Sult5a1:chr8:123142791-123143176:-	Sult5a1	NA	NA	1	NA	FALSE
207	0.239714	NA	1	0.715	0.285	TRUE	Inf	3 vs 1	0.57	3 vs 1	1	0.43	Kcnh6:chr11:106034193-106034657:+, Kcnh6:chr11:106034674-106035148:+, Kcnh6:chr11:106035180-106035594:+	Kcnh6	NA	NA	0.239714	NA	FALSE
208	0.0367103	NA	0.625	0.342857	0.282143	TRUE	Inf	1 vs 3	0.564286	1 vs 3	0.25	-0.314286	Btbd19:chr4:117117228-117117599:-, Btbd19:chr4:117119168-117119561:-, Btbd19:chr4:117119789-117120253:-	Btbd19	NA	NA	0.0367103	NA	FALSE
209	0.915709	NA	0.5	0.218045	0.281955	TRUE	1.2771	2 vs 1	0.56391	2 vs 1	0	-0.56391	Mylk:chr16:35000204-35000629:+, Mylk:chr16:35002036-35002442:+	Mylk	NA	NA	0.915709	NA	FALSE
210	0.0515218	0.0922031	0.538462	0.256659	0.281803	TRUE	1.21756	2 vs 1	0.563606	2 vs 1	0.0769231	-0.486683	Tmem38b:chr4:53860206-53860636:+, Tmem38b:chr4:53861644-53862060:+	Tmem38b	NA	NA	0.0922031	NA	FALSE
211	0.0971067	NA	0.535714	0.270619	0.265096	TRUE	2.81341	1 vs 5	0.560383	2 vs 5	0.142857	-0.417526	Man2b2:chr5:36803757-36804175:-, Man2b2:chr5:36806526-36806915:-, Man2b2:chr5:36806885-36807105:-, Man2b2:chr5:36807186-36807434:-, Man2b2:chr5:36806994-36807257:-	Man2b2	NA	NA	0.0971067	NA	FALSE
212	0.591224	NA	0.75	0.5	0.25	TRUE	Inf	2 vs 1	0.558824	2 vs 1	0.5	-0.0588235	Slc11a1:chr1:74385676-74386091:+, Slc11a1:chr1:74385490-74386404:+, Slc11a1:chr1:74390446-74390812:+	Slc11a1	NA	NA	0.591224	NA	FALSE
213	0.460039	NA	0.5	0.465116	0.0348837	TRUE	Inf	2 vs 1	0.55814	2 vs 1	1	0.44186	Drc3:chr11:60376284-60376738:+, Drc3:chr11:60394008-60394335:+, Drc3:chr11:60395475-60396076:+	Drc3	NA	NA	0.460039	NA	FALSE
214	0.295231	NA	0.714286	0.435897	0.278388	TRUE	1.17412	2 vs 1	0.556777	2 vs 1	0.428571	-0.128205	Myo6:chr9:80309005-80309443:+, Myo6:chr9:80311350-80311729:+	Myo6	NA	NA	0.295231	NA	FALSE
215	0.241716	NA	0.777778	0.5	0.277778	TRUE	1.25276	1 vs 2	0.555556	1 vs 2	0.555556	0	Fbxo5:chr10:5799158-5799525:-, Fbxo5:chr10:5799446-5799917:-	Fbxo5	NA	NA	0.241716	NA	FALSE
216	0.00540425	NA	0.305556	0.103215	0.202341	TRUE	2.22762	2 vs 4	0.55203	2 vs 4	-0.25	-0.80203	Dars2:chr1:161038624-161039057:-, Dars2:chr1:161040563-161040954:-, Dars2:chr1:161041094-161042067:-, Dars2:chr1:161041456-161041873:-	Dars2	NA	NA	0.00540425	NA	FALSE
217	0.275974	NA	0.571429	0.295455	0.275974	TRUE	1.15672	1 vs 2	0.551948	1 vs 2	0.142857	-0.409091	Srebf1:chr11:60199053-60199459:-, Srebf1:chr11:60199541-60199974:-	Srebf1	NA	NA	0.275974	NA	FALSE
218	0.77308	NA	1	0.795977	0.204023	TRUE	Inf	5 vs 1	0.551724	5 vs 3	1	0.448276	D2hgdh:chr1:93850725-93851447:+, D2hgdh:chr1:93851287-93851565:+, D2hgdh:chr1:93851589-93852079:+, D2hgdh:chr1:93851846-93852152:+, D2hgdh:chr1:93851970-93852361:+	D2hgdh	NA	NA	0.77308	NA	FALSE
219	0.265143	NA	0.5	0.224777	0.275223	TRUE	1.23804	1 vs 2	0.550447	1 vs 2	0	-0.550447	Samd5:chr10:9622925-9623307:-, Samd5:chr10:9624397-9624824:-	Samd5	NA	NA	0.265143	NA	FALSE
220	0.442271	NA	0.75	0.5	0.25	TRUE	Inf	2 vs 1	0.55	3 vs 2	0	-0.55	Ckm:chr7:19421188-19421615:+, Ckm:chr7:19423175-19423568:+, Ckm:chr7:19423691-19424162:+	Ckm	NA	NA	0.442271	NA	FALSE
221	0.599997	NA	0.75	0.475	0.275	TRUE	1.1987	1 vs 2	0.55	1 vs 2	0.5	-0.05	Zscan20:chr4:128583539-128583922:-, Zscan20:chr4:128585333-128585699:-	Zscan20	NA	NA	0.599997	NA	FALSE
222	0.214035	NA	0.416667	0.363636	0.0530303	TRUE	Inf	2 vs 1	0.545455	2 vs 1	0	-0.545455	Adamts2:chr11:50797953-50798386:+, Adamts2:chr11:50803617-50804140:+, Adamts2:chr11:50803674-50804346:+, Adamts2:chr11:50807164-50807576:+	Adamts2	NA	NA	0.214035	NA	FALSE
223	0.499654	NA	0.833333	0.61	0.223333	TRUE	Inf	1 vs 3	0.545	1 vs 2	0	-0.545	Ntng1:chr3:109780040-109780402:-, Ntng1:chr3:109781053-109781457:-, Ntng1:chr3:109781108-109782063:-, Ntng1:chr3:109781479-109782158:-	Ntng1	NA	NA	0.499654	NA	FALSE
224	1.07797e-07	0.10666	0.759076	0.491596	0.26748	TRUE	1.52001	1 vs 3	0.541782	1 vs 4	0.485149	-0.056633	Cbl:chr9:44142975-44143339:-, Cbl:chr9:44144046-44144359:-, Cbl:chr9:44148835-44149241:-, Cbl:chr9:44149209-44149634:-	Cbl	NA	NA	0.10666	NA	FALSE
225	0.583645	NA	0.5	0.365385	0.134615	TRUE	Inf	1 vs 2	0.538462	1 vs 2	0.5	-0.0384615	Acad12:chr5:121596707-121597147:-, Acad12:chr5:121598196-121598785:-, Acad12:chr5:121604415-121605394:-	Acad12	NA	NA	0.583645	NA	FALSE
226	1	NA	1	0.731707	0.268293	TRUE	Inf	2 vs 1	0.536585	2 vs 1	1	0.463415	H2-Q7:chr17:35442672-35442947:+, H2-Q7:chr17:35443420-35443784:+	H2-Q7	NA	NA	1	NA	FALSE
227	0.400747	NA	0.833333	0.570707	0.262626	TRUE	Inf	1 vs 3	0.535354	1 vs 2	0.333333	-0.20202	Tmem74:chr15:43861601-43862002:-, Tmem74:chr15:43863285-43863703:-, Tmem74:chr15:43866046-43866490:-	Tmem74	NA	NA	0.400747	NA	FALSE
228	0.250137	NA	0.571429	0.492308	0.0791209	TRUE	Inf	2 vs 1	0.534066	2 vs 1	0.857143	0.323077	Trp53inp1:chr4:11171113-11171535:+, Trp53inp1:chr4:11173987-11174437:+, Trp53inp1:chr4:11174825-11175258:+	Trp53inp1	NA	NA	0.250137	NA	FALSE
229	0.748111	NA	1	0.733333	0.266667	TRUE	Inf	2 vs 1	0.533333	2 vs 1	1	0.466667	Wasf2:chr4:133197934-133198396:+, Wasf2:chr4:133199356-133199795:+	Wasf2	NA	NA	0.748111	NA	FALSE
230	0.0102568	NA	0.357143	0.0920245	0.265118	TRUE	1.70138	2 vs 1	0.530237	2 vs 1	-0.285714	-0.815951	Tgfb1i1:chr7:128253265-128253790:+, Tgfb1i1:chr7:128255243-128255699:+	Tgfb1i1	NA	NA	0.0102568	NA	FALSE
231	0.417782	NA	0.833333	0.568627	0.264706	TRUE	1.33318	1 vs 2	0.529412	1 vs 2	0.666667	0.137255	Lrrc75a:chr11:62602471-62602785:-, Lrrc75a:chr11:62604822-62605251:-	Lrrc75a	NA	NA	0.417782	NA	FALSE
232	0.236588	NA	0.3	0.208333	0.0916667	TRUE	Inf	2 vs 1	0.527273	2 vs 1	0.8	0.272727	Dclre1c:chr2:3453381-3453947:+, Dclre1c:chr2:3454959-3455394:+, Dclre1c:chr2:3458953-3459857:+, Dclre1c:chr2:3463454-3464075:+, Dclre1c:chr2:3463700-3464137:+	Dclre1c	NA	NA	0.236588	NA	FALSE
233	0.353738	NA	0.6	0.333333	0.266667	TRUE	#NAME?	2 vs 1	0.526829	4 vs 2	0.6	0.0731707	Maml2:chr9:13706899-13707438:+, Maml2:chr9:13707214-13707528:+, Maml2:chr9:13707796-13708402:+, Maml2:chr9:13709002-13709448:+	Maml2	NA	NA	0.353738	NA	FALSE
234	1	NA	1	0.736842	0.263158	TRUE	Inf	2 vs 1	0.526316	2 vs 1	1	0.473684	H2-Q10:chr17:35474138-35474624:+, H2-Q10:chr17:35476058-35476216:+	H2-Q10	NA	NA	1	NA	FALSE
235	1	NA	1	0.736842	0.263158	TRUE	Inf	1 vs 2	0.526316	1 vs 2	1	0.473684	Hyls1:chr9:35560819-35561160:-, Hyls1:chr9:35560819-35561590:-	Hyls1	NA	NA	1	NA	FALSE
236	0.0198943	NA	0.52381	0.261649	0.262161	TRUE	1.13273	2 vs 1	0.524322	2 vs 1	0.047619	-0.476703	Hic2:chr16:17261186-17261617:+, Hic2:chr16:17263041-17263430:+	Hic2	NA	NA	0.0198943	NA	FALSE
237	0.444547	NA	0.75	0.60683	0.14317	TRUE	Inf	1 vs 2	0.524081	1 vs 2	0.75	0.225919	Tox3:chr8:90246976-90247502:-, Tox3:chr8:90247388-90247816:-, Tox3:chr8:90247865-90248354:-	Tox3	NA	NA	0.444547	NA	FALSE
238	0.144992	NA	0.622222	0.504655	0.117567	TRUE	#NAME?	3 vs 1	0.521415	5 vs 2	0.666667	0.145251	Mynn:chr3:30616906-30617506:+, Mynn:chr3:30617283-30617735:+, Mynn:chr3:30617475-30617875:+, Mynn:chr3:30617580-30617939:+, Mynn:chr3:30618025-30618549:+, Mynn:chr3:30618976-30619436:+, Mynn:chr3:30619455-30619951:+	Mynn	NA	NA	0.144992	NA	FALSE
239	0.395606	NA	0.666667	0.656586	0.0100806	TRUE	Inf	1 vs 2	0.518145	3 vs 4	0.5	-0.0181452	Adgrl2:chr3:148815825-148816185:-, Adgrl2:chr3:148815659-148815837:-, Adgrl2:chr3:148816014-148816447:-, Adgrl2:chr3:148816343-148816911:-	Adgrl2	NA	NA	0.395606	NA	FALSE
240	0.659541	NA	0.333333	0.3625	-0.0291667	TRUE	Inf	2 vs 1	0.516667	2 vs 1	0.666667	0.15	Ap5b1:chr19:5570872-5571327:+, Ap5b1:chr19:5574027-5574293:+, Ap5b1:chr19:5573845-5574526:+, Ap5b1:chr19:5576366-5576830:+, Ap5b1:chr19:5577772-5578101:+	Ap5b1	NA	NA	0.659541	NA	FALSE
241	0.244634	NA	0.705882	0.565217	0.140665	TRUE	Inf	1 vs 3	0.514066	2 vs 4	0.470588	-0.0434783	Vangl1:chr3:102153579-102153959:-, Vangl1:chr3:102155794-102156294:-, Vangl1:chr3:102156236-102156692:-, Vangl1:chr3:102156642-102157078:-, Vangl1:chr3:102158147-102158565:-	Vangl1	NA	NA	0.244634	NA	FALSE
242	0.496156	NA	0.8	0.54321	0.25679	TRUE	1.21302	1 vs 2	0.51358	1 vs 2	0.6	0.0864198	Zbtb7b:chr3:89377633-89378010:-, Zbtb7b:chr3:89379044-89379692:-	Zbtb7b	NA	NA	0.496156	NA	FALSE
243	0.580058	NA	0.666667	0.472574	0.194093	TRUE	Inf	2 vs 1	0.512658	3 vs 1	0.5	-0.0126582	Cand2:chr6:115804007-115804490:+, Cand2:chr6:115804502-115804927:+, Cand2:chr6:115805191-115805557:+, Cand2:chr6:115805266-115805557:+	Cand2	NA	NA	0.580058	NA	FALSE
244	0.146817	NA	0.909091	0.763359	0.145732	TRUE	#NAME?	2 vs 1	0.512144	3 vs 2	0.909091	0.396947	G2e3:chr12:51372887-51373457:+, G2e3:chr12:51375172-51375611:+, G2e3:chr12:51376608-51376986:+	G2e3	NA	NA	0.146817	NA	FALSE
245	0.0935441	0.184644	0.553571	0.5	0.0535714	TRUE	2.30259	2 vs 3	0.511905	2 vs 3	0.428571	-0.0833333	Spc24:chr9:21755440-21755699:-, Spc24:chr9:21755579-21755810:-, Spc24:chr9:21755572-21756071:-, Spc24:chr9:21756187-21756327:-, Spc24:chr9:21756969-21757551:-	Spc24	NA	NA	0.184644	NA	FALSE
246	1	NA	1	0.744186	0.255814	TRUE	Inf	2 vs 1	0.511628	2 vs 1	1	0.488372	Stk36:chr1:74635661-74636106:+, Stk36:chr1:74636486-74636958:+	Stk36	NA	NA	1	NA	FALSE
247	1	NA	1	0.744681	0.255319	TRUE	Inf	1 vs 2	0.510638	1 vs 2	1	0.489362	A930004D18Rik:chr2:18025161-18025500:-, A930004D18Rik:chr2:18025270-18025800:-	A930004D18Rik	NA	NA	1	NA	FALSE
248	0.28054	NA	1	0.746914	0.253086	TRUE	Inf	1 vs 2	0.506173	1 vs 2	1	0.493827	Ddx21:chr10:62580190-62580610:-, Ddx21:chr10:62582036-62582480:-	Ddx21	NA	NA	0.28054	NA	FALSE
249	0.626861	NA	0.333333	0.0808081	0.252525	TRUE	1.73827	2 vs 1	0.505051	2 vs 1	-0.333333	-0.838384	Spry1:chr3:37644184-37644647:+, Spry1:chr3:37646253-37646719:+	Spry1	NA	NA	0.626861	NA	FALSE
250	0.601609	NA	1	0.825617	0.174383	TRUE	Inf	4 vs 1	0.50463	4 vs 3	1	0.49537	Slc38a9:chr13:112731432-112731756:+, Slc38a9:chr13:112731628-112732232:+, Slc38a9:chr13:112734653-112735118:+, Slc38a9:chr13:112738376-112738752:+	Slc38a9	NA	NA	0.601609	NA	FALSE
251	0.356499	NA	0.52381	0.464481	0.0593286	TRUE	Inf	2 vs 1	0.503513	3 vs 2	0.142857	-0.360656	Sass6:chr3:116621445-116622233:+, Sass6:chr3:116628725-116629183:+, Sass6:chr3:116630547-116631061:+, Sass6:chr3:116631374-116631766:+	Sass6	NA	NA	0.356499	NA	FALSE
252	1	NA	1	0.75	0.25	TRUE	Inf	2 vs 1	0.5	2 vs 1	1	0.5	Aif1l:chr2:31971446-31971889:+, Aif1l:chr2:31973058-31973442:+	Aif1l	NA	NA	1	NA	FALSE
253	1	NA	0.25	0	0.25	TRUE	Inf	2 vs 1	0.5	2 vs 1	-0.5	-1	Arsi:chr18:60917976-60918771:+, Arsi:chr18:60919083-60919532:+	Arsi	NA	NA	1	NA	FALSE
254	0.640185	NA	0.75	0.538462	0.211538	TRUE	Inf	2 vs 1	0.5	2 vs 1	0.5	0	Cavin4:chr4:48673123-48673531:+, Cavin4:chr4:48675063-48675517:+, Cavin4:chr4:48675567-48675975:+	Cavin4	NA	NA	0.640185	NA	FALSE
255	0.208209	NA	0.5	0.25	0.25	TRUE	1.09861	2 vs 1	0.5	2 vs 1	0	-0.5	Cxcl12:chr6:117174621-117175074:+, Cxcl12:chr6:117180984-117181382:+	Cxcl12	NA	NA	0.208209	NA	FALSE
256	0.205742	NA	0.5625	0.532787	0.0297131	TRUE	1.60944	2 vs 1	0.5	2 vs 1	0.5	0	Ddit4l:chr3:137626078-137626591:+, Ddit4l:chr3:137626912-137627372:+, Ddit4l:chr3:137627926-137628417:+	Ddit4l	NA	NA	0.205742	NA	FALSE
257	1	NA	1	0.75	0.25	TRUE	Inf	2 vs 1	0.5	2 vs 1	1	0.5	Lrp2bp:chr8:46028873-46029281:+, Lrp2bp:chr8:46029086-46029477:+	Lrp2bp	NA	NA	1	NA	FALSE
258	1	NA	1	0.75	0.25	TRUE	Inf	2 vs 1	0.5	2 vs 1	1	0.5	Mitf:chr6:98018174-98018616:+, Mitf:chr6:98020968-98021358:+	Mitf	NA	NA	1	NA	FALSE
259	1	NA	1	0.75	0.25	TRUE	Inf	1 vs 2	0.5	1 vs 2	1	0.5	Tcf7l1:chr6:72626369-72626738:-, Tcf7l1:chr6:72627094-72627541:-	Tcf7l1	NA	NA	1	NA	FALSE
260	1	NA	0.5	0.25	0.25	TRUE	1.09861	2 vs 1	0.5	2 vs 1	0	-0.5	Exo1:chr1:175908348-175908788:+, Exo1:chr1:175913159-175913490:+	Exo1	NA	NA	1	NA	FALSE
261	1	NA	1	0.75	0.25	TRUE	Inf	1 vs 2	0.5	1 vs 2	1	0.5	F13a1:chr13:36867123-36867550:-, F13a1:chr13:36867432-36867959:-	F13a1	NA	NA	1	NA	FALSE
262	1	NA	1	0.75	0.25	TRUE	Inf	1 vs 2	0.5	1 vs 2	1	0.5	Gm36210:chr7:4896960-4897307:-, Gm36210:chr7:4898781-4899346:-	Gm36210	NA	NA	1	NA	FALSE
263	0.426991	NA	0.833333	0.588083	0.24525	TRUE	1.25339	1 vs 2	0.490501	1 vs 2	0.666667	0.176166	Gm3558:chr14:7545225-7545380:-, Gm3558:chr14:7545591-7545928:-	Gm3558	NA	NA	0.426991	NA	FALSE
264	0.148169	NA	0.916667	0.671674	0.244993	TRUE	Inf	1 vs 2	0.489986	1 vs 3	0.833333	0.343348	Zfp65:chr13:67705214-67705678:-, Zfp65:chr13:67705481-67706108:-, Zfp65:chr13:67705980-67706435:-	Zfp65	NA	NA	0.148169	NA	FALSE
265	0.444223	NA	0.444444	0.399306	0.0451389	TRUE	Inf	2 vs 1	0.489583	2 vs 1	0.666667	0.177083	Cep135:chr5:76644525-76644946:+, Cep135:chr5:76645998-76646692:+, Cep135:chr5:76646401-76646765:+, Cep135:chr5:76646859-76647123:+	Cep135	NA	NA	0.444223	NA	FALSE
266	0.00573809	NA	0.7	0.456098	0.243902	TRUE	Inf	1 vs 2	0.487805	1 vs 5	0.4	-0.0878049	Ophn1:chrX:98554215-98554634:-, Ophn1:chrX:98555424-98555973:-, Ophn1:chrX:98557475-98558021:-, Ophn1:chrX:98557944-98558533:-, Ophn1:chrX:98558263-98558453:-	Ophn1	NA	NA	0.00573809	NA	FALSE
267	0.0790251	NA	0.416667	0.172794	0.243873	TRUE	1.22948	2 vs 1	0.487745	2 vs 1	-0.166667	-0.654412	Sh3rf1:chr8:61395680-61396109:+, Sh3rf1:chr8:61397296-61397658:+	Sh3rf1	NA	NA	0.0790251	NA	FALSE
268	0.288979	NA	0.428571	0.184783	0.243789	TRUE	1.19659	1 vs 2	0.487578	1 vs 2	-0.142857	-0.630435	E430018J23Rik:chr7:127389673-127390001:-, E430018J23Rik:chr7:127390816-127391315:-	E430018J23Rik	NA	NA	0.288979	NA	FALSE
269	0.839714	NA	0.666667	0.424242	0.242424	TRUE	0.998529	2 vs 1	0.484848	2 vs 1	0.333333	-0.151515	Tgfbr3l:chr8:4250988-4251423:+, Tgfbr3l:chr8:4251148-4251423:+	Tgfbr3l	NA	NA	0.839714	NA	FALSE
270	0.055423	0.188437	0.529412	0.287671	0.241741	TRUE	1.33842	3 vs 1	0.483481	3 vs 1	0.0588235	-0.424658	Gemin2:chr12:59027672-59027932:+, Gemin2:chr12:59027573-59028465:+, Gemin2:chr12:59028035-59028440:+	Gemin2	NA	NA	0.188437	NA	FALSE
271	9.29268e-08	6.08713e-05	0.537415	0.294379	0.243036	FALSE	2.84036	3 vs 4	0.482822	1 vs 4	0.0612245	-0.421598	Hopx:chr5:77086983-77087296:-, Hopx:chr5:77087203-77087406:-, Hopx:chr5:77087103-77087599:-, Hopx:chr5:77087570-77087873:-	Hopx	8.48387e-06	0.0032277	6.08713e-05	0.00394863	TRUE
272	0.076726	NA	0.588235	0.347258	0.240977	TRUE	0.987787	1 vs 2	0.481954	1 vs 2	0.176471	-0.305483	Fam184a:chr10:53633088-53633489:-, Fam184a:chr10:53633291-53633732:-	Fam184a	NA	NA	0.076726	NA	FALSE
273	0.712837	NA	1	0.778986	0.221014	TRUE	Inf	1 vs 2	0.478261	1 vs 4	1	0.521739	Zfp608:chr18:54888045-54888357:-, Zfp608:chr18:54888620-54888795:-, Zfp608:chr18:54888629-54888944:-, Zfp608:chr18:54888761-54889030:-, Zfp608:chr18:54888884-54889141:-	Zfp608	NA	NA	0.712837	NA	FALSE
274	0.403701	0.264198	0.733333	0.634304	0.0990291	TRUE	Inf	2 vs 1	0.47767	2 vs 1	0.4	-0.0776699	BC024063:chr10:82110315-82111238:+, BC024063:chr10:82110835-82111253:+, BC024063:chr10:82111123-82111882:+, BC024063:chr10:82112162-82112516:+	BC024063	NA	NA	0.403701	NA	FALSE
275	0.444241	NA	0.5	0.43299	0.0670103	TRUE	1.38629	2 vs 1	0.476804	2 vs 1	0.25	-0.226804	Diaph2:chrX:130460834-130461216:+, Diaph2:chrX:130463643-130464052:+, Diaph2:chrX:130465420-130465838:+	Diaph2	NA	NA	0.444241	NA	FALSE
276	0.859351	NA	0.666667	0.428571	0.238095	TRUE	0.980829	2 vs 1	0.47619	2 vs 1	0.333333	-0.142857	Dcn:chr10:97517392-97517740:+, Dcn:chr10:97517768-97518202:+	Dcn	NA	NA	0.859351	NA	FALSE
277	0.848498	NA	0.666667	0.428571	0.238095	TRUE	0.980829	2 vs 1	0.47619	2 vs 1	0.333333	-0.142857	Plk4:chr3:40816210-40816557:+, Plk4:chr3:40816478-40816932:+	Plk4	NA	NA	0.848498	NA	FALSE
278	0.0131695	NA	0.619048	0.380471	0.238576	TRUE	Inf	2 vs 1	0.473304	4 vs 2	-0.142857	-0.616162	Siae:chr9:37646449-37647114:+, Siae:chr9:37647877-37648322:+, Siae:chr9:37648661-37649119:+, Siae:chr9:37649272-37649655:+	Siae	NA	NA	0.0131695	NA	FALSE
279	0.216911	NA	0.615385	0.48062	0.134764	TRUE	Inf	1 vs 4	0.473166	2 vs 3	0.461538	-0.0116279	Scube2:chr7:109796425-109796657:-, Scube2:chr7:109797313-109797675:-, Scube2:chr7:109798668-109799079:-, Scube2:chr7:109798925-109799487:-	Scube2	NA	NA	0.216911	NA	FALSE
280	0.0901593	NA	0.875	0.695946	0.179054	TRUE	Inf	2 vs 1	0.472973	3 vs 2	0.5	0.027027	Lpcat3:chr6:124703523-124703714:+, Lpcat3:chr6:124703768-124704247:+, Lpcat3:chr6:124703900-124704451:+	Lpcat3	NA	NA	0.0901593	NA	FALSE
281	0.847851	NA	0.666667	0.433962	0.232704	TRUE	0.95885	2 vs 1	0.465409	2 vs 1	0.333333	-0.132075	1700029I15Rik:chr2:92383290-92383627:+, 1700029I15Rik:chr2:92383618-92384441:+	1700029I15Rik	NA	NA	0.847851	NA	FALSE
282	0.107436	NA	0.888889	0.752315	0.136574	TRUE	Inf	1 vs 2	0.463889	1 vs 2	0.866667	0.402778	Iqgap1:chr7:80711512-80711961:-, Iqgap1:chr7:80712242-80712700:-, Iqgap1:chr7:80712719-80713158:-, Iqgap1:chr7:80712847-80713485:-	Iqgap1	NA	NA	0.107436	NA	FALSE
283	1.32329e-06	0.032509	0.728261	0.631993	0.0962683	TRUE	Inf	1 vs 4	0.463245	2 vs 3	0	-0.463245	Xpo7:chr14:70660767-70661200:-, Xpo7:chr14:70662076-70662473:-, Xpo7:chr14:70664493-70664883:-, Xpo7:chr14:70664553-70665297:-, Xpo7:chr14:70665197-70665447:-, Xpo7:chr14:70665418-70665758:-, Xpo7:chr14:70665460-70666010:-	Xpo7	NA	NA	0.032509	NA	FALSE
284	1.97973e-06	0.0107795	0.377193	0.275828	0.101365	TRUE	1.0312	2 vs 3	0.463146	2 vs 3	0.298246	-0.164901	Usp7:chr16:8688722-8689090:-, Usp7:chr16:8689552-8689955:-, Usp7:chr16:8689878-8690341:-	Usp7	NA	NA	0.0107795	NA	FALSE
285	0.373155	NA	0.7	0.46875	0.23125	TRUE	1.81011	2 vs 3	0.4625	1 vs 3	0.4	-0.0625	Shq1:chr6:100568252-100568614:-, Shq1:chr6:100572327-100572820:-, Shq1:chr6:100573029-100573441:-	Shq1	NA	NA	0.373155	NA	FALSE
286	0.002592	0.0213645	0.52	0.305556	0.214444	TRUE	1.76235	1 vs 3	0.461905	1 vs 3	0.2	-0.261905	Knop1:chr7:118842218-118842583:-, Knop1:chr7:118843721-118844155:-, Knop1:chr7:118845457-118845842:-, Knop1:chr7:118845667-118846136:-	Knop1	NA	NA	0.0213645	NA	FALSE
287	1	NA	1	0.769231	0.230769	TRUE	Inf	1 vs 2	0.461538	1 vs 2	1	0.538462	Acot11:chr4:106744549-106744929:-, Acot11:chr4:106747425-106747882:-	Acot11	NA	NA	1	NA	FALSE
288	0.538174	NA	1	0.769231	0.230769	TRUE	Inf	2 vs 1	0.461538	2 vs 1	1	0.538462	Slc35g1:chr19:38403281-38403825:+, Slc35g1:chr19:38405201-38405617:+	Slc35g1	NA	NA	0.538174	NA	FALSE
289	0.755212	NA	0.416667	0.464489	-0.047822	TRUE	#NAME?	1 vs 2	0.460227	2 vs 3	0	-0.460227	Golim4:chr3:75875024-75875460:-, Golim4:chr3:75876152-75876484:-, Golim4:chr3:75876315-75876889:-, Golim4:chr3:75876622-75877194:-, Golim4:chr3:75877623-75878028:-	Golim4	NA	NA	0.755212	NA	FALSE
290	0.526332	NA	0.75	0.748677	0.00132275	TRUE	Inf	2 vs 1	0.453704	2 vs 1	0.5	0.0462963	Rapgef5:chr12:117756819-117757247:+, Rapgef5:chr12:117758907-117759438:+, Rapgef5:chr12:117759351-117759776:+	Rapgef5	NA	NA	0.526332	NA	FALSE
291	0.477761	NA	1	0.774194	0.225806	TRUE	Inf	3 vs 1	0.451613	3 vs 1	1	0.548387	St18:chr1:6858409-6858735:+, St18:chr1:6858389-6859115:+, St18:chr1:6860553-6860940:+	St18	NA	NA	0.477761	NA	FALSE
292	1	NA	1	0.774194	0.225806	TRUE	Inf	2 vs 1	0.451613	2 vs 1	1	0.548387	Ttc38:chr15:85857967-85858439:+, Ttc38:chr15:85858421-85858822:+	Ttc38	NA	NA	1	NA	FALSE
293	0.482777	NA	0.714286	0.47191	0.242376	TRUE	Inf	1 vs 2	0.451043	1 vs 4	0.428571	-0.0224719	Accs:chr2:93833381-93833811:-, Accs:chr2:93833403-93833930:-, Accs:chr2:93834271-93834675:-, Accs:chr2:93835383-93835807:-	Accs	NA	NA	0.482777	NA	FALSE
294	0.030533	NA	0.678571	0.453362	0.225209	TRUE	0.934309	2 vs 1	0.450418	2 vs 1	0.357143	-0.0932755	Lrrc8d:chr5:105814316-105814820:+, Lrrc8d:chr5:105814788-105815263:+	Lrrc8d	NA	NA	0.030533	NA	FALSE
295	0.610629	NA	0.6	0.5475	0.0525	TRUE	Inf	3 vs 1	0.45	3 vs 2	0.8	0.35	Ggcx:chr6:72429917-72430433:+, Ggcx:chr6:72430483-72430743:+, Ggcx:chr6:72430386-72430646:+, Ggcx:chr6:72431850-72432487:+, Ggcx:chr6:72432655-72433191:+	Ggcx	NA	NA	0.610629	NA	FALSE
296	1	NA	1	0.775681	0.224319	TRUE	Inf	2 vs 1	0.448637	2 vs 1	1	0.551363	Chn2:chr6:54300090-54300555:+, Chn2:chr6:54301427-54301812:+	Chn2	NA	NA	1	NA	FALSE
297	0.831429	NA	1	0.776596	0.223404	TRUE	Inf	1 vs 2	0.446809	1 vs 2	1	0.553191	Gpr149:chr3:62529376-62529827:-, Gpr149:chr3:62529867-62530405:-	Gpr149	NA	NA	0.831429	NA	FALSE
298	0.000516604	0.00268218	0.491228	0.267943	0.223285	TRUE	0.969995	1 vs 2	0.446571	1 vs 2	-0.0175439	-0.464115	Vps11:chr9:44347787-44348575:-, Vps11:chr9:44348064-44348439:-	Vps11	NA	NA	0.00268218	NA	FALSE
299	0.0475741	NA	0.5	0.276873	0.223127	TRUE	0.960026	2 vs 1	0.446254	2 vs 1	0	-0.446254	Slc7a6:chr8:106197639-106198067:+, Slc7a6:chr8:106198320-106198714:+	Slc7a6	NA	NA	0.0475741	NA	FALSE
300	0.345538	NA	0.444444	0.409091	0.0353535	TRUE	-1.17272	3 vs 2	0.444444	2 vs 1	0.444444	0	Arhgef19:chr4:141256783-141257281:+, Arhgef19:chr4:141257165-141257609:+, Arhgef19:chr4:141257485-141258060:+	Arhgef19	NA	NA	0.345538	NA	FALSE
301	0.000386646	NA	0.333333	0.11138	0.221953	TRUE	1.38357	1 vs 2	0.443906	1 vs 2	-0.333333	-0.77724	Nit2:chr16:57156618-57157023:-, Nit2:chr16:57156868-57157227:-	Nit2	NA	NA	0.000386646	NA	FALSE
302	0.360824	NA	0.833333	0.717105	0.116228	TRUE	1.42712	3 vs 2	0.442982	3 vs 2	0.666667	0.223684	Zcchc4:chr5:52823706-52824167:+, Zcchc4:chr5:52824072-52824668:+, Zcchc4:chr5:52824371-52824668:+	Zcchc4	NA	NA	0.360824	NA	FALSE
303	0.0664724	NA	0.166667	0.125	0.0416667	TRUE	#NAME?	1 vs 2	0.442982	2 vs 3	-0.333333	-0.776316	Frmd7:chrX:50892642-50892979:-, Frmd7:chrX:50893540-50893948:-, Frmd7:chrX:50894346-50894747:-	Frmd7	NA	NA	0.0664724	NA	FALSE
304	0.120858	NA	0.5	0.38255	0.11745	TRUE	2.02815	3 vs 1	0.442953	3 vs 2	0	-0.442953	Mamstr:chr7:45645275-45645572:+, Mamstr:chr7:45645371-45645788:+, Mamstr:chr7:45647805-45648278:+, Mamstr:chr7:45649632-45650008:+	Mamstr	NA	NA	0.120858	NA	FALSE
305	0.349864	NA	1	0.778846	0.221154	TRUE	Inf	2 vs 1	0.442308	2 vs 1	1	0.557692	Abitram:chr4:56806035-56806551:+, Abitram:chr4:56809215-56809605:+	Abitram	NA	NA	0.349864	NA	FALSE
306	0.149778	NA	0.375	0.152597	0.222403	TRUE	1.8589	4 vs 1	0.441558	4 vs 1	-0.25	-0.691558	Stxbp2:chr8:3642576-3642798:+, Stxbp2:chr8:3643375-3643574:+, Stxbp2:chr8:3643159-3643839:+, Stxbp2:chr8:3643658-3644015:+	Stxbp2	NA	NA	0.149778	NA	FALSE
307	0.182899	NA	0.911111	0.752235	0.158876	TRUE	Inf	1 vs 3	0.441379	1 vs 3	0.866667	0.425287	Map4k5:chr12:69803746-69804058:-, Map4k5:chr12:69803763-69804164:-, Map4k5:chr12:69803975-69804660:-, Map4k5:chr12:69804955-69805385:-	Map4k5	NA	NA	0.182899	NA	FALSE
308	0.836051	NA	1	0.823529	0.176471	TRUE	Inf	1 vs 2	0.441176	1 vs 2	1	0.558824	Gabpb2:chr3:95181766-95182133:-, Gabpb2:chr3:95183266-95183838:-, Gabpb2:chr3:95187636-95188131:-	Gabpb2	NA	NA	0.836051	NA	FALSE
309	5.3132e-05	NA	0.631579	0.411	0.220579	FALSE	0.898829	2 vs 1	0.441158	2 vs 1	0.263158	-0.178	Pdcd4:chr19:53929041-53929240:+, Pdcd4:chr19:53929466-53929869:+	Pdcd4	0.00195478	NA	5.3132e-05	0.00353974	TRUE
310	1	NA	0.5	0.28	0.22	TRUE	0.944462	2 vs 1	0.44	2 vs 1	0	-0.44	Dglucy:chr12:100871942-100872416:+, Dglucy:chr12:100874794-100875154:+	Dglucy	NA	NA	1	NA	FALSE
311	0.416809	NA	0.96875	0.75	0.21875	TRUE	2.33537	2 vs 1	0.4375	2 vs 1	0.9375	0.5	Aqp5:chr15:99594108-99594843:+, Aqp5:chr15:99594467-99594843:+	Aqp5	NA	NA	0.416809	NA	FALSE
312	0.554725	NA	1	0.873563	0.126437	TRUE	Inf	3 vs 1	0.436782	3 vs 2	1	0.563218	Nfkbie:chr17:45562004-45562558:+, Nfkbie:chr17:45562325-45562769:+, Nfkbie:chr17:45562754-45563169:+	Nfkbie	NA	NA	0.554725	NA	FALSE
313	0.545131	NA	1	0.781609	0.218391	TRUE	Inf	1 vs 2	0.436782	1 vs 2	1	0.563218	Shld3:chr13:104173639-104174102:-, Shld3:chr13:104173966-104174453:-	Shld3	NA	NA	0.545131	NA	FALSE
314	0.150339	NA	0.357143	0.138889	0.218254	TRUE	1.64076	2 vs 1	0.436508	3 vs 1	-0.285714	-0.722222	Prep:chr10:45158620-45159046:+, Prep:chr10:45163382-45163806:+, Prep:chr10:45164713-45165159:+	Prep	NA	NA	0.150339	NA	FALSE
315	5.10919e-06	0.000252608	0.466216	0.444627	0.0215895	FALSE	-1.15229	1 vs 2	0.435459	2 vs 3	0.337838	-0.097621	Snx5:chr2:144250111-144250489:-, Snx5:chr2:144250462-144250920:-, Snx5:chr2:144251029-144251306:-	Snx5	0.000251883	0.0109343	0.000252608	0.0132485	TRUE
316	0.593104	NA	0.733333	0.608696	0.124638	TRUE	Inf	1 vs 3	0.434783	2 vs 3	0.8	0.365217	Il1rapl1:chrX:86740870-86741299:-, Il1rapl1:chrX:86741920-86742816:-, Il1rapl1:chrX:86744397-86744887:-, Il1rapl1:chrX:86746348-86746797:-	Il1rapl1	NA	NA	0.593104	NA	FALSE
317	1.10221e-08	0.00263017	0.609756	0.384551	0.225205	FALSE	2.12774	3 vs 1	0.434487	4 vs 1	0.341463	-0.0930233	Ccdc59:chr10:105846701-105847004:+, Ccdc59:chr10:105846917-105847513:+, Ccdc59:chr10:105847260-105847941:+, Ccdc59:chr10:105847466-105847858:+	Ccdc59	1.23497e-06	0.0593466	0.00263017	0.0752544	FALSE
318	0.555629	NA	1	0.866667	0.133333	TRUE	Inf	1 vs 2	0.433333	1 vs 2	1	0.566667	Itgb8:chr12:119158022-119158398:-, Itgb8:chr12:119158684-119159160:-, Itgb8:chr12:119160510-119161037:-	Itgb8	NA	NA	0.555629	NA	FALSE
319	1	NA	1	0.785714	0.214286	TRUE	Inf	1 vs 2	0.428571	1 vs 2	1	0.571429	9130023H24Rik:chr7:128234405-128234766:-, 9130023H24Rik:chr7:128234318-128235181:-	9130023H24Rik	NA	NA	1	NA	FALSE
320	1	NA	1	0.785714	0.214286	TRUE	Inf	1 vs 2	0.428571	1 vs 2	1	0.571429	Plxnd1:chr6:115954801-115955143:-, Plxnd1:chr6:115954896-115955446:-	Plxnd1	NA	NA	1	NA	FALSE
321	0.000686495	NA	0.375	0.226027	0.148973	TRUE	Inf	1 vs 2	0.428082	1 vs 3	0.25	-0.178082	Ybey:chr10:76459567-76459724:-, Ybey:chr10:76459567-76459913:-, Ybey:chr10:76459894-76460444:-, Ybey:chr10:76461131-76461532:-, Ybey:chr10:76462107-76462486:-	Ybey	NA	NA	0.000686495	NA	FALSE
322	0.0737829	NA	0.9	0.686885	0.213115	TRUE	1.41163	2 vs 1	0.42623	2 vs 1	0.8	0.37377	Rtn4rl1:chr11:75266525-75266992:+, Rtn4rl1:chr11:75267378-75267830:+	Rtn4rl1	NA	NA	0.0737829	NA	FALSE
323	1	NA	1	0.78733	0.21267	TRUE	Inf	2 vs 1	0.425339	2 vs 1	1	0.574661	Ptprr:chr10:116273951-116274379:+, Ptprr:chr10:116274523-116274932:+	Ptprr	NA	NA	1	NA	FALSE
324	0.0521685	0.141496	0.463768	0.430375	0.0333929	TRUE	Inf	1 vs 2	0.424619	3 vs 4	0.0869565	-0.337662	Mmachc:chr4:116699544-116699878:-, Mmachc:chr4:116700753-116701209:-, Mmachc:chr4:116701879-116702098:-, Mmachc:chr4:116702398-116702764:-, Mmachc:chr4:116701560-116702752:-, Mmachc:chr4:116702803-116703434:-, Mmachc:chr4:116702809-116703294:-	Mmachc	NA	NA	0.141496	NA	FALSE
325	0.246147	NA	0.909091	0.697143	0.211948	TRUE	1.46886	1 vs 2	0.423896	1 vs 2	0.818182	0.394286	Slc35d1:chr4:103170649-103171011:-, Slc35d1:chr4:103171659-103172102:-	Slc35d1	NA	NA	0.246147	NA	FALSE
326	0.0881878	NA	0.52381	0.52381	-1.11022e-16	TRUE	2.3206	2 vs 1	0.42236	2 vs 1	0.142857	-0.279503	Gm3854:chr7:6354496-6355357:+, Gm3854:chr7:6355004-6355908:+, Gm3854:chr7:6355291-6355608:+, Gm3854:chr7:6355581-6355956:+	Gm3854	NA	NA	0.0881878	NA	FALSE
327	0.356058	NA	0.6875	0.476378	0.211122	TRUE	1.05513	3 vs 2	0.422244	3 vs 1	0.375	-0.0472441	Arid4a:chr12:71098176-71098650:+, Arid4a:chr12:71098657-71099169:+, Arid4a:chr12:71098901-71099356:+	Arid4a	NA	NA	0.356058	NA	FALSE
328	0.0773204	0.0939282	0.40625	0.394322	0.0119282	TRUE	1.54319	3 vs 2	0.42153	3 vs 2	0.125	-0.29653	Lzic:chr4:149496270-149496716:+, Lzic:chr4:149498071-149498526:+, Lzic:chr4:149499481-149499936:+	Lzic	NA	NA	0.0939282	NA	FALSE
329	0.543823	NA	0.625	0.578571	0.0464286	TRUE	Inf	2 vs 1	0.421429	2 vs 1	0.75	0.328571	Zfp493:chr13:67788467-67788959:+, Zfp493:chr13:67788741-67789094:+, Zfp493:chr13:67792261-67792512:+	Zfp493	NA	NA	0.543823	NA	FALSE
330	1	NA	1	0.789474	0.210526	TRUE	Inf	1 vs 2	0.421053	1 vs 2	1	0.578947	Cdk5rap2:chr4:70216855-70217229:-, Cdk5rap2:chr4:70222998-70223209:-	Cdk5rap2	NA	NA	1	NA	FALSE
331	0.675738	NA	0.6	0.390244	0.209756	TRUE	0.851752	2 vs 1	0.419512	2 vs 1	0.2	-0.219512	Jak3:chr8:71687956-71688345:+, Jak3:chr8:71690191-71690577:+	Jak3	NA	NA	0.675738	NA	FALSE
332	0.363465	NA	0.444444	0.234694	0.209751	TRUE	#NAME?	2 vs 1	0.419501	3 vs 1	-0.111111	-0.530612	Tafa1:chr6:96655433-96655965:+, Tafa1:chr6:96656010-96656595:+, Tafa1:chr6:96656817-96657207:+	Tafa1	NA	NA	0.363465	NA	FALSE
333	0.850992	NA	0.833333	0.673469	0.159864	TRUE	Inf	1 vs 3	0.418367	2 vs 4	0.5	0.0816327	Polr3g:chr13:81673778-81674199:-, Polr3g:chr13:81675124-81675557:-, Polr3g:chr13:81693625-81693981:-, Polr3g:chr13:81694228-81694631:-	Polr3g	NA	NA	0.850992	NA	FALSE
334	0.229891	NA	0.5	0.494505	0.00549451	TRUE	Inf	2 vs 1	0.417582	2 vs 1	1	0.582418	Cdk15:chr1:59352193-59352500:+, Cdk15:chr1:59352109-59352931:+, Cdk15:chr1:59354899-59355257:+	Cdk15	NA	NA	0.229891	NA	FALSE
335	0.364912	NA	0.5	0.430556	0.0694444	TRUE	#NAME?	2 vs 1	0.416667	3 vs 2	0.5	0.0833333	Dnaaf5:chr5:139186135-139186533:+, Dnaaf5:chr5:139187820-139188281:+, Dnaaf5:chr5:139189143-139189841:+	Dnaaf5	NA	NA	0.364912	NA	FALSE
336	0.888173	NA	0.333333	0.125	0.208333	TRUE	1.25276	2 vs 1	0.416667	2 vs 1	-0.333333	-0.75	Naif1:chr2:32456566-32457010:+, Naif1:chr2:32457074-32457532:+	Naif1	NA	NA	0.888173	NA	FALSE
337	1	NA	0.333333	0.125	0.208333	TRUE	1.25276	1 vs 2	0.416667	1 vs 2	-0.333333	-0.75	Prodh:chr16:18060357-18060746:-, Prodh:chr16:18071659-18072106:-	Prodh	NA	NA	1	NA	FALSE
338	0.69492	NA	0.777778	0.607143	0.170635	TRUE	Inf	1 vs 2	0.416667	1 vs 4	0.666667	0.25	Zpbp:chr11:11279623-11279917:-, Zpbp:chr11:11279641-11280057:-, Zpbp:chr11:11279970-11280417:-, Zpbp:chr11:11282434-11282804:-	Zpbp	NA	NA	0.69492	NA	FALSE
339	0.553797	NA	0.833333	0.625	0.208333	TRUE	1.09861	2 vs 1	0.416667	2 vs 1	0.666667	0.25	Fgd5:chr6:92075601-92076023:+, Fgd5:chr6:92075800-92076025:+	Fgd5	NA	NA	0.553797	NA	FALSE
340	0.135224	NA	0.571429	0.523697	0.0477319	TRUE	Inf	2 vs 1	0.416385	2 vs 1	0.857143	0.440758	Pyroxd1:chr6:142361703-142361959:+, Pyroxd1:chr6:142361749-142362213:+, Pyroxd1:chr6:142362226-142362773:+	Pyroxd1	NA	NA	0.135224	NA	FALSE
341	0.0623726	0.0864463	0.711111	0.621554	0.0895572	TRUE	Inf	1 vs 4	0.415539	1 vs 2	-0.133333	-0.548872	Col4a1:chr8:11198423-11198689:-, Col4a1:chr8:11198431-11199009:-, Col4a1:chr8:11199003-11199560:-, Col4a1:chr8:11199444-11199901:-	Col4a1	NA	NA	0.0864463	NA	FALSE
342	1	NA	1	0.792683	0.207317	TRUE	Inf	1 vs 2	0.414634	1 vs 2	1	0.585366	Gm8237:chr14:5857918-5858428:-, Gm8237:chr14:5858090-5858202:-	Gm8237	NA	NA	1	NA	FALSE
343	0.000871887	0.0231319	0.662338	0.543791	0.118546	TRUE	#NAME?	6 vs 1	0.414541	8 vs 1	0.409091	-0.00544959	2210418O10Rik:chr2:176235572-176235805:+, 2210418O10Rik:chr2:176237769-176237943:+, 2210418O10Rik:chr2:176237797-176238445:+, 2210418O10Rik:chr2:176238092-176238697:+, 2210418O10Rik:chr2:176238364-176238767:+, 2210418O10Rik:chr2:176238722-176238981:+, 2210418O10Rik:chr2:176239155-176239651:+, 2210418O10Rik:chr2:176239918-176240330:+	2210418O10Rik	NA	NA	0.0231319	NA	FALSE
344	0.949772	NA	0.380952	0.406692	-0.02574	TRUE	#NAME?	1 vs 2	0.414414	7 vs 8	0.666667	0.252252	Skida1:chr2:18040230-18040600:-, Skida1:chr2:18041928-18042431:-, Skida1:chr2:18043423-18043766:-, Skida1:chr2:18043614-18044081:-, Skida1:chr2:18043807-18044364:-, Skida1:chr2:18044073-18044372:-, Skida1:chr2:18044248-18044734:-, Skida1:chr2:18045220-18045483:-	Skida1	NA	NA	0.949772	NA	FALSE
345	0.234855	NA	1	0.793103	0.206897	TRUE	Inf	1 vs 2	0.413793	1 vs 2	1	0.586207	Gpr173:chrX:152343598-152343973:-, Gpr173:chrX:152344583-152345010:-	Gpr173	NA	NA	0.234855	NA	FALSE
346	0.110624	NA	0.293478	0.172383	0.121096	TRUE	1.40282	3 vs 5	0.411238	4 vs 5	-0.0869565	-0.498195	Lingo2:chr4:35702378-35702810:-, Lingo2:chr4:35703460-35703892:-, Lingo2:chr4:35705279-35706379:-, Lingo2:chr4:35707348-35707774:-, Lingo2:chr4:35707768-35708226:-	Lingo2	NA	NA	0.110624	NA	FALSE
347	0.135921	NA	0.660714	0.54142	0.119294	TRUE	Inf	1 vs 5	0.410397	1 vs 2	0.357143	-0.0532544	Reep3:chr10:67009169-67009552:-, Reep3:chr10:67009996-67010416:-, Reep3:chr10:67011448-67011866:-, Reep3:chr10:67012733-67013150:-, Reep3:chr10:67013674-67013837:-	Reep3	NA	NA	0.135921	NA	FALSE
348	0.922482	NA	0.666667	0.461538	0.205128	TRUE	0.847298	2 vs 1	0.410256	2 vs 1	0.333333	-0.0769231	Lhx2:chr2:38369160-38369725:+, Lhx2:chr2:38369418-38369737:+	Lhx2	NA	NA	0.922482	NA	FALSE
349	0.275927	NA	1	0.795367	0.204633	TRUE	Inf	2 vs 1	0.409266	2 vs 1	1	0.590734	Tmem200c:chr17:68842185-68842777:+, Tmem200c:chr17:68842744-68843139:+	Tmem200c	NA	NA	0.275927	NA	FALSE
350	0.0955453	NA	0.636364	0.431767	0.204596	TRUE	0.83426	2 vs 1	0.409193	2 vs 1	0.272727	-0.136465	Fnbp4:chr2:90780079-90780521:+, Fnbp4:chr2:90780624-90781021:+	Fnbp4	NA	NA	0.0955453	NA	FALSE
351	0.592899	NA	0.833333	0.62931	0.204023	TRUE	Inf	2 vs 1	0.408046	3 vs 1	0.666667	0.258621	Disc1:chr8:125090617-125090978:+, Disc1:chr8:125090514-125091113:+, Disc1:chr8:125264743-125265208:+	Disc1	NA	NA	0.592899	NA	FALSE
352	1.65899e-05	NA	0.487179	0.468864	0.018315	TRUE	3.23868	2 vs 3	0.406593	2 vs 3	-0.0769231	-0.483516	Palld:chr8:61511373-61511832:-, Palld:chr8:61512624-61513167:-, Palld:chr8:61513206-61513594:-, Palld:chr8:61514608-61515057:-	Palld	NA	NA	1.65899e-05	NA	FALSE
353	1	NA	1	0.796875	0.203125	TRUE	Inf	1 vs 2	0.40625	1 vs 2	1	0.59375	Fam227a:chr15:79610956-79611294:-, Fam227a:chr15:79612080-79612761:-	Fam227a	NA	NA	1	NA	FALSE
354	0.0457519	0.0366255	0.892857	0.68984	0.203018	TRUE	1.32089	1 vs 2	0.406035	1 vs 2	0.785714	0.379679	Lima1:chr15:99778468-99778827:-, Lima1:chr15:99779386-99779798:-	Lima1	NA	NA	0.0457519	NA	FALSE
355	0.745897	NA	0.916667	0.715847	0.20082	TRUE	Inf	3 vs 1	0.405738	4 vs 1	0.75	0.344262	Ets1:chr9:32754289-32754804:+, Ets1:chr9:32754653-32755079:+, Ets1:chr9:32757350-32757820:+, Ets1:chr9:32757485-32757820:+	Ets1	NA	NA	0.745897	NA	FALSE
356	0.133664	NA	0.846154	0.64881	0.197344	TRUE	Inf	1 vs 2	0.405678	1 vs 2	0.846154	0.440476	Gpr22:chr12:31706902-31707445:-, Gpr22:chr12:31707878-31708627:-, Gpr22:chr12:31708345-31708790:-	Gpr22	NA	NA	0.133664	NA	FALSE
357	0.0087252	0.0144464	0.375	0.172691	0.202309	TRUE	1.05585	2 vs 1	0.404618	2 vs 1	-0.25	-0.654618	Pcgf1:chr6:83080504-83080725:+, Pcgf1:chr6:83080580-83080855:+	Pcgf1	NA	NA	0.0144464	NA	FALSE
358	0.7485	NA	0.5	0.297753	0.202247	TRUE	0.858022	2 vs 1	0.404494	2 vs 1	0	-0.404494	Sox9:chr11:112785742-112786239:+, Sox9:chr11:112787388-112787760:+	Sox9	NA	NA	0.7485	NA	FALSE
359	0.164789	0.240528	0.894737	0.780392	0.114345	TRUE	1.32877	1 vs 2	0.403509	1 vs 2	0.736842	0.333333	Ptpn2:chr18:67665495-67665888:-, Ptpn2:chr18:67671167-67671560:-, Ptpn2:chr18:67671866-67672386:-	Ptpn2	NA	NA	0.240528	NA	FALSE
360	0.553278	NA	0.7	0.656997	0.0430034	TRUE	-1.27629	2 vs 3	0.403413	1 vs 2	0.4	-0.00341297	Rnf152:chr1:105276914-105277284:-, Rnf152:chr1:105279888-105280287:-, Rnf152:chr1:105280162-105280665:-	Rnf152	NA	NA	0.553278	NA	FALSE
361	0.680001	NA	0.75	0.548387	0.201613	TRUE	Inf	1 vs 3	0.403226	1 vs 3	0.5	0.0967742	Katnal2:chr18:76975967-76976396:-, Katnal2:chr18:76977094-76977500:-, Katnal2:chr18:77009978-77010366:-	Katnal2	NA	NA	0.680001	NA	FALSE
362	0.70964	NA	0.688889	0.681159	0.00772947	TRUE	Inf	2 vs 1	0.400621	10 vs 8	0.5	0.0993789	Vwa5a:chr9:38742112-38742738:+, Vwa5a:chr9:38742454-38742760:+, Vwa5a:chr9:38742522-38743040:+, Vwa5a:chr9:38742704-38743124:+, Vwa5a:chr9:38742841-38743407:+, Vwa5a:chr9:38743686-38744276:+, Vwa5a:chr9:38746124-38746849:+, Vwa5a:chr9:38746883-38747398:+, Vwa5a:chr9:38747231-38747668:+, Vwa5a:chr9:38748293-38748737:+	Vwa5a	NA	NA	0.70964	NA	FALSE
363	0.034245	NA	0.775862	0.57565	0.200212	TRUE	1.75477	3 vs 1	0.400424	3 vs 1	0.551724	0.1513	Fut11:chr14:20698144-20698357:+, Fut11:chr14:20699729-20700260:+, Fut11:chr14:20700628-20701016:+	Fut11	NA	NA	0.034245	NA	FALSE
364	0.75702	NA	1	0.8	0.2	TRUE	Inf	1 vs 2	0.4	1 vs 2	1	0.6	Bglap3:chr3:88368616-88368898:-, Bglap3:chr3:88368682-88368935:-	Bglap3	NA	NA	0.75702	NA	FALSE
365	1	NA	1	0.8	0.2	TRUE	Inf	1 vs 2	0.4	1 vs 2	1	0.6	Ccdc178:chr18:21810893-21811229:-, Ccdc178:chr18:21810956-21811540:-	Ccdc178	NA	NA	1	NA	FALSE
366	1	NA	1	0.8	0.2	TRUE	Inf	1 vs 2	0.4	1 vs 2	1	0.6	Cd37:chr7:45233624-45233999:-, Cd37:chr7:45237671-45238129:-	Cd37	NA	NA	1	NA	FALSE
367	0.920083	NA	1	0.8	0.2	TRUE	Inf	1 vs 2	0.4	1 vs 2	1	0.6	Dnase1l2:chr17:24440087-24440657:-, Dnase1l2:chr17:24440710-24441125:-	Dnase1l2	NA	NA	0.920083	NA	FALSE
368	1	NA	1	0.8	0.2	TRUE	Inf	2 vs 1	0.4	2 vs 1	1	0.6	Pkp2:chr16:16271905-16272461:+, Pkp2:chr16:16272305-16272760:+	Pkp2	NA	NA	1	NA	FALSE
369	0.419803	NA	1	0.8	0.2	TRUE	Inf	2 vs 1	0.4	2 vs 1	1	0.6	Slco1c1:chr6:141567448-141567630:+, Slco1c1:chr6:141569222-141569671:+	Slco1c1	NA	NA	0.419803	NA	FALSE
370	0.405789	NA	1	0.8	0.2	TRUE	Inf	1 vs 2	0.4	1 vs 2	1	0.6	Fxyd1:chr7:31051663-31052025:-, Fxyd1:chr7:31051917-31052012:-	Fxyd1	NA	NA	0.405789	NA	FALSE
371	0.541861	NA	0.714286	0.514706	0.19958	TRUE	0.85745	1 vs 2	0.39916	1 vs 2	0.428571	0.0294118	Map3k1:chr13:111746428-111746733:-, Map3k1:chr13:111746428-111747006:-	Map3k1	NA	NA	0.541861	NA	FALSE
372	8.19775e-05	0.00367968	0.807692	0.616131	0.191561	FALSE	1.48921	5 vs 2	0.399101	5 vs 2	0.626374	0.227273	Dcaf17:chr2:71089820-71090440:+, Dcaf17:chr2:71090221-71090538:+, Dcaf17:chr2:71090279-71090648:+, Dcaf17:chr2:71093421-71093847:+, Dcaf17:chr2:71094163-71094314:+	Dcaf17	0.00276815	0.0744788	0.00367968	0.0954781	FALSE
373	0.416532	NA	0.5	0.443038	0.056962	TRUE	Inf	2 vs 1	0.398734	2 vs 1	1	0.601266	Bcorl1:chrX:48405928-48406436:+, Bcorl1:chrX:48406288-48406766:+, Bcorl1:chrX:48407707-48408109:+	Bcorl1	NA	NA	0.416532	NA	FALSE
374	0.00129112	NA	0.7	0.49848	0.20152	TRUE	#NAME?	1 vs 3	0.397872	3 vs 7	0.1	-0.297872	Rad18:chr6:112615593-112615986:-, Rad18:chr6:112617317-112617542:-, Rad18:chr6:112617199-112617745:-, Rad18:chr6:112617580-112617786:-, Rad18:chr6:112617541-112617986:-, Rad18:chr6:112619232-112619920:-, Rad18:chr6:112619809-112620322:-, Rad18:chr6:112620544-112620991:-	Rad18	NA	NA	0.00129112	NA	FALSE
375	0.612946	NA	0.642857	0.444444	0.198413	TRUE	0.81093	2 vs 1	0.396825	2 vs 1	0.285714	-0.111111	Itga4:chr2:79330377-79330808:+, Itga4:chr2:79332725-79333123:+	Itga4	NA	NA	0.612946	NA	FALSE
376	0.0477943	NA	0.410714	0.371871	0.0388432	TRUE	Inf	1 vs 3	0.396176	1 vs 3	0.25	-0.146176	Trps1:chr15:50655134-50655563:-, Trps1:chr15:50658183-50658900:-, Trps1:chr15:50658421-50658783:-, Trps1:chr15:50659137-50659590:-, Trps1:chr15:50660122-50660572:-, Trps1:chr15:50660424-50660790:-, Trps1:chr15:50660469-50661136:-, Trps1:chr15:50819441-50819858:-	Trps1	NA	NA	0.0477943	NA	FALSE
377	0.394491	NA	1	0.881766	0.118234	TRUE	Inf	3 vs 1	0.396011	3 vs 2	1	0.603989	Entpd7:chr19:43730536-43730976:+, Entpd7:chr19:43732251-43732729:+, Entpd7:chr19:43734844-43735213:+	Entpd7	NA	NA	0.394491	NA	FALSE
378	0.417762	NA	0.4	0.410824	-0.0108241	TRUE	Inf	1 vs 2	0.395572	1 vs 2	0.2	-0.195572	Ldhd:chr8:111623645-111624086:-, Ldhd:chr8:111625547-111626006:-, Ldhd:chr8:111626202-111626635:-, Ldhd:chr8:111626939-111627278:-	Ldhd	NA	NA	0.417762	NA	FALSE
379	1	NA	1	0.803571	0.196429	TRUE	Inf	1 vs 2	0.392857	1 vs 2	1	0.607143	Sp7:chr15:102356603-102356974:-, Sp7:chr15:102357670-102358032:-	Sp7	NA	NA	1	NA	FALSE
380	0.00289142	0.0637202	0.344444	0.175958	0.168486	TRUE	2.14411	3 vs 2	0.392102	3 vs 1	-0.233333	-0.625436	Ttc39c:chr18:12736635-12737116:+, Ttc39c:chr18:12738043-12738504:+, Ttc39c:chr18:12738585-12739414:+, Ttc39c:chr18:12739045-12739414:+	Ttc39c	NA	NA	0.0637202	NA	FALSE
381	0.000860264	0.00892726	0.45679	0.40337	0.0534205	TRUE	-1.62309	2 vs 1	0.39188	3 vs 2	-0.259259	-0.65114	Cyb5r4:chr9:87076771-87077005:+, Cyb5r4:chr9:87076902-87077365:+, Cyb5r4:chr9:87077190-87077392:+, Cyb5r4:chr9:87076657-87077824:+	Cyb5r4	NA	NA	0.00892726	NA	FALSE
382	0.000927751	0.00125245	0.775281	0.625037	0.150244	FALSE	1.16676	1 vs 3	0.391775	1 vs 3	0.550562	0.158787	Zfp467:chr6:48427694-48427955:-, Zfp467:chr6:48433973-48434680:-, Zfp467:chr6:48436573-48437003:-, Zfp467:chr6:48437506-48437931:-	Zfp467	0.0215746	0.0332055	0.00125245	0.0422915	TRUE
383	0.783525	NA	0.75	0.554217	0.195783	TRUE	0.880889	1 vs 2	0.391566	1 vs 2	0.5	0.108434	Gm2244:chr14:19532902-19533239:-, Gm2244:chr14:19533301-19533480:-	Gm2244	NA	NA	0.783525	NA	FALSE
384	0.481181	NA	0.333333	0.137931	0.195402	TRUE	1.13943	1 vs 2	0.390805	1 vs 2	-0.333333	-0.724138	6720489N17Rik:chr13:62602994-62603382:-, 6720489N17Rik:chr13:62603946-62604633:-	6720489N17Rik	NA	NA	0.481181	NA	FALSE
385	1.04842e-07	0.00129693	0.553846	0.404292	0.149554	TRUE	2.29611	5 vs 1	0.390419	5 vs 2	0.0128205	-0.377599	Pygo1:chr9:72945604-72946083:+, Pygo1:chr9:72948672-72949287:+, Pygo1:chr9:72948894-72949178:+, Pygo1:chr9:72951473-72952058:+, Pygo1:chr9:72951818-72952182:+, Pygo1:chr9:72952196-72952585:+	Pygo1	NA	NA	0.00129693	NA	FALSE
386	0.0834595	NA	0.475	0.279891	0.195109	TRUE	1.17272	2 vs 3	0.390217	1 vs 3	-0.05	-0.440217	Aqp11:chr7:97723994-97724372:-, Aqp11:chr7:97725430-97725845:-, Aqp11:chr7:97726326-97726746:-	Aqp11	NA	NA	0.0834595	NA	FALSE
387	0.0343798	NA	0.277778	0.0827068	0.195071	TRUE	1.45061	1 vs 2	0.390142	1 vs 2	-0.444444	-0.834586	Gjd3:chr11:98979947-98980321:-, Gjd3:chr11:98981674-98982135:-	Gjd3	NA	NA	0.0343798	NA	FALSE
388	0.0481549	NA	0.609195	0.583333	0.0258621	TRUE	#NAME?	1 vs 2	0.387931	2 vs 3	0.137931	-0.25	Slc5a7:chr17:54273590-54273984:-, Slc5a7:chr17:54274315-54274713:-, Slc5a7:chr17:54274208-54275307:-, Slc5a7:chr17:54274629-54275062:-	Slc5a7	NA	NA	0.0481549	NA	FALSE
389	0.456615	NA	0.5	0.306452	0.193548	TRUE	1.28093	3 vs 2	0.387097	3 vs 1	0	-0.387097	Tlcd1:chr11:78180050-78180563:+, Tlcd1:chr11:78180420-78180822:+, Tlcd1:chr11:78182132-78182531:+	Tlcd1	NA	NA	0.456615	NA	FALSE
390	0.915332	NA	1	0.807273	0.192727	TRUE	Inf	2 vs 1	0.385455	2 vs 1	1	0.614545	Tunar:chr12:105381733-105382153:+, Tunar:chr12:105383560-105383932:+	Tunar	NA	NA	0.915332	NA	FALSE
391	0.761642	NA	0.5	0.438462	0.0615385	TRUE	Inf	2 vs 1	0.384615	2 vs 1	1	0.615385	Dnaaf4:chr9:72972422-72972966:+, Dnaaf4:chr9:72972693-72973095:+, Dnaaf4:chr9:72973244-72973687:+	Dnaaf4	NA	NA	0.761642	NA	FALSE
392	0.502774	NA	0.857143	0.665323	0.19182	TRUE	Inf	1 vs 2	0.383641	1 vs 3	0.714286	0.330645	Ephb1:chr9:101922128-101922498:-, Ephb1:chr9:101922486-101922903:-, Ephb1:chr9:101922668-101923298:-	Ephb1	NA	NA	0.502774	NA	FALSE
393	0.612531	NA	0.833333	0.641975	0.191358	TRUE	1.02549	1 vs 2	0.382716	1 vs 2	0.666667	0.283951	Ripk2:chr4:16122733-16123102:-, Ripk2:chr4:16123291-16123748:-	Ripk2	NA	NA	0.612531	NA	FALSE
394	0.503135	NA	1	0.808696	0.191304	TRUE	Inf	1 vs 2	0.382609	1 vs 2	1	0.617391	Unc5d:chr8:28646717-28647084:-, Unc5d:chr8:28649173-28649585:-	Unc5d	NA	NA	0.503135	NA	FALSE
395	0.231296	NA	0.814815	0.774629	0.0401859	TRUE	Inf	2 vs 1	0.381466	4 vs 3	0.555556	0.174089	Chmp1b:chr18:67205901-67206554:+, Chmp1b:chr18:67206322-67206879:+, Chmp1b:chr18:67206632-67207028:+, Chmp1b:chr18:67207422-67207865:+	Chmp1b	NA	NA	0.231296	NA	FALSE
396	0.284884	NA	0.866667	0.751689	0.114977	TRUE	Inf	1 vs 3	0.378829	1 vs 2	0.466667	0.0878378	Hecw2:chr1:53806874-53807237:-, Hecw2:chr1:53811100-53811574:-, Hecw2:chr1:53930757-53931180:-	Hecw2	NA	NA	0.284884	NA	FALSE
397	0.221888	NA	0.6	0.425532	0.174468	TRUE	Inf	1 vs 2	0.378723	1 vs 4	0.4	0.0212766	Fam13a:chr6:58931976-58932493:-, Fam13a:chr6:58932477-58932928:-, Fam13a:chr6:58933491-58933895:-, Fam13a:chr6:58933786-58934298:-	Fam13a	NA	NA	0.221888	NA	FALSE
398	0.0775501	NA	0.614583	0.50339	0.111194	TRUE	Inf	1 vs 2	0.377825	1 vs 4	0.208333	-0.169492	Fads6:chr11:115278627-115279028:-, Fads6:chr11:115279149-115279579:-, Fads6:chr11:115279557-115280027:-, Fads6:chr11:115280587-115281025:-, Fads6:chr11:115282861-115283215:-	Fads6	NA	NA	0.0775501	NA	FALSE
399	0.112	NA	0.85	0.653979	0.196021	TRUE	Inf	2 vs 1	0.377624	5 vs 3	0.533333	0.155709	Map3k2:chr18:32231189-32231656:+, Map3k2:chr18:32231758-32232587:+, Map3k2:chr18:32232112-32232414:+, Map3k2:chr18:32234691-32235239:+, Map3k2:chr18:32236356-32236751:+	Map3k2	NA	NA	0.112	NA	FALSE
400	0.106911	NA	0.808824	0.679054	0.129769	TRUE	Inf	1 vs 4	0.375464	3 vs 4	0.352941	-0.0225225	Taf3:chr2:9914551-9914888:-, Taf3:chr2:9914551-9915612:-, Taf3:chr2:9915246-9915627:-, Taf3:chr2:9915536-9915945:-, Taf3:chr2:9916010-9916433:-	Taf3	NA	NA	0.106911	NA	FALSE
401	1	NA	1	0.8125	0.1875	TRUE	Inf	1 vs 2	0.375	1 vs 2	1	0.625	Degs2:chr12:108688192-108688628:-, Degs2:chr12:108690159-108690596:-	Degs2	NA	NA	1	NA	FALSE
402	1	NA	1	0.8125	0.1875	TRUE	Inf	1 vs 2	0.375	1 vs 2	1	0.625	Znrf3:chr11:5276314-5276698:-, Znrf3:chr11:5279210-5279707:-	Znrf3	NA	NA	1	NA	FALSE
403	0.10693	0.285162	0.617647	0.668911	-0.0512636	TRUE	-1.8045	4 vs 2	0.374253	5 vs 4	-0.235294	-0.609547	Phf24:chr4:42939448-42939975:+, Phf24:chr4:42939796-42940301:+, Phf24:chr4:42941223-42941672:+, Phf24:chr4:42943778-42944198:+, Phf24:chr4:42944378-42944752:+	Phf24	NA	NA	0.285162	NA	FALSE
404	0.11424	0.117908	0.740741	0.553846	0.186895	TRUE	0.833599	1 vs 2	0.373789	1 vs 2	0.481481	0.107692	Sparc:chr11:55394436-55394878:-, Sparc:chr11:55395418-55395775:-	Sparc	NA	NA	0.117908	NA	FALSE
405	0.0886309	NA	0.283333	0.116492	0.166841	TRUE	#NAME?	4 vs 1	0.373473	5 vs 1	-0.333333	-0.706806	Cbx1:chr11:96802662-96802959:+, Cbx1:chr11:96803573-96804028:+, Cbx1:chr11:96808187-96808726:+, Cbx1:chr11:96808311-96809346:+, Cbx1:chr11:96809159-96809642:+	Cbx1	NA	NA	0.0886309	NA	FALSE
406	0.0839045	NA	0.428571	0.410959	0.0176125	TRUE	-1.07091	1 vs 2	0.373386	2 vs 3	0.285714	-0.0876712	Dcaf6:chr1:165329490-165329720:-, Dcaf6:chr1:165329621-165329830:-, Dcaf6:chr1:165329659-165330082:-	Dcaf6	NA	NA	0.0839045	NA	FALSE
407	0.740833	NA	0.535714	0.502427	0.0332871	TRUE	#NAME?	2 vs 1	0.373093	5 vs 4	0.285714	-0.0873786	Rnf168:chr16:32299608-32300180:+, Rnf168:chr16:32300331-32300633:+, Rnf168:chr16:32300185-32300945:+, Rnf168:chr16:32300533-32300960:+, Rnf168:chr16:32301024-32301439:+	Rnf168	NA	NA	0.740833	NA	FALSE
408	0.0042413	NA	0.235294	0.04875	0.186544	TRUE	1.79242	2 vs 1	0.373088	2 vs 1	-0.529412	-0.9025	Lamb1:chr12:31329291-31329668:+, Lamb1:chr12:31330729-31330928:+	Lamb1	NA	NA	0.0042413	NA	FALSE
409	0.793029	NA	0.5	0.313653	0.186347	TRUE	Inf	1 vs 2	0.372694	1 vs 3	0	-0.372694	Cntnap3:chr13:64736134-64736520:-, Cntnap3:chr13:64735939-64736864:-, Cntnap3:chr13:64736749-64737184:-	Cntnap3	NA	NA	0.793029	NA	FALSE
410	0.173881	NA	0.333333	0.147465	0.185868	TRUE	1.06147	2 vs 1	0.371736	2 vs 1	-0.333333	-0.705069	Akr1b10:chr6:34396542-34396994:+, Akr1b10:chr6:34397346-34397791:+	Akr1b10	NA	NA	0.173881	NA	FALSE
411	0.0193181	0.07398	0.388889	0.20303	0.185859	TRUE	0.915476	1 vs 2	0.371717	1 vs 2	-0.222222	-0.593939	Htr7:chr19:35958418-35958751:-, Htr7:chr19:35958653-35959136:-	Htr7	NA	NA	0.07398	NA	FALSE
412	0.579865	NA	0.666667	0.557143	0.109524	TRUE	#NAME?	1 vs 2	0.371429	2 vs 4	1	0.628571	Zfp26:chr9:20430594-20431081:-, Zfp26:chr9:20432838-20433388:-, Zfp26:chr9:20433326-20433837:-, Zfp26:chr9:20433962-20434511:-	Zfp26	NA	NA	0.579865	NA	FALSE
413	0.216411	NA	0.578947	0.393617	0.18533	TRUE	0.750587	1 vs 2	0.370661	1 vs 2	0.157895	-0.212766	Prkd3:chr17:78949354-78949765:-, Prkd3:chr17:78950516-78950919:-	Prkd3	NA	NA	0.216411	NA	FALSE
414	0.203545	NA	0.3	0.114695	0.185305	TRUE	1.19635	1 vs 2	0.370609	1 vs 2	-0.4	-0.770609	Zc3h10:chr10:128541961-128542339:-, Zc3h10:chr10:128543507-128543941:-	Zc3h10	NA	NA	0.203545	NA	FALSE
415	0.605836	0.666359	0.416667	0.388889	0.0277778	TRUE	Inf	1 vs 2	0.37037	1 vs 2	0.25	-0.12037	Sugct:chr13:16857472-16857834:-, Sugct:chr13:17682667-17683054:-, Sugct:chr13:17683563-17683916:-, Sugct:chr13:17684675-17684777:-	Sugct	NA	NA	0.666359	NA	FALSE
416	0.222323	NA	0.694444	0.497854	0.19659	TRUE	2.00066	1 vs 4	0.370172	1 vs 4	0.25	-0.120172	Prrc2c:chr1:162670709-162671090:-, Prrc2c:chr1:162671744-162672141:-, Prrc2c:chr1:162672801-162673273:-, Prrc2c:chr1:162673458-162673774:-	Prrc2c	NA	NA	0.222323	NA	FALSE
417	0.296046	NA	0.769231	0.661106	0.108125	TRUE	Inf	4 vs 1	0.37006	4 vs 3	0.923077	0.553016	Akap5:chr12:76329613-76330184:+, Akap5:chr12:76330592-76331090:+, Akap5:chr12:76331250-76331792:+, Akap5:chr12:76333757-76334200:+, Akap5:chr12:76334107-76334527:+	Akap5	NA	NA	0.296046	NA	FALSE
418	0.450247	NA	0.8	0.59	0.21	TRUE	Inf	1 vs 3	0.37	1 vs 3	0.4	0.03	Tmem241:chr18:11980132-11980515:-, Tmem241:chr18:11981914-11982258:-, Tmem241:chr18:11982185-11982515:-, Tmem241:chr18:11983035-11983564:-	Tmem241	NA	NA	0.450247	NA	FALSE
419	0.0228879	NA	0.461538	0.276867	0.184671	TRUE	0.805905	2 vs 1	0.369343	2 vs 1	-0.0769231	-0.446266	Hectd3:chr4:117003798-117004240:+, Hectd3:chr4:117004904-117005277:+	Hectd3	NA	NA	0.0228879	NA	FALSE
420	0.348713	NA	0.766667	0.630952	0.135714	TRUE	Inf	1 vs 3	0.368367	1 vs 3	0.7	0.331633	Atf7:chr15:102528564-102529015:-, Atf7:chr15:102530275-102530645:-, Atf7:chr15:102533512-102533943:-, Atf7:chr15:102537261-102537706:-	Atf7	NA	NA	0.348713	NA	FALSE
421	0.391461	NA	0.571429	0.569343	0.00208551	TRUE	Inf	1 vs 3	0.368092	2 vs 3	0.857143	0.489051	Cep76:chr18:67616919-67617324:-, Cep76:chr18:67617723-67618193:-, Cep76:chr18:67618924-67619382:-	Cep76	NA	NA	0.391461	NA	FALSE
422	0.600959	0.603909	0.75	0.672414	0.0775862	TRUE	Inf	1 vs 4	0.367816	3 vs 4	0.333333	-0.0344828	Flt1:chr5:147561604-147561981:-, Flt1:chr5:147562124-147562579:-, Flt1:chr5:147635065-147635544:-, Flt1:chr5:147637173-147637578:-, Flt1:chr5:147639057-147639465:-	Flt1	NA	NA	0.603909	NA	FALSE
423	0.737115	NA	0.5	0.485294	0.0147059	TRUE	Inf	2 vs 1	0.367647	2 vs 1	1	0.632353	Rdh10:chr1:16131231-16131570:+, Rdh10:chr1:16132132-16132607:+, Rdh10:chr1:16133352-16133734:+	Rdh10	NA	NA	0.737115	NA	FALSE
424	0.0505435	NA	0.716667	0.577885	0.138782	TRUE	Inf	1 vs 5	0.366987	1 vs 2	0.0833333	-0.283654	Slc35a3:chr3:116669449-116669795:-, Slc35a3:chr3:116669681-116670150:-, Slc35a3:chr3:116669927-116670217:-, Slc35a3:chr3:116672506-116672819:-, Slc35a3:chr3:116672618-116673163:-, Slc35a3:chr3:116673075-116673544:-	Slc35a3	NA	NA	0.0505435	NA	FALSE
425	0.0452925	NA	0.354167	0.171598	0.182569	TRUE	1.0692	3 vs 1	0.365138	3 vs 1	-0.291667	-0.656805	Fem1a:chr17:56259755-56260152:+, Fem1a:chr17:56261922-56262398:+, Fem1a:chr17:56263168-56263733:+	Fem1a	NA	NA	0.0452925	NA	FALSE
426	0.72672	NA	0.8	0.617647	0.182353	TRUE	0.906721	1 vs 2	0.364706	1 vs 2	0.6	0.235294	Tpmt:chr13:47023739-47024212:-, Tpmt:chr13:47025120-47025539:-	Tpmt	NA	NA	0.72672	NA	FALSE
427	0.94739	NA	0.333333	0.151079	0.182254	TRUE	1.03302	1 vs 2	0.364508	1 vs 2	-0.333333	-0.697842	Gstm7:chr3:107924948-107925336:-, Gstm7:chr3:107926276-107926693:-	Gstm7	NA	NA	0.94739	NA	FALSE
428	0.00289633	0.0168395	0.466667	0.467177	-0.000509879	TRUE	-1.99781	1 vs 2	0.364054	2 vs 3	-0.2	-0.564054	Disp3:chr4:148236857-148237320:-, Disp3:chr4:148239397-148239823:-, Disp3:chr4:148240443-148240924:-, Disp3:chr4:148241032-148241514:-	Disp3	NA	NA	0.0168395	NA	FALSE
429	0.0112619	NA	0.446809	0.26491	0.181899	TRUE	0.807029	1 vs 2	0.363797	1 vs 2	-0.106383	-0.47018	Nudt16:chr9:105129292-105129679:-, Nudt16:chr9:105129610-105130061:-	Nudt16	NA	NA	0.0112619	NA	FALSE
430	1	NA	1	0.818182	0.181818	TRUE	Inf	1 vs 2	0.363636	1 vs 2	1	0.636364	Wfdc3:chr2:164731186-164731540:-, Wfdc3:chr2:164731390-164731516:-	Wfdc3	NA	NA	1	NA	FALSE
431	1	NA	1	0.818182	0.181818	TRUE	Inf	1 vs 2	0.363636	1 vs 2	1	0.636364	Klhl11:chr11:100462544-100462973:-, Klhl11:chr11:100462761-100463158:-	Klhl11	NA	NA	1	NA	FALSE
432	0.732326	NA	0.464286	0.297872	0.166413	TRUE	#NAME?	3 vs 1	0.361702	5 vs 1	0	-0.361702	Fzd8:chr18:9215227-9215922:+, Fzd8:chr18:9215546-9215845:+, Fzd8:chr18:9216437-9216905:+, Fzd8:chr18:9217226-9217929:+, Fzd8:chr18:9217750-9218199:+	Fzd8	NA	NA	0.732326	NA	FALSE
433	0.260918	NA	0.923077	0.742331	0.180746	TRUE	1.42679	2 vs 1	0.361491	2 vs 1	0.846154	0.484663	Tnnc1:chr14:31211259-31211473:+, Tnnc1:chr14:31211429-31211733:+	Tnnc1	NA	NA	0.260918	NA	FALSE
434	0.419387	NA	0.545455	0.465559	0.0798954	TRUE	1.19548	2 vs 4	0.361463	2 vs 4	0.272727	-0.0887358	Bcl11b:chr12:107910396-107910750:-, Bcl11b:chr12:107912562-107912983:-, Bcl11b:chr12:107913578-107914048:-, Bcl11b:chr12:107915163-107915592:-	Bcl11b	NA	NA	0.419387	NA	FALSE
435	0.23997	NA	0.5	0.477444	0.0225564	TRUE	#NAME?	1 vs 2	0.360902	2 vs 3	1	0.639098	Bhlhe41:chr6:145860014-145860391:-, Bhlhe41:chr6:145861091-145861650:-, Bhlhe41:chr6:145862547-145862934:-	Bhlhe41	NA	NA	0.23997	NA	FALSE
436	0.412445	NA	0.583333	0.513514	0.0698198	TRUE	#NAME?	1 vs 2	0.36036	3 vs 5	0.333333	-0.027027	H6pd:chr4:149973802-149974214:-, H6pd:chr4:149974899-149975320:-, H6pd:chr4:149976869-149977136:-, H6pd:chr4:149979431-149979818:-, H6pd:chr4:149979607-149980159:-	H6pd	NA	NA	0.412445	NA	FALSE
437	0.602781	NA	0.571429	0.391304	0.180124	TRUE	0.729515	1 vs 2	0.360248	1 vs 2	0.142857	-0.217391	Filip1:chr9:79801158-79801559:-, Filip1:chr9:79815003-79815409:-	Filip1	NA	NA	0.602781	NA	FALSE
438	0.104581	0.13626	0.884615	0.704762	0.179853	TRUE	1.1668	1 vs 2	0.359707	1 vs 2	0.769231	0.409524	Fibcd1:chr2:31813290-31813656:-, Fibcd1:chr2:31816273-31816720:-	Fibcd1	NA	NA	0.13626	NA	FALSE
439	1	NA	1	0.820513	0.179487	TRUE	Inf	2 vs 1	0.358974	2 vs 1	1	0.641026	Prcp:chr7:92932880-92933219:+, Prcp:chr7:92933666-92934028:+	Prcp	NA	NA	1	NA	FALSE
440	0.0584517	0.0868612	0.919355	0.790584	0.12877	TRUE	1.23092	3 vs 1	0.358609	3 vs 2	0.774194	0.415584	Rpap2:chr5:107642299-107642731:+, Rpap2:chr5:107655229-107655349:+, Rpap2:chr5:107661458-107661854:+	Rpap2	NA	NA	0.0868612	NA	FALSE
441	0.920167	NA	0.25	0.0714286	0.178571	TRUE	1.46634	2 vs 1	0.357143	2 vs 1	-0.5	-0.857143	Ccin:chr4:43987451-43987608:+, Ccin:chr4:43989294-43989430:+	Ccin	NA	NA	0.920167	NA	FALSE
442	0.804561	NA	1	0.821429	0.178571	TRUE	Inf	1 vs 2	0.357143	1 vs 2	1	0.642857	Cntf:chr19:12763443-12763950:-, Cntf:chr19:12763583-12764099:-	Cntf	NA	NA	0.804561	NA	FALSE
443	0.874653	NA	1	0.821429	0.178571	TRUE	Inf	1 vs 2	0.357143	1 vs 3	1	0.642857	Mroh5:chr15:73760067-73760443:-, Mroh5:chr15:73786590-73786926:-, Mroh5:chr15:73786839-73787353:-	Mroh5	NA	NA	0.874653	NA	FALSE
444	0.854	NA	1	0.821429	0.178571	TRUE	Inf	1 vs 2	0.357143	1 vs 2	1	0.642857	Spsb1:chr4:149896283-149896664:-, Spsb1:chr4:149896749-149897255:-	Spsb1	NA	NA	0.854	NA	FALSE
445	0.133683	NA	1	0.821429	0.178571	TRUE	Inf	2 vs 1	0.357143	2 vs 1	1	0.642857	Ttc32:chr12:9035653-9036331:+, Ttc32:chr12:9035808-9036215:+	Ttc32	NA	NA	0.133683	NA	FALSE
446	1	NA	1	0.821429	0.178571	TRUE	Inf	2 vs 1	0.357143	2 vs 1	1	0.642857	Ttc41:chr10:86724191-86724617:+, Ttc41:chr10:86776473-86776848:+	Ttc41	NA	NA	1	NA	FALSE
447	0.755216	NA	0.75	0.607143	0.142857	TRUE	Inf	2 vs 1	0.357143	2 vs 1	0.5	0.142857	Zbtb7c:chr18:76146016-76146492:+, Zbtb7c:chr18:76147750-76148199:+, Zbtb7c:chr18:76148177-76148574:+	Zbtb7c	NA	NA	0.755216	NA	FALSE
448	0.74726	0.686879	0.527778	0.521073	0.00670498	TRUE	#NAME?	2 vs 1	0.356322	5 vs 3	0.333333	-0.0229885	Hsf2:chr10:57512526-57512937:+, Hsf2:chr10:57512391-57512951:+, Hsf2:chr10:57512779-57513180:+, Hsf2:chr10:57515792-57515967:+, Hsf2:chr10:57515656-57516327:+, Hsf2:chr10:57516031-57516581:+, Hsf2:chr10:57516405-57516704:+	Hsf2	NA	NA	0.74726	NA	FALSE
449	0.0345227	NA	0.696429	0.564368	0.132061	TRUE	1.51732	2 vs 3	0.355583	2 vs 3	0.178571	-0.177011	Gtpbp8:chr16:44736765-44737139:-, Gtpbp8:chr16:44738834-44739279:-, Gtpbp8:chr16:44739027-44739434:-	Gtpbp8	NA	NA	0.0345227	NA	FALSE
450	0.970674	NA	1	0.823009	0.176991	TRUE	Inf	2 vs 1	0.353982	2 vs 1	1	0.646018	Htr1a:chr13:105447312-105447849:+, Htr1a:chr13:105447713-105448133:+	Htr1a	NA	NA	0.970674	NA	FALSE
451	0.259588	NA	0.25	0.0734463	0.176554	TRUE	1.4363	1 vs 2	0.353107	1 vs 2	-0.5	-0.853107	Spef1:chr2:131170261-131170736:-, Spef1:chr2:131170971-131171399:-	Spef1	NA	NA	0.259588	NA	FALSE
452	1	NA	1	0.823529	0.176471	TRUE	Inf	1 vs 2	0.352941	1 vs 2	1	0.647059	Zfp951:chr5:104813158-104813414:-, Zfp951:chr5:104813863-104814196:-	Zfp951	NA	NA	1	NA	FALSE
453	0.125402	0.131535	0.630952	0.533611	0.0973418	TRUE	1.90509	2 vs 4	0.352911	2 vs 4	0.75	0.397089	Tmem186:chr16:8633152-8633603:-, Tmem186:chr16:8633812-8634243:-, Tmem186:chr16:8634000-8634543:-, Tmem186:chr16:8634651-8635146:-	Tmem186	NA	NA	0.131535	NA	FALSE
454	0.893004	NA	0.583333	0.456376	0.126957	TRUE	#NAME?	1 vs 2	0.352349	3 vs 4	0.5	0.147651	Agtrap:chr4:148077037-148077185:-, Agtrap:chr4:148077029-148077426:-, Agtrap:chr4:148077543-148077880:-, Agtrap:chr4:148077366-148078047:-, Agtrap:chr4:148079090-148079534:-, Agtrap:chr4:148079857-148080275:-, Agtrap:chr4:148080211-148080643:-	Agtrap	NA	NA	0.893004	NA	FALSE
455	6.01164e-07	2.38461e-05	0.399554	0.318987	0.0805666	FALSE	0.807415	2 vs 1	0.351549	2 vs 1	0.357143	0.00559354	Rbm8a:chr3:96631394-96631721:+, Rbm8a:chr3:96631580-96631891:+, Rbm8a:chr3:96632556-96632940:+	Rbm8a	4.23391e-05	0.00153265	2.38461e-05	0.00195935	TRUE
456	1	NA	1	0.824242	0.175758	TRUE	Inf	1 vs 2	0.351515	1 vs 2	1	0.648485	Oprd1:chr4:132107555-132108093:-, Oprd1:chr4:132108729-132109132:-	Oprd1	NA	NA	1	NA	FALSE
457	0.18931	NA	0.842105	0.666667	0.175439	TRUE	0.980829	2 vs 1	0.350877	2 vs 1	0.684211	0.333333	Mgme1:chr2:144279982-144280514:+, Mgme1:chr2:144280194-144280504:+	Mgme1	NA	NA	0.18931	NA	FALSE
458	0.230214	NA	0.625	0.608025	0.0169753	TRUE	-1.76644	2 vs 1	0.350309	3 vs 2	-0.125	-0.475309	Proca1:chr11:78204741-78205147:+, Proca1:chr11:78205057-78205610:+, Proca1:chr11:78205429-78205763:+	Proca1	NA	NA	0.230214	NA	FALSE
459	0.550277	NA	0.5	0.5	0	TRUE	Inf	2 vs 1	0.35	2 vs 1	1	0.65	Skap1:chr11:96493272-96493775:+, Skap1:chr11:96758561-96759028:+, Skap1:chr11:96758788-96759199:+	Skap1	NA	NA	0.550277	NA	FALSE
460	0.00253285	0.0419194	0.666667	0.491851	0.174816	TRUE	0.992899	1 vs 3	0.349631	1 vs 3	0.333333	-0.016298	Tnip2:chr5:34494382-34494773:-, Tnip2:chr5:34495158-34495592:-, Tnip2:chr5:34496019-34496455:-	Tnip2	NA	NA	0.0419194	NA	FALSE
461	0.251767	0.240209	0.705882	0.53112	0.174762	TRUE	0.750826	2 vs 1	0.349524	2 vs 1	0.411765	0.0622407	Mier3:chr13:111717142-111717797:+, Mier3:chr13:111718193-111718635:+	Mier3	NA	NA	0.251767	NA	FALSE
462	0.525184	NA	0.5	0.465116	0.0348837	TRUE	Inf	2 vs 1	0.348837	2 vs 1	1	0.651163	Map10:chr8:125672305-125672946:+, Map10:chr8:125672955-125673416:+, Map10:chr8:125673636-125674142:+	Map10	NA	NA	0.525184	NA	FALSE
463	0.449462	NA	0.333333	0.27907	0.0542636	TRUE	#NAME?	1 vs 2	0.348837	2 vs 4	0	-0.348837	Pot1b:chr17:55649561-55649926:-, Pot1b:chr17:55650310-55650738:-, Pot1b:chr17:55651138-55651552:-, Pot1b:chr17:55651853-55652322:-	Pot1b	NA	NA	0.449462	NA	FALSE
464	0.00658818	0.0218987	0.668571	0.716129	-0.0475576	TRUE	Inf	1 vs 4	0.348387	1 vs 2	0.0857143	-0.262673	Zup1:chr10:33919140-33919458:-, Zup1:chr10:33925280-33925969:-, Zup1:chr10:33926197-33926722:-, Zup1:chr10:33926626-33927035:-, Zup1:chr10:33926842-33927308:-, Zup1:chr10:33927252-33927682:-	Zup1	NA	NA	0.0218987	NA	FALSE
465	0.00136971	0.0735426	0.673913	0.580247	0.0936661	TRUE	3.93183	4 vs 7	0.348027	4 vs 7	0.130435	-0.217593	H1f4:chr13:23617474-23617984:-, H1f4:chr13:23618061-23618584:-, H1f4:chr13:23618602-23619045:-, H1f4:chr13:23618902-23619352:-, H1f4:chr13:23619390-23620267:-, H1f4:chr13:23620554-23620986:-, H1f4:chr13:23621757-23622212:-	H1f4	NA	NA	0.0735426	NA	FALSE
466	0.88869	NA	0.5	0.442308	0.0576923	TRUE	#NAME?	1 vs 2	0.346154	2 vs 3	1	0.653846	Bcl6:chr16:23961308-23961799:-, Bcl6:chr16:23964997-23965389:-, Bcl6:chr16:23964938-23965943:-	Bcl6	NA	NA	0.88869	NA	FALSE
467	0.45512	NA	0.3	0.140909	0.159091	TRUE	#NAME?	2 vs 1	0.345455	3 vs 1	-0.4	-0.745455	Erich2:chr2:70540609-70540880:+, Erich2:chr2:70541716-70542101:+, Erich2:chr2:70541987-70542214:+, Erich2:chr2:70542106-70542326:+, Erich2:chr2:70543089-70543514:+	Erich2	NA	NA	0.45512	NA	FALSE
468	0.0351884	NA	0.568966	0.521513	0.0474522	TRUE	1.05131	3 vs 2	0.345442	3 vs 2	-0.310345	-0.655786	Heatr3:chr8:88171202-88172073:+, Heatr3:chr8:88171615-88172057:+, Heatr3:chr8:88173871-88174284:+	Heatr3	NA	NA	0.0351884	NA	FALSE
469	0.0892598	NA	0.269231	0.21134	0.0578906	TRUE	-1.22063	1 vs 2	0.345044	2 vs 3	-0.0384615	-0.383505	Il34:chr8:110741059-110741332:-, Il34:chr8:110741059-110741563:-, Il34:chr8:110741773-110742196:-	Il34	NA	NA	0.0892598	NA	FALSE
470	0.230173	NA	0.5	0.327731	0.172269	TRUE	2.05839	1 vs 3	0.344538	1 vs 3	0	-0.344538	Suv39h2:chr2:3455765-3456203:-, Suv39h2:chr2:3457514-3457952:-, Suv39h2:chr2:3458545-3458817:-	Suv39h2	NA	NA	0.230173	NA	FALSE
471	0.121365	0.14727	0.703704	0.531568	0.172135	TRUE	0.738556	1 vs 2	0.344271	1 vs 2	0.407407	0.0631365	Atm:chr9:53437071-53437508:-, Atm:chr9:53439096-53439529:-	Atm	NA	NA	0.14727	NA	FALSE
472	0.319682	NA	0.794118	0.62381	0.170308	TRUE	0.910811	1 vs 3	0.340616	1 vs 3	0.588235	0.247619	Zbtb43:chr2:33450287-33450650:-, Zbtb43:chr2:33452038-33452491:-, Zbtb43:chr2:33453537-33453972:-	Zbtb43	NA	NA	0.319682	NA	FALSE
473	0.255637	NA	0.777778	0.747222	0.0305556	TRUE	Inf	1 vs 3	0.338889	2 vs 3	0.444444	0.105556	Zfp141:chr7:42473338-42473737:-, Zfp141:chr7:42473634-42474137:-, Zfp141:chr7:42474285-42474710:-	Zfp141	NA	NA	0.255637	NA	FALSE
474	0.691053	NA	0.666667	0.663934	0.00273224	TRUE	Inf	2 vs 1	0.338798	2 vs 1	0.666667	0.327869	Gpc6:chr14:117974997-117975494:+, Gpc6:chr14:117976174-117976617:+, Gpc6:chr14:117979149-117979529:+	Gpc6	NA	NA	0.691053	NA	FALSE
475	0.0170143	NA	0.222222	0.0535714	0.168651	TRUE	1.61892	2 vs 1	0.337302	2 vs 1	-0.555556	-0.892857	Tmem94:chr11:115798641-115799067:+, Tmem94:chr11:115799013-115799366:+	Tmem94	NA	NA	0.0170143	NA	FALSE
476	0.0469105	0.0448422	0.596154	0.553619	0.0425345	TRUE	Inf	2 vs 1	0.337183	4 vs 3	0.307692	-0.0294906	Sema3e:chr5:14252676-14253295:+, Sema3e:chr5:14253872-14254390:+, Sema3e:chr5:14254384-14254834:+, Sema3e:chr5:14256273-14256746:+, Sema3e:chr5:14256902-14257308:+	Sema3e	NA	NA	0.0469105	NA	FALSE
477	0.23707	NA	0.823529	0.655172	0.168357	TRUE	0.898591	2 vs 1	0.336714	2 vs 1	0.647059	0.310345	Mrps2:chr2:28470059-28471071:+, Mrps2:chr2:28470759-28471206:+	Mrps2	NA	NA	0.23707	NA	FALSE
478	0.117899	NA	0.8125	0.675532	0.136968	TRUE	2.20727	2 vs 1	0.336436	2 vs 1	0.1875	-0.148936	Gpr146:chr5:139393391-139393907:+, Gpr146:chr5:139393734-139394101:+, Gpr146:chr5:139396023-139396415:+	Gpr146	NA	NA	0.117899	NA	FALSE
479	0.0377022	0.0404192	0.56	0.527599	0.0324014	TRUE	Inf	1 vs 3	0.334767	2 vs 4	0.155556	-0.179211	Slc11a2:chr15:100387892-100388250:-, Slc11a2:chr15:100388711-100389117:-, Slc11a2:chr15:100392023-100392488:-, Slc11a2:chr15:100392605-100393005:-, Slc11a2:chr15:100392808-100393381:-, Slc11a2:chr15:100394907-100395334:-	Slc11a2	NA	NA	0.0404192	NA	FALSE
480	1	NA	1	0.833333	0.166667	TRUE	Inf	1 vs 2	0.333333	1 vs 2	1	0.666667	Arg1:chr10:24915165-24915600:-, Arg1:chr10:24915432-24915855:-	Arg1	NA	NA	1	NA	FALSE
481	1	NA	1	0.833333	0.166667	TRUE	Inf	2 vs 1	0.333333	2 vs 1	1	0.666667	Best3:chr10:117027868-117028223:+, Best3:chr10:117029398-117029772:+	Best3	NA	NA	1	NA	FALSE
482	0.776295	NA	0.5	0.333333	0.166667	TRUE	0.693147	2 vs 1	0.333333	2 vs 1	0	-0.333333	Mettl24:chr10:40810685-40811146:+, Mettl24:chr10:40812295-40812747:+	Mettl24	NA	NA	0.776295	NA	FALSE
483	1	NA	1	0.833333	0.166667	TRUE	Inf	2 vs 1	0.333333	2 vs 1	1	0.666667	Nfkb2:chr19:46311694-46312055:+, Nfkb2:chr19:46311979-46312385:+	Nfkb2	NA	NA	1	NA	FALSE
484	1	NA	0.666667	0.5	0.166667	TRUE	0.693147	1 vs 2	0.333333	1 vs 2	0.333333	0	Rnf151:chr17:24715839-24716162:-, Rnf151:chr17:24716106-24716555:-	Rnf151	NA	NA	1	NA	FALSE
485	0.624234	NA	0.75	0.595238	0.154762	TRUE	Inf	1 vs 3	0.333333	1 vs 2	0	-0.333333	Frzb:chr2:80411970-80412227:-, Frzb:chr2:80411999-80412638:-, Frzb:chr2:80413027-80413467:-	Frzb	NA	NA	0.624234	NA	FALSE
486	0.0926718	NA	0.25	0.0843373	0.165663	TRUE	1.28621	2 vs 1	0.331325	2 vs 1	-0.5	-0.831325	Rbm12b2:chr4:12095860-12096326:+, Rbm12b2:chr4:12096983-12097412:+	Rbm12b2	NA	NA	0.0926718	NA	FALSE
487	0.600828	NA	0.428571	0.263158	0.165414	TRUE	0.741937	2 vs 1	0.330827	2 vs 1	-0.142857	-0.473684	9030025P20Rik:chr17:14990499-14990930:+, 9030025P20Rik:chr17:14990531-14991577:+	9030025P20Rik	NA	NA	0.600828	NA	FALSE
488	0.196442	NA	0.888889	0.723523	0.165366	TRUE	1.11744	1 vs 2	0.330732	1 vs 2	0.777778	0.447046	Pgf:chr12:85166635-85167018:-, Pgf:chr12:85167171-85167483:-	Pgf	NA	NA	0.196442	NA	FALSE
489	0.685765	NA	0.52	0.451163	0.0688372	TRUE	Inf	2 vs 1	0.330233	6 vs 4	0.4	0.0697674	Phykpl:chr11:51600969-51601092:+, Phykpl:chr11:51601020-51601303:+, Phykpl:chr11:51602714-51602973:+, Phykpl:chr11:51602671-51603288:+, Phykpl:chr11:51602902-51603291:+, Phykpl:chr11:51604079-51604512:+	Phykpl	NA	NA	0.685765	NA	FALSE
490	0.346458	NA	0.916667	0.751678	0.164989	TRUE	1.29031	1 vs 2	0.329978	1 vs 2	0.833333	0.503356	Pecr:chr1:72259143-72259504:-, Pecr:chr1:72266954-72267343:-	Pecr	NA	NA	0.346458	NA	FALSE
491	1	NA	1	0.835294	0.164706	TRUE	Inf	2 vs 1	0.329412	2 vs 1	1	0.670588	Casp8ap2:chr4:32652584-32653145:+, Casp8ap2:chr4:32652904-32653281:+	Casp8ap2	NA	NA	1	NA	FALSE
492	0.53891	NA	1	0.835443	0.164557	TRUE	Inf	2 vs 1	0.329114	2 vs 1	1	0.670886	Mad2l1:chr6:66539658-66540152:+, Mad2l1:chr6:66540604-66541097:+	Mad2l1	NA	NA	0.53891	NA	FALSE
493	0.68269	NA	0.916667	0.824324	0.0923423	TRUE	Inf	1 vs 3	0.328829	1 vs 2	0.666667	0.337838	Mreg:chr1:72159233-72159555:-, Mreg:chr1:72159327-72159798:-, Mreg:chr1:72159354-72160094:-	Mreg	NA	NA	0.68269	NA	FALSE
494	0.00706847	0.00718904	0.75	0.560086	0.189914	TRUE	#NAME?	2 vs 1	0.328797	5 vs 1	0.414634	0.0858369	Usp25:chr16:77115526-77116081:+, Usp25:chr16:77115963-77116392:+, Usp25:chr16:77116181-77116659:+, Usp25:chr16:77116456-77116626:+, Usp25:chr16:77116524-77116796:+	Usp25	NA	NA	0.00718904	NA	FALSE
495	0.385439	NA	0.571429	0.40708	0.164349	TRUE	1.60944	1 vs 3	0.328698	1 vs 3	0.142857	-0.185841	Rfc5:chr5:117378343-117378841:-, Rfc5:chr5:117379078-117379512:-, Rfc5:chr5:117386229-117386692:-	Rfc5	NA	NA	0.385439	NA	FALSE
496	0.36787	NA	0.375	0.211268	0.163732	TRUE	1.23214	1 vs 3	0.327465	1 vs 3	-0.25	-0.577465	Dync2i1:chr12:116206260-116206612:-, Dync2i1:chr12:116207001-116207420:-, Dync2i1:chr12:116207372-116207803:-	Dync2i1	NA	NA	0.36787	NA	FALSE
497	0.499651	NA	0.625	0.660131	-0.0351307	TRUE	#NAME?	3 vs 1	0.326797	4 vs 3	0.333333	0.00653595	Srcap:chr7:127522415-127522914:+, Srcap:chr7:127523158-127523606:+, Srcap:chr7:127529053-127529327:+, Srcap:chr7:127535384-127535857:+, Srcap:chr7:127560847-127561219:+	Srcap	NA	NA	0.499651	NA	FALSE
498	0.332519	NA	0.5	0.3367	0.1633	TRUE	0.678034	2 vs 1	0.326599	2 vs 1	0	-0.326599	Elp6:chr9:110320936-110321382:+, Elp6:chr9:110321725-110322106:+	Elp6	NA	NA	0.332519	NA	FALSE
499	0.375934	NA	1	0.887755	0.112245	TRUE	Inf	1 vs 2	0.326531	1 vs 2	1	0.673469	C1ql3:chr2:13001779-13002229:-, C1ql3:chr2:13003387-13003855:-, C1ql3:chr2:13004031-13004446:-	C1ql3	NA	NA	0.375934	NA	FALSE
500	0.365192	NA	0.541667	0.514768	0.0268987	TRUE	Inf	1 vs 5	0.325949	4 vs 6	0.25	-0.0759494	Kcnv1:chr15:45096083-45096475:-, Kcnv1:chr15:45105756-45106182:-, Kcnv1:chr15:45106172-45106701:-, Kcnv1:chr15:45106799-45107158:-, Kcnv1:chr15:45106755-45107441:-, Kcnv1:chr15:45107701-45108249:-, Kcnv1:chr15:45108631-45109097:-	Kcnv1	NA	NA	0.365192	NA	FALSE
501	0.178357	NA	0.888889	0.746888	0.142001	TRUE	Inf	1 vs 3	0.325265	1 vs 2	0.555556	0.23029	Cpd:chr11:76778368-76778788:-, Cpd:chr11:76779312-76779716:-, Cpd:chr11:76781944-76782349:-	Cpd	NA	NA	0.178357	NA	FALSE
502	0.000195173	NA	0.270833	0.108287	0.162546	TRUE	2.52573	3 vs 2	0.325092	3 vs 1	-0.458333	-0.783425	Cntnap5b:chr1:100485641-100486292:+, Cntnap5b:chr1:100489414-100489840:+, Cntnap5b:chr1:100490204-100490605:+	Cntnap5b	NA	NA	0.000195173	NA	FALSE
503	0.74097	NA	0.65625	0.546875	0.109375	TRUE	#NAME?	2 vs 1	0.325	4 vs 1	0.5	0.175	Alg13:chrX:144323861-144324248:+, Alg13:chrX:144324122-144324541:+, Alg13:chrX:144324165-144324996:+, Alg13:chrX:144324790-144325251:+, Alg13:chrX:144374060-144374494:+	Alg13	NA	NA	0.74097	NA	FALSE
504	0.11028	NA	0.645455	0.571525	0.0739291	TRUE	Inf	2 vs 1	0.324961	4 vs 1	0.318182	-0.00677966	Rpe:chr1:66717717-66717890:+, Rpe:chr1:66717681-66718395:+, Rpe:chr1:66718044-66718439:+, Rpe:chr1:66718249-66718839:+, Rpe:chr1:66719103-66719539:+, Rpe:chr1:66719295-66720003:+	Rpe	NA	NA	0.11028	NA	FALSE
505	0.532431	NA	1	0.837838	0.162162	TRUE	Inf	2 vs 1	0.324324	2 vs 1	1	0.675676	Zfpm2:chr15:41103378-41103827:+, Zfpm2:chr15:41104192-41104592:+	Zfpm2	NA	NA	0.532431	NA	FALSE
506	0.168849	NA	0.385965	0.257485	0.12848	TRUE	1.70079	4 vs 2	0.324299	4 vs 2	0.210526	-0.113772	Slc30a6:chr17:74423260-74423740:+, Slc30a6:chr17:74423612-74424085:+, Slc30a6:chr17:74423882-74424273:+, Slc30a6:chr17:74425931-74426308:+	Slc30a6	NA	NA	0.168849	NA	FALSE
507	0.180596	NA	0.5625	0.513889	0.0486111	TRUE	#NAME?	2 vs 1	0.324074	8 vs 3	0.25	-0.0740741	Agbl5:chr5:30895710-30896150:+, Agbl5:chr5:30898338-30898728:+, Agbl5:chr5:30898982-30899358:+, Agbl5:chr5:30899147-30899593:+, Agbl5:chr5:30898682-30899865:+, Agbl5:chr5:30899309-30899616:+, Agbl5:chr5:30903091-30903561:+, Agbl5:chr5:30905569-30905936:+, Agbl5:chr5:30906269-30906722:+	Agbl5	NA	NA	0.180596	NA	FALSE
508	0.611243	NA	0.5	0.338235	0.161765	TRUE	0.916291	3 vs 1	0.323529	3 vs 1	0	-0.323529	Mobp:chr9:120168280-120168721:+, Mobp:chr9:120173315-120173664:+, Mobp:chr9:120175715-120176097:+	Mobp	NA	NA	0.611243	NA	FALSE
509	0.247713	NA	0.714286	0.552632	0.161654	TRUE	1.52103	3 vs 1	0.323308	3 vs 1	0.428571	0.105263	Acrbp:chr6:125051117-125051559:+, Acrbp:chr6:125053816-125054252:+, Acrbp:chr6:125062878-125063324:+	Acrbp	NA	NA	0.247713	NA	FALSE
510	0.29201	NA	0.928571	0.766917	0.161654	TRUE	1.37396	1 vs 2	0.323308	1 vs 2	0.857143	0.533835	Obsl1:chr1:75485825-75486027:-, Obsl1:chr1:75496281-75496698:-	Obsl1	NA	NA	0.29201	NA	FALSE
511	0.0868792	0.155383	0.836257	0.769322	0.0669351	TRUE	1.03394	4 vs 1	0.323174	4 vs 3	0.157895	-0.165279	Tmem47:chrX:81095410-81095960:+, Tmem47:chrX:81096009-81096576:+, Tmem47:chrX:81097160-81097684:+, Tmem47:chrX:81097470-81097935:+	Tmem47	NA	NA	0.155383	NA	FALSE
512	0.26162	NA	0.5	0.405899	0.0941011	TRUE	#NAME?	2 vs 1	0.322499	4 vs 1	0.190476	-0.132022	Phka2:chrX:160590867-160591152:+, Phka2:chrX:160591165-160591915:+, Phka2:chrX:160591778-160592795:+, Phka2:chrX:160598491-160598960:+, Phka2:chrX:160600577-160600993:+	Phka2	NA	NA	0.26162	NA	FALSE
513	0.192651	NA	0.763158	0.602041	0.161117	TRUE	1.70475	3 vs 1	0.322234	3 vs 1	0.526316	0.204082	Wdr36:chr18:32865806-32865993:+, Wdr36:chr18:32865667-32866420:+, Wdr36:chr18:32866100-32866415:+	Wdr36	NA	NA	0.192651	NA	FALSE
514	0.433869	NA	0.454545	0.29375	0.160795	TRUE	0.694919	2 vs 1	0.321591	2 vs 1	-0.0909091	-0.4125	Ep300:chr15:81651018-81651427:+, Ep300:chr15:81651671-81652189:+	Ep300	NA	NA	0.433869	NA	FALSE
515	0.439147	NA	0.515152	0.405583	0.109569	TRUE	#NAME?	2 vs 1	0.321541	4 vs 2	0.454545	0.133005	Xpnpep3:chr15:81454484-81454929:+, Xpnpep3:chr15:81456239-81457146:+, Xpnpep3:chr15:81457040-81457476:+, Xpnpep3:chr15:81457159-81457495:+	Xpnpep3	NA	NA	0.439147	NA	FALSE
516	0.733059	NA	0.75	0.714286	0.0357143	TRUE	#NAME?	2 vs 1	0.321429	4 vs 2	0.75	0.428571	Nwd1:chr8:72711395-72712198:+, Nwd1:chr8:72714331-72714880:+, Nwd1:chr8:72714260-72715051:+, Nwd1:chr8:72716498-72716926:+	Nwd1	NA	NA	0.733059	NA	FALSE
517	0.00114086	NA	0.21875	0.0582147	0.160535	TRUE	1.51067	1 vs 2	0.321071	1 vs 2	-0.5625	-0.883571	Pgd:chr4:149148969-149149123:-, Pgd:chr4:149149938-149150353:-	Pgd	NA	NA	0.00114086	NA	FALSE
518	0.051467	NA	0.636364	0.625277	0.0110865	TRUE	-1.49739	2 vs 1	0.320399	3 vs 2	-0.0454545	-0.365854	Edem3:chr1:151819438-151819847:+, Edem3:chr1:151821645-151822126:+, Edem3:chr1:151821972-151822328:+	Edem3	NA	NA	0.051467	NA	FALSE
519	0.525315	NA	0.777778	0.617647	0.160131	TRUE	Inf	1 vs 2	0.320261	1 vs 3	0.555556	0.235294	Cux2:chr5:121858344-121858724:-, Cux2:chr5:121858914-121859466:-, Cux2:chr5:121860130-121860658:-	Cux2	NA	NA	0.525315	NA	FALSE
520	0.0514027	0.059581	0.686047	0.525956	0.16009	TRUE	0.879088	3 vs 1	0.32018	3 vs 1	0.372093	0.0519126	Nanos1:chr19:60756980-60757740:+, Nanos1:chr19:60757575-60758159:+, Nanos1:chr19:60759517-60759914:+	Nanos1	NA	NA	0.059581	NA	FALSE
521	0.271335	NA	0.285714	0.145985	0.139729	TRUE	1.60944	1 vs 3	0.320125	2 vs 4	-0.285714	-0.605839	Zfp94:chr7:24299927-24300280:-, Zfp94:chr7:24301133-24301492:-, Zfp94:chr7:24301335-24301714:-, Zfp94:chr7:24301747-24302205:-	Zfp94	NA	NA	0.271335	NA	FALSE
522	1	NA	1	0.84	0.16	TRUE	Inf	1 vs 2	0.32	1 vs 2	1	0.68	Igf2bp2:chr16:22059008-22059407:-, Igf2bp2:chr16:22059113-22059894:-	Igf2bp2	NA	NA	1	NA	FALSE
523	0.106281	NA	0.564516	0.465347	0.0991696	TRUE	0.999963	2 vs 1	0.319786	2 vs 1	0.193548	-0.126238	Pwwp2a:chr11:43706771-43707226:+, Pwwp2a:chr11:43721958-43722541:+, Pwwp2a:chr11:43722432-43722624:+	Pwwp2a	NA	NA	0.106281	NA	FALSE
524	0.272097	NA	0.863636	0.827014	0.0366221	TRUE	-2.13163	2 vs 3	0.31969	1 vs 2	0.727273	0.407583	Mettl4:chr17:94722589-94723018:-, Mettl4:chr17:94724078-94724512:-, Mettl4:chr17:94727022-94727438:-	Mettl4	NA	NA	0.272097	NA	FALSE
525	0.378795	NA	0.25	0.0903955	0.159605	TRUE	1.2102	1 vs 2	0.319209	1 vs 2	-0.5	-0.819209	Erf:chr7:25242549-25242927:-, Erf:chr7:25243259-25243675:-	Erf	NA	NA	0.378795	NA	FALSE
526	1	NA	1	0.840426	0.159574	TRUE	Inf	2 vs 1	0.319149	2 vs 1	1	0.680851	Dusp5:chr19:53541548-53542104:+, Dusp5:chr19:53542035-53542431:+	Dusp5	NA	NA	1	NA	FALSE
527	0.843735	NA	0.666667	0.507143	0.159524	TRUE	#NAME?	2 vs 1	0.319048	3 vs 1	0.333333	0.0142857	Limd1:chr9:123520280-123520751:+, Limd1:chr9:123520761-123521300:+, Limd1:chr9:123521153-123521603:+	Limd1	NA	NA	0.843735	NA	FALSE
528	0.34545	NA	0.861111	0.76569	0.0954207	TRUE	Inf	1 vs 3	0.318921	1 vs 2	0.444444	0.125523	Fndc3b:chr3:27416135-27416549:-, Fndc3b:chr3:27417399-27417815:-, Fndc3b:chr3:27419046-27419467:-	Fndc3b	NA	NA	0.34545	NA	FALSE
529	0.0323254	NA	0.673077	0.612927	0.0601503	TRUE	#NAME?	4 vs 1	0.317412	7 vs 5	-0.0769231	-0.394336	Ikbkg:chrX:74448517-74448986:+, Ikbkg:chrX:74449068-74449646:+, Ikbkg:chrX:74449455-74449867:+, Ikbkg:chrX:74449890-74450346:+, Ikbkg:chrX:74451135-74451583:+, Ikbkg:chrX:74453401-74453846:+, Ikbkg:chrX:74456424-74456773:+	Ikbkg	NA	NA	0.0323254	NA	FALSE
530	0.314203	0.280828	0.647059	0.488789	0.15827	TRUE	0.650986	2 vs 1	0.316539	2 vs 1	0.294118	-0.0224215	Afmid:chr11:117838637-117839061:+, Afmid:chr11:117839524-117839962:+	Afmid	NA	NA	0.314203	NA	FALSE
531	0.314203	0.280828	0.647059	0.488789	0.15827	TRUE	0.650986	2 vs 1	0.316539	2 vs 1	0.294118	-0.0224215	Gm20708:chr11:117838636-117839061:+, Gm20708:chr11:117839524-117839962:+	Gm20708	NA	NA	0.314203	NA	FALSE
532	0.500814	NA	0.55	0.471649	0.0783505	TRUE	1.20397	2 vs 1	0.316495	2 vs 1	0.6	0.283505	Zfp114:chr7:24181922-24182416:+, Zfp114:chr7:24182803-24183201:+, Zfp114:chr7:24183540-24183758:+	Zfp114	NA	NA	0.500814	NA	FALSE
533	0.124133	NA	0.230769	0.0726644	0.158105	TRUE	1.34249	2 vs 1	0.31621	2 vs 1	-0.538462	-0.854671	Gatb:chr3:85653760-85654231:+, Gatb:chr3:85654118-85654493:+	Gatb	NA	NA	0.124133	NA	FALSE
534	1	NA	1	0.842105	0.157895	TRUE	Inf	1 vs 2	0.315789	1 vs 2	1	0.684211	Aldh1l2:chr10:83487445-83487816:-, Aldh1l2:chr10:83487552-83488241:-	Aldh1l2	NA	NA	1	NA	FALSE
535	1	NA	1	0.842105	0.157895	TRUE	Inf	1 vs 2	0.315789	1 vs 2	1	0.684211	Cep85l:chr10:53273441-53273821:-, Cep85l:chr10:53277830-53278249:-	Cep85l	NA	NA	1	NA	FALSE
536	0.849329	NA	1	0.842105	0.157895	TRUE	Inf	2 vs 1	0.315789	2 vs 1	1	0.684211	Csf1r:chr18:61130313-61130982:+, Csf1r:chr18:61130749-61131184:+	Csf1r	NA	NA	0.849329	NA	FALSE
537	1	NA	1	0.842105	0.157895	TRUE	Inf	2 vs 1	0.315789	2 vs 1	1	0.684211	Mboat4:chr8:34124296-34124949:+, Mboat4:chr8:34124753-34125185:+	Mboat4	NA	NA	1	NA	FALSE
538	0.914551	NA	1	0.842105	0.157895	TRUE	Inf	1 vs 2	0.315789	1 vs 2	1	0.684211	Vax1:chr19:59164487-59165081:-, Vax1:chr19:59165402-59165882:-	Vax1	NA	NA	0.914551	NA	FALSE
539	0.131439	NA	0.333333	0.175719	0.157614	TRUE	0.852479	1 vs 2	0.315229	1 vs 2	-0.333333	-0.648562	Lmnb2:chr10:80901203-80901824:-, Lmnb2:chr10:80901336-80901702:-	Lmnb2	NA	NA	0.131439	NA	FALSE
540	0.14412	NA	0.461538	0.304245	0.157293	TRUE	0.673012	1 vs 2	0.314586	1 vs 2	-0.0769231	-0.391509	Zfp687:chr3:95006553-95006929:-, Zfp687:chr3:95006689-95007219:-	Zfp687	NA	NA	0.14412	NA	FALSE
541	0.470907	0.548642	0.8	0.642857	0.157143	TRUE	0.798508	2 vs 1	0.314286	2 vs 1	0.6	0.285714	Bhlhe22:chr3:18056467-18056940:+, Bhlhe22:chr3:18057115-18057517:+	Bhlhe22	NA	NA	0.548642	NA	FALSE
542	0.130373	0.264195	0.821429	0.66457	0.156858	TRUE	0.842328	1 vs 2	0.313717	1 vs 2	0.642857	0.32914	Ino80d:chr1:63047801-63048162:-, Ino80d:chr1:63053745-63054181:-	Ino80d	NA	NA	0.264195	NA	FALSE
543	0.650545	NA	0.285714	0.129032	0.156682	TRUE	0.993252	2 vs 1	0.313364	2 vs 1	-0.428571	-0.741935	Trip10:chr17:57263016-57263481:+, Trip10:chr17:57263345-57263735:+	Trip10	NA	NA	0.650545	NA	FALSE
544	0.222798	0.291453	0.545455	0.391489	0.153965	TRUE	1.9972	3 vs 1	0.312959	2 vs 1	0.636364	0.323404	Far2:chr6:148175764-148176200:+, Far2:chr6:148176460-148176902:+, Far2:chr6:148182336-148182758:+	Far2	NA	NA	0.291453	NA	FALSE
545	0.399845	NA	0.944444	0.788095	0.156349	TRUE	Inf	2 vs 1	0.312698	3 vs 1	0.888889	0.57619	Rbpj:chr5:53655552-53656125:+, Rbpj:chr5:53655692-53656238:+, Rbpj:chr5:53656958-53657418:+	Rbpj	NA	NA	0.399845	NA	FALSE
546	0.300334	NA	0.928571	0.772277	0.156294	TRUE	1.34373	1 vs 2	0.312588	1 vs 2	0.857143	0.544554	Man1a:chr10:53904784-53905145:-, Man1a:chr10:53906953-53907379:-	Man1a	NA	NA	0.300334	NA	FALSE
547	0.588108	NA	0.533333	0.420833	0.1125	TRUE	Inf	2 vs 1	0.3125	3 vs 1	0.2	-0.1125	2810021J22Rik:chr11:58881902-58882323:+, 2810021J22Rik:chr11:58882776-58883317:+, 2810021J22Rik:chr11:58883959-58884500:+, 2810021J22Rik:chr11:58884202-58884529:+	2810021J22Rik	NA	NA	0.588108	NA	FALSE
548	0.324143	NA	0.923077	0.766827	0.15625	TRUE	1.29443	1 vs 2	0.3125	1 vs 2	0.846154	0.533654	Siah2:chr3:58674902-58675310:-, Siah2:chr3:58675741-58676171:-	Siah2	NA	NA	0.324143	NA	FALSE
549	0.000397585	0.00977583	0.689815	0.587773	0.102041	FALSE	0.816921	4 vs 2	0.312387	4 vs 2	0.125	-0.187387	Kif3a:chr11:53600959-53601112:+, Kif3a:chr11:53601446-53602069:+, Kif3a:chr11:53602634-53603073:+, Kif3a:chr11:53603850-53604246:+	Kif3a	0.0110118	0.12643	0.00977583	0.18395	FALSE
550	0.000820509	0.0108942	0.524194	0.368032	0.156161	FALSE	0.637518	2 vs 1	0.312323	2 vs 1	0.0483871	-0.263936	Pnn:chr12:59072609-59073198:+, Pnn:chr12:59073437-59073998:+	Pnn	0.0200253	0.136049	0.0108942	0.197928	FALSE
551	0.34323	NA	0.923077	0.766917	0.15616	TRUE	1.29392	1 vs 2	0.312319	1 vs 2	0.846154	0.533835	Flt3l:chr7:45130817-45131003:-, Flt3l:chr7:45131133-45131546:-	Flt3l	NA	NA	0.34323	NA	FALSE
552	0.27258	NA	0.37037	0.21124	0.15913	TRUE	Inf	1 vs 3	0.312016	1 vs 4	-0.333333	-0.645349	Nipal2:chr15:34572799-34573079:-, Nipal2:chr15:34572972-34573402:-, Nipal2:chr15:34573124-34573650:-, Nipal2:chr15:34574863-34575279:-	Nipal2	NA	NA	0.27258	NA	FALSE
553	0.0462771	NA	0.772727	0.616751	0.155976	TRUE	0.957113	1 vs 3	0.311952	1 vs 3	0.545455	0.233503	Sestd1:chr2:77180340-77180778:-, Sestd1:chr2:77185991-77186471:-, Sestd1:chr2:77186471-77186932:-	Sestd1	NA	NA	0.0462771	NA	FALSE
554	0.0946616	NA	0.432432	0.276471	0.155962	TRUE	0.690103	2 vs 1	0.311924	2 vs 1	-0.135135	-0.447059	Msantd1:chr5:34923465-34923912:+, Msantd1:chr5:34926594-34926989:+	Msantd1	NA	NA	0.0946616	NA	FALSE
555	0.102587	NA	0.83871	0.682848	0.155862	TRUE	0.881768	2 vs 1	0.311724	2 vs 1	0.677419	0.365696	Thap12:chr7:98716964-98717407:+, Thap12:chr7:98717662-98718120:+	Thap12	NA	NA	0.102587	NA	FALSE
556	0.350104	NA	0.672727	0.529317	0.14341	TRUE	Inf	1 vs 2	0.311428	1 vs 6	0.363636	0.0522088	Rnf217:chr10:31493180-31493550:-, Rnf217:chr10:31494114-31494680:-, Rnf217:chr10:31494565-31495379:-, Rnf217:chr10:31499846-31500487:-, Rnf217:chr10:31500195-31500627:-, Rnf217:chr10:31501795-31502314:-	Rnf217	NA	NA	0.350104	NA	FALSE
557	1	NA	0.666667	0.511111	0.155556	TRUE	0.648695	2 vs 1	0.311111	2 vs 1	0.333333	0.0222222	Zfp626:chr7:27820566-27820988:+, Zfp626:chr7:27822527-27822973:+	Zfp626	NA	NA	1	NA	FALSE
558	0.0495284	0.0175179	0.92	0.829482	0.0905179	TRUE	Inf	2 vs 1	0.311076	6 vs 5	0.58	0.268924	Slf2:chr19:44980513-44980954:+, Slf2:chr19:44982043-44982394:+, Slf2:chr19:44981913-44982431:+, Slf2:chr19:44982126-44982689:+, Slf2:chr19:44982621-44983135:+, Slf2:chr19:44983441-44983785:+	Slf2	NA	NA	0.0495284	NA	FALSE
559	0.390606	NA	0.5	0.371508	0.128492	TRUE	0.840783	2 vs 3	0.310455	2 vs 3	0.142857	-0.167598	Relb:chr7:19604860-19605031:-, Relb:chr7:19604613-19605299:-, Relb:chr7:19606155-19606589:-	Relb	NA	NA	0.390606	NA	FALSE
560	0.959805	NA	0.5	0.344828	0.155172	TRUE	0.641854	2 vs 1	0.310345	2 vs 1	0	-0.310345	Dusp18:chr11:3900424-3900915:+, Dusp18:chr11:3900936-3901296:+	Dusp18	NA	NA	0.959805	NA	FALSE
561	0.42411	NA	1	0.84492	0.15508	TRUE	Inf	1 vs 2	0.31016	1 vs 2	1	0.68984	Akap17b:chrX:36608164-36608706:-, Akap17b:chrX:36608970-36609377:-	Akap17b	NA	NA	0.42411	NA	FALSE
562	0.0746017	0.178546	0.56	0.563881	-0.0038814	TRUE	2.41022	1 vs 2	0.310081	1 vs 2	0.24	-0.0700809	Atp1a2:chr1:172271651-172272053:-, Atp1a2:chr1:172272441-172272873:-, Atp1a2:chr1:172272911-172273380:-, Atp1a2:chr1:172273987-172274388:-, Atp1a2:chr1:172274449-172274790:-, Atp1a2:chr1:172274642-172274755:-	Atp1a2	NA	NA	0.178546	NA	FALSE
563	0.607602	NA	0.785714	0.677083	0.108631	TRUE	Inf	1 vs 3	0.309524	1 vs 2	0.142857	-0.166667	Iba57:chr11:59155369-59155687:-, Iba57:chr11:59157379-59157772:-, Iba57:chr11:59157218-59158093:-	Iba57	NA	NA	0.607602	NA	FALSE
564	0.636595	NA	1	0.845361	0.154639	TRUE	Inf	1 vs 2	0.309278	1 vs 3	1	0.690722	Dhtkd1:chr2:5896069-5896615:-, Dhtkd1:chr2:5896485-5896973:-, Dhtkd1:chr2:5897735-5898144:-	Dhtkd1	NA	NA	0.636595	NA	FALSE
565	0.283121	0.430479	0.516667	0.55323	-0.036563	TRUE	-1.61335	1 vs 2	0.30925	2 vs 3	-0.133333	-0.442584	Gpr137b:chr13:13353441-13353733:-, Gpr137b:chr13:13353468-13353945:-, Gpr137b:chr13:13357534-13358047:-, Gpr137b:chr13:13359053-13359479:-, Gpr137b:chr13:13360868-13361251:-	Gpr137b	NA	NA	0.430479	NA	FALSE
566	0.364559	NA	1	0.845671	0.154329	TRUE	Inf	1 vs 2	0.308657	1 vs 2	1	0.691343	Trpc5:chrX:144377554-144377995:-, Trpc5:chrX:144381569-144382063:-	Trpc5	NA	NA	0.364559	NA	FALSE
567	0.419225	0.222257	0.769231	0.60398	0.165251	TRUE	#NAME?	2 vs 1	0.308611	4 vs 1	0.538462	0.229851	Zfp790:chr7:29830578-29831085:+, Zfp790:chr7:29830942-29831319:+, Zfp790:chr7:29831245-29831513:+, Zfp790:chr7:29831649-29832115:+	Zfp790	NA	NA	0.419225	NA	FALSE
568	0.741816	NA	0.733333	0.617117	0.116216	TRUE	Inf	1 vs 4	0.308108	2 vs 3	0.2	-0.108108	Scfd2:chr5:74204809-74205163:-, Scfd2:chr5:74205201-74205734:-, Scfd2:chr5:74206025-74206445:-, Scfd2:chr5:74456103-74456859:-	Scfd2	NA	NA	0.741816	NA	FALSE
569	0.0334109	NA	0.386364	0.232489	0.153875	TRUE	0.731687	1 vs 2	0.30775	1 vs 2	-0.227273	-0.535022	Zfp593:chr4:134243289-134243656:-, Zfp593:chr4:134244615-134244982:-	Zfp593	NA	NA	0.0334109	NA	FALSE
570	0.148702	0.167284	0.62069	0.467245	0.153445	TRUE	0.623686	2 vs 1	0.30689	2 vs 1	0.241379	-0.0655106	Nefl:chr14:68087487-68087962:+, Nefl:chr14:68088702-68089096:+	Nefl	NA	NA	0.167284	NA	FALSE
571	0.333476	NA	0.383333	0.39627	-0.0129371	TRUE	-1.25768	4 vs 2	0.306643	2 vs 1	0.45	0.143357	Wdcp:chr12:4852476-4852976:+, Wdcp:chr12:4859002-4859211:+, Wdcp:chr12:4858826-4859321:+, Wdcp:chr12:4859678-4860061:+	Wdcp	NA	NA	0.333476	NA	FALSE
572	0.161967	NA	0.5	0.346741	0.153259	TRUE	0.633397	2 vs 1	0.306519	2 vs 1	0	-0.306519	Fmn2:chr1:174821675-174822118:+, Fmn2:chr1:174822336-174822741:+	Fmn2	NA	NA	0.161967	NA	FALSE
573	0.766808	NA	1	0.846939	0.153061	TRUE	Inf	2 vs 1	0.306122	2 vs 1	1	0.693878	Tigd5:chr15:75911399-75912180:+, Tigd5:chr15:75911793-75912188:+	Tigd5	NA	NA	0.766808	NA	FALSE
574	0.522484	0.605753	0.545455	0.392405	0.153049	TRUE	0.619535	2 vs 1	0.306099	2 vs 1	0.0909091	-0.21519	Pcdhb10:chr18:37414121-37414558:+, Pcdhb10:chr18:37416349-37416721:+	Pcdhb10	NA	NA	0.605753	NA	FALSE
575	0.474771	NA	0.85	0.69697	0.15303	TRUE	1.02962	3 vs 1	0.306061	3 vs 1	0.7	0.393939	Snx9:chr17:5930377-5930894:+, Snx9:chr17:5930685-5931067:+, Snx9:chr17:5931572-5932005:+	Snx9	NA	NA	0.474771	NA	FALSE
576	0.890805	NA	1	0.870588	0.129412	TRUE	Inf	3 vs 1	0.305882	3 vs 2	1	0.694118	Fgf10:chr13:118789548-118789925:+, Fgf10:chr13:118791475-118791958:+, Fgf10:chr13:118791741-118792154:+	Fgf10	NA	NA	0.890805	NA	FALSE
577	0.0800931	NA	0.272727	0.146739	0.125988	TRUE	#NAME?	2 vs 1	0.305336	3 vs 2	0.272727	-0.0326087	Pnpt1:chr11:29161281-29161714:+, Pnpt1:chr11:29161732-29162667:+, Pnpt1:chr11:29162161-29162487:+	Pnpt1	NA	NA	0.0800931	NA	FALSE
578	0.274172	NA	0.25	0.237288	0.0127119	TRUE	#NAME?	3 vs 1	0.305085	2 vs 1	0	-0.305085	Pcdhb7:chr18:37344397-37344846:+, Pcdhb7:chr18:37344809-37345254:+, Pcdhb7:chr18:37347419-37347859:+	Pcdhb7	NA	NA	0.274172	NA	FALSE
579	6.03199e-171	1.6558e-47	0.351994	0.257311	0.0946827	FALSE	1.05602	3 vs 1	0.304747	2 vs 1	0.221158	-0.0835892	Calm1:chr12:100206351-100206466:+, Calm1:chr12:100206044-100207181:+, Calm1:chr12:100206946-100207361:+, Calm1:chr12:100209425-100209824:+	Calm1	1.48688e-167	3.51194e-44	1.6558e-47	4.08154e-44	TRUE
580	0.00512846	0.0154523	0.563776	0.457317	0.106458	FALSE	0.959871	5 vs 2	0.304629	5 vs 2	-0.0612245	-0.365854	Ndufaf7:chr17:78946308-78946542:+, Ndufaf7:chr17:78946811-78947188:+, Ndufaf7:chr17:78946945-78947442:+, Ndufaf7:chr17:78947318-78947526:+, Ndufaf7:chr17:78947551-78948056:+	Ndufaf7	0.0755606	0.171104	0.0154523	0.24261	FALSE
581	0.966187	NA	0.5	0.421739	0.0782609	TRUE	#NAME?	2 vs 1	0.304348	6 vs 2	0.5	0.195652	Zfp607a:chr7:27880439-27880600:+, Zfp607a:chr7:27880136-27880906:+, Zfp607a:chr7:27882769-27882986:+, Zfp607a:chr7:27886765-27887207:+, Zfp607a:chr7:27887661-27888145:+, Zfp607a:chr7:27888842-27889328:+	Zfp607a	NA	NA	0.966187	NA	FALSE
582	0.110428	0.144686	0.777778	0.7625	0.0152778	TRUE	Inf	1 vs 4	0.304167	3 vs 4	0.266667	-0.0375	Lsm11:chr11:45928263-45928601:-, Lsm11:chr11:45930663-45931059:-, Lsm11:chr11:45930951-45931519:-, Lsm11:chr11:45933502-45933903:-	Lsm11	NA	NA	0.144686	NA	FALSE
583	0.705638	NA	0.7	0.632287	0.067713	TRUE	Inf	1 vs 3	0.303812	1 vs 3	0.25	-0.0538117	Trdmt1:chr2:13507669-13508110:-, Trdmt1:chr2:13507819-13507988:-, Trdmt1:chr2:13508954-13509377:-, Trdmt1:chr2:13510099-13510541:-, Trdmt1:chr2:13510549-13511190:-, Trdmt1:chr2:13511038-13511559:-	Trdmt1	NA	NA	0.705638	NA	FALSE
584	0.0484647	0.0731488	0.431818	0.28	0.151818	TRUE	0.670025	2 vs 1	0.303636	2 vs 1	-0.136364	-0.44	Trim33:chr3:103355175-103355596:+, Trim33:chr3:103358348-103358823:+	Trim33	NA	NA	0.0731488	NA	FALSE
585	0.483755	NA	0.9375	0.786982	0.150518	TRUE	Inf	2 vs 1	0.301036	3 vs 1	0.875	0.573964	Galnt10:chr11:57726505-57726965:+, Galnt10:chr11:57785677-57786112:+, Galnt10:chr11:57787102-57787514:+	Galnt10	NA	NA	0.483755	NA	FALSE
586	0.739334	NA	0.833333	0.733333	0.1	TRUE	Inf	1 vs 3	0.3	2 vs 3	0.5	0.2	Cast:chr13:74692366-74692752:-, Cast:chr13:74694162-74694674:-, Cast:chr13:74694587-74694925:-, Cast:chr13:74695852-74695977:-	Cast	NA	NA	0.739334	NA	FALSE
587	0.691722	NA	1	0.85	0.15	TRUE	Inf	1 vs 2	0.3	1 vs 2	1	0.7	Zdhhc15:chrX:104536969-104537348:-, Zdhhc15:chrX:104538366-104538971:-, Zdhhc15:chrX:104538859-104539270:-	Zdhhc15	NA	NA	0.691722	NA	FALSE
588	0.260986	NA	0.9	0.75	0.15	TRUE	1.09861	1 vs 2	0.3	1 vs 2	0.8	0.5	Htr6:chr4:139059689-139060059:-, Htr6:chr4:139061161-139061607:-	Htr6	NA	NA	0.260986	NA	FALSE
589	0.281637	NA	0.633333	0.632212	0.00112179	TRUE	-1.15117	2 vs 1	0.299679	3 vs 2	0.333333	0.0336538	Ncoa3:chr2:166070516-166070999:+, Ncoa3:chr2:166071064-166071522:+, Ncoa3:chr2:166072855-166073242:+	Ncoa3	NA	NA	0.281637	NA	FALSE
590	0.847697	NA	0.6	0.450549	0.149451	TRUE	0.603916	1 vs 2	0.298901	1 vs 2	0.2	-0.0989011	Slc1a3:chr15:8634119-8634483:-, Slc1a3:chr15:8634665-8635129:-	Slc1a3	NA	NA	0.847697	NA	FALSE
591	0.424992	NA	0.51087	0.512431	-0.00156137	TRUE	-1.16971	4 vs 3	0.298583	3 vs 2	0.652174	0.353591	Cflar:chr1:58732839-58733265:+, Cflar:chr1:58754758-58755182:+, Cflar:chr1:58757088-58757331:+, Cflar:chr1:58756871-58757517:+, Cflar:chr1:58758486-58758934:+	Cflar	NA	NA	0.424992	NA	FALSE
592	0.248058	NA	0.566667	0.388128	0.178539	TRUE	2.07944	1 vs 4	0.29726	1 vs 3	-0.1	-0.39726	Morc4:chrX:139818631-139818996:-, Morc4:chrX:139821666-139822004:-, Morc4:chrX:139821745-139822341:-, Morc4:chrX:139821918-139822213:-	Morc4	NA	NA	0.248058	NA	FALSE
593	0.0325661	0.0355423	0.482143	0.333524	0.148619	TRUE	0.788227	2 vs 3	0.297238	1 vs 3	-0.0357143	-0.332952	Rab3ip:chr10:116905735-116906146:-, Rab3ip:chr10:116906495-116906850:-, Rab3ip:chr10:116906715-116907146:-	Rab3ip	NA	NA	0.0355423	NA	FALSE
594	0.00249938	0.00268657	0.544643	0.396269	0.148374	FALSE	0.600082	1 vs 2	0.296747	1 vs 2	0.0892857	-0.207461	Arl16:chr11:120464830-120465243:-, Arl16:chr11:120465296-120465817:-	Arl16	0.0456369	0.0593563	0.00268657	0.0752544	FALSE
595	5.03856e-05	0.0493918	0.48	0.374436	0.105564	TRUE	Inf	1 vs 2	0.296491	1 vs 4	-0.466667	-0.763158	Flvcr1:chr1:190999510-190999912:-, Flvcr1:chr1:191000323-191000874:-, Flvcr1:chr1:191004066-191004529:-, Flvcr1:chr1:191005785-191006220:-, Flvcr1:chr1:191006513-191006950:-, Flvcr1:chr1:191024852-191025280:-	Flvcr1	NA	NA	0.0493918	NA	FALSE
596	0.472021	NA	0.166667	0.0185185	0.148148	TRUE	2.36085	1 vs 2	0.296296	1 vs 2	-0.666667	-0.962963	Zfp975:chr7:42659716-42660675:-, Zfp975:chr7:42660079-42660467:-	Zfp975	NA	NA	0.472021	NA	FALSE
597	0.336749	NA	0.222222	0.0744681	0.147754	TRUE	1.26724	2 vs 1	0.295508	2 vs 1	-0.555556	-0.851064	Alkbh4:chr5:136141235-136141641:+, Alkbh4:chr5:136141070-136141851:+	Alkbh4	NA	NA	0.336749	NA	FALSE
598	0.0886822	NA	0.72449	0.666667	0.0578231	TRUE	-0.74444	2 vs 3	0.295469	1 vs 2	0.0816327	-0.213836	Gpd1l:chr9:114899339-114899707:-, Gpd1l:chr9:114899701-114900155:-, Gpd1l:chr9:114903312-114903704:-	Gpd1l	NA	NA	0.0886822	NA	FALSE
599	0.649729	NA	0.5	0.363636	0.136364	TRUE	1.67398	1 vs 4	0.295455	1 vs 4	0	-0.295455	Ermn:chr2:58045113-58045273:-, Ermn:chr2:58045113-58045524:-, Ermn:chr2:58046436-58046926:-, Ermn:chr2:58046883-58047357:-	Ermn	NA	NA	0.649729	NA	FALSE
600	0.437259	NA	0.416667	0.269036	0.147631	TRUE	0.663049	2 vs 1	0.295262	2 vs 1	-0.166667	-0.461929	2610021A01Rik:chr7:41628136-41628582:+, 2610021A01Rik:chr7:41630275-41630703:+	2610021A01Rik	NA	NA	0.437259	NA	FALSE
601	0.417824	NA	0.3	0.15261	0.14739	TRUE	0.866974	1 vs 2	0.294779	1 vs 2	-0.4	-0.694779	Plcd3:chr11:103069478-103069905:-, Plcd3:chr11:103070250-103070673:-	Plcd3	NA	NA	0.417824	NA	FALSE
602	0.773563	NA	0.7	0.552632	0.147368	TRUE	0.836248	1 vs 3	0.294737	1 vs 3	0.4	0.105263	Gm12216:chr11:53784729-53785270:-, Gm12216:chr11:53785441-53785901:-, Gm12216:chr11:53812902-53813337:-	Gm12216	NA	NA	0.773563	NA	FALSE
603	0.30638	NA	0.375	0.228155	0.146845	TRUE	0.707931	1 vs 2	0.293689	1 vs 2	-0.25	-0.543689	Cln3:chr7:126571334-126571783:-, Cln3:chr7:126572034-126572419:-	Cln3	NA	NA	0.30638	NA	FALSE
604	0.24949	NA	1	0.853242	0.146758	TRUE	Inf	2 vs 1	0.293515	2 vs 1	1	0.706485	Cdk19:chr10:40481710-40482153:+, Cdk19:chr10:40483431-40483818:+	Cdk19	NA	NA	0.24949	NA	FALSE
605	0.796454	NA	0.875	0.775862	0.0991379	TRUE	Inf	1 vs 3	0.293103	1 vs 2	0.5	0.206897	Clcnkb:chr4:141402910-141403066:-, Clcnkb:chr4:141404343-141404672:-, Clcnkb:chr4:141404592-141404986:-	Clcnkb	NA	NA	0.796454	NA	FALSE
606	0.220394	NA	0.833333	0.783721	0.0496124	TRUE	-1.59215	2 vs 1	0.29247	3 vs 2	0.47619	0.183721	Bach2:chr4:32580332-32580915:+, Bach2:chr4:32580845-32581314:+, Bach2:chr4:32585645-32586108:+	Bach2	NA	NA	0.220394	NA	FALSE
607	0.893311	NA	1	0.869231	0.130769	TRUE	Inf	1 vs 2	0.292308	1 vs 2	1	0.707692	Rassf4:chr6:116632958-116633361:-, Rassf4:chr6:116634604-116634929:-, Rassf4:chr6:116634553-116635162:-	Rassf4	NA	NA	0.893311	NA	FALSE
608	0.687139	NA	0.428571	0.282443	0.146129	TRUE	0.644695	2 vs 1	0.292257	2 vs 1	-0.142857	-0.435115	Ggnbp1:chr17:27022193-27022559:+, Ggnbp1:chr17:27036028-27036418:+	Ggnbp1	NA	NA	0.687139	NA	FALSE
609	0.651918	NA	0.8	0.692982	0.107018	TRUE	#NAME?	2 vs 1	0.291228	3 vs 2	0.8	0.508772	Fzd4:chr7:89409030-89409432:+, Fzd4:chr7:89411963-89412366:+, Fzd4:chr7:89412738-89413158:+	Fzd4	NA	NA	0.651918	NA	FALSE
610	0.169526	NA	0.8	0.717172	0.0828283	TRUE	Inf	1 vs 4	0.290909	3 vs 4	0.2	-0.0909091	Abraxas1:chr5:100804802-100805167:-, Abraxas1:chr5:100805155-100805540:-, Abraxas1:chr5:100805852-100806232:-, Abraxas1:chr5:100805414-100806147:-, Abraxas1:chr5:100805732-100806106:-	Abraxas1	NA	NA	0.169526	NA	FALSE
611	0.103007	0.240551	0.619048	0.473684	0.145363	TRUE	0.590868	1 vs 2	0.290727	1 vs 2	0.238095	-0.0526316	1110059G10Rik:chr9:122947488-122947917:-, 1110059G10Rik:chr9:122947608-122948337:-	1110059G10Rik	NA	NA	0.240551	NA	FALSE
612	0.204446	NA	0.947368	0.802292	0.145076	TRUE	1.48969	2 vs 1	0.290152	2 vs 1	0.894737	0.604585	Cnbd2:chr2:156356784-156357081:+, Cnbd2:chr2:156375239-156375638:+	Cnbd2	NA	NA	0.204446	NA	FALSE
613	1	NA	1	0.855072	0.144928	TRUE	Inf	2 vs 1	0.289855	2 vs 1	1	0.710145	Fank1:chr7:133880525-133880830:+, Fank1:chr7:133881146-133881532:+	Fank1	NA	NA	1	NA	FALSE
614	0.0301517	0.021181	0.742537	0.669192	0.0733454	FALSE	1.27254	4 vs 5	0.289748	1 vs 3	0.343284	0.0535354	Nol4:chr18:22693154-22693462:-, Nol4:chr18:22693358-22693856:-, Nol4:chr18:22693328-22693730:-, Nol4:chr18:22694147-22694963:-, Nol4:chr18:22694470-22694793:-	Nol4	0.2384	0.197627	0.0301517	0.345957	FALSE
615	0.20071	NA	0.869565	0.725248	0.144318	TRUE	0.926478	2 vs 1	0.288635	2 vs 1	0.73913	0.450495	Atg4c:chr4:99259215-99259788:+, Atg4c:chr4:99259538-99259790:+	Atg4c	NA	NA	0.20071	NA	FALSE
616	0.11659	0.119635	0.797619	0.653052	0.144567	FALSE	Inf	1 vs 4	0.288212	1 vs 5	0.52381	0.235598	Fbxo45:chr16:32230107-32230472:-, Fbxo45:chr16:32230996-32231363:-, Fbxo45:chr16:32231084-32231846:-, Fbxo45:chr16:32231674-32232097:-, Fbxo45:chr16:32231568-32231956:-	Fbxo45	0.487935	0.513654	0.119635	0.653694	FALSE
617	0.28141	0.531392	0.452381	0.434783	0.0175983	TRUE	-1.5294	1 vs 2	0.288199	2 vs 3	-0.285714	-0.573913	Homez:chr14:54852670-54853107:-, Homez:chr14:54853728-54854152:-, Homez:chr14:54855514-54855896:-, Homez:chr14:54856673-54856938:-	Homez	NA	NA	0.531392	NA	FALSE
618	0.26869	0.442224	0.478261	0.334302	0.143959	TRUE	0.793231	2 vs 3	0.287917	1 vs 3	-0.0434783	-0.331395	Gk:chrX:85702561-85702880:-, Gk:chrX:85702590-85703014:-, Gk:chrX:85703134-85703749:-	Gk	NA	NA	0.442224	NA	FALSE
619	0.267739	NA	0.770833	0.683845	0.0869888	TRUE	Inf	3 vs 1	0.2875	3 vs 2	0.6875	0.4	Lin7a:chr10:107411882-107412274:+, Lin7a:chr10:107419923-107420360:+, Lin7a:chr10:107421088-107421530:+, Lin7a:chr10:107424756-107425143:+	Lin7a	NA	NA	0.267739	NA	FALSE
620	0.197326	NA	0.907407	0.806011	0.101396	TRUE	0.9618	3 vs 2	0.287189	3 vs 2	0.740741	0.453552	Suz12:chr11:80033158-80033555:+, Suz12:chr11:80033579-80034005:+, Suz12:chr11:80033772-80034140:+	Suz12	NA	NA	0.197326	NA	FALSE
621	1	NA	1	0.857143	0.142857	TRUE	Inf	1 vs 2	0.285714	1 vs 2	1	0.714286	Angpt1:chr15:42424667-42425062:-, Angpt1:chr15:42424859-42425362:-	Angpt1	NA	NA	1	NA	FALSE
622	1	NA	1	0.857143	0.142857	TRUE	Inf	1 vs 2	0.285714	1 vs 2	1	0.714286	Axl:chr7:25757220-25757640:-, Axl:chr7:25757390-25758195:-	Axl	NA	NA	1	NA	FALSE
623	1	NA	1	0.857143	0.142857	TRUE	Inf	1 vs 2	0.285714	1 vs 2	1	0.714286	Cstdc2:chr2:148844130-148844431:-, Cstdc2:chr2:148846699-148847042:-	Cstdc2	NA	NA	1	NA	FALSE
624	1	NA	1	0.857143	0.142857	TRUE	Inf	1 vs 2	0.285714	1 vs 2	1	0.714286	Notum:chr11:120652580-120652917:-, Notum:chr11:120653716-120654157:-	Notum	NA	NA	1	NA	FALSE
625	1	NA	1	0.857143	0.142857	TRUE	Inf	1 vs 2	0.285714	1 vs 2	1	0.714286	Tceanc:chrX:166499808-166500191:-, Tceanc:chrX:166500562-166500921:-	Tceanc	NA	NA	1	NA	FALSE
626	0.0831694	NA	0.1875	0.140479	0.0470213	TRUE	-1.16315	3 vs 2	0.28486	2 vs 1	-0.25	-0.53486	Coa7:chr4:108338335-108338806:+, Coa7:chr4:108339677-108340186:+, Coa7:chr4:108340205-108340817:+, Coa7:chr4:108341161-108341657:+	Coa7	NA	NA	0.0831694	NA	FALSE
627	0.0024162	0.0153389	0.55102	0.457576	0.0934447	TRUE	1.60503	3 vs 2	0.283488	3 vs 2	-0.306122	-0.58961	Shank2:chr7:144423617-144424192:+, Shank2:chr7:144424104-144424529:+, Shank2:chr7:144425269-144425809:+, Shank2:chr7:144425645-144426054:+	Shank2	NA	NA	0.0153389	NA	FALSE
628	0.0121892	0.0294979	0.550725	0.409091	0.141634	TRUE	0.571324	1 vs 2	0.283267	1 vs 2	0.101449	-0.181818	Rxfp1:chr3:79641604-79641990:-, Rxfp1:chr3:79642078-79642524:-	Rxfp1	NA	NA	0.0294979	NA	FALSE
629	0.101414	NA	0.382353	0.247331	0.135022	TRUE	1.72144	3 vs 1	0.283232	2 vs 1	0.176471	-0.106762	Ercc8:chr13:108194115-108194558:+, Ercc8:chr13:108194578-108195047:+, Ercc8:chr13:108198882-108199284:+	Ercc8	NA	NA	0.101414	NA	FALSE
630	0.730108	NA	0.772727	0.649194	0.123534	TRUE	#NAME?	2 vs 1	0.282991	5 vs 4	0.363636	0.0806452	Zfp516:chr18:83002331-83002753:+, Zfp516:chr18:83003113-83003520:+, Zfp516:chr18:83003606-83004098:+, Zfp516:chr18:83004485-83004926:+, Zfp516:chr18:83004865-83005346:+	Zfp516	NA	NA	0.730108	NA	FALSE
631	0.813431	NA	0.777778	0.672316	0.105461	TRUE	Inf	1 vs 3	0.282486	1 vs 3	0.333333	0.0508475	Arhgap42:chr9:8994290-8994608:-, Arhgap42:chr9:8994433-8995037:-, Arhgap42:chr9:8996684-8997150:-, Arhgap42:chr9:9147313-9147714:-	Arhgap42	NA	NA	0.813431	NA	FALSE
632	5.5469e-07	1.65955e-05	0.679167	0.568577	0.11059	FALSE	0.781848	3 vs 1	0.282462	3 vs 2	0.0916667	-0.190795	Cntnap2:chr6:47298869-47299446:+, Cntnap2:chr6:47299225-47299750:+, Cntnap2:chr6:47303809-47304213:+	Cntnap2	4.0215e-05	0.0011733	1.65955e-05	0.00151511	TRUE
633	0.305296	NA	0.352941	0.211765	0.141176	TRUE	0.708185	1 vs 2	0.282353	1 vs 2	-0.294118	-0.576471	Pola2:chr19:5940541-5940882:-, Pola2:chr19:5941117-5941316:-	Pola2	NA	NA	0.305296	NA	FALSE
634	0.0771776	NA	0.5	0.358852	0.141148	TRUE	1.29248	3 vs 1	0.282297	3 vs 1	0	-0.282297	Nif3l1:chr1:58461132-58461569:+, Nif3l1:chr1:58461879-58462337:+, Nif3l1:chr1:58463153-58463594:+	Nif3l1	NA	NA	0.0771776	NA	FALSE
635	0.299716	NA	1	0.858921	0.141079	TRUE	Inf	1 vs 2	0.282158	1 vs 2	1	0.717842	Fermt2:chr14:45458792-45459169:-, Fermt2:chr14:45459706-45460098:-	Fermt2	NA	NA	0.299716	NA	FALSE
636	0.937026	NA	1	0.859031	0.140969	TRUE	Inf	1 vs 2	0.281938	1 vs 2	1	0.718062	Nog:chr11:89300627-89301007:-, Nog:chr11:89300944-89301450:-	Nog	NA	NA	0.937026	NA	FALSE
637	0.334975	NA	0.916667	0.799363	0.117304	TRUE	Inf	2 vs 1	0.281316	2 vs 1	0.166667	-0.11465	Megf11:chr9:64700580-64701022:+, Megf11:chr9:64706549-64707021:+, Megf11:chr9:64708821-64709205:+	Megf11	NA	NA	0.334975	NA	FALSE
638	0.964321	NA	1	0.859375	0.140625	TRUE	Inf	2 vs 1	0.28125	2 vs 1	1	0.71875	N4bp2:chr5:65826505-65826911:+, N4bp2:chr5:65829737-65830108:+	N4bp2	NA	NA	0.964321	NA	FALSE
639	0.200433	0.0890237	0.75	0.691249	0.0587512	TRUE	Inf	2 vs 1	0.280236	4 vs 3	0	-0.280236	Il1rap:chr16:26717345-26717792:+, Il1rap:chr16:26723249-26723719:+, Il1rap:chr16:26723956-26724389:+, Il1rap:chr16:26724677-26725238:+	Il1rap	NA	NA	0.200433	NA	FALSE
640	0.945317	NA	0.6	0.553846	0.0461538	TRUE	Inf	2 vs 1	0.28022	5 vs 3	0.5	0.21978	Htr5a:chr5:27852121-27852336:+, Htr5a:chr5:27852762-27853258:+, Htr5a:chr5:27853180-27853765:+, Htr5a:chr5:27853380-27853684:+, Htr5a:chr5:27854044-27854452:+, Htr5a:chr5:27854660-27855088:+	Htr5a	NA	NA	0.945317	NA	FALSE
641	0.578389	NA	0.62963	0.561519	0.0681105	TRUE	Inf	1 vs 2	0.279661	1 vs 4	0.5	0.220339	Wwp1:chr4:19608212-19608808:-, Wwp1:chr4:19608849-19609619:-, Wwp1:chr4:19609169-19609529:-, Wwp1:chr4:19610162-19610606:-, Wwp1:chr4:19610468-19611113:-, Wwp1:chr4:19611347-19611768:-, Wwp1:chr4:19611519-19611865:-	Wwp1	NA	NA	0.578389	NA	FALSE
642	0.730439	NA	0.714286	0.574586	0.1397	TRUE	0.615705	2 vs 1	0.2794	2 vs 1	0.428571	0.149171	Rmdn2:chr17:79681619-79682123:+, Rmdn2:chr17:79682432-79682876:+	Rmdn2	NA	NA	0.730439	NA	FALSE
643	0.00446288	0.0330663	0.825843	0.686187	0.139655	FALSE	1.14271	3 vs 1	0.279311	3 vs 1	0.651685	0.372375	Rab8a:chr8:72179946-72180321:+, Rab8a:chr8:72180417-72180920:+, Rab8a:chr8:72180884-72181355:+	Rab8a	0.0698657	0.255962	0.0330663	0.360657	FALSE
644	0.33034	NA	0.933333	0.79397	0.139363	TRUE	1.29003	2 vs 1	0.278727	2 vs 1	0.866667	0.58794	Eif2ak4:chr2:118427822-118428238:+, Eif2ak4:chr2:118474900-118475263:+	Eif2ak4	NA	NA	0.33034	NA	FALSE
645	0.274985	0.501672	0.413793	0.326183	0.0876097	TRUE	0.658885	2 vs 1	0.278362	2 vs 1	0.241379	-0.0369822	Slc35b2:chr17:45565675-45566097:+, Slc35b2:chr17:45567313-45567698:+, Slc35b2:chr17:45567171-45567859:+	Slc35b2	NA	NA	0.501672	NA	FALSE
646	0.0938704	0.762017	0.605556	0.523551	0.0820048	TRUE	1.13498	4 vs 2	0.277899	3 vs 2	0.533333	0.255435	Cntn4:chr6:106673051-106673462:+, Cntn4:chr6:106673888-106674340:+, Cntn4:chr6:106698897-106699386:+, Cntn4:chr6:106699776-106700135:+	Cntn4	NA	NA	0.762017	NA	FALSE
647	0.566136	NA	0.252174	0.266893	-0.0147191	TRUE	#NAME?	1 vs 2	0.277847	5 vs 6	0.26087	-0.0169779	Cdk13:chr13:17711619-17712030:-, Cdk13:chr13:17713531-17714029:-, Cdk13:chr13:17715912-17716330:-, Cdk13:chr13:17716227-17716620:-, Cdk13:chr13:17717442-17717711:-, Cdk13:chr13:17717857-17718292:-	Cdk13	NA	NA	0.566136	NA	FALSE
648	0.820438	NA	1	0.861111	0.138889	TRUE	Inf	1 vs 2	0.277778	1 vs 3	1	0.722222	Plch1:chr3:63696231-63696559:-, Plch1:chr3:63696296-63696843:-, Plch1:chr3:63696964-63697422:-	Plch1	NA	NA	0.820438	NA	FALSE
649	0.27123	NA	0.558824	0.43133	0.127493	TRUE	1.40142	1 vs 2	0.277455	1 vs 2	0.470588	0.193133	Tceanc2:chr4:107134155-107134539:-, Tceanc2:chr4:107135072-107135520:-, Tceanc2:chr4:107138753-107139186:-	Tceanc2	NA	NA	0.27123	NA	FALSE
650	0.418005	NA	1	0.861538	0.138462	TRUE	Inf	2 vs 1	0.276923	2 vs 1	1	0.723077	Espl1:chr15:102323977-102324399:+, Espl1:chr15:102324881-102325009:+	Espl1	NA	NA	0.418005	NA	FALSE
651	0.410442	NA	0.710526	0.572202	0.138324	TRUE	0.800219	3 vs 2	0.276648	3 vs 1	0.421053	0.144404	Mocs3:chr2:168231839-168232332:+, Mocs3:chr2:168232138-168232336:+, Mocs3:chr2:168232208-168232594:+	Mocs3	NA	NA	0.410442	NA	FALSE
652	0.601627	NA	0.46875	0.424157	0.0445927	TRUE	#NAME?	1 vs 2	0.275281	4 vs 5	0.5	0.224719	Gm5141:chr13:62771162-62771481:-, Gm5141:chr13:62771399-62771889:-, Gm5141:chr13:62772174-62772532:-, Gm5141:chr13:62772754-62773198:-, Gm5141:chr13:62773173-62773748:-	Gm5141	NA	NA	0.601627	NA	FALSE
653	0.225732	NA	1	0.87224	0.12776	TRUE	Inf	1 vs 2	0.274448	1 vs 2	1	0.725552	Rlim:chrX:103957161-103957534:-, Rlim:chrX:103958503-103959104:-, Rlim:chrX:103962321-103962757:-	Rlim	NA	NA	0.225732	NA	FALSE
654	0.377626	NA	0.764706	0.627586	0.13712	TRUE	0.65678	2 vs 1	0.274239	2 vs 1	0.529412	0.255172	Lats1:chr10:7715680-7716187:+, Lats1:chr10:7716077-7716497:+	Lats1	NA	NA	0.377626	NA	FALSE
655	1	NA	0.75	0.612903	0.137097	TRUE	0.63908	2 vs 1	0.274194	2 vs 1	0.5	0.225806	Hepacam:chr9:37384705-37385153:+, Hepacam:chr9:37386191-37386575:+	Hepacam	NA	NA	1	NA	FALSE
656	0.0162784	0.0422449	0.506024	0.369074	0.13695	FALSE	0.560287	2 vs 1	0.273899	2 vs 1	0.0120482	-0.261851	Tmem14c:chr13:41022113-41022586:+, Tmem14c:chr13:41022362-41022586:+	Tmem14c	0.165129	0.292815	0.0422449	0.400538	FALSE
657	0.336416	NA	0.571429	0.428571	0.142857	TRUE	2.44235	3 vs 2	0.272727	3 vs 2	0	-0.272727	Taf4b:chr18:14898492-14898943:+, Taf4b:chr18:14899242-14899698:+, Taf4b:chr18:14899992-14900417:+, Taf4b:chr18:14901720-14902103:+	Taf4b	NA	NA	0.336416	NA	FALSE
658	0.505182	NA	0.8	0.75	0.05	TRUE	Inf	1 vs 2	0.272222	1 vs 3	0.8	0.527778	Prdm15:chr16:97791469-97791868:-, Prdm15:chr16:97791725-97792303:-, Prdm15:chr16:97792291-97792635:-, Prdm15:chr16:97792373-97792904:-	Prdm15	NA	NA	0.505182	NA	FALSE
659	0.270486	NA	0.8	0.680412	0.119588	TRUE	1.7492	2 vs 3	0.272165	2 vs 3	0.2	-0.0721649	Gatm:chr2:122594457-122594828:-, Gatm:chr2:122594905-122595178:-, Gatm:chr2:122594730-122595455:-	Gatm	NA	NA	0.270486	NA	FALSE
660	0.0426626	NA	1	0.86413	0.13587	TRUE	Inf	2 vs 1	0.271739	2 vs 1	1	0.728261	Alg10b:chr15:90230111-90230587:+, Alg10b:chr15:90233061-90233481:+	Alg10b	NA	NA	0.0426626	NA	FALSE
661	0.983042	NA	0.25	0.114286	0.135714	TRUE	0.949081	2 vs 1	0.271429	2 vs 1	-0.5	-0.771429	Smim40:chr17:33906301-33906725:+, Smim40:chr17:33908524-33908906:+	Smim40	NA	NA	0.983042	NA	FALSE
662	0.722117	NA	1	0.864322	0.135678	TRUE	Inf	2 vs 1	0.271357	2 vs 1	1	0.728643	Tmem104:chr11:115245398-115245816:+, Tmem104:chr11:115246644-115247025:+	Tmem104	NA	NA	0.722117	NA	FALSE
663	0.83623	NA	0.833333	0.697674	0.135659	TRUE	0.77319	2 vs 1	0.271318	2 vs 1	0.666667	0.395349	Klhl4:chrX:114560078-114560633:+, Klhl4:chrX:114560429-114560903:+	Klhl4	NA	NA	0.83623	NA	FALSE
664	0.231324	0.26634	0.833333	0.711969	0.121365	TRUE	1.09253	4 vs 2	0.270332	4 vs 2	0.617647	0.347315	Larp4:chr15:100010378-100010707:+, Larp4:chr15:100012995-100013431:+, Larp4:chr15:100013944-100014409:+, Larp4:chr15:100015943-100016358:+	Larp4	NA	NA	0.26634	NA	FALSE
665	0.00136341	0.00328541	0.75463	0.727506	0.0271232	FALSE	-0.856713	3 vs 4	0.269668	1 vs 2	0.361111	0.0914433	Cdk14:chr5:4803384-4803673:-, Cdk14:chr5:4803660-4804107:-, Cdk14:chr5:4805719-4806196:-, Cdk14:chr5:4888819-4889050:-	Cdk14	0.0292243	0.0700127	0.00328541	0.0880276	FALSE
666	0.356473	0.460057	0.428571	0.344749	0.0838226	TRUE	1.37913	2 vs 4	0.268754	1 vs 4	0.0952381	-0.173516	Wwc2:chr8:47826017-47826478:-, Wwc2:chr8:47826487-47826815:-, Wwc2:chr8:47826659-47827126:-, Wwc2:chr8:47827562-47827976:-, Wwc2:chr8:47828449-47828840:-	Wwc2	NA	NA	0.460057	NA	FALSE
667	0.765153	0.749828	0.6	0.58209	0.0179104	TRUE	-0.747214	2 vs 3	0.268657	1 vs 2	0	-0.268657	Tmem204:chr17:25057679-25057952:-, Tmem204:chr17:25057706-25058051:-, Tmem204:chr17:25058081-25058343:-	Tmem204	NA	NA	0.765153	NA	FALSE
668	0.481386	NA	0.869048	0.744632	0.124416	TRUE	Inf	3 vs 1	0.267894	9 vs 1	0.666667	0.398773	Zxdc:chr6:90382499-90382741:+, Zxdc:chr6:90382573-90382822:+, Zxdc:chr6:90382675-90383223:+, Zxdc:chr6:90382453-90383492:+, Zxdc:chr6:90382965-90383292:+, Zxdc:chr6:90383767-90384309:+, Zxdc:chr6:90384623-90385153:+, Zxdc:chr6:90388984-90389422:+, Zxdc:chr6:90403091-90403490:+	Zxdc	NA	NA	0.481386	NA	FALSE
669	0.458476	NA	0.857143	0.773403	0.0837395	TRUE	0.980829	4 vs 2	0.267717	4 vs 2	0.666667	0.39895	Echdc1:chr10:29344951-29345143:+, Echdc1:chr10:29344953-29345530:+, Echdc1:chr10:29345054-29346054:+, Echdc1:chr10:29345575-29345982:+	Echdc1	NA	NA	0.458476	NA	FALSE
670	0.171109	NA	0.862069	0.728261	0.133808	TRUE	0.846765	2 vs 1	0.267616	2 vs 1	0.724138	0.456522	Edc3:chr9:57748549-57749059:+, Edc3:chr9:57749770-57750215:+	Edc3	NA	NA	0.171109	NA	FALSE
671	1	NA	1	0.866667	0.133333	TRUE	Inf	1 vs 2	0.266667	1 vs 2	1	0.733333	Sec1:chr7:45677683-45678019:-, Sec1:chr7:45678063-45678677:-	Sec1	NA	NA	1	NA	FALSE
672	1	NA	0.5	0.366667	0.133333	TRUE	0.546544	2 vs 1	0.266667	2 vs 1	0	-0.266667	Wnt4:chr4:137296499-137297028:+, Wnt4:chr4:137299105-137299562:+	Wnt4	NA	NA	1	NA	FALSE
673	1	NA	1	0.866667	0.133333	TRUE	Inf	1 vs 2	0.266667	1 vs 2	1	0.733333	Yap1:chr9:7931993-7932353:-, Yap1:chr9:7933555-7934008:-	Yap1	NA	NA	1	NA	FALSE
674	0.547717	NA	0.666667	0.533654	0.133013	TRUE	0.558328	1 vs 2	0.266026	1 vs 2	0.333333	0.0673077	Sirt6:chr10:81621776-81622032:-, Sirt6:chr10:81621776-81622208:-	Sirt6	NA	NA	0.547717	NA	FALSE
675	0.0593929	NA	0.86	0.727124	0.132876	FALSE	0.835209	1 vs 2	0.265752	1 vs 2	0.72	0.454248	Bmt2:chr6:13625641-13625981:-, Bmt2:chr6:13626743-13627203:-	Bmt2	0.347515	NA	0.0593929	0.471985	FALSE
676	0.104994	0.216856	0.527778	0.395833	0.131944	TRUE	1.54045	1 vs 3	0.263889	1 vs 3	0.0555556	-0.208333	Dync2h1:chr9:6928370-6928934:-, Dync2h1:chr9:6928983-6929391:-, Dync2h1:chr9:6929211-6929668:-	Dync2h1	NA	NA	0.216856	NA	FALSE
677	0.165609	NA	0.555556	0.42663	0.128925	TRUE	Inf	1 vs 3	0.263889	2 vs 3	0.888889	0.625	Hlcs:chr16:94128880-94129202:-, Hlcs:chr16:94129137-94129551:-, Hlcs:chr16:94130292-94130805:-	Hlcs	NA	NA	0.165609	NA	FALSE
678	0.985832	NA	0.25	0.11811	0.13189	TRUE	0.911836	1 vs 2	0.26378	1 vs 2	-0.5	-0.76378	Samd11:chr4:156246966-156247698:-, Samd11:chr4:156247164-156247475:-	Samd11	NA	NA	0.985832	NA	FALSE
679	0.43365	NA	0.923077	0.791667	0.13141	TRUE	1.14991	2 vs 1	0.262821	2 vs 1	0.846154	0.583333	Zxdb:chrX:94727306-94727772:+, Zxdb:chrX:94729802-94730219:+	Zxdb	NA	NA	0.43365	NA	FALSE
680	0.323948	0.466115	0.41	0.373134	0.0368657	TRUE	1.05494	3 vs 2	0.261891	3 vs 2	-0.36	-0.621891	Pex10:chr4:155071649-155071852:+, Pex10:chr4:155072016-155072377:+, Pex10:chr4:155071924-155072316:+, Pex10:chr4:155071734-155072712:+, Pex10:chr4:155073780-155074159:+	Pex10	NA	NA	0.466115	NA	FALSE
681	0.524939	NA	0.296296	0.225806	0.0704898	TRUE	1.67398	3 vs 2	0.261649	3 vs 2	-0.222222	-0.483871	Pax6:chr2:105696661-105697145:+, Pax6:chr2:105696833-105697396:+, Pax6:chr2:105697288-105697697:+, Pax6:chr2:105698027-105698410:+	Pax6	NA	NA	0.524939	NA	FALSE
682	0.244331	0.375967	0.583333	0.56129	0.022043	TRUE	1.62769	1 vs 2	0.261649	1 vs 2	0.166667	-0.0949821	Uba6:chr5:86107653-86108069:-, Uba6:chr5:86108326-86108750:-, Uba6:chr5:86109221-86109648:-, Uba6:chr5:86110195-86110625:-, Uba6:chr5:86110613-86111177:-, Uba6:chr5:86112276-86112720:-	Uba6	NA	NA	0.375967	NA	FALSE
683	0.354069	0.217293	0.757576	0.68481	0.0727656	TRUE	Inf	3 vs 1	0.261412	5 vs 4	0.575758	0.314346	Synrg:chr11:84040705-84041059:+, Synrg:chr11:84040958-84041660:+, Synrg:chr11:84041296-84041570:+, Synrg:chr11:84043832-84044327:+, Synrg:chr11:84044202-84044624:+, Synrg:chr11:84044884-84045245:+	Synrg	NA	NA	0.354069	NA	FALSE
684	0.615503	0.773347	0.293103	0.217697	0.0754068	TRUE	0.692243	3 vs 1	0.260945	3 vs 1	-0.137931	-0.398876	Wls:chr3:159934676-159935182:+, Wls:chr3:159935209-159935811:+, Wls:chr3:159935597-159936094:+, Wls:chr3:159937535-159938002:+, Wls:chr3:159938361-159938666:+	Wls	NA	NA	0.773347	NA	FALSE
685	1	NA	1	0.869565	0.130435	TRUE	Inf	1 vs 2	0.26087	1 vs 2	1	0.73913	2310034G01Rik:chr19:46348161-46348556:-, 2310034G01Rik:chr19:46348393-46348852:-	2310034G01Rik	NA	NA	1	NA	FALSE
686	1	NA	1	0.869565	0.130435	TRUE	Inf	1 vs 2	0.26087	1 vs 2	1	0.73913	Zfp691:chr4:119169513-119169804:-, Zfp691:chr4:119169513-119169989:-	Zfp691	NA	NA	1	NA	FALSE
687	1	NA	1	0.869565	0.130435	TRUE	Inf	2 vs 1	0.26087	2 vs 1	1	0.73913	Zfp808:chr13:62172934-62173563:+, Zfp808:chr13:62173537-62173952:+	Zfp808	NA	NA	1	NA	FALSE
688	1	NA	1	0.869565	0.130435	TRUE	Inf	2 vs 1	0.26087	2 vs 1	1	0.73913	Zfp959:chr17:55898094-55898935:+, Zfp959:chr17:55898532-55898935:+	Zfp959	NA	NA	1	NA	FALSE
689	0.787648	NA	0.625	0.61828	0.00672043	TRUE	-0.890973	2 vs 1	0.260753	3 vs 2	0.25	-0.0107527	Ankrd55:chr13:112344244-112344697:+, Ankrd55:chr13:112355843-112356198:+, Ankrd55:chr13:112383627-112384002:+	Ankrd55	NA	NA	0.787648	NA	FALSE
690	0.0334098	0.0421742	0.57971	0.570545	0.00916469	TRUE	-1.8718	2 vs 4	0.260564	1 vs 3	0.144928	-0.115636	Sgcb:chr5:73632743-73633119:-, Sgcb:chr5:73633085-73633574:-, Sgcb:chr5:73633536-73633997:-, Sgcb:chr5:73634848-73635807:-, Sgcb:chr5:73635198-73635582:-	Sgcb	NA	NA	0.0421742	NA	FALSE
691	0.105373	0.106188	0.530612	0.400383	0.130229	TRUE	0.526471	2 vs 1	0.260458	2 vs 1	0.0612245	-0.199234	Asf1a:chr10:53607669-53608197:+, Asf1a:chr10:53608817-53609257:+	Asf1a	NA	NA	0.106188	NA	FALSE
692	0.103462	NA	0.666667	0.582031	0.0846354	TRUE	Inf	1 vs 6	0.259957	3 vs 5	0.382353	0.122396	Ccdc30:chr4:119322465-119322769:-, Ccdc30:chr4:119323787-119324187:-, Ccdc30:chr4:119352200-119352606:-, Ccdc30:chr4:119367565-119368018:-, Ccdc30:chr4:119372019-119372406:-, Ccdc30:chr4:119373453-119373830:-, Ccdc30:chr4:119392475-119393588:-	Ccdc30	NA	NA	0.103462	NA	FALSE
693	0.88995	NA	0.4	0.270042	0.129958	TRUE	0.588943	1 vs 2	0.259916	1 vs 2	-0.2	-0.459916	Alg12:chr15:88805238-88805449:-, Alg12:chr15:88805238-88805654:-	Alg12	NA	NA	0.88995	NA	FALSE
694	0.618191	0.649302	0.77381	0.754386	0.0194236	TRUE	Inf	1 vs 3	0.259688	1 vs 3	0.571429	0.311741	Uevld:chr7:46921311-46921527:-, Uevld:chr7:46923197-46923458:-, Uevld:chr7:46923069-46923702:-, Uevld:chr7:46923474-46923916:-, Uevld:chr7:46924021-46924960:-, Uevld:chr7:46925691-46926129:-, Uevld:chr7:46925971-46926458:-	Uevld	NA	NA	0.649302	NA	FALSE
695	0.703646	NA	0.296296	0.3	-0.0037037	TRUE	#NAME?	1 vs 3	0.259596	3 vs 4	0.777778	0.518182	9130019O22Rik:chr7:127378917-127379416:-, 9130019O22Rik:chr7:127382182-127382635:-, 9130019O22Rik:chr7:127383278-127383682:-, 9130019O22Rik:chr7:127383820-127384061:-	9130019O22Rik	NA	NA	0.703646	NA	FALSE
696	0.360296	NA	0.738095	0.641463	0.0966318	TRUE	0.978375	3 vs 1	0.258653	3 vs 2	0.0952381	-0.163415	Virma:chr4:11527212-11527660:+, Virma:chr4:11549508-11549931:+, Virma:chr4:11550284-11550732:+	Virma	NA	NA	0.360296	NA	FALSE
697	0.573613	NA	0.45	0.428715	0.0212851	TRUE	#NAME?	5 vs 1	0.258635	3 vs 1	0.266667	0.00803213	Zfp719:chr7:43591425-43592094:+, Zfp719:chr7:43591733-43592076:+, Zfp719:chr7:43592970-43593785:+, Zfp719:chr7:43593360-43593723:+, Zfp719:chr7:43594433-43594982:+	Zfp719	NA	NA	0.573613	NA	FALSE
698	0.486779	NA	0.333333	0.204301	0.129032	TRUE	0.666479	1 vs 2	0.258065	1 vs 2	-0.333333	-0.591398	Ikzf4:chr10:128630825-128631203:-, Ikzf4:chr10:128632409-128632823:-	Ikzf4	NA	NA	0.486779	NA	FALSE
699	0.567978	NA	0.519608	0.523563	-0.00395538	TRUE	Inf	1 vs 3	0.258012	4 vs 5	0.823529	0.565517	Nabp1:chr1:51465002-51465328:-, Nabp1:chr1:51465741-51466370:-, Nabp1:chr1:51468650-51469152:-, Nabp1:chr1:51469439-51469855:-, Nabp1:chr1:51469338-51470412:-, Nabp1:chr1:51470256-51470626:-, Nabp1:chr1:51470325-51471096:-	Nabp1	NA	NA	0.567978	NA	FALSE
700	0.211424	0.257901	0.318919	0.29637	0.0225493	TRUE	#NAME?	4 vs 1	0.257872	6 vs 3	0.162162	-0.0957096	Acvr2b:chr9:119433135-119433530:+, Acvr2b:chr9:119434462-119434946:+, Acvr2b:chr9:119434682-119435002:+, Acvr2b:chr9:119437383-119437849:+, Acvr2b:chr9:119439894-119440314:+, Acvr2b:chr9:119441740-119442148:+	Acvr2b	NA	NA	0.257901	NA	FALSE
701	0.696636	NA	0.416667	0.371501	0.0451654	TRUE	#NAME?	4 vs 1	0.257634	3 vs 1	0.25	-0.00763359	Kdm6a:chrX:18278517-18278884:+, Kdm6a:chrX:18278828-18279556:+, Kdm6a:chrX:18279138-18279558:+, Kdm6a:chrX:18279381-18279967:+	Kdm6a	NA	NA	0.696636	NA	FALSE
702	0.402066	0.468859	0.916667	0.813636	0.10303	TRUE	Inf	2 vs 1	0.257576	2 vs 1	0.166667	-0.0909091	Slit3:chr11:35707918-35708435:+, Slit3:chr11:35708152-35708530:+, Slit3:chr11:35711651-35712048:+	Slit3	NA	NA	0.468859	NA	FALSE
703	1	NA	1	0.871795	0.128205	TRUE	Inf	2 vs 1	0.25641	2 vs 1	1	0.74359	Caps2:chr10:112215989-112216559:+, Caps2:chr10:112216207-112216559:+	Caps2	NA	NA	1	NA	FALSE
704	0.629645	NA	0.485714	0.381327	0.104387	TRUE	Inf	1 vs 6	0.256168	4 vs 8	-0.0666667	-0.322835	Zfp111:chr7:24193215-24193588:-, Zfp111:chr7:24193887-24194313:-, Zfp111:chr7:24194363-24194811:-, Zfp111:chr7:24195430-24195898:-, Zfp111:chr7:24195810-24196303:-, Zfp111:chr7:24196591-24197097:-, Zfp111:chr7:24196761-24197255:-, Zfp111:chr7:24197615-24198036:-	Zfp111	NA	NA	0.629645	NA	FALSE
705	0.000295382	0.000966814	0.325243	0.265369	0.0598739	FALSE	1.1012	4 vs 1	0.256042	2 vs 1	0.461165	0.205123	Gm14419:chr2:177010575-177011214:+, Gm14419:chr2:177010831-177011036:+, Gm14419:chr2:177022143-177022363:+, Gm14419:chr2:177024002-177024284:+	Gm14419	0.00856609	0.0288819	0.000966814	0.0364317	TRUE
706	0.627818	NA	0.583333	0.455882	0.127451	TRUE	1.07756	3 vs 1	0.254902	3 vs 1	0.166667	-0.0882353	Mctp1:chr13:77030348-77030823:+, Mctp1:chr13:77031426-77031881:+, Mctp1:chr13:77032855-77033291:+	Mctp1	NA	NA	0.627818	NA	FALSE
707	0.217971	NA	1	0.872881	0.127119	TRUE	Inf	1 vs 2	0.254237	1 vs 2	1	0.745763	Unc119b:chr5:115122550-115122931:-, Unc119b:chr5:115125055-115125499:-	Unc119b	NA	NA	0.217971	NA	FALSE
708	0.562038	NA	0.833333	0.781532	0.0518018	TRUE	Inf	1 vs 2	0.254054	1 vs 3	0.7	0.445946	Ccdc148:chr2:58821649-58822066:-, Ccdc148:chr2:58822379-58822823:-, Ccdc148:chr2:58822822-58823290:-, Ccdc148:chr2:58823386-58823759:-	Ccdc148	NA	NA	0.562038	NA	FALSE
709	0.16457	NA	0.28	0.153005	0.126995	TRUE	0.766759	2 vs 1	0.253989	2 vs 1	-0.44	-0.693989	Gm5678:chr16:93630082-93630262:+, Gm5678:chr16:93630197-93630390:+	Gm5678	NA	NA	0.16457	NA	FALSE
710	0.0538087	NA	0.775	0.758663	0.0163366	TRUE	1.67482	2 vs 1	0.25396	2 vs 1	0.15	-0.10396	Tor1b:chr2:30956847-30957275:+, Tor1b:chr2:30957846-30958336:+, Tor1b:chr2:30958617-30959068:+	Tor1b	NA	NA	0.0538087	NA	FALSE
711	0.260509	NA	0.869565	0.742802	0.126763	TRUE	0.836535	2 vs 1	0.253526	2 vs 1	0.73913	0.485605	Wwox:chr8:114718286-114718728:+, Wwox:chr8:115352339-115352725:+	Wwox	NA	NA	0.260509	NA	FALSE
712	0.717033	NA	0.4	0.413333	-0.0133333	TRUE	Inf	1 vs 2	0.253333	1 vs 2	0.4	0.146667	Dhx37:chr5:125412448-125412801:-, Dhx37:chr5:125413743-125414245:-, Dhx37:chr5:125414146-125414439:-, Dhx37:chr5:125414508-125414713:-	Dhx37	NA	NA	0.717033	NA	FALSE
713	0.604211	0.571232	0.788235	0.720442	0.0677933	TRUE	Inf	1 vs 5	0.253169	1 vs 3	0.529412	0.276243	Btbd7:chr12:102780774-102781146:-, Btbd7:chr12:102782306-102782615:-, Btbd7:chr12:102782359-102782906:-, Btbd7:chr12:102783883-102784585:-, Btbd7:chr12:102784180-102784622:-, Btbd7:chr12:102784566-102785064:-	Btbd7	NA	NA	0.604211	NA	FALSE
714	7.05592e-06	9.79786e-05	0.654286	0.527896	0.12639	FALSE	0.526232	2 vs 1	0.25278	2 vs 1	0.308571	0.0557918	Arpc2:chr1:74267691-74267991:+, Arpc2:chr1:74267849-74268209:+	Arpc2	0.00032209	0.00463181	9.79786e-05	0.00561668	TRUE
715	0.185813	0.310414	0.714286	0.587979	0.126307	TRUE	0.560673	2 vs 1	0.252613	2 vs 1	0.428571	0.175958	H2bc4:chr13:23684533-23684664:+, H2bc4:chr13:23692101-23692520:+	H2bc4	NA	NA	0.310414	NA	FALSE
716	0.588638	NA	0.583333	0.457516	0.125817	TRUE	0.506818	2 vs 1	0.251634	2 vs 1	0.166667	-0.0849673	Engase:chr11:118487395-118487843:+, Engase:chr11:118488799-118489210:+	Engase	NA	NA	0.588638	NA	FALSE
717	0.133994	0.230719	0.657895	0.681065	-0.0231698	TRUE	1.55537	5 vs 3	0.251539	5 vs 4	-0.289474	-0.541012	Kcns2:chr15:34839586-34840558:+, Kcns2:chr15:34840822-34841361:+, Kcns2:chr15:34841846-34842448:+, Kcns2:chr15:34842810-34843377:+, Kcns2:chr15:34843102-34843416:+	Kcns2	NA	NA	0.230719	NA	FALSE
718	1	NA	0.666667	0.540984	0.125683	TRUE	0.528844	2 vs 1	0.251366	2 vs 1	0.333333	0.0819672	Pi4k2b:chr5:52768094-52768363:+, Pi4k2b:chr5:52768946-52769347:+	Pi4k2b	NA	NA	1	NA	FALSE
719	0.772096	NA	0.857143	0.731481	0.125661	TRUE	0.789607	2 vs 1	0.251323	2 vs 1	0.714286	0.462963	Gemin8:chrX:166189413-166189851:+, Gemin8:chrX:166190116-166190520:+	Gemin8	NA	NA	0.772096	NA	FALSE
720	0.876285	NA	1	0.874372	0.125628	TRUE	Inf	2 vs 1	0.251256	2 vs 1	1	0.748744	Ccdc93:chr1:121501186-121501669:+, Ccdc93:chr1:121506071-121506497:+	Ccdc93	NA	NA	0.876285	NA	FALSE
721	0.133332	0.115064	0.404412	0.444724	-0.0403119	TRUE	#NAME?	3 vs 1	0.250369	4 vs 1	0.235294	-0.0150754	Dhfr:chr13:92384701-92384863:+, Dhfr:chr13:92384925-92385378:+, Dhfr:chr13:92384636-92385164:+, Dhfr:chr13:92385147-92385594:+, Dhfr:chr13:92385344-92385723:+, Dhfr:chr13:92385944-92386374:+, Dhfr:chr13:92387276-92387719:+, Dhfr:chr13:92387431-92388023:+, Dhfr:chr13:92388612-92389212:+	Dhfr	NA	NA	0.133332	NA	FALSE
722	1	NA	1	0.875	0.125	TRUE	Inf	1 vs 2	0.25	1 vs 2	1	0.75	Ddx4:chr13:112598314-112598641:-, Ddx4:chr13:112598308-112598880:-	Ddx4	NA	NA	1	NA	FALSE
723	0.770455	NA	0.625	0.5	0.125	TRUE	0.510826	2 vs 1	0.25	2 vs 1	0.25	0	Poc1b:chr10:99197198-99197764:+, Poc1b:chr10:99197687-99198075:+	Poc1b	NA	NA	0.770455	NA	FALSE
724	1	NA	1	0.875	0.125	TRUE	Inf	2 vs 1	0.25	2 vs 1	1	0.75	Pros1:chr16:62927990-62928428:+, Pros1:chr16:62928948-62929346:+	Pros1	NA	NA	1	NA	FALSE
725	0.757548	NA	0.6875	0.72093	-0.0334302	TRUE	Inf	2 vs 1	0.25	2 vs 1	0.25	0	Zfp174:chr16:3854764-3855229:+, Zfp174:chr16:3855012-3855548:+, Zfp174:chr16:3857096-3858052:+, Zfp174:chr16:3857603-3858043:+, Zfp174:chr16:3858457-3858880:+	Zfp174	NA	NA	0.757548	NA	FALSE
726	1	NA	1	0.875	0.125	TRUE	Inf	2 vs 1	0.25	2 vs 1	1	0.75	Irf9:chr14:55609044-55609707:+, Irf9:chr14:55609626-55610030:+	Irf9	NA	NA	1	NA	FALSE
727	1	NA	1	0.875	0.125	TRUE	Inf	2 vs 1	0.25	2 vs 1	1	0.75	Laptm5:chr4:130934655-130935120:+, Laptm5:chr4:130935757-130936148:+	Laptm5	NA	NA	1	NA	FALSE
728	0.27008	0.386224	0.875	0.815403	0.0595966	TRUE	0.864624	1 vs 2	0.249847	1 vs 2	0.6875	0.437653	Bloc1s3:chr7:19505735-19506165:-, Bloc1s3:chr7:19506370-19506847:-, Bloc1s3:chr7:19506582-19507231:-	Bloc1s3	NA	NA	0.386224	NA	FALSE
729	0.227106	NA	0.774194	0.649733	0.124461	TRUE	0.61428	1 vs 2	0.248922	1 vs 2	0.548387	0.299465	Ccdc84:chr9:44410159-44410439:-, Ccdc84:chr9:44411320-44411709:-	Ccdc84	NA	NA	0.227106	NA	FALSE
730	0.256519	0.356965	0.614286	0.554487	0.0597985	TRUE	0.624154	1 vs 2	0.248672	1 vs 2	-0.0285714	-0.277244	Zfp131:chr13:119765186-119765648:-, Zfp131:chr13:119765746-119766187:-, Zfp131:chr13:119775462-119775871:-	Zfp131	NA	NA	0.356965	NA	FALSE
731	0.238094	NA	0.869565	0.745562	0.124003	TRUE	1.58412	2 vs 1	0.248006	3 vs 1	0.73913	0.491124	Lss:chr10:76553534-76554000:+, Lss:chr10:76555037-76555515:+, Lss:chr10:76556771-76557193:+	Lss	NA	NA	0.238094	NA	FALSE
732	0.913816	NA	1	0.894676	0.105324	TRUE	Inf	3 vs 1	0.247685	3 vs 2	1	0.752315	Moxd1:chr10:24301505-24301981:+, Moxd1:chr10:24302109-24302790:+, Moxd1:chr10:24302376-24302790:+	Moxd1	NA	NA	0.913816	NA	FALSE
733	0.136747	0.229335	0.741667	0.689741	0.0519252	FALSE	0.568894	1 vs 2	0.247484	1 vs 2	0.266667	0.0191827	Zfp871:chr17:32765476-32765849:-, Zfp871:chr17:32771174-32771601:-, Zfp871:chr17:32773215-32773643:-	Zfp871	0.531676	0.667243	0.229335	0.82287	FALSE
734	0.794111	NA	1	0.876289	0.123711	TRUE	Inf	1 vs 2	0.247423	1 vs 2	1	0.752577	Gtpbp10:chr5:5537449-5537796:-, Gtpbp10:chr5:5538729-5539192:-	Gtpbp10	NA	NA	0.794111	NA	FALSE
735	0.653501	NA	0.818182	0.742038	0.0761436	TRUE	Inf	2 vs 1	0.24725	3 vs 2	0.272727	0.0254777	Pgm2:chr5:64127746-64127889:+, Pgm2:chr5:64127752-64128210:+, Pgm2:chr5:64127985-64128389:+	Pgm2	NA	NA	0.653501	NA	FALSE
736	0.306057	NA	1	0.876404	0.123596	TRUE	Inf	2 vs 1	0.247191	2 vs 1	1	0.752809	Entpd3:chr9:120566417-120566953:+, Entpd3:chr9:120567453-120567859:+	Entpd3	NA	NA	0.306057	NA	FALSE
737	0.30405	NA	0.507353	0.45098	0.0563725	TRUE	1.35719	2 vs 5	0.246187	3 vs 5	0.588235	0.342048	Ppcdc:chr9:57385956-57386339:-, Ppcdc:chr9:57398652-57398889:-, Ppcdc:chr9:57412620-57413033:-, Ppcdc:chr9:57413306-57413965:-, Ppcdc:chr9:57413893-57414350:-	Ppcdc	NA	NA	0.30405	NA	FALSE
738	0.657996	NA	0.7	0.576923	0.123077	TRUE	0.537143	1 vs 2	0.246154	1 vs 2	0.4	0.153846	Zfp772:chr7:7202112-7202484:-, Zfp772:chr7:7202984-7203492:-	Zfp772	NA	NA	0.657996	NA	FALSE
739	1.92463e-05	0.00151558	0.424561	0.301743	0.122819	FALSE	0.534937	2 vs 1	0.245637	2 vs 1	-0.150877	-0.396515	Uqcrc2:chr7:120658956-120659221:+, Uqcrc2:chr7:120658911-120659549:+	Uqcrc2	0.000804102	0.0373784	0.00151558	0.0485182	TRUE
740	1	NA	1	0.877193	0.122807	TRUE	Inf	2 vs 1	0.245614	2 vs 1	1	0.754386	Padi2:chr4:140950930-140951357:+, Padi2:chr4:140952205-140952586:+	Padi2	NA	NA	1	NA	FALSE
741	0.349768	NA	0.833333	0.828947	0.00438596	TRUE	-2.04769	2 vs 1	0.245614	3 vs 2	0.666667	0.421053	Pcdhb11:chr18:37424006-37424882:+, Pcdhb11:chr18:37424368-37424757:+, Pcdhb11:chr18:37425427-37425848:+	Pcdhb11	NA	NA	0.349768	NA	FALSE
742	0.892461	NA	1	0.877193	0.122807	TRUE	Inf	2 vs 1	0.245614	2 vs 1	1	0.754386	Slc25a20:chr9:108683762-108684192:+, Slc25a20:chr9:108684245-108684642:+	Slc25a20	NA	NA	0.892461	NA	FALSE
743	0.544508	NA	0.95	0.851485	0.0985149	TRUE	Inf	1 vs 3	0.245545	1 vs 2	0.8	0.554455	Dio2:chr12:90724552-90724916:-, Dio2:chr12:90726893-90727344:-, Dio2:chr12:90727979-90728572:-	Dio2	NA	NA	0.544508	NA	FALSE
744	0.109029	0.19096	0.385621	0.294174	0.0914471	TRUE	1.00391	3 vs 1	0.245519	3 vs 1	0.0392157	-0.206304	Chordc1:chr9:18301942-18302235:+, Chordc1:chr9:18313585-18314078:+, Chordc1:chr9:18315389-18315809:+, Chordc1:chr9:18317055-18317447:+	Chordc1	NA	NA	0.19096	NA	FALSE
745	0.0116138	0.332535	0.948052	0.873557	0.0744954	TRUE	1.83396	3 vs 2	0.245119	3 vs 2	0.909091	0.663972	Nmt2:chr2:3326022-3326173:+, Nmt2:chr2:3326641-3327134:+, Nmt2:chr2:3328487-3328877:+	Nmt2	NA	NA	0.332535	NA	FALSE
746	0.0978491	0.195995	0.2	0.0776256	0.122374	TRUE	1.08876	1 vs 2	0.244749	1 vs 2	-0.6	-0.844749	Fam118b:chr9:35216965-35217772:-, Fam118b:chr9:35217201-35217587:-	Fam118b	NA	NA	0.195995	NA	FALSE
747	0.113691	0.045664	0.33887	0.37875	-0.0398799	TRUE	#NAME?	3 vs 1	0.24394	4 vs 3	0.534884	0.290944	Stam:chr2:14146590-14147193:+, Stam:chr2:14147102-14147609:+, Stam:chr2:14147435-14147921:+, Stam:chr2:14147958-14148602:+, Stam:chr2:14148794-14149287:+, Stam:chr2:14149221-14149671:+, Stam:chr2:14152922-14153333:+, Stam:chr2:14154542-14154921:+	Stam	NA	NA	0.113691	NA	FALSE
748	0.844565	NA	1	0.878049	0.121951	TRUE	Inf	1 vs 2	0.243902	1 vs 2	1	0.756098	Zfp976:chr7:42609526-42609878:-, Zfp976:chr7:42611006-42611420:-	Zfp976	NA	NA	0.844565	NA	FALSE
749	0.327567	NA	0.681818	0.647001	0.0348172	TRUE	-1.41227	2 vs 4	0.243899	1 vs 3	0.409091	0.165192	Gm14296:chr2:176914048-176914436:-, Gm14296:chr2:176914759-176915160:-, Gm14296:chr2:176915619-176915984:-, Gm14296:chr2:176915385-176916580:-	Gm14296	NA	NA	0.327567	NA	FALSE
750	0.0621642	0.181728	0.614286	0.492848	0.121438	FALSE	0.493974	1 vs 2	0.242876	1 vs 2	0.228571	-0.0143043	Dlc1:chr8:36567738-36568107:-, Dlc1:chr8:36568326-36568841:-	Dlc1	0.35636	0.615054	0.181728	0.763603	FALSE
751	0.0198148	0.661397	0.490909	0.479859	0.0110504	TRUE	3.36038	1 vs 2	0.242853	1 vs 2	0.0909091	-0.151943	Scyl2:chr10:89636756-89637386:-, Scyl2:chr10:89638679-89639056:-, Scyl2:chr10:89638931-89639574:-, Scyl2:chr10:89639190-89639395:-, Scyl2:chr10:89639483-89639954:-, Scyl2:chr10:89640034-89640480:-	Scyl2	NA	NA	0.661397	NA	FALSE
752	0.18348	0.265422	0.54	0.406137	0.133863	TRUE	1.35282	6 vs 1	0.242789	5 vs 1	0.24	-0.0027894	Zfp955b:chr17:33303415-33303883:+, Zfp955b:chr17:33303737-33304273:+, Zfp955b:chr17:33304211-33304760:+, Zfp955b:chr17:33306109-33306834:+, Zfp955b:chr17:33306884-33307210:+, Zfp955b:chr17:33306480-33307628:+	Zfp955b	NA	NA	0.265422	NA	FALSE
753	0.33249	NA	0.294118	0.172794	0.121324	TRUE	0.690484	2 vs 1	0.242647	2 vs 1	-0.411765	-0.654412	Epg5:chr18:78034630-78035072:+, Epg5:chr18:78036985-78037325:+	Epg5	NA	NA	0.33249	NA	FALSE
754	1	NA	1	0.878981	0.121019	TRUE	Inf	2 vs 1	0.242038	2 vs 1	1	0.757962	Gbe1:chr16:70529901-70530331:+, Gbe1:chr16:70569321-70569764:+	Gbe1	NA	NA	1	NA	FALSE
755	0.025464	NA	0.57764	0.471429	0.106211	TRUE	Inf	1 vs 2	0.241585	1 vs 2	0.217391	-0.0241935	Rad51d:chr11:82873063-82873438:-, Rad51d:chr11:82874657-82875084:-, Rad51d:chr11:82876380-82876805:-, Rad51d:chr11:82877452-82877856:-, Rad51d:chr11:82877745-82878231:-, Rad51d:chr11:82877857-82878358:-, Rad51d:chr11:82878326-82878923:-, Rad51d:chr11:82878554-82879026:-	Rad51d	NA	NA	0.025464	NA	FALSE
756	0.380315	NA	0.944444	0.823684	0.12076	TRUE	Inf	1 vs 2	0.24152	1 vs 3	0.888889	0.647368	Jazf1:chr6:52767988-52768435:-, Jazf1:chr6:52769716-52769930:-, Jazf1:chr6:52770093-52770450:-	Jazf1	NA	NA	0.380315	NA	FALSE
757	1	NA	0.5	0.37931	0.12069	TRUE	0.492476	1 vs 2	0.241379	1 vs 2	0	-0.241379	Efcab12:chr6:115810729-115810989:-, Efcab12:chr6:115810729-115811275:-	Efcab12	NA	NA	1	NA	FALSE
758	0.575802	0.676513	0.785714	0.68905	0.0966647	TRUE	1.26292	5 vs 2	0.240653	5 vs 2	0.47619	0.235537	Tubgcp4:chr2:121196344-121196822:+, Tubgcp4:chr2:121196544-121197190:+, Tubgcp4:chr2:121197241-121197749:+, Tubgcp4:chr2:121197686-121198225:+, Tubgcp4:chr2:121198394-121198770:+	Tubgcp4	NA	NA	0.676513	NA	FALSE
759	0.197896	NA	0.625	0.521104	0.103896	TRUE	Inf	2 vs 1	0.24026	3 vs 2	-0.5	-0.74026	Adal:chr2:121155244-121155571:+, Adal:chr2:121156298-121156737:+, Adal:chr2:121159021-121159617:+	Adal	NA	NA	0.197896	NA	FALSE
760	0.0597075	NA	0.416667	0.388021	0.0286458	TRUE	#NAME?	3 vs 1	0.239583	2 vs 1	-0.333333	-0.572917	Mns1:chr9:72458255-72458551:+, Mns1:chr9:72458292-72458806:+, Mns1:chr9:72459988-72460535:+, Mns1:chr9:72461017-72461690:+, Mns1:chr9:72461625-72462026:+	Mns1	NA	NA	0.0597075	NA	FALSE
761	0.13192	NA	0.729167	0.609375	0.119792	FALSE	0.545713	1 vs 2	0.239583	1 vs 2	0.458333	0.21875	Pole3:chr4:62522648-62523027:-, Pole3:chr4:62523756-62524147:-	Pole3	0.522428	NA	0.13192	0.691937	FALSE
762	0.272846	0.366901	0.75	0.630303	0.119697	TRUE	0.565095	1 vs 2	0.239394	1 vs 2	0.5	0.260606	Rcn1:chr2:105386877-105387295:-, Rcn1:chr2:105387167-105387772:-	Rcn1	NA	NA	0.366901	NA	FALSE
763	0.425494	NA	0.3125	0.193333	0.119167	TRUE	0.640037	2 vs 1	0.238333	2 vs 1	-0.375	-0.613333	Atf1:chr15:100260828-100261315:+, Atf1:chr15:100262880-100263047:+	Atf1	NA	NA	0.425494	NA	FALSE
764	1	NA	1	0.880952	0.119048	TRUE	Inf	2 vs 1	0.238095	2 vs 1	1	0.761905	Utp14b:chr1:78667198-78667638:+, Utp14b:chr1:78671125-78671512:+	Utp14b	NA	NA	1	NA	FALSE
765	0.781738	NA	0.785714	0.708333	0.077381	TRUE	0.76214	3 vs 2	0.238095	3 vs 2	0.571429	0.333333	Gins3:chr8:95643768-95644269:+, Gins3:chr8:95644125-95644567:+, Gins3:chr8:95644666-95645060:+	Gins3	NA	NA	0.781738	NA	FALSE
766	0.362296	0.392732	0.578947	0.561893	0.0170542	TRUE	0.786041	2 vs 3	0.237225	2 vs 3	0.210526	-0.026699	Tle1:chr4:72117749-72118152:-, Tle1:chr4:72118140-72118585:-, Tle1:chr4:72157516-72157951:-	Tle1	NA	NA	0.392732	NA	FALSE
767	0.242351	NA	0.557692	0.52719	0.030502	TRUE	0.821229	2 vs 1	0.237044	2 vs 1	0.0769231	-0.160121	Fuz:chr7:44897379-44898254:+, Fuz:chr7:44897925-44898322:+, Fuz:chr7:44900216-44900624:+	Fuz	NA	NA	0.242351	NA	FALSE
768	0.366079	NA	0.181818	0.0633484	0.11847	TRUE	1.18958	2 vs 1	0.23694	2 vs 1	-0.636364	-0.873303	Arv1:chr8:124733737-124734162:+, Arv1:chr8:124737738-124738181:+	Arv1	NA	NA	0.366079	NA	FALSE
769	0.618727	NA	0.75	0.631579	0.118421	TRUE	0.559616	2 vs 1	0.236842	2 vs 1	0.5	0.263158	Gmip:chr8:69818562-69819004:+, Gmip:chr8:69821568-69821877:+	Gmip	NA	NA	0.618727	NA	FALSE
770	0.300152	NA	0.516129	0.496384	0.0197451	TRUE	1.67896	3 vs 4	0.23675	3 vs 4	0.548387	0.311637	Qpctl:chr7:19138410-19138771:-, Qpctl:chr7:19139588-19140034:-, Qpctl:chr7:19140189-19140763:-, Qpctl:chr7:19140789-19141244:-	Qpctl	NA	NA	0.300152	NA	FALSE
771	0.672576	NA	0.685185	0.593047	0.0921382	TRUE	0.903387	4 vs 2	0.236196	4 vs 2	0.5	0.263804	Cilk1:chr9:78125193-78125691:+, Cilk1:chr9:78167563-78167995:+, Cilk1:chr9:78170070-78170512:+, Cilk1:chr9:78171718-78172126:+	Cilk1	NA	NA	0.672576	NA	FALSE
772	0.40983	NA	0.45	0.331933	0.118067	TRUE	0.498786	1 vs 2	0.236134	1 vs 2	-0.1	-0.336134	Csad:chr15:102176948-102177353:-, Csad:chr15:102177241-102177710:-	Csad	NA	NA	0.40983	NA	FALSE
773	0.578421	NA	0.888889	0.770833	0.118056	TRUE	Inf	2 vs 1	0.236111	3 vs 1	0.777778	0.541667	Ttc21a:chr9:119967530-119967755:+, Ttc21a:chr9:119968441-119968856:+, Ttc21a:chr9:119969041-119969462:+	Ttc21a	NA	NA	0.578421	NA	FALSE
774	0.383548	NA	0.9375	0.819495	0.118005	TRUE	1.19512	1 vs 2	0.236011	1 vs 2	0.875	0.638989	Rnf169:chr7:99920199-99920616:-, Rnf169:chr7:99922436-99922852:-	Rnf169	NA	NA	0.383548	NA	FALSE
775	0.46069	NA	0.375	0.257009	0.117991	TRUE	0.550745	1 vs 2	0.235981	1 vs 2	-0.25	-0.485981	Cbwd1:chr19:24919787-24920372:-, Cbwd1:chr19:24920391-24920792:-	Cbwd1	NA	NA	0.46069	NA	FALSE
776	0.590161	NA	0.733333	0.630747	0.102586	TRUE	Inf	1 vs 5	0.235632	2 vs 4	0.666667	0.431034	Tmem69:chr4:116551349-116551685:-, Tmem69:chr4:116551397-116551950:-, Tmem69:chr4:116552400-116552583:-, Tmem69:chr4:116552508-116553645:-, Tmem69:chr4:116552970-116553365:-	Tmem69	NA	NA	0.590161	NA	FALSE
777	0.155715	NA	0.263158	0.145503	0.117655	TRUE	1.13036	1 vs 2	0.23531	1 vs 3	-0.473684	-0.708995	Ints6:chr14:62690264-62690677:-, Ints6:chr14:62692983-62693279:-, Ints6:chr14:62692876-62693880:-	Ints6	NA	NA	0.155715	NA	FALSE
778	0.273515	NA	1	0.882353	0.117647	TRUE	Inf	1 vs 2	0.235294	1 vs 2	1	0.764706	Lrch2:chrX:147470375-147470737:-, Lrch2:chrX:147472782-147473184:-	Lrch2	NA	NA	0.273515	NA	FALSE
779	1	NA	1	0.882353	0.117647	TRUE	Inf	2 vs 1	0.235294	2 vs 1	1	0.764706	Odaph:chr5:91995903-91996438:+, Odaph:chr5:91996289-91996571:+	Odaph	NA	NA	1	NA	FALSE
780	1	NA	1	0.882353	0.117647	TRUE	Inf	2 vs 1	0.235294	2 vs 1	1	0.764706	Trem2:chr17:48351752-48352009:+, Trem2:chr17:48351944-48352276:+	Trem2	NA	NA	1	NA	FALSE
781	0.0301176	0.106778	0.466667	0.379296	0.0873706	FALSE	0.947823	4 vs 2	0.235234	4 vs 2	-0.418182	-0.653416	Fam169a:chr13:97126742-97127197:+, Fam169a:chr13:97129127-97129574:+, Fam169a:chr13:97129727-97130495:+, Fam169a:chr13:97130081-97130484:+	Fam169a	0.2384	0.488095	0.106778	0.616411	FALSE
782	0.639242	NA	0.719298	0.66365	0.0556482	TRUE	0.693147	2 vs 1	0.234818	4 vs 3	0.157895	-0.0769231	Mtfr1:chr3:19218982-19219199:+, Mtfr1:chr3:19218719-19219061:+, Mtfr1:chr3:19219117-19219747:+, Mtfr1:chr3:19220389-19220846:+	Mtfr1	NA	NA	0.639242	NA	FALSE
783	0.245707	NA	0.5	0.456012	0.0439883	TRUE	0.71244	1 vs 2	0.234604	1 vs 2	0	-0.234604	Fgfbp3:chr19:36917544-36917842:-, Fgfbp3:chr19:36917569-36917961:-, Fgfbp3:chr19:36917763-36918552:-	Fgfbp3	NA	NA	0.245707	NA	FALSE
784	0.931209	NA	1	0.882812	0.117188	TRUE	Inf	3 vs 1	0.234375	3 vs 1	1	0.765625	Rreb1:chr13:37935117-37935581:+, Rreb1:chr13:37935823-37936276:+, Rreb1:chr13:37951624-37952008:+	Rreb1	NA	NA	0.931209	NA	FALSE
785	0.425074	NA	0.833333	0.716157	0.117176	TRUE	0.683959	1 vs 2	0.234352	1 vs 2	0.666667	0.432314	Nsun4:chr4:116032944-116033372:-, Nsun4:chr4:116033675-116034089:-	Nsun4	NA	NA	0.425074	NA	FALSE
786	0.194347	0.164281	0.821429	0.79443	0.0269989	TRUE	-1.42501	2 vs 3	0.23418	1 vs 2	0.714286	0.480106	Sbf2:chr7:110308011-110308376:-, Sbf2:chr7:110308181-110308823:-, Sbf2:chr7:110441326-110441605:-	Sbf2	NA	NA	0.194347	NA	FALSE
787	0.546393	NA	1	0.882979	0.117021	TRUE	Inf	1 vs 2	0.234043	1 vs 2	1	0.765957	Trim65:chr11:116121845-116122212:-, Trim65:chr11:116124653-116125077:-	Trim65	NA	NA	0.546393	NA	FALSE
788	0.134766	0.286096	0.416667	0.389423	0.0272436	TRUE	0.741156	2 vs 3	0.233974	2 vs 3	-0.0833333	-0.317308	Abhd10:chr16:45729725-45730076:-, Abhd10:chr16:45731041-45731525:-, Abhd10:chr16:45731203-45731798:-	Abhd10	NA	NA	0.286096	NA	FALSE
789	0.00787419	NA	0.178571	0.0618102	0.116761	TRUE	#NAME?	2 vs 1	0.233523	3 vs 1	-0.642857	-0.87638	Dennd4b:chr3:90280277-90280713:+, Dennd4b:chr3:90283440-90283987:+, Dennd4b:chr3:90283749-90283952:+	Dennd4b	NA	NA	0.00787419	NA	FALSE
790	0.400763	0.812456	0.83871	0.787013	0.0516967	TRUE	-0.706941	2 vs 1	0.233431	3 vs 2	0.451613	0.218182	Tbck:chr3:132838787-132839299:+, Tbck:chr3:132840324-132840834:+, Tbck:chr3:132841227-132841694:+	Tbck	NA	NA	0.812456	NA	FALSE
791	0.610176	NA	0.6875	0.571429	0.116071	TRUE	1.16315	2 vs 3	0.232143	1 vs 3	0.375	0.142857	Gemin5:chr11:58119926-58120363:-, Gemin5:chr11:58120869-58121846:-, Gemin5:chr11:58121232-58121641:-	Gemin5	NA	NA	0.610176	NA	FALSE
792	1.03285e-05	0.0230346	0.618182	0.502468	0.115714	FALSE	0.471967	1 vs 2	0.231428	1 vs 2	0.236364	0.00493528	Id2:chr12:25093784-25094249:-, Id2:chr12:25094255-25094651:-	Id2	0.000462906	0.207018	0.0230346	0.286769	FALSE
793	0.803006	NA	1	0.884615	0.115385	TRUE	Inf	1 vs 2	0.230769	1 vs 3	1	0.769231	Slc25a37:chr14:69241844-69242208:-, Slc25a37:chr14:69244136-69244482:-, Slc25a37:chr14:69244049-69244871:-	Slc25a37	NA	NA	0.803006	NA	FALSE
794	0.247523	NA	0.357143	0.241963	0.11518	TRUE	0.554162	1 vs 2	0.23036	1 vs 2	-0.285714	-0.516074	Akap1:chr11:88830780-88831026:-, Akap1:chr11:88830780-88831305:-	Akap1	NA	NA	0.247523	NA	FALSE
795	0.884404	NA	0.666667	0.595506	0.071161	TRUE	Inf	1 vs 4	0.230337	2 vs 3	0.5	0.269663	Gen1:chr12:11238911-11239309:-, Gen1:chr12:11239536-11239770:-, Gen1:chr12:11239654-11240120:-, Gen1:chr12:11240880-11241370:-	Gen1	NA	NA	0.884404	NA	FALSE
796	0.0103343	0.0276516	0.253165	0.138024	0.11514	FALSE	0.749992	1 vs 2	0.23028	1 vs 2	-0.493671	-0.723951	Gm12184:chr11:48825320-48825495:-, Gm12184:chr11:48825391-48825764:-	Gm12184	0.122561	0.232734	0.0276516	0.326133	FALSE
797	0.843211	NA	1	0.885057	0.114943	TRUE	Inf	1 vs 2	0.229885	1 vs 2	1	0.770115	Pvr:chr7:19903572-19903951:-, Pvr:chr7:19904182-19904687:-	Pvr	NA	NA	0.843211	NA	FALSE
798	0.0670846	NA	0.685185	0.657269	0.0279162	TRUE	1.81773	3 vs 5	0.22967	3 vs 5	0.148148	-0.0815217	Tmf1:chr6:97151932-97152229:-, Tmf1:chr6:97152972-97153559:-, Tmf1:chr6:97153436-97153890:-, Tmf1:chr6:97154413-97154848:-, Tmf1:chr6:97155215-97155581:-	Tmf1	NA	NA	0.0670846	NA	FALSE
799	0.345122	NA	0.166667	0.09375	0.0729167	TRUE	#NAME?	2 vs 1	0.229167	3 vs 2	0.166667	-0.0625	Mindy4:chr6:55318278-55318754:+, Mindy4:chr6:55319815-55320299:+, Mindy4:chr6:55322058-55322429:+	Mindy4	NA	NA	0.345122	NA	FALSE
800	0.479771	NA	0.9	0.864286	0.0357143	TRUE	Inf	2 vs 1	0.228571	2 vs 1	0.2	-0.0285714	Nemp2:chr1:52650175-52650866:+, Nemp2:chr1:52650404-52650812:+, Nemp2:chr1:52651538-52652000:+	Nemp2	NA	NA	0.479771	NA	FALSE
801	0.134935	0.134784	0.457447	0.425856	0.0315913	FALSE	-1.11472	1 vs 2	0.227935	2 vs 3	0.765957	0.538023	Ntn3:chr17:24201992-24202329:-, Ntn3:chr17:24203803-24204208:-, Ntn3:chr17:24206098-24206607:-	Ntn3	0.528425	0.546827	0.134935	0.698773	FALSE
802	0.129137	NA	0.574074	0.502463	0.071611	TRUE	1.04732	3 vs 1	0.227878	3 vs 2	-0.481481	-0.70936	Hhipl1:chr12:108329155-108329619:+, Hhipl1:chr12:108330464-108330935:+, Hhipl1:chr12:108330807-108331159:+	Hhipl1	NA	NA	0.129137	NA	FALSE
803	0.326906	NA	0.423077	0.309148	0.113929	TRUE	0.493949	1 vs 2	0.227857	1 vs 2	-0.153846	-0.381703	Plekhm1:chr11:103364274-103364642:-, Plekhm1:chr11:103365013-103365451:-	Plekhm1	NA	NA	0.326906	NA	FALSE
804	0.0142048	NA	0.241935	0.192568	0.0493679	TRUE	1.47555	2 vs 1	0.227114	2 vs 1	-0.516129	-0.743243	Znhit6:chr3:145603864-145604124:+, Znhit6:chr3:145604279-145604812:+, Znhit6:chr3:145608271-145608754:+	Znhit6	NA	NA	0.0142048	NA	FALSE
805	1	NA	1	0.886792	0.113208	TRUE	Inf	2 vs 1	0.226415	2 vs 1	1	0.773585	Arhgef10:chr8:15000055-15000498:+, Arhgef10:chr8:15000710-15001085:+	Arhgef10	NA	NA	1	NA	FALSE
806	0.0659928	0.0562668	0.80597	0.692763	0.113207	FALSE	0.610965	1 vs 2	0.226414	1 vs 2	0.61194	0.385526	Rab12:chr17:66494448-66494885:-, Rab12:chr17:66494869-66495404:-	Rab12	0.372248	0.342936	0.0659928	0.495952	FALSE
807	0.574512	NA	0.888889	0.8125	0.0763889	TRUE	Inf	1 vs 2	0.226389	1 vs 2	0.888889	0.6625	Mttp:chr3:138089851-138090191:-, Mttp:chr3:138089851-138090465:-, Mttp:chr3:138090837-138091265:-	Mttp	NA	NA	0.574512	NA	FALSE
808	0.943871	NA	0.666667	0.629032	0.0376344	TRUE	Inf	3 vs 1	0.225806	3 vs 2	1	0.774194	Tanc1:chr2:59843785-59844337:+, Tanc1:chr2:59844037-59844505:+, Tanc1:chr2:59845307-59845773:+, Tanc1:chr2:59845772-59846196:+	Tanc1	NA	NA	0.943871	NA	FALSE
809	0.0466404	0.141912	0.29661	0.190311	0.106299	TRUE	0.767175	2 vs 3	0.22506	2 vs 3	-0.423729	-0.648789	Actn1:chr12:80167522-80167851:-, Actn1:chr12:80167576-80168130:-, Actn1:chr12:80168061-80168342:-	Actn1	NA	NA	0.141912	NA	FALSE
810	0.581789	0.713605	0.333333	0.307199	0.0261341	TRUE	-1.113	2 vs 4	0.224852	3 vs 5	0	-0.224852	Rsc1a1:chr4:141680299-141680678:-, Rsc1a1:chr4:141680471-141681061:-, Rsc1a1:chr4:141681421-141681844:-, Rsc1a1:chr4:141683093-141683569:-, Rsc1a1:chr4:141683507-141683945:-	Rsc1a1	NA	NA	0.713605	NA	FALSE
811	0.605274	NA	0.541667	0.519231	0.0224359	TRUE	#NAME?	1 vs 2	0.224359	2 vs 3	-0.416667	-0.641026	Zfp287:chr11:62700407-62700629:-, Zfp287:chr11:62711211-62711612:-, Zfp287:chr11:62711415-62711888:-, Zfp287:chr11:62721202-62721628:-, Zfp287:chr11:62721480-62721998:-	Zfp287	NA	NA	0.605274	NA	FALSE
812	1	NA	0.25	0.137931	0.112069	TRUE	0.733969	1 vs 2	0.224138	1 vs 2	-0.5	-0.724138	Pex11g:chr8:3457105-3457458:-, Pex11g:chr8:3458758-3459171:-	Pex11g	NA	NA	1	NA	FALSE
813	0.202584	NA	0.964286	0.875	0.0892857	TRUE	Inf	1 vs 3	0.223965	1 vs 2	0.857143	0.633178	Nol4l:chr2:153407456-153407819:-, Nol4l:chr2:153408566-153408981:-, Nol4l:chr2:153411112-153411540:-	Nol4l	NA	NA	0.202584	NA	FALSE
814	0.118055	0.292819	0.413793	0.322434	0.091359	TRUE	1.16838	1 vs 4	0.223621	1 vs 4	-0.206897	-0.430518	Sox5:chr6:143828424-143828711:-, Sox5:chr6:143828424-143829057:-, Sox5:chr6:143830457-143830958:-, Sox5:chr6:143833028-143833465:-	Sox5	NA	NA	0.292819	NA	FALSE
815	0.0538192	NA	0.877193	0.827099	0.0500941	TRUE	Inf	1 vs 3	0.222995	2 vs 3	0.210526	-0.0124688	Ddx19b:chr8:111003184-111003548:-, Ddx19b:chr8:111005143-111005555:-, Ddx19b:chr8:111006592-111007024:-, Ddx19b:chr8:111007956-111008383:-	Ddx19b	NA	NA	0.0538192	NA	FALSE
816	0.336162	0.658744	0.825581	0.773743	0.0518384	TRUE	-0.567195	2 vs 1	0.222652	3 vs 2	0.372093	0.149441	Rbm33:chr5:28355210-28355625:+, Rbm33:chr5:28415707-28416156:+, Rbm33:chr5:28418866-28419242:+	Rbm33	NA	NA	0.658744	NA	FALSE
817	0.0324637	0.096601	0.778846	0.802239	-0.0233927	FALSE	-1.38265	2 vs 5	0.222503	1 vs 2	0.153846	-0.0686567	Ncoa7:chr10:30645518-30645946:-, Ncoa7:chr10:30646285-30646679:-, Ncoa7:chr10:30646821-30647354:-, Ncoa7:chr10:30695684-30695860:-, Ncoa7:chr10:30695845-30696247:-	Ncoa7	0.24775	0.461536	0.096601	0.580873	FALSE
818	0.674664	NA	0.666667	0.555556	0.111111	TRUE	0.470004	1 vs 2	0.222222	1 vs 2	0.333333	0.111111	Ankrd61:chr5:143890623-143890901:-, Ankrd61:chr5:143890616-143891135:-	Ankrd61	NA	NA	0.674664	NA	FALSE
819	1	NA	1	0.888889	0.111111	TRUE	Inf	1 vs 2	0.222222	1 vs 2	1	0.777778	Cldn1:chr16:26356619-26356994:-, Cldn1:chr16:26358524-26359137:-	Cldn1	NA	NA	1	NA	FALSE
820	0.866841	NA	1	0.888889	0.111111	TRUE	Inf	1 vs 2	0.222222	1 vs 2	1	0.777778	Dse:chr10:34151389-34151770:-, Dse:chr10:34151672-34152399:-	Dse	NA	NA	0.866841	NA	FALSE
821	0.442758	NA	0.5	0.492063	0.00793651	TRUE	#NAME?	1 vs 2	0.222222	2 vs 3	1	0.777778	Rps6ka6:chrX:111384612-111384967:-, Rps6ka6:chrX:111388095-111388613:-, Rps6ka6:chrX:111388443-111388994:-	Rps6ka6	NA	NA	0.442758	NA	FALSE
822	1	NA	1	0.888889	0.111111	TRUE	Inf	2 vs 1	0.222222	2 vs 1	1	0.777778	Scml2:chrX:161256545-161256921:+, Scml2:chrX:161257819-161258213:+	Scml2	NA	NA	1	NA	FALSE
823	1	NA	1	0.888889	0.111111	TRUE	Inf	2 vs 1	0.222222	2 vs 1	1	0.777778	Tifa:chr3:127797516-127798049:+, Tifa:chr3:127797996-127798394:+	Tifa	NA	NA	1	NA	FALSE
824	0.171451	NA	1	0.888889	0.111111	TRUE	Inf	1 vs 2	0.222222	1 vs 2	1	0.777778	Ggact:chr14:122890838-122891195:-, Ggact:chr14:122890851-122891480:-	Ggact	NA	NA	0.171451	NA	FALSE
825	0.0521419	0.0938855	0.573643	0.575428	-0.00178427	TRUE	#NAME?	2 vs 1	0.22207	4 vs 3	-0.395349	-0.617418	Golt1b:chr6:142401764-142402160:+, Golt1b:chr6:142402753-142403193:+, Golt1b:chr6:142403477-142403904:+, Golt1b:chr6:142405056-142405455:+	Golt1b	NA	NA	0.0938855	NA	FALSE
826	0.804681	NA	0.625	0.514085	0.110915	TRUE	0.454473	2 vs 1	0.221831	2 vs 1	0.25	0.028169	Ccdc17:chr4:116599777-116600268:+, Ccdc17:chr4:116600649-116600900:+	Ccdc17	NA	NA	0.804681	NA	FALSE
827	0.251421	NA	0.8	0.779221	0.0207792	TRUE	-1.54664	3 vs 1	0.221818	4 vs 3	0.64	0.418182	Map3k7:chr4:32019945-32020631:+, Map3k7:chr4:32020416-32020862:+, Map3k7:chr4:32021928-32022511:+, Map3k7:chr4:32023091-32023477:+	Map3k7	NA	NA	0.251421	NA	FALSE
828	2.24935e-06	5.35387e-06	0.68323	0.572585	0.110645	FALSE	0.47625	2 vs 1	0.22129	2 vs 1	0.36646	0.14517	Rundc3a:chr11:102401378-102401803:+, Rundc3a:chr11:102402158-102402555:+	Rundc3a	0.000123214	0.000454222	5.35387e-06	0.000599876	TRUE
829	0.0302507	NA	0.557143	0.446595	0.110547	TRUE	1.43313	1 vs 3	0.221095	1 vs 3	0.114286	-0.106809	Anapc1:chr2:128610080-128610477:-, Anapc1:chr2:128610649-128611078:-, Anapc1:chr2:128612643-128613059:-	Anapc1	NA	NA	0.0302507	NA	FALSE
830	0.388342	NA	0.272727	0.232759	0.0399687	TRUE	#NAME?	2 vs 1	0.221003	3 vs 2	0.272727	0.0517241	Itprid2:chr2:79672549-79673018:+, Itprid2:chr2:79674337-79674786:+, Itprid2:chr2:79675978-79676404:+	Itprid2	NA	NA	0.388342	NA	FALSE
831	0.76363	NA	1	0.88961	0.11039	TRUE	Inf	1 vs 2	0.220779	1 vs 2	1	0.779221	Nsun3:chr16:62732380-62732815:-, Nsun3:chr16:62734194-62734594:-	Nsun3	NA	NA	0.76363	NA	FALSE
832	0.351334	0.325949	0.375	0.264798	0.110202	TRUE	0.510355	1 vs 2	0.220405	1 vs 2	-0.25	-0.470405	Cenpw:chr10:30195946-30196534:-, Cenpw:chr10:30197096-30197284:-	Cenpw	NA	NA	0.351334	NA	FALSE
833	0.207583	NA	0.342857	0.232719	0.110138	TRUE	0.542434	1 vs 2	0.220276	1 vs 2	-0.314286	-0.534562	Aldh7a1:chr18:56524699-56525041:-, Aldh7a1:chr18:56526702-56527095:-	Aldh7a1	NA	NA	0.207583	NA	FALSE
834	0.539299	NA	0.6875	0.577465	0.110035	TRUE	0.476083	2 vs 1	0.22007	2 vs 1	0.375	0.15493	Fam214a:chr9:75031690-75032145:+, Fam214a:chr9:75032086-75032479:+	Fam214a	NA	NA	0.539299	NA	FALSE
835	0.578726	NA	0.888889	0.779605	0.109284	TRUE	Inf	2 vs 1	0.220029	3 vs 2	0.555556	0.335526	Stk35:chr2:129827668-129828020:+, Stk35:chr2:129831823-129832236:+, Stk35:chr2:129832009-129832287:+	Stk35	NA	NA	0.578726	NA	FALSE
836	0.438089	NA	0.916667	0.869888	0.0467782	TRUE	-1.34373	2 vs 1	0.21995	3 vs 2	0.833333	0.613383	Stk4:chr2:164151800-164152286:+, Stk4:chr2:164154803-164155346:+, Stk4:chr2:164155148-164155540:+	Stk4	NA	NA	0.438089	NA	FALSE
837	0.0303832	0.0553643	0.514286	0.499213	0.0150731	FALSE	-1.81488	4 vs 6	0.219882	3 vs 4	0.4	0.180118	Crem:chr18:3253541-3253932:-, Crem:chr18:3266288-3266744:-, Crem:chr18:3266826-3267423:-, Crem:chr18:3267229-3267641:-, Crem:chr18:3267399-3267894:-, Crem:chr18:3294332-3294900:-	Crem	0.23928	0.341359	0.0553643	0.460852	FALSE
838	0.385415	NA	1	0.890339	0.109661	TRUE	Inf	2 vs 1	0.219321	2 vs 1	1	0.780679	B3galt1:chr2:68118886-68119346:+, B3galt1:chr2:68122310-68122741:+	B3galt1	NA	NA	0.385415	NA	FALSE
839	0.196545	NA	0.613636	0.533552	0.0800848	TRUE	0.782759	3 vs 2	0.219238	3 vs 2	0.409091	0.189853	Stimate:chr14:30874450-30875156:+, Stimate:chr14:30874814-30875131:+, Stimate:chr14:30876939-30877213:+	Stimate	NA	NA	0.196545	NA	FALSE
840	0.467441	NA	0.392857	0.351911	0.0409463	TRUE	-0.597837	3 vs 2	0.219063	2 vs 1	0.464286	0.245223	Zeb1:chr18:5772797-5773256:+, Zeb1:chr18:5774507-5774959:+, Zeb1:chr18:5775061-5775469:+	Zeb1	NA	NA	0.467441	NA	FALSE
841	0.609244	NA	1	0.895238	0.104762	TRUE	Inf	3 vs 1	0.219048	3 vs 2	1	0.780952	Sowahc:chr10:59223304-59223745:+, Sowahc:chr10:59224414-59224946:+, Sowahc:chr10:59226047-59226434:+	Sowahc	NA	NA	0.609244	NA	FALSE
842	0.397319	NA	0.442308	0.376302	0.0660056	TRUE	1.06087	3 vs 1	0.21895	2 vs 1	0.653846	0.434896	Dph5:chr3:115900711-115901200:+, Dph5:chr3:115928710-115929154:+, Dph5:chr3:115928590-115929131:+	Dph5	NA	NA	0.397319	NA	FALSE
843	0.625787	NA	0.642857	0.605769	0.0370879	TRUE	Inf	1 vs 2	0.218864	3 vs 4	0.571429	0.352564	Epb41l5:chr1:119545033-119545377:-, Epb41l5:chr1:119545223-119546089:-, Epb41l5:chr1:119548023-119548623:-, Epb41l5:chr1:119590453-119591064:-, Epb41l5:chr1:119590679-119591150:-	Epb41l5	NA	NA	0.625787	NA	FALSE
844	0.421409	NA	0.73913	0.697658	0.041472	TRUE	Inf	3 vs 1	0.218829	4 vs 3	0.913043	0.694215	Fam78b:chr1:167078848-167079381:+, Fam78b:chr1:167079380-167079911:+, Fam78b:chr1:167088175-167088786:+, Fam78b:chr1:167090600-167091063:+, Fam78b:chr1:167090978-167091308:+	Fam78b	NA	NA	0.421409	NA	FALSE
845	0.376603	NA	0.638889	0.627841	0.011048	TRUE	-0.983801	2 vs 1	0.218434	3 vs 2	-0.111111	-0.329545	Mtmr2:chr9:13785788-13786220:+, Mtmr2:chr9:13806102-13806522:+, Mtmr2:chr9:13808615-13808905:+	Mtmr2	NA	NA	0.376603	NA	FALSE
846	0.0446023	0.174743	0.372093	0.340909	0.0311839	TRUE	1.11615	3 vs 2	0.21836	3 vs 2	-0.255814	-0.474174	Dstyk:chr1:132465522-132465954:+, Dstyk:chr1:132466308-132466782:+, Dstyk:chr1:132466597-132466990:+	Dstyk	NA	NA	0.174743	NA	FALSE
847	0.431954	NA	0.590909	0.481884	0.109025	TRUE	0.44022	1 vs 2	0.21805	1 vs 2	0.181818	-0.0362319	Arhgap12:chr18:6024427-6024842:-, Arhgap12:chr18:6025156-6025577:-	Arhgap12	NA	NA	0.431954	NA	FALSE
848	0.191488	NA	0.885714	0.776801	0.108913	TRUE	0.80057	1 vs 2	0.217826	1 vs 2	0.771429	0.553603	Evi5:chr5:107744795-107745152:-, Evi5:chr5:107747122-107747634:-	Evi5	NA	NA	0.191488	NA	FALSE
849	0.0282527	0.0935415	0.245902	0.137028	0.108873	FALSE	0.719602	2 vs 1	0.217746	2 vs 1	-0.508197	-0.725943	Sbk1:chr7:126294613-126295087:+, Sbk1:chr7:126297733-126297950:+	Sbk1	0.229088	0.454718	0.0935415	0.572158	FALSE
850	0.021486	0.0398418	0.582117	0.53959	0.0425272	FALSE	-0.922543	1 vs 2	0.21744	2 vs 4	0.328467	0.111027	Mxra7:chr11:116803024-116803365:-, Mxra7:chr11:116803336-116803788:-, Mxra7:chr11:116804377-116804745:-, Mxra7:chr11:116806518-116806944:-, Mxra7:chr11:116810729-116810927:-	Mxra7	0.198792	0.282624	0.0398418	0.389732	FALSE
851	1	NA	1	0.891304	0.108696	TRUE	Inf	1 vs 2	0.217391	1 vs 2	1	0.782609	Spag6l:chr16:16752964-16753387:-, Spag6l:chr16:16753544-16753934:-	Spag6l	NA	NA	1	NA	FALSE
852	0.453703	NA	0.692857	0.670768	0.0220894	TRUE	0.803178	5 vs 4	0.217379	5 vs 4	-0.142857	-0.360236	Sh3bgrl2:chr9:83597253-83597736:+, Sh3bgrl2:chr9:83597378-83598154:+, Sh3bgrl2:chr9:83599881-83600361:+, Sh3bgrl2:chr9:83600966-83601397:+, Sh3bgrl2:chr9:83602993-83603246:+	Sh3bgrl2	NA	NA	0.453703	NA	FALSE
853	0.000150755	0.0304785	0.728395	0.74694	-0.0185447	TRUE	Inf	1 vs 7	0.2172	2 vs 3	0.12963	-0.0875706	Ttc39b:chr4:83220300-83220589:-, Ttc39b:chr4:83220313-83220871:-, Ttc39b:chr4:83221907-83222305:-, Ttc39b:chr4:83222142-83222692:-, Ttc39b:chr4:83224999-83225414:-, Ttc39b:chr4:83226359-83226779:-, Ttc39b:chr4:83259147-83259550:-	Ttc39b	NA	NA	0.0304785	NA	FALSE
854	0.358106	0.356861	0.542636	0.537242	0.00539377	TRUE	#NAME?	1 vs 2	0.217123	3 vs 4	0.27907	0.0619469	Mettl6:chr14:31473556-31473938:-, Mettl6:chr14:31476755-31477199:-, Mettl6:chr14:31478745-31479164:-, Mettl6:chr14:31478958-31479349:-, Mettl6:chr14:31479143-31479734:-, Mettl6:chr14:31479618-31479883:-, Mettl6:chr14:31481253-31481704:-	Mettl6	NA	NA	0.358106	NA	FALSE
855	0.305901	NA	1	0.891447	0.108553	TRUE	Inf	2 vs 1	0.217105	2 vs 1	1	0.782895	Kdm3b:chr18:34804235-34804694:+, Kdm3b:chr18:34838587-34839019:+	Kdm3b	NA	NA	0.305901	NA	FALSE
856	0.468758	0.671408	0.5	0.391473	0.108527	TRUE	1.20397	3 vs 1	0.217054	3 vs 1	0	-0.217054	Fbxo16:chr14:65303105-65303248:+, Fbxo16:chr14:65321144-65321551:+, Fbxo16:chr14:65323273-65323702:+	Fbxo16	NA	NA	0.671408	NA	FALSE
857	0.073724	0.192611	0.288462	0.179965	0.108497	FALSE	0.61372	2 vs 1	0.216994	2 vs 1	-0.423077	-0.640071	Bloc1s6:chr2:122747714-122748140:+, Bloc1s6:chr2:122749100-122749509:+	Bloc1s6	0.39575	0.623426	0.192611	0.77201	FALSE
858	0.375601	NA	0.857143	0.748807	0.108336	TRUE	0.699501	1 vs 2	0.216672	1 vs 2	0.714286	0.497613	Rimbp2:chr5:128757788-128758152:-, Rimbp2:chr5:128758452-128758923:-	Rimbp2	NA	NA	0.375601	NA	FALSE
859	0.0012018	0.000113711	0.524211	0.497377	0.0268335	TRUE	Inf	1 vs 2	0.216307	1 vs 2	0.273684	0.057377	Cep170:chr1:176727310-176727715:-, Cep170:chr1:176729015-176729426:-, Cep170:chr1:176729963-176730366:-, Cep170:chr1:176733609-176734026:-, Cep170:chr1:176734009-176734515:-, Cep170:chr1:176734309-176734804:-	Cep170	NA	NA	0.0012018	NA	FALSE
860	1	NA	1	0.891892	0.108108	TRUE	Inf	1 vs 2	0.216216	1 vs 2	1	0.783784	Arl13b:chr16:62793626-62794050:-, Arl13b:chr16:62794755-62795266:-	Arl13b	NA	NA	1	NA	FALSE
861	1	NA	1	0.892045	0.107955	TRUE	Inf	2 vs 1	0.215909	2 vs 1	1	0.784091	B3glct:chr5:149759509-149759936:+, B3glct:chr5:149762185-149762599:+	B3glct	NA	NA	1	NA	FALSE
862	0.573624	0.457581	0.547368	0.49763	0.0497381	TRUE	#NAME?	2 vs 1	0.215765	11 vs 6	0.263158	0.0473934	Zfp563:chr17:33105470-33105977:+, Zfp563:chr17:33105273-33106444:+, Zfp563:chr17:33105812-33106237:+, Zfp563:chr17:33106643-33107124:+, Zfp563:chr17:33106831-33107524:+, Zfp563:chr17:33107852-33108264:+, Zfp563:chr17:33108362-33108995:+, Zfp563:chr17:33108867-33109436:+, Zfp563:chr17:33109021-33109860:+, Zfp563:chr17:33109822-33110218:+, Zfp563:chr17:33110311-33110713:+	Zfp563	NA	NA	0.573624	NA	FALSE
863	0.588098	NA	0.710526	0.602713	0.107813	TRUE	0.59029	1 vs 3	0.215626	1 vs 3	0.421053	0.205426	Cyb561d1:chr3:108195718-108196122:-, Cyb561d1:chr3:108197989-108198321:-, Cyb561d1:chr3:108198237-108198629:-	Cyb561d1	NA	NA	0.588098	NA	FALSE
864	9.00931e-08	3.13228e-08	0.517544	0.456022	0.0615216	FALSE	0.661503	3 vs 2	0.215499	3 vs 2	0.0701754	-0.145324	Trpv2:chr11:62602908-62603540:+, Trpv2:chr11:62604365-62604509:+, Trpv2:chr11:62604587-62604813:+	Trpv2	8.48387e-06	6.0396e-06	9.00931e-08	1.81875e-05	TRUE
865	0.848866	NA	0.714286	0.606775	0.107511	TRUE	0.482516	1 vs 2	0.215022	1 vs 2	0.428571	0.213549	Kctd8:chr5:69109358-69109816:-, Kctd8:chr5:69109668-69110239:-	Kctd8	NA	NA	0.848866	NA	FALSE
866	0.25219	NA	0.395833	0.300459	0.0953746	TRUE	Inf	1 vs 3	0.214832	4 vs 5	-0.0833333	-0.298165	Trmt5:chr12:73275213-73275644:-, Trmt5:chr12:73276914-73277325:-, Trmt5:chr12:73278782-73279245:-, Trmt5:chr12:73279940-73280377:-, Trmt5:chr12:73280366-73280701:-	Trmt5	NA	NA	0.25219	NA	FALSE
867	0.0256994	0.0590336	0.572917	0.498399	0.0745175	TRUE	1.89615	3 vs 7	0.214815	3 vs 5	0.03125	-0.183565	Rprd2:chr3:95759814-95760279:-, Rprd2:chr3:95760315-95760632:-, Rprd2:chr3:95760368-95760894:-, Rprd2:chr3:95760959-95761442:-, Rprd2:chr3:95761360-95762161:-, Rprd2:chr3:95763227-95763622:-, Rprd2:chr3:95772189-95772609:-	Rprd2	NA	NA	0.0590336	NA	FALSE
868	0.572174	NA	0.766667	0.715774	0.0508929	TRUE	-1.15577	3 vs 4	0.214286	1 vs 2	0.25	0.0357143	Gxylt1:chr15:93239730-93240082:-, Gxylt1:chr15:93240804-93241208:-, Gxylt1:chr15:93242179-93242606:-, Gxylt1:chr15:93244325-93244837:-	Gxylt1	NA	NA	0.572174	NA	FALSE
869	0.346753	NA	0.466667	0.359833	0.106834	TRUE	0.442559	1 vs 2	0.213668	1 vs 2	-0.0666667	-0.280335	Csmd3:chr15:47580637-47581013:-, Csmd3:chr15:47581669-47582080:-	Csmd3	NA	NA	0.346753	NA	FALSE
870	0.731943	NA	0.5	0.490991	0.00900901	TRUE	0.869038	3 vs 2	0.213642	3 vs 2	0.285714	0.0720721	Retsat:chr6:72607146-72607497:+, Retsat:chr6:72607977-72608532:+, Retsat:chr6:72608486-72609012:+	Retsat	NA	NA	0.731943	NA	FALSE
871	0.442106	NA	0.447917	0.451907	-0.00399046	TRUE	0.781943	3 vs 4	0.213619	3 vs 4	0.4375	0.223881	Gnpnat1:chr14:45376334-45376887:-, Gnpnat1:chr14:45377023-45377448:-, Gnpnat1:chr14:45377389-45377848:-, Gnpnat1:chr14:45378028-45378572:-	Gnpnat1	NA	NA	0.442106	NA	FALSE
872	0.756389	NA	0.611111	0.574233	0.036878	TRUE	#NAME?	4 vs 1	0.213361	6 vs 5	0.277778	0.0644172	Lrrcc1:chr3:14565202-14566283:+, Lrrcc1:chr3:14565645-14566104:+, Lrrcc1:chr3:14566017-14566478:+, Lrrcc1:chr3:14566254-14566621:+, Lrrcc1:chr3:14567894-14568359:+, Lrrcc1:chr3:14572301-14572658:+	Lrrcc1	NA	NA	0.756389	NA	FALSE
873	0.358069	NA	0.625	0.495562	0.129438	TRUE	0.936769	2 vs 5	0.213122	1 vs 5	0.157895	-0.0552268	Zfp668:chr7:127860982-127861370:-, Zfp668:chr7:127862995-127863428:-, Zfp668:chr7:127865140-127865587:-, Zfp668:chr7:127865573-127866021:-, Zfp668:chr7:127865917-127866375:-	Zfp668	NA	NA	0.358069	NA	FALSE
874	0.173551	0.177195	0.801471	0.659699	0.141772	TRUE	1.97981	4 vs 1	0.213063	5 vs 1	0.470588	0.257525	Paqr8:chr1:20937043-20937464:+, Paqr8:chr1:20937795-20938394:+, Paqr8:chr1:20938345-20938845:+, Paqr8:chr1:20938682-20939110:+, Paqr8:chr1:20939224-20939717:+	Paqr8	NA	NA	0.177195	NA	FALSE
875	0.178197	NA	0.166667	0.0601719	0.106495	TRUE	1.13905	2 vs 1	0.212989	2 vs 1	-0.666667	-0.879656	Gm3264:chr14:4876649-4876908:+, Gm3264:chr14:4876792-4876908:+	Gm3264	NA	NA	0.178197	NA	FALSE
876	0.187326	NA	0.510204	0.403846	0.106358	TRUE	0.430287	2 vs 1	0.212716	2 vs 1	0.0204082	-0.192308	Ubp1:chr9:113976583-113977103:+, Ubp1:chr9:113976877-113977232:+	Ubp1	NA	NA	0.187326	NA	FALSE
877	0.60486	NA	0.727273	0.680723	0.0465498	TRUE	1.11436	2 vs 1	0.212486	2 vs 1	0.272727	0.060241	Prr16:chr18:51303015-51303713:+, Prr16:chr18:51303580-51304049:+, Prr16:chr18:51304683-51305213:+	Prr16	NA	NA	0.60486	NA	FALSE
878	0.427846	NA	0.923077	0.883333	0.0397436	TRUE	Inf	1 vs 2	0.211966	1 vs 2	0.923077	0.711111	Prdm11:chr2:92965153-92965486:-, Prdm11:chr2:92965280-92965801:-, Prdm11:chr2:92984642-92985066:-	Prdm11	NA	NA	0.427846	NA	FALSE
879	0.798748	NA	1	0.894203	0.105797	TRUE	Inf	3 vs 1	0.211594	3 vs 1	1	0.788406	Wipf3:chr6:54500907-54501184:+, Wipf3:chr6:54501520-54501952:+, Wipf3:chr6:54503368-54503768:+	Wipf3	NA	NA	0.798748	NA	FALSE
880	0.445677	0.702583	0.625	0.577532	0.0474684	TRUE	0.52115	1 vs 2	0.211234	1 vs 2	0.0625	-0.148734	Vangl2:chr1:172000959-172001289:-, Vangl2:chr1:172002535-172002942:-, Vangl2:chr1:172004356-172004715:-	Vangl2	NA	NA	0.702583	NA	FALSE
881	0.11337	0.0607999	0.71875	0.665498	0.0532516	FALSE	0.446716	1 vs 2	0.210962	1 vs 2	-0.03125	-0.242212	Tnfaip1:chr11:78522846-78523264:-, Tnfaip1:chr11:78524235-78524735:-, Tnfaip1:chr11:78524715-78525279:-	Tnfaip1	0.483488	0.349042	0.11337	0.633687	FALSE
882	3.62497e-58	2.62143e-23	0.184623	0.0792425	0.105381	FALSE	0.967352	2 vs 1	0.210762	2 vs 1	-0.630753	-0.841515	Cox5b:chr1:36693137-36693372:+, Cox5b:chr1:36693196-36693760:+	Cox5b	4.46777e-55	1.39001e-20	2.62143e-23	1.61546e-20	TRUE
883	0.707498	NA	0.9375	0.859551	0.0779494	TRUE	Inf	2 vs 1	0.210674	3 vs 2	0.75	0.539326	Lonrf3:chrX:36361969-36362375:+, Lonrf3:chrX:36365184-36365650:+, Lonrf3:chrX:36366471-36366875:+	Lonrf3	NA	NA	0.707498	NA	FALSE
884	0.0521117	0.134386	0.672131	0.566852	0.105279	FALSE	1.11577	2 vs 3	0.210558	1 vs 3	0.344262	0.133705	Cmss1:chr16:57301994-57302363:-, Cmss1:chr16:57561015-57561424:-, Cmss1:chr16:57561388-57561775:-	Cmss1	0.329372	0.546827	0.134386	0.698773	FALSE
885	0.794267	NA	0.25	0.144928	0.105072	TRUE	0.67634	1 vs 2	0.210145	1 vs 2	-0.5	-0.710145	Dock6:chr9:21799674-21800523:-, Dock6:chr9:21800163-21800466:-	Dock6	NA	NA	0.794267	NA	FALSE
886	0.621834	NA	1	0.925	0.075	TRUE	Inf	1 vs 2	0.21	1 vs 2	1	0.79	Trmt2b:chrX:134223048-134223456:-, Trmt2b:chrX:134262443-134262822:-, Trmt2b:chrX:134262561-134263155:-	Trmt2b	NA	NA	0.621834	NA	FALSE
887	0.320054	NA	0.53125	0.426419	0.104831	TRUE	0.421638	1 vs 2	0.209661	1 vs 2	0.0625	-0.147161	Slc45a4:chr15:73577417-73577781:-, Slc45a4:chr15:73580242-73580642:-	Slc45a4	NA	NA	0.320054	NA	FALSE
888	0.142013	0.234755	0.465517	0.360707	0.10481	TRUE	0.434147	1 vs 2	0.209621	1 vs 2	-0.0689655	-0.278586	Hecw1:chr13:14226438-14226802:-, Hecw1:chr13:14227994-14228423:-	Hecw1	NA	NA	0.234755	NA	FALSE
889	0.140881	0.219904	0.446429	0.341642	0.104786	TRUE	0.440873	2 vs 1	0.209573	2 vs 1	-0.107143	-0.316716	Dscaml1:chr9:45752849-45753317:+, Dscaml1:chr9:45753338-45753757:+	Dscaml1	NA	NA	0.219904	NA	FALSE
890	0.430724	NA	0.558824	0.548458	0.0103654	TRUE	-0.832344	2 vs 1	0.209381	3 vs 2	-0.411765	-0.621145	Edem1:chr6:108855384-108855804:+, Edem1:chr6:108858957-108859410:+, Edem1:chr6:108861616-108862031:+	Edem1	NA	NA	0.430724	NA	FALSE
891	0.0785372	NA	0.975	0.890582	0.0844183	FALSE	#NAME?	2 vs 1	0.209072	3 vs 2	0.975	0.765928	Wdr41:chr13:95021627-95022082:+, Wdr41:chr13:95021679-95022552:+, Wdr41:chr13:95022912-95023369:+	Wdr41	0.401577	NA	0.0785372	0.52989	FALSE
892	0.367755	NA	1	0.895522	0.104478	TRUE	Inf	1 vs 2	0.208955	1 vs 2	1	0.791045	St3gal1:chr15:67102852-67103232:-, St3gal1:chr15:67106231-67106636:-	St3gal1	NA	NA	0.367755	NA	FALSE
893	0.231866	0.280564	0.636364	0.531943	0.104421	TRUE	0.431671	1 vs 2	0.208842	1 vs 2	0.272727	0.0638853	Zbtb38:chr9:96682703-96683140:-, Zbtb38:chr9:96683641-96684071:-	Zbtb38	NA	NA	0.280564	NA	FALSE
894	0.474796	0.572786	0.594203	0.49528	0.0989233	TRUE	1.04145	2 vs 1	0.208771	4 vs 1	0.173913	-0.0348584	Fam219b:chr9:57540983-57541516:+, Fam219b:chr9:57541467-57541815:+, Fam219b:chr9:57541668-57542193:+, Fam219b:chr9:57542784-57543251:+	Fam219b	NA	NA	0.572786	NA	FALSE
895	0.0172232	0.0314076	0.426	0.319769	0.106231	TRUE	1.01244	6 vs 2	0.208208	6 vs 2	-0.06	-0.268208	N6amt1:chr16:87366128-87366353:+, N6amt1:chr16:87367408-87367636:+, N6amt1:chr16:87367346-87367994:+, N6amt1:chr16:87367737-87368118:+, N6amt1:chr16:87368105-87368565:+, N6amt1:chr16:87368364-87368753:+	N6amt1	NA	NA	0.0314076	NA	FALSE
896	0.0825985	0.0385598	0.773585	0.669693	0.103892	TRUE	Inf	1 vs 4	0.207914	1 vs 3	0.320755	0.11284	Hnrnpul1:chr7:25721130-25721487:-, Hnrnpul1:chr7:25721431-25721792:-, Hnrnpul1:chr7:25721780-25722190:-, Hnrnpul1:chr7:25736599-25736831:-	Hnrnpul1	NA	NA	0.0825985	NA	FALSE
897	0.431997	NA	0.785714	0.736364	0.0493506	TRUE	#NAME?	2 vs 1	0.207532	3 vs 2	0.785714	0.578182	Clgn:chr8:83426467-83426887:+, Clgn:chr8:83427656-83428123:+, Clgn:chr8:83428171-83428552:+	Clgn	NA	NA	0.431997	NA	FALSE
898	0.311369	NA	0.94	0.856495	0.0835045	TRUE	Inf	2 vs 1	0.20713	3 vs 2	0.76	0.55287	Gm14403:chr2:177509931-177510728:+, Gm14403:chr2:177510445-177510866:+, Gm14403:chr2:177511941-177512361:+	Gm14403	NA	NA	0.311369	NA	FALSE
899	1	NA	1	0.896552	0.103448	TRUE	Inf	2 vs 1	0.206897	2 vs 1	1	0.793103	Ccdc40:chr11:119262672-119262901:+, Ccdc40:chr11:119264847-119265299:+	Ccdc40	NA	NA	1	NA	FALSE
900	0.397415	NA	0.551724	0.448276	0.103448	TRUE	0.415279	1 vs 2	0.206897	1 vs 2	0.103448	-0.103448	Shf:chr2:122348880-122349210:-, Shf:chr2:122349030-122349546:-	Shf	NA	NA	0.397415	NA	FALSE
901	1	NA	1	0.896552	0.103448	TRUE	Inf	1 vs 2	0.206897	1 vs 2	1	0.793103	Tinag:chr9:76949071-76949316:-, Tinag:chr9:76951613-76952062:-	Tinag	NA	NA	1	NA	FALSE
902	0.4417	NA	0.791667	0.733333	0.0583333	TRUE	Inf	1 vs 3	0.20641	2 vs 3	0.416667	0.210256	Slc30a7:chr3:115938973-115939330:-, Slc30a7:chr3:115941199-115941774:-, Slc30a7:chr3:115945850-115946460:-	Slc30a7	NA	NA	0.4417	NA	FALSE
903	0.232397	0.408108	0.746377	0.698063	0.0483134	FALSE	0.425641	1 vs 2	0.206267	1 vs 2	0.0724638	-0.133803	Braf:chr6:39603237-39603522:-, Braf:chr6:39603240-39603776:-, Braf:chr6:39608353-39608763:-	Braf	0.656915	0.815203	0.408108	0.964713	FALSE
904	0.406174	0.310443	0.9	0.796875	0.103125	TRUE	1.35455	2 vs 1	0.20625	3 vs 1	0.8	0.59375	Slc25a26:chr6:94603483-94603911:+, Slc25a26:chr6:94603413-94604559:+, Slc25a26:chr6:94604260-94604672:+	Slc25a26	NA	NA	0.406174	NA	FALSE
905	0.628213	NA	1	0.897727	0.102273	TRUE	Inf	1 vs 2	0.204545	1 vs 2	1	0.795455	Mob3b:chr4:34949074-34949431:-, Mob3b:chr4:34952611-34953090:-, Mob3b:chr4:34953200-34953720:-	Mob3b	NA	NA	0.628213	NA	FALSE
906	0.00177493	0.00781556	0.397321	0.295088	0.102233	FALSE	0.454161	1 vs 2	0.204467	1 vs 2	-0.205357	-0.409824	Cdc26:chr4:62393762-62394170:-, Cdc26:chr4:62394529-62394959:-	Cdc26	0.0358321	0.112767	0.00781556	0.159218	FALSE
907	0.167374	0.297496	0.727273	0.625137	0.102136	FALSE	0.469421	2 vs 1	0.204272	2 vs 1	0.454545	0.250273	Smn1:chr13:100135672-100135769:+, Smn1:chr13:100137303-100137698:+	Smn1	0.584797	0.737068	0.297496	0.887888	FALSE
908	0.296576	NA	0.641026	0.586749	0.054277	TRUE	0.572003	1 vs 3	0.203867	1 vs 2	-0.358974	-0.562842	Zhx1:chr15:58047003-58047326:-, Zhx1:chr15:58047235-58047685:-, Zhx1:chr15:58048498-58048879:-	Zhx1	NA	NA	0.296576	NA	FALSE
909	0.455895	NA	1	0.93949	0.0605096	TRUE	Inf	1 vs 2	0.203822	1 vs 2	1	0.796178	Phtf2:chr5:20758700-20759128:-, Phtf2:chr5:20760060-20760535:-, Phtf2:chr5:20760376-20760669:-	Phtf2	NA	NA	0.455895	NA	FALSE
910	0.00649996	0.0045287	0.486911	0.385025	0.101886	FALSE	0.415906	2 vs 1	0.203772	2 vs 1	-0.026178	-0.22995	Wdr83os:chr8:85081925-85082221:+, Wdr83os:chr8:85082074-85082366:+	Wdr83os	0.0875541	0.0814223	0.00649996	0.14185	FALSE
911	0.326254	NA	0.884615	0.78273	0.101886	TRUE	0.755236	1 vs 2	0.203771	1 vs 2	0.769231	0.56546	2610044O15Rik8:chr8:129216590-129217026:-, 2610044O15Rik8:chr8:129217203-129217644:-	2610044O15Rik8	NA	NA	0.326254	NA	FALSE
912	0.385182	NA	0.925	0.888646	0.0363537	TRUE	-1.66501	2 vs 1	0.203712	3 vs 2	0.85	0.646288	Zadh2:chr18:84095682-84096108:+, Zadh2:chr18:84096778-84097292:+, Zadh2:chr18:84097117-84097566:+	Zadh2	NA	NA	0.385182	NA	FALSE
913	0.334273	NA	0.632353	0.611462	0.0208908	TRUE	-0.633975	2 vs 3	0.203653	1 vs 2	-0.117647	-0.3213	Camk1d:chr2:5293457-5293769:-, Camk1d:chr2:5293638-5294077:-, Camk1d:chr2:5298578-5299015:-	Camk1d	NA	NA	0.334273	NA	FALSE
914	0.247468	NA	0.474359	0.439072	0.0352874	TRUE	0.916291	2 vs 3	0.203492	2 vs 3	0.820513	0.617021	Tmem150c:chr5:100077416-100077745:-, Tmem150c:chr5:100077816-100078246:-, Tmem150c:chr5:100078905-100079312:-	Tmem150c	NA	NA	0.247468	NA	FALSE
915	0.263917	NA	0.3	0.198261	0.101739	TRUE	0.549902	1 vs 2	0.203478	1 vs 2	-0.4	-0.603478	5031439G07Rik:chr15:84943932-84944377:-, 5031439G07Rik:chr15:84947942-84948349:-	5031439G07Rik	NA	NA	0.263917	NA	FALSE
916	0.320071	NA	0.916667	0.815029	0.101638	TRUE	0.914871	2 vs 1	0.203276	2 vs 1	0.833333	0.630058	Plpp6:chr19:28964807-28965388:+, Plpp6:chr19:28966392-28966811:+	Plpp6	NA	NA	0.320071	NA	FALSE
917	0.0797429	NA	0.976744	0.87519	0.101554	FALSE	1.79002	2 vs 1	0.203108	2 vs 1	0.953488	0.750381	2310022A10Rik:chr7:27581224-27581710:+, 2310022A10Rik:chr7:27581692-27582099:+	2310022A10Rik	0.404505	NA	0.0797429	0.52989	FALSE
918	0.217177	NA	0.675	0.625846	0.0491543	TRUE	1.28433	1 vs 3	0.203045	1 vs 3	-0.05	-0.253045	Zmym4:chr4:126859388-126859752:-, Zmym4:chr4:126861819-126862324:-, Zmym4:chr4:126862247-126862750:-, Zmym4:chr4:126862428-126863050:-, Zmym4:chr4:126863562-126863986:-	Zmym4	NA	NA	0.217177	NA	FALSE
919	0.491432	0.655425	0.625	0.582375	0.0426245	TRUE	1.03102	1 vs 3	0.202945	1 vs 2	0.09375	-0.109195	9430038I01Rik:chr7:137375510-137375959:-, 9430038I01Rik:chr7:137376109-137376432:-, 9430038I01Rik:chr7:137382940-137383401:-, 9430038I01Rik:chr7:137387305-137387454:-	9430038I01Rik	NA	NA	0.655425	NA	FALSE
920	0.0372757	NA	0.981818	0.880412	0.101406	FALSE	1.99264	1 vs 2	0.202812	1 vs 2	0.963636	0.760825	Ctps:chr4:120539864-120540207:-, Ctps:chr4:120539864-120540575:-	Ctps	0.27026	NA	0.0372757	0.37961	FALSE
921	0.467648	0.399609	0.683333	0.677702	0.00563166	TRUE	#NAME?	3 vs 1	0.20274	7 vs 6	0.1	-0.10274	Nek4:chr14:30987079-30987229:+, Nek4:chr14:30987075-30987415:+, Nek4:chr14:30987361-30987739:+, Nek4:chr14:30986926-30987853:+, Nek4:chr14:30987552-30987948:+, Nek4:chr14:30988091-30988549:+, Nek4:chr14:30988435-30988821:+	Nek4	NA	NA	0.467648	NA	FALSE
922	0.455805	NA	0.434783	0.324965	0.109817	TRUE	Inf	1 vs 3	0.202656	1 vs 4	-0.173913	-0.376569	Zfp286:chr11:62778337-62778760:-, Zfp286:chr11:62778978-62779478:-, Zfp286:chr11:62779311-62780148:-, Zfp286:chr11:62779554-62779965:-	Zfp286	NA	NA	0.455805	NA	FALSE
923	0.308528	NA	0.416667	0.307443	0.109223	TRUE	1.44567	4 vs 2	0.202265	4 vs 1	-0.166667	-0.368932	Golga3:chr5:110222837-110223174:+, Golga3:chr5:110222782-110223629:+, Golga3:chr5:110224036-110224595:+, Golga3:chr5:110226104-110226499:+	Golga3	NA	NA	0.308528	NA	FALSE
924	0.0498033	0.0387319	0.829213	0.77022	0.0589935	FALSE	#NAME?	2 vs 1	0.201715	6 vs 5	0.337079	0.135364	Agap1:chr1:89889317-89889844:+, Agap1:chr1:89889627-89890013:+, Agap1:chr1:89890267-89890795:+, Agap1:chr1:89890581-89891013:+, Agap1:chr1:89894428-89894895:+, Agap1:chr1:89894890-89895312:+	Agap1	0.323918	0.278476	0.0498033	0.430755	FALSE
925	0.526828	0.46349	0.7	0.602362	0.0976378	TRUE	Inf	1 vs 3	0.201575	1 vs 2	-0.2	-0.401575	Tcim:chr8:24437149-24437538:-, Tcim:chr8:24437556-24437975:-, Tcim:chr8:24437944-24438483:-	Tcim	NA	NA	0.526828	NA	FALSE
926	0.229321	NA	0.909091	0.808791	0.1003	TRUE	0.86041	1 vs 2	0.200599	1 vs 2	0.818182	0.617582	Elmod3:chr6:72565921-72566291:-, Elmod3:chr6:72567314-72567627:-	Elmod3	NA	NA	0.229321	NA	FALSE
927	0.190864	NA	0.930556	0.886544	0.044012	TRUE	-1.7148	2 vs 3	0.200235	1 vs 2	0.888889	0.688654	Tram1:chr1:13564679-13565157:-, Tram1:chr1:13565623-13566123:-, Tram1:chr1:13566206-13566459:-	Tram1	NA	NA	0.190864	NA	FALSE
928	0.251976	0.349115	0.730159	0.717494	0.0126646	TRUE	1.65853	2 vs 3	0.200228	2 vs 3	0.52381	0.323582	Gatad1:chr5:3639926-3640391:-, Gatad1:chr5:3640788-3641315:-, Gatad1:chr5:3641215-3641632:-, Gatad1:chr5:3642994-3643504:-	Gatad1	NA	NA	0.349115	NA	FALSE
929	0.547183	NA	0.377778	0.328631	0.0491466	TRUE	0.618599	2 vs 3	0.200209	2 vs 3	-0.0333333	-0.233542	Tmem135:chr7:89139714-89140044:-, Tmem135:chr7:89139977-89140373:-, Tmem135:chr7:89140142-89140555:-, Tmem135:chr7:89140412-89140923:-	Tmem135	NA	NA	0.547183	NA	FALSE
930	0.0511553	0.162957	0.307692	0.207637	0.100055	FALSE	0.528297	2 vs 1	0.20011	2 vs 1	-0.384615	-0.584726	Capn10:chr1:92940505-92941056:+, Capn10:chr1:92947557-92947977:+	Capn10	0.325834	0.591885	0.162957	0.741185	FALSE
931	0.582319	NA	1	0.9	0.1	TRUE	Inf	2 vs 1	0.2	2 vs 1	1	0.8	Arhgap29:chr3:122015366-122016333:+, Arhgap29:chr3:122015786-122016181:+	Arhgap29	NA	NA	0.582319	NA	FALSE
932	0.606975	0.401185	0.427778	0.383137	0.0446407	TRUE	#NAME?	5 vs 1	0.2	9 vs 2	0.2	0	Mpp6:chr6:50198132-50198227:+, Mpp6:chr6:50198128-50198359:+, Mpp6:chr6:50198124-50198687:+, Mpp6:chr6:50198737-50199248:+, Mpp6:chr6:50199047-50199471:+, Mpp6:chr6:50200829-50201309:+, Mpp6:chr6:50201645-50202013:+, Mpp6:chr6:50201437-50202183:+, Mpp6:chr6:50202040-50202539:+	Mpp6	NA	NA	0.606975	NA	FALSE
933	1	NA	0.5	0.4	0.1	TRUE	0.405465	1 vs 2	0.2	1 vs 2	0	-0.2	Msx1:chr5:37820485-37820741:-, Msx1:chr5:37820499-37821021:-	Msx1	NA	NA	1	NA	FALSE
934	0.83883	NA	0.6	0.509615	0.0903846	TRUE	Inf	3 vs 1	0.2	5 vs 2	0.2	0	Slc2a12:chr10:22702790-22703237:+, Slc2a12:chr10:22703448-22703938:+, Slc2a12:chr10:22703895-22704327:+, Slc2a12:chr10:22704897-22705451:+, Slc2a12:chr10:22705216-22705694:+	Slc2a12	NA	NA	0.83883	NA	FALSE
935	0.689151	NA	0.4	0.4	5.55112e-17	TRUE	#NAME?	2 vs 1	0.2	3 vs 2	0.4	0.2	Fat4:chr3:39011114-39011713:+, Fat4:chr3:39011550-39011880:+, Fat4:chr3:39011704-39011991:+	Fat4	NA	NA	0.689151	NA	FALSE
936	0.431158	NA	1	0.9	0.1	TRUE	Inf	3 vs 1	0.2	3 vs 1	1	0.8	Klhl15:chrX:94252916-94253215:+, Klhl15:chrX:94253866-94254064:+, Klhl15:chrX:94277324-94277780:+	Klhl15	NA	NA	0.431158	NA	FALSE
937	0.709405	NA	0.818182	0.718232	0.0999498	TRUE	0.568369	1 vs 2	0.1999	1 vs 2	0.636364	0.436464	1700088E04Rik:chr15:79134578-79135062:-, 1700088E04Rik:chr15:79137382-79137743:-	1700088E04Rik	NA	NA	0.709405	NA	FALSE
938	0.551555	NA	0.909091	0.845349	0.0637421	TRUE	#NAME?	2 vs 1	0.199789	3 vs 2	0.909091	0.709302	Drp2:chrX:134452999-134453465:+, Drp2:chrX:134453808-134454260:+, Drp2:chrX:134456188-134456573:+	Drp2	NA	NA	0.551555	NA	FALSE
939	0.732949	NA	0.633333	0.533582	0.0997512	TRUE	0.444686	3 vs 1	0.199502	3 vs 1	0.266667	0.0671642	Map3k3:chr11:106155010-106155484:+, Map3k3:chr11:106155361-106155791:+, Map3k3:chr11:106156268-106156713:+	Map3k3	NA	NA	0.732949	NA	FALSE
940	0.506728	0.398647	0.385417	0.329256	0.0561608	TRUE	0.749055	1 vs 3	0.199446	1 vs 3	0.03125	-0.168196	Zfhx2:chr14:55060254-55060696:-, Zfhx2:chr14:55061647-55061851:-, Zfhx2:chr14:55061642-55062197:-, Zfhx2:chr14:55062218-55062686:-	Zfhx2	NA	NA	0.506728	NA	FALSE
941	0.269919	NA	0.541667	0.451477	0.0901899	TRUE	Inf	1 vs 3	0.199367	2 vs 3	0.916667	0.7173	Rrp8:chr7:105730819-105731200:-, Rrp8:chr7:105732109-105732614:-, Rrp8:chr7:105732754-105733186:-	Rrp8	NA	NA	0.269919	NA	FALSE
942	0.590108	NA	0.923077	0.823529	0.0995475	TRUE	0.944462	2 vs 1	0.199095	2 vs 1	0.846154	0.647059	Fam76b:chr9:13844893-13845345:+, Fam76b:chr9:13846135-13846541:+	Fam76b	NA	NA	0.590108	NA	FALSE
943	0.591377	NA	0.807692	0.755882	0.05181	TRUE	0.444584	1 vs 2	0.199095	1 vs 2	0.346154	0.147059	Ankib1:chr5:3689993-3690443:-, Ankib1:chr5:3690292-3690855:-, Ankib1:chr5:3691289-3691745:-	Ankib1	NA	NA	0.591377	NA	FALSE
944	0.480044	NA	1	0.900452	0.0995475	TRUE	Inf	1 vs 2	0.199095	1 vs 2	1	0.800905	Scpep1:chr11:88924014-88924303:-, Scpep1:chr11:88924014-88924635:-	Scpep1	NA	NA	0.480044	NA	FALSE
945	0.592938	NA	0.734375	0.658613	0.0757616	TRUE	Inf	1 vs 5	0.199055	1 vs 5	0.3125	0.113445	Epha6:chr16:59641419-59641804:-, Epha6:chr16:59641970-59642405:-, Epha6:chr16:59644957-59645396:-, Epha6:chr16:59647098-59647570:-, Epha6:chr16:59653003-59653435:-	Epha6	NA	NA	0.592938	NA	FALSE
946	0.333567	NA	0.366667	0.267303	0.0993636	TRUE	0.461805	2 vs 1	0.198727	2 vs 1	-0.266667	-0.465394	Pigc:chr1:161971239-161971677:+, Pigc:chr1:161973007-161973504:+	Pigc	NA	NA	0.333567	NA	FALSE
947	0.405707	NA	0.710526	0.628755	0.081771	TRUE	Inf	1 vs 3	0.198328	1 vs 2	-0.157895	-0.356223	Nudt17:chr3:96705532-96705937:-, Nudt17:chr3:96706044-96706314:-, Nudt17:chr3:96706710-96707203:-	Nudt17	NA	NA	0.405707	NA	FALSE
948	0.438062	NA	0.462857	0.372868	0.0899889	TRUE	#NAME?	4 vs 1	0.198117	5 vs 1	0.0857143	-0.112403	Mtf2:chr5:108106583-108107109:+, Mtf2:chr5:108106781-108107586:+, Mtf2:chr5:108107159-108107551:+, Mtf2:chr5:108107740-108108299:+, Mtf2:chr5:108108609-108109034:+, Mtf2:chr5:108108406-108109448:+	Mtf2	NA	NA	0.438062	NA	FALSE
949	0.314354	NA	0.855556	0.793243	0.0623123	FALSE	0.606869	1 vs 2	0.197898	1 vs 2	0.622222	0.424324	Cacna1c:chr6:118587233-118587589:-, Cacna1c:chr6:118592267-118592651:-, Cacna1c:chr6:118592424-118592967:-	Cacna1c	0.731022	NA	0.314354	0.895862	FALSE
950	0.850138	NA	0.395062	0.33785	0.0572117	TRUE	#NAME?	3 vs 1	0.197832	6 vs 2	-0.111111	-0.308943	Pcdhb14:chr18:37450058-37450495:+, Pcdhb14:chr18:37450390-37450853:+, Pcdhb14:chr18:37451869-37452394:+, Pcdhb14:chr18:37452487-37452756:+, Pcdhb14:chr18:37452817-37453129:+, Pcdhb14:chr18:37452873-37453273:+, Pcdhb14:chr18:37453072-37453919:+, Pcdhb14:chr18:37454770-37455499:+, Pcdhb14:chr18:37455675-37456350:+, Pcdhb14:chr18:37455999-37456350:+	Pcdhb14	NA	NA	0.850138	NA	FALSE
951	0.180568	0.211645	0.525424	0.426768	0.0986561	TRUE	0.396834	1 vs 2	0.197312	1 vs 2	0.0508475	-0.146465	Fech:chr18:64456489-64456917:-, Fech:chr18:64457191-64457642:-	Fech	NA	NA	0.211645	NA	FALSE
952	0.223783	0.461024	0.673469	0.574819	0.09865	TRUE	0.422377	1 vs 2	0.1973	1 vs 2	0.346939	0.149639	Wnk2:chr13:49036302-49036591:-, Wnk2:chr13:49037561-49037973:-	Wnk2	NA	NA	0.461024	NA	FALSE
953	0.424041	0.258367	0.375	0.276398	0.0986025	TRUE	0.451576	1 vs 2	0.197205	1 vs 2	-0.25	-0.447205	Nprl3:chr11:32231940-32232414:-, Nprl3:chr11:32232611-32233036:-	Nprl3	NA	NA	0.424041	NA	FALSE
954	0.0673126	NA	0.824324	0.822115	0.00220894	TRUE	-1.54304	2 vs 3	0.197171	1 vs 2	0.621622	0.424451	Prpf18:chr2:4622058-4622552:-, Prpf18:chr2:4622464-4622956:-, Prpf18:chr2:4623869-4624378:-	Prpf18	NA	NA	0.0673126	NA	FALSE
955	0.765819	NA	0.153846	0.0555556	0.0982906	TRUE	1.12847	2 vs 1	0.196581	2 vs 1	-0.692308	-0.888889	Sdc1:chr12:8792692-8793111:+, Sdc1:chr12:8793327-8793751:+	Sdc1	NA	NA	0.765819	NA	FALSE
956	0.162217	0.183377	0.897959	0.823628	0.074331	TRUE	Inf	2 vs 1	0.19654	3 vs 2	0.591837	0.395297	Nr2c2:chr6:92167567-92167989:+, Nr2c2:chr6:92168663-92169167:+, Nr2c2:chr6:92172676-92173058:+	Nr2c2	NA	NA	0.183377	NA	FALSE
957	6.96209e-05	0.0334388	0.511667	0.527273	-0.0156061	FALSE	-1.35855	2 vs 4	0.196501	4 vs 6	0.05	-0.146501	Atp2c1:chr9:105411310-105411731:-, Atp2c1:chr9:105411644-105412238:-, Atp2c1:chr9:105412148-105412426:-, Atp2c1:chr9:105412207-105412520:-, Atp2c1:chr9:105412414-105412681:-, Atp2c1:chr9:105412377-105413132:-	Atp2c1	0.00241712	0.25697	0.0334388	0.360785	FALSE
958	0.739605	NA	0.766667	0.725146	0.0415205	TRUE	Inf	1 vs 3	0.196491	2 vs 3	0.933333	0.736842	Napepld:chr5:21662610-21663469:-, Napepld:chr5:21662866-21663327:-, Napepld:chr5:21664822-21665358:-, Napepld:chr5:21665008-21665371:-, Napepld:chr5:21665231-21665399:-	Napepld	NA	NA	0.739605	NA	FALSE
959	0.413249	0.524142	0.796748	0.71526	0.081488	TRUE	0.84747	1 vs 3	0.196432	1 vs 3	0.536585	0.340153	Gatc:chr5:115333213-115333577:-, Gatc:chr5:115333332-115333878:-, Gatc:chr5:115333996-115334503:-, Gatc:chr5:115334254-115334648:-	Gatc	NA	NA	0.524142	NA	FALSE
960	0.329891	0.533315	0.65	0.598077	0.0519231	TRUE	0.791882	2 vs 3	0.196154	2 vs 3	0.1	-0.0961538	Plbd2:chr5:120483847-120484260:-, Plbd2:chr5:120484711-120485069:-, Plbd2:chr5:120485162-120485631:-	Plbd2	NA	NA	0.533315	NA	FALSE
961	0.190083	0.228096	0.8125	0.714436	0.0980638	FALSE	0.549309	1 vs 2	0.196128	1 vs 2	0.625	0.428872	Kansl1:chr11:104333482-104333851:-, Kansl1:chr11:104333594-104334144:-	Kansl1	0.610725	0.667243	0.228096	0.82287	FALSE
962	0.935828	NA	1	0.901961	0.0980392	TRUE	Inf	1 vs 2	0.196078	1 vs 2	1	0.803922	Rfx3:chr19:27761721-27762085:-, Rfx3:chr19:27766502-27766932:-	Rfx3	NA	NA	0.935828	NA	FALSE
963	0.0282505	0.134159	0.674731	0.579684	0.0950471	FALSE	0.961223	1 vs 4	0.195953	1 vs 3	0.120968	-0.074985	Gon7:chr12:102753270-102753555:-, Gon7:chr12:102753384-102753805:-, Gon7:chr12:102753376-102753912:-, Gon7:chr12:102753750-102753977:-	Gon7	0.229088	0.546827	0.134159	0.698773	FALSE
964	0.596327	NA	0.5	0.497917	0.00208333	TRUE	Inf	2 vs 1	0.195833	2 vs 1	1	0.804167	Zc3h6:chr2:129017825-129018603:+, Zc3h6:chr2:129018185-129018601:+, Zc3h6:chr2:129018655-129018994:+	Zc3h6	NA	NA	0.596327	NA	FALSE
965	0.438814	NA	0.45	0.352151	0.0978495	TRUE	#NAME?	2 vs 1	0.195699	3 vs 1	-0.1	-0.295699	Ints12:chr3:133109107-133109625:+, Ints12:chr3:133109664-133110107:+, Ints12:chr3:133110560-133110988:+	Ints12	NA	NA	0.438814	NA	FALSE
966	0.651951	NA	0.590909	0.58	0.0109091	TRUE	Inf	1 vs 3	0.195455	2 vs 5	0.545455	0.35	Pkn2:chr3:142791492-142791776:-, Pkn2:chr3:142791524-142791878:-, Pkn2:chr3:142791522-142792241:-, Pkn2:chr3:142791951-142792441:-, Pkn2:chr3:142793436-142793957:-	Pkn2	NA	NA	0.651951	NA	FALSE
967	0.46396	NA	0.861111	0.830097	0.031014	TRUE	-1.32914	2 vs 1	0.195254	3 vs 2	0.777778	0.582524	Zbtb24:chr10:41451799-41452233:+, Zbtb24:chr10:41453074-41453519:+, Zbtb24:chr10:41465148-41465627:+	Zbtb24	NA	NA	0.46396	NA	FALSE
968	0.563883	NA	0.181818	0.0842491	0.0975691	TRUE	0.881889	1 vs 2	0.195138	1 vs 2	-0.636364	-0.831502	Ltv1:chr10:13178135-13178491:-, Ltv1:chr10:13178532-13178989:-	Ltv1	NA	NA	0.563883	NA	FALSE
969	0.00320611	0.001333	0.52988	0.432447	0.0974338	FALSE	0.39154	2 vs 1	0.194868	2 vs 1	0.059761	-0.135107	Slc24a3:chr2:145641525-145642044:+, Slc24a3:chr2:145641861-145642184:+	Slc24a3	0.0545038	0.0344792	0.00320611	0.0868468	FALSE
970	0.401425	NA	0.233333	0.268354	-0.0350211	TRUE	#NAME?	2 vs 1	0.19443	3 vs 2	0.44	0.24557	Gdap2:chr3:100202081-100202511:+, Gdap2:chr3:100205802-100206527:+, Gdap2:chr3:100206228-100206671:+, Gdap2:chr3:100206412-100206677:+, Gdap2:chr3:100206578-100207056:+, Gdap2:chr3:100207594-100208075:+, Gdap2:chr3:100208283-100209008:+	Gdap2	NA	NA	0.401425	NA	FALSE
971	0.952555	NA	0.5	0.450533	0.0494673	TRUE	#NAME?	1 vs 2	0.194064	2 vs 4	0.5	0.305936	Ehd4:chr2:120089174-120089497:-, Ehd4:chr2:120089421-120089868:-, Ehd4:chr2:120090255-120090805:-, Ehd4:chr2:120090859-120091308:-	Ehd4	NA	NA	0.952555	NA	FALSE
972	0.130693	NA	0.714286	0.588353	0.125932	TRUE	Inf	1 vs 3	0.194062	1 vs 4	0.142857	-0.0512048	Smndc1:chr19:53379155-53379484:-, Smndc1:chr19:53379329-53379769:-, Smndc1:chr19:53379586-53379984:-, Smndc1:chr19:53379832-53380254:-	Smndc1	NA	NA	0.130693	NA	FALSE
973	0.793097	NA	0.5	0.462687	0.0373134	TRUE	#NAME?	1 vs 2	0.19403	2 vs 3	1	0.80597	Zfp786:chr6:47818182-47818546:-, Zfp786:chr6:47819236-47819590:-, Zfp786:chr6:47819127-47819940:-	Zfp786	NA	NA	0.793097	NA	FALSE
974	0.0748746	0.123825	0.427928	0.437109	-0.00918155	TRUE	0.857697	3 vs 2	0.193837	3 vs 2	-0.027027	-0.220864	Ahdc1:chr4:133066040-133066495:+, Ahdc1:chr4:133076917-133077170:+, Ahdc1:chr4:133076756-133077744:+, Ahdc1:chr4:133077322-133077551:+	Ahdc1	NA	NA	0.123825	NA	FALSE
975	1	NA	1	0.903226	0.0967742	TRUE	Inf	1 vs 2	0.193548	1 vs 2	1	0.806452	Scara3:chr14:65919329-65919751:-, Scara3:chr14:65920213-65921007:-	Scara3	NA	NA	1	NA	FALSE
976	0.32303	NA	0.176471	0.0797721	0.0966985	TRUE	0.905003	1 vs 2	0.193397	1 vs 2	-0.647059	-0.840456	Lamtor3-ps:chr14:6405827-6405942:-, Lamtor3-ps:chr14:6405827-6406085:-	Lamtor3-ps	NA	NA	0.32303	NA	FALSE
977	0.958096	NA	0.714286	0.617647	0.0966387	TRUE	0.436718	1 vs 2	0.193277	1 vs 2	0.428571	0.235294	Ryr3:chr2:112631352-112631670:-, Ryr3:chr2:112631419-112631999:-	Ryr3	NA	NA	0.958096	NA	FALSE
978	0.532324	NA	1	0.903427	0.0965732	TRUE	Inf	1 vs 2	0.193146	1 vs 2	1	0.806854	Dhx33:chr11:70984091-70984552:-, Dhx33:chr11:70986441-70986882:-	Dhx33	NA	NA	0.532324	NA	FALSE
979	0.433791	NA	0.518519	0.426901	0.0916179	TRUE	Inf	1 vs 3	0.192982	2 vs 4	-0.333333	-0.526316	Ankrd33b:chr15:31291478-31291858:-, Ankrd33b:chr15:31296606-31297042:-, Ankrd33b:chr15:31323916-31324301:-, Ankrd33b:chr15:31324241-31324707:-	Ankrd33b	NA	NA	0.433791	NA	FALSE
980	0.14315	NA	0.619048	0.622605	-0.00355774	TRUE	#NAME?	2 vs 1	0.192939	4 vs 3	-0.571429	-0.764368	Scml4:chr10:42958333-42958800:+, Scml4:chr10:42959965-42960845:+, Scml4:chr10:42960384-42960839:+, Scml4:chr10:42963180-42963566:+	Scml4	NA	NA	0.14315	NA	FALSE
981	0.636109	NA	0.785714	0.689295	0.0964192	TRUE	0.502457	2 vs 1	0.192838	2 vs 1	0.571429	0.37859	Itgb1:chr8:128732190-128732692:+, Itgb1:chr8:128732801-128733240:+	Itgb1	NA	NA	0.636109	NA	FALSE
982	1	NA	1	0.903614	0.0963855	TRUE	Inf	2 vs 1	0.192771	2 vs 1	1	0.807229	Adamts6:chr13:104493810-104494366:+, Adamts6:chr13:104496288-104496696:+	Adamts6	NA	NA	1	NA	FALSE
983	0.406832	0.27685	0.847826	0.761603	0.0862227	TRUE	Inf	1 vs 4	0.192625	2 vs 4	0.521739	0.329114	Mphosph9:chr5:124250959-124251326:-, Mphosph9:chr5:124252639-124253043:-, Mphosph9:chr5:124253285-124253719:-, Mphosph9:chr5:124254275-124254643:-, Mphosph9:chr5:124254149-124255191:-	Mphosph9	NA	NA	0.406832	NA	FALSE
984	0.952704	NA	0.45	0.400943	0.0490566	TRUE	Inf	1 vs 2	0.192453	1 vs 2	0.4	0.207547	Hacd4:chr4:88410326-88410638:-, Hacd4:chr4:88410884-88411518:-, Hacd4:chr4:88411069-88411335:-, Hacd4:chr4:88413794-88414545:-, Hacd4:chr4:88414200-88414399:-	Hacd4	NA	NA	0.952704	NA	FALSE
985	0.0870723	0.202686	0.488372	0.419362	0.0690099	FALSE	0.686602	1 vs 3	0.192401	1 vs 3	-0.395349	-0.587749	Metap2:chr10:93858461-93858832:-, Metap2:chr10:93858665-93859134:-, Metap2:chr10:93860885-93861277:-, Metap2:chr10:93861161-93861723:-	Metap2	0.428409	0.640681	0.202686	0.792376	FALSE
986	0.551839	NA	0.461538	0.442308	0.0192308	TRUE	Inf	1 vs 2	0.192308	1 vs 2	0.307692	0.115385	N4bp2l2:chr5:150635972-150636356:-, N4bp2l2:chr5:150637272-150637706:-, N4bp2l2:chr5:150639415-150640265:-, N4bp2l2:chr5:150639896-150640359:-, N4bp2l2:chr5:150641484-150641955:-, N4bp2l2:chr5:150642873-150643352:-	N4bp2l2	NA	NA	0.551839	NA	FALSE
987	0.56128	0.518265	0.684211	0.588448	0.0957629	TRUE	0.415638	1 vs 2	0.191526	1 vs 2	0.368421	0.176895	Elapor1:chr3:108455679-108456051:-, Elapor1:chr3:108458111-108458533:-	Elapor1	NA	NA	0.56128	NA	FALSE
988	3.04284e-06	1.9817e-05	0.510518	0.449679	0.0608388	FALSE	0.773131	2 vs 4	0.191466	2 vs 3	-0.169903	-0.361369	Gm14434:chr2:176470458-176470675:-, Gm14434:chr2:176474572-176475013:-, Gm14434:chr2:176474863-176475184:-, Gm14434:chr2:176475610-176475949:-	Gm14434	0.000163057	0.00135587	1.9817e-05	0.0017446	FALSE
989	1	NA	0.75	0.654762	0.0952381	TRUE	0.458575	1 vs 2	0.190476	1 vs 2	0.5	0.309524	Chrm5:chr2:112475709-112476072:-, Chrm5:chr2:112477145-112477883:-	Chrm5	NA	NA	1	NA	FALSE
990	0.0836113	NA	0.913043	0.871414	0.0416295	TRUE	Inf	2 vs 1	0.190306	2 vs 1	0.173913	-0.0163934	Ildr2:chr1:166312680-166313137:+, Ildr2:chr1:166314086-166314700:+, Ildr2:chr1:166316443-166316871:+	Ildr2	NA	NA	0.0836113	NA	FALSE
991	0.633574	NA	0.785714	0.71519	0.0705244	TRUE	1.38629	2 vs 3	0.189873	2 vs 3	0	-0.189873	Primpol:chr8:46575583-46575973:-, Primpol:chr8:46576087-46576547:-, Primpol:chr8:46578536-46578974:-	Primpol	NA	NA	0.633574	NA	FALSE
992	0.209612	0.301976	0.697674	0.693425	0.00424934	TRUE	-0.797078	2 vs 3	0.189816	1 vs 2	0.348837	0.159021	Lgals8:chr13:12439386-12439746:-, Lgals8:chr13:12439513-12440028:-, Lgals8:chr13:12440768-12441083:-	Lgals8	NA	NA	0.301976	NA	FALSE
993	1	NA	0.6	0.505155	0.0948454	TRUE	0.384846	1 vs 2	0.189691	1 vs 2	0.2	0.0103093	Slco5a1:chr1:12866549-12866909:-, Slco5a1:chr1:12878453-12878957:-	Slco5a1	NA	NA	1	NA	FALSE
994	0.188613	0.139452	0.383333	0.340979	0.0423547	TRUE	#NAME?	2 vs 1	0.189602	5 vs 2	0.333333	0.143731	Asb3:chr11:31101045-31101536:+, Asb3:chr11:31102334-31102756:+, Asb3:chr11:31103108-31103649:+, Asb3:chr11:31103947-31104352:+, Asb3:chr11:31104939-31105366:+	Asb3	NA	NA	0.188613	NA	FALSE
995	0.496858	0.597671	0.731481	0.665418	0.0660633	TRUE	0.858085	1 vs 4	0.189139	1 vs 2	0.166667	-0.0224719	Nln:chr13:104023023-104023332:-, Nln:chr13:104023107-104023591:-, Nln:chr13:104023276-104023814:-, Nln:chr13:104024618-104025054:-	Nln	NA	NA	0.597671	NA	FALSE
996	0.476873	0.644082	0.36	0.239414	0.120586	TRUE	1.21109	5 vs 2	0.189055	5 vs 1	-0.28	-0.469055	Cdh12:chr15:21586823-21587277:+, Cdh12:chr15:21589130-21589600:+, Cdh12:chr15:21589520-21590147:+, Cdh12:chr15:21591419-21591994:+, Cdh12:chr15:21598062-21598549:+	Cdh12	NA	NA	0.644082	NA	FALSE
997	0.298337	NA	0.476415	0.411685	0.0647303	TRUE	0.766478	1 vs 5	0.189028	1 vs 4	-0.320755	-0.509783	Gm29394:chr15:58028243-58028592:-, Gm29394:chr15:58028448-58028867:-, Gm29394:chr15:58046976-58047327:-, Gm29394:chr15:58047235-58047685:-, Gm29394:chr15:58048498-58048879:-	Gm29394	NA	NA	0.298337	NA	FALSE
998	0.497385	0.514468	0.25	0.155556	0.0944444	TRUE	0.593064	1 vs 2	0.188889	1 vs 2	-0.5	-0.688889	Cartpt:chr13:99898483-99898844:-, Cartpt:chr13:99898715-99899090:-	Cartpt	NA	NA	0.514468	NA	FALSE
999	1	NA	1	0.90566	0.0943396	TRUE	Inf	2 vs 1	0.188679	2 vs 1	1	0.811321	Arhgef33:chr17:80387471-80387871:+, Arhgef33:chr17:80388220-80388689:+	Arhgef33	NA	NA	1	NA	FALSE
1000	0.0935604	0.0472933	0.672619	0.693869	-0.0212502	TRUE	Inf	2 vs 1	0.188598	2 vs 1	0.482143	0.293544	Yy1:chr12:108815714-108816341:+, Yy1:chr12:108816080-108816667:+, Yy1:chr12:108816817-108817264:+, Yy1:chr12:108819744-108820159:+	Yy1	NA	NA	0.0935604	NA	FALSE
1001	0.310507	NA	0.676768	0.654195	0.0225727	TRUE	Inf	1 vs 3	0.188312	2 vs 3	0.878788	0.690476	Ppih:chr4:119300000-119300335:-, Ppih:chr4:119299998-119300769:-, Ppih:chr4:119306553-119307022:-, Ppih:chr4:119307069-119307566:-	Ppih	NA	NA	0.310507	NA	FALSE
1002	0.698194	NA	0.461538	0.367521	0.0940171	TRUE	0.388714	1 vs 2	0.188034	1 vs 2	-0.0769231	-0.264957	Swt1:chr1:151367640-151368056:-, Swt1:chr1:151368370-151368685:-	Swt1	NA	NA	0.698194	NA	FALSE
1003	0.590096	NA	0.840909	0.790036	0.0508735	TRUE	0.64646	1 vs 2	0.187965	1 vs 2	0.636364	0.448399	Wwc1:chr11:35838399-35838761:-, Wwc1:chr11:35838720-35839142:-, Wwc1:chr11:35838928-35839293:-	Wwc1	NA	NA	0.590096	NA	FALSE
1004	0.0601035	NA	0.147059	0.0531309	0.0939279	TRUE	1.12254	1 vs 2	0.187856	1 vs 2	-0.705882	-0.893738	Faap100:chr11:120369029-120369423:-, Faap100:chr11:120369505-120369936:-	Faap100	NA	NA	0.0601035	NA	FALSE
1005	0.0142568	NA	0.926606	0.832687	0.0939185	FALSE	0.930888	1 vs 2	0.187837	1 vs 2	0.853211	0.665374	Gdpd1:chr11:87033823-87034245:-, Gdpd1:chr11:87035095-87035474:-	Gdpd1	0.150828	NA	0.0142568	0.228201	FALSE
1006	0.975119	NA	0.833333	0.760417	0.0729167	TRUE	Inf	3 vs 1	0.1875	4 vs 3	0	-0.1875	Mertk:chr2:128801894-128802485:+, Mertk:chr2:128802298-128802493:+, Mertk:chr2:128802333-128802699:+, Mertk:chr2:128802613-128803106:+	Mertk	NA	NA	0.975119	NA	FALSE
1007	0.880395	NA	0.625	0.53125	0.09375	TRUE	0.385662	2 vs 1	0.1875	2 vs 1	0.25	0.0625	Pdp2:chr8:104596456-104596888:+, Pdp2:chr8:104598641-104599075:+	Pdp2	NA	NA	0.880395	NA	FALSE
1008	0.0245492	0.0763393	0.152174	0.0585216	0.0936524	FALSE	1.0604	1 vs 2	0.187305	1 vs 2	-0.695652	-0.882957	Ipo4:chr14:55625400-55625767:-, Ipo4:chr14:55625647-55626096:-	Ipo4	0.21383	0.399792	0.0763393	0.523026	FALSE
1009	0.154695	NA	0.95	0.856354	0.0936464	FALSE	1.15911	2 vs 1	0.187293	2 vs 1	0.9	0.712707	Fbxo42:chr4:141200412-141200850:+, Fbxo42:chr4:141203677-141204070:+	Fbxo42	0.564923	NA	0.154695	0.738613	FALSE
1010	0.0153949	0.0395791	0.346154	0.253004	0.0931498	FALSE	0.446666	1 vs 2	0.1863	1 vs 2	-0.307692	-0.493992	Fam3c:chr6:22306448-22306896:-, Fam3c:chr6:22307809-22308266:-	Fam3c	0.158554	0.282624	0.0395791	0.389732	FALSE
1011	0.403935	NA	0.111111	0.0180412	0.0930699	TRUE	1.91745	2 vs 1	0.18614	2 vs 1	-0.777778	-0.963918	Lgals1:chr15:78929847-78930202:+, Lgals1:chr15:78929978-78930476:+	Lgals1	NA	NA	0.403935	NA	FALSE
1012	1	NA	1	0.906977	0.0930233	TRUE	Inf	1 vs 2	0.186047	1 vs 2	1	0.813953	Atad2:chr15:58094043-58094440:-, Atad2:chr15:58094781-58095239:-	Atad2	NA	NA	1	NA	FALSE
1013	0.0198144	0.207	0.806452	0.739535	0.0669167	TRUE	1.50208	4 vs 1	0.186047	4 vs 2	0.4	0.213953	Jam2:chr16:84809605-84810044:+, Jam2:chr16:84822662-84823033:+, Jam2:chr16:84824583-84825077:+, Jam2:chr16:84825531-84825987:+, Jam2:chr16:84825999-84826380:+	Jam2	NA	NA	0.207	NA	FALSE
1014	0.0662321	0.19594	0.573913	0.481152	0.0927612	FALSE	0.373263	2 vs 1	0.185522	2 vs 1	0.147826	-0.0376963	Socs7:chr11:97396667-97397099:+, Socs7:chr11:97398157-97398549:+	Socs7	0.372616	0.628729	0.19594	0.78028	FALSE
1015	0.0136828	NA	0.308219	0.265717	0.0425021	FALSE	2.42993	1 vs 2	0.18551	1 vs 2	0.287671	0.102161	Cmc1:chr9:118063983-118064353:-, Cmc1:chr9:118064456-118064912:-, Cmc1:chr9:118065067-118065406:-	Cmc1	0.147284	NA	0.0136828	0.225759	FALSE
1016	0.368649	NA	0.886364	0.790393	0.0959706	TRUE	#NAME?	3 vs 1	0.185391	5 vs 3	0.772727	0.587336	Mfap3l:chr8:60671994-60672571:+, Mfap3l:chr8:60672367-60672790:+, Mfap3l:chr8:60674885-60675358:+, Mfap3l:chr8:60675718-60676166:+, Mfap3l:chr8:60676328-60676753:+	Mfap3l	NA	NA	0.368649	NA	FALSE
1017	0.282828	NA	0.5	0.463878	0.0361217	TRUE	1.04849	3 vs 2	0.185225	3 vs 2	-0.571429	-0.756654	Dlg1:chr16:31871853-31872331:+, Dlg1:chr16:31873000-31873381:+, Dlg1:chr16:31874757-31875130:+	Dlg1	NA	NA	0.282828	NA	FALSE
1018	0.88263	NA	0.722222	0.692929	0.0292929	TRUE	Inf	1 vs 3	0.184848	2 vs 3	0.833333	0.648485	Xlr3c:chrX:73254541-73254765:-, Xlr3c:chrX:73254702-73255138:-, Xlr3c:chrX:73255279-73255460:-, Xlr3c:chrX:73255011-73255783:-	Xlr3c	NA	NA	0.88263	NA	FALSE
1019	0.00484637	0.0159118	0.354839	0.262467	0.0923715	FALSE	0.435347	2 vs 1	0.184743	2 vs 1	-0.290323	-0.475066	Limch1:chr5:67055676-67056150:+, Limch1:chr5:67056760-67057159:+	Limch1	0.0733518	0.174734	0.0159118	0.245432	FALSE
1020	0.1427	NA	0.90566	0.813299	0.0923611	TRUE	0.790171	1 vs 2	0.184722	1 vs 2	0.811321	0.626598	Pde8b:chr13:95024406-95024837:-, Pde8b:chr13:95025874-95026294:-	Pde8b	NA	NA	0.1427	NA	FALSE
1021	1	NA	1	0.907692	0.0923077	TRUE	Inf	1 vs 2	0.184615	1 vs 2	1	0.815385	Med18:chr4:132458729-132459108:-, Med18:chr4:132458919-132459767:-	Med18	NA	NA	1	NA	FALSE
1022	0.252575	0.464494	0.453704	0.381921	0.0717826	TRUE	0.998604	4 vs 5	0.184408	4 vs 5	-0.296296	-0.480705	Slitrk4:chrX:64264885-64265250:-, Slitrk4:chrX:64266094-64266572:-, Slitrk4:chrX:64266574-64267078:-, Slitrk4:chrX:64267278-64267700:-, Slitrk4:chrX:64269660-64270387:-	Slitrk4	NA	NA	0.464494	NA	FALSE
1023	0.53013	0.68461	0.242347	0.1992	0.0431467	TRUE	-1.28866	1 vs 4	0.184399	4 vs 9	-0.306122	-0.490521	Wdr12:chr1:60069586-60070388:-, Wdr12:chr1:60069807-60070039:-, Wdr12:chr1:60074541-60075014:-, Wdr12:chr1:60074871-60075390:-, Wdr12:chr1:60076843-60077265:-, Wdr12:chr1:60076839-60077953:-, Wdr12:chr1:60077715-60078512:-, Wdr12:chr1:60077611-60078071:-, Wdr12:chr1:60078146-60078278:-	Wdr12	NA	NA	0.68461	NA	FALSE
1024	0.512419	NA	0.842105	0.75	0.0921053	TRUE	#NAME?	2 vs 1	0.184211	3 vs 1	0.684211	0.5	Lrba:chr3:86746328-86746761:+, Lrba:chr3:86776570-86777004:+, Lrba:chr3:86782324-86782703:+	Lrba	NA	NA	0.512419	NA	FALSE
1025	0.506799	NA	0.269231	0.177143	0.0920879	TRUE	0.957113	1 vs 3	0.184176	1 vs 3	-0.461538	-0.645714	Paqr3:chr5:97081873-97082199:-, Paqr3:chr5:97082093-97082574:-, Paqr3:chr5:97086880-97087351:-	Paqr3	NA	NA	0.506799	NA	FALSE
1026	0.424825	NA	0.433824	0.39404	0.0397838	TRUE	#NAME?	4 vs 1	0.184067	5 vs 2	-0.147059	-0.331126	Msl2:chr9:101102367-101102955:+, Msl2:chr9:101103450-101103966:+, Msl2:chr9:101103993-101104459:+, Msl2:chr9:101104262-101104769:+, Msl2:chr9:101104461-101104821:+	Msl2	NA	NA	0.424825	NA	FALSE
1027	0.234218	NA	1	0.908046	0.091954	TRUE	Inf	1 vs 2	0.183908	1 vs 2	1	0.816092	Abcb10:chr8:123952459-123952821:-, Abcb10:chr8:123953520-123953944:-	Abcb10	NA	NA	0.234218	NA	FALSE
1028	0.0725341	NA	1	0.908163	0.0918367	FALSE	Inf	1 vs 2	0.183673	1 vs 2	1	0.816327	Rnf166:chr8:122466133-122466505:-, Rnf166:chr8:122466414-122467041:-	Rnf166	0.392959	NA	0.0725341	0.521273	FALSE
1029	0.00571708	0.0225463	0.147059	0.0554324	0.0916265	FALSE	1.07771	2 vs 1	0.183253	2 vs 1	-0.705882	-0.889135	Irf2bp1:chr7:19006168-19006705:+, Irf2bp1:chr7:19006496-19006783:+	Irf2bp1	0.0805292	0.204997	0.0225463	0.284655	FALSE
1030	0.581208	NA	0.807692	0.791284	0.0164079	TRUE	-1.18784	2 vs 3	0.183133	1 vs 2	0.692308	0.509174	Zfp654:chr16:64780279-64780728:-, Zfp654:chr16:64781399-64781826:-, Zfp654:chr16:64782791-64783236:-	Zfp654	NA	NA	0.581208	NA	FALSE
1031	0.0895758	6.84003e-05	0.677778	0.595562	0.0822154	TRUE	0.506709	3 vs 1	0.182992	3 vs 2	0.211111	0.0281195	Plxna2:chr1:194812141-194812611:+, Plxna2:chr1:194813810-194814330:+, Plxna2:chr1:194816474-194816873:+	Plxna2	NA	NA	0.0895758	NA	FALSE
1032	0.193689	NA	0.227273	0.218391	0.00888192	TRUE	1.28093	3 vs 2	0.182863	3 vs 2	0.0909091	-0.091954	Mycbp:chr4:123911011-123911320:+, Mycbp:chr4:123911846-123912316:+, Mycbp:chr4:123913009-123913457:+	Mycbp	NA	NA	0.193689	NA	FALSE
1033	0.0222085	0.0469537	0.328084	0.328665	-0.00058081	FALSE	#NAME?	1 vs 2	0.182701	3 vs 4	0.80315	0.620448	Zdhhc3:chr9:123066738-123067154:-, Zdhhc3:chr9:123074076-123074530:-, Zdhhc3:chr9:123076768-123077204:-, Zdhhc3:chr9:123077919-123078391:-	Zdhhc3	0.201264	0.308218	0.0469537	0.414419	FALSE
1034	0.63888	NA	0.6875	0.596154	0.0913462	TRUE	0.398993	2 vs 1	0.182692	2 vs 1	0.375	0.192308	Rab23:chr1:33740309-33740812:+, Rab23:chr1:33742187-33742565:+	Rab23	NA	NA	0.63888	NA	FALSE
1035	0.430191	NA	0.933333	0.854701	0.0786325	TRUE	#NAME?	3 vs 1	0.182564	4 vs 2	0.88	0.697436	Kmt5b:chr19:3808453-3808893:+, Kmt5b:chr19:3815830-3816409:+, Kmt5b:chr19:3816261-3816737:+, Kmt5b:chr19:3817923-3818321:+	Kmt5b	NA	NA	0.430191	NA	FALSE
1036	0.436264	0.332876	0.551282	0.511494	0.0397878	TRUE	-1.60944	2 vs 4	0.18214	3 vs 5	0.538462	0.356322	Pdzd8:chr19:59294130-59294375:-, Pdzd8:chr19:59295977-59296503:-, Pdzd8:chr19:59297054-59297581:-, Pdzd8:chr19:59298086-59298552:-, Pdzd8:chr19:59298424-59298892:-	Pdzd8	NA	NA	0.436264	NA	FALSE
1037	0.524938	NA	0.435185	0.373522	0.0616627	TRUE	0.733969	4 vs 2	0.182033	3 vs 2	0.444444	0.262411	Zfp30:chr7:29793358-29793917:+, Zfp30:chr7:29793676-29794024:+, Zfp30:chr7:29794394-29794753:+, Zfp30:chr7:29796202-29796589:+	Zfp30	NA	NA	0.524938	NA	FALSE
1038	0.632432	NA	0.9	0.881818	0.0181818	TRUE	Inf	2 vs 1	0.181818	2 vs 1	0.2	0.0181818	Acot6:chr12:84104049-84104500:+, Acot6:chr12:84110034-84110579:+, Acot6:chr12:84110951-84111352:+	Acot6	NA	NA	0.632432	NA	FALSE
1039	0.91317	NA	1	0.909091	0.0909091	TRUE	Inf	1 vs 2	0.181818	1 vs 2	1	0.818182	Cenpf:chr1:189640697-189640823:-, Cenpf:chr1:189641768-189642383:-	Cenpf	NA	NA	0.91317	NA	FALSE
1040	0.369021	NA	0.954545	0.863889	0.0906566	TRUE	1.19655	1 vs 2	0.181313	1 vs 2	0.909091	0.727778	Sh3pxd2a:chr19:47260174-47260552:-, Sh3pxd2a:chr19:47264881-47265582:-	Sh3pxd2a	NA	NA	0.369021	NA	FALSE
1041	0.433843	NA	1	0.909396	0.090604	TRUE	Inf	3 vs 1	0.181208	3 vs 1	1	0.818792	Specc1:chr11:62139328-62139770:+, Specc1:chr11:62141358-62141755:+, Specc1:chr11:62222637-62223013:+	Specc1	NA	NA	0.433843	NA	FALSE
1042	0.0248074	NA	0.228261	0.22093	0.00733064	TRUE	-1.22561	3 vs 2	0.181208	2 vs 1	-0.478261	-0.659468	Mplkip:chr13:17696909-17697405:+, Mplkip:chr13:17697279-17697626:+, Mplkip:chr13:17698691-17699169:+	Mplkip	NA	NA	0.0248074	NA	FALSE
1043	0.525103	NA	0.166667	0.0761492	0.0905175	TRUE	0.886418	2 vs 1	0.181035	2 vs 1	-0.666667	-0.847702	Nxph1:chr6:9248480-9249152:+, Nxph1:chr6:9249199-9249677:+	Nxph1	NA	NA	0.525103	NA	FALSE
1044	0.8704	NA	0.5	0.409722	0.0902778	TRUE	Inf	1 vs 2	0.180556	1 vs 3	0	-0.180556	Slc26a2:chr18:61192874-61193286:-, Slc26a2:chr18:61196945-61197131:-, Slc26a2:chr18:61197115-61197764:-	Slc26a2	NA	NA	0.8704	NA	FALSE
1045	0.666964	NA	0.181818	0.0916667	0.0901515	TRUE	0.789375	1 vs 2	0.180303	1 vs 2	-0.636364	-0.816667	Arhgef28:chr13:97898595-97898959:-, Arhgef28:chr13:97899412-97899811:-	Arhgef28	NA	NA	0.666964	NA	FALSE
1046	0.262874	0.454713	0.428571	0.356742	0.0718299	TRUE	1.59393	1 vs 3	0.180177	1 vs 3	-0.142857	-0.323034	Pld5:chr1:175961741-175962148:-, Pld5:chr1:175962277-175962602:-, Pld5:chr1:175962386-175962747:-, Pld5:chr1:175962614-175963033:-	Pld5	NA	NA	0.454713	NA	FALSE
1047	0.225495	NA	0.829787	0.73993	0.0898573	FALSE	0.538516	1 vs 2	0.179715	1 vs 2	0.659574	0.47986	Coa5:chr1:37417082-37417457:-, Coa5:chr1:37420230-37420686:-	Coa5	0.656915	NA	0.225495	0.82287	FALSE
1048	0.0799805	0.0883153	0.563025	0.424078	0.138947	TRUE	#NAME?	4 vs 1	0.179709	6 vs 1	-0.0588235	-0.238532	Zfp318:chr17:46413356-46414115:+, Zfp318:chr17:46414358-46414831:+, Zfp318:chr17:46416258-46416406:+, Zfp318:chr17:46418079-46418506:+, Zfp318:chr17:46419301-46420245:+, Zfp318:chr17:46419721-46420009:+, Zfp318:chr17:46420540-46420959:+, Zfp318:chr17:46422610-46422959:+	Zfp318	NA	NA	0.0883153	NA	FALSE
1049	0.775563	NA	0.285714	0.267327	0.0183876	TRUE	-0.693147	1 vs 2	0.179632	2 vs 3	-0.285714	-0.465347	Eef2kmt:chr16:5244115-5244513:-, Eef2kmt:chr16:5244850-5245181:-, Eef2kmt:chr16:5245048-5245456:-	Eef2kmt	NA	NA	0.775563	NA	FALSE
1050	0.771748	NA	1	0.910256	0.0897436	TRUE	Inf	2 vs 1	0.179487	2 vs 1	1	0.820513	Zfp960:chr17:17089055-17089599:+, Zfp960:chr17:17089252-17089631:+	Zfp960	NA	NA	0.771748	NA	FALSE
1051	0.560841	NA	0.746032	0.687135	0.0588972	TRUE	#NAME?	3 vs 1	0.179198	4 vs 3	0.714286	0.535088	Pard3:chr8:127401659-127402094:+, Pard3:chr8:127402181-127402626:+, Pard3:chr8:127432729-127433195:+, Pard3:chr8:127611930-127612286:+	Pard3	NA	NA	0.560841	NA	FALSE
1052	0.6754	NA	0.2	0.145833	0.0541667	TRUE	Inf	1 vs 2	0.179167	1 vs 2	0.2	0.0208333	Aldob:chr4:49534683-49535145:-, Aldob:chr4:49535907-49536366:-, Aldob:chr4:49536355-49536811:-	Aldob	NA	NA	0.6754	NA	FALSE
1053	0.576541	NA	0.304348	0.28665	0.017698	TRUE	Inf	1 vs 5	0.17906	3 vs 5	0.347826	0.168766	Ufl1:chr4:25246118-25246843:-, Ufl1:chr4:25247120-25247487:-, Ufl1:chr4:25248468-25249002:-, Ufl1:chr4:25248892-25249348:-, Ufl1:chr4:25249233-25249850:-, Ufl1:chr4:25250059-25250555:-	Ufl1	NA	NA	0.576541	NA	FALSE
1054	0.0150197	0.221352	0.54	0.522969	0.0170313	TRUE	-2.28424	4 vs 1	0.178906	6 vs 4	0.05	-0.128906	Zfp462:chr4:55080630-55081228:+, Zfp462:chr4:55080955-55081395:+, Zfp462:chr4:55081161-55081657:+, Zfp462:chr4:55082589-55083195:+, Zfp462:chr4:55083002-55083563:+, Zfp462:chr4:55083289-55083563:+	Zfp462	NA	NA	0.221352	NA	FALSE
1055	0.219819	0.292278	0.671875	0.649015	0.0228602	FALSE	0.531392	1 vs 2	0.178725	1 vs 2	0.34375	0.165025	Ric3:chr7:109034224-109034668:-, Ric3:chr7:109035432-109035865:-, Ric3:chr7:109036899-109037513:-	Ric3	0.65685	0.730439	0.292278	0.881368	FALSE
1056	0.969504	NA	0.714286	0.625	0.0892857	TRUE	0.405465	2 vs 1	0.178571	2 vs 1	0.428571	0.25	Fgf23:chr6:127081007-127081413:+, Fgf23:chr6:127081917-127082296:+	Fgf23	NA	NA	0.969504	NA	FALSE
1057	0.681285	NA	0.181818	0.0925926	0.0892256	TRUE	0.778305	1 vs 2	0.178451	1 vs 2	-0.636364	-0.814815	Plod1:chr4:147909708-147910075:-, Plod1:chr4:147909995-147910431:-	Plod1	NA	NA	0.681285	NA	FALSE
1058	0.875643	0.852428	0.369231	0.388832	-0.0196017	TRUE	#NAME?	4 vs 1	0.178446	5 vs 3	0.0769231	-0.101523	Hes7:chr11:69122887-69123335:+, Hes7:chr11:69122902-69123636:+, Hes7:chr11:69123190-69123528:+, Hes7:chr11:69123545-69124030:+, Hes7:chr11:69123727-69124092:+, Hes7:chr11:69124198-69124342:+	Hes7	NA	NA	0.875643	NA	FALSE
1059	0.40083	NA	0.956522	0.885856	0.0706657	TRUE	Inf	2 vs 1	0.178444	3 vs 2	0.826087	0.647643	Fam171a1:chr2:3224833-3225292:+, Fam171a1:chr2:3226829-3227335:+, Fam171a1:chr2:3227395-3227806:+	Fam171a1	NA	NA	0.40083	NA	FALSE
1060	0.0132361	0.0369724	0.532313	0.548611	-0.0162976	FALSE	1.0405	1 vs 4	0.178398	1 vs 4	0.160714	-0.017684	Ssr1:chr13:37971354-37971755:-, Ssr1:chr13:37973721-37974123:-, Ssr1:chr13:37975095-37975521:-, Ssr1:chr13:37975873-37976597:-, Ssr1:chr13:37977567-37977991:-, Ssr1:chr13:37977971-37978281:-, Ssr1:chr13:37978033-37978606:-, Ssr1:chr13:37979449-37979851:-	Ssr1	0.144368	0.274115	0.0369724	0.37961	FALSE
1061	0.111261	0.218725	0.455556	0.366379	0.0891762	FALSE	0.369533	1 vs 2	0.178352	1 vs 2	-0.0888889	-0.267241	Pyurf:chr6:57688999-57689375:-, Pyurf:chr6:57689264-57689743:-	Pyurf	0.479557	0.657139	0.218725	0.819262	FALSE
1062	1	NA	0.833333	0.744186	0.0891473	TRUE	0.541597	2 vs 1	0.178295	2 vs 1	0.666667	0.488372	Acot3:chr12:84059134-84059618:+, Acot3:chr12:84059997-84060406:+	Acot3	NA	NA	1	NA	FALSE
1063	0.189395	NA	0.16	0.088364	0.071636	TRUE	1.26621	2 vs 1	0.178268	2 vs 1	-0.68	-0.858268	Zfp386:chr12:116060202-116060639:+, Zfp386:chr12:116062949-116063489:+, Zfp386:chr12:116063200-116063579:+, Zfp386:chr12:116065507-116065887:+	Zfp386	NA	NA	0.189395	NA	FALSE
1064	0.262507	0.438275	0.776923	0.687953	0.0889705	FALSE	0.475213	1 vs 3	0.177941	1 vs 3	0.553846	0.375905	Trio:chr15:27730649-27731006:-, Trio:chr15:27731444-27731815:-, Trio:chr15:27732064-27732580:-	Trio	0.683638	0.82659	0.438275	0.971537	FALSE
1065	0.330965	0.504023	0.869231	0.824885	0.044346	TRUE	0.542002	1 vs 2	0.177597	1 vs 2	0.615385	0.437788	Tns1:chr1:73910189-73910587:-, Tns1:chr1:73912890-73913320:-, Tns1:chr1:73913853-73914288:-	Tns1	NA	NA	0.504023	NA	FALSE
1066	0.540238	0.536041	0.75	0.719124	0.0308765	TRUE	Inf	2 vs 1	0.177291	2 vs 1	0.5	0.322709	Dock4:chr12:40845765-40846312:+, Dock4:chr12:40846096-40846546:+, Dock4:chr12:40846414-40846936:+	Dock4	NA	NA	0.540238	NA	FALSE
1067	0.0160601	0.0214608	0.279412	0.190905	0.088507	FALSE	0.49676	2 vs 1	0.177014	2 vs 1	-0.441176	-0.61819	Exosc4:chr15:76329360-76329841:+, Exosc4:chr15:76330285-76330681:+	Exosc4	0.163587	0.198672	0.0214608	0.282476	FALSE
1068	2.86538e-07	6.83274e-07	0.894118	0.819464	0.0746541	FALSE	0.700308	1 vs 2	0.17698	1 vs 2	0.758824	0.581843	Nos1ap:chr1:170314693-170315094:-, Nos1ap:chr1:170315406-170315831:-, Nos1ap:chr1:170317463-170317769:-	Nos1ap	2.35439e-05	8.05125e-05	6.83274e-07	0.000105267	FALSE
1069	0.696805	NA	0.68617	0.604452	0.0817182	TRUE	0.541678	1 vs 4	0.176771	1 vs 4	0.361702	0.184932	Dido1:chr2:180657943-180658318:-, Dido1:chr2:180657943-180658839:-, Dido1:chr2:180665887-180666277:-, Dido1:chr2:180668241-180668651:-, Dido1:chr2:180680969-180681442:-	Dido1	NA	NA	0.696805	NA	FALSE
1070	0.323484	NA	0.833333	0.720044	0.11329	TRUE	Inf	1 vs 3	0.176471	1 vs 4	0.5	0.323529	Dok6:chr18:89292423-89292787:-, Dok6:chr18:89293634-89294089:-, Dok6:chr18:89294058-89294609:-, Dok6:chr18:89295239-89295664:-	Dok6	NA	NA	0.323484	NA	FALSE
1071	1	NA	1	0.911765	0.0882353	TRUE	Inf	2 vs 1	0.176471	2 vs 1	1	0.823529	Rab44:chr17:29148591-29149050:+, Rab44:chr17:29151936-29152066:+	Rab44	NA	NA	1	NA	FALSE
1072	0.40306	0.781632	0.457143	0.368932	0.0882108	TRUE	0.364951	1 vs 2	0.176422	1 vs 2	-0.0857143	-0.262136	Donson:chr16:91678987-91679786:-, Donson:chr16:91679240-91679586:-	Donson	NA	NA	0.781632	NA	FALSE
1073	0.216114	0.44328	0.358491	0.270391	0.0880995	FALSE	0.410718	1 vs 2	0.176199	1 vs 2	-0.283019	-0.459218	Vcpkmt:chr12:69576718-69577097:-, Vcpkmt:chr12:69577615-69577994:-	Vcpkmt	0.654448	0.826702	0.44328	0.973462	FALSE
1074	0.315925	0.401646	0.857143	0.769231	0.0879121	TRUE	0.587787	1 vs 2	0.175824	1 vs 2	0.714286	0.538462	Trappc12:chr12:28690579-28690983:-, Trappc12:chr12:28690921-28691425:-	Trappc12	NA	NA	0.401646	NA	FALSE
1075	0.455158	NA	0.6	0.512146	0.0878543	TRUE	0.356873	1 vs 2	0.175709	1 vs 2	0.2	0.0242915	Ide:chr19:37268730-37269120:-, Ide:chr19:37270351-37270848:-	Ide	NA	NA	0.455158	NA	FALSE
1076	1	NA	1	0.912162	0.0878378	TRUE	Inf	2 vs 1	0.175676	2 vs 1	1	0.824324	Mlxip:chr5:123446073-123446503:+, Mlxip:chr5:123457543-123457932:+	Mlxip	NA	NA	1	NA	FALSE
1077	0.642697	0.80796	0.527778	0.44	0.0877778	TRUE	0.556288	1 vs 3	0.175556	1 vs 3	0.0555556	-0.12	Sox12:chr2:152393606-152393971:-, Sox12:chr2:152394876-152395165:-, Sox12:chr2:152394882-152395446:-	Sox12	NA	NA	0.80796	NA	FALSE
1078	0.905382	NA	0.375	0.287234	0.087766	TRUE	0.39803	1 vs 2	0.175532	1 vs 2	-0.25	-0.425532	Nxn:chr11:76257187-76257587:-, Nxn:chr11:76257902-76258322:-	Nxn	NA	NA	0.905382	NA	FALSE
1079	1	NA	1	0.912281	0.0877193	TRUE	Inf	1 vs 2	0.175439	1 vs 2	1	0.824561	Stxbp4:chr11:90476492-90476855:-, Stxbp4:chr11:90599325-90599763:-	Stxbp4	NA	NA	1	NA	FALSE
1080	0.460453	NA	0.6875	0.645455	0.0420455	TRUE	1.53148	2 vs 1	0.175	2 vs 1	-0.125	-0.3	Slx4ip:chr2:137069368-137069812:+, Slx4ip:chr2:137070415-137070791:+, Slx4ip:chr2:137071570-137072002:+	Slx4ip	NA	NA	0.460453	NA	FALSE
1081	0.568195	NA	0.218391	0.156752	0.0616392	TRUE	0.648792	3 vs 4	0.174465	3 vs 4	-0.482759	-0.657224	Coro7:chr16:4625183-4625509:-, Coro7:chr16:4625318-4625815:-, Coro7:chr16:4626083-4626536:-, Coro7:chr16:4626808-4627259:-	Coro7	NA	NA	0.568195	NA	FALSE
1082	0.485443	0.357052	0.802469	0.734893	0.0675763	TRUE	Inf	2 vs 1	0.174464	3 vs 2	0.259259	0.0847953	Ipmk:chr10:71377028-71377483:+, Ipmk:chr10:71381603-71382066:+, Ipmk:chr10:71383757-71384200:+, Ipmk:chr10:71385503-71385885:+	Ipmk	NA	NA	0.485443	NA	FALSE
1083	1	NA	1	0.913043	0.0869565	TRUE	Inf	1 vs 2	0.173913	1 vs 2	1	0.826087	Mtcp1:chrX:75410270-75410625:-, Mtcp1:chrX:75410270-75411001:-	Mtcp1	NA	NA	1	NA	FALSE
1084	0.135054	0.24974	0.771429	0.684568	0.086861	FALSE	0.873256	1 vs 3	0.173722	1 vs 3	0.542857	0.369135	Nlk:chr11:78567168-78567560:-, Nlk:chr11:78567693-78568836:-, Nlk:chr11:78568684-78569055:-	Nlk	0.528425	0.693256	0.24974	0.847345	FALSE
1085	0.0435016	0.0452942	0.4375	0.35073	0.0867702	FALSE	0.364519	2 vs 1	0.17354	2 vs 1	-0.125	-0.29854	Lyrm2:chr4:32800911-32801538:+, Lyrm2:chr4:32801864-32802307:+	Lyrm2	0.299907	0.304981	0.0452942	0.411338	FALSE
1086	0.606079	NA	0.695652	0.608896	0.0867565	TRUE	0.546692	3 vs 2	0.173513	3 vs 1	0.391304	0.217791	5730480H06Rik:chr5:48388026-48388371:+, 5730480H06Rik:chr5:48388194-48388863:+, 5730480H06Rik:chr5:48388474-48388872:+	5730480H06Rik	NA	NA	0.606079	NA	FALSE
1087	0.0348814	0.0635934	0.610778	0.524098	0.0866802	FALSE	0.354118	1 vs 2	0.17336	1 vs 2	0.221557	0.0481964	Nacc2:chr2:26055531-26055882:-, Nacc2:chr2:26058951-26059361:-	Nacc2	0.257924	0.360646	0.0635934	0.486702	FALSE
1088	0.543993	NA	0.2	0.193384	0.00661578	TRUE	Inf	1 vs 2	0.173282	1 vs 2	0.2	0.0267176	Surf6:chr2:26887265-26887687:-, Surf6:chr2:26888541-26888983:-, Surf6:chr2:26889429-26889920:-, Surf6:chr2:26890719-26891118:-	Surf6	NA	NA	0.543993	NA	FALSE
1089	0.441189	NA	0.5	0.413551	0.0864486	TRUE	0.349303	2 vs 1	0.172897	2 vs 1	0	-0.172897	Zfp788:chr7:41650478-41650944:+, Zfp788:chr7:41651032-41651530:+	Zfp788	NA	NA	0.441189	NA	FALSE
1090	0.28532	0.294294	0.451613	0.407981	0.0436322	TRUE	0.670348	2 vs 3	0.172809	2 vs 3	-0.193548	-0.366357	Irak1:chrX:74013875-74014278:-, Irak1:chrX:74014201-74014684:-, Irak1:chrX:74014780-74015094:-, Irak1:chrX:74014845-74015376:-	Irak1	NA	NA	0.294294	NA	FALSE
1091	0.299582	0.388417	0.314851	0.267366	0.0474854	FALSE	#NAME?	1 vs 2	0.172434	4 vs 6	-0.039604	-0.212038	Asph:chr4:9451212-9451668:-, Asph:chr4:9575195-9575642:-, Asph:chr4:9621650-9622061:-, Asph:chr4:9628598-9629020:-, Asph:chr4:9628843-9629431:-, Asph:chr4:9629794-9630343:-	Asph	0.720964	0.802967	0.388417	0.952478	FALSE
1092	1	NA	0.166667	0.0804598	0.0862069	TRUE	0.826679	2 vs 1	0.172414	2 vs 1	-0.666667	-0.83908	Gm3435:chr17:15021925-15022202:+, Gm3435:chr17:15022090-15022449:+	Gm3435	NA	NA	1	NA	FALSE
1093	0.795278	NA	1	0.931034	0.0689655	TRUE	Inf	1 vs 2	0.172414	1 vs 2	1	0.827586	H2-M5:chr17:36984059-36984392:-, H2-M5:chr17:36984395-36984961:-, H2-M5:chr17:36986302-36986834:-	H2-M5	NA	NA	0.795278	NA	FALSE
1094	0.385314	0.391366	0.382353	0.296226	0.0861265	TRUE	0.38576	1 vs 2	0.172253	1 vs 2	-0.235294	-0.407547	Pou2f1:chr1:165865154-165865499:-, Pou2f1:chr1:165875412-165875859:-	Pou2f1	NA	NA	0.391366	NA	FALSE
1095	0.767549	NA	0.833333	0.747253	0.0860806	TRUE	0.525424	2 vs 1	0.172161	2 vs 1	0.666667	0.494505	Cald1:chr6:34773680-34774123:+, Cald1:chr6:34775062-34775526:+	Cald1	NA	NA	0.767549	NA	FALSE
1096	0.247248	0.419893	0.59322	0.507173	0.0860473	FALSE	0.3486	1 vs 2	0.172095	1 vs 2	0.186441	0.014346	N4bp1:chr8:86841135-86841505:-, N4bp1:chr8:86844289-86844701:-	N4bp1	0.66905	0.820169	0.419893	0.964713	FALSE
1097	0.788168	0.436325	0.333333	0.247312	0.0860215	TRUE	0.583663	3 vs 1	0.172043	3 vs 1	-0.333333	-0.505376	Ranbp2:chr10:58493781-58494232:+, Ranbp2:chr10:58494523-58494986:+, Ranbp2:chr10:58494853-58495517:+	Ranbp2	NA	NA	0.788168	NA	FALSE
1098	0.521553	NA	0.321429	0.295802	0.025627	TRUE	-0.469544	3 vs 2	0.172028	2 vs 1	-0.142857	-0.314885	Ints10:chr8:68827254-68827727:+, Ints10:chr8:68828205-68828655:+, Ints10:chr8:68829057-68829396:+	Ints10	NA	NA	0.521553	NA	FALSE
1099	0.225202	0.0746226	0.691358	0.593074	0.0982844	TRUE	Inf	1 vs 3	0.171717	2 vs 4	0.777778	0.606061	Tbc1d15:chr10:115196943-115197387:-, Tbc1d15:chr10:115198418-115198810:-, Tbc1d15:chr10:115198404-115199452:-, Tbc1d15:chr10:115199345-115199781:-	Tbc1d15	NA	NA	0.225202	NA	FALSE
1100	0.0960026	0.087742	0.364583	0.278966	0.0856172	FALSE	0.39407	1 vs 2	0.171234	1 vs 2	-0.270833	-0.442068	Mospd3:chr5:137596639-137596880:-, Mospd3:chr5:137596639-137597073:-	Mospd3	0.446503	0.433801	0.0960026	0.580016	FALSE
1101	0.861254	NA	0.625	0.606164	0.0188356	TRUE	#NAME?	1 vs 2	0.171233	3 vs 4	0.5	0.328767	Kif16b:chr2:142617474-142617894:-, Kif16b:chr2:142618280-142618717:-, Kif16b:chr2:142618605-142619044:-, Kif16b:chr2:142618815-142619764:-, Kif16b:chr2:142698814-142699370:-	Kif16b	NA	NA	0.861254	NA	FALSE
1102	0.99688	NA	0.333333	0.247911	0.0854225	TRUE	0.416638	1 vs 2	0.170845	1 vs 2	-0.333333	-0.504178	Ankrd42:chr7:92581723-92582093:-, Ankrd42:chr7:92584123-92584573:-	Ankrd42	NA	NA	0.99688	NA	FALSE
1103	0.171127	0.326942	0.222222	0.136888	0.0853346	FALSE	0.588622	1 vs 2	0.170669	1 vs 2	-0.555556	-0.726225	Snx11:chr11:96767514-96767890:-, Snx11:chr11:96767799-96768267:-	Snx11	0.587409	0.759523	0.326942	0.905003	FALSE
1104	0.330376	0.37512	0.193878	0.146194	0.0476838	TRUE	0.492913	2 vs 3	0.170556	2 vs 3	-0.408163	-0.57872	Ankrd17:chr5:90227111-90227514:-, Ankrd17:chr5:90227923-90228365:-, Ankrd17:chr5:90228659-90229140:-	Ankrd17	NA	NA	0.37512	NA	FALSE
1105	0.491695	0.860333	0.461538	0.376303	0.0852351	TRUE	0.351118	1 vs 2	0.17047	1 vs 2	-0.0769231	-0.247393	Crtac1:chr19:42282940-42283409:-, Crtac1:chr19:42283490-42283877:-	Crtac1	NA	NA	0.860333	NA	FALSE
1106	0.233419	0.408166	0.62381	0.545405	0.0784044	TRUE	0.65989	2 vs 3	0.170193	1 vs 3	0.157143	-0.0130506	Nfic:chr10:81396183-81396589:-, Nfic:chr10:81398769-81399430:-, Nfic:chr10:81399116-81399595:-, Nfic:chr10:81400902-81401150:-	Nfic	NA	NA	0.408166	NA	FALSE
1107	0.625738	NA	0.630435	0.586712	0.0437231	TRUE	0.453109	3 vs 2	0.170192	3 vs 2	-0.347826	-0.518018	Rbl2:chr8:91123264-91123863:+, Rbl2:chr8:91123480-91123863:+, Rbl2:chr8:91123739-91123863:+	Rbl2	NA	NA	0.625738	NA	FALSE
1108	0.0525712	NA	0.44	0.427948	0.0120524	TRUE	1.79176	1 vs 2	0.170044	1 vs 2	-0.64	-0.810044	Plekhn1:chr4:156221618-156221982:-, Plekhn1:chr4:156229275-156229719:-, Plekhn1:chr4:156229809-156230295:-	Plekhn1	NA	NA	0.0525712	NA	FALSE
1109	0.00135648	0.00687295	0.244344	0.159416	0.0849279	FALSE	0.53357	1 vs 2	0.169856	1 vs 2	-0.511312	-0.681168	Rpp21:chr17:36255658-36255855:-, Rpp21:chr17:36255882-36256106:-	Rpp21	0.0292243	0.102278	0.00687295	0.145281	FALSE
1110	0.00823606	NA	0.422222	0.410101	0.0121212	TRUE	Inf	2 vs 1	0.169697	4 vs 3	-0.0666667	-0.236364	Odad1:chr7:45931232-45931650:+, Odad1:chr7:45933941-45934120:+, Odad1:chr7:45948578-45949012:+, Odad1:chr7:45952426-45952723:+	Odad1	NA	NA	0.00823606	NA	FALSE
1111	1	NA	1	0.915254	0.0847458	TRUE	Inf	2 vs 1	0.169492	2 vs 1	1	0.830508	Vmn1r88:chr7:13179245-13179583:+, Vmn1r88:chr7:13179995-13180235:+	Vmn1r88	NA	NA	1	NA	FALSE
1112	0.820535	NA	0.45	0.459746	-0.00974576	TRUE	#NAME?	1 vs 2	0.169492	2 vs 3	0.5	0.330508	Gm3055:chr10:81742437-81743064:-, Gm3055:chr10:81742765-81743252:-, Gm3055:chr10:81743460-81744156:-, Gm3055:chr10:81744071-81744445:-, Gm3055:chr10:81744290-81744823:-	Gm3055	NA	NA	0.820535	NA	FALSE
1113	0.374553	NA	0.650794	0.650177	0.000616972	TRUE	#NAME?	2 vs 1	0.169275	3 vs 2	0.190476	0.0212014	Dcaf10:chr4:45374266-45374825:+, Dcaf10:chr4:45374588-45374989:+, Dcaf10:chr4:45378869-45379571:+, Dcaf10:chr4:45379345-45379759:+	Dcaf10	NA	NA	0.374553	NA	FALSE
1114	0.730889	NA	0.25	0.165414	0.0845865	TRUE	0.519875	2 vs 1	0.169173	2 vs 1	-0.5	-0.669173	Gnb1l:chr16:18564152-18564584:+, Gnb1l:chr16:18566306-18566680:+	Gnb1l	NA	NA	0.730889	NA	FALSE
1115	0.782989	NA	0.861111	0.785366	0.0757453	TRUE	Inf	2 vs 1	0.169106	4 vs 3	0.666667	0.497561	Crppa:chr12:36478393-36478894:+, Crppa:chr12:36504457-36505059:+, Crppa:chr12:36688185-36688626:+, Crppa:chr12:36689060-36689503:+	Crppa	NA	NA	0.782989	NA	FALSE
1116	0.426543	NA	0.473118	0.404167	0.0689516	TRUE	1.22964	4 vs 3	0.168952	4 vs 2	-0.193548	-0.3625	Exog:chr9:119463321-119463922:+, Exog:chr9:119463839-119464302:+, Exog:chr9:119464206-119464621:+, Exog:chr9:119465125-119465572:+	Exog	NA	NA	0.426543	NA	FALSE
1117	0.671009	NA	1	0.915584	0.0844156	TRUE	Inf	1 vs 2	0.168831	1 vs 2	1	0.831169	Ankrd6:chr4:32804026-32804385:-, Ankrd6:chr4:32805068-32805562:-	Ankrd6	NA	NA	0.671009	NA	FALSE
1118	0.0578401	0.287057	0.173469	0.135997	0.0374723	FALSE	0.600774	2 vs 1	0.168562	2 vs 1	-0.489796	-0.658358	Nip7:chr8:107058642-107059089:+, Nip7:chr8:107059561-107059716:+, Nip7:chr8:107060553-107060931:+	Nip7	0.346058	0.730034	0.287057	0.877117	FALSE
1119	0.733889	NA	0.740741	0.640212	0.100529	TRUE	Inf	1 vs 3	0.168254	1 vs 4	0.444444	0.27619	C2cd2:chr16:97855170-97855568:-, C2cd2:chr16:97857075-97857631:-, C2cd2:chr16:97857773-97858194:-, C2cd2:chr16:97858665-97859144:-	C2cd2	NA	NA	0.733889	NA	FALSE
1120	0.187488	0.221339	0.575758	0.568588	0.00716955	FALSE	-0.927007	4 vs 3	0.168204	3 vs 2	0.688312	0.520107	Crk:chr11:75700411-75700823:+, Crk:chr11:75704985-75705429:+, Crk:chr11:75705685-75706116:+, Crk:chr11:75706543-75706947:+	Crk	0.608124	0.658672	0.221339	0.820821	FALSE
1121	0.340935	NA	0.971429	0.891417	0.0800114	TRUE	Inf	2 vs 1	0.168178	4 vs 2	0.914286	0.746108	Cdc42se1:chr3:95234194-95234659:+, Cdc42se1:chr3:95234492-95234894:+, Cdc42se1:chr3:95234622-95234922:+, Cdc42se1:chr3:95236020-95236424:+	Cdc42se1	NA	NA	0.340935	NA	FALSE
1122	0.243238	NA	1	0.915978	0.084022	TRUE	Inf	1 vs 2	0.168044	1 vs 3	1	0.831956	Gm49336:chr14:60218027-60218440:-, Gm49336:chr14:60218320-60218809:-, Gm49336:chr14:60219413-60219839:-	Gm49336	NA	NA	0.243238	NA	FALSE
1123	0.307509	NA	0.438596	0.371585	0.0670118	TRUE	1.37537	4 vs 2	0.167903	4 vs 3	0.210526	0.042623	Eif5b:chr1:38051618-38052080:+, Eif5b:chr1:38051948-38052291:+, Eif5b:chr1:38052314-38052933:+, Eif5b:chr1:38053240-38053670:+	Eif5b	NA	NA	0.307509	NA	FALSE
1124	0.278251	NA	0.142857	0.122423	0.0204345	TRUE	-1.20397	1 vs 2	0.167894	2 vs 3	-0.535714	-0.703608	Zfp316:chr5:143249644-143250025:-, Zfp316:chr5:143250783-143251189:-, Zfp316:chr5:143251655-143252083:-	Zfp316	NA	NA	0.278251	NA	FALSE
1125	0.714616	NA	1	0.916058	0.0839416	TRUE	Inf	2 vs 1	0.167883	2 vs 1	1	0.832117	Pdss1:chr2:22915837-22916261:+, Pdss1:chr2:22939879-22940266:+	Pdss1	NA	NA	0.714616	NA	FALSE
1126	0.505735	NA	0.75	0.681818	0.0681818	TRUE	Inf	2 vs 1	0.167832	2 vs 1	0.5	0.332168	Sec23ip:chr7:128779603-128779795:+, Sec23ip:chr7:128783371-128783868:+, Sec23ip:chr7:128784453-128784836:+	Sec23ip	NA	NA	0.505735	NA	FALSE
1127	0.022867	0.0712283	0.695531	0.678077	0.0174535	FALSE	-0.591668	2 vs 3	0.167565	1 vs 2	0.100559	-0.0670066	Actr2:chr11:20062245-20062646:-, Actr2:chr11:20062439-20063025:-, Actr2:chr11:20064647-20064942:-	Actr2	0.20276	0.390255	0.0712283	0.519461	FALSE
1128	1	NA	1	0.9163	0.0837004	TRUE	Inf	1 vs 2	0.167401	1 vs 2	1	0.832599	Creb3l2:chr6:37327255-37327777:-, Creb3l2:chr6:37331046-37331492:-	Creb3l2	NA	NA	1	NA	FALSE
1129	0.786708	NA	0.5	0.493562	0.00643777	TRUE	#NAME?	1 vs 2	0.167382	2 vs 3	1	0.832618	Doc2b:chr11:75768271-75768652:-, Doc2b:chr11:75768891-75769461:-, Doc2b:chr11:75770334-75770818:-	Doc2b	NA	NA	0.786708	NA	FALSE
1130	0.484817	0.630385	0.464286	0.410101	0.0541847	TRUE	0.689786	3 vs 2	0.167172	3 vs 2	0.25	0.0828283	Lap3:chr5:45511795-45512237:+, Lap3:chr5:45512017-45512693:+, Lap3:chr5:45512359-45512699:+	Lap3	NA	NA	0.630385	NA	FALSE
1131	0.755996	0.518686	0.615385	0.53202	0.0833649	TRUE	0.341749	1 vs 2	0.16673	1 vs 2	0.230769	0.0640394	Lrrtm2:chr18:35209003-35209350:-, Lrrtm2:chr18:35211587-35212128:-	Lrrtm2	NA	NA	0.755996	NA	FALSE
1132	0.284122	NA	0.539474	0.515947	0.0235262	FALSE	1.42673	2 vs 1	0.166683	2 vs 1	0.842105	0.675422	Rab33b:chr3:51494774-51495248:+, Rab33b:chr3:51495483-51495974:+, Rab33b:chr3:51495864-51496232:+	Rab33b	0.702467	NA	0.284122	0.87314	FALSE
1133	0.779805	NA	0.3125	0.255342	0.0571581	TRUE	#NAME?	2 vs 1	0.166667	4 vs 1	-0.25	-0.416667	Dennd6a:chr14:26627989-26628460:+, Dennd6a:chr14:26630260-26631008:+, Dennd6a:chr14:26630470-26631413:+, Dennd6a:chr14:26631352-26631780:+, Dennd6a:chr14:26631707-26632162:+	Dennd6a	NA	NA	0.779805	NA	FALSE
1134	0.943584	NA	0.5	0.489583	0.0104167	TRUE	Inf	2 vs 1	0.166667	2 vs 1	1	0.833333	Nudt7:chr8:114147985-114148449:+, Nudt7:chr8:114151900-114152367:+, Nudt7:chr8:114154330-114154807:+	Nudt7	NA	NA	0.943584	NA	FALSE
1135	0.597833	0.634342	0.916667	0.848684	0.0679825	TRUE	Inf	1 vs 2	0.166667	1 vs 2	0.916667	0.75	Eri2:chr7:119783781-119784200:-, Eri2:chr7:119784384-119784528:-, Eri2:chr7:119784876-119785237:-	Eri2	NA	NA	0.634342	NA	FALSE
1136	0.590114	NA	0.916667	0.897727	0.0189394	TRUE	Inf	1 vs 3	0.166667	2 vs 3	0.166667	0	Fcrlb:chr1:170906841-170907053:-, Fcrlb:chr1:170906969-170907144:-, Fcrlb:chr1:170906938-170907426:-	Fcrlb	NA	NA	0.590114	NA	FALSE
1137	1	NA	1	0.916667	0.0833333	TRUE	Inf	1 vs 2	0.166667	1 vs 2	1	0.833333	Kif7:chr7:79698067-79698407:-, Kif7:chr7:79698082-79698679:-	Kif7	NA	NA	1	NA	FALSE
1138	0.414021	0.424693	0.5625	0.547156	0.0153443	TRUE	1.64191	2 vs 4	0.1665	2 vs 4	0.361111	0.194611	Pgpep1:chr8:70646384-70646783:-, Pgpep1:chr8:70649016-70649478:-, Pgpep1:chr8:70649846-70650219:-, Pgpep1:chr8:70650147-70650405:-, Pgpep1:chr8:70650137-70650747:-	Pgpep1	NA	NA	0.424693	NA	FALSE
1139	0.465555	0.418076	0.633333	0.596338	0.0369958	TRUE	0.409417	3 vs 2	0.166454	3 vs 2	-0.266667	-0.433121	Luzp2:chr7:55265214-55265705:+, Luzp2:chr7:55267877-55268357:+, Luzp2:chr7:55268331-55269009:+	Luzp2	NA	NA	0.465555	NA	FALSE
1140	0.401181	0.597099	0.484127	0.401171	0.0829557	TRUE	1.0421	3 vs 1	0.166376	5 vs 1	-0.0634921	-0.229868	Pbdc1:chrX:105083079-105083580:+, Pbdc1:chrX:105084776-105085296:+, Pbdc1:chrX:105116280-105116515:+, Pbdc1:chrX:105116371-105116807:+, Pbdc1:chrX:105116737-105117119:+	Pbdc1	NA	NA	0.597099	NA	FALSE
1141	0.193543	NA	0.9	0.837209	0.0627907	TRUE	2.25129	2 vs 1	0.166279	2 vs 1	0.05	-0.116279	Abhd5:chr9:122379438-122379878:+, Abhd5:chr9:122380204-122380791:+, Abhd5:chr9:122381134-122381524:+	Abhd5	NA	NA	0.193543	NA	FALSE
1142	0.00292886	0.00641117	0.546742	0.463863	0.0828795	FALSE	0.332318	1 vs 2	0.165759	1 vs 2	0.0934844	-0.0722747	Sdha:chr13:74322192-74322638:-, Sdha:chr13:74322745-74323196:-	Sdha	0.0514849	0.0999859	0.00641117	0.14185	FALSE
1143	0.134666	NA	0.976744	0.894127	0.0826168	FALSE	1.60406	2 vs 1	0.165234	2 vs 1	0.953488	0.788255	Atmin:chr8:116957857-116958303:+, Atmin:chr8:116960060-116960491:+	Atmin	0.528425	NA	0.134666	0.698773	FALSE
1144	0.601339	0.578068	0.40411	0.35825	0.0458596	TRUE	0.454736	3 vs 4	0.165192	3 vs 5	0.0821918	-0.083	Erp44:chr4:48190648-48191062:-, Erp44:chr4:48192975-48193359:-, Erp44:chr4:48193270-48193711:-, Erp44:chr4:48194055-48194487:-, Erp44:chr4:48194334-48194798:-	Erp44	NA	NA	0.601339	NA	FALSE
1145	0.186285	0.12335	0.780556	0.73519	0.0453657	TRUE	0.502937	4 vs 3	0.164852	4 vs 3	0.483333	0.318481	Eid2b:chr7:28277951-28278410:+, Eid2b:chr7:28278497-28279069:+, Eid2b:chr7:28279094-28279533:+, Eid2b:chr7:28282254-28282407:+	Eid2b	NA	NA	0.186285	NA	FALSE
1146	1	NA	1	0.917647	0.0823529	TRUE	Inf	1 vs 2	0.164706	1 vs 2	1	0.835294	Tyk2:chr9:21104068-21104431:-, Tyk2:chr9:21123384-21123813:-	Tyk2	NA	NA	1	NA	FALSE
1147	0.726736	0.6924	0.504464	0.505297	-0.000832324	TRUE	Inf	1 vs 4	0.164447	2 vs 7	0.178571	0.0141243	Prpf40a:chr2:53134405-53134953:-, Prpf40a:chr2:53134605-53135089:-, Prpf40a:chr2:53135639-53136345:-, Prpf40a:chr2:53136111-53136342:-, Prpf40a:chr2:53136763-53137224:-, Prpf40a:chr2:53137164-53137606:-, Prpf40a:chr2:53138139-53138604:-, Prpf40a:chr2:53138837-53139320:-, Prpf40a:chr2:53139162-53139304:-	Prpf40a	NA	NA	0.726736	NA	FALSE
1148	0.703873	NA	0.8	0.717791	0.0822086	TRUE	0.452762	1 vs 2	0.164417	1 vs 2	0.6	0.435583	Ctnnal1:chr4:56810884-56811310:-, Ctnnal1:chr4:56811426-56811876:-	Ctnnal1	NA	NA	0.703873	NA	FALSE
1149	0.917044	NA	0.75	0.667969	0.0820312	TRUE	0.3996	2 vs 1	0.164062	2 vs 1	0.5	0.335938	Cachd1:chr4:101003282-101003845:+, Cachd1:chr4:101004130-101004611:+	Cachd1	NA	NA	0.917044	NA	FALSE
1150	0.464425	NA	0.438596	0.422773	0.0158235	TRUE	-0.961639	4 vs 3	0.16402	3 vs 2	0.263158	0.0991379	Tmem87b:chr2:128851392-128851824:+, Tmem87b:chr2:128852196-128852688:+, Tmem87b:chr2:128853873-128854307:+, Tmem87b:chr2:128855451-128855822:+	Tmem87b	NA	NA	0.464425	NA	FALSE
1151	0.146785	NA	0.894737	0.839198	0.0555384	TRUE	Inf	3 vs 1	0.163914	5 vs 1	0.105263	-0.058651	Yipf6:chrX:98944802-98945132:+, Yipf6:chrX:98944878-98945755:+, Yipf6:chrX:98946016-98946566:+, Yipf6:chrX:98946323-98946897:+, Yipf6:chrX:98946765-98946988:+, Yipf6:chrX:98947638-98948250:+, Yipf6:chrX:98948586-98949020:+	Yipf6	NA	NA	0.146785	NA	FALSE
1152	0.165039	NA	0.938776	0.857143	0.0816327	FALSE	0.93827	2 vs 1	0.163265	2 vs 1	0.877551	0.714286	Tdg:chr10:82649739-82650277:+, Tdg:chr10:82650022-82650290:+	Tdg	0.582207	NA	0.165039	0.743731	FALSE
1153	0.606248	NA	0.944444	0.862963	0.0814815	TRUE	Inf	1 vs 3	0.162963	1 vs 3	0.888889	0.725926	Gm5148:chr3:37714190-37714598:-, Gm5148:chr3:37714190-37714779:-, Gm5148:chr3:37714444-37714791:-	Gm5148	NA	NA	0.606248	NA	FALSE
1154	0.453979	0.642709	0.666667	0.585266	0.0814006	TRUE	0.348718	1 vs 2	0.162801	1 vs 2	0.333333	0.170532	Xpot:chr10:121587375-121587744:-, Xpot:chr10:121589560-121589988:-	Xpot	NA	NA	0.642709	NA	FALSE
1155	0.327672	NA	1	0.918605	0.0813953	TRUE	Inf	2 vs 1	0.162791	2 vs 1	1	0.837209	Fam120c:chrX:151471428-151471893:+, Fam120c:chrX:151473747-151474153:+	Fam120c	NA	NA	0.327672	NA	FALSE
1156	0.0261129	0.0482903	0.562791	0.481411	0.0813795	FALSE	0.326885	2 vs 1	0.162759	2 vs 1	0.125581	-0.0371775	Cit:chr5:116008278-116008573:+, Cit:chr5:116008561-116008947:+	Cit	0.224199	0.311319	0.0482903	0.41914	FALSE
1157	0.446342	NA	0.217391	0.136029	0.0813619	TRUE	0.567734	2 vs 1	0.162724	2 vs 1	-0.565217	-0.727941	Terf1:chr1:15843000-15843502:+, Terf1:chr1:15845025-15845501:+	Terf1	NA	NA	0.446342	NA	FALSE
1158	0.521626	NA	0.210526	0.129187	0.0813397	TRUE	0.586414	1 vs 2	0.162679	1 vs 2	-0.578947	-0.741627	Gucd1:chr10:75506283-75506660:-, Gucd1:chr10:75506763-75507197:-	Gucd1	NA	NA	0.521626	NA	FALSE
1159	0.927622	NA	0.25	0.168675	0.0813253	TRUE	0.496437	1 vs 2	0.162651	1 vs 2	-0.5	-0.662651	Eln:chr5:134702572-134702948:-, Eln:chr5:134702704-134703246:-	Eln	NA	NA	0.927622	NA	FALSE
1160	0.246565	NA	0.591837	0.539062	0.0527742	TRUE	0.699245	2 vs 1	0.162382	2 vs 1	-0.102041	-0.264423	Sorbs2:chr8:45777953-45778404:+, Sorbs2:chr8:45825721-45826174:+, Sorbs2:chr8:45827482-45827973:+	Sorbs2	NA	NA	0.246565	NA	FALSE
1161	0.381502	0.496678	0.439024	0.357895	0.0811297	TRUE	0.339391	1 vs 2	0.162259	1 vs 2	-0.121951	-0.284211	Ankrd39:chr1:36538117-36538542:-, Ankrd39:chr1:36539017-36539524:-	Ankrd39	NA	NA	0.496678	NA	FALSE
1162	0.610269	0.498035	0.557823	0.477396	0.0804271	TRUE	0.525424	3 vs 4	0.161974	1 vs 4	0.0408163	-0.121157	Stx3:chr19:11775099-11775470:-, Stx3:chr19:11775345-11775864:-, Stx3:chr19:11777427-11777845:-, Stx3:chr19:11778239-11778654:-	Stx3	NA	NA	0.610269	NA	FALSE
1163	0.382231	NA	0.925926	0.845113	0.0808131	TRUE	0.828956	1 vs 2	0.161626	1 vs 2	0.851852	0.690226	Slc35a1:chr4:34663251-34663637:-, Slc35a1:chr4:34663849-34664315:-	Slc35a1	NA	NA	0.382231	NA	FALSE
1164	0.0683233	0.238772	0.693694	0.66683	0.0268636	FALSE	#NAME?	2 vs 1	0.161023	7 vs 5	-0.702703	-0.863725	Tnik:chr3:28668054-28668758:+, Tnik:chr3:28668058-28668959:+, Tnik:chr3:28668410-28668770:+, Tnik:chr3:28668770-28669247:+, Tnik:chr3:28670039-28670709:+, Tnik:chr3:28671974-28672649:+, Tnik:chr3:28675328-28675858:+	Tnik	0.380174	0.680691	0.238772	0.834854	FALSE
1165	0.409901	0.570784	0.756757	0.676259	0.0804978	TRUE	0.398348	1 vs 2	0.160996	1 vs 2	0.513514	0.352518	Gart:chr16:91621340-91621769:-, Gart:chr16:91633342-91633789:-	Gart	NA	NA	0.570784	NA	FALSE
1166	1.38965e-05	0.0169908	0.174917	0.0944976	0.0804199	FALSE	0.708746	1 vs 2	0.16084	1 vs 2	-0.650165	-0.811005	Scg3:chr9:75639586-75640008:-, Scg3:chr9:75643281-75643742:-	Scg3	0.000600962	0.17704	0.0169908	0.24857	FALSE
1167	0.48401	0.157144	0.166667	0.0862944	0.0803723	TRUE	0.750306	1 vs 2	0.160745	1 vs 2	-0.666667	-0.827411	Gipc2:chr3:152093213-152093647:-, Gipc2:chr3:152093784-152094212:-	Gipc2	NA	NA	0.48401	NA	FALSE
1168	0.022127	0.064646	0.450704	0.37045	0.080254	FALSE	0.33246	1 vs 2	0.160508	1 vs 2	-0.0985915	-0.2591	Ppme1:chr7:100326709-100326975:-, Ppme1:chr7:100326708-100327164:-	Ppme1	0.201264	0.362562	0.064646	0.488372	FALSE
1169	0.439966	0.625323	0.666667	0.586466	0.0802005	TRUE	0.343772	2 vs 1	0.160401	2 vs 1	0.333333	0.172932	Yeats2:chr16:20231860-20232356:+, Yeats2:chr16:20232131-20232675:+	Yeats2	NA	NA	0.625323	NA	FALSE
1170	0.177685	0.215953	0.954545	0.874372	0.0801736	TRUE	1.10434	1 vs 2	0.160347	1 vs 2	0.909091	0.748744	Plxnc1:chr10:94790866-94791223:-, Plxnc1:chr10:94792179-94792564:-	Plxnc1	NA	NA	0.215953	NA	FALSE
1171	0.157428	0.273386	0.578947	0.498776	0.0801714	FALSE	0.32335	1 vs 2	0.160343	1 vs 2	0.157895	-0.00244798	Cops2:chr2:125830247-125830887:-, Cops2:chr2:125831534-125831990:-	Cops2	0.570731	0.717639	0.273386	0.86508	FALSE
1172	0.801001	NA	1	0.919861	0.0801394	TRUE	Inf	1 vs 2	0.160279	1 vs 2	1	0.839721	Xlr3a:chrX:73086303-73086540:-, Xlr3a:chrX:73086773-73087417:-	Xlr3a	NA	NA	0.801001	NA	FALSE
1173	1	NA	1	0.92	0.08	TRUE	Inf	2 vs 1	0.16	2 vs 1	1	0.84	Stbd1:chr5:92604520-92604804:+, Stbd1:chr5:92606185-92606639:+	Stbd1	NA	NA	1	NA	FALSE
1174	0.0277444	0.07367	0.899225	0.819257	0.079968	FALSE	0.677321	2 vs 1	0.159936	2 vs 1	0.79845	0.638514	Mef2d:chr3:88169562-88169982:+, Mef2d:chr3:88171673-88172091:+	Mef2d	0.228236	0.39643	0.07367	0.523026	FALSE
1175	0.467489	NA	0.851852	0.77221	0.0796423	TRUE	0.52837	1 vs 2	0.159285	1 vs 2	0.703704	0.544419	Dgkh:chr14:78559293-78559724:-, Dgkh:chr14:78564306-78564715:-	Dgkh	NA	NA	0.467489	NA	FALSE
1176	0.342134	0.464605	0.433333	0.379363	0.0539699	TRUE	0.846277	3 vs 1	0.159261	3 vs 1	-0.12	-0.279261	Larp1b:chr3:40977335-40977882:+, Larp1b:chr3:40977759-40978172:+, Larp1b:chr3:40978967-40979464:+, Larp1b:chr3:40979349-40979770:+, Larp1b:chr3:41039808-41040233:+	Larp1b	NA	NA	0.464605	NA	FALSE
1177	0.162665	0.132709	0.64418	0.629065	0.0151147	TRUE	-2.11327	4 vs 2	0.159074	8 vs 5	-0.0185185	-0.177592	Homer1:chr13:93360069-93360539:+, Homer1:chr13:93386327-93386402:+, Homer1:chr13:93402028-93402451:+, Homer1:chr13:93403254-93403989:+, Homer1:chr13:93403731-93404170:+, Homer1:chr13:93404542-93405062:+, Homer1:chr13:93405667-93406094:+, Homer1:chr13:93412560-93413012:+	Homer1	NA	NA	0.162665	NA	FALSE
1178	0.193646	NA	0.941176	0.861702	0.0794743	TRUE	0.943089	1 vs 2	0.158949	1 vs 2	0.882353	0.723404	Cacng5:chr11:107874605-107875051:-, Cacng5:chr11:107875435-107875856:-	Cacng5	NA	NA	0.193646	NA	FALSE
1179	0.212079	NA	0.75	0.706204	0.0437956	TRUE	Inf	1 vs 2	0.158759	1 vs 2	0.75	0.591241	Yipf2:chr9:21588644-21589051:-, Yipf2:chr9:21588905-21589522:-, Yipf2:chr9:21589337-21589865:-	Yipf2	NA	NA	0.212079	NA	FALSE
1180	0.0721559	0.289537	0.587413	0.508206	0.0792063	FALSE	0.511879	3 vs 1	0.158413	3 vs 1	0.174825	0.0164127	Stk11:chr10:80130231-80130336:+, Stk11:chr10:80130226-80130468:+, Stk11:chr10:80130300-80130683:+	Stk11	0.392959	0.730439	0.289537	0.877869	FALSE
1181	0.824698	NA	1	0.920863	0.0791367	TRUE	Inf	1 vs 2	0.158273	1 vs 2	1	0.841727	Tet2:chr3:133463677-133463985:-, Tet2:chr3:133463677-133464182:-	Tet2	NA	NA	0.824698	NA	FALSE
1182	1	NA	0.333333	0.254237	0.079096	TRUE	0.382992	1 vs 2	0.158192	1 vs 2	-0.333333	-0.491525	Arsk:chr13:76060663-76061307:-, Arsk:chr13:76061944-76062461:-	Arsk	NA	NA	1	NA	FALSE
1183	0.563136	0.617849	0.725806	0.663366	0.0624401	TRUE	0.58935	3 vs 1	0.15816	3 vs 2	0.0967742	-0.0613861	Haus2:chr2:120619437-120619890:+, Haus2:chr2:120620933-120621349:+, Haus2:chr2:120621272-120621560:+	Haus2	NA	NA	0.617849	NA	FALSE
1184	0.0171271	0.151867	0.456667	0.383312	0.0733547	TRUE	1.93882	2 vs 6	0.158087	2 vs 6	-0.15	-0.308087	Prpf38b:chr3:108898985-108899430:-, Prpf38b:chr3:108902258-108902693:-, Prpf38b:chr3:108902765-108903166:-, Prpf38b:chr3:108903068-108903577:-, Prpf38b:chr3:108903532-108903929:-, Prpf38b:chr3:108903681-108904272:-	Prpf38b	NA	NA	0.151867	NA	FALSE
1185	0.816335	NA	0.757143	0.681203	0.0759398	TRUE	Inf	1 vs 5	0.157895	1 vs 5	0.285714	0.12782	Zfp113:chr5:138139693-138140064:-, Zfp113:chr5:138141456-138141891:-, Zfp113:chr5:138141592-138142215:-, Zfp113:chr5:138143033-138143468:-, Zfp113:chr5:138150917-138151183:-, Zfp113:chr5:138150999-138151476:-	Zfp113	NA	NA	0.816335	NA	FALSE
1186	1	NA	1	0.921053	0.0789474	TRUE	Inf	1 vs 2	0.157895	1 vs 2	1	0.842105	Gfap:chr11:102887336-102887716:-, Gfap:chr11:102890109-102890538:-	Gfap	NA	NA	1	NA	FALSE
1187	0.188409	0.349671	0.2	0.121127	0.0788732	FALSE	0.595509	1 vs 2	0.157746	1 vs 2	-0.6	-0.757746	Rhno1:chr6:128356879-128357399:-, Rhno1:chr6:128357293-128357746:-	Rhno1	0.608124	0.7773	0.349671	0.923679	FALSE
1188	0.0768738	0.179456	0.358333	0.27959	0.078743	FALSE	0.36389	2 vs 1	0.157486	2 vs 1	-0.283333	-0.440819	Agap3:chr5:24482812-24483245:+, Agap3:chr5:24501657-24502107:+	Agap3	0.40147	0.613305	0.179456	0.760067	FALSE
1189	0.396075	0.576537	0.636364	0.557652	0.0787116	TRUE	0.327978	2 vs 1	0.157423	2 vs 1	0.272727	0.115304	Plcxd1:chr5:110103414-110103869:+, Plcxd1:chr5:110105569-110105952:+	Plcxd1	NA	NA	0.576537	NA	FALSE
1190	0.485689	NA	0.913043	0.834416	0.0786279	TRUE	0.734125	2 vs 1	0.157256	2 vs 1	0.826087	0.668831	Mettl7a1:chr15:100305024-100305539:+, Mettl7a1:chr15:100313956-100314390:+	Mettl7a1	NA	NA	0.485689	NA	FALSE
1191	4.45184e-21	9.67607e-20	0.915637	0.837136	0.0785011	FALSE	0.747421	2 vs 1	0.157002	2 vs 1	0.831274	0.674272	Vip:chr10:5646643-5647564:+, Vip:chr10:5647184-5647617:+	Vip	1.37172e-18	4.10459e-17	9.67607e-20	4.7703e-17	FALSE
1192	0.545058	NA	0.944444	0.899705	0.0447394	TRUE	Inf	1 vs 2	0.156834	1 vs 3	0.944444	0.787611	Soat1:chr1:156424525-156424897:-, Soat1:chr1:156428452-156428836:-, Soat1:chr1:156429753-156430116:-, Soat1:chr1:156430527-156430999:-	Soat1	NA	NA	0.545058	NA	FALSE
1193	0.713507	NA	0.333333	0.311209	0.0221239	TRUE	-0.42312	3 vs 2	0.156764	2 vs 1	0.047619	-0.109145	Fgd1:chrX:151088685-151089147:+, Fgd1:chrX:151089127-151089609:+, Fgd1:chrX:151089385-151089705:+	Fgd1	NA	NA	0.713507	NA	FALSE
1194	0.144189	0.0789813	0.966667	0.888304	0.0783626	FALSE	Inf	1 vs 3	0.156725	1 vs 3	0.933333	0.776608	Brd4:chr17:32196224-32196630:-, Brd4:chr17:32196614-32197174:-, Brd4:chr17:32204822-32205275:-	Brd4	0.548123	0.408326	0.144189	0.720882	FALSE
1195	0.875147	NA	0.8	0.721649	0.0783505	TRUE	0.433636	1 vs 2	0.156701	1 vs 2	0.6	0.443299	Rras2:chr7:114046782-114047146:-, Rras2:chr7:114047456-114048015:-	Rras2	NA	NA	0.875147	NA	FALSE
1196	0.350068	NA	0.530303	0.51484	0.0154628	TRUE	0.648579	1 vs 2	0.156496	1 vs 2	-0.606061	-0.762557	Mterf4:chr1:93299138-93299586:-, Mterf4:chr1:93301155-93301607:-, Mterf4:chr1:93301849-93302285:-	Mterf4	NA	NA	0.350068	NA	FALSE
1197	0.504798	NA	1	0.921811	0.0781893	TRUE	Inf	2 vs 1	0.156379	2 vs 1	1	0.843621	Zcchc2:chr1:106032034-106032518:+, Zcchc2:chr1:106033674-106034079:+	Zcchc2	NA	NA	0.504798	NA	FALSE
1198	1	NA	1	0.921875	0.078125	TRUE	Inf	2 vs 1	0.15625	2 vs 1	1	0.84375	Nt5c1a:chr4:123219792-123220247:+, Nt5c1a:chr4:123221844-123222292:+	Nt5c1a	NA	NA	1	NA	FALSE
1199	0.191781	NA	0.974359	0.896259	0.0781005	TRUE	1.48126	1 vs 2	0.156201	1 vs 2	0.948718	0.792517	Nkain1:chr4:130530082-130530489:-, Nkain1:chr4:130531289-130531728:-	Nkain1	NA	NA	0.191781	NA	FALSE
1200	0.304523	0.404733	0.403409	0.373383	0.0300265	FALSE	0.373117	2 vs 3	0.155961	2 vs 3	0.375	0.219039	Inpp1:chr1:52785348-52785810:-, Inpp1:chr1:52788780-52789251:-, Inpp1:chr1:52789356-52789801:-	Inpp1	0.723535	0.812343	0.404733	0.964713	FALSE
1201	0.42408	NA	0.84375	0.765784	0.0779659	TRUE	0.501742	1 vs 2	0.155932	1 vs 2	0.6875	0.531568	Jag2:chr12:112907790-112908171:-, Jag2:chr12:112908613-112909101:-	Jag2	NA	NA	0.42408	NA	FALSE
1202	0.0215325	0.0440511	0.343434	0.265539	0.0778955	FALSE	0.369349	1 vs 2	0.155791	1 vs 2	-0.313131	-0.468922	Plxna4:chr6:32144268-32144588:-, Plxna4:chr6:32144433-32144954:-	Plxna4	0.198792	0.300426	0.0440511	0.408218	FALSE
1203	0.176776	0.255734	0.364734	0.285751	0.0789835	TRUE	#NAME?	4 vs 1	0.155761	7 vs 3	0.130435	-0.0253262	Abhd18:chr3:40916803-40917122:+, Abhd18:chr3:40916938-40917477:+, Abhd18:chr3:40917814-40918151:+, Abhd18:chr3:40935310-40935897:+, Abhd18:chr3:40935891-40936358:+, Abhd18:chr3:40936766-40937184:+, Abhd18:chr3:40937750-40938138:+	Abhd18	NA	NA	0.255734	NA	FALSE
1204	0.232587	0.0605345	0.485849	0.458202	0.0276472	TRUE	Inf	1 vs 5	0.155725	3 vs 5	0.301887	0.146162	Ccnt1:chr15:98538676-98538891:-, Ccnt1:chr15:98538705-98539051:-, Ccnt1:chr15:98538843-98539170:-, Ccnt1:chr15:98539032-98539491:-, Ccnt1:chr15:98539298-98539864:-	Ccnt1	NA	NA	0.232587	NA	FALSE
1205	0.18798	NA	0.853333	0.8	0.0533333	TRUE	Inf	3 vs 1	0.15568	4 vs 2	0.133333	-0.0223464	Usp49:chr17:47680661-47681111:+, Usp49:chr17:47683436-47683961:+, Usp49:chr17:47683699-47684103:+, Usp49:chr17:47684365-47684824:+, Usp49:chr17:47685496-47685933:+, Usp49:chr17:47686358-47686739:+	Usp49	NA	NA	0.18798	NA	FALSE
1206	0.740735	NA	0.875	0.797297	0.0777027	TRUE	Inf	1 vs 3	0.155405	1 vs 3	0.75	0.594595	Csf1:chr3:107741048-107741375:-, Csf1:chr3:107741074-107741765:-, Csf1:chr3:107741647-107742161:-	Csf1	NA	NA	0.740735	NA	FALSE
1207	0.47855	NA	0.663265	0.607143	0.0561224	TRUE	0.368313	3 vs 2	0.155365	3 vs 2	0.0816327	-0.0737327	Zfp280d:chr9:72361849-72362094:+, Zfp280d:chr9:72363057-72363597:+, Zfp280d:chr9:72363425-72363777:+	Zfp280d	NA	NA	0.47855	NA	FALSE
1208	1	NA	0.142857	0.0652174	0.0776398	TRUE	0.870828	2 vs 1	0.15528	2 vs 1	-0.714286	-0.869565	Masp2:chr4:148604060-148604465:+, Masp2:chr4:148614788-148615259:+	Masp2	NA	NA	1	NA	FALSE
1209	1.76861e-12	1.73361e-06	0.468213	0.39077	0.0774431	FALSE	0.316757	2 vs 1	0.154886	2 vs 1	-0.0635731	-0.218459	Chchd10:chr10:75937286-75937513:+, Chchd10:chr10:75937512-75937747:+	Chchd10	3.35355e-10	0.000167135	1.73361e-06	0.000213667	FALSE
1210	0.430683	0.732418	0.34375	0.266419	0.0773306	TRUE	0.366239	1 vs 2	0.154661	1 vs 2	-0.3125	-0.467161	Pvalb:chr15:78191061-78191488:-, Pvalb:chr15:78191441-78191765:-	Pvalb	NA	NA	0.732418	NA	FALSE
1211	0.211616	0.316604	0.425781	0.39115	0.0346314	TRUE	#NAME?	1 vs 2	0.154595	3 vs 5	0.609375	0.45478	Ubap2l:chr3:89999587-89999996:-, Ubap2l:chr3:90000123-90000323:-, Ubap2l:chr3:90000224-90000609:-, Ubap2l:chr3:90005925-90006724:-, Ubap2l:chr3:90006179-90006560:-	Ubap2l	NA	NA	0.316604	NA	FALSE
1212	0.566023	NA	0.572917	0.53125	0.0416667	TRUE	-1.28093	4 vs 2	0.154356	2 vs 1	-0.166667	-0.321023	Ankle2:chr5:110254272-110254733:+, Ankle2:chr5:110254924-110255568:+, Ankle2:chr5:110255422-110256068:+, Ankle2:chr5:110255609-110255991:+, Ankle2:chr5:110256271-110256701:+	Ankle2	NA	NA	0.566023	NA	FALSE
1213	0.0655466	0.160013	0.228261	0.151114	0.0771471	FALSE	0.507735	2 vs 1	0.154294	2 vs 1	-0.543478	-0.697772	Tmub2:chr11:102288875-102289262:+, Tmub2:chr11:102288723-102289427:+	Tmub2	0.371312	0.591808	0.160013	0.741092	FALSE
1214	0.202324	NA	0.175	0.0979284	0.0770716	FALSE	0.669859	1 vs 2	0.154143	1 vs 2	-0.65	-0.804143	Haus8:chr8:71250589-71250966:-, Haus8:chr8:71251088-71251495:-	Haus8	0.632103	NA	0.202324	0.792376	FALSE
1215	0.449168	NA	0.648649	0.571606	0.0770422	TRUE	0.324696	2 vs 1	0.154084	2 vs 1	0.297297	0.143213	Lhfpl5:chr17:28582930-28583075:+, Lhfpl5:chr17:28583238-28583576:+	Lhfpl5	NA	NA	0.449168	NA	FALSE
1216	1	NA	1	0.923077	0.0769231	TRUE	Inf	2 vs 1	0.153846	2 vs 1	1	0.846154	Atad5:chr11:80134388-80134945:+, Atad5:chr11:80135377-80135795:+	Atad5	NA	NA	1	NA	FALSE
1217	0.969489	NA	0.722222	0.679487	0.042735	TRUE	Inf	1 vs 3	0.153846	1 vs 2	0.166667	0.0128205	Mideas:chr12:84149153-84149553:-, Mideas:chr12:84149577-84149984:-, Mideas:chr12:84150331-84150781:-, Mideas:chr12:84152189-84152625:-	Mideas	NA	NA	0.969489	NA	FALSE
1218	1	NA	1	0.923077	0.0769231	TRUE	Inf	1 vs 2	0.153846	1 vs 2	1	0.846154	Fxyd5:chr7:31032722-31033024:-, Fxyd5:chr7:31032931-31033043:-	Fxyd5	NA	NA	1	NA	FALSE
1219	0.547774	NA	0.8125	0.736967	0.0755332	TRUE	#NAME?	2 vs 1	0.153732	3 vs 2	0.8125	0.658768	Jak2:chr19:29311922-29312402:+, Jak2:chr19:29312267-29312894:+, Jak2:chr19:29312686-29313117:+	Jak2	NA	NA	0.547774	NA	FALSE
1220	0.241389	0.208885	0.322034	0.245301	0.0767331	FALSE	0.379394	1 vs 2	0.153466	1 vs 2	-0.355932	-0.509398	Tmem201:chr4:149715374-149715726:-, Tmem201:chr4:149724797-149725228:-	Tmem201	0.666129	0.644899	0.241389	0.83806	FALSE
1221	0.0653175	0.175234	0.696145	0.661946	0.0341995	FALSE	0.857533	2 vs 1	0.153357	4 vs 3	-0.176871	-0.330227	Csrnp3:chr2:66023096-66023496:+, Csrnp3:chr2:66024382-66024844:+, Csrnp3:chr2:66029717-66030137:+, Csrnp3:chr2:66031126-66031546:+	Csrnp3	0.370985	0.6083	0.175234	0.75253	FALSE
1222	0.116113	NA	0.853933	0.777301	0.076632	FALSE	0.51578	2 vs 1	0.153264	2 vs 1	0.707865	0.554601	Cdc42bpa:chr1:180162169-180162655:+, Cdc42bpa:chr1:180165201-180165603:+	Cdc42bpa	0.487422	NA	0.116113	0.640312	FALSE
1223	0.449544	0.579545	0.502315	0.458896	0.0434184	TRUE	1.22676	1 vs 5	0.153153	2 vs 5	-0.0416667	-0.19482	Foxp1:chr6:98922047-98922398:-, Foxp1:chr6:98925242-98925742:-, Foxp1:chr6:98926283-98926781:-, Foxp1:chr6:98926726-98927162:-, Foxp1:chr6:98929123-98929469:-, Foxp1:chr6:98929037-98929766:-, Foxp1:chr6:98930040-98930317:-	Foxp1	NA	NA	0.579545	NA	FALSE
1224	0.62997	NA	0.9375	0.860963	0.0765374	TRUE	0.884742	1 vs 2	0.153075	1 vs 2	0.875	0.721925	1110017D15Rik:chr4:41505009-41505227:-, 1110017D15Rik:chr4:41505528-41505677:-	1110017D15Rik	NA	NA	0.62997	NA	FALSE
1225	0.423827	NA	0.62037	0.560067	0.0603036	TRUE	0.828949	2 vs 1	0.153051	5 vs 1	0.0740741	-0.0789766	Jade1:chr3:41606295-41606857:+, Jade1:chr3:41613850-41614305:+, Jade1:chr3:41614581-41614980:+, Jade1:chr3:41615728-41616161:+, Jade1:chr3:41616463-41616907:+	Jade1	NA	NA	0.423827	NA	FALSE
1226	0.274936	NA	0.764228	0.721129	0.043099	TRUE	1.31589	3 vs 4	0.153015	2 vs 4	0.170732	0.0177165	Dusp11:chr6:85942268-85942637:-, Dusp11:chr6:85944428-85944854:-, Dusp11:chr6:85947216-85947813:-, Dusp11:chr6:85947493-85947827:-	Dusp11	NA	NA	0.274936	NA	FALSE
1227	0.564123	NA	0.423077	0.346667	0.0764103	TRUE	0.323569	2 vs 1	0.152821	2 vs 1	-0.153846	-0.306667	Ddx55:chr5:124568582-124569032:+, Ddx55:chr5:124569249-124569720:+	Ddx55	NA	NA	0.564123	NA	FALSE
1228	0.106718	0.0626936	0.607527	0.527551	0.0799759	TRUE	0.884861	4 vs 5	0.152513	4 vs 5	-0.0107527	-0.163265	Pex5l:chr3:32943917-32944256:-, Pex5l:chr3:32943971-32944703:-, Pex5l:chr3:32944519-32945007:-, Pex5l:chr3:32945435-32945713:-, Pex5l:chr3:32945335-32946028:-, Pex5l:chr3:32949565-32950018:-, Pex5l:chr3:32950584-32950961:-	Pex5l	NA	NA	0.106718	NA	FALSE
1229	0.228694	NA	0.9	0.823868	0.0761317	FALSE	0.654446	2 vs 1	0.152263	2 vs 1	0.8	0.647737	Sema6c:chr3:95173217-95173788:+, Sema6c:chr3:95173644-95174050:+	Sema6c	0.656915	NA	0.228694	0.82287	FALSE
1230	0.218352	0.329561	0.626506	0.550409	0.0760973	FALSE	0.314934	2 vs 1	0.152195	2 vs 1	0.253012	0.100817	Fip1l1:chr5:74595772-74596221:+, Fip1l1:chr5:74598404-74598814:+	Fip1l1	0.65685	0.762267	0.329561	0.907731	FALSE
1231	0.507661	NA	0.37037	0.330623	0.0397471	TRUE	Inf	2 vs 1	0.151762	3 vs 1	0.111111	-0.0406504	Wee1:chr7:110142278-110143420:+, Wee1:chr7:110142879-110143331:+, Wee1:chr7:110145127-110145545:+, Wee1:chr7:110147537-110147910:+	Wee1	NA	NA	0.507661	NA	FALSE
1232	0.402512	NA	0.595238	0.551111	0.044127	TRUE	Inf	2 vs 1	0.151746	2 vs 1	0.809524	0.657778	Tyw1:chr5:130285000-130285444:+, Tyw1:chr5:130340746-130341214:+, Tyw1:chr5:130341161-130341655:+	Tyw1	NA	NA	0.402512	NA	FALSE
1233	0.408376	0.548442	0.357143	0.31982	0.037323	TRUE	0.659922	3 vs 2	0.151609	3 vs 2	-0.0285714	-0.18018	Mbtd1:chr11:93944909-93945334:+, Mbtd1:chr11:93946203-93946667:+, Mbtd1:chr11:93946593-93946989:+	Mbtd1	NA	NA	0.548442	NA	FALSE
1234	0.767671	NA	0.714286	0.638484	0.0758017	TRUE	0.347501	2 vs 1	0.151603	2 vs 1	0.428571	0.276968	Trim26:chr17:36858432-36858914:+, Trim26:chr17:36858995-36859437:+	Trim26	NA	NA	0.767671	NA	FALSE
1235	0.0468565	0.0925598	0.2	0.124227	0.0757726	FALSE	0.566698	2 vs 1	0.151545	2 vs 1	-0.6	-0.751545	Lrrc4c:chr2:97630636-97631139:+, Lrrc4c:chr2:97631266-97631724:+	Lrrc4c	0.31428	0.451309	0.0925598	0.568977	FALSE
1236	0.783925	NA	0.566667	0.496	0.0706667	TRUE	#NAME?	2 vs 1	0.151333	5 vs 4	0.533333	0.382	Rnf150:chr8:83087359-83087804:+, Rnf150:chr8:83089503-83089981:+, Rnf150:chr8:83089921-83090360:+, Rnf150:chr8:83090448-83091049:+, Rnf150:chr8:83090861-83091271:+	Rnf150	NA	NA	0.783925	NA	FALSE
1237	0.767596	NA	0.84	0.822846	0.0171536	TRUE	Inf	1 vs 3	0.151236	1 vs 2	0.24	0.088764	Srgap1:chr10:121780911-121781348:-, Srgap1:chr10:121781848-121782283:-, Srgap1:chr10:121784085-121784503:-, Srgap1:chr10:121784192-121784694:-	Srgap1	NA	NA	0.767596	NA	FALSE
1238	0.0366722	0.170911	0.379509	0.33209	0.0474198	FALSE	0.468907	2 vs 4	0.151178	3 vs 4	0.017316	-0.133862	Zeb2:chr2:44983572-44984042:-, Zeb2:chr2:44983671-44984215:-, Zeb2:chr2:44987062-44987489:-, Zeb2:chr2:44988281-44988836:-	Zeb2	0.26824	0.602827	0.170911	0.751772	FALSE
1239	0.370841	0.178115	0.721491	0.648883	0.0726079	TRUE	Inf	1 vs 3	0.151104	1 vs 7	0.473684	0.322581	Magi3:chr3:104013211-104013658:-, Magi3:chr3:104013758-104014297:-, Magi3:chr3:104014923-104015300:-, Magi3:chr3:104015207-104015615:-, Magi3:chr3:104015175-104016199:-, Magi3:chr3:104015712-104016199:-, Magi3:chr3:104016526-104016756:-	Magi3	NA	NA	0.370841	NA	FALSE
1240	0.088679	NA	0.125	0.049505	0.075495	FALSE	1.009	2 vs 1	0.15099	2 vs 1	-0.75	-0.90099	Vps35l:chr7:118841112-118841532:+, Vps35l:chr7:118842578-118843050:+	Vps35l	0.430178	NA	0.088679	0.554806	FALSE
1241	0.957081	NA	0.825	0.779958	0.0450418	TRUE	#NAME?	5 vs 1	0.150966	6 vs 4	0.6875	0.536534	Naa25:chr5:121439757-121440183:+, Naa25:chr5:121440450-121440902:+, Naa25:chr5:121441494-121441966:+, Naa25:chr5:121441438-121442490:+, Naa25:chr5:121442212-121442560:+, Naa25:chr5:121442010-121442442:+	Naa25	NA	NA	0.957081	NA	FALSE
1242	0.466405	NA	0.428571	0.353111	0.07546	TRUE	0.317708	1 vs 2	0.15092	1 vs 2	-0.142857	-0.293777	Kmt2c:chr5:25271754-25272150:-, Kmt2c:chr5:25272380-25272793:-	Kmt2c	NA	NA	0.466405	NA	FALSE
1243	0.700864	NA	0.728448	0.688072	0.0403766	TRUE	Inf	2 vs 1	0.150862	6 vs 3	0.275862	0.125	A830018L16Rik:chr1:11596062-11596843:+, A830018L16Rik:chr1:11596591-11597407:+, A830018L16Rik:chr1:11596937-11597257:+, A830018L16Rik:chr1:11598166-11598850:+, A830018L16Rik:chr1:11598464-11598785:+, A830018L16Rik:chr1:11601203-11601772:+, A830018L16Rik:chr1:11601485-11601867:+, A830018L16Rik:chr1:11974843-11975089:+, A830018L16Rik:chr1:11975323-11975902:+	A830018L16Rik	NA	NA	0.700864	NA	FALSE
1244	0.305699	0.391938	0.540984	0.465567	0.0754169	TRUE	0.302255	2 vs 1	0.150834	2 vs 1	0.0819672	-0.0688666	Ube2q1:chr3:89782363-89782790:+, Ube2q1:chr3:89783612-89784004:+	Ube2q1	NA	NA	0.391938	NA	FALSE
1245	0.676492	NA	0.761905	0.709756	0.0521487	TRUE	0.651598	1 vs 2	0.150755	1 vs 2	0.619048	0.468293	Khsrp:chr17:57021041-57021382:-, Khsrp:chr17:57021356-57021684:-, Khsrp:chr17:57021350-57022006:-	Khsrp	NA	NA	0.676492	NA	FALSE
1246	1	NA	0.333333	0.258065	0.0752688	TRUE	0.362905	2 vs 1	0.150538	2 vs 1	-0.333333	-0.483871	Kif26a:chr12:112180893-112181341:+, Kif26a:chr12:112181388-112181747:+	Kif26a	NA	NA	1	NA	FALSE
1247	0.00835926	0.0162294	0.140351	0.103063	0.0372875	FALSE	0.862046	2 vs 1	0.150462	2 vs 1	-0.649123	-0.799585	Smarca4:chr9:21702976-21703428:+, Smarca4:chr9:21704818-21705268:+, Smarca4:chr9:21706855-21707550:+	Smarca4	0.104069	0.174734	0.0162294	0.245432	FALSE
1248	0.07486	0.18184	0.341808	0.266595	0.0752126	FALSE	0.37643	3 vs 1	0.150425	3 vs 1	-0.316384	-0.466809	Gm14295:chr2:176808277-176808844:+, Gm14295:chr2:176811860-176812089:+, Gm14295:chr2:176813822-176814040:+	Gm14295	0.398553	0.615054	0.18184	0.763603	FALSE
1249	0.113974	0.185145	0.935065	0.877966	0.0570988	FALSE	1.81529	2 vs 1	0.150385	4 vs 3	0.818182	0.667797	Insig1:chr5:28076733-28077427:+, Insig1:chr5:28077978-28078208:+, Insig1:chr5:28078128-28078494:+, Insig1:chr5:28078345-28078662:+	Insig1	0.484366	0.615054	0.185145	0.765701	FALSE
1250	0.312289	0.358877	0.889831	0.830891	0.0589392	FALSE	0.559066	3 vs 1	0.150204	3 vs 2	0.711864	0.561661	Fmr1:chrX:68715777-68716252:+, Fmr1:chrX:68717044-68717544:+, Fmr1:chrX:68717534-68717974:+	Fmr1	0.729661	0.7862	0.358877	0.932968	FALSE
1251	1	NA	1	0.925	0.075	TRUE	Inf	2 vs 1	0.15	2 vs 1	1	0.85	1110002E22Rik:chr3:138080483-138080958:+, 1110002E22Rik:chr3:138081100-138081506:+	1110002E22Rik	NA	NA	1	NA	FALSE
1252	0.243362	0.330318	0.608696	0.577209	0.0314863	FALSE	0.442295	3 vs 2	0.15	3 vs 2	0.25	0.1	Retreg1:chr15:25971658-25972405:+, Retreg1:chr15:25972014-25972349:+, Retreg1:chr15:25973275-25973733:+	Retreg1	0.667125	0.762356	0.330318	0.907731	FALSE
1253	1	NA	1	0.925	0.075	TRUE	Inf	1 vs 2	0.15	1 vs 2	1	0.85	Sema3f:chr9:107681498-107681841:-, Sema3f:chr9:107682256-107682690:-	Sema3f	NA	NA	1	NA	FALSE
1254	0.4432	0.302557	0.609524	0.579069	0.0304547	TRUE	-0.53068	2 vs 1	0.149944	4 vs 2	0.0571429	-0.0928014	Crebzf:chr7:90443814-90444243:+, Crebzf:chr7:90445736-90446152:+, Crebzf:chr7:90446336-90446819:+, Crebzf:chr7:90447327-90447774:+	Crebzf	NA	NA	0.4432	NA	FALSE
1255	0.871494	0.889842	0.346154	0.320359	0.0257946	TRUE	-0.760588	3 vs 4	0.149931	4 vs 5	0.230769	0.0808383	Lurap1:chr4:116131940-116132343:-, Lurap1:chr4:116132328-116132801:-, Lurap1:chr4:116134214-116134628:-, Lurap1:chr4:116136611-116137119:-, Lurap1:chr4:116137127-116137669:-	Lurap1	NA	NA	0.889842	NA	FALSE
1256	0.0445098	0.0863185	0.376033	0.334541	0.0414925	FALSE	0.368594	2 vs 1	0.149877	2 vs 1	-0.0289256	-0.178803	Klf9:chr19:23165062-23165477:+, Klf9:chr19:23165721-23166285:+, Klf9:chr19:23167736-23168170:+	Klf9	0.303924	0.42776	0.0863185	0.548389	FALSE
1257	0.0721312	NA	0.949367	0.874595	0.0747716	FALSE	0.988977	1 vs 2	0.149543	1 vs 2	0.898734	0.749191	Zfp330:chr8:82763597-82763996:-, Zfp330:chr8:82763783-82764392:-	Zfp330	0.392959	NA	0.0721312	0.521273	FALSE
1258	0.471015	NA	0.957143	0.917153	0.03999	TRUE	Inf	1 vs 3	0.149458	1 vs 2	0.828571	0.679113	Pcdh1:chr18:38185913-38186170:-, Pcdh1:chr18:38185913-38186392:-, Pcdh1:chr18:38196629-38197075:-	Pcdh1	NA	NA	0.471015	NA	FALSE
1259	0.732837	0.670056	0.86413	0.830832	0.0332982	TRUE	#NAME?	2 vs 1	0.149267	5 vs 4	0.195652	0.0463847	Zfp382:chr7:30134416-30134953:+, Zfp382:chr7:30134685-30134934:+, Zfp382:chr7:30134747-30135278:+, Zfp382:chr7:30139754-30140223:+, Zfp382:chr7:30140345-30140784:+	Zfp382	NA	NA	0.732837	NA	FALSE
1260	0.175664	0.242351	0.928571	0.853946	0.0746256	FALSE	0.799059	2 vs 1	0.149251	2 vs 1	0.857143	0.707892	Wdr48:chr9:119925274-119925768:+, Wdr48:chr9:119926193-119926587:+	Wdr48	0.591532	0.684457	0.242351	0.839645	FALSE
1261	0.032097	0.136752	0.164835	0.0903766	0.0744586	FALSE	0.686363	2 vs 1	0.148917	2 vs 1	-0.67033	-0.819247	Gmpr:chr13:45546003-45546399:+, Gmpr:chr13:45545856-45546585:+	Gmpr	0.246056	0.553533	0.136752	0.70325	FALSE
1262	0.167897	0.340507	0.42268	0.348293	0.0743871	FALSE	0.31477	1 vs 2	0.148774	1 vs 2	-0.154639	-0.303413	Scnm1:chr3:95129705-95129951:-, Scnm1:chr3:95130085-95130359:-	Scnm1	0.584797	0.774078	0.340507	0.917321	FALSE
1263	0.698546	0.552767	0.738636	0.717123	0.0215131	TRUE	#NAME?	4 vs 1	0.148692	5 vs 4	0.636364	0.487671	Stx17:chr4:48181799-48182310:+, Stx17:chr4:48182088-48182519:+, Stx17:chr4:48182732-48183160:+, Stx17:chr4:48185422-48185978:+, Stx17:chr4:48186129-48186507:+	Stx17	NA	NA	0.698546	NA	FALSE
1264	0.346405	0.501317	0.407407	0.411678	-0.00427071	TRUE	1.74706	1 vs 3	0.148439	1 vs 2	-0.037037	-0.185476	Usp15:chr10:123104996-123105194:-, Usp15:chr10:123104996-123105404:-, Usp15:chr10:123111711-123111909:-, Usp15:chr10:123111700-123112108:-, Usp15:chr10:123111837-123112098:-, Usp15:chr10:123111947-123112466:-, Usp15:chr10:123113166-123113617:-	Usp15	NA	NA	0.501317	NA	FALSE
1265	0.803722	NA	0.75	0.675824	0.0741758	TRUE	Inf	1 vs 3	0.148352	1 vs 3	0.5	0.351648	Atp8b2:chr3:89939462-89939710:-, Atp8b2:chr3:89939463-89939937:-, Atp8b2:chr3:89940889-89941288:-	Atp8b2	NA	NA	0.803722	NA	FALSE
1266	0.406613	0.22847	0.730612	0.682601	0.0480108	TRUE	Inf	1 vs 5	0.148305	4 vs 5	0.342857	0.194553	Dcun1d3:chr7:119853098-119853523:-, Dcun1d3:chr7:119854205-119854642:-, Dcun1d3:chr7:119854541-119855129:-, Dcun1d3:chr7:119855715-119856189:-, Dcun1d3:chr7:119856266-119856885:-, Dcun1d3:chr7:119857070-119857405:-, Dcun1d3:chr7:119856745-119857870:-, Dcun1d3:chr7:119857227-119857680:-	Dcun1d3	NA	NA	0.406613	NA	FALSE
1267	0.593827	NA	0.151515	0.162319	-0.0108037	TRUE	#NAME?	3 vs 1	0.148221	2 vs 1	-0.0909091	-0.23913	Zfp41:chr15:75624908-75625348:+, Zfp41:chr15:75627136-75627397:+, Zfp41:chr15:75628524-75628949:+, Zfp41:chr15:75629450-75629827:+	Zfp41	NA	NA	0.593827	NA	FALSE
1268	0.254204	0.233076	0.585249	0.536863	0.0483857	FALSE	1.22067	9 vs 1	0.147876	6 vs 4	0.344828	0.196952	Mpv17l:chr16:13946774-13947340:+, Mpv17l:chr16:13947159-13947422:+, Mpv17l:chr16:13946906-13947991:+, Mpv17l:chr16:13947391-13947768:+, Mpv17l:chr16:13947828-13948291:+, Mpv17l:chr16:13948109-13948703:+, Mpv17l:chr16:13948937-13949444:+, Mpv17l:chr16:13949285-13949652:+, Mpv17l:chr16:13949962-13950111:+, Mpv17l:chr16:13952755-13953191:+	Mpv17l	0.671588	0.673507	0.254204	0.853175	FALSE
1269	0.00077687	0.019032	0.595477	0.576173	0.0193044	FALSE	0.546404	2 vs 1	0.147723	2 vs 1	0.394472	0.24675	Mgll:chr6:88825628-88825727:+, Mgll:chr6:88825582-88825919:+, Mgll:chr6:88827968-88828360:+	Mgll	0.0193433	0.186739	0.019032	0.261636	FALSE
1270	5.21423e-05	0.000643095	0.675439	0.638649	0.0367895	FALSE	0.335343	1 vs 2	0.147611	1 vs 2	-0.230576	-0.378188	Fkbp2:chr19:6977734-6977987:-, Fkbp2:chr19:6977632-6978202:-, Fkbp2:chr19:6978508-6978674:-	Fkbp2	0.00194744	0.022472	0.000643095	0.0274676	FALSE
1271	0.433943	NA	0.744361	0.696151	0.0482099	TRUE	#NAME?	3 vs 1	0.147259	8 vs 5	0.473684	0.326425	Cdk12:chr11:98245855-98246283:+, Cdk12:chr11:98246579-98247000:+, Cdk12:chr11:98247221-98247686:+, Cdk12:chr11:98250580-98251196:+, Cdk12:chr11:98250990-98251403:+, Cdk12:chr11:98251169-98251650:+, Cdk12:chr11:98253217-98253535:+, Cdk12:chr11:98253084-98254070:+	Cdk12	NA	NA	0.433943	NA	FALSE
1272	0.870353	NA	0.590909	0.545299	0.0456099	TRUE	#NAME?	3 vs 1	0.147242	5 vs 2	0.318182	0.17094	Marchf1:chr8:66469884-66470500:+, Marchf1:chr8:66470104-66470457:+, Marchf1:chr8:66470512-66471122:+, Marchf1:chr8:66471199-66471698:+, Marchf1:chr8:66472423-66472901:+, Marchf1:chr8:66472793-66473113:+	Marchf1	NA	NA	0.870353	NA	FALSE
1273	0.320443	NA	0.95	0.91922	0.0307799	TRUE	Inf	1 vs 3	0.147214	2 vs 4	0.15	0.00278552	Gfra1:chr19:58235544-58235984:-, Gfra1:chr19:58236464-58236792:-, Gfra1:chr19:58236298-58236480:-, Gfra1:chr19:58236499-58237114:-	Gfra1	NA	NA	0.320443	NA	FALSE
1274	0.48107	NA	0.954545	0.880952	0.0735931	TRUE	1.04304	1 vs 2	0.147186	1 vs 2	0.909091	0.761905	Stn1:chr19:47500978-47501403:-, Stn1:chr19:47504466-47504917:-	Stn1	NA	NA	0.48107	NA	FALSE
1275	0.690795	NA	0.458333	0.449367	0.00896624	TRUE	#NAME?	1 vs 2	0.147152	3 vs 4	0.625	0.477848	Ttll12:chr15:83575018-83575479:-, Ttll12:chr15:83575602-83575938:-, Ttll12:chr15:83575721-83576157:-, Ttll12:chr15:83576658-83577106:-	Ttll12	NA	NA	0.690795	NA	FALSE
1276	0.357971	0.426301	0.403846	0.330325	0.0735212	TRUE	0.317251	2 vs 1	0.147042	2 vs 1	-0.192308	-0.33935	Mrps31:chr8:22429120-22429462:+, Mrps31:chr8:22429129-22429683:+	Mrps31	NA	NA	0.426301	NA	FALSE
1277	0.0520638	0.0207563	0.498889	0.505758	-0.00686927	FALSE	-1.25645	5 vs 4	0.146865	4 vs 2	-0.0666667	-0.213532	Helz:chr11:107671887-107672333:+, Helz:chr11:107686606-107687062:+, Helz:chr11:107686499-107687392:+, Helz:chr11:107687012-107687396:+, Helz:chr11:107687438-107687875:+, Helz:chr11:107690727-107691140:+, Helz:chr11:107693428-107693826:+	Helz	0.329372	0.197389	0.0520638	0.439511	FALSE
1278	0.333051	NA	0.625	0.579787	0.0452128	FALSE	0.62024	1 vs 3	0.146809	1 vs 2	-0.4	-0.546809	Mdm4:chr1:132983104-132983440:-, Mdm4:chr1:132986148-132986575:-, Mdm4:chr1:132991203-132991713:-	Mdm4	0.743793	NA	0.333051	0.910289	FALSE
1279	0.268911	0.268535	0.638211	0.587204	0.0510074	FALSE	0.650878	4 vs 2	0.146558	4 vs 2	0.0365854	-0.109973	Marchf5:chr19:37220566-37221194:+, Marchf5:chr19:37221396-37221940:+, Marchf5:chr19:37221648-37222224:+, Marchf5:chr19:37224112-37224466:+	Marchf5	0.687176	0.716837	0.268911	0.864867	FALSE
1280	0.791481	NA	0.833333	0.792929	0.040404	TRUE	Inf	1 vs 2	0.146465	1 vs 2	0.833333	0.686869	Wrn:chr8:33234373-33234735:-, Wrn:chr8:33234836-33235332:-, Wrn:chr8:33235554-33236152:-	Wrn	NA	NA	0.791481	NA	FALSE
1281	0.0048802	0.0161272	0.65	0.626775	0.0232255	FALSE	0.436951	1 vs 2	0.146296	1 vs 2	-0.04	-0.186296	Tspan13:chr12:36014539-36014783:-, Tspan13:chr12:36014572-36014945:-, Tspan13:chr12:36014875-36015412:-, Tspan13:chr12:36015519-36015845:-	Tspan13	0.0733518	0.174734	0.0161272	0.245432	FALSE
1282	0.183816	0.0486784	0.371429	0.353022	0.0184066	TRUE	#NAME?	2 vs 1	0.146154	3 vs 2	0.371429	0.225275	Trpc4:chr3:54318103-54318434:+, Trpc4:chr3:54318382-54318756:+, Trpc4:chr3:54320884-54321310:+	Trpc4	NA	NA	0.183816	NA	FALSE
1283	1.19867e-08	0.00689571	0.546789	0.496999	0.0497897	FALSE	0.492565	2 vs 3	0.146099	2 vs 3	0.347706	0.201607	Celf4:chr18:25477620-25478006:-, Celf4:chr18:25479009-25479486:-, Celf4:chr18:25479465-25479784:-	Celf4	1.28466e-06	0.102278	0.00689571	0.145281	FALSE
1284	0.24558	0.26049	0.842105	0.769071	0.0730345	TRUE	1.16315	2 vs 1	0.146069	3 vs 1	0.684211	0.538141	Cggbp1:chr16:64855743-64856214:+, Cggbp1:chr16:64856950-64857546:+, Cggbp1:chr16:64858957-64859498:+	Cggbp1	NA	NA	0.26049	NA	FALSE
1285	0.485437	NA	0.583333	0.510345	0.0729885	TRUE	Inf	2 vs 1	0.145977	3 vs 1	0.166667	0.0206897	Gas2:chr7:51993156-51993658:+, Gas2:chr7:51994031-51994550:+, Gas2:chr7:51994606-51995015:+	Gas2	NA	NA	0.485437	NA	FALSE
1286	0.452278	NA	0.8125	0.740586	0.0719142	TRUE	1.0399	2 vs 3	0.145921	2 vs 3	0.125	-0.0209205	Lrch1:chr14:74754621-74755035:-, Lrch1:chr14:74756035-74756473:-, Lrch1:chr14:74763269-74763724:-	Lrch1	NA	NA	0.452278	NA	FALSE
1287	0.954976	NA	0.777778	0.704918	0.0728597	TRUE	0.381935	1 vs 2	0.145719	1 vs 2	0.555556	0.409836	Prkd1:chr12:50341220-50341598:-, Prkd1:chr12:50341595-50342183:-	Prkd1	NA	NA	0.954976	NA	FALSE
1288	0.506353	NA	0.411765	0.361979	0.0497855	TRUE	-2.07944	3 vs 2	0.14568	4 vs 3	0.294118	0.148438	Kiss1r:chr10:79921707-79922264:+, Kiss1r:chr10:79921706-79922476:+, Kiss1r:chr10:79923670-79924155:+, Kiss1r:chr10:79924459-79924617:+	Kiss1r	NA	NA	0.506353	NA	FALSE
1289	0.670897	0.68909	0.717172	0.656882	0.0602898	TRUE	Inf	1 vs 4	0.145644	1 vs 3	0.151515	0.00587084	Ppp6c:chr2:39194298-39194762:-, Ppp6c:chr2:39194848-39195311:-, Ppp6c:chr2:39196710-39197194:-, Ppp6c:chr2:39197125-39197652:-	Ppp6c	NA	NA	0.68909	NA	FALSE
1290	0.521896	NA	0.913043	0.840295	0.0727486	TRUE	0.690952	2 vs 1	0.145497	2 vs 1	0.826087	0.68059	Dcaf1:chr9:106879863-106880697:+, Dcaf1:chr9:106880585-106880992:+	Dcaf1	NA	NA	0.521896	NA	FALSE
1291	0.654921	NA	0.5625	0.489796	0.0727041	TRUE	0.435318	3 vs 2	0.145408	3 vs 1	0.125	-0.0204082	D130043K22Rik:chr13:24900840-24901349:+, D130043K22Rik:chr13:24901133-24901529:+, D130043K22Rik:chr13:24901771-24902178:+	D130043K22Rik	NA	NA	0.654921	NA	FALSE
1292	0.0607507	0.189202	0.783133	0.710526	0.0726062	FALSE	0.386074	2 vs 1	0.145212	2 vs 1	0.566265	0.421053	Arxes1:chrX:136033903-136034329:+, Arxes1:chrX:136034546-136034946:+	Arxes1	0.351527	0.618464	0.189202	0.769605	FALSE
1293	0.156838	0.0623124	0.583333	0.566176	0.0171569	TRUE	Inf	2 vs 1	0.145016	2 vs 1	0.1875	0.0424837	Ppp1r12a:chr10:108277195-108277632:+, Ppp1r12a:chr10:108278322-108278906:+, Ppp1r12a:chr10:108278977-108279461:+, Ppp1r12a:chr10:108279228-108279801:+, Ppp1r12a:chr10:108279624-108280030:+	Ppp1r12a	NA	NA	0.156838	NA	FALSE
1294	0.494189	0.617469	0.481183	0.466351	0.0148317	FALSE	0.432217	3 vs 1	0.14498	3 vs 1	0.290323	0.145343	Tnrc6a:chr7:123193352-123193768:+, Tnrc6a:chr7:123193257-123194084:+, Tnrc6a:chr7:123193681-123193994:+, Tnrc6a:chr7:123194174-123194618:+, Tnrc6a:chr7:123194920-123195296:+	Tnrc6a	0.861375	0.900946	0.617469	1	FALSE
1295	0.0382123	0.0295668	0.629412	0.589536	0.0398755	FALSE	0.3786	1 vs 2	0.144842	1 vs 2	0.176471	0.031629	Psmd8:chr7:29174144-29174634:-, Psmd8:chr7:29174506-29174813:-, Psmd8:chr7:29175354-29175529:-	Psmd8	0.273818	0.242128	0.0382123	0.383905	FALSE
1296	0.718478	NA	0.3125	0.240122	0.0723784	TRUE	0.363556	2 vs 1	0.144757	2 vs 1	-0.375	-0.519757	Rnaseh2b:chr14:62372272-62372527:+, Rnaseh2b:chr14:62372526-62372997:+	Rnaseh2b	NA	NA	0.718478	NA	FALSE
1297	0.0597182	0.0173878	0.628272	0.5559	0.0723726	FALSE	0.300275	2 vs 1	0.144745	2 vs 1	0.256545	0.111799	Tpm3-rs7:chr14:113315952-113316514:+, Tpm3-rs7:chr14:113316374-113316676:+	Tpm3-rs7	0.347515	0.17704	0.0597182	0.471985	FALSE
1298	0.525512	0.348732	0.766667	0.682749	0.0839181	TRUE	Inf	1 vs 3	0.144737	2 vs 4	0.5	0.355263	Mtus1:chr8:40990855-40991304:-, Mtus1:chr8:40991331-40991812:-, Mtus1:chr8:40992523-40992919:-, Mtus1:chr8:40992875-40993461:-	Mtus1	NA	NA	0.525512	NA	FALSE
1299	0.506684	0.679406	0.568182	0.508955	0.0592266	TRUE	0.617262	2 vs 1	0.14464	4 vs 1	0.0909091	-0.0537313	Maoa:chrX:16685272-16685784:+, Maoa:chrX:16685829-16686317:+, Maoa:chrX:16686973-16687426:+, Maoa:chrX:16687289-16687818:+	Maoa	NA	NA	0.679406	NA	FALSE
1300	0.497684	0.607994	0.603125	0.582622	0.0205034	TRUE	0.864105	4 vs 2	0.144448	5 vs 3	-0.075	-0.219448	Mkln1:chr6:31507568-31508022:+, Mkln1:chr6:31508411-31508838:+, Mkln1:chr6:31511420-31511977:+, Mkln1:chr6:31512821-31513257:+, Mkln1:chr6:31516436-31516811:+	Mkln1	NA	NA	0.607994	NA	FALSE
1301	0.473921	0.461244	0.447368	0.437825	0.00954324	TRUE	1.0501	3 vs 1	0.144112	3 vs 1	0.438596	0.294485	Wdr77:chr3:105967434-105968119:+, Wdr77:chr3:105967822-105968224:+, Wdr77:chr3:105968965-105969430:+, Wdr77:chr3:105969360-105969822:+, Wdr77:chr3:105969671-105970077:+	Wdr77	NA	NA	0.473921	NA	FALSE
1302	0.258312	0.584419	0.678295	0.606439	0.0718557	FALSE	0.32902	1 vs 3	0.143711	1 vs 3	0.356589	0.212878	Tmem126b:chr7:90467387-90468040:-, Tmem126b:chr7:90468317-90468954:-, Tmem126b:chr7:90468757-90469206:-	Tmem126b	0.676575	0.893694	0.584419	1	FALSE
1303	0.695462	NA	0.6	0.528239	0.0717608	TRUE	0.292388	2 vs 1	0.143522	2 vs 1	0.2	0.0564784	Med11:chr11:70453111-70453772:+, Med11:chr11:70453429-70453749:+	Med11	NA	NA	0.695462	NA	FALSE
1304	0.758873	NA	0.625	0.553254	0.0717456	TRUE	0.296997	1 vs 2	0.143491	1 vs 2	0.25	0.106509	Leng1:chr7:3660079-3660473:-, Leng1:chr7:3661006-3661414:-	Leng1	NA	NA	0.758873	NA	FALSE
1305	0.238456	0.323419	0.593023	0.521309	0.0717143	FALSE	0.29119	2 vs 1	0.143429	2 vs 1	0.186047	0.042618	Aup1:chr6:83057238-83057527:+, Aup1:chr6:83057363-83057692:+	Aup1	0.664173	0.756307	0.323419	0.90184	FALSE
1306	0.228022	0.141282	0.545455	0.473771	0.0716831	FALSE	0.287332	2 vs 1	0.143366	2 vs 1	0.0909091	-0.0524572	Sh3gl2:chr4:85388616-85389262:+, Sh3gl2:chr4:85388998-85389422:+	Sh3gl2	0.656915	0.561158	0.228022	0.82287	FALSE
1307	0.613989	NA	0.576923	0.505263	0.0716599	TRUE	0.289102	2 vs 1	0.14332	2 vs 1	0.153846	0.0105263	Pcdhb17:chr18:37487901-37488328:+, Pcdhb17:chr18:37489056-37489454:+	Pcdhb17	NA	NA	0.613989	NA	FALSE
1308	0.0402119	NA	0.225	0.18235	0.0426498	FALSE	1.53533	5 vs 3	0.143258	5 vs 3	0	-0.143258	Atxn7l1:chr12:33250767-33251186:+, Atxn7l1:chr12:33327065-33327693:+, Atxn7l1:chr12:33328448-33328894:+, Atxn7l1:chr12:33371945-33372422:+, Atxn7l1:chr12:33376001-33376429:+	Atxn7l1	0.284018	NA	0.0402119	0.389732	FALSE
1309	0.0106394	0.0178782	0.735782	0.696362	0.0394196	FALSE	0.420455	3 vs 1	0.143156	3 vs 2	-0.007109	-0.150265	Fam32a:chr8:72222112-72222360:+, Fam32a:chr8:72222609-72223091:+, Fam32a:chr8:72223036-72223486:+	Fam32a	0.124295	0.180139	0.0178782	0.253274	FALSE
1310	0.438495	0.353404	0.735294	0.663866	0.0714286	TRUE	Inf	2 vs 1	0.142857	3 vs 1	0.470588	0.327731	A130010J15Rik:chr1:193174863-193175740:+, A130010J15Rik:chr1:193175885-193176366:+, A130010J15Rik:chr1:193177261-193177801:+	A130010J15Rik	NA	NA	0.438495	NA	FALSE
1311	1	NA	1	0.928571	0.0714286	TRUE	Inf	1 vs 2	0.142857	1 vs 2	1	0.857143	Egf:chr3:129677536-129677908:-, Egf:chr3:129677487-129678161:-	Egf	NA	NA	1	NA	FALSE
1312	0.492874	NA	0.5	0.428571	0.0714286	TRUE	1.60944	1 vs 3	0.142857	1 vs 3	0	-0.142857	Extl1:chr4:134352938-134353300:-, Extl1:chr4:134356316-134356735:-, Extl1:chr4:134356700-134357217:-	Extl1	NA	NA	0.492874	NA	FALSE
1313	0.15888	NA	1	0.928571	0.0714286	TRUE	Inf	1 vs 2	0.142857	1 vs 2	1	0.857143	Kcnip3:chr2:127456498-127456860:-, Kcnip3:chr2:127458225-127458460:-	Kcnip3	NA	NA	0.15888	NA	FALSE
1314	0.422098	0.581692	0.704545	0.633201	0.0713447	TRUE	0.323065	1 vs 2	0.142689	1 vs 2	0.409091	0.266402	Terf2:chr8:107069393-107069791:-, Terf2:chr8:107069831-107070393:-	Terf2	NA	NA	0.581692	NA	FALSE
1315	0.587486	0.461869	0.462963	0.461382	0.00158085	TRUE	#NAME?	4 vs 1	0.142615	3 vs 2	0.194444	0.0518293	B230307C23Rik:chr16:98009602-98010049:+, B230307C23Rik:chr16:98016367-98016794:+, B230307C23Rik:chr16:98031184-98031421:+, B230307C23Rik:chr16:98031343-98031751:+	B230307C23Rik	NA	NA	0.587486	NA	FALSE
1316	0.669416	NA	0.888889	0.81761	0.0712788	TRUE	0.579203	1 vs 2	0.142558	1 vs 2	0.777778	0.63522	Raver1:chr9:21074154-21074529:-, Raver1:chr9:21075137-21075577:-	Raver1	NA	NA	0.669416	NA	FALSE
1317	0.0914751	0.139044	0.958333	0.887067	0.0712659	FALSE	1.07436	1 vs 2	0.142532	1 vs 2	0.916667	0.774135	Vps26a:chr10:62455201-62455650:-, Vps26a:chr10:62456050-62457030:-	Vps26a	0.436989	0.556436	0.139044	0.70549	FALSE
1318	0.0851755	0.00538647	0.226804	0.155692	0.0711122	FALSE	0.464192	1 vs 2	0.142224	1 vs 2	-0.546392	-0.688616	Ino80e:chr7:126851580-126851943:-, Ino80e:chr7:126852361-126852791:-	Ino80e	0.421602	0.0899583	0.0851755	0.545345	FALSE
1319	0.452028	0.612961	0.658537	0.587467	0.0710692	TRUE	0.303274	1 vs 2	0.142138	1 vs 2	0.317073	0.174935	Slc7a8:chr14:54722186-54722484:-, Slc7a8:chr14:54722196-54722647:-	Slc7a8	NA	NA	0.612961	NA	FALSE
1320	0.471255	0.355591	0.314815	0.313835	0.000980089	TRUE	-0.570198	4 vs 2	0.142113	2 vs 1	-0.185185	-0.327298	Gpatch11:chr17:78845063-78845339:+, Gpatch11:chr17:78846417-78846869:+, Gpatch11:chr17:78847148-78847429:+, Gpatch11:chr17:78847999-78848308:+	Gpatch11	NA	NA	0.471255	NA	FALSE
1321	0.0169443	0.0211638	0.275862	0.261571	0.0142915	FALSE	-0.568944	3 vs 2	0.142106	2 vs 1	-0.327586	-0.469692	Ssbp2:chr13:91700804-91701302:+, Ssbp2:chr13:91703013-91703470:+, Ssbp2:chr13:91705727-91706175:+	Ssbp2	0.167855	0.197627	0.0211638	0.280477	FALSE
1322	0.623686	NA	0.875	0.805921	0.0690789	TRUE	0.796331	1 vs 2	0.142105	1 vs 2	0.8	0.657895	Slc16a7:chr10:125219252-125219717:-, Slc16a7:chr10:125223868-125224294:-, Slc16a7:chr10:125227374-125227891:-	Slc16a7	NA	NA	0.623686	NA	FALSE
1323	0.13225	0.156195	0.792308	0.733728	0.0585799	FALSE	1.08814	2 vs 3	0.142012	2 vs 3	0.230769	0.0887574	Bag4:chr8:25764502-25764873:-, Bag4:chr8:25767066-25767644:-, Bag4:chr8:25767287-25767803:-	Bag4	0.522428	0.586353	0.156195	0.741092	FALSE
1324	0.187595	0.440362	0.72449	0.653765	0.0707248	FALSE	0.331213	2 vs 1	0.14145	2 vs 1	0.44898	0.30753	Sin3b:chr8:72739647-72739915:+, Sin3b:chr8:72757831-72758203:+	Sin3b	0.608124	0.826702	0.440362	0.973462	FALSE
1325	0.268463	0.024741	0.56962	0.498904	0.0707159	FALSE	0.284685	1 vs 2	0.141432	1 vs 2	0.139241	-0.00219138	Gm42517:chr5:108365493-108365974:-, Gm42517:chr5:108365932-108366449:-	Gm42517	0.687176	0.218232	0.268463	0.864867	FALSE
1326	0.36708	0.560931	0.205128	0.137363	0.0677656	TRUE	0.672356	3 vs 1	0.141392	2 vs 1	-0.487179	-0.628571	Snrnp35:chr5:124490766-124491151:+, Snrnp35:chr5:124490596-124491358:+, Snrnp35:chr5:124493194-124493582:+	Snrnp35	NA	NA	0.560931	NA	FALSE
1327	0.592221	NA	0.911765	0.841111	0.0706536	TRUE	1.30992	2 vs 3	0.141307	1 vs 3	0.823529	0.682222	Wdr59:chr8:111448704-111449196:-, Wdr59:chr8:111449621-111450237:-, Wdr59:chr8:111450142-111450723:-	Wdr59	NA	NA	0.592221	NA	FALSE
1328	0.788744	NA	0.530303	0.535406	-0.00510284	TRUE	-0.837819	1 vs 2	0.141074	2 vs 3	0.454545	0.313472	Pds5a:chr5:65605664-65606080:-, Pds5a:chr5:65607717-65608146:-, Pds5a:chr5:65609001-65609404:-, Pds5a:chr5:65609370-65609928:-	Pds5a	NA	NA	0.788744	NA	FALSE
1329	0.25156	0.352101	0.903846	0.833333	0.0705128	TRUE	0.631272	2 vs 1	0.141026	2 vs 1	0.807692	0.666667	Acsl1:chr8:46534751-46535206:+, Acsl1:chr8:46535655-46536097:+	Acsl1	NA	NA	0.352101	NA	FALSE
1330	0.0713366	0.0802688	0.858407	0.811609	0.0467981	FALSE	0.973956	3 vs 2	0.141022	5 vs 2	0.681416	0.540394	Med19:chr2:84686834-84686971:+, Med19:chr2:84686834-84687152:+, Med19:chr2:84686988-84687446:+, Med19:chr2:84687346-84687849:+, Med19:chr2:84687660-84688290:+	Med19	0.391636	0.410241	0.0802688	0.531889	FALSE
1331	0.0115224	0.0924123	0.327778	0.287866	0.0399113	TRUE	-1.93794	4 vs 3	0.14097	3 vs 1	-0.222222	-0.363192	Aebp2:chr6:140652433-140652873:+, Aebp2:chr6:140653375-140653900:+, Aebp2:chr6:140654280-140654795:+, Aebp2:chr6:140654869-140655414:+, Aebp2:chr6:140655184-140655503:+	Aebp2	NA	NA	0.0924123	NA	FALSE
1332	0.220039	0.27886	0.207547	0.137255	0.0702923	FALSE	0.498505	2 vs 1	0.140585	2 vs 1	-0.584906	-0.72549	Def8:chr8:123462868-123463323:+, Def8:chr8:123467063-123467515:+	Def8	0.65685	0.722177	0.27886	0.87314	FALSE
1333	0.174995	NA	1	0.929766	0.0702341	FALSE	Inf	1 vs 2	0.140468	1 vs 2	1	0.859532	Dtx4:chr19:12466273-12466696:-, Dtx4:chr19:12468372-12468829:-	Dtx4	0.590995	NA	0.174995	0.75253	FALSE
1334	0.624691	0.606172	0.477419	0.463275	0.0141443	TRUE	1.59583	3 vs 1	0.140417	2 vs 1	0.258065	0.117647	Naa15:chr3:51472610-51473088:+, Naa15:chr3:51473647-51474076:+, Naa15:chr3:51474587-51475102:+, Naa15:chr3:51475062-51475507:+, Naa15:chr3:51475582-51476033:+, Naa15:chr3:51476937-51477420:+	Naa15	NA	NA	0.624691	NA	FALSE
1335	0.0474127	0.256126	0.206612	0.136526	0.0700855	FALSE	0.498976	1 vs 2	0.140171	1 vs 2	-0.586777	-0.726948	Tmem254a:chr14:25923970-25924254:-, Tmem254a:chr14:25924012-25924574:-	Tmem254a	0.31428	0.704595	0.256126	0.853175	FALSE
1336	0.437348	0.580051	0.857143	0.787129	0.0700141	TRUE	0.484055	2 vs 1	0.140028	2 vs 1	0.714286	0.574257	Zbtb11:chr16:56007599-56008079:+, Zbtb11:chr16:56008524-56008913:+	Zbtb11	NA	NA	0.580051	NA	FALSE
1337	0.911851	NA	1	0.93	0.07	TRUE	Inf	2 vs 1	0.14	2 vs 1	1	0.86	Vps13c:chr9:67995254-67995689:+, Vps13c:chr9:67997359-67997747:+	Vps13c	NA	NA	0.911851	NA	FALSE
1338	1	NA	1	0.93	0.07	TRUE	Inf	2 vs 1	0.14	2 vs 1	1	0.86	Lgr4:chr2:110012366-110012917:+, Lgr4:chr2:110013844-110014272:+	Lgr4	NA	NA	1	NA	FALSE
1339	0.775284	NA	0.1	0.0301205	0.0698795	TRUE	1.27474	1 vs 2	0.139759	1 vs 2	-0.8	-0.939759	Tbc1d25:chrX:8152863-8153235:-, Tbc1d25:chrX:8154416-8154845:-	Tbc1d25	NA	NA	0.775284	NA	FALSE
1340	0.249341	0.384595	0.820896	0.751064	0.0698317	FALSE	0.418132	1 vs 2	0.139663	1 vs 2	0.641791	0.502128	Chrnb2:chr3:89753391-89753793:-, Chrnb2:chr3:89754745-89755109:-	Chrnb2	0.669711	0.802967	0.384595	0.949559	FALSE
1341	0.671518	0.72137	0.408163	0.377385	0.0307778	TRUE	0.733969	1 vs 3	0.139566	2 vs 3	0.22449	0.0849237	Trappc13:chr13:104141356-104141735:-, Trappc13:chr13:104142100-104142510:-, Trappc13:chr13:104142422-104142924:-, Trappc13:chr13:104143263-104143713:-, Trappc13:chr13:104143886-104144319:-	Trappc13	NA	NA	0.72137	NA	FALSE
1342	1	NA	1	0.930348	0.0696517	TRUE	Inf	1 vs 2	0.139303	1 vs 2	1	0.860697	Apol8:chr15:77747797-77748170:-, Apol8:chr15:77749090-77749661:-	Apol8	NA	NA	1	NA	FALSE
1343	0.274048	NA	1	0.930412	0.0695876	TRUE	Inf	1 vs 2	0.139175	1 vs 3	1	0.860825	Foxo3:chr10:42181841-42182193:-, Foxo3:chr10:42185034-42185458:-, Foxo3:chr10:42247388-42247799:-	Foxo3	NA	NA	0.274048	NA	FALSE
1344	0.0231668	0.076174	0.168	0.0984127	0.0695873	FALSE	0.615119	1 vs 2	0.139175	1 vs 2	-0.664	-0.803175	Pfkl:chr10:77987877-77988035:-, Pfkl:chr10:77987867-77988335:-	Pfkl	0.204682	0.399792	0.076174	0.523026	FALSE
1345	0.57157	0.160677	0.618182	0.583916	0.0342657	TRUE	0.348643	1 vs 2	0.139161	1 vs 2	0.0727273	-0.0664336	Ccnd1:chr7:144929927-144930321:-, Ccnd1:chr7:144930587-144931016:-, Ccnd1:chr7:144932133-144932594:-	Ccnd1	NA	NA	0.57157	NA	FALSE
1346	0.661678	NA	0.954545	0.885	0.0695455	TRUE	Inf	1 vs 3	0.139091	1 vs 3	0.909091	0.77	Lbr:chr1:181815280-181815703:-, Lbr:chr1:181816037-181816506:-, Lbr:chr1:181816463-181816980:-	Lbr	NA	NA	0.661678	NA	FALSE
1347	0.0785861	0.284549	0.3125	0.243017	0.0694832	FALSE	0.685767	3 vs 1	0.138966	3 vs 1	-0.375	-0.513966	Angel2:chr1:190945386-190945806:+, Angel2:chr1:190946091-190946558:+, Angel2:chr1:190946575-190946984:+	Angel2	0.401577	0.725275	0.284549	0.87314	FALSE
1348	0.941137	NA	0.4	0.38871	0.0112903	TRUE	#NAME?	1 vs 2	0.138889	5 vs 6	-0.111111	-0.25	Taf7:chr18:37640444-37640844:-, Taf7:chr18:37640715-37641199:-, Taf7:chr18:37641993-37642206:-, Taf7:chr18:37642062-37642417:-, Taf7:chr18:37642217-37642652:-, Taf7:chr18:37642496-37642759:-	Taf7	NA	NA	0.941137	NA	FALSE
1349	0.451684	0.42142	0.757143	0.752083	0.00505952	TRUE	-0.692571	2 vs 3	0.13881	1 vs 2	0.457143	0.318333	Atp8a2:chr14:59638525-59638898:-, Atp8a2:chr14:59640366-59640808:-, Atp8a2:chr14:59647444-59647906:-	Atp8a2	NA	NA	0.451684	NA	FALSE
1350	0.111264	0.145928	0.371212	0.301844	0.0693679	FALSE	0.311511	1 vs 2	0.138736	1 vs 2	-0.257576	-0.396312	L1cam:chrX:73853771-73854018:-, L1cam:chrX:73853829-73854373:-	L1cam	0.479557	0.571289	0.145928	0.720882	FALSE
1351	0.953583	NA	0.222222	0.220779	0.001443	TRUE	#NAME?	2 vs 1	0.138528	3 vs 2	0.333333	0.194805	Ap4m1:chr5:138178288-138178740:+, Ap4m1:chr5:138179738-138180314:+, Ap4m1:chr5:138180067-138180465:+, Ap4m1:chr5:138180444-138180811:+	Ap4m1	NA	NA	0.953583	NA	FALSE
1352	0.950993	NA	1	0.930788	0.0692124	TRUE	Inf	1 vs 2	0.138425	1 vs 2	1	0.861575	Gsg1l:chr7:125878415-125878778:-, Gsg1l:chr7:125880635-125881064:-	Gsg1l	NA	NA	0.950993	NA	FALSE
1353	0.515918	NA	0.348214	0.316832	0.0313826	TRUE	Inf	1 vs 2	0.13826	1 vs 3	0.321429	0.183168	Rrnad1:chr3:87922597-87922923:-, Rrnad1:chr3:87922597-87923343:-, Rrnad1:chr3:87922906-87923249:-, Rrnad1:chr3:87923254-87923687:-, Rrnad1:chr3:87923631-87923988:-	Rrnad1	NA	NA	0.515918	NA	FALSE
1354	0.791264	NA	0.214286	0.145161	0.0691244	TRUE	0.768048	1 vs 3	0.138249	1 vs 3	-0.571429	-0.709677	Crnkl1:chr2:145917207-145917540:-, Crnkl1:chr2:145917220-145918002:-, Crnkl1:chr2:145918197-145918624:-	Crnkl1	NA	NA	0.791264	NA	FALSE
1355	0.906199	0.93548	0.37037	0.32899	0.0413801	TRUE	0.507248	4 vs 1	0.137894	2 vs 1	0.333333	0.19544	Tti2:chr8:31159799-31160084:+, Tti2:chr8:31162288-31162712:+, Tti2:chr8:31162956-31163389:+, Tti2:chr8:31164309-31164703:+	Tti2	NA	NA	0.93548	NA	FALSE
1356	0.13425	0.38855	0.4	0.377578	0.0224215	TRUE	0.731126	2 vs 1	0.137892	2 vs 1	-0.35	-0.487892	Ammecr1l:chr18:31782349-31782758:+, Ammecr1l:chr18:31783361-31783844:+, Ammecr1l:chr18:31783685-31784127:+	Ammecr1l	NA	NA	0.38855	NA	FALSE
1357	0.354465	0.617242	0.533333	0.494253	0.0390805	TRUE	0.855765	3 vs 4	0.137772	3 vs 4	-0.177778	-0.31555	Tenm3:chr8:48225653-48225971:-, Tenm3:chr8:48225585-48226344:-, Tenm3:chr8:48227600-48228061:-, Tenm3:chr8:48228064-48228558:-	Tenm3	NA	NA	0.617242	NA	FALSE
1358	0.0263972	0.0250756	0.346939	0.330262	0.0166773	FALSE	0.53253	2 vs 3	0.137637	2 vs 3	-0.404082	-0.541719	Mzt1:chr14:99034034-99034398:-, Mzt1:chr14:99034406-99035002:-, Mzt1:chr14:99034489-99034908:-, Mzt1:chr14:99035437-99035827:-	Mzt1	0.225098	0.219195	0.0263972	0.320538	FALSE
1359	0.0951387	0.722288	0.639535	0.570767	0.068768	FALSE	0.288365	2 vs 1	0.137536	2 vs 1	0.27907	0.141534	Phax:chr18:56586797-56587258:+, Phax:chr18:56587103-56587555:+	Phax	0.445003	0.92894	0.722288	1	FALSE
1360	0.864565	NA	0.5625	0.541935	0.0205645	TRUE	0.895174	1 vs 2	0.1375	1 vs 2	0.4375	0.3	Cnksr2:chrX:157821430-157821917:-, Cnksr2:chrX:157821621-157822334:-, Cnksr2:chrX:157832401-157832857:-, Cnksr2:chrX:157832620-157833257:-	Cnksr2	NA	NA	0.864565	NA	FALSE
1361	0.317153	0.521375	0.275862	0.222431	0.053431	TRUE	0.826679	1 vs 3	0.137499	2 vs 3	-0.0517241	-0.189223	Ccnl1:chr3:65945877-65946203:-, Ccnl1:chr3:65946088-65946525:-, Ccnl1:chr3:65946463-65946909:-	Ccnl1	NA	NA	0.521375	NA	FALSE
1362	0.677215	NA	0.9375	0.868794	0.0687057	TRUE	0.81771	2 vs 1	0.137411	2 vs 1	0.875	0.737589	Spg20:chr3:55135551-55136077:+, Spg20:chr3:55136937-55137332:+	Spg20	NA	NA	0.677215	NA	FALSE
1363	0.978764	NA	1	0.931298	0.0687023	TRUE	Inf	2 vs 1	0.137405	2 vs 1	1	0.862595	Gpatch3:chr4:133583621-133584028:+, Gpatch3:chr4:133583867-133584243:+	Gpatch3	NA	NA	0.978764	NA	FALSE
1364	0.371376	0.486468	0.3	0.250698	0.0493024	FALSE	0.410076	2 vs 4	0.13737	2 vs 4	-0.281818	-0.419189	Bptf:chr11:107033081-107033459:-, Bptf:chr11:107033764-107034158:-, Bptf:chr11:107034873-107035296:-, Bptf:chr11:107035492-107035892:-	Bptf	0.774253	0.850617	0.486468	0.998454	FALSE
1365	0.000547125	0.0059031	0.165385	0.0967262	0.0686584	FALSE	0.615444	2 vs 1	0.137317	2 vs 1	-0.669231	-0.806548	Gadd45gip1:chr8:84834056-84834544:+, Gadd45gip1:chr8:84835098-84835482:+	Gadd45gip1	0.0145018	0.0950098	0.0059031	0.137209	FALSE
1366	1	NA	0.333333	0.264706	0.0686275	TRUE	0.328504	2 vs 1	0.137255	2 vs 1	-0.333333	-0.470588	Bivm:chr1:44144143-44144564:+, Bivm:chr1:44145739-44146036:+	Bivm	NA	NA	1	NA	FALSE
1367	0.0548905	0.0632233	0.771277	0.702712	0.0685647	FALSE	0.355289	2 vs 1	0.137129	2 vs 1	0.542553	0.405424	Ddx3x:chrX:13292221-13292648:+, Ddx3x:chrX:13293612-13294052:+	Ddx3x	0.33559	0.360475	0.0632233	0.4855	FALSE
1368	0.421691	NA	0.571429	0.549296	0.0221328	TRUE	0.712711	1 vs 2	0.137022	1 vs 2	0.428571	0.291549	Smad1:chr8:79338395-79338749:-, Smad1:chr8:79338516-79339045:-, Smad1:chr8:79339315-79339738:-	Smad1	NA	NA	0.421691	NA	FALSE
1369	0.446207	0.549429	0.365854	0.297357	0.0684968	TRUE	0.30987	1 vs 2	0.136994	1 vs 2	-0.268293	-0.405286	Cnot1:chr8:95719553-95719988:-, Cnot1:chr8:95720096-95720499:-	Cnot1	NA	NA	0.549429	NA	FALSE
1370	0.628586	0.578641	0.681818	0.65625	0.0255682	TRUE	Inf	1 vs 5	0.136837	2 vs 3	0.454545	0.317708	Slc35b4:chr6:34153331-34153739:-, Slc35b4:chr6:34155720-34156283:-, Slc35b4:chr6:34156474-34156867:-, Slc35b4:chr6:34156612-34157156:-, Slc35b4:chr6:34158015-34158497:-	Slc35b4	NA	NA	0.628586	NA	FALSE
1371	0.470302	0.59849	0.57672	0.514761	0.0619589	TRUE	-1.09861	6 vs 7	0.13677	1 vs 6	0.174603	0.0378332	Rnf214:chr9:45862251-45862727:-, Rnf214:chr9:45862740-45862990:-, Rnf214:chr9:45862597-45863295:-, Rnf214:chr9:45863272-45864086:-, Rnf214:chr9:45863521-45863840:-, Rnf214:chr9:45864223-45864702:-, Rnf214:chr9:45864681-45865093:-	Rnf214	NA	NA	0.59849	NA	FALSE
1372	0.0484611	0.081937	0.4	0.331617	0.0683831	FALSE	0.295416	2 vs 1	0.136766	2 vs 1	-0.2	-0.336766	Cops8:chr1:90612693-90613222:+, Cops8:chr1:90613008-90613364:+	Cops8	0.317704	0.41477	0.081937	0.537167	FALSE
1373	0.18354	0.267161	0.865217	0.813947	0.05127	FALSE	0.431885	3 vs 2	0.136636	3 vs 2	0.643478	0.506842	Pnmal1:chr7:16961952-16962347:+, Pnmal1:chr7:16964129-16964603:+, Pnmal1:chr7:16964302-16964624:+	Pnmal1	0.604848	0.716837	0.267161	0.864867	FALSE
1374	0.00609106	0.000773638	0.528497	0.52032	0.00817728	FALSE	1.07435	4 vs 3	0.136471	4 vs 3	0.207254	0.0707827	Gm6710:chr2:175878491-175878716:+, Gm6710:chr2:175879276-175879585:+, Gm6710:chr2:175879063-175880100:+, Gm6710:chr2:175883847-175884065:+	Gm6710	0.0843509	0.025421	0.00609106	0.137209	FALSE
1375	0.943878	NA	0.888889	0.82069	0.0681992	TRUE	0.558415	2 vs 1	0.136398	2 vs 1	0.777778	0.641379	Urb2:chr8:124047518-124047982:+, Urb2:chr8:124048090-124048547:+	Urb2	NA	NA	0.943878	NA	FALSE
1376	0.575948	NA	1	0.931818	0.0681818	TRUE	Inf	1 vs 2	0.136364	1 vs 2	1	0.863636	Net1:chr13:3882500-3882935:-, Net1:chr13:3917262-3917669:-	Net1	NA	NA	0.575948	NA	FALSE
1377	0.89696	NA	0.385417	0.371053	0.014364	TRUE	#NAME?	1 vs 2	0.136184	4 vs 5	0.5625	0.426316	Zfp866:chr8:69759507-69760115:-, Zfp866:chr8:69759544-69760231:-, Zfp866:chr8:69760128-69760285:-, Zfp866:chr8:69761265-69761680:-, Zfp866:chr8:69763654-69764262:-, Zfp866:chr8:69764082-69764642:-, Zfp866:chr8:69764690-69765173:-	Zfp866	NA	NA	0.89696	NA	FALSE
1378	0.0523598	0.0606105	0.951456	0.883379	0.0680771	FALSE	0.950702	2 vs 1	0.136154	2 vs 1	0.902913	0.766758	Cgrrf1:chr14:46840100-46840427:+, Cgrrf1:chr14:46853813-46854238:+	Cgrrf1	0.330095	0.349042	0.0606105	0.471985	FALSE
1379	0.454772	NA	0.740741	0.725	0.0157407	TRUE	Inf	1 vs 4	0.136111	2 vs 4	0.111111	-0.025	Zfp248:chr6:118427275-118427661:-, Zfp248:chr6:118427233-118428069:-, Zfp248:chr6:118428101-118428528:-, Zfp248:chr6:118428584-118429113:-	Zfp248	NA	NA	0.454772	NA	FALSE
1380	0.00178797	0.0792643	0.303371	0.249539	0.0538318	FALSE	1.21128	3 vs 2	0.135895	3 vs 2	-0.235955	-0.37185	Sugt1:chr14:79628794-79628989:+, Sugt1:chr14:79630402-79630853:+, Sugt1:chr14:79634812-79635229:+	Sugt1	0.0358321	0.408326	0.0792643	0.52989	FALSE
1381	0.680512	NA	0.761905	0.694118	0.0677871	TRUE	0.34371	2 vs 1	0.135574	2 vs 1	0.52381	0.388235	Mpp5:chr12:78837559-78838188:+, Mpp5:chr12:78840190-78840632:+	Mpp5	NA	NA	0.680512	NA	FALSE
1382	0.437216	0.505219	0.804878	0.73716	0.0677179	TRUE	0.385806	2 vs 1	0.135436	2 vs 1	0.609756	0.47432	Smad5:chr13:56739901-56740347:+, Smad5:chr13:56741987-56742378:+	Smad5	NA	NA	0.505219	NA	FALSE
1383	0.77104	NA	0.555556	0.478849	0.0767061	TRUE	Inf	1 vs 3	0.135364	2 vs 4	0.333333	0.19797	Gm14391:chr2:175187176-175187448:-, Gm14391:chr2:175192080-175192326:-, Gm14391:chr2:175194047-175194292:-, Gm14391:chr2:175197416-175197667:-	Gm14391	NA	NA	0.77104	NA	FALSE
1384	0.943107	NA	0.8	0.732394	0.0676056	TRUE	0.37949	2 vs 1	0.135211	2 vs 1	0.6	0.464789	Tmem74b:chr2:151711734-151712226:+, Tmem74b:chr2:151716364-151716742:+	Tmem74b	NA	NA	0.943107	NA	FALSE
1385	0.970596	NA	1	0.932869	0.0671312	TRUE	Inf	1 vs 2	0.135192	1 vs 4	1	0.864808	Sv2c:chr13:95954585-95954964:-, Sv2c:chr13:95959409-95959602:-, Sv2c:chr13:95959231-95959990:-, Sv2c:chr13:95959545-95959766:-	Sv2c	NA	NA	0.970596	NA	FALSE
1386	0.0993402	0.108135	0.567073	0.509179	0.0578939	FALSE	1.81487	1 vs 2	0.135174	1 vs 2	0.54878	0.413607	Mindy3:chr2:12347259-12347568:-, Mindy3:chr2:12347440-12347567:-, Mindy3:chr2:12347421-12347986:-	Mindy3	0.451928	0.489433	0.108135	0.621337	FALSE
1387	0.00762319	0.0222873	0.176136	0.108613	0.067523	FALSE	0.562237	2 vs 1	0.135046	2 vs 1	-0.647727	-0.782773	Ogdh:chr11:6356205-6356685:+, Ogdh:chr11:6357557-6358393:+	Ogdh	0.0977455	0.203756	0.0222873	0.284654	FALSE
1388	1	NA	1	0.932584	0.0674157	TRUE	Inf	1 vs 2	0.134831	1 vs 2	1	0.865169	Xrcc2:chr5:25689751-25690194:-, Xrcc2:chr5:25691964-25692347:-	Xrcc2	NA	NA	1	NA	FALSE
1389	0.46655	NA	0.9	0.832594	0.0674058	TRUE	0.593099	1 vs 2	0.134812	1 vs 2	0.8	0.665188	Rassf3:chr10:121410294-121410719:-, Rassf3:chr10:121411125-121411546:-	Rassf3	NA	NA	0.46655	NA	FALSE
1390	0.0509499	0.121185	0.2657	0.271118	-0.00541778	FALSE	-1.81773	4 vs 3	0.13476	3 vs 2	-0.492754	-0.627514	Atg4b:chr1:93787794-93788238:+, Atg4b:chr1:93789040-93789505:+, Atg4b:chr1:93789423-93789829:+, Atg4b:chr1:93790215-93790610:+	Atg4b	0.325834	0.516132	0.121185	0.657146	FALSE
1391	0.579076	0.355953	0.451613	0.384289	0.0673242	TRUE	0.277228	1 vs 2	0.134648	1 vs 2	-0.0967742	-0.231423	Brf2:chr8:27123261-27123744:-, Brf2:chr8:27123802-27124127:-	Brf2	NA	NA	0.579076	NA	FALSE
1392	0.285849	NA	0.34375	0.314208	0.0295423	TRUE	1.47299	4 vs 2	0.134563	4 vs 2	-0.625	-0.759563	Epc2:chr2:49550011-49550459:+, Epc2:chr2:49550781-49551236:+, Epc2:chr2:49551192-49551597:+, Epc2:chr2:49551375-49551786:+, Epc2:chr2:49551559-49551988:+	Epc2	NA	NA	0.285849	NA	FALSE
1393	0.688343	0.696494	0.366667	0.348804	0.0178628	TRUE	1.15851	3 vs 4	0.13427	2 vs 4	0.0625	-0.0717703	Sntg1:chr1:8359734-8360084:-, Sntg1:chr1:8360915-8361321:-, Sntg1:chr1:8361442-8361836:-, Sntg1:chr1:8362622-8362967:-, Sntg1:chr1:8362596-8363126:-, Sntg1:chr1:8362933-8363512:-	Sntg1	NA	NA	0.696494	NA	FALSE
1394	0.909586	0.959531	0.458333	0.405667	0.0526659	TRUE	0.413976	2 vs 1	0.134228	2 vs 1	0	-0.134228	Sh3kbp1:chrX:159973744-159974227:+, Sh3kbp1:chrX:159974294-159974847:+, Sh3kbp1:chrX:159975296-159975724:+, Sh3kbp1:chrX:159975534-159975956:+	Sh3kbp1	NA	NA	0.959531	NA	FALSE
1395	0.351124	0.5759	0.662651	0.595561	0.0670896	FALSE	0.421284	3 vs 1	0.134179	3 vs 1	0.325301	0.191122	Aopep:chr13:63299272-63299725:+, Aopep:chr13:63301884-63302342:+, Aopep:chr13:63302469-63302927:+	Aopep	0.759895	0.89266	0.5759	1	FALSE
1396	0.145905	0.00926704	0.470405	0.43649	0.0339154	FALSE	-0.898672	4 vs 2	0.134154	3 vs 1	0.317757	0.183603	Abi2:chr1:60479088-60479570:+, Abi2:chr1:60479322-60479800:+, Abi2:chr1:60480770-60481200:+, Abi2:chr1:60481514-60482030:+	Abi2	0.551133	0.122846	0.145905	0.720882	FALSE
1397	0.206021	0.348216	0.377551	0.350891	0.0266596	TRUE	0.845288	3 vs 2	0.134125	3 vs 2	-0.387755	-0.52188	Arid4b:chr13:14164627-14165000:+, Arid4b:chr13:14198934-14199454:+, Arid4b:chr13:14199286-14199603:+	Arid4b	NA	NA	0.348216	NA	FALSE
1398	0.230174	0.342693	0.867647	0.800625	0.0670216	FALSE	0.490105	1 vs 2	0.134043	1 vs 2	0.735294	0.601251	Fjx1:chr2:102449366-102449734:-, Fjx1:chr2:102450078-102450541:-	Fjx1	0.656915	0.774091	0.342693	0.919194	FALSE
1399	0.284789	0.271088	0.557471	0.516487	0.0409841	FALSE	0.485818	2 vs 3	0.133793	2 vs 3	0.402299	0.268506	Tex261:chr6:83768880-83769239:-, Tex261:chr6:83770379-83770772:-, Tex261:chr6:83770644-83771148:-	Tex261	0.703411	0.716837	0.284789	0.87314	FALSE
1400	0.203155	NA	0.181818	0.115054	0.0667644	FALSE	0.53605	2 vs 1	0.133529	2 vs 1	-0.636364	-0.769892	Vps52:chr17:33966229-33966518:+, Vps52:chr17:33966637-33967038:+	Vps52	0.633894	NA	0.203155	0.792376	FALSE
1401	0.836727	NA	0.743243	0.671885	0.0713581	TRUE	1.28785	2 vs 5	0.133496	1 vs 4	0.540541	0.407045	Cacna1d:chr14:30039905-30040285:-, Cacna1d:chr14:30039780-30040885:-, Cacna1d:chr14:30040298-30040796:-, Cacna1d:chr14:30041054-30041426:-, Cacna1d:chr14:30041202-30041752:-, Cacna1d:chr14:30060021-30060459:-, Cacna1d:chr14:30061061-30061519:-	Cacna1d	NA	NA	0.836727	NA	FALSE
1402	0.215494	0.408409	0.282051	0.215307	0.0667443	FALSE	0.358919	1 vs 2	0.133489	1 vs 2	-0.435897	-0.569386	Rnh1:chr7:141157627-141157959:-, Rnh1:chr7:141160310-141160649:-	Rnh1	0.654178	0.815203	0.408409	0.964713	FALSE
1403	0.637179	NA	0.588235	0.583333	0.00490196	TRUE	0.603535	2 vs 3	0.133484	2 vs 3	-0.0588235	-0.192308	Tet1:chr10:62804570-62804915:-, Tet1:chr10:62811654-62812067:-, Tet1:chr10:62812313-62812732:-	Tet1	NA	NA	0.637179	NA	FALSE
1404	0.897163	0.921808	0.803922	0.744086	0.0598355	TRUE	0.451509	4 vs 1	0.133397	4 vs 1	0.588235	0.454839	Phf14:chr6:12006795-12007311:+, Phf14:chr6:12007200-12007661:+, Phf14:chr6:12007590-12008056:+, Phf14:chr6:12080914-12081202:+	Phf14	NA	NA	0.921808	NA	FALSE
1405	1	NA	1	0.933333	0.0666667	TRUE	Inf	1 vs 2	0.133333	1 vs 2	1	0.866667	Ccna2:chr3:36564856-36565223:-, Ccna2:chr3:36565902-36566327:-	Ccna2	NA	NA	1	NA	FALSE
1406	1	NA	0.666667	0.6	0.0666667	TRUE	0.287682	2 vs 1	0.133333	2 vs 1	0.333333	0.2	Psma8:chr18:14761892-14762355:+, Psma8:chr18:14762345-14762847:+	Psma8	NA	NA	1	NA	FALSE
1407	0.474077	NA	1	0.933333	0.0666667	TRUE	Inf	2 vs 1	0.133333	2 vs 1	1	0.866667	Fubp3:chr2:31616647-31617522:+, Fubp3:chr2:31617137-31617535:+	Fubp3	NA	NA	0.474077	NA	FALSE
1408	1	NA	1	0.933333	0.0666667	TRUE	Inf	1 vs 2	0.133333	1 vs 2	1	0.866667	Hdx:chrX:111569931-111570293:-, Hdx:chrX:111570775-111571305:-	Hdx	NA	NA	1	NA	FALSE
1409	0.71872	NA	0.9375	0.870968	0.0665323	TRUE	0.798508	1 vs 2	0.133065	1 vs 2	0.875	0.741935	Rgs20:chr1:4909520-4909905:-, Rgs20:chr1:4909836-4910596:-	Rgs20	NA	NA	0.71872	NA	FALSE
1410	0.455987	NA	0.833333	0.784264	0.0490694	TRUE	#NAME?	2 vs 1	0.132826	3 vs 2	0.833333	0.700508	Hmgcll1:chr9:76134284-76134835:+, Hmgcll1:chr9:76134701-76135178:+, Hmgcll1:chr9:76135950-76136406:+	Hmgcll1	NA	NA	0.455987	NA	FALSE
1411	0.149966	0.455867	0.363636	0.297283	0.0663535	FALSE	0.300654	2 vs 1	0.132707	2 vs 1	-0.272727	-0.405434	Dbnl:chr11:5799983-5800710:+, Dbnl:chr11:5800588-5801025:+	Dbnl	0.558074	0.832812	0.455867	0.980552	FALSE
1412	0.0448677	NA	0.227273	0.160965	0.0663074	FALSE	1.24705	1 vs 2	0.132615	1 vs 3	-0.545455	-0.678069	Homer2:chr7:81603315-81603717:-, Homer2:chr7:81609292-81609689:-, Homer2:chr7:81609684-81610124:-	Homer2	0.305522	NA	0.0448677	0.409626	FALSE
1413	0.816305	NA	1	0.933775	0.0662252	TRUE	Inf	2 vs 1	0.13245	2 vs 1	1	0.86755	Parvb:chr15:84313301-84313561:+, Parvb:chr15:84315317-84315744:+	Parvb	NA	NA	0.816305	NA	FALSE
1414	0.641703	NA	0.276316	0.227371	0.0489451	TRUE	0.354964	3 vs 1	0.132146	2 vs 1	-0.210526	-0.342672	Mrrf:chr2:36189180-36189649:+, Mrrf:chr2:36189491-36190045:+, Mrrf:chr2:36193359-36193735:+	Mrrf	NA	NA	0.641703	NA	FALSE
1415	0.0349479	0.0292755	0.412409	0.346369	0.06604	FALSE	1.26327	1 vs 2	0.13208	1 vs 3	-0.175182	-0.307263	Dtymk:chr1:93792528-93792941:-, Dtymk:chr1:93800000-93800436:-, Dtymk:chr1:93800431-93800884:-	Dtymk	0.257924	0.242128	0.0349479	0.366581	FALSE
1416	0.653387	0.706287	0.506667	0.492409	0.0142578	TRUE	0.472714	3 vs 4	0.132011	3 vs 4	0.186667	0.0546559	Synj2bp:chr12:81492194-81492561:-, Synj2bp:chr12:81499080-81499516:-, Synj2bp:chr12:81501671-81502127:-, Synj2bp:chr12:81504080-81504601:-, Synj2bp:chr12:81504490-81504674:-	Synj2bp	NA	NA	0.706287	NA	FALSE
1417	0.000845819	0.00198766	0.397898	0.446676	-0.048778	TRUE	#NAME?	1 vs 4	0.132009	9 vs 10	0.121622	-0.0103878	Gm14326:chr2:177926815-177926979:-, Gm14326:chr2:177926834-177927156:-, Gm14326:chr2:177933261-177933529:-, Gm14326:chr2:177933999-177934262:-, Gm14326:chr2:177935904-177936121:-, Gm14326:chr2:177942458-177943341:-, Gm14326:chr2:177943060-177943546:-, Gm14326:chr2:177944139-177944641:-, Gm14326:chr2:177944577-177944955:-, Gm14326:chr2:177948083-177948330:-	Gm14326	NA	NA	0.00198766	NA	FALSE
1418	0.329568	0.464587	0.575	0.521	0.054	TRUE	1.10633	1 vs 3	0.132	2 vs 3	0.7	0.568	Tradd:chr8:105258250-105258613:-, Tradd:chr8:105258552-105258833:-, Tradd:chr8:105258438-105259060:-	Tradd	NA	NA	0.464587	NA	FALSE
1419	0.920375	NA	0.722222	0.664971	0.0572513	TRUE	1.20936	3 vs 4	0.131944	1 vs 4	0.444444	0.3125	Tgfb2:chr1:186622745-186623163:-, Tgfb2:chr1:186624162-186624655:-, Tgfb2:chr1:186625119-186625404:-, Tgfb2:chr1:186625077-186625664:-, Tgfb2:chr1:186625378-186625664:-	Tgfb2	NA	NA	0.920375	NA	FALSE
1420	0.297636	0.368612	0.607595	0.541629	0.0659664	FALSE	0.270313	2 vs 1	0.131933	2 vs 1	0.21519	0.0832571	Fam217b:chr2:178421587-178422232:+, Fam217b:chr2:178424048-178424465:+	Fam217b	0.71918	0.793602	0.368612	0.939383	FALSE
1421	0.0502292	0.228261	0.448413	0.382329	0.0660842	TRUE	Inf	1 vs 7	0.13186	1 vs 9	-0.0714286	-0.203288	Cep68:chr11:20225782-20226307:-, Cep68:chr11:20226374-20226755:-, Cep68:chr11:20226629-20227038:-, Cep68:chr11:20226869-20227417:-, Cep68:chr11:20227656-20228094:-, Cep68:chr11:20228436-20228943:-, Cep68:chr11:20229199-20229558:-, Cep68:chr11:20230240-20230627:-, Cep68:chr11:20238349-20238730:-, Cep68:chr11:20239137-20239315:-	Cep68	NA	NA	0.228261	NA	FALSE
1422	0.322475	0.353949	0.439024	0.373217	0.0658073	TRUE	0.461346	1 vs 3	0.131615	1 vs 3	-0.121951	-0.253566	Dscam:chr16:96590889-96591408:-, Dscam:chr16:96592037-96592428:-, Dscam:chr16:96592358-96592791:-	Dscam	NA	NA	0.353949	NA	FALSE
1423	0.808558	NA	0.214286	0.148515	0.0657709	TRUE	0.447014	1 vs 2	0.131542	1 vs 2	-0.571429	-0.70297	Socs1:chr16:10782240-10782621:-, Socs1:chr16:10783749-10784162:-	Socs1	NA	NA	0.808558	NA	FALSE
1424	0.524737	0.624736	0.541667	0.480978	0.0606884	TRUE	#NAME?	6 vs 1	0.131522	4 vs 1	-0.25	-0.381522	Nufip2:chr11:77710370-77710801:+, Nufip2:chr11:77711652-77712012:+, Nufip2:chr11:77711506-77711921:+, Nufip2:chr11:77711793-77712276:+, Nufip2:chr11:77716049-77716803:+, Nufip2:chr11:77716458-77716763:+, Nufip2:chr11:77717566-77718024:+	Nufip2	NA	NA	0.624736	NA	FALSE
1425	0.344415	NA	0.86	0.794279	0.0657206	FALSE	0.464373	2 vs 1	0.131441	2 vs 1	0.72	0.588559	Zfand3:chr17:30208012-30208469:+, Zfand3:chr17:30209639-30210066:+	Zfand3	0.756451	NA	0.344415	0.920836	FALSE
1426	0.562943	0.897212	0.310345	0.244643	0.065702	TRUE	0.328884	1 vs 2	0.131404	1 vs 2	-0.37931	-0.510714	Rmnd1:chr10:4401815-4402301:-, Rmnd1:chr10:4403112-4403519:-	Rmnd1	NA	NA	0.897212	NA	FALSE
1427	0.140912	0.300223	0.535714	0.563042	-0.0273281	TRUE	#NAME?	2 vs 1	0.131262	4 vs 3	-0.142857	-0.274119	Creb1:chr1:64597359-64598092:+, Creb1:chr1:64597915-64598308:+, Creb1:chr1:64600990-64601644:+, Creb1:chr1:64601886-64602454:+, Creb1:chr1:64602504-64603030:+, Creb1:chr1:64602961-64603350:+, Creb1:chr1:64604150-64604548:+	Creb1	NA	NA	0.300223	NA	FALSE
1428	0.168346	0.211072	0.857143	0.791548	0.0655952	FALSE	0.45748	1 vs 2	0.13119	1 vs 2	0.714286	0.583095	Tstd3:chr4:21757336-21757748:-, Tstd3:chr4:21758142-21758565:-	Tstd3	0.584797	0.648818	0.211072	0.806656	FALSE
1429	0.274076	0.315316	0.516854	0.451282	0.0655719	FALSE	0.262933	2 vs 1	0.131144	2 vs 1	0.0337079	-0.0974359	Kmt2e:chr5:23502764-23503206:+, Kmt2e:chr5:23503426-23503890:+	Kmt2e	0.690795	0.750124	0.315316	0.895862	FALSE
1430	0.374308	0.469295	0.104167	0.0957792	0.00838745	TRUE	#NAME?	1 vs 2	0.130952	2 vs 3	-0.583333	-0.714286	Ccdc86:chr19:10941481-10941840:-, Ccdc86:chr19:10942340-10942737:-, Ccdc86:chr19:10942729-10943213:-	Ccdc86	NA	NA	0.469295	NA	FALSE
1431	0.354971	NA	1	0.934625	0.0653753	TRUE	Inf	1 vs 2	0.130751	1 vs 2	1	0.869249	Rnf24:chr2:131298445-131298840:-, Rnf24:chr2:131300759-131301175:-	Rnf24	NA	NA	0.354971	NA	FALSE
1432	1	NA	1	0.934673	0.0653266	TRUE	Inf	1 vs 2	0.130653	1 vs 2	1	0.869347	Eya1:chr1:14168952-14169309:-, Eya1:chr1:14169619-14170002:-	Eya1	NA	NA	1	NA	FALSE
1433	0.750449	NA	0.294118	0.228814	0.0653041	TRUE	0.339554	1 vs 2	0.130608	1 vs 2	-0.411765	-0.542373	Phip:chr9:82866137-82866474:-, Phip:chr9:82866336-82866799:-	Phip	NA	NA	0.750449	NA	FALSE
1434	0.15662	0.28139	0.419355	0.388242	0.031113	FALSE	0.472026	3 vs 2	0.130504	3 vs 2	-0.0403226	-0.170826	Rbbp6:chr7:122978624-122979063:+, Rbbp6:chr7:122979795-122980233:+, Rbbp6:chr7:123002154-123002616:+	Rbbp6	0.570731	0.725275	0.28139	0.87314	FALSE
1435	0.0315903	0.0306344	0.510638	0.425814	0.0848245	TRUE	1.63621	2 vs 7	0.130444	4 vs 6	-0.159574	-0.290019	Gm14325:chr2:177828837-177829349:-, Gm14325:chr2:177829225-177829468:-, Gm14325:chr2:177830422-177830851:-, Gm14325:chr2:177830741-177831258:-, Gm14325:chr2:177833102-177833733:-, Gm14325:chr2:177833363-177833832:-, Gm14325:chr2:177833674-177834085:-, Gm14325:chr2:177834031-177834562:-	Gm14325	NA	NA	0.0315903	NA	FALSE
1436	0.953676	NA	0.5	0.5	0	TRUE	Inf	2 vs 1	0.130435	2 vs 1	1	0.869565	Cps1:chr1:67230428-67230774:+, Cps1:chr1:67230847-67231260:+, Cps1:chr1:67231091-67231292:+	Cps1	NA	NA	0.953676	NA	FALSE
1437	0.18424	0.269844	0.512	0.446911	0.0650888	FALSE	0.261168	2 vs 1	0.130178	2 vs 1	0.024	-0.106178	Pla2g12a:chr3:129894872-129895370:+, Pla2g12a:chr3:129895422-129895870:+	Pla2g12a	0.605537	0.716837	0.269844	0.864867	FALSE
1438	0.454357	NA	0.653061	0.588086	0.064975	TRUE	0.276463	2 vs 1	0.12995	2 vs 1	0.306122	0.176172	Gstz1:chr12:87163924-87164587:+, Gstz1:chr12:87164311-87164803:+	Gstz1	NA	NA	0.454357	NA	FALSE
1439	0.500984	NA	0.925926	0.860952	0.0649735	TRUE	0.702506	2 vs 1	0.129947	2 vs 1	0.851852	0.721905	Hook1:chr4:96023916-96024518:+, Hook1:chr4:96025003-96025413:+	Hook1	NA	NA	0.500984	NA	FALSE
1440	0.429386	NA	0.311111	0.246154	0.0649573	TRUE	0.324302	2 vs 1	0.129915	2 vs 1	-0.377778	-0.507692	Kti12:chr4:108849030-108849467:+, Kti12:chr4:108851605-108852107:+	Kti12	NA	NA	0.429386	NA	FALSE
1441	0.418425	NA	0.711538	0.646685	0.0648536	FALSE	0.298369	2 vs 1	0.129707	2 vs 1	0.423077	0.29337	Zfp260:chr7:30106533-30106984:+, Zfp260:chr7:30107226-30107622:+	Zfp260	0.804722	NA	0.418425	0.964713	FALSE
1442	0.674452	0.710701	0.666667	0.601961	0.0647059	TRUE	0.279505	2 vs 1	0.129412	2 vs 1	0.333333	0.203922	Plcl2:chr17:50687712-50688194:+, Plcl2:chr17:50688109-50688495:+	Plcl2	NA	NA	0.710701	NA	FALSE
1443	0.481909	0.268223	0.541667	0.522968	0.0186985	TRUE	Inf	1 vs 6	0.129049	4 vs 6	0.395833	0.266784	Rimklb:chr6:122453099-122453476:-, Rimklb:chr6:122453996-122454732:-, Rimklb:chr6:122454458-122454960:-, Rimklb:chr6:122455330-122455740:-, Rimklb:chr6:122455496-122455953:-, Rimklb:chr6:122455802-122456084:-, Rimklb:chr6:122455857-122456547:-	Rimklb	NA	NA	0.481909	NA	FALSE
1444	1	NA	1	0.935484	0.0645161	TRUE	Inf	2 vs 1	0.129032	2 vs 1	1	0.870968	Ccr5:chr9:124126804-124127232:+, Ccr5:chr9:124132169-124132473:+	Ccr5	NA	NA	1	NA	FALSE
1445	0.740705	0.611964	0.625	0.588137	0.0368625	TRUE	Inf	2 vs 1	0.128603	2 vs 1	0.272727	0.144124	Jarid2:chr13:44919881-44920462:+, Jarid2:chr13:44920338-44920786:+, Jarid2:chr13:44920621-44920991:+, Jarid2:chr13:44920863-44921345:+, Jarid2:chr13:44921259-44921657:+	Jarid2	NA	NA	0.740705	NA	FALSE
1446	0.675929	NA	0.176471	0.112179	0.0642911	TRUE	0.528224	1 vs 2	0.128582	1 vs 2	-0.647059	-0.775641	Rpgrip1l:chr8:91216984-91217389:-, Rpgrip1l:chr8:91217349-91217781:-	Rpgrip1l	NA	NA	0.675929	NA	FALSE
1447	0.17264	NA	0.8	0.785714	0.0142857	TRUE	1.7346	2 vs 1	0.128571	2 vs 1	-0.05	-0.178571	Pus3:chr9:35565956-35566395:+, Pus3:chr9:35566316-35567404:+, Pus3:chr9:35566768-35567178:+	Pus3	NA	NA	0.17264	NA	FALSE
1448	0.988147	NA	0.583333	0.611446	-0.0281124	TRUE	Inf	2 vs 1	0.128514	2 vs 1	0.333333	0.204819	Fbxo30:chr10:11295135-11295571:+, Fbxo30:chr10:11295820-11296282:+, Fbxo30:chr10:11296547-11297022:+, Fbxo30:chr10:11296917-11297459:+, Fbxo30:chr10:11297657-11298054:+	Fbxo30	NA	NA	0.988147	NA	FALSE
1449	0.810668	0.687243	0.625	0.56087	0.0641304	TRUE	0.266134	2 vs 1	0.128261	2 vs 1	0.25	0.121739	Ddx52:chr11:83961835-83962244:+, Ddx52:chr11:83962703-83963093:+	Ddx52	NA	NA	0.810668	NA	FALSE
1450	0.559205	NA	0.5	0.451906	0.0480944	TRUE	0.399273	3 vs 1	0.128225	2 vs 1	0.347826	0.219601	Tm9sf2:chr14:122158481-122158909:+, Tm9sf2:chr14:122158916-122159399:+, Tm9sf2:chr14:122159247-122159604:+	Tm9sf2	NA	NA	0.559205	NA	FALSE
1451	0.645293	NA	0.229167	0.196124	0.0330426	TRUE	1.44456	4 vs 3	0.127616	4 vs 3	0.0625	-0.0651163	Tmem164:chrX:142837952-142838438:+, Tmem164:chrX:142842943-142843619:+, Tmem164:chrX:142843905-142844326:+, Tmem164:chrX:142845766-142846170:+	Tmem164	NA	NA	0.645293	NA	FALSE
1452	0.457744	NA	0.964286	0.900524	0.0637622	TRUE	1.09278	1 vs 2	0.127524	1 vs 2	0.928571	0.801047	Tmem231:chr8:111911944-111912391:-, Tmem231:chr8:111912371-111912898:-	Tmem231	NA	NA	0.457744	NA	FALSE
1453	0.766642	0.722257	0.460938	0.459083	0.00185403	TRUE	#NAME?	1 vs 2	0.127302	3 vs 4	0.59375	0.466448	Masp1:chr16:23468306-23468721:-, Masp1:chr16:23477323-23477728:-, Masp1:chr16:23479277-23479657:-, Masp1:chr16:23479742-23480055:-, Masp1:chr16:23479942-23480175:-	Masp1	NA	NA	0.766642	NA	FALSE
1454	0.537354	NA	0.575	0.511364	0.0636364	TRUE	1.22378	1 vs 3	0.127273	1 vs 3	0.15	0.0227273	Kmt2d:chr15:98831669-98831888:-, Kmt2d:chr15:98831675-98832023:-, Kmt2d:chr15:98833085-98833457:-	Kmt2d	NA	NA	0.537354	NA	FALSE
1455	0.631793	0.773298	0.416667	0.368705	0.0479616	TRUE	#NAME?	3 vs 1	0.127098	5 vs 2	-0.333333	-0.460432	Cemip2:chr19:21856027-21856386:+, Cemip2:chr19:21856591-21857027:+, Cemip2:chr19:21857734-21858386:+, Cemip2:chr19:21858010-21858343:+, Cemip2:chr19:21858356-21858797:+	Cemip2	NA	NA	0.773298	NA	FALSE
1456	0.282826	0.17301	0.583333	0.573313	0.0100204	FALSE	0.954854	1 vs 4	0.126953	1 vs 2	0.453333	0.32638	2610002M06Rik:chrX:107782751-107783124:-, 2610002M06Rik:chrX:107783658-107784106:-, 2610002M06Rik:chrX:107784135-107784577:-, 2610002M06Rik:chrX:107785392-107785844:-, 2610002M06Rik:chrX:107787279-107787711:-	2610002M06Rik	0.701376	0.604537	0.282826	0.87314	FALSE
1457	1	NA	1	0.936709	0.0632911	TRUE	Inf	1 vs 2	0.126582	1 vs 2	1	0.873418	Ptpn21:chr12:98676680-98677111:-, Ptpn21:chr12:98678503-98678764:-	Ptpn21	NA	NA	1	NA	FALSE
1458	1	NA	1	0.936709	0.0632911	TRUE	Inf	1 vs 2	0.126582	1 vs 2	1	0.873418	Enox2:chrX:49010459-49010871:-, Enox2:chrX:49011442-49011710:-	Enox2	NA	NA	1	NA	FALSE
1459	0.656649	NA	0.927928	0.889175	0.0387527	TRUE	#NAME?	2 vs 1	0.126567	7 vs 4	0.783784	0.657216	Ncam2:chr16:81595720-81596439:+, Ncam2:chr16:81596154-81596545:+, Ncam2:chr16:81597022-81597447:+, Ncam2:chr16:81600198-81600655:+, Ncam2:chr16:81623875-81624364:+, Ncam2:chr16:81626405-81626881:+, Ncam2:chr16:81628242-81628653:+	Ncam2	NA	NA	0.656649	NA	FALSE
1460	0.897382	NA	0.410256	0.383871	0.0263854	TRUE	0.788457	4 vs 1	0.126551	2 vs 1	0.384615	0.258065	Pwp1:chr10:85887976-85888421:+, Pwp1:chr10:85888499-85889091:+, Pwp1:chr10:85888782-85889131:+, Pwp1:chr10:85889786-85890164:+	Pwp1	NA	NA	0.897382	NA	FALSE
1461	0.422221	0.581049	0.741573	0.678351	0.0632217	FALSE	0.349542	3 vs 1	0.126443	3 vs 1	0.483146	0.356703	Pmpca:chr2:26395358-26395783:+, Pmpca:chr2:26395696-26396355:+, Pmpca:chr2:26396734-26397175:+	Pmpca	0.805744	0.89266	0.581049	1	FALSE
1462	0.683491	NA	0.871795	0.848624	0.023171	TRUE	Inf	1 vs 3	0.126323	2 vs 3	0.153846	0.0275229	Sepsecs:chr5:52640031-52640494:-, Sepsecs:chr5:52641125-52641528:-, Sepsecs:chr5:52642386-52642996:-, Sepsecs:chr5:52642652-52643256:-	Sepsecs	NA	NA	0.683491	NA	FALSE
1463	0.15385	0.297816	0.142857	0.0797963	0.0630609	FALSE	0.653359	1 vs 2	0.126122	1 vs 2	-0.714286	-0.840407	Taf10:chr7:105739379-105739752:-, Taf10:chr7:105742873-105743196:-	Taf10	0.564691	0.737068	0.297816	0.887888	FALSE
1464	0.0740227	0.0212442	0.839552	0.783111	0.0564414	FALSE	0.90962	1 vs 2	0.125985	1 vs 2	0.783582	0.657598	Mrpl50:chr4:49512547-49512960:-, Mrpl50:chr4:49513229-49513797:-, Mrpl50:chr4:49513904-49514364:-	Mrpl50	0.39575	0.197627	0.0740227	0.523026	FALSE
1465	0.961775	NA	0.833333	0.770492	0.0628415	TRUE	Inf	1 vs 2	0.125683	1 vs 5	0.666667	0.540984	Cfap300:chr9:8020467-8020898:-, Cfap300:chr9:8020896-8021396:-, Cfap300:chr9:8021418-8021849:-, Cfap300:chr9:8021849-8022313:-, Cfap300:chr9:8022205-8022818:-	Cfap300	NA	NA	0.961775	NA	FALSE
1466	0.230995	0.217187	0.243243	0.180438	0.0628048	FALSE	0.3784	1 vs 2	0.12561	1 vs 2	-0.513514	-0.639123	Kcmf1:chr6:72841057-72841470:-, Kcmf1:chr6:72842422-72842869:-	Kcmf1	0.656915	0.657139	0.230995	0.824804	FALSE
1467	0.756399	NA	0.666667	0.661397	0.00527009	TRUE	0.397642	1 vs 2	0.125494	1 vs 2	-0.477273	-0.602767	Rbm8a2:chr1:175977777-175978132:-, Rbm8a2:chr1:175978171-175978339:-, Rbm8a2:chr1:175977777-175978916:-, Rbm8a2:chr1:175978253-175978634:-	Rbm8a2	NA	NA	0.756399	NA	FALSE
1468	0.576887	0.612083	0.597222	0.595383	0.00183948	TRUE	0.554404	2 vs 3	0.125422	2 vs 3	0.555556	0.430134	Cir1:chr2:73283068-73283464:-, Cir1:chr2:73283808-73284256:-, Cir1:chr2:73283987-73284645:-	Cir1	NA	NA	0.612083	NA	FALSE
1469	0.356152	0.396287	0.271605	0.235931	0.0356742	TRUE	Inf	1 vs 2	0.125421	1 vs 2	0.148148	0.0227273	Lyrm7:chr11:54838341-54838688:-, Lyrm7:chr11:54838492-54838999:-, Lyrm7:chr11:54839736-54840203:-, Lyrm7:chr11:54840659-54841242:-	Lyrm7	NA	NA	0.396287	NA	FALSE
1470	0.17841	NA	1	0.945758	0.054242	FALSE	Inf	3 vs 1	0.125174	3 vs 2	1	0.874826	Stx16:chr2:174097527-174098066:+, Stx16:chr2:174098036-174098453:+, Stx16:chr2:174099232-174099771:+	Stx16	0.596718	NA	0.17841	0.760067	FALSE
1471	0.362481	0.403386	0.408408	0.410545	-0.00213648	FALSE	0.526187	2 vs 1	0.125005	2 vs 1	0.630631	0.505625	H13:chr2:152686331-152686756:+, H13:chr2:152704658-152705104:+, H13:chr2:152706441-152706862:+, H13:chr2:152708324-152708672:+	H13	0.77077	0.812343	0.403386	0.964713	FALSE
1472	0.443478	0.566393	0.214286	0.192469	0.0218171	FALSE	-0.452544	1 vs 2	0.124851	2 vs 3	-0.410714	-0.535565	Alkbh1:chr12:87426167-87426537:-, Alkbh1:chr12:87428009-87428447:-, Alkbh1:chr12:87443341-87443715:-	Alkbh1	0.823404	0.89266	0.566393	1	FALSE
1473	0.709229	NA	0.894737	0.83237	0.0623669	TRUE	0.537549	2 vs 1	0.124734	2 vs 1	0.789474	0.66474	Dhrs4:chr14:55487193-55487620:+, Dhrs4:chr14:55489947-55490340:+	Dhrs4	NA	NA	0.709229	NA	FALSE
1474	0.00701049	0.0150725	0.246445	0.210835	0.0356104	FALSE	-0.863015	4 vs 3	0.124655	3 vs 1	-0.308057	-0.432712	Zbtb4:chr11:69780828-69781275:+, Zbtb4:chr11:69781551-69782015:+, Zbtb4:chr11:69783049-69783611:+, Zbtb4:chr11:69783626-69784026:+	Zbtb4	0.0933773	0.168257	0.0150725	0.239702	FALSE
1475	1	NA	1	0.937729	0.0622711	TRUE	Inf	1 vs 2	0.124542	1 vs 2	1	0.875458	Pag1:chr3:9687479-9687854:-, Pag1:chr3:9692681-9693219:-	Pag1	NA	NA	1	NA	FALSE
1476	0.804499	NA	0.630435	0.604938	0.0254965	TRUE	0.326822	3 vs 2	0.12453	3 vs 2	0.173913	0.0493827	Bmi1:chr2:18685533-18686053:+, Bmi1:chr2:18685764-18686182:+, Bmi1:chr2:18686224-18686646:+	Bmi1	NA	NA	0.804499	NA	FALSE
1477	0.826716	NA	0.842105	0.814873	0.0272318	TRUE	-0.371564	2 vs 1	0.124417	3 vs 2	0.526316	0.401899	Fam199x:chrX:137077057-137077543:+, Fam199x:chrX:137082035-137082432:+, Fam199x:chrX:137082244-137082503:+	Fam199x	NA	NA	0.826716	NA	FALSE
1478	0.178068	0.322427	0.137255	0.0750751	0.0621798	FALSE	0.672944	2 vs 1	0.12436	2 vs 1	-0.72549	-0.84985	Tmem218:chr9:37222786-37223242:+, Tmem218:chr9:37224214-37224741:+	Tmem218	0.596718	0.754821	0.322427	0.900094	FALSE
1479	1	NA	0.571429	0.509259	0.0621693	TRUE	0.250641	2 vs 1	0.124339	2 vs 1	0.142857	0.0185185	Tmco6:chr18:36735801-36736249:+, Tmco6:chr18:36742031-36742398:+	Tmco6	NA	NA	1	NA	FALSE
1480	0.418225	NA	1	0.937838	0.0621622	TRUE	Inf	1 vs 2	0.124324	1 vs 2	1	0.875676	Tbc1d16:chr11:119143043-119143410:-, Tbc1d16:chr11:119147064-119147510:-	Tbc1d16	NA	NA	0.418225	NA	FALSE
1481	0.31956	NA	0.918367	0.85622	0.0621476	FALSE	0.636127	1 vs 2	0.124295	1 vs 2	0.836735	0.712439	Hmgcr:chr13:96648914-96649326:-, Hmgcr:chr13:96649207-96649748:-	Hmgcr	0.736871	NA	0.31956	0.900094	FALSE
1482	0.386369	0.324755	0.338983	0.276878	0.0621053	FALSE	0.292173	1 vs 2	0.124211	1 vs 2	-0.322034	-0.446244	Med25:chr7:44876763-44877166:-, Med25:chr7:44879354-44879651:-	Med25	0.781296	0.758596	0.386369	0.950499	FALSE
1483	0.0786862	0.18884	0.128571	0.0664876	0.0620839	FALSE	0.72829	1 vs 2	0.124168	1 vs 2	-0.742857	-0.867025	Map3k12:chr15:102498732-102499129:-, Map3k12:chr15:102499354-102499803:-	Map3k12	0.401577	0.618464	0.18884	0.769605	FALSE
1484	0.71665	NA	0.458333	0.432028	0.0263057	TRUE	0.693147	2 vs 4	0.123912	2 vs 3	-0.111111	-0.235023	Pxmp4:chr2:154585757-154586107:-, Pxmp4:chr2:154586603-154587065:-, Pxmp4:chr2:154586961-154587743:-, Pxmp4:chr2:154587488-154588007:-, Pxmp4:chr2:154595212-154595619:-	Pxmp4	NA	NA	0.71665	NA	FALSE
1485	0.11167	0.169707	0.575269	0.513338	0.0619309	FALSE	0.859854	3 vs 1	0.123862	3 vs 1	0.150538	0.0266758	Ncbp2:chr16:31956796-31957185:+, Ncbp2:chr16:31957778-31958247:+, Ncbp2:chr16:31958109-31958507:+	Ncbp2	0.479557	0.60192	0.169707	0.751036	FALSE
1486	0.298937	0.379568	0.713235	0.652695	0.0605407	FALSE	-1.0068	3 vs 4	0.123811	2 vs 5	-0.0588235	-0.182635	Fam131b:chr6:42315305-42315673:-, Fam131b:chr6:42315616-42316109:-, Fam131b:chr6:42316502-42317005:-, Fam131b:chr6:42317328-42317832:-, Fam131b:chr6:42317744-42318220:-	Fam131b	0.720964	0.798675	0.379568	0.944133	FALSE
1487	0.76656	NA	0.933333	0.871429	0.0619048	TRUE	0.725408	1 vs 2	0.12381	1 vs 2	0.866667	0.742857	Armh3:chr19:45817355-45817704:-, Armh3:chr19:45818075-45818509:-	Armh3	NA	NA	0.76656	NA	FALSE
1488	0.0763152	0.160642	0.747573	0.685746	0.0618273	FALSE	0.305405	1 vs 2	0.123655	1 vs 2	0.495146	0.371491	Mtfr1l:chr4:134525517-134525941:-, Mtfr1l:chr4:134526051-134526482:-	Mtfr1l	0.400793	0.591808	0.160642	0.741092	FALSE
1489	0.703732	NA	0.666667	0.604911	0.061756	TRUE	0.888048	3 vs 1	0.123512	3 vs 1	0.333333	0.209821	Nrf1:chr6:30144486-30144884:+, Nrf1:chr6:30152717-30153222:+, Nrf1:chr6:30153079-30153458:+	Nrf1	NA	NA	0.703732	NA	FALSE
1490	0.449635	NA	0.74	0.678251	0.0617489	FALSE	0.300222	2 vs 1	0.123498	2 vs 1	0.48	0.356502	Mfsd5:chr15:102281297-102281794:+, Mfsd5:chr15:102281441-102281786:+	Mfsd5	0.826477	NA	0.449635	0.978243	FALSE
1491	0.089124	0.105257	0.50813	0.503107	0.00502293	FALSE	-0.637661	8 vs 6	0.12346	5 vs 4	0	-0.12346	Luc7l2:chr6:38603482-38603937:+, Luc7l2:chr6:38604558-38605218:+, Luc7l2:chr6:38604958-38605486:+, Luc7l2:chr6:38606028-38606242:+, Luc7l2:chr6:38606755-38607213:+, Luc7l2:chr6:38608571-38609207:+, Luc7l2:chr6:38609005-38609376:+, Luc7l2:chr6:38609089-38609460:+	Luc7l2	0.430178	0.485326	0.105257	0.613377	FALSE
1492	0.333866	NA	0.972222	0.910596	0.0616262	TRUE	Inf	1 vs 3	0.123252	1 vs 3	0.944444	0.821192	Dpf3:chr12:83205180-83205518:-, Dpf3:chr12:83213693-83214116:-, Dpf3:chr12:83269228-83269692:-	Dpf3	NA	NA	0.333866	NA	FALSE
1493	0.497379	0.644703	0.468085	0.40647	0.0616153	TRUE	0.250745	1 vs 2	0.123231	1 vs 2	-0.0638298	-0.18706	Sharpin:chr15:76346970-76347373:-, Sharpin:chr15:76347048-76347493:-	Sharpin	NA	NA	0.644703	NA	FALSE
1494	0.306347	NA	0.974359	0.912773	0.0615864	FALSE	1.28962	2 vs 1	0.123173	2 vs 1	0.948718	0.825545	Slc9a8:chr2:167474247-167474716:+, Slc9a8:chr2:167476590-167477016:+	Slc9a8	0.723655	NA	0.306347	0.8905	FALSE
1495	0.682003	0.705157	0.842857	0.796632	0.046225	TRUE	0.409319	1 vs 3	0.123168	1 vs 2	0.542857	0.419689	Csmd1:chr8:15892535-15892913:-, Csmd1:chr8:15892863-15893385:-, Csmd1:chr8:15894145-15894613:-	Csmd1	NA	NA	0.705157	NA	FALSE
1496	0.893222	NA	0.555556	0.54932	0.00623583	TRUE	Inf	1 vs 3	0.123016	1 vs 2	-0.555556	-0.678571	Abca8b:chr11:109932174-109932565:-, Abca8b:chr11:109932522-109932931:-, Abca8b:chr11:109932546-109933408:-, Abca8b:chr11:109934163-109934671:-	Abca8b	NA	NA	0.893222	NA	FALSE
1497	0.746246	NA	0.1875	0.12605	0.0614496	TRUE	0.470004	2 vs 1	0.122899	2 vs 1	-0.625	-0.747899	Lipt2:chr7:100160519-100160973:+, Lipt2:chr7:100160977-100161365:+	Lipt2	NA	NA	0.746246	NA	FALSE
1498	0.569907	0.755875	0.867647	0.806283	0.0613643	TRUE	0.649418	1 vs 3	0.122729	1 vs 3	0.735294	0.612565	Smpd3:chr8:106252542-106252885:-, Smpd3:chr8:106252629-106253183:-, Smpd3:chr8:106254533-106255478:-	Smpd3	NA	NA	0.755875	NA	FALSE
1499	0.429256	0.433557	0.531401	0.532285	-0.000884362	TRUE	0.965739	2 vs 5	0.122586	2 vs 5	0.0434783	-0.0791075	Zfp451:chr1:33761515-33761845:-, Zfp451:chr1:33761492-33762219:-, Zfp451:chr1:33792080-33792504:-, Zfp451:chr1:33796530-33796942:-, Zfp451:chr1:33797617-33798070:-, Zfp451:chr1:33798648-33799059:-, Zfp451:chr1:33801423-33801845:-	Zfp451	NA	NA	0.433557	NA	FALSE
1500	0.869757	0.559946	0.596154	0.579181	0.0169724	TRUE	0.479666	2 vs 3	0.122411	2 vs 3	0.487179	0.364769	Blzf1:chr1:164289799-164290223:-, Blzf1:chr1:164291135-164291486:-, Blzf1:chr1:164291207-164291790:-, Blzf1:chr1:164292055-164292495:-, Blzf1:chr1:164292331-164292434:-	Blzf1	NA	NA	0.869757	NA	FALSE
1501	0.819484	NA	0.5	0.438923	0.0610766	TRUE	0.245533	2 vs 1	0.122153	2 vs 1	0	-0.122153	Ano6:chr15:95974356-95974797:+, Ano6:chr15:95975087-95975535:+	Ano6	NA	NA	0.819484	NA	FALSE
1502	0.471168	0.512963	0.635135	0.590173	0.0449623	FALSE	0.303738	1 vs 2	0.122147	1 vs 2	0.108108	-0.0140389	Tenm1:chrX:42527866-42528232:-, Tenm1:chrX:42528672-42529070:-, Tenm1:chrX:42532363-42532755:-	Tenm1	0.844061	0.867881	0.512963	1	FALSE
1503	0.0232333	NA	0.047619	0.0139373	0.0336818	TRUE	#NAME?	1 vs 2	0.121951	2 vs 4	-0.857143	-0.979094	Fhad1:chr4:141889816-141890188:-, Fhad1:chr4:141890402-141890775:-, Fhad1:chr4:141890523-141890968:-, Fhad1:chr4:141916250-141916635:-	Fhad1	NA	NA	0.0232333	NA	FALSE
1504	0.0180973	0.0315164	0.769452	0.708555	0.0608979	FALSE	0.316848	1 vs 2	0.121796	1 vs 2	0.538905	0.417109	Pfdn6:chr17:33938911-33939212:-, Pfdn6:chr17:33939412-33939685:-	Pfdn6	0.177023	0.251301	0.0315164	0.353126	FALSE
1505	0.880302	NA	0.333333	0.326923	0.00641026	TRUE	#NAME?	2 vs 1	0.121795	3 vs 2	0.333333	0.211538	Ptprk:chr10:28595706-28596076:+, Ptprk:chr10:28596387-28596913:+, Ptprk:chr10:28596942-28597371:+	Ptprk	NA	NA	0.880302	NA	FALSE
1506	0.87714	NA	0.740741	0.711538	0.0292023	TRUE	Inf	1 vs 3	0.121795	1 vs 3	0.666667	0.544872	Gprin2:chr14:34185688-34186046:-, Gprin2:chr14:34187596-34188089:-, Gprin2:chr14:34188986-34189428:-, Gprin2:chr14:34192734-34193167:-	Gprin2	NA	NA	0.87714	NA	FALSE
1507	0.428488	0.548964	0.151515	0.136569	0.0149463	TRUE	-0.790311	3 vs 2	0.121759	2 vs 1	-0.575758	-0.697517	Nrd1:chr4:109060788-109061191:+, Nrd1:chr4:109061088-109061553:+, Nrd1:chr4:109061414-109061785:+	Nrd1	NA	NA	0.548964	NA	FALSE
1508	0.796753	NA	0.928571	0.867692	0.0608791	TRUE	0.684242	1 vs 2	0.121758	1 vs 2	0.857143	0.735385	Usp36:chr11:118259650-118260006:-, Usp36:chr11:118260779-118261210:-	Usp36	NA	NA	0.796753	NA	FALSE
1509	0.200415	0.648724	0.426357	0.365544	0.060813	FALSE	0.254651	1 vs 2	0.121626	1 vs 2	-0.147287	-0.268913	Sorbs1:chr19:40291996-40292403:-, Sorbs1:chr19:40294722-40295149:-	Sorbs1	0.627731	0.905027	0.648724	1	FALSE
1510	0.253805	0.111681	0.125	0.0642722	0.0607278	FALSE	0.732287	2 vs 1	0.121456	2 vs 1	-0.75	-0.871456	Trmu:chr15:85897001-85897442:+, Trmu:chr15:85898647-85899023:+	Trmu	0.671539	0.497638	0.253805	0.853175	FALSE
1511	0.533508	NA	1	0.944444	0.0555556	TRUE	Inf	1 vs 2	0.121447	1 vs 2	1	0.878553	Gosr1:chr11:76726598-76726954:-, Gosr1:chr11:76728353-76728783:-, Gosr1:chr11:76729517-76730246:-	Gosr1	NA	NA	0.533508	NA	FALSE
1512	0.27241	NA	0.942308	0.8816	0.0607077	FALSE	0.785538	1 vs 2	0.121415	1 vs 2	0.884615	0.7632	Mfsd14a:chr3:116631161-116631562:-, Mfsd14a:chr3:116631933-116632382:-	Mfsd14a	0.689414	NA	0.27241	0.864867	FALSE
1513	0.291734	0.3043	0.451087	0.39039	0.0606966	FALSE	1.13455	3 vs 2	0.121393	3 vs 1	-0.0978261	-0.219219	Ing1:chr8:11562058-11562503:+, Ing1:chr8:11562473-11563082:+, Ing1:chr8:11562867-11563277:+	Ing1	0.712709	0.743214	0.3043	0.8905	FALSE
1514	1	NA	1	0.939394	0.0606061	TRUE	Inf	2 vs 1	0.121212	2 vs 1	1	0.878788	Zfp568:chr7:30024710-30025141:+, Zfp568:chr7:30027877-30028282:+	Zfp568	NA	NA	1	NA	FALSE
1515	0.233533	0.179275	0.789855	0.729305	0.0605499	FALSE	1.38371	1 vs 2	0.1211	1 vs 3	0.57971	0.45861	Mlec:chr5:115142981-115143357:-, Mlec:chr5:115145041-115145435:-, Mlec:chr5:115147107-115147540:-	Mlec	0.656915	0.613305	0.233533	0.827096	FALSE
1516	0.455403	0.704711	0.804348	0.775432	0.028916	TRUE	1.0116	2 vs 3	0.120921	2 vs 3	0	-0.120921	Ero1a:chr14:45283037-45283582:-, Ero1a:chr14:45284268-45284677:-, Ero1a:chr14:45285856-45286175:-	Ero1a	NA	NA	0.704711	NA	FALSE
1517	0.346486	NA	1	0.93985	0.0601504	TRUE	Inf	1 vs 2	0.120301	1 vs 2	1	0.879699	Diaph1:chr18:37843601-37843961:-, Diaph1:chr18:37844393-37844785:-	Diaph1	NA	NA	0.346486	NA	FALSE
1518	1	NA	0.5	0.439863	0.0601375	TRUE	0.24172	2 vs 1	0.120275	2 vs 1	0	-0.120275	Map3k20:chr2:72407108-72407548:+, Map3k20:chr2:72442199-72442619:+	Map3k20	NA	NA	1	NA	FALSE
1519	0.358848	NA	0.930233	0.87013	0.0601027	FALSE	0.68816	2 vs 1	0.120205	2 vs 1	0.860465	0.74026	Baz2a:chr10:128126581-128127031:+, Baz2a:chr10:128128782-128129303:+	Baz2a	0.767847	NA	0.358848	0.932968	FALSE
1520	1	NA	1	0.94	0.06	TRUE	Inf	2 vs 1	0.12	2 vs 1	1	0.88	Rab37:chr11:115160549-115161000:+, Rab37:chr11:115161856-115162240:+	Rab37	NA	NA	1	NA	FALSE
1521	0.565193	NA	0.923077	0.863081	0.0599962	TRUE	0.64379	2 vs 1	0.119992	2 vs 1	0.846154	0.726161	Rabgef1:chr5:130213160-130213751:+, Rabgef1:chr5:130213959-130214342:+	Rabgef1	NA	NA	0.565193	NA	FALSE
1522	0.18022	NA	0.953846	0.893985	0.0598612	FALSE	0.896414	1 vs 2	0.119722	1 vs 2	0.907692	0.78797	Maneal:chr4:124855235-124855527:-, Maneal:chr4:124855551-124856055:-	Maneal	0.599595	NA	0.18022	0.760996	FALSE
1523	1	NA	1	0.940171	0.0598291	TRUE	Inf	2 vs 1	0.119658	2 vs 1	1	0.880342	Pcdhb3:chr18:37303214-37303941:+, Pcdhb3:chr18:37303585-37304032:+	Pcdhb3	NA	NA	1	NA	FALSE
1524	0.308842	NA	1	0.940171	0.0598291	TRUE	Inf	1 vs 2	0.119658	1 vs 2	1	0.880342	Fndc3a:chr14:72537946-72538311:-, Fndc3a:chr14:72538477-72538938:-	Fndc3a	NA	NA	0.308842	NA	FALSE
1525	1	NA	1	0.940171	0.0598291	TRUE	Inf	2 vs 1	0.119658	2 vs 1	1	0.880342	Hmgxb4:chr8:75030296-75030741:+, Hmgxb4:chr8:75031576-75031981:+	Hmgxb4	NA	NA	1	NA	FALSE
1526	0.565402	NA	0.926829	0.890351	0.0364784	FALSE	Inf	1 vs 3	0.119598	1 vs 2	0.707317	0.587719	Dixdc1:chr9:50662752-50663123:-, Dixdc1:chr9:50664151-50664621:-, Dixdc1:chr9:50676649-50677046:-	Dixdc1	0.892699	NA	0.565402	1	FALSE
1527	1	NA	0.6	0.54023	0.0597701	TRUE	0.244197	2 vs 1	0.11954	2 vs 1	0.2	0.0804598	Syngap1:chr17:26971984-26972371:+, Syngap1:chr17:26972201-26972437:+	Syngap1	NA	NA	1	NA	FALSE
1528	0.841974	NA	0.8	0.777984	0.0220161	TRUE	Inf	1 vs 3	0.119481	1 vs 6	0.6	0.480519	Zfp81:chr17:33329294-33329702:-, Zfp81:chr17:33330736-33331100:-, Zfp81:chr17:33330673-33331791:-, Zfp81:chr17:33331561-33332102:-, Zfp81:chr17:33332434-33332916:-, Zfp81:chr17:33333662-33333992:-, Zfp81:chr17:33333488-33334328:-, Zfp81:chr17:33333662-33334455:-	Zfp81	NA	NA	0.841974	NA	FALSE
1529	0.713111	NA	0.871795	0.8	0.0717949	TRUE	Inf	1 vs 3	0.119385	1 vs 4	0.615385	0.496	Platr25:chr13:62671749-62672079:-, Platr25:chr13:62671770-62672212:-, Platr25:chr13:62672146-62672744:-, Platr25:chr13:62672198-62672915:-	Platr25	NA	NA	0.713111	NA	FALSE
1530	0.910559	NA	0.909091	0.849421	0.0596701	TRUE	0.572519	1 vs 2	0.11934	1 vs 2	0.818182	0.698842	Ptpdc1:chr13:48577868-48578236:-, Ptpdc1:chr13:48579154-48579561:-	Ptpdc1	NA	NA	0.910559	NA	FALSE
1531	0.86186	NA	1	0.940351	0.0596491	TRUE	Inf	2 vs 1	0.119298	2 vs 1	1	0.880702	Ascc2:chr11:4682994-4683449:+, Ascc2:chr11:4685335-4685699:+	Ascc2	NA	NA	0.86186	NA	FALSE
1532	0.724305	NA	0.604167	0.621677	-0.0175102	TRUE	#NAME?	2 vs 1	0.119248	3 vs 2	0.8125	0.693252	Ttc37:chr13:76188354-76188737:+, Ttc37:chr13:76188769-76189214:+, Ttc37:chr13:76189505-76190000:+, Ttc37:chr13:76189940-76190325:+	Ttc37	NA	NA	0.724305	NA	FALSE
1533	0.106122	NA	0.135135	0.0755556	0.0595796	FALSE	0.648027	1 vs 2	0.119159	1 vs 2	-0.72973	-0.848889	Gfod2:chr8:105714125-105714277:-, Gfod2:chr8:105716059-105716480:-	Gfod2	0.466292	NA	0.106122	0.614061	FALSE
1534	0.764345	NA	1	0.940568	0.0594315	TRUE	Inf	2 vs 1	0.118863	2 vs 1	1	0.881137	Rbbp5:chr1:132504504-132504958:+, Rbbp5:chr1:132505262-132505717:+	Rbbp5	NA	NA	0.764345	NA	FALSE
1535	0.630715	0.685195	0.861111	0.825112	0.035999	FALSE	0.463359	1 vs 3	0.118834	1 vs 2	0.5	0.381166	Scn3a:chr2:65458196-65458628:-, Scn3a:chr2:65459662-65460110:-, Scn3a:chr2:65459916-65460406:-	Scn3a	0.924516	0.9197	0.685195	1	FALSE
1536	0.728843	0.473165	0.565217	0.505824	0.0593938	TRUE	0.239069	2 vs 1	0.118788	2 vs 1	0.130435	0.0116473	Iffo2:chr4:139616682-139617115:+, Iffo2:chr4:139619997-139620382:+	Iffo2	NA	NA	0.728843	NA	FALSE
1537	0.0424099	0.0294672	0.688506	0.62215	0.0663556	FALSE	0.514582	1 vs 4	0.118722	1 vs 4	0.434483	0.315761	Mkrn1:chr6:39397804-39398174:-, Mkrn1:chr6:39398955-39399368:-, Mkrn1:chr6:39400708-39401132:-, Mkrn1:chr6:39405487-39405912:-	Mkrn1	0.295312	0.242128	0.0424099	0.400538	FALSE
1538	1	NA	1	0.940711	0.0592885	TRUE	Inf	2 vs 1	0.118577	2 vs 1	1	0.881423	Htr2a:chr14:74706404-74706845:+, Htr2a:chr14:74709103-74709494:+	Htr2a	NA	NA	1	NA	FALSE
1539	0.663909	0.716192	0.5	0.447556	0.0524437	TRUE	0.655657	2 vs 4	0.118557	2 vs 3	-0.107143	-0.2257	Gm14410:chr2:177191440-177191700:-, Gm14410:chr2:177191956-177192157:-, Gm14410:chr2:177191943-177192508:-, Gm14410:chr2:177195331-177195618:-	Gm14410	NA	NA	0.716192	NA	FALSE
1540	1	NA	1	0.940741	0.0592593	TRUE	Inf	2 vs 1	0.118519	2 vs 1	1	0.881481	Sufu:chr19:46476560-46476995:+, Sufu:chr19:46488416-46488804:+	Sufu	NA	NA	1	NA	FALSE
1541	0.809461	0.902988	0.571429	0.505168	0.0662606	TRUE	0.843429	4 vs 1	0.118494	4 vs 1	0.0952381	-0.0232558	Sdk1:chr5:142211917-142212400:+, Sdk1:chr5:142212763-142213255:+, Sdk1:chr5:142213404-142213823:+, Sdk1:chr5:142215205-142215586:+	Sdk1	NA	NA	0.902988	NA	FALSE
1542	0.159513	0.0704571	0.915709	0.889977	0.0257319	FALSE	Inf	1 vs 2	0.118352	1 vs 2	0.885057	0.766705	Man1a2:chr3:100562205-100562567:-, Man1a2:chr3:100564211-100564650:-, Man1a2:chr3:100565371-100565794:-, Man1a2:chr3:100566089-100566568:-	Man1a2	0.57253	0.389528	0.159513	0.741092	FALSE
1543	0.0911204	0.178546	0.631944	0.585624	0.0463208	FALSE	0.635257	2 vs 3	0.11829	2 vs 3	-0.159722	-0.278013	Pik3r1:chr13:101680714-101681117:-, Pik3r1:chr13:101680970-101681488:-, Pik3r1:chr13:101683632-101684061:-	Pik3r1	0.436139	0.613305	0.178546	0.760067	FALSE
1544	0.517131	0.702577	0.25	0.190855	0.0591451	TRUE	0.345853	1 vs 2	0.11829	1 vs 2	-0.5	-0.61829	Ruvbl2:chr7:45421868-45422121:-, Ruvbl2:chr7:45421991-45422244:-	Ruvbl2	NA	NA	0.702577	NA	FALSE
1545	0.38016	NA	0.928571	0.869436	0.0591352	FALSE	0.668966	2 vs 1	0.11827	2 vs 1	0.857143	0.738872	Nfat5:chr8:107374082-107374516:+, Nfat5:chr8:107379109-107379524:+	Nfat5	0.776395	NA	0.38016	0.944652	FALSE
1546	0.198963	0.385217	0.544643	0.487627	0.0570155	FALSE	1.19018	1 vs 3	0.118268	2 vs 3	0.75	0.631732	Grpel2:chr18:61712424-61712800:-, Grpel2:chr18:61714937-61715410:-, Grpel2:chr18:61715384-61715945:-	Grpel2	0.625567	0.802967	0.385217	0.949559	FALSE
1547	0.834884	NA	0.333333	0.337838	-0.0045045	TRUE	#NAME?	1 vs 2	0.118243	3 vs 4	0.625	0.506757	Ctbp2:chr7:132984474-132984849:-, Ctbp2:chr7:132986926-132987402:-, Ctbp2:chr7:132987582-132987942:-, Ctbp2:chr7:132987545-132988287:-	Ctbp2	NA	NA	0.834884	NA	FALSE
1548	0.602097	0.272405	0.758065	0.73619	0.021874	FALSE	-0.338975	2 vs 1	0.118187	3 vs 2	0.225806	0.107619	Tmem128:chr5:38267614-38267924:+, Tmem128:chr5:38268984-38269257:+, Tmem128:chr5:38269226-38269674:+	Tmem128	0.91653	0.716837	0.602097	1	FALSE
1549	0.639186	NA	0.913043	0.854015	0.0590289	TRUE	0.584934	1 vs 2	0.118058	1 vs 2	0.826087	0.708029	Zkscan14:chr5:145194940-145195335:-, Zkscan14:chr5:145200889-145201336:-	Zkscan14	NA	NA	0.639186	NA	FALSE
1550	0.532079	0.464191	0.567901	0.557936	0.00996507	FALSE	-0.491823	2 vs 1	0.118042	3 vs 2	0.62963	0.511587	Atp2b3:chrX:73557830-73558263:+, Atp2b3:chrX:73570621-73571061:+, Atp2b3:chrX:73572799-73573352:+, Atp2b3:chrX:73575114-73575498:+	Atp2b3	0.877308	0.840776	0.532079	1	FALSE
1551	0.256862	0.702906	0.700422	0.629531	0.0708906	TRUE	1.04982	3 vs 2	0.117852	4 vs 2	0.531646	0.413793	Ptprz1:chr6:23003053-23003508:+, Ptprz1:chr6:23004276-23004741:+, Ptprz1:chr6:23051876-23052177:+, Ptprz1:chr6:23052523-23052916:+	Ptprz1	NA	NA	0.702906	NA	FALSE
1552	0.780866	0.897566	0.28	0.263514	0.0164865	TRUE	-0.380772	1 vs 2	0.117838	2 vs 3	-0.12	-0.237838	Parp8:chr13:116850835-116851192:-, Parp8:chr13:116851240-116851684:-, Parp8:chr13:116854864-116855278:-	Parp8	NA	NA	0.897566	NA	FALSE
1553	0.0976765	0.282071	0.325581	0.266708	0.0588735	FALSE	0.770327	1 vs 3	0.117747	1 vs 3	-0.348837	-0.466584	Cmc2:chr8:116888575-116889107:-, Cmc2:chr8:116889243-116889607:-, Cmc2:chr8:116889467-116889875:-	Cmc2	0.450108	0.725275	0.282071	0.87314	FALSE
1554	0.42545	0.313114	0.362637	0.344053	0.0185848	FALSE	1.07083	5 vs 1	0.117459	2 vs 1	0.615385	0.497925	Rhbdd2:chr5:135643184-135643801:+, Rhbdd2:chr5:135643762-135644209:+, Rhbdd2:chr5:135644144-135644560:+, Rhbdd2:chr5:135645895-135646409:+, Rhbdd2:chr5:135647433-135647931:+	Rhbdd2	0.808585	0.748401	0.42545	0.965686	FALSE
1555	0.410369	0.0559284	0.268182	0.225488	0.042694	FALSE	0.712219	4 vs 1	0.117406	3 vs 1	0.0454545	-0.0719512	Clmp:chr9:40782715-40783144:+, Clmp:chr9:40783658-40784087:+, Clmp:chr9:40784766-40785267:+, Clmp:chr9:40785048-40785297:+, Clmp:chr9:40784651-40785754:+, Clmp:chr9:40785262-40785588:+	Clmp	0.800622	0.342779	0.410369	0.964713	FALSE
1556	0.67216	0.8201	0.59127	0.527778	0.0634921	TRUE	1.25593	4 vs 2	0.117394	4 vs 2	-0.0238095	-0.141204	Taf1d:chr9:15311464-15311816:+, Taf1d:chr9:15311681-15312199:+, Taf1d:chr9:15312751-15312874:+, Taf1d:chr9:15313880-15314146:+, Taf1d:chr9:15314214-15314280:+, Taf1d:chr9:15315334-15315488:+, Taf1d:chr9:15316585-15316912:+	Taf1d	NA	NA	0.8201	NA	FALSE
1557	0.162526	NA	0.106383	0.0477032	0.0586798	FALSE	0.865647	1 vs 2	0.11736	1 vs 2	-0.787234	-0.904594	Rab26:chr17:24527240-24527613:-, Rab26:chr17:24529000-24529426:-	Rab26	0.578103	NA	0.162526	0.741185	FALSE
1558	0.513362	0.797766	0.424658	0.36602	0.0586374	FALSE	0.296487	3 vs 1	0.117275	3 vs 1	-0.150685	-0.26796	Fktn:chr4:53762487-53763044:+, Fktn:chr4:53762945-53763296:+, Fktn:chr4:53765394-53765785:+	Fktn	0.872741	0.952655	0.797766	1	FALSE
1559	0.0934814	0.0237636	0.678571	0.641941	0.03663	FALSE	Inf	1 vs 2	0.117216	1 vs 5	0.380952	0.263736	Ralgps2:chr1:156804165-156804533:-, Ralgps2:chr1:156807636-156808128:-, Ralgps2:chr1:156808006-156808524:-, Ralgps2:chr1:156808766-156809165:-, Ralgps2:chr1:156818814-156819265:-	Ralgps2	0.442287	0.212184	0.0934814	0.572158	FALSE
1560	0.126544	0.192351	0.820312	0.813636	0.00667614	FALSE	0.941284	2 vs 3	0.117216	2 vs 3	0.078125	-0.0390909	Cask:chrX:13517080-13517455:-, Cask:chrX:13520944-13521344:-, Cask:chrX:13521229-13521779:-	Cask	0.50891	0.623426	0.192351	0.77201	FALSE
1561	0.704272	NA	0.375	0.316498	0.0585017	TRUE	0.259086	2 vs 1	0.117003	2 vs 1	-0.25	-0.367003	Cacna1i:chr15:80397826-80398267:+, Cacna1i:chr15:80398068-80398292:+	Cacna1i	NA	NA	0.704272	NA	FALSE
1562	0.000763791	0.119069	0.5	0.498344	0.00165563	TRUE	2.61607	2 vs 1	0.116722	2 vs 1	-0.375	-0.491722	Npffr1:chr10:61628147-61628617:+, Npffr1:chr10:61628632-61628827:+, Npffr1:chr10:61629045-61629464:+	Npffr1	NA	NA	0.119069	NA	FALSE
1563	0.931777	NA	0.1	0.0416667	0.0583333	TRUE	0.93827	1 vs 2	0.116667	1 vs 2	-0.8	-0.916667	Zcchc8:chr5:123698258-123698636:-, Zcchc8:chr5:123699719-123700151:-	Zcchc8	NA	NA	0.931777	NA	FALSE
1564	0.779363	NA	0.142857	0.0845411	0.0583161	TRUE	0.590429	2 vs 1	0.116632	2 vs 1	-0.714286	-0.830918	Adssl1:chr12:112640935-112641388:+, Adssl1:chr12:112641800-112642260:+	Adssl1	NA	NA	0.779363	NA	FALSE
1565	0.849472	NA	0.62963	0.617111	0.0125188	TRUE	0.418452	1 vs 2	0.116565	1 vs 2	-0.444444	-0.56101	Gdf11:chr10:128881879-128882273:-, Gdf11:chr10:128882237-128882681:-, Gdf11:chr10:128882491-128883157:-, Gdf11:chr10:128883295-128883688:-	Gdf11	NA	NA	0.849472	NA	FALSE
1566	0.49088	NA	0.962963	0.90471	0.0582532	TRUE	1.00741	1 vs 2	0.116506	1 vs 2	0.925926	0.809419	Prickle2:chr6:92370886-92371275:-, Prickle2:chr6:92373684-92374197:-	Prickle2	NA	NA	0.49088	NA	FALSE
1567	0.125582	0.236648	0.272388	0.258105	0.0142829	TRUE	2.04205	2 vs 3	0.116317	2 vs 3	0.134328	0.0180115	Mtmr7:chr8:40548039-40548541:-, Mtmr7:chr8:40548205-40548731:-, Mtmr7:chr8:40549701-40550687:-, Mtmr7:chr8:40550132-40550498:-, Mtmr7:chr8:40551046-40551468:-	Mtmr7	NA	NA	0.236648	NA	FALSE
1568	0.550283	0.56246	0.633495	0.60048	0.0330148	FALSE	0.507002	5 vs 1	0.116279	5 vs 3	-0.135922	-0.252202	Igf1r:chr7:68226199-68226791:+, Igf1r:chr7:68226482-68226956:+, Igf1r:chr7:68231949-68232554:+, Igf1r:chr7:68232910-68233480:+, Igf1r:chr7:68233301-68233689:+	Igf1r	0.889653	0.89266	0.56246	1	FALSE
1569	0.695812	NA	0.217949	0.190476	0.0274725	TRUE	1.23474	2 vs 3	0.116252	2 vs 3	0.153846	0.037594	Nfatc2:chr2:168476410-168476778:-, Nfatc2:chr2:168518108-168518567:-, Nfatc2:chr2:168518565-168519716:-, Nfatc2:chr2:168519054-168519465:-	Nfatc2	NA	NA	0.695812	NA	FALSE
1570	0.378641	0.116773	0.576923	0.518861	0.0580624	FALSE	0.234676	1 vs 2	0.116125	1 vs 2	0.153846	0.0377213	Hbegf:chr18:36504927-36505315:-, Hbegf:chr18:36505957-36506446:-	Hbegf	0.776395	0.507531	0.378641	0.944133	FALSE
1571	0.666454	NA	0.583333	0.546032	0.0373016	TRUE	Inf	2 vs 1	0.115873	2 vs 1	0.833333	0.71746	Xlr3b:chrX:73201945-73202280:+, Xlr3b:chrX:73202600-73202822:+, Xlr3b:chrX:73202949-73203319:+	Xlr3b	NA	NA	0.666454	NA	FALSE
1572	0.77271	NA	0.744444	0.771064	-0.0266194	TRUE	#NAME?	2 vs 1	0.115839	4 vs 2	0.222222	0.106383	Zfp420:chr7:29875835-29876422:+, Zfp420:chr7:29876178-29876512:+, Zfp420:chr7:29876161-29876832:+, Zfp420:chr7:29876428-29876899:+, Zfp420:chr7:29876418-29877065:+, Zfp420:chr7:29876924-29877302:+	Zfp420	NA	NA	0.77271	NA	FALSE
1573	0.512974	NA	0.875	0.820896	0.0541045	TRUE	Inf	2 vs 1	0.115672	2 vs 1	0.25	0.134328	Katnbl1:chr2:112412459-112413058:+, Katnbl1:chr2:112412932-112413380:+, Katnbl1:chr2:112413853-112414277:+	Katnbl1	NA	NA	0.512974	NA	FALSE
1574	0.577471	NA	0.136364	0.0786517	0.057712	TRUE	0.614982	1 vs 2	0.115424	1 vs 2	-0.727273	-0.842697	Rexo1:chr10:80540914-80541292:-, Rexo1:chr10:80541592-80542041:-	Rexo1	NA	NA	0.577471	NA	FALSE
1575	0.65999	0.568876	0.775641	0.738492	0.0371494	FALSE	Inf	1 vs 4	0.115372	1 vs 3	0.25641	0.141038	Chd6:chr2:160946966-160947493:-, Chd6:chr2:160947374-160947836:-, Chd6:chr2:160947614-160948264:-, Chd6:chr2:160948771-160949272:-, Chd6:chr2:160949162-160949581:-	Chd6	0.935579	0.89266	0.65999	1	FALSE
1576	0.8224	NA	0.764706	0.707071	0.0576352	TRUE	0.297456	2 vs 1	0.11527	2 vs 1	0.529412	0.414141	Atl3:chr19:7538218-7538659:+, Atl3:chr19:7539288-7539688:+	Atl3	NA	NA	0.8224	NA	FALSE
1577	0.0214168	0.0604669	0.29	0.302693	-0.0126932	FALSE	-1.43099	4 vs 3	0.115166	3 vs 2	-0.112	-0.227166	Zranb1:chr7:132983756-132984234:+, Zranb1:chr7:132984176-132984599:+, Zranb1:chr7:132984635-132985099:+, Zranb1:chr7:132984996-132985500:+, Zranb1:chr7:132986010-132986438:+	Zranb1	0.198792	0.349042	0.0604669	0.471985	FALSE
1578	0.199601	0.017086	0.402778	0.38706	0.0157179	TRUE	Inf	1 vs 3	0.115141	6 vs 7	0.104167	-0.0109739	Syncrip:chr9:88449291-88449782:-, Syncrip:chr9:88449659-88450130:-, Syncrip:chr9:88450356-88450834:-, Syncrip:chr9:88452375-88452775:-, Syncrip:chr9:88452595-88453081:-, Syncrip:chr9:88453889-88454307:-, Syncrip:chr9:88455516-88455955:-	Syncrip	NA	NA	0.199601	NA	FALSE
1579	0.191022	NA	0.1875	0.129966	0.0575337	FALSE	0.434919	2 vs 1	0.115067	2 vs 1	-0.625	-0.740067	Btbd6:chr12:112978527-112978996:+, Btbd6:chr12:112979039-112979642:+	Btbd6	0.610725	NA	0.191022	0.771917	FALSE
1580	0.580635	NA	0.105263	0.0478088	0.0574544	TRUE	0.851491	2 vs 1	0.114909	2 vs 1	-0.789474	-0.904382	Cse1l:chr2:166945827-166946405:+, Cse1l:chr2:166947407-166947886:+	Cse1l	NA	NA	0.580635	NA	FALSE
1581	0.490368	0.682602	0.885246	0.827826	0.0574198	FALSE	0.504556	3 vs 1	0.11484	3 vs 1	0.770492	0.655652	Tle3:chr9:61417559-61417856:+, Tle3:chr9:61417611-61418491:+, Tle3:chr9:61418061-61418508:+	Tle3	0.859103	0.9197	0.682602	1	FALSE
1582	0.981353	NA	0.9	0.842593	0.0574074	TRUE	0.519578	1 vs 2	0.114815	1 vs 2	0.8	0.685185	1700017B05Rik:chr9:57253064-57253486:-, 1700017B05Rik:chr9:57253475-57254006:-	1700017B05Rik	NA	NA	0.981353	NA	FALSE
1583	0.126557	0.310643	0.218487	0.161117	0.0573699	FALSE	0.375434	2 vs 1	0.11474	2 vs 1	-0.563025	-0.677765	Timm22:chr11:76414255-76414564:+, Timm22:chr11:76415290-76415793:+	Timm22	0.50891	0.746176	0.310643	0.894549	FALSE
1584	0.486799	0.572068	0.628866	0.603032	0.0258336	FALSE	0.270221	3 vs 2	0.114716	3 vs 2	-0.113402	-0.228119	Ilf2:chr3:90487378-90487811:+, Ilf2:chr3:90487612-90487997:+, Ilf2:chr3:90487996-90488379:+	Ilf2	0.857113	0.89266	0.572068	1	FALSE
1585	0.571077	0.543971	0.206897	0.149573	0.0573239	TRUE	0.394222	1 vs 2	0.114648	1 vs 2	-0.586207	-0.700855	Hemk1:chr9:107327082-107327444:-, Hemk1:chr9:107327642-107328066:-	Hemk1	NA	NA	0.571077	NA	FALSE
1586	0.267659	0.278005	0.932692	0.875423	0.0572695	FALSE	1.5423	2 vs 1	0.114539	3 vs 1	0.865385	0.750846	Narf:chr11:121252759-121253218:+, Narf:chr11:121253449-121253781:+, Narf:chr11:121254181-121254597:+	Narf	0.686754	0.721712	0.278005	0.872913	FALSE
1587	0.0951048	0.063541	0.649083	0.620181	0.0289012	FALSE	2.35405	4 vs 3	0.114533	4 vs 3	0.201835	0.0873016	Lrrc58:chr16:37883354-37883545:+, Lrrc58:chr16:37883253-37883729:+, Lrrc58:chr16:37883738-37884376:+, Lrrc58:chr16:37883908-37884251:+, Lrrc58:chr16:37888444-37888858:+	Lrrc58	0.445003	0.360646	0.0951048	0.57675	FALSE
1588	0.187316	0.0351741	0.671141	0.613898	0.0572425	FALSE	0.249621	2 vs 1	0.114485	2 vs 1	0.342282	0.227797	Cnnm1:chr19:43495343-43495790:+, Cnnm1:chr19:43496764-43497240:+	Cnnm1	0.608124	0.264554	0.187316	0.768276	FALSE
1589	0.359689	0.492876	0.502817	0.455053	0.0477643	FALSE	0.829473	6 vs 4	0.114455	6 vs 1	0.119718	0.00526316	Nlgn3:chrX:101321030-101321262:+, Nlgn3:chrX:101322386-101322936:+, Nlgn3:chrX:101323503-101323984:+, Nlgn3:chrX:101323868-101324215:+, Nlgn3:chrX:101324822-101325276:+, Nlgn3:chrX:101325577-101325963:+	Nlgn3	0.768312	0.856877	0.492876	1	FALSE
1590	0.825551	NA	0.45614	0.428962	0.0271786	TRUE	#NAME?	4 vs 1	0.114323	3 vs 1	0.368421	0.254098	Mavs:chr2:131247622-131248079:+, Mavs:chr2:131249841-131250008:+, Mavs:chr2:131251105-131251281:+, Mavs:chr2:131252545-131252954:+	Mavs	NA	NA	0.825551	NA	FALSE
1591	1	NA	1	0.942857	0.0571429	TRUE	Inf	2 vs 1	0.114286	2 vs 1	1	0.885714	Ttll4:chr1:74697619-74698031:+, Ttll4:chr1:74701442-74701892:+	Ttll4	NA	NA	1	NA	FALSE
1592	0.342542	0.455284	0.414835	0.4126	0.00223516	TRUE	-1.46106	1 vs 3	0.11411	3 vs 7	-0.10989	-0.224	Nlgn1:chr3:25421799-25422156:-, Nlgn1:chr3:25423580-25424276:-, Nlgn1:chr3:25425699-25426106:-, Nlgn1:chr3:25426153-25426607:-, Nlgn1:chr3:25427973-25428346:-, Nlgn1:chr3:25429078-25429492:-, Nlgn1:chr3:25431755-25432212:-, Nlgn1:chr3:25432131-25432622:-, Nlgn1:chr3:25433220-25433663:-	Nlgn1	NA	NA	0.455284	NA	FALSE
1593	0.72822	0.861878	0.576087	0.541863	0.0342243	TRUE	0.900787	2 vs 5	0.114033	2 vs 3	0.0434783	-0.070555	Ttbk1:chr17:46440667-46440998:-, Ttbk1:chr17:46441622-46442049:-, Ttbk1:chr17:46442382-46442794:-, Ttbk1:chr17:46454084-46454478:-, Ttbk1:chr17:46454970-46455340:-	Ttbk1	NA	NA	0.861878	NA	FALSE
1594	0.728664	0.892341	0.535354	0.514856	0.0204975	TRUE	1.30462	6 vs 5	0.113868	6 vs 5	0.030303	-0.0835655	Frmd3:chr4:74187663-74187820:+, Frmd3:chr4:74188031-74188705:+, Frmd3:chr4:74188610-74189053:+, Frmd3:chr4:74188984-74189518:+, Frmd3:chr4:74189518-74189970:+, Frmd3:chr4:74192297-74192726:+, Frmd3:chr4:74201894-74202214:+	Frmd3	NA	NA	0.892341	NA	FALSE
1595	0.55354	0.794578	0.890625	0.833756	0.0568687	TRUE	1.06424	1 vs 3	0.113737	1 vs 3	0.78125	0.667513	Utp6:chr11:79933900-79934316:-, Utp6:chr11:79934742-79935169:-, Utp6:chr11:79935706-79936126:-	Utp6	NA	NA	0.794578	NA	FALSE
1596	0.768496	0.890255	0.79902	0.767778	0.0312418	TRUE	0.81093	2 vs 1	0.113638	5 vs 3	0.392157	0.278519	Tbl1xr1:chr3:22210410-22211019:+, Tbl1xr1:chr3:22211220-22211574:+, Tbl1xr1:chr3:22212360-22212779:+, Tbl1xr1:chr3:22214898-22215347:+, Tbl1xr1:chr3:22216203-22216594:+	Tbl1xr1	NA	NA	0.890255	NA	FALSE
1597	0.000436458	0.0190656	0.297092	0.240488	0.0566043	FALSE	0.288823	1 vs 2	0.113209	1 vs 2	-0.405815	-0.519024	Nrxn1:chr17:90033900-90034309:-, Nrxn1:chr17:90036826-90037270:-	Nrxn1	0.0118227	0.186739	0.0190656	0.261636	FALSE
1598	1	NA	1	0.943396	0.0566038	TRUE	Inf	1 vs 2	0.113208	1 vs 2	1	0.886792	Adam17:chr12:21323597-21324236:-, Adam17:chr12:21324540-21324969:-	Adam17	NA	NA	1	NA	FALSE
1599	0.356866	0.403189	0.489865	0.436475	0.0533904	FALSE	0.543838	1 vs 5	0.112833	3 vs 5	0.155405	0.0425721	Sorl1:chr9:41964709-41964925:-, Sorl1:chr9:41964762-41965076:-, Sorl1:chr9:41965020-41965330:-, Sorl1:chr9:41968114-41968870:-, Sorl1:chr9:41968493-41968731:-	Sorl1	0.765599	0.812343	0.403189	0.964713	FALSE
1600	0.813098	NA	0.6875	0.682927	0.00457317	TRUE	Inf	1 vs 3	0.112805	2 vs 3	0.625	0.512195	Zfp934:chr13:62486646-62487022:-, Zfp934:chr13:62516748-62517178:-, Zfp934:chr13:62517132-62517806:-	Zfp934	NA	NA	0.813098	NA	FALSE
1601	0.544214	NA	0.1	0.0436242	0.0563758	TRUE	0.890315	2 vs 1	0.112752	2 vs 1	-0.8	-0.912752	Pi4kb:chr3:95006224-95006676:+, Pi4kb:chr3:95006592-95006957:+	Pi4kb	NA	NA	0.544214	NA	FALSE
1602	0.699109	NA	0.904762	0.848387	0.0563748	TRUE	0.529285	2 vs 1	0.11275	2 vs 1	0.809524	0.696774	Pgap2:chr7:102237339-102237801:+, Pgap2:chr7:102238178-102238613:+	Pgap2	NA	NA	0.699109	NA	FALSE
1603	0.536354	0.743038	0.588235	0.531915	0.0563204	TRUE	0.228842	2 vs 1	0.112641	2 vs 1	0.176471	0.0638298	Bean1:chr8:104217867-104218307:+, Bean1:chr8:104218729-104219122:+	Bean1	NA	NA	0.743038	NA	FALSE
1604	1	NA	1	0.94382	0.0561798	TRUE	Inf	2 vs 1	0.11236	2 vs 1	1	0.88764	Atg4a:chrX:141163247-141164026:+, Atg4a:chrX:141163772-141164235:+	Atg4a	NA	NA	1	NA	FALSE
1605	0.797367	NA	0.833333	0.777273	0.0560606	TRUE	0.359595	2 vs 1	0.112121	2 vs 1	0.666667	0.554545	Mblac1:chr5:138194980-138195546:+, Mblac1:chr5:138195277-138195648:+	Mblac1	NA	NA	0.797367	NA	FALSE
1606	1	NA	1	0.944	0.056	TRUE	Inf	1 vs 2	0.112	1 vs 2	1	0.888	Mcf2:chrX:60055956-60056324:-, Mcf2:chrX:60056447-60056906:-	Mcf2	NA	NA	1	NA	FALSE
1607	0.742257	NA	0.888889	0.884615	0.0042735	TRUE	Inf	1 vs 2	0.111966	1 vs 3	0.888889	0.776923	Tug1:chr11:3643879-3644270:-, Tug1:chr11:3644185-3644819:-, Tug1:chr11:3646064-3646500:-, Tug1:chr11:3646233-3646825:-	Tug1	NA	NA	0.742257	NA	FALSE
1608	0.692922	NA	0.653333	0.668127	-0.0147932	TRUE	#NAME?	2 vs 1	0.111922	4 vs 3	0.333333	0.221411	Zfp160:chr17:21020470-21020959:+, Zfp160:chr17:21021247-21021671:+, Zfp160:chr17:21027515-21028108:+, Zfp160:chr17:21028367-21028952:+, Zfp160:chr17:21031353-21031688:+, Zfp160:chr17:21042644-21043070:+	Zfp160	NA	NA	0.692922	NA	FALSE
1609	0.311567	0.221421	0.632075	0.576165	0.0559106	FALSE	0.234082	2 vs 1	0.111821	2 vs 1	0.264151	0.15233	Gm7324:chr14:43714852-43715171:+, Gm7324:chr14:43715047-43715378:+	Gm7324	0.729356	0.658672	0.311567	0.895281	FALSE
1610	0.600554	NA	0.214286	0.158416	0.0558699	TRUE	0.37078	2 vs 1	0.11174	2 vs 1	-0.571429	-0.683168	Stard10:chr7:101345897-101346408:+, Stard10:chr7:101346217-101346638:+	Stard10	NA	NA	0.600554	NA	FALSE
1611	0.352725	0.497593	0.881356	0.82549	0.0558657	FALSE	0.451337	1 vs 2	0.111731	1 vs 2	0.762712	0.65098	Pom121:chr5:135376140-135376489:-, Pom121:chr5:135376718-135377199:-	Pom121	0.761705	0.859567	0.497593	1	FALSE
1612	0.165754	NA	0.949367	0.89374	0.0556274	FALSE	0.801671	1 vs 2	0.111255	1 vs 2	0.898734	0.787479	Nfs1:chr2:156123637-156124028:-, Nfs1:chr2:156141729-156142164:-	Nfs1	0.582207	NA	0.165754	0.744461	FALSE
1613	0.626272	NA	0.809524	0.768519	0.0410053	TRUE	1.335	2 vs 1	0.111111	2 vs 1	0.142857	0.031746	Magi2:chr5:20651256-20651728:+, Magi2:chr5:20702539-20703014:+, Magi2:chr5:20703325-20703794:+, Magi2:chr5:20704389-20704826:+	Magi2	NA	NA	0.626272	NA	FALSE
1614	1	NA	0.5	0.444444	0.0555556	TRUE	0.223144	2 vs 1	0.111111	2 vs 1	0	-0.111111	Gsap:chr5:21290791-21291237:+, Gsap:chr5:21291304-21291766:+	Gsap	NA	NA	1	NA	FALSE
1615	1	NA	1	0.944444	0.0555556	TRUE	Inf	1 vs 2	0.111111	1 vs 2	1	0.888889	Hps5:chr7:46760402-46760845:-, Hps5:chr7:46760897-46761353:-	Hps5	NA	NA	1	NA	FALSE
1616	0.0126325	0.0447925	0.0583804	0.0544846	0.00389581	FALSE	-1.85691	1 vs 3	0.111109	3 vs 4	-0.694915	-0.806024	Ciapin1:chr8:94817740-94818119:-, Ciapin1:chr8:94819771-94820184:-, Ciapin1:chr8:94821933-94822465:-, Ciapin1:chr8:94822499-94822935:-	Ciapin1	0.140266	0.30293	0.0447925	0.409626	FALSE
1617	0.326606	0.368141	0.423684	0.416401	0.00728363	FALSE	-0.474746	2 vs 3	0.111023	3 vs 4	0.378947	0.267925	Ppp3cb:chr14:20498763-20499182:-, Ppp3cb:chr14:20499591-20500586:-, Ppp3cb:chr14:20499964-20500393:-, Ppp3cb:chr14:20500725-20501151:-, Ppp3cb:chr14:20507620-20508042:-	Ppp3cb	0.742016	0.793602	0.368141	0.939383	FALSE
1618	0.608578	0.639455	0.418605	0.404334	0.0142706	TRUE	0.417513	1 vs 2	0.110994	1 vs 2	-0.27907	-0.390063	Abi1:chr2:22940062-22940392:-, Abi1:chr2:22940226-22940872:-, Abi1:chr2:22941177-22941595:-	Abi1	NA	NA	0.639455	NA	FALSE
1619	0.840646	NA	0.2	0.144509	0.0554913	TRUE	0.392042	2 vs 1	0.110983	2 vs 1	-0.6	-0.710983	Tmem120b:chr5:123116935-123117392:+, Tmem120b:chr5:123117846-123118267:+	Tmem120b	NA	NA	0.840646	NA	FALSE
1620	0.550413	NA	0.583333	0.545326	0.0380076	TRUE	Inf	2 vs 1	0.110954	2 vs 1	0.833333	0.72238	Elac2:chr11:65001025-65001628:+, Elac2:chr11:65001251-65001638:+, Elac2:chr11:65001663-65002205:+	Elac2	NA	NA	0.550413	NA	FALSE
1621	0.219159	0.338304	0.79661	0.741189	0.0554207	FALSE	0.313081	1 vs 2	0.110841	1 vs 2	0.59322	0.482379	Tmem230:chr2:132239445-132239867:-, Tmem230:chr2:132239902-132240386:-	Tmem230	0.65685	0.770722	0.338304	0.915585	FALSE
1622	0.323572	0.596117	0.810127	0.754805	0.0553217	FALSE	0.326428	1 vs 2	0.110643	1 vs 2	0.620253	0.50961	D5Ertd579e:chr5:36600485-36600845:-, D5Ertd579e:chr5:36671439-36671738:-	D5Ertd579e	0.741269	0.897482	0.596117	1	FALSE
1623	0.227364	0.372183	0.647059	0.621805	0.0252543	FALSE	0.880568	1 vs 2	0.110305	1 vs 2	0.576471	0.466165	Nalcn:chr14:123276592-123276987:-, Nalcn:chr14:123277368-123277839:-, Nalcn:chr14:123277847-123278273:-	Nalcn	0.656915	0.794293	0.372183	0.939383	FALSE
1624	0.390554	0.587507	0.430693	0.411496	0.0191967	FALSE	0.332306	2 vs 1	0.110067	2 vs 1	-0.108911	-0.218978	Gid8:chr2:180718086-180718611:+, Gid8:chr2:180718363-180718757:+, Gid8:chr2:180721215-180721655:+	Gid8	0.785047	0.893904	0.587507	1	FALSE
1625	0.811487	NA	0.9	0.849558	0.0504425	TRUE	0.550046	3 vs 2	0.109735	3 vs 2	0.8	0.690265	Gcnt2:chr13:40953433-40953804:+, Gcnt2:chr13:40959763-40960194:+, Gcnt2:chr13:40960516-40960892:+	Gcnt2	NA	NA	0.811487	NA	FALSE
1626	0.539136	0.602656	0.630769	0.609221	0.0215478	TRUE	1.17118	1 vs 3	0.109681	1 vs 2	-0.169231	-0.278912	Osbpl3:chr6:50293325-50293681:-, Osbpl3:chr6:50295129-50295572:-, Osbpl3:chr6:50295686-50296156:-, Osbpl3:chr6:50296748-50297166:-	Osbpl3	NA	NA	0.602656	NA	FALSE
1627	0.606172	0.722262	0.470588	0.449923	0.0206653	FALSE	0.430682	2 vs 3	0.10958	2 vs 3	0.705882	0.596302	Diablo:chr5:123511681-123511960:-, Diablo:chr5:123511735-123512362:-, Diablo:chr5:123515764-123516203:-	Diablo	0.91653	0.92894	0.722262	1	FALSE
1628	0.379821	0.560175	0.881818	0.867974	0.0138443	FALSE	-1.01592	2 vs 1	0.109566	3 vs 2	0.636364	0.526797	Mia2:chr12:59189705-59189879:+, Mia2:chr12:59189581-59190099:+, Mia2:chr12:59189825-59190202:+	Mia2	0.776395	0.89266	0.560175	1	FALSE
1629	0.84801	NA	0.2	0.145349	0.0546512	TRUE	0.385262	2 vs 1	0.109302	2 vs 1	-0.6	-0.709302	Zfp775:chr6:48621144-48621602:+, Zfp775:chr6:48622853-48623261:+	Zfp775	NA	NA	0.84801	NA	FALSE
1630	0.365283	0.375948	0.192308	0.137688	0.0546201	FALSE	0.399546	2 vs 1	0.10924	2 vs 1	-0.615385	-0.724625	Anapc2:chr2:25285224-25285673:+, Anapc2:chr2:25285588-25285916:+	Anapc2	0.772896	0.795	0.375948	0.939869	FALSE
1631	0.180546	0.214071	0.450658	0.428757	0.021901	FALSE	0.451844	3 vs 2	0.109173	3 vs 2	0.203947	0.0947744	Pde4a:chr9:21211209-21211670:+, Pde4a:chr9:21212425-21212888:+, Pde4a:chr9:21212865-21213248:+	Pde4a	0.599595	0.653301	0.214071	0.811823	FALSE
1632	0.371726	0.395159	0.854839	0.800283	0.0545554	FALSE	0.385001	1 vs 2	0.109111	1 vs 2	0.709677	0.600567	Chchd3:chr6:32792207-32792592:-, Chchd3:chr6:32792597-32792989:-	Chchd3	0.774253	0.80745	0.395159	0.957785	FALSE
1633	1	NA	0.857143	0.802632	0.0545113	TRUE	0.388936	1 vs 2	0.109023	1 vs 2	0.714286	0.605263	Ghr:chr15:3317706-3318116:-, Ghr:chr15:3327510-3327815:-	Ghr	NA	NA	1	NA	FALSE
1634	0.325685	0.477458	0.673267	0.618801	0.0544664	FALSE	0.238538	1 vs 2	0.108933	1 vs 2	0.346535	0.237602	Sbds:chr5:130245683-130246097:-, Sbds:chr5:130246059-130246524:-	Sbds	0.741286	0.848319	0.477458	0.995868	FALSE
1635	1	NA	1	0.945545	0.0544554	TRUE	Inf	2 vs 1	0.108911	2 vs 1	1	0.891089	Scrt2:chr2:152093878-152094502:+, Scrt2:chr2:152095436-152095802:+	Scrt2	NA	NA	1	NA	FALSE
1636	0.652693	0.839053	0.792208	0.74005	0.052158	FALSE	0.392758	4 vs 1	0.108887	4 vs 1	0.545455	0.436567	Ppm1h:chr10:122921590-122921979:+, Ppm1h:chr10:122941164-122941672:+, Ppm1h:chr10:122942155-122942588:+, Ppm1h:chr10:122945374-122945797:+	Ppm1h	0.934236	0.959888	0.839053	1	FALSE
1637	0.669998	0.820571	0.709677	0.655238	0.0544393	TRUE	0.251673	2 vs 1	0.108879	2 vs 1	0.419355	0.310476	Clcc1:chr3:108676882-108677025:+, Clcc1:chr3:108678460-108678840:+	Clcc1	NA	NA	0.820571	NA	FALSE
1638	0.379363	0.67318	0.893443	0.843448	0.0499943	FALSE	1.14154	1 vs 3	0.108468	1 vs 2	0.622951	0.514483	Klf12:chr14:99866161-99866543:-, Klf12:chr14:99870570-99871028:-, Klf12:chr14:99872109-99872542:-	Klf12	0.776395	0.915267	0.67318	1	FALSE
1639	0.266423	0.351727	0.268041	0.213852	0.0541889	FALSE	0.493212	1 vs 3	0.108378	1 vs 3	-0.463918	-0.572295	Rchy1:chr5:91947956-91948337:-, Rchy1:chr5:91948888-91949313:-, Rchy1:chr5:91949211-91949676:-	Rchy1	0.686393	0.777868	0.351727	0.925231	FALSE
1640	0.681292	0.773256	0.348837	0.319082	0.0297548	TRUE	1.02207	1 vs 3	0.108349	1 vs 3	0.0697674	-0.0385819	Zfyve9:chr4:108634120-108634465:-, Zfyve9:chr4:108637415-108637819:-, Zfyve9:chr4:108637740-108638235:-, Zfyve9:chr4:108638511-108638876:-, Zfyve9:chr4:108638739-108639243:-	Zfyve9	NA	NA	0.773256	NA	FALSE
1641	0.60278	0.420261	0.777778	0.723701	0.0540769	TRUE	0.289869	2 vs 1	0.108154	2 vs 1	0.555556	0.447402	Cdc34:chr10:79687771-79688139:+, Cdc34:chr10:79688018-79688443:+	Cdc34	NA	NA	0.60278	NA	FALSE
1642	1	NA	1	0.945946	0.0540541	TRUE	Inf	2 vs 1	0.108108	2 vs 1	1	0.891892	Ccser1:chr6:62380906-62381314:+, Ccser1:chr6:62382494-62382868:+	Ccser1	NA	NA	1	NA	FALSE
1643	1	NA	1	0.945946	0.0540541	TRUE	Inf	2 vs 1	0.108108	2 vs 1	1	0.891892	Rbm20:chr19:53864117-53864528:+, Rbm20:chr19:53866711-53867081:+	Rbm20	NA	NA	1	NA	FALSE
1644	1	NA	1	0.945946	0.0540541	TRUE	Inf	2 vs 1	0.108108	2 vs 1	1	0.891892	Vcl:chr14:21031553-21031963:+, Vcl:chr14:21033271-21033724:+	Vcl	NA	NA	1	NA	FALSE
1645	0.727681	NA	0.227273	0.173285	0.0539875	TRUE	0.338746	2 vs 1	0.107975	2 vs 1	-0.545455	-0.65343	Pigz:chr16:31942380-31942633:+, Pigz:chr16:31945624-31946082:+	Pigz	NA	NA	0.727681	NA	FALSE
1646	0.563895	0.784179	0.638298	0.584314	0.0539841	TRUE	0.227477	1 vs 2	0.107968	1 vs 2	0.276596	0.168627	Pias4:chr10:81153260-81153632:-, Pias4:chr10:81153916-81154352:-	Pias4	NA	NA	0.784179	NA	FALSE
1647	0.403292	0.804314	0.387097	0.373554	0.0135431	TRUE	0.747524	2 vs 3	0.107918	2 vs 3	-0.419355	-0.527273	Gpr89:chr3:96868222-96868639:-, Gpr89:chr3:96870609-96871069:-, Gpr89:chr3:96871014-96871483:-	Gpr89	NA	NA	0.804314	NA	FALSE
1648	0.510504	NA	0.5	0.446053	0.0539474	TRUE	0.970779	1 vs 3	0.107895	1 vs 3	0	-0.107895	Sos2:chr12:69583439-69584331:-, Sos2:chr12:69583738-69584100:-, Sos2:chr12:69584795-69585196:-	Sos2	NA	NA	0.510504	NA	FALSE
1649	0.152257	0.297558	0.261538	0.235224	0.0263144	TRUE	1.94788	5 vs 3	0.107824	5 vs 3	0.123077	0.0152526	Abhd6:chr14:8055448-8055962:+, Abhd6:chr14:8056314-8056855:+, Abhd6:chr14:8061100-8061583:+, Abhd6:chr14:8061221-8061652:+, Abhd6:chr14:8061415-8061710:+	Abhd6	NA	NA	0.297558	NA	FALSE
1650	0.684109	NA	0.952381	0.898477	0.0539038	TRUE	0.815315	1 vs 2	0.107808	1 vs 2	0.904762	0.796954	4931406C07Rik:chr9:15283284-15283709:-, 4931406C07Rik:chr9:15284054-15284481:-	4931406C07Rik	NA	NA	0.684109	NA	FALSE
1651	0.198097	0.304846	0.423611	0.405871	0.01774	TRUE	1.83962	4 vs 5	0.107734	1 vs 8	0.0694444	-0.0382897	Rab21:chr10:115287052-115287413:-, Rab21:chr10:115287253-115287661:-, Rab21:chr10:115287481-115287915:-, Rab21:chr10:115287814-115288080:-, Rab21:chr10:115287989-115288486:-, Rab21:chr10:115289290-115289493:-, Rab21:chr10:115289253-115289757:-, Rab21:chr10:115289802-115290219:-, Rab21:chr10:115290033-115290635:-	Rab21	NA	NA	0.304846	NA	FALSE
1652	5.05554e-39	5.24219e-25	0.428086	0.410834	0.0172523	FALSE	1.23773	3 vs 2	0.107627	3 vs 2	-0.324462	-0.432089	Rbx1:chr15:81470951-81471056:+, Rbx1:chr15:81475025-81475252:+, Rbx1:chr15:81475271-81475856:+, Rbx1:chr15:81475981-81476369:+	Rbx1	3.11548e-36	3.70623e-22	5.24219e-25	4.30733e-22	FALSE
1653	0.682938	NA	0.419355	0.365591	0.0537634	TRUE	0.225755	1 vs 2	0.107527	1 vs 2	-0.16129	-0.268817	Ftsj1:chrX:8238484-8238661:-, Ftsj1:chrX:8240362-8240787:-	Ftsj1	NA	NA	0.682938	NA	FALSE
1654	0.560086	NA	0.777027	0.785498	-0.00847146	TRUE	#NAME?	2 vs 1	0.107496	5 vs 4	0.459459	0.351964	Mboat2:chr12:24959084-24959712:+, Mboat2:chr12:24959399-24959667:+, Mboat2:chr12:24959392-24959899:+, Mboat2:chr12:24959882-24960366:+, Mboat2:chr12:24964091-24964397:+	Mboat2	NA	NA	0.560086	NA	FALSE
1655	0.186955	NA	0.515152	0.503925	0.0112261	FALSE	0.960591	2 vs 3	0.107443	2 vs 3	0.878788	0.771344	Dkk3:chr7:112114798-112115225:-, Dkk3:chr7:112115960-112116386:-, Dkk3:chr7:112116954-112117389:-	Dkk3	0.608124	NA	0.186955	0.768276	FALSE
1656	0.190956	0.318979	0.138889	0.08519	0.0536988	FALSE	0.549283	1 vs 2	0.107398	1 vs 2	-0.722222	-0.82962	Exosc1:chr19:41922926-41923363:-, Exosc1:chr19:41923460-41924037:-	Exosc1	0.610725	0.753401	0.318979	0.900094	FALSE
1657	0.290957	0.729664	0.557692	0.510753	0.0469396	FALSE	0.871839	1 vs 3	0.107379	1 vs 2	-0.596154	-0.703533	Uxs1:chr1:43746400-43746986:-, Uxs1:chr1:43749436-43749963:-, Uxs1:chr1:43749759-43750286:-	Uxs1	0.712224	0.930737	0.729664	1	FALSE
1658	0.314062	0.0921608	0.472727	0.419089	0.0536379	FALSE	0.217313	1 vs 2	0.107276	1 vs 2	-0.0545455	-0.161821	Chd8:chr14:52198103-52198483:-, Chd8:chr14:52198394-52198851:-	Chd8	0.731022	0.450399	0.314062	0.895862	FALSE
1659	0.307664	0.34504	0.569565	0.541333	0.0282326	FALSE	0.361128	1 vs 2	0.107232	1 vs 2	-0.486957	-0.594188	Cdh2:chr18:16588841-16589204:-, Cdh2:chr18:16588997-16589520:-, Cdh2:chr18:16589608-16590136:-	Cdh2	0.723655	0.775245	0.34504	0.920944	FALSE
1660	0.472062	NA	1	0.946387	0.0536131	TRUE	Inf	1 vs 2	0.107226	1 vs 2	1	0.892774	Tusc1:chr4:93334103-93334472:-, Tusc1:chr4:93334066-93334726:-	Tusc1	NA	NA	0.472062	NA	FALSE
1661	0.227803	0.237823	0.335616	0.28208	0.0535368	TRUE	0.697602	1 vs 3	0.107074	1 vs 3	-0.328767	-0.435841	Zfp251:chr15:76851278-76851613:-, Zfp251:chr15:76851540-76851990:-, Zfp251:chr15:76852091-76852538:-	Zfp251	NA	NA	0.237823	NA	FALSE
1662	0.678352	0.632971	0.705882	0.708602	-0.0027198	TRUE	-0.679902	3 vs 4	0.107021	2 vs 3	0.294118	0.187097	Ankrd12:chr17:65965691-65966045:-, Ankrd12:chr17:65967442-65967869:-, Ankrd12:chr17:65967979-65968523:-, Ankrd12:chr17:65968984-65969473:-	Ankrd12	NA	NA	0.678352	NA	FALSE
1663	0.841677	NA	0.690476	0.674863	0.0156128	TRUE	-0.483174	2 vs 3	0.106948	1 vs 2	-0.0952381	-0.202186	Cntn5:chr9:9658783-9659144:-, Cntn5:chr9:9660845-9661249:-, Cntn5:chr9:9660967-9661501:-	Cntn5	NA	NA	0.841677	NA	FALSE
1664	0.842519	NA	0.69403	0.678571	0.0154584	TRUE	#NAME?	2 vs 1	0.10661	3 vs 2	-0.179104	-0.285714	Crispld2:chr8:120050530-120051005:+, Crispld2:chr8:120051161-120051659:+, Crispld2:chr8:120052433-120052794:+	Crispld2	NA	NA	0.842519	NA	FALSE
1665	0.698658	NA	1	0.946809	0.0531915	TRUE	Inf	1 vs 2	0.106383	1 vs 2	1	0.893617	Mknk2:chr10:80665264-80665691:-, Mknk2:chr10:80665828-80666266:-	Mknk2	NA	NA	0.698658	NA	FALSE
1666	1	NA	0.25	0.196911	0.0530888	TRUE	0.3071	1 vs 2	0.106178	1 vs 2	-0.5	-0.606178	H2-T22:chr17:36037128-36037530:-, H2-T22:chr17:36038360-36038758:-	H2-T22	NA	NA	1	NA	FALSE
1667	0.00203681	0.0110761	0.816541	0.7635	0.0530414	FALSE	0.321123	2 vs 1	0.106083	2 vs 1	0.633083	0.527	Paip2:chr18:35616059-35616581:+, Paip2:chr18:35616788-35617233:+	Paip2	0.0395334	0.136049	0.0110761	0.197928	FALSE
1668	0.68652	0.543427	0.833333	0.782497	0.0508366	TRUE	Inf	1 vs 4	0.106017	1 vs 4	0.708333	0.602317	Tlcd5:chr9:43108650-43109032:-, Tlcd5:chr9:43109085-43109567:-, Tlcd5:chr9:43109660-43110176:-, Tlcd5:chr9:43110938-43111354:-	Tlcd5	NA	NA	0.68652	NA	FALSE
1669	0.903705	NA	0.611111	0.592308	0.0188034	TRUE	0.510826	3 vs 2	0.105983	3 vs 2	0.444444	0.338462	Fbln7:chr2:128895359-128895866:+, Fbln7:chr2:128895788-128896299:+, Fbln7:chr2:128896615-128897050:+	Fbln7	NA	NA	0.903705	NA	FALSE
1670	0.00895813	NA	0.117949	0.0649627	0.052986	FALSE	0.654772	1 vs 2	0.105972	1 vs 2	-0.764103	-0.870075	Fbxw2:chr2:34801694-34801947:-, Fbxw2:chr2:34805280-34805730:-	Fbxw2	0.10986	NA	0.00895813	0.172514	FALSE
1671	0.602092	0.821944	0.857143	0.804209	0.0529337	FALSE	0.404223	3 vs 1	0.105867	3 vs 1	0.714286	0.608418	Dmac2l:chr12:69743674-69743783:+, Dmac2l:chr12:69743590-69744135:+, Dmac2l:chr12:69744258-69744717:+	Dmac2l	0.91653	0.957328	0.821944	1	FALSE
1672	0.653969	0.730669	0.884615	0.831837	0.0527786	TRUE	0.438181	1 vs 2	0.105557	1 vs 2	0.769231	0.663673	Ptprt:chr2:161521988-161522350:-, Ptprt:chr2:161527461-161527860:-	Ptprt	NA	NA	0.730669	NA	FALSE
1673	0.300408	0.304121	0.558333	0.505692	0.0526411	FALSE	0.211631	1 vs 2	0.105282	1 vs 2	0.116667	0.0113845	Dusp8:chr7:142079487-142079861:-, Dusp8:chr7:142081446-142081861:-	Dusp8	0.720964	0.743214	0.304121	0.8905	FALSE
1674	1	NA	1	0.947368	0.0526316	TRUE	Inf	2 vs 1	0.105263	2 vs 1	1	0.894737	Rin2:chr2:145886625-145887381:+, Rin2:chr2:145887224-145887655:+	Rin2	NA	NA	1	NA	FALSE
1675	1	NA	1	0.947368	0.0526316	TRUE	Inf	2 vs 1	0.105263	2 vs 1	1	0.894737	Slc25a24:chr3:109166490-109166898:+, Slc25a24:chr3:109168056-109168469:+	Slc25a24	NA	NA	1	NA	FALSE
1676	0.897345	0.631932	0.6	0.547414	0.0525862	TRUE	0.215238	1 vs 2	0.105172	1 vs 2	0.2	0.0948276	Ezr:chr17:6738083-6738991:-, Ezr:chr17:6738417-6739018:-	Ezr	NA	NA	0.897345	NA	FALSE
1677	0.296649	0.482519	0.833333	0.780866	0.0524671	FALSE	0.338717	2 vs 1	0.104934	2 vs 1	0.666667	0.561732	Tspan2:chr3:102770831-102771320:+, Tspan2:chr3:102771863-102772270:+	Tspan2	0.71831	0.849101	0.482519	0.995868	FALSE
1678	0.556728	0.147252	0.351695	0.332541	0.0191539	TRUE	-1.52147	1 vs 4	0.104874	2 vs 5	-0.101695	-0.206569	Hspa13:chr16:75754620-75755213:-, Hspa13:chr16:75755120-75755584:-, Hspa13:chr16:75756480-75757021:-, Hspa13:chr16:75756935-75757465:-, Hspa13:chr16:75757533-75758008:-	Hspa13	NA	NA	0.556728	NA	FALSE
1679	0.721549	0.856134	0.392857	0.340483	0.0523746	TRUE	0.225826	2 vs 1	0.104749	2 vs 1	-0.214286	-0.319035	Nubp1:chr16:10423164-10423553:+, Nubp1:chr16:10424039-10424481:+	Nubp1	NA	NA	0.856134	NA	FALSE
1680	0.375532	0.513936	0.913043	0.860681	0.0523624	FALSE	0.794684	3 vs 1	0.104725	3 vs 1	0.826087	0.721362	Fgfr1op2:chr6:146592545-146592865:+, Fgfr1op2:chr6:146597371-146597793:+, Fgfr1op2:chr6:146598804-146599198:+	Fgfr1op2	0.774253	0.867881	0.513936	1	FALSE
1681	0.135809	0.0557482	0.900763	0.848665	0.0520987	FALSE	0.481569	1 vs 2	0.104197	1 vs 2	0.801527	0.697329	Cnot7:chr8:40492538-40492912:-, Cnot7:chr8:40492842-40493488:-	Cnot7	0.529244	0.34273	0.135809	0.70086	FALSE
1682	0.415089	0.386214	0.92	0.867925	0.0520755	FALSE	0.559616	2 vs 1	0.104151	2 vs 1	0.84	0.735849	Cmpk2:chr12:26478858-26479491:+, Cmpk2:chr12:26479439-26479880:+	Cmpk2	0.803315	0.802967	0.415089	0.964713	FALSE
1683	0.188725	0.277671	0.892857	0.840782	0.052075	FALSE	0.456205	2 vs 1	0.10415	2 vs 1	0.785714	0.681564	Ogt:chrX:101682440-101683463:+, Ogt:chrX:101683956-101684351:+	Ogt	0.608124	0.721712	0.277671	0.872913	FALSE
1684	0.157948	0.180724	0.608808	0.55677	0.0520379	FALSE	0.406683	3 vs 1	0.104076	3 vs 1	0.217617	0.113541	Msl1:chr11:98800670-98801108:+, Msl1:chr11:98806032-98806488:+, Msl1:chr11:98807476-98807859:+	Msl1	0.570731	0.613305	0.180724	0.761512	FALSE
1685	0.103825	0.282261	0.161148	0.135747	0.0254013	FALSE	0.380404	2 vs 1	0.104045	2 vs 1	-0.513245	-0.61729	Serbp1:chr6:67283849-67284039:+, Serbp1:chr6:67283960-67284335:+, Serbp1:chr6:67285551-67286025:+, Serbp1:chr6:67286023-67286483:+	Serbp1	0.462801	0.725275	0.282261	0.87314	FALSE
1686	0.325424	0.433695	0.760417	0.708414	0.0520027	FALSE	0.267272	1 vs 2	0.104005	1 vs 2	0.520833	0.416828	Kpnb1:chr11:97159710-97160069:-, Kpnb1:chr11:97161459-97161918:-	Kpnb1	0.741286	0.82659	0.433695	0.970108	FALSE
1687	0.82537	0.906856	0.34375	0.326296	0.0174544	TRUE	0.583948	3 vs 2	0.103947	3 vs 1	-0.09375	-0.197697	Mmut:chr17:40960516-40960931:+, Mmut:chr17:40960810-40961314:+, Mmut:chr17:40961267-40961699:+, Mmut:chr17:40961584-40962062:+	Mmut	NA	NA	0.906856	NA	FALSE
1688	0.112307	0.236416	0.846847	0.84038	0.0064668	FALSE	-0.940344	2 vs 1	0.103944	3 vs 2	0.54955	0.445606	Sppl3:chr5:115097316-115097788:+, Sppl3:chr5:115097860-115098326:+, Sppl3:chr5:115098416-115098790:+	Sppl3	0.481457	0.677619	0.236416	0.831334	FALSE
1689	0.176551	0.34919	0.49537	0.486598	0.00877193	TRUE	0.852964	1 vs 3	0.103801	1 vs 3	-0.236111	-0.339912	Ahsa2:chr11:23488475-23488931:-, Ahsa2:chr11:23489700-23490053:-, Ahsa2:chr11:23489667-23490770:-, Ahsa2:chr11:23490474-23490641:-	Ahsa2	NA	NA	0.34919	NA	FALSE
1690	0.715043	0.55457	0.289474	0.237633	0.0518412	TRUE	0.343178	3 vs 1	0.103682	3 vs 1	-0.421053	-0.524735	Coq4:chr2:29796592-29797059:+, Coq4:chr2:29797092-29797655:+, Coq4:chr2:29797659-29797935:+	Coq4	NA	NA	0.715043	NA	FALSE
1691	0.577967	0.714586	0.336735	0.285022	0.0517124	TRUE	1.37055	7 vs 4	0.10365	7 vs 1	-0.130952	-0.234602	Pnpla8:chr12:44311638-44312259:+, Pnpla8:chr12:44311969-44312306:+, Pnpla8:chr12:44312128-44312523:+, Pnpla8:chr12:44311954-44312791:+, Pnpla8:chr12:44312958-44313489:+, Pnpla8:chr12:44313695-44314118:+, Pnpla8:chr12:44315535-44315992:+, Pnpla8:chr12:44316028-44316655:+	Pnpla8	NA	NA	0.714586	NA	FALSE
1692	0.0723853	0.155214	0.475703	0.423985	0.0517183	FALSE	0.335842	2 vs 1	0.103437	3 vs 1	-0.0485934	-0.15203	Scn2a:chr2:65765370-65765808:+, Scn2a:chr2:65766738-65767447:+, Scn2a:chr2:65767094-65767447:+	Scn2a	0.392959	0.583702	0.155214	0.738613	FALSE
1693	0.890765	NA	0.757812	0.714506	0.0433063	TRUE	0.979322	1 vs 4	0.103395	1 vs 4	0.375	0.271605	Prxl2c:chr13:64289795-64290167:-, Prxl2c:chr13:64291120-64291408:-, Prxl2c:chr13:64291111-64291653:-, Prxl2c:chr13:64291811-64292077:-, Prxl2c:chr13:64291683-64292339:-	Prxl2c	NA	NA	0.890765	NA	FALSE
1694	0.686891	NA	0.4	0.366667	0.0333333	TRUE	#NAME?	3 vs 1	0.103333	4 vs 3	0.133333	0.03	A430033K04Rik:chr5:138639958-138640318:+, A430033K04Rik:chr5:138648366-138648846:+, A430033K04Rik:chr5:138648784-138649277:+, A430033K04Rik:chr5:138652026-138652415:+	A430033K04Rik	NA	NA	0.686891	NA	FALSE
1695	0.0964339	0.215949	0.603774	0.582478	0.0212951	FALSE	-1.3401	3 vs 5	0.103091	1 vs 3	0.100629	-0.00246204	Mrpl49:chr19:6053615-6053964:-, Mrpl49:chr19:6053822-6054263:-, Mrpl49:chr19:6054115-6054647:-, Mrpl49:chr19:6054627-6055035:-, Mrpl49:chr19:6055020-6055203:-	Mrpl49	0.447212	0.6562	0.215949	0.817686	FALSE
1696	0.696293	0.664519	0.354839	0.311881	0.0429575	TRUE	0.602588	1 vs 3	0.103034	2 vs 3	0.225806	0.122772	Nelfa:chr5:33897891-33898242:-, Nelfa:chr5:33898130-33898522:-, Nelfa:chr5:33898334-33898833:-	Nelfa	NA	NA	0.696293	NA	FALSE
1697	0.831859	0.851308	0.583333	0.544601	0.0387324	TRUE	0.624154	1 vs 3	0.102993	2 vs 3	0.6875	0.584507	Lsm14a:chr7:34344142-34344519:-, Lsm14a:chr7:34344606-34345055:-, Lsm14a:chr7:34344840-34345266:-, Lsm14a:chr7:34345156-34345637:-	Lsm14a	NA	NA	0.851308	NA	FALSE
1698	0.285785	0.206693	0.487952	0.471331	0.0166207	FALSE	0.548268	3 vs 2	0.102948	3 vs 2	-0.614458	-0.717406	Ccpg1:chr9:73013536-73013995:+, Ccpg1:chr9:73015596-73016065:+, Ccpg1:chr9:73015978-73016384:+	Ccpg1	0.704459	0.643774	0.285785	0.875104	FALSE
1699	1	NA	1	0.948529	0.0514706	TRUE	Inf	1 vs 2	0.102941	1 vs 2	1	0.897059	Zkscan2:chr7:123475384-123475749:-, Zkscan2:chr7:123479505-123479985:-	Zkscan2	NA	NA	1	NA	FALSE
1700	0.619262	0.260039	0.425714	0.388041	0.0376736	TRUE	1.56862	1 vs 2	0.102908	1 vs 2	0.242857	0.139949	Fbxl17:chr17:63045948-63046338:-, Fbxl17:chr17:63050490-63050916:-, Fbxl17:chr17:63052300-63052712:-, Fbxl17:chr17:63053802-63054266:-, Fbxl17:chr17:63057435-63057899:-, Fbxl17:chr17:63059406-63059829:-	Fbxl17	NA	NA	0.619262	NA	FALSE
1701	0.524635	NA	0.5	0.477778	0.0222222	TRUE	1.03692	3 vs 4	0.102857	3 vs 4	-0.357143	-0.46	Cwc25:chr11:97745470-97745918:-, Cwc25:chr11:97745470-97746264:-, Cwc25:chr11:97746693-97747201:-, Cwc25:chr11:97756168-97756643:-	Cwc25	NA	NA	0.524635	NA	FALSE
1702	1	NA	1	0.948718	0.0512821	TRUE	Inf	1 vs 2	0.102564	1 vs 2	1	0.897436	Shc4:chr2:125627436-125627828:-, Shc4:chr2:125628144-125628614:-	Shc4	NA	NA	1	NA	FALSE
1703	0.427115	NA	0.655172	0.603896	0.0512763	TRUE	Inf	2 vs 1	0.102553	3 vs 1	0.310345	0.207792	Plxna3:chrX:74343523-74343991:+, Plxna3:chrX:74344082-74344616:+, Plxna3:chrX:74344381-74344694:+	Plxna3	NA	NA	0.427115	NA	FALSE
1704	0.382497	0.625541	0.336842	0.332893	0.00394946	FALSE	-0.503997	1 vs 2	0.102369	2 vs 3	0.157895	0.0555262	Ccdc47:chr11:106197928-106198339:-, Ccdc47:chr11:106199308-106199707:-, Ccdc47:chr11:106200427-106200849:-	Ccdc47	0.776539	0.900946	0.625541	1	FALSE
1705	0.755934	NA	0.816667	0.765517	0.0511494	TRUE	0.584667	3 vs 2	0.102299	3 vs 1	0.633333	0.531034	Kif26b:chr1:178932467-178932899:+, Kif26b:chr1:178936623-178937085:+, Kif26b:chr1:178938794-178939200:+	Kif26b	NA	NA	0.755934	NA	FALSE
1706	0.943944	NA	0.383333	0.388973	-0.00564005	TRUE	Inf	1 vs 4	0.102239	5 vs 6	0.444444	0.342205	Orc4:chr2:48902150-48902870:-, Orc4:chr2:48902747-48903230:-, Orc4:chr2:48904188-48904825:-, Orc4:chr2:48904359-48904964:-, Orc4:chr2:48905129-48905582:-, Orc4:chr2:48931906-48932320:-	Orc4	NA	NA	0.943944	NA	FALSE
1707	0.39055	0.556909	0.883333	0.832234	0.0510996	FALSE	0.42284	2 vs 1	0.102199	2 vs 1	0.766667	0.664467	Zmat4:chr8:24060787-24061423:+, Zmat4:chr8:24062726-24063116:+	Zmat4	0.785047	0.89266	0.556909	1	FALSE
1708	0.350364	0.507397	0.603774	0.552679	0.0510942	FALSE	0.209711	1 vs 2	0.102188	1 vs 2	0.207547	0.105359	Ndst1:chr18:60684484-60684863:-, Ndst1:chr18:60685927-60686353:-	Ndst1	0.759895	0.863531	0.507397	1	FALSE
1709	0.440366	0.442134	0.819444	0.768396	0.0510488	FALSE	0.589388	1 vs 3	0.102098	1 vs 3	0.638889	0.536791	Gopc:chr10:52337020-52337439:-, Gopc:chr10:52338152-52338490:-, Gopc:chr10:52338191-52338759:-	Gopc	0.822338	0.826702	0.442134	0.973462	FALSE
1710	0.375168	0.176372	0.779279	0.73508	0.0441992	FALSE	#NAME?	3 vs 1	0.102018	4 vs 1	0.594595	0.492576	Ppp4r2:chr6:100867608-100868055:+, Ppp4r2:chr6:100868045-100868593:+, Ppp4r2:chr6:100867997-100868773:+, Ppp4r2:chr6:100869550-100869945:+	Ppp4r2	0.774253	0.610254	0.375168	0.939383	FALSE
1711	1	NA	0.1	0.0490196	0.0509804	TRUE	0.768048	2 vs 1	0.101961	2 vs 1	-0.8	-0.901961	H2ac13:chr13:21716794-21717245:+, H2ac13:chr13:21717044-21717456:+	H2ac13	NA	NA	1	NA	FALSE
1712	0.763153	NA	0.392857	0.384831	0.00802568	TRUE	-0.593517	3 vs 2	0.101926	2 vs 1	0.464286	0.36236	Parg:chr14:32295247-32295688:+, Parg:chr14:32296838-32297262:+, Parg:chr14:32298281-32298783:+	Parg	NA	NA	0.763153	NA	FALSE
1713	0.669428	0.777064	0.628472	0.58	0.0484722	TRUE	0.577699	3 vs 5	0.101835	1 vs 5	0.305556	0.203721	Srr:chr11:74904010-74904401:-, Srr:chr11:74906427-74906873:-, Srr:chr11:74906727-74907174:-, Srr:chr11:74908103-74908556:-, Srr:chr11:74908416-74908937:-	Srr	NA	NA	0.777064	NA	FALSE
1714	0.0288266	0.0101341	0.436923	0.428905	0.00801791	FALSE	0.512455	3 vs 2	0.101739	3 vs 2	0.24	0.138261	Camk2a:chr18:60986073-60986450:+, Camk2a:chr18:60987177-60987724:+, Camk2a:chr18:60987572-60988013:+, Camk2a:chr18:60987658-60988140:+	Camk2a	0.232975	0.130269	0.0288266	0.336765	FALSE
1715	0.467123	0.744378	0.454545	0.403694	0.0508515	TRUE	1.07614	1 vs 3	0.101703	1 vs 3	-0.0909091	-0.192612	Dzip1:chr14:118875447-118875869:-, Dzip1:chr14:118876149-118876648:-, Dzip1:chr14:118876862-118877328:-	Dzip1	NA	NA	0.744378	NA	FALSE
[truncated: 4,890 more rows]

## Sheet: gene.TEINH10.vs.others
	pval.chisq	pval.DM	warm.base	warm.alt	delta.warm	low.pct.flag	max.log.or	max.abs.log.or.id	max.prpchg	max.abs.prpchg.id	prp.dif.base	prp.dif.alt	pks	gene	pval.chisq.adj	pval.DM.adj	pval.inter	pval.adj	sig
[truncated: 6,612 more rows]

[truncated: 6 more sheets: gene.TEINH11.vs.others, gene.TEINH15.vs.others, gene.TEINH16.vs.others, gene.TEINH17.vs.others, gene.TEINH18.vs.others, gene.TEINH19.vs.others]
