# Supplementary material for: Infernape uncovers cell type–specific and spatially resolved alternative polyadenylation in the brain
Source: Genome Res. 2023 Oct;33(10):1774–87. doi: 10.1101/gr.277864.123 (PMC10691540; doi:10.1101/gr.277864.123)
Supplement: Supplement 3 [file Supplemental_Tables.zip › Supplemental_Tables/Supplemental_Table_S3.xlsx]

## Sheet: README
	Table legend
	This table shows differential PA events between cell-type pairs in the E18.5 mouse brain scRNA-seq dataset.
	The sheet name is of format 'A.B.vs.C'
	where 'A' represents the type of test:
	gene: gene-level
	utr: within-UTR level
	btw: across-UTR level
	'B' and 'C' represent the baseline and alternative cell-type in comparison, respectively.
	For example, sheet 'gene.Glu.vs.OPC_RGC' shows the differential PA events for comparing Glu with OPC-RGC by using the gene-level test.

## Sheet: gene.Glu.vs.OPC_RGC
	pval.chisq	pval.DM	warm.base	warm.alt	delta.warm	low.pct.flag	max.log.or	max.abs.log.or.id	max.prpchg	max.abs.prpchg.id	prp.dif.base	prp.dif.alt	pks	gene	pval.chisq.adj	pval.DM.adj	sig.chisq	sig.DM	pval.inter	pval.adj	sig
1	1	NA	1	0	1	TRUE	Inf	1 vs 2	2	1 vs 2	1	-1	1520401A03Rik:chr17:23704569-23704726:-1, 1520401A03Rik:chr17:23705048-23705156:-1	1520401A03Rik	NA	NA	FALSE	FALSE	1	NA	FALSE
2	0.665006	NA	1	0	1	TRUE	Inf	2 vs 1	2	2 vs 1	1	-1	4930467E23Rik:chr8:19752168-19752363:1, 4930467E23Rik:chr8:19753213-19753394:1	4930467E23Rik	NA	NA	FALSE	FALSE	0.665006	NA	FALSE
3	1	NA	1	0	1	TRUE	Inf	2 vs 1	2	2 vs 1	1	-1	Agbl2:chr2:90815454-90815693:1, Agbl2:chr2:90817028-90817222:1	Agbl2	NA	NA	FALSE	FALSE	1	NA	FALSE
4	0.665006	NA	1	0	1	TRUE	Inf	1 vs 2	2	1 vs 2	1	-1	Bmp8a:chr4:123311395-123311590:-1, Bmp8a:chr4:123312553-123312736:-1	Bmp8a	NA	NA	FALSE	FALSE	0.665006	NA	FALSE
5	0.317311	NA	1	0	1	TRUE	Inf	1 vs 2	2	1 vs 2	1	-1	C1s1:chr6:124530298-124530629:-1, C1s1:chr6:124530465-124530673:-1	C1s1	NA	NA	FALSE	FALSE	0.317311	NA	FALSE
6	1	NA	1	0	1	TRUE	Inf	1 vs 2	2	1 vs 2	1	-1	Ccl6:chr11:83587884-83588206:-1, Ccl6:chr11:83588364-83588741:-1	Ccl6	NA	NA	FALSE	FALSE	1	NA	FALSE
7	0.665006	NA	1	0	1	TRUE	Inf	2 vs 1	2	2 vs 1	1	-1	Cnn1:chr9:22108475-22108632:1, Cnn1:chr9:22109431-22109491:1	Cnn1	NA	NA	FALSE	FALSE	0.665006	NA	FALSE
8	0.665006	NA	1	0	1	TRUE	Inf	2 vs 1	2	2 vs 1	1	-1	Osr1:chr12:9581180-9581325:1, Osr1:chr12:9581282-9581441:1	Osr1	NA	NA	FALSE	FALSE	0.665006	NA	FALSE
9	1	NA	1	0	1	TRUE	Inf	1 vs 2	2	1 vs 2	1	-1	Pld5:chr1:176260874-176261038:-1, Pld5:chr1:176261293-176261450:-1	Pld5	NA	NA	FALSE	FALSE	1	NA	FALSE
10	1	NA	1	0	1	TRUE	Inf	2 vs 1	2	2 vs 1	1	-1	Sim1:chr10:50987801-50987996:1, Sim1:chr10:50988810-50989005:1	Sim1	NA	NA	FALSE	FALSE	1	NA	FALSE
11	1	NA	1	0	1	TRUE	Inf	1 vs 2	2	1 vs 2	1	-1	Tyr:chr7:87426482-87426677:-1, Tyr:chr7:87427970-87428162:-1	Tyr	NA	NA	FALSE	FALSE	1	NA	FALSE
12	1	NA	1	0	1	TRUE	Inf	2 vs 1	2	2 vs 1	1	-1	V1ra8:chr6:90204011-90204153:1, V1ra8:chr6:90204967-90205095:1	V1ra8	NA	NA	FALSE	FALSE	1	NA	FALSE
13	1	NA	1	0	1	TRUE	Inf	1 vs 2	2	1 vs 2	1	-1	Zbp1:chr2:173206653-173206824:-1, Zbp1:chr2:173213814-173213940:-1	Zbp1	NA	NA	FALSE	FALSE	1	NA	FALSE
14	1	NA	1	0	1	TRUE	Inf	2 vs 1	2	2 vs 1	1	-1	Zfp936:chr7:43189015-43189248:1, Zfp936:chr7:43189322-43189555:1	Zfp936	NA	NA	FALSE	FALSE	1	NA	FALSE
15	0.665006	NA	1	0	1	TRUE	Inf	1 vs 2	2	1 vs 2	1	-1	Zpbp:chr11:11279840-11280009:-1, Zpbp:chr11:11282368-11282534:-1	Zpbp	NA	NA	FALSE	FALSE	0.665006	NA	FALSE
16	0.401736	NA	1	0	1	TRUE	Inf	2 vs 1	2	2 vs 1	1	-1	Fyb2:chr4:105016240-105016397:1, Fyb2:chr4:105016582-105016803:1	Fyb2	NA	NA	FALSE	FALSE	0.401736	NA	FALSE
17	1	NA	1	0	1	TRUE	Inf	2 vs 1	2	2 vs 1	1	-1	Hapln4:chr8:70090213-70090318:1, Hapln4:chr8:70090228-70090454:1	Hapln4	NA	NA	FALSE	FALSE	1	NA	FALSE
18	1	NA	1	0	1	TRUE	Inf	2 vs 1	2	2 vs 1	1	-1	Lbp:chr2:158331948-158332250:1, Lbp:chr2:158332041-158332291:1	Lbp	NA	NA	FALSE	FALSE	1	NA	FALSE
19	0.0250212	NA	0.888889	0	0.888889	TRUE	Inf	1 vs 2	1.77778	1 vs 2	0.777778	-1	Efhc2:chrX:17132108-17132321:-1, Efhc2:chrX:17132210-17132401:-1	Efhc2	NA	NA	FALSE	FALSE	0.0250212	NA	FALSE
20	0.0428521	NA	0.875	0	0.875	TRUE	Inf	1 vs 3	1.75	1 vs 3	0.75	-1	Rgs9bp:chr7:35579107-35579302:-1, Rgs9bp:chr7:35580713-35580908:-1, Rgs9bp:chr7:35582192-35582392:-1	Rgs9bp	NA	NA	FALSE	FALSE	0.0428521	NA	FALSE
21	9.89476e-50	NA	0.988235	0.117647	0.870588	TRUE	6.44572	2 vs 1	1.74118	2 vs 1	0.976471	-0.764706	Cldn10:chr14:118874142-118874419:1, Cldn10:chr14:118875136-118875421:1	Cldn10	NA	NA	FALSE	FALSE	9.89476e-50	NA	FALSE
22	0.0653974	NA	0.5	0	0.5	TRUE	Inf	1 vs 3	1.72727	2 vs 3	0.727273	-1	Wnt2:chr6:17989039-17989196:-1, Wnt2:chr6:17989345-17989582:-1, Wnt2:chr6:17989377-17989466:-1	Wnt2	NA	NA	FALSE	FALSE	0.0653974	NA	FALSE
23	0.0296625	NA	0.407407	0	0.407407	TRUE	Inf	2 vs 1	1.72222	2 vs 1	0.722222	-1	Erich3:chr3:154748665-154748908:1, Erich3:chr3:154748720-154748975:1, Erich3:chr3:154765364-154765563:1, Erich3:chr3:154767576-154767757:1	Erich3	NA	NA	FALSE	FALSE	0.0296625	NA	FALSE
24	0.608408	NA	1	0.166667	0.833333	TRUE	Inf	2 vs 1	1.66667	2 vs 1	1	-0.666667	Spata48:chr11:11514885-11515067:1, Spata48:chr11:11515365-11515525:1	Spata48	NA	NA	FALSE	FALSE	0.608408	NA	FALSE
25	0.608408	NA	0.833333	0	0.833333	TRUE	Inf	2 vs 1	1.66667	2 vs 1	0.666667	-1	Gm29797:chr2:181659171-181659500:1, Gm29797:chr2:181659278-181659557:1	Gm29797	NA	NA	FALSE	FALSE	0.608408	NA	FALSE
26	0.00556968	NA	0.796992	0	0.796992	TRUE	Inf	1 vs 8	1.63158	1 vs 8	0.631579	-1	Ipcef1:chr10:6885824-6886089:-1, Ipcef1:chr10:6885958-6886173:-1, Ipcef1:chr10:6886419-6886576:-1, Ipcef1:chr10:6886714-6886920:-1, Ipcef1:chr10:6888786-6888943:-1, Ipcef1:chr10:6889066-6889227:-1, Ipcef1:chr10:6889527-6889686:-1, Ipcef1:chr10:6911595-6911833:-1	Ipcef1	NA	NA	FALSE	FALSE	0.00556968	NA	FALSE
27	0.13885	NA	0.5	0.153846	0.346154	TRUE	#NAME?	1 vs 2	1.61538	2 vs 3	1	-0.615385	Serpinb1a:chr13:32842142-32842381:-1, Serpinb1a:chr13:32842699-32842930:-1, Serpinb1a:chr13:32842767-32843030:-1	Serpinb1a	NA	NA	FALSE	FALSE	0.13885	NA	FALSE
28	0.0497871	NA	0.7	0	0.7	TRUE	Inf	1 vs 3	1.6	2 vs 3	0.6	-1	C1s2:chr6:124624333-124624441:-1, C1s2:chr6:124624563-124624735:-1, C1s2:chr6:124624671-124624897:-1	C1s2	NA	NA	FALSE	FALSE	0.0497871	NA	FALSE
29	0.201644	NA	1	0.644444	0.355556	TRUE	Inf	1 vs 2	1.6	1 vs 2	1	-0.6	Fam107a:chr14:8296269-8296555:-1, Fam107a:chr14:8296288-8296644:-1, Fam107a:chr14:8296980-8297137:-1, Fam107a:chr14:8297652-8297919:-1	Fam107a	NA	NA	FALSE	FALSE	0.201644	NA	FALSE
30	0.0915782	NA	0.75	0.25	0.5	TRUE	#NAME?	2 vs 1	1.57143	5 vs 2	0.571429	-1	Exph5:chr9:53378322-53378479:1, Exph5:chr9:53378524-53378681:1, Exph5:chr9:53380319-53380491:1, Exph5:chr9:53380414-53380585:1, Exph5:chr9:53380810-53381029:1	Exph5	NA	NA	FALSE	FALSE	0.0915782	NA	FALSE
31	0.186374	NA	0.425	0	0.425	TRUE	Inf	2 vs 1	1.55	2 vs 1	0.55	-1	Myh2:chr11:67197217-67197311:1, Myh2:chr11:67197289-67197508:1, Myh2:chr11:67197871-67198028:1	Myh2	NA	NA	FALSE	FALSE	0.186374	NA	FALSE
32	8.50048e-07	NA	1	0.466667	0.533333	TRUE	Inf	1 vs 2	1.53333	1 vs 3	1	-0.533333	Traf1:chr2:34942471-34942666:-1, Traf1:chr2:34943240-34943648:-1, Traf1:chr2:34943392-34943659:-1, Traf1:chr2:34956131-34956326:-1	Traf1	NA	NA	FALSE	FALSE	8.50048e-07	NA	FALSE
33	0.0521861	NA	0.515	0	0.515	TRUE	Inf	2 vs 1	1.52	3 vs 1	0.52	-1	Chdh:chr14:30037923-30038071:1, Chdh:chr14:30039276-30039442:1, Chdh:chr14:30039967-30040346:1, Chdh:chr14:30040242-30040480:1, Chdh:chr14:30040733-30040838:1	Chdh	NA	NA	FALSE	FALSE	0.0521861	NA	FALSE
34	0.22313	NA	0.5	0.5	0	TRUE	Inf	2 vs 1	1.5	2 vs 1	1	-0.5	Alkal1:chr1:6394078-6394182:1, Alkal1:chr1:6394430-6394587:1, Alkal1:chr1:6394766-6394923:1	Alkal1	NA	NA	FALSE	FALSE	0.22313	NA	FALSE
35	0.819477	NA	1	0.25	0.75	TRUE	Inf	1 vs 2	1.5	1 vs 2	1	-0.5	Arhgef16:chr4:154278502-154278695:-1, Arhgef16:chr4:154278616-154278853:-1	Arhgef16	NA	NA	FALSE	FALSE	0.819477	NA	FALSE
36	0.819477	NA	0.75	0	0.75	TRUE	Inf	1 vs 2	1.5	1 vs 2	0.5	-1	Barx2:chr9:31846207-31846311:-1, Barx2:chr9:31846097-31846297:-1	Barx2	NA	NA	FALSE	FALSE	0.819477	NA	FALSE
37	0.082085	NA	1	0.25	0.75	TRUE	Inf	3 vs 1	1.5	3 vs 1	1	-0.5	Ddx60:chr8:62037080-62037257:1, Ddx60:chr8:62037434-62037628:1, Ddx60:chr8:62037642-62037709:1	Ddx60	NA	NA	FALSE	FALSE	0.082085	NA	FALSE
38	0.0270688	NA	0.6875	0.5	0.1875	TRUE	#NAME?	2 vs 1	1.5	3 vs 2	0.5	-1	Dnah5:chr15:28470921-28471086:1, Dnah5:chr15:28471672-28471870:1, Dnah5:chr15:28471751-28472029:1	Dnah5	NA	NA	FALSE	FALSE	0.0270688	NA	FALSE
39	0.00463661	NA	0.666667	0.416667	0.25	TRUE	#NAME?	1 vs 2	1.5	2 vs 3	1	-0.5	Map7d3:chrX:56794899-56795097:-1, Map7d3:chrX:56796770-56796927:-1, Map7d3:chrX:56797887-56798278:-1, Map7d3:chrX:56797994-56798395:-1	Map7d3	NA	NA	FALSE	FALSE	0.00463661	NA	FALSE
40	0.144127	NA	0.75	0	0.75	TRUE	Inf	1 vs 2	1.5	1 vs 2	0.5	-1	Nrap:chr19:56320035-56320307:-1, Nrap:chr19:56320154-56320367:-1	Nrap	NA	NA	FALSE	FALSE	0.144127	NA	FALSE
41	0.22313	NA	0.75	0	0.75	TRUE	Inf	2 vs 1	1.5	2 vs 1	0.5	-1	Olfr55:chr17:33177678-33177835:1, Olfr55:chr17:33178724-33178919:1, Olfr55:chr17:33180160-33180355:1	Olfr55	NA	NA	FALSE	FALSE	0.22313	NA	FALSE
42	0.22313	NA	0.5	0.5	0	TRUE	Inf	1 vs 2	1.5	1 vs 2	0.5	-1	Slamf7:chr1:171630388-171630543:-1, Slamf7:chr1:171630543-171630648:-1, Slamf7:chr1:171631822-171631926:-1	Slamf7	NA	NA	FALSE	FALSE	0.22313	NA	FALSE
43	0.0718978	NA	0.611111	0	0.611111	TRUE	Inf	2 vs 1	1.5	3 vs 1	0.5	-1	Il12rb1:chr8:70821027-70821310:1, Il12rb1:chr8:70821138-70821333:1, Il12rb1:chr8:70822503-70822667:1, Il12rb1:chr8:70823282-70823457:1	Il12rb1	NA	NA	FALSE	FALSE	0.0718978	NA	FALSE
44	0.211528	NA	1	0.296296	0.703704	TRUE	Inf	2 vs 1	1.40741	2 vs 1	1	-0.407407	Iigp1:chr18:60391651-60391965:1, Iigp1:chr18:60392114-60392634:1	Iigp1	NA	NA	FALSE	FALSE	0.211528	NA	FALSE
45	0.00983093	NA	0.5	0	0.5	TRUE	Inf	2 vs 1	1.4	2 vs 1	0.4	-1	Sh2d1a:chrX:42521650-42521917:1, Sh2d1a:chrX:42528512-42528781:1, Sh2d1a:chrX:42528757-42528928:1	Sh2d1a	NA	NA	FALSE	FALSE	0.00983093	NA	FALSE
46	7.50849e-10	NA	0.862069	0.166667	0.695402	TRUE	3.44202	2 vs 1	1.3908	2 vs 1	0.724138	-0.666667	Oasl2:chr5:114911860-114912239:1, Oasl2:chr5:114913317-114913455:1	Oasl2	NA	NA	FALSE	FALSE	7.50849e-10	NA	FALSE
47	0.273543	NA	1	0.333333	0.666667	TRUE	Inf	1 vs 2	1.33333	1 vs 3	1	-0.333333	Abca6:chr11:110173914-110174121:-1, Abca6:chr11:110175733-110175809:-1, Abca6:chr11:110176817-110177170:-1	Abca6	NA	NA	FALSE	FALSE	0.273543	NA	FALSE
48	1	NA	0.666667	0	0.666667	TRUE	Inf	1 vs 2	1.33333	1 vs 2	0.333333	-1	Nat8f2:chr6:85865538-85865647:-1, Nat8f2:chr6:85866713-85866908:-1	Nat8f2	NA	NA	FALSE	FALSE	1	NA	FALSE
49	0.2173	NA	0.666667	0.666667	0	TRUE	Inf	1 vs 2	1.33333	1 vs 2	0.333333	-1	Lgr5:chr10:115450394-115450580:-1, Lgr5:chr10:115451307-115451472:-1, Lgr5:chr10:115451775-115451957:-1, Lgr5:chr10:115451928-115452086:-1	Lgr5	NA	NA	FALSE	FALSE	0.2173	NA	FALSE
50	4.29179e-31	NA	0.993197	0.345324	0.647874	FALSE	5.62327	1 vs 2	1.29575	1 vs 2	0.986395	-0.309353	Timp4:chr6:115241908-115242215:-1, Timp4:chr6:115245930-115246204:-1	Timp4	1.34486e-29	NA	TRUE	NA	4.29179e-31	1.488e-29	TRUE
51	0.000192888	NA	0.825397	0.15873	0.666667	TRUE	Inf	1 vs 2	1.25926	1 vs 8	0.666667	-0.592593	Slfn8:chr11:82997352-82997879:-1, Slfn8:chr11:82998390-82998518:-1, Slfn8:chr11:82998428-82998708:-1, Slfn8:chr11:82998545-82998734:-1, Slfn8:chr11:82998762-82998954:-1, Slfn8:chr11:83002081-83002285:-1, Slfn8:chr11:83002222-83002472:-1, Slfn8:chr11:83003114-83003292:-1	Slfn8	NA	NA	FALSE	FALSE	0.000192888	NA	FALSE
52	0.046286	NA	0.833333	0.208333	0.625	TRUE	Inf	2 vs 1	1.25	3 vs 1	0.666667	-0.583333	Cldn19:chr4:119258786-119259000:1, Cldn19:chr4:119259565-119259727:1, Cldn19:chr4:119262195-119262282:1	Cldn19	NA	NA	FALSE	FALSE	0.046286	NA	FALSE
53	0.905604	NA	0.625	0	0.625	TRUE	Inf	2 vs 1	1.25	2 vs 1	0.25	-1	Gm2956:chr14:3353624-3353881:1, Gm2956:chr14:3353665-3353968:1	Gm2956	NA	NA	FALSE	FALSE	0.905604	NA	FALSE
54	8.68999e-05	NA	0.8	0.586283	0.213717	TRUE	Inf	4 vs 1	1.23805	4 vs 3	0.8	-0.438053	Kif14:chr1:136527208-136527996:1, Kif14:chr1:136527933-136528704:1, Kif14:chr1:136529243-136529565:1, Kif14:chr1:136529463-136529616:1, Kif14:chr1:136530528-136530820:1	Kif14	NA	NA	FALSE	FALSE	8.68999e-05	NA	FALSE
55	0.434598	NA	0.611111	0	0.611111	TRUE	Inf	2 vs 1	1.22222	3 vs 1	0.222222	-1	Ccdc87:chr19:4841837-4842021:1, Ccdc87:chr19:4841889-4842103:1, Ccdc87:chr19:4842286-4842420:1	Ccdc87	NA	NA	FALSE	FALSE	0.434598	NA	FALSE
56	0.030964	NA	0.714286	0.416667	0.297619	TRUE	#NAME?	2 vs 1	1.17857	4 vs 2	0.428571	-0.75	Ccdc170:chr10:4561060-4561165:1, Ccdc170:chr10:4561312-4561465:1, Ccdc170:chr10:4562860-4563089:1, Ccdc170:chr10:4564192-4564377:1	Ccdc170	NA	NA	FALSE	FALSE	0.030964	NA	FALSE
57	0.232624	NA	0.75	0.166667	0.583333	TRUE	Inf	1 vs 2	1.16667	1 vs 3	0.5	-0.666667	Mylk3:chr8:85324400-85324560:-1, Mylk3:chr8:85324527-85324669:-1, Mylk3:chr8:85325000-85325191:-1	Mylk3	NA	NA	FALSE	FALSE	0.232624	NA	FALSE
58	0.592407	NA	0.47619	0	0.47619	TRUE	Inf	2 vs 1	1.14286	3 vs 1	0.142857	-1	Gpr160:chr3:30896831-30897094:1, Gpr160:chr3:30896978-30897147:1, Gpr160:chr3:30897174-30897310:1, Gpr160:chr3:30897456-30897613:1	Gpr160	NA	NA	FALSE	FALSE	0.592407	NA	FALSE
59	1	NA	0.571429	0	0.571429	TRUE	Inf	2 vs 1	1.14286	2 vs 1	0.142857	-1	Gpr82:chrX:13665985-13666224:1, Gpr82:chrX:13666613-13666758:1	Gpr82	NA	NA	FALSE	FALSE	1	NA	FALSE
60	0.00573018	NA	0.757576	0.5	0.257576	TRUE	#NAME?	1 vs 2	1.13636	2 vs 4	0.636364	-0.5	Eef1akmt3:chr10:127031122-127031347:-1, Eef1akmt3:chr10:127031583-127031843:-1, Eef1akmt3:chr10:127032162-127032319:-1, Eef1akmt3:chr10:127032337-127032494:-1	Eef1akmt3	NA	NA	FALSE	FALSE	0.00573018	NA	FALSE
61	1.69697e-120	NA	0.75	0.185926	0.564074	FALSE	3.37779	1 vs 2	1.12815	1 vs 3	0.5	-0.628147	Cenpf:chr1:189640695-189640833:-1, Cenpf:chr1:189641554-189642034:-1, Cenpf:chr1:189641814-189642348:-1	Cenpf	3.1575e-118	NA	TRUE	NA	1.69697e-120	3.94688e-118	TRUE
62	0.248213	NA	0.666667	0.111111	0.555556	TRUE	2.77259	2 vs 1	1.11111	2 vs 1	0.333333	-0.777778	Rflna:chr5:125012172-125012546:1, Rflna:chr5:125012990-125013344:1	Rflna	NA	NA	FALSE	FALSE	0.248213	NA	FALSE
63	0.000154627	NA	0.785714	0.481481	0.304233	TRUE	Inf	1 vs 2	1.10582	1 vs 2	0.142857	-0.962963	Lacc1:chr14:77024174-77024293:-1, Lacc1:chr14:77024198-77024570:-1, Lacc1:chr14:77024483-77024590:-1	Lacc1	NA	NA	FALSE	FALSE	0.000154627	NA	FALSE
64	0.000327281	0.000138879	0.857143	0.305556	0.551587	TRUE	Inf	2 vs 1	1.10317	3 vs 1	0.714286	-0.388889	Itih5:chr2:10251161-10251962:1, Itih5:chr2:10255693-10256307:1, Itih5:chr2:10256173-10256529:1	Itih5	NA	NA	FALSE	FALSE	0.000327281	NA	FALSE
65	5.06114e-18	NA	0.950355	0.405797	0.544558	FALSE	3.3333	2 vs 1	1.08912	2 vs 1	0.900709	-0.188406	Nfkb2:chr19:46311732-46311921:1, Nfkb2:chr19:46312108-46312385:1	Nfkb2	9.20238e-17	NA	TRUE	NA	5.06114e-18	1.0236e-16	TRUE
66	0.000208821	NA	0.666667	0.133333	0.533333	TRUE	2.56495	2 vs 1	1.06667	2 vs 1	0.333333	-0.733333	Cyp4f15:chr17:32703030-32703224:1, Cyp4f15:chr17:32703666-32704007:1	Cyp4f15	NA	NA	FALSE	FALSE	0.000208821	NA	FALSE
67	0.100076	NA	0.78125	0.25	0.53125	TRUE	2.37158	2 vs 1	1.0625	2 vs 1	0.5625	-0.5	Wnt3:chr11:103817589-103817864:1, Wnt3:chr11:103817693-103817979:1	Wnt3	NA	NA	FALSE	FALSE	0.100076	NA	FALSE
68	0.51594	NA	1	0.470588	0.529412	TRUE	Inf	1 vs 2	1.05882	1 vs 3	1	-0.0588235	Tmie:chr9:110865759-110866011:-1, Tmie:chr9:110865803-110866114:-1, Tmie:chr9:110866131-110866340:-1	Tmie	NA	NA	FALSE	FALSE	0.51594	NA	FALSE
69	0.366256	NA	0.857143	0.333333	0.52381	TRUE	2.48491	2 vs 1	1.04762	2 vs 1	0.714286	-0.333333	Slc26a3:chr12:31473595-31473817:1, Slc26a3:chr12:31478383-31478572:1	Slc26a3	NA	NA	FALSE	FALSE	0.366256	NA	FALSE
70	0.985876	NA	1	0.482143	0.517857	TRUE	Inf	2 vs 1	1.03571	2 vs 1	1	-0.0357143	Ugt1a1:chr1:88218579-88219023:1, Ugt1a1:chr1:88218723-88219041:1	Ugt1a1	NA	NA	FALSE	FALSE	0.985876	NA	FALSE
71	0.985876	NA	1	0.482143	0.517857	TRUE	Inf	2 vs 1	1.03571	2 vs 1	1	-0.0357143	Ugt1a10:chr1:88218579-88219023:1, Ugt1a10:chr1:88218723-88219041:1	Ugt1a10	NA	NA	FALSE	FALSE	0.985876	NA	FALSE
72	0.985876	NA	1	0.482143	0.517857	TRUE	Inf	2 vs 1	1.03571	2 vs 1	1	-0.0357143	Ugt1a2:chr1:88218579-88219023:1, Ugt1a2:chr1:88218723-88219041:1	Ugt1a2	NA	NA	FALSE	FALSE	0.985876	NA	FALSE
73	0.985876	NA	1	0.482143	0.517857	TRUE	Inf	2 vs 1	1.03571	2 vs 1	1	-0.0357143	Ugt1a5:chr1:88218579-88219023:1, Ugt1a5:chr1:88218723-88219041:1	Ugt1a5	NA	NA	FALSE	FALSE	0.985876	NA	FALSE
74	0.985876	NA	1	0.482143	0.517857	TRUE	Inf	2 vs 1	1.03571	2 vs 1	1	-0.0357143	Ugt1a6a:chr1:88218579-88219023:1, Ugt1a6a:chr1:88218723-88219041:1	Ugt1a6a	NA	NA	FALSE	FALSE	0.985876	NA	FALSE
75	0.985876	NA	1	0.482143	0.517857	TRUE	Inf	2 vs 1	1.03571	2 vs 1	1	-0.0357143	Ugt1a6b:chr1:88218579-88219023:1, Ugt1a6b:chr1:88218723-88219041:1	Ugt1a6b	NA	NA	FALSE	FALSE	0.985876	NA	FALSE
76	0.985876	NA	1	0.482143	0.517857	TRUE	Inf	2 vs 1	1.03571	2 vs 1	1	-0.0357143	Ugt1a7c:chr1:88218579-88219023:1, Ugt1a7c:chr1:88218723-88219041:1	Ugt1a7c	NA	NA	FALSE	FALSE	0.985876	NA	FALSE
77	0.985876	NA	1	0.482143	0.517857	TRUE	Inf	2 vs 1	1.03571	2 vs 1	1	-0.0357143	Ugt1a8:chr1:88218579-88219023:1, Ugt1a8:chr1:88218723-88219041:1	Ugt1a8	NA	NA	FALSE	FALSE	0.985876	NA	FALSE
78	0.985876	NA	1	0.482143	0.517857	TRUE	Inf	2 vs 1	1.03571	2 vs 1	1	-0.0357143	Ugt1a9:chr1:88218579-88219023:1, Ugt1a9:chr1:88218723-88219041:1	Ugt1a9	NA	NA	FALSE	FALSE	0.985876	NA	FALSE
79	1	NA	0.5	0	0.5	TRUE	Inf	1 vs 2	1	1 vs 2	0	-1	1700034I23Rik:chr3:40900354-40900430:-1, 1700034I23Rik:chr3:40900433-40900541:-1	1700034I23Rik	NA	NA	FALSE	FALSE	1	NA	FALSE
80	1	NA	1	0.5	0.5	TRUE	Inf	2 vs 1	1	2 vs 1	1	0	1700066B19Rik:chr18:35730480-35730686:1, 1700066B19Rik:chr18:35730592-35730826:1	1700066B19Rik	NA	NA	FALSE	FALSE	1	NA	FALSE
81	1	NA	1	0.5	0.5	TRUE	Inf	2 vs 1	1	2 vs 1	1	0	Ak9:chr10:41433456-41433651:1, Ak9:chr10:41434080-41434302:1	Ak9	NA	NA	FALSE	FALSE	1	NA	FALSE
82	0.350201	NA	1	0.5	0.5	TRUE	Inf	1 vs 2	1	1 vs 2	1	0	Atp8b3:chr10:80519671-80519898:-1, Atp8b3:chr10:80519824-80520119:-1	Atp8b3	NA	NA	FALSE	FALSE	0.350201	NA	FALSE
83	1	NA	1	0.5	0.5	TRUE	Inf	1 vs 2	1	1 vs 2	1	0	Atp8b4:chr2:126321069-126321267:-1, Atp8b4:chr2:126321606-126321763:-1	Atp8b4	NA	NA	FALSE	FALSE	1	NA	FALSE
84	1	NA	0.5	0	0.5	TRUE	Inf	1 vs 2	1	1 vs 2	0	-1	Bbox1:chr2:110263089-110263237:-1, Bbox1:chr2:110265167-110265384:-1	Bbox1	NA	NA	FALSE	FALSE	1	NA	FALSE
85	1	NA	0.5	0	0.5	TRUE	Inf	1 vs 2	1	1 vs 2	0	-1	Cartpt:chr13:99898654-99898731:-1, Cartpt:chr13:99898825-99899066:-1	Cartpt	NA	NA	FALSE	FALSE	1	NA	FALSE
86	1	NA	0.5	0	0.5	TRUE	Inf	1 vs 2	1	1 vs 2	0	-1	Ccl9:chr11:83574300-83574473:-1, Ccl9:chr11:83574661-83575006:-1	Ccl9	NA	NA	FALSE	FALSE	1	NA	FALSE
87	0.513417	NA	1	0.5	0.5	TRUE	Inf	3 vs 1	1	3 vs 1	1	0	Cldn2:chrX:139809822-139810017:1, Cldn2:chrX:139811077-139811187:1, Cldn2:chrX:139811125-139811342:1	Cldn2	NA	NA	FALSE	FALSE	0.513417	NA	FALSE
88	1	NA	0.5	0	0.5	TRUE	Inf	1 vs 2	1	1 vs 2	0	-1	Cplx3:chr9:57601426-57601577:-1, Cplx3:chr9:57601468-57601696:-1	Cplx3	NA	NA	FALSE	FALSE	1	NA	FALSE
89	0.329193	NA	0.5	0.5	0	TRUE	Inf	1 vs 2	1	1 vs 2	0	-1	Myof:chr19:37899238-37899430:-1, Myof:chr19:37899311-37899500:-1, Myof:chr19:37899384-37899580:-1	Myof	NA	NA	FALSE	FALSE	0.329193	NA	FALSE
90	1	NA	1	0.5	0.5	TRUE	Inf	2 vs 1	1	2 vs 1	1	0	Olfr1318:chr2:112157159-112157337:1, Olfr1318:chr2:112157284-112157478:1	Olfr1318	NA	NA	FALSE	FALSE	1	NA	FALSE
91	0.698535	NA	1	0.5	0.5	TRUE	Inf	1 vs 2	1	1 vs 2	1	0	Olfr750:chr14:51066445-51066637:-1, Olfr750:chr14:51069637-51069832:-1	Olfr750	NA	NA	FALSE	FALSE	0.698535	NA	FALSE
92	0.367879	NA	0.75	0.5	0.25	TRUE	#NAME?	1 vs 2	1	2 vs 3	0.5	-0.5	Pax8:chr2:24420514-24420723:-1, Pax8:chr2:24420637-24420742:-1, Pax8:chr2:24422930-24423072:-1	Pax8	NA	NA	FALSE	FALSE	0.367879	NA	FALSE
93	1	NA	0.5	0	0.5	TRUE	Inf	1 vs 2	1	1 vs 2	0	-1	Ptprc:chr1:138063213-138063370:-1, Ptprc:chr1:138063400-138063784:-1	Ptprc	NA	NA	FALSE	FALSE	1	NA	FALSE
94	1	NA	1	0.5	0.5	TRUE	Inf	2 vs 1	1	2 vs 1	1	0	Rbmxl2:chr7:107210547-107210736:1, Rbmxl2:chr7:107210223-107210916:1	Rbmxl2	NA	NA	FALSE	FALSE	1	NA	FALSE
95	1	NA	0.5	0	0.5	TRUE	Inf	1 vs 2	1	1 vs 2	0	-1	Rgs22:chr15:36007769-36008001:-1, Rgs22:chr15:36008448-36008635:-1	Rgs22	NA	NA	FALSE	FALSE	1	NA	FALSE
96	0.367879	NA	0.75	0.5	0.25	TRUE	#NAME?	1 vs 2	1	2 vs 3	0.5	-0.5	Siglec15:chr18:78040840-78040947:-1, Siglec15:chr18:78041459-78041622:-1, Siglec15:chr18:78043469-78043626:-1	Siglec15	NA	NA	FALSE	FALSE	0.367879	NA	FALSE
97	0.513417	NA	0.5	0	0.5	TRUE	Inf	1 vs 3	1	1 vs 3	0	-1	Slc18a1:chr8:69037813-69037986:-1, Slc18a1:chr8:69038134-69038293:-1, Slc18a1:chr8:69038257-69038417:-1	Slc18a1	NA	NA	FALSE	FALSE	0.513417	NA	FALSE
98	1	NA	0.5	0	0.5	TRUE	Inf	1 vs 2	1	1 vs 2	0	-1	Slco1a1:chr6:141900065-141900242:-1, Slco1a1:chr6:141902242-141902377:-1	Slco1a1	NA	NA	FALSE	FALSE	1	NA	FALSE
99	0.513417	NA	0.5	0	0.5	TRUE	Inf	1 vs 3	1	1 vs 3	0	-1	Srd5a2:chr17:74015136-74015275:-1, Srd5a2:chr17:74017006-74017223:-1, Srd5a2:chr17:74017066-74017343:-1	Srd5a2	NA	NA	FALSE	FALSE	0.513417	NA	FALSE
100	0.698535	NA	1	0.5	0.5	TRUE	Inf	2 vs 1	1	2 vs 1	1	0	Tas2r135:chr6:42407014-42407171:1, Tas2r135:chr6:42408532-42408838:1	Tas2r135	NA	NA	FALSE	FALSE	0.698535	NA	FALSE
101	1	NA	0.5	0	0.5	TRUE	Inf	1 vs 2	1	1 vs 2	0	-1	Tex50:chr1:161156856-161157175:-1, Tex50:chr1:161157010-161157209:-1	Tex50	NA	NA	FALSE	FALSE	1	NA	FALSE
102	0.759463	NA	0.5	0	0.5	TRUE	Inf	2 vs 1	1	2 vs 1	0	-1	Tpte:chr8:22371138-22371318:1, Tpte:chr8:22375061-22375236:1	Tpte	NA	NA	FALSE	FALSE	0.759463	NA	FALSE
103	1	NA	0.5	0	0.5	TRUE	Inf	1 vs 2	1	1 vs 2	0	-1	Fam216b:chr14:78080416-78080573:-1, Fam216b:chr14:78081113-78081304:-1	Fam216b	NA	NA	FALSE	FALSE	1	NA	FALSE
104	0.300623	NA	0.75	0.25	0.5	TRUE	2.19722	2 vs 1	1	2 vs 1	0.5	-0.5	Gpr157:chr4:150105167-150105328:1, Gpr157:chr4:150105199-150105762:1	Gpr157	NA	NA	FALSE	FALSE	0.300623	NA	FALSE
105	0.819477	NA	0.5	0	0.5	TRUE	Inf	1 vs 2	1	1 vs 2	0	-1	Gucy2g:chr19:55197077-55197272:-1, Gucy2g:chr19:55198592-55198775:-1	Gucy2g	NA	NA	FALSE	FALSE	0.819477	NA	FALSE
106	0.429195	NA	1	0.5	0.5	TRUE	Inf	1 vs 2	1	1 vs 2	1	0	Hpse:chr5:100679498-100679761:-1, Hpse:chr5:100680951-100681059:-1	Hpse	NA	NA	FALSE	FALSE	0.429195	NA	FALSE
107	1	NA	1	0.5	0.5	TRUE	Inf	1 vs 2	1	1 vs 2	1	0	Il17f:chr1:20777146-20777485:-1, Il17f:chr1:20777357-20777498:-1	Il17f	NA	NA	FALSE	FALSE	1	NA	FALSE
108	1	NA	0.5	0	0.5	TRUE	Inf	1 vs 2	1	1 vs 2	0	-1	Kif28:chr1:179695385-179695475:-1, Kif28:chr1:179695404-179695567:-1	Kif28	NA	NA	FALSE	FALSE	1	NA	FALSE
109	1	NA	0.5	0	0.5	TRUE	Inf	1 vs 2	1	1 vs 2	0	-1	Klhl1:chr14:96104608-96104791:-1, Klhl1:chr14:96105325-96105525:-1	Klhl1	NA	NA	FALSE	FALSE	1	NA	FALSE
110	1	NA	0.5	0	0.5	TRUE	Inf	2 vs 1	1	2 vs 1	0	-1	Ldlrad1:chr4:107219553-107219710:1, Ldlrad1:chr4:107220226-107220331:1	Ldlrad1	NA	NA	FALSE	FALSE	1	NA	FALSE
111	0.0414818	NA	0.7	0.214286	0.485714	TRUE	3.29584	3 vs 1	0.971429	3 vs 1	0.4	-0.571429	Arhgap24:chr5:102897479-102897791:1, Arhgap24:chr5:102897388-102897728:1, Arhgap24:chr5:102897600-102897914:1	Arhgap24	NA	NA	FALSE	FALSE	0.0414818	NA	FALSE
112	0.0257078	NA	0.375	0.352941	0.0220588	TRUE	#NAME?	3 vs 1	0.970588	2 vs 1	0.5	-0.470588	Calr4:chr4:109254017-109254304:1, Calr4:chr4:109254016-109254577:1, Calr4:chr4:109254258-109254509:1	Calr4	NA	NA	FALSE	FALSE	0.0257078	NA	FALSE
113	5.54071e-63	1.37125e-38	0.562356	0.0971311	0.465225	FALSE	2.64049	1 vs 5	0.943187	1 vs 5	0.143187	-0.8	H3c11:chr13:21782056-21782535:-1, H3c11:chr13:21782465-21782598:-1, H3c11:chr13:21782487-21782784:-1, H3c11:chr13:21782550-21783193:-1, H3c11:chr13:21782929-21783238:-1	H3c11	4.00125e-61	6.46993e-37	TRUE	TRUE	1.37125e-38	6.65594e-37	TRUE
114	0.620703	NA	0.466667	0	0.466667	TRUE	Inf	2 vs 1	0.933333	2 vs 1	-0.0666667	-1	Acvrl1:chr15:101143270-101143607:1, Acvrl1:chr15:101144932-101145336:1	Acvrl1	NA	NA	FALSE	FALSE	0.620703	NA	FALSE
115	7.80202e-82	1.07374e-73	0.750961	0.291057	0.459904	FALSE	1.994	2 vs 1	0.919808	2 vs 1	0.501922	-0.417886	Mta3:chr17:83792496-83792875:1, Mta3:chr17:83814582-83814844:1	Mta3	8.06498e-80	1.26655e-71	TRUE	TRUE	1.07374e-73	1.27524e-71	TRUE
116	2.46442e-94	1.5961e-84	0.745242	0.254673	0.490569	FALSE	3.38123	3 vs 1	0.9174	4 vs 1	0.464129	-0.453271	Syngr1:chr15:80113094-80113424:1, Syngr1:chr15:80113590-80114029:1, Syngr1:chr15:80115891-80116246:1, Syngr1:chr15:80119148-80119502:1	Syngr1	3.35521e-92	2.62437e-82	TRUE	TRUE	1.5961e-84	2.62042e-82	TRUE
117	0.326915	NA	0.666667	0.5	0.166667	TRUE	Inf	1 vs 2	0.916667	1 vs 2	0.666667	-0.25	Col6a1:chr10:76708784-76709095:-1, Col6a1:chr10:76708878-76709136:-1, Col6a1:chr10:76708806-76709497:-1	Col6a1	NA	NA	FALSE	FALSE	0.326915	NA	FALSE
118	0.0891203	NA	0.520833	0.2	0.320833	TRUE	2.75684	3 vs 1	0.9125	3 vs 1	0.3125	-0.6	Ifi35:chr11:101458155-101458372:1, Ifi35:chr11:101458189-101458900:1, Ifi35:chr11:101458741-101459070:1, Ifi35:chr11:101458655-101459188:1	Ifi35	NA	NA	FALSE	FALSE	0.0891203	NA	FALSE
119	0.0151587	NA	0.731884	0.277778	0.454106	TRUE	2.15722	3 vs 1	0.908213	3 vs 1	0.463768	-0.444444	Fank1:chr7:133880557-133880742:1, Fank1:chr7:133880771-133880850:1, Fank1:chr7:133881170-133881532:1	Fank1	NA	NA	FALSE	FALSE	0.0151587	NA	FALSE
120	1.15919e-08	NA	0.840426	0.387097	0.453329	TRUE	2.12093	2 vs 1	0.906658	2 vs 1	0.680851	-0.225806	Eno4:chr19:58971025-58971464:1, Eno4:chr19:58973644-58973766:1	Eno4	NA	NA	FALSE	FALSE	1.15919e-08	NA	FALSE
121	9.41016e-10	NA	0.65625	0.290936	0.365314	TRUE	Inf	1 vs 2	0.897661	1 vs 5	0.5	-0.397661	Prelp:chr1:133909862-133910105:-1, Prelp:chr1:133910277-133910452:-1, Prelp:chr1:133910327-133910632:-1, Prelp:chr1:133912311-133912705:-1, Prelp:chr1:133912450-133912770:-1	Prelp	NA	NA	FALSE	FALSE	9.41016e-10	NA	FALSE
122	0.00179957	NA	0.740741	0.285714	0.455026	TRUE	#NAME?	1 vs 2	0.895238	1 vs 4	0.466667	-0.428571	Tmc6:chr11:117762767-117762985:-1, Tmc6:chr11:117763144-117763328:-1, Tmc6:chr11:117763000-117763205:-1, Tmc6:chr11:117765980-117766362:-1	Tmc6	NA	NA	FALSE	FALSE	0.00179957	NA	FALSE
123	1.27382e-16	NA	0.571429	0.124021	0.447408	TRUE	2.24257	1 vs 2	0.894815	1 vs 2	0.142857	-0.751958	Bub1:chr2:127800200-127800556:-1, Bub1:chr2:127801100-127801476:-1	Bub1	NA	NA	FALSE	FALSE	1.27382e-16	NA	FALSE
124	0.144207	NA	0.777778	0.333333	0.444444	TRUE	#NAME?	1 vs 2	0.888889	1 vs 3	0.555556	-0.333333	Tmem204:chr17:25057682-25058066:-1, Tmem204:chr17:25057656-25058563:-1, Tmem204:chr17:25058092-25058320:-1	Tmem204	NA	NA	FALSE	FALSE	0.144207	NA	FALSE
125	0.0713942	NA	0.644444	0.5	0.144444	TRUE	Inf	2 vs 1	0.888889	5 vs 1	0.555556	-0.333333	Galr3:chr15:79044635-79044792:1, Galr3:chr15:79045230-79045387:1, Galr3:chr15:79045818-79045964:1, Galr3:chr15:79046045-79046203:1, Galr3:chr15:79046298-79046537:1, Galr3:chr15:79046357-79046570:1	Galr3	NA	NA	FALSE	FALSE	0.0713942	NA	FALSE
126	0.384739	NA	0.666667	0.575	0.0916667	TRUE	Inf	1 vs 2	0.875	1 vs 2	0.5	-0.375	Itga2:chr13:114833438-114833602:-1, Itga2:chr13:114834651-114834933:-1, Itga2:chr13:114835908-114836267:-1, Itga2:chr13:114836138-114836313:-1	Itga2	NA	NA	FALSE	FALSE	0.384739	NA	FALSE
127	0.0448934	NA	0.666667	0.333333	0.333333	TRUE	Inf	1 vs 2	0.866667	1 vs 3	0	-0.866667	Sbspon:chr1:15854072-15854167:-1, Sbspon:chr1:15854468-15854625:-1, Sbspon:chr1:15855335-15855684:-1, Sbspon:chr1:15855674-15855763:-1	Sbspon	NA	NA	FALSE	FALSE	0.0448934	NA	FALSE
128	0.151721	NA	0.571429	0.4	0.171429	TRUE	Inf	2 vs 1	0.857143	2 vs 1	0.857143	0	Cfap53:chr18:74359551-74359736:1, Cfap53:chr18:74359614-74359912:1, Cfap53:chr18:74359760-74359927:1	Cfap53	NA	NA	FALSE	FALSE	0.151721	NA	FALSE
129	0.564718	NA	0.428571	0	0.428571	TRUE	Inf	1 vs 3	0.857143	1 vs 3	-0.142857	-1	Mypn:chr10:63115352-63115447:-1, Mypn:chr10:63115625-63115737:-1, Mypn:chr10:63115829-63116032:-1	Mypn	NA	NA	FALSE	FALSE	0.564718	NA	FALSE
130	0.0584302	NA	0.5	0.25	0.25	TRUE	Inf	3 vs 1	0.846154	2 vs 1	0.846154	0	Dmrt2:chr19:25678606-25678791:1, Dmrt2:chr19:25678652-25678924:1, Dmrt2:chr19:25680453-25680634:1	Dmrt2	NA	NA	FALSE	FALSE	0.0584302	NA	FALSE
131	0.891351	NA	1	0.605769	0.394231	TRUE	Inf	1 vs 2	0.846154	1 vs 5	1	0.153846	Sntb1:chr15:55636427-55636695:-1, Sntb1:chr15:55636596-55636742:-1, Sntb1:chr15:55637087-55637244:-1, Sntb1:chr15:55637244-55637401:-1, Sntb1:chr15:55790965-55791112:-1	Sntb1	NA	NA	FALSE	FALSE	0.891351	NA	FALSE
132	0.645649	NA	0.583333	0.5	0.0833333	TRUE	Inf	1 vs 2	0.833333	1 vs 2	-0.166667	-1	Abcb11:chr2:69236367-69236578:-1, Abcb11:chr2:69237527-69237727:-1, Abcb11:chr2:69238342-69238556:-1	Abcb11	NA	NA	FALSE	FALSE	0.645649	NA	FALSE
133	0.564793	NA	0.666667	0.25	0.416667	TRUE	1.79176	2 vs 1	0.833333	2 vs 1	0.333333	-0.5	Acan:chr7:79114159-79114320:1, Acan:chr7:79114781-79115010:1	Acan	NA	NA	FALSE	FALSE	0.564793	NA	FALSE
134	0.21229	NA	0.277778	0.333333	-0.0555556	TRUE	Inf	2 vs 1	0.833333	2 vs 1	0.166667	-0.666667	Ankef1:chr2:136555642-136555849:1, Ankef1:chr2:136555769-136555920:1, Ankef1:chr2:136558037-136558232:1, Ankef1:chr2:136558971-136559128:1	Ankef1	NA	NA	FALSE	FALSE	0.21229	NA	FALSE
135	0.449329	NA	0.583333	0.5	0.0833333	TRUE	Inf	1 vs 2	0.833333	1 vs 2	-0.166667	-1	Lrrc19:chr4:94633982-94634095:-1, Lrrc19:chr4:94634793-94634953:-1, Lrrc19:chr4:94636857-94637052:-1	Lrrc19	NA	NA	FALSE	FALSE	0.449329	NA	FALSE
136	0.445922	NA	0.833333	0.333333	0.5	TRUE	Inf	1 vs 3	0.833333	1 vs 4	0.5	-0.333333	Naaladl2:chr3:23798171-23798343:-1, Naaladl2:chr3:23798208-23798429:-1, Naaladl2:chr3:23799944-23800139:-1, Naaladl2:chr3:23804474-23804704:-1	Naaladl2	NA	NA	FALSE	FALSE	0.445922	NA	FALSE
137	0.0853549	NA	0.4125	0	0.4125	TRUE	Inf	2 vs 1	0.825	3 vs 1	-0.175	-1	Slc2a5:chr4:150143430-150143673:1, Slc2a5:chr4:150143324-150143850:1, Slc2a5:chr4:150143838-150144098:1	Slc2a5	NA	NA	FALSE	FALSE	0.0853549	NA	FALSE
138	4.60558e-08	NA	0.72541	0.288136	0.437274	TRUE	2.94249	5 vs 1	0.817727	5 vs 1	0.377049	-0.440678	Retsat:chr6:72607193-72607378:1, Retsat:chr6:72607684-72608099:1, Retsat:chr6:72608052-72608441:1, Retsat:chr6:72608344-72609012:1, Retsat:chr6:72608657-72608882:1	Retsat	NA	NA	FALSE	FALSE	4.60558e-08	NA	FALSE
139	0.117734	NA	0.5625	0.25	0.3125	TRUE	Inf	2 vs 1	0.805556	2 vs 1	0.25	-0.555556	Serpinb8:chr1:107607253-107607530:1, Serpinb8:chr1:107608184-107608400:1, Serpinb8:chr1:107608312-107608467:1, Serpinb8:chr1:107608441-107608600:1, Serpinb8:chr1:107610171-107610366:1	Serpinb8	NA	NA	FALSE	FALSE	0.117734	NA	FALSE
140	3.12069e-126	3.19e-95	0.588441	0.300252	0.28819	FALSE	2.54177	4 vs 1	0.802818	3 vs 1	0.66258	-0.140237	H3c4:chr13:23575978-23576158:1, H3c4:chr13:23575763-23576579:1, H3c4:chr13:23576669-23576955:1, H3c4:chr13:23577380-23577745:1	H3c4	6.00679e-124	6.65728e-93	TRUE	TRUE	3.19e-95	6.59503e-93	TRUE
141	0.67329	NA	0.4	0	0.4	TRUE	Inf	2 vs 1	0.8	2 vs 1	-0.2	-1	Cpne9:chr6:113304965-113305074:1, Cpne9:chr6:113305064-113305209:1	Cpne9	NA	NA	FALSE	FALSE	0.67329	NA	FALSE
142	0.390436	NA	0.458333	0.2	0.258333	TRUE	#NAME?	2 vs 1	0.8	7 vs 2	0	-0.8	Tnfsf13b:chr8:10035612-10035763:1, Tnfsf13b:chr8:10035682-10035930:1, Tnfsf13b:chr8:10037746-10037904:1, Tnfsf13b:chr8:10038094-10038251:1, Tnfsf13b:chr8:10038314-10038471:1, Tnfsf13b:chr8:10038585-10038742:1, Tnfsf13b:chr8:10038779-10039074:1	Tnfsf13b	NA	NA	FALSE	FALSE	0.390436	NA	FALSE
143	1	NA	1	0.6	0.4	TRUE	Inf	1 vs 2	0.8	1 vs 2	1	0.2	Kank4:chr4:98754893-98755120:-1, Kank4:chr4:98755076-98755336:-1	Kank4	NA	NA	FALSE	FALSE	1	NA	FALSE
144	0.165205	NA	0.692308	0.666667	0.025641	TRUE	#NAME?	1 vs 3	0.794872	1 vs 2	0.461538	-0.333333	Sult1a1:chr7:126672859-126673086:-1, Sult1a1:chr7:126672953-126673197:-1, Sult1a1:chr7:126673002-126673456:-1	Sult1a1	NA	NA	FALSE	FALSE	0.165205	NA	FALSE
145	0	0	0.892332	0.494991	0.397341	FALSE	2.13482	2 vs 1	0.794682	2 vs 1	0.784663	-0.0100184	Gpm6b:chrX:166385689-166386000:1, Gpm6b:chrX:166388522-166389033:1	Gpm6b	0	0	TRUE	TRUE	0	0	TRUE
146	0.506535	NA	0.394737	0	0.394737	TRUE	Inf	1 vs 3	0.789474	1 vs 3	-0.210526	-1	Teddm2:chr1:153849662-153849807:-1, Teddm2:chr1:153849754-153849839:-1, Teddm2:chr1:153850112-153850495:-1	Teddm2	NA	NA	FALSE	FALSE	0.506535	NA	FALSE
147	0.123776	NA	0.857143	0.5	0.357143	TRUE	Inf	2 vs 1	0.785714	2 vs 1	0.285714	-0.5	Vwa3b:chr1:37076759-37076954:1, Vwa3b:chr1:37179079-37179243:1, Vwa3b:chr1:37187280-37187573:1	Vwa3b	NA	NA	FALSE	FALSE	0.123776	NA	FALSE
148	1.10028e-08	1.28862e-07	0.781997	0.638889	0.143108	FALSE	2.06463	4 vs 3	0.778481	4 vs 3	0.278481	-0.5	1600014C10Rik:chr7:38194721-38195072:1, 1600014C10Rik:chr7:38195182-38195683:1, 1600014C10Rik:chr7:38196219-38196591:1, 1600014C10Rik:chr7:38197197-38197560:1	1600014C10Rik	1.04452e-07	1.16534e-06	TRUE	TRUE	1.28862e-07	1.19685e-06	TRUE
149	0.690479	NA	0.5	0.388889	0.111111	TRUE	Inf	2 vs 1	0.777778	2 vs 1	1	0.222222	Trabd2b:chr4:114610097-114610285:1, Trabd2b:chr4:114610355-114610622:1, Trabd2b:chr4:114614800-114615019:1	Trabd2b	NA	NA	FALSE	FALSE	0.690479	NA	FALSE
150	0.195644	NA	0.885714	0.5	0.385714	TRUE	2.04769	1 vs 2	0.771429	1 vs 2	0.771429	0	Myo1d:chr11:80482120-80482482:-1, Myo1d:chr11:80583859-80584134:-1	Myo1d	NA	NA	FALSE	FALSE	0.195644	NA	FALSE
151	1.37523e-75	1.68271e-48	0.961158	0.57551	0.385647	FALSE	2.90426	2 vs 1	0.771295	2 vs 1	0.922315	0.15102	Lrrfip1:chr1:91116936-91117336:1, Lrrfip1:chr1:91128551-91128936:1	Lrrfip1	1.30111e-73	1.04947e-46	TRUE	TRUE	1.68271e-48	1.06738e-46	TRUE
152	0.000606978	NA	0.6	0.21875	0.38125	TRUE	2.99573	3 vs 1	0.7625	3 vs 1	0.2	-0.5625	F11r:chr1:171463668-171463919:1, F11r:chr1:171463548-171464111:1, F11r:chr1:171464151-171464712:1	F11r	NA	NA	FALSE	FALSE	0.000606978	NA	FALSE
153	3.45708e-28	1.88317e-24	0.72549	0.345762	0.379728	FALSE	1.60958	1 vs 2	0.759456	1 vs 2	0.45098	-0.308476	Sparc:chr11:55394472-55394879:-1, Sparc:chr11:55395480-55395725:-1	Sparc	9.45952e-27	4.98443e-23	TRUE	TRUE	1.88317e-24	5.07819e-23	TRUE
154	0.0341043	NA	0.833333	0.612121	0.221212	TRUE	Inf	1 vs 3	0.757576	1 vs 2	0.333333	-0.424242	Frzb:chr2:80411970-80412349:-1, Frzb:chr2:80412167-80412526:-1, Frzb:chr2:80413107-80413461:-1	Frzb	NA	NA	FALSE	FALSE	0.0341043	NA	FALSE
155	0.147618	NA	0.433333	0.277778	0.155556	TRUE	Inf	1 vs 5	0.755556	1 vs 5	-0.0777778	-0.833333	Kcnk9:chr15:72501880-72502193:-1, Kcnk9:chr15:72502073-72502290:-1, Kcnk9:chr15:72502859-72503070:-1, Kcnk9:chr15:72502580-72503403:-1, Kcnk9:chr15:72506945-72507329:-1, Kcnk9:chr15:72507304-72507702:-1, Kcnk9:chr15:72507666-72507949:-1	Kcnk9	NA	NA	FALSE	FALSE	0.147618	NA	FALSE
156	5.23707e-27	4.50482e-27	0.60518	0.350493	0.254687	TRUE	Inf	11 vs 1	0.751541	9 vs 5	0.0406977	-0.710843	Il1rap:chr16:26701446-26701703:1, Il1rap:chr16:26701506-26701966:1, Il1rap:chr16:26702015-26702284:1, Il1rap:chr16:26717163-26717563:1, Il1rap:chr16:26717357-26717779:1, Il1rap:chr16:26718152-26718488:1, Il1rap:chr16:26723268-26723672:1, Il1rap:chr16:26724174-26724294:1, Il1rap:chr16:26723757-26724637:1, Il1rap:chr16:26724802-26725138:1, Il1rap:chr16:26725195-26725264:1, Il1rap:chr16:26724971-267…	Il1rap	NA	NA	FALSE	FALSE	5.23707e-27	NA	FALSE
157	0.598213	NA	0.875758	0.5	0.375758	TRUE	1.95285	2 vs 1	0.751515	2 vs 1	0.751515	0	Tbata:chr10:61180297-61180710:1, Tbata:chr10:61188527-61188771:1	Tbata	NA	NA	FALSE	FALSE	0.598213	NA	FALSE
158	0.0925048	NA	0.875	0.5	0.375	TRUE	1.94591	1 vs 2	0.75	1 vs 2	0.75	0	2310030G06Rik:chr9:50739700-50740035:-1, 2310030G06Rik:chr9:50740265-50740644:-1	2310030G06Rik	NA	NA	FALSE	FALSE	0.0925048	NA	FALSE
159	0.440896	NA	0.5	0.25	0.25	TRUE	Inf	1 vs 3	0.75	1 vs 3	0.25	-0.5	Asb18:chr1:89949136-89949293:-1, Asb18:chr1:89949420-89949525:-1, Asb18:chr1:89950185-89950341:-1, Asb18:chr1:89950333-89950490:-1, Asb18:chr1:89951103-89951260:-1	Asb18	NA	NA	FALSE	FALSE	0.440896	NA	FALSE
160	0.215652	NA	0.875	0.5	0.375	TRUE	2.30259	3 vs 1	0.75	3 vs 1	0.75	0	Mgam:chr6:40768199-40768356:1, Mgam:chr6:40768729-40768884:1, Mgam:chr6:40768813-40769060:1	Mgam	NA	NA	FALSE	FALSE	0.215652	NA	FALSE
161	0.179712	NA	0.625	0.25	0.375	TRUE	1.60944	1 vs 2	0.75	1 vs 2	0.25	-0.5	Sting1:chr18:35732117-35732274:-1, Sting1:chr18:35734064-35734348:-1	Sting1	NA	NA	FALSE	FALSE	0.179712	NA	FALSE
162	0.472367	NA	0.75	0.375	0.375	TRUE	Inf	2 vs 1	0.75	2 vs 1	0.5	-0.25	Tm4sf19:chr16:32409879-32410036:1, Tm4sf19:chr16:32410788-32410968:1, Tm4sf19:chr16:32410852-32411096:1	Tm4sf19	NA	NA	FALSE	FALSE	0.472367	NA	FALSE
163	0.431536	NA	0.625	0.25	0.375	TRUE	1.60944	1 vs 2	0.75	1 vs 2	0.25	-0.5	Il16:chr7:83642895-83643495:-1, Il16:chr7:83643624-83643885:-1	Il16	NA	NA	FALSE	FALSE	0.431536	NA	FALSE
164	5.70444e-90	2.7472e-67	0.519341	0.473507	0.0458339	FALSE	2.47551	3 vs 4	0.737432	3 vs 4	0.469914	-0.267518	Ccnd1:chr7:144929927-144930356:-1, Ccnd1:chr7:144930352-144930561:-1, Ccnd1:chr7:144930653-144931008:-1, Ccnd1:chr7:144932241-144932505:-1, Ccnd1:chr7:144932131-144932907:-1	Ccnd1	7.07604e-88	2.66185e-65	TRUE	TRUE	2.7472e-67	2.73837e-65	TRUE
165	0.205662	NA	0.4375	0.388889	0.0486111	TRUE	#NAME?	1 vs 2	0.736111	4 vs 5	0.625	-0.111111	Ltbp2:chr12:84781640-84781888:-1, Ltbp2:chr12:84781913-84781994:-1, Ltbp2:chr12:84783284-84783361:-1, Ltbp2:chr12:84783301-84783610:-1, Ltbp2:chr12:84783305-84783440:-1	Ltbp2	NA	NA	FALSE	FALSE	0.205662	NA	FALSE
166	2.18444e-13	NA	0.808642	0.560155	0.248487	TRUE	Inf	1 vs 4	0.735713	2 vs 3	0.537037	-0.198675	Steap2:chr5:5665171-5665348:-1, Steap2:chr5:5667186-5667623:-1, Steap2:chr5:5668527-5668864:-1, Steap2:chr5:5669361-5669726:-1, Steap2:chr5:5669879-5670178:-1, Steap2:chr5:5670029-5670396:-1, Steap2:chr5:5670249-5670423:-1, Steap2:chr5:5670762-5670959:-1, Steap2:chr5:5671443-5671670:-1, Steap2:chr5:5671701-5671826:-1, Steap2:chr5:5671668-5672162:-1, Steap2:chr5:5672705-5673340:-1, Steap2:chr5:567…	Steap2	NA	NA	FALSE	FALSE	2.18444e-13	NA	FALSE
167	0.0716295	NA	0.362903	0.25	0.112903	TRUE	Inf	4 vs 1	0.735484	3 vs 2	-0.0645161	-0.8	Shroom1:chr11:53466826-53467067:1, Shroom1:chr11:53466948-53467224:1, Shroom1:chr11:53467427-53467737:1, Shroom1:chr11:53468002-53468122:1, Shroom1:chr11:53468036-53468267:1	Shroom1	NA	NA	FALSE	FALSE	0.0716295	NA	FALSE
168	4.39471e-12	3.29083e-09	0.894402	0.516667	0.377735	TRUE	2.43759	1 vs 4	0.73486	1 vs 4	0.801527	0.0666667	Pcdh1:chr18:38185913-38186301:-1, Pcdh1:chr18:38185931-38186543:-1, Pcdh1:chr18:38188649-38188927:-1, Pcdh1:chr18:38196713-38197044:-1	Pcdh1	NA	NA	FALSE	FALSE	3.29083e-09	NA	FALSE
169	0.322854	NA	0.7	0.416667	0.283333	TRUE	2.19722	3 vs 2	0.733333	3 vs 2	0.4	-0.333333	Abcb1b:chr5:8865944-8866168:1, Abcb1b:chr5:8866065-8866241:1, Abcb1b:chr5:8866040-8866176:1	Abcb1b	NA	NA	FALSE	FALSE	0.322854	NA	FALSE
170	0.31941	NA	0.52	0.6	-0.08	TRUE	Inf	1 vs 2	0.733333	1 vs 2	0.4	-0.333333	Gpr171:chr3:59095045-59095276:-1, Gpr171:chr3:59095409-59095538:-1, Gpr171:chr3:59095868-59096035:-1, Gpr171:chr3:59096430-59096579:-1, Gpr171:chr3:59096599-59096704:-1, Gpr171:chr3:59096822-59096981:-1	Gpr171	NA	NA	FALSE	FALSE	0.31941	NA	FALSE
171	0	0	0.554259	0.299725	0.254534	FALSE	4.75253	7 vs 3	0.731792	9 vs 3	0.134669	-0.597122	Ntrk2:chr13:58887183-58887977:1, Ntrk2:chr13:58887387-58887859:1, Ntrk2:chr13:58932083-58932425:1, Ntrk2:chr13:58933794-58934222:1, Ntrk2:chr13:58936648-58937042:1, Ntrk2:chr13:59128422-59128777:1, Ntrk2:chr13:59129599-59129921:1, Ntrk2:chr13:59130912-59131291:1, Ntrk2:chr13:59133540-59133970:1	Ntrk2	0	0	TRUE	TRUE	0	0	TRUE
172	0.168286	NA	0.692308	0.4	0.292308	TRUE	Inf	2 vs 1	0.730769	3 vs 1	0.230769	-0.5	Tmem117:chr15:95094789-95094994:1, Tmem117:chr15:95095353-95095532:1, Tmem117:chr15:95095334-95095687:1, Tmem117:chr15:95095780-95096005:1, Tmem117:chr15:95095811-95096078:1, Tmem117:chr15:95095950-95096117:1	Tmem117	NA	NA	FALSE	FALSE	0.168286	NA	FALSE
173	0.519678	NA	1	0.75	0.25	TRUE	Inf	3 vs 1	0.727273	3 vs 2	1	0.272727	Pdgfd:chr9:6377464-6377556:1, Pdgfd:chr9:6377171-6377496:1, Pdgfd:chr9:6378517-6378781:1	Pdgfd	NA	NA	FALSE	FALSE	0.519678	NA	FALSE
174	0.0219996	NA	0.836364	0.75	0.0863636	TRUE	#NAME?	1 vs 3	0.727273	1 vs 2	0.727273	0	Hsd11b1:chr1:193221723-193222024:-1, Hsd11b1:chr1:193221688-193221818:-1, Hsd11b1:chr1:193221865-193222195:-1	Hsd11b1	NA	NA	FALSE	FALSE	0.0219996	NA	FALSE
175	0.195602	NA	0.529412	0.166667	0.362745	TRUE	#NAME?	1 vs 2	0.72549	1 vs 3	0.0588235	-0.666667	Ankrd61:chr5:143890388-143890652:-1, Ankrd61:chr5:143890662-143890797:-1, Ankrd61:chr5:143890715-143890996:-1	Ankrd61	NA	NA	FALSE	FALSE	0.195602	NA	FALSE
176	0.00948376	NA	0.958333	0.650888	0.307446	TRUE	Inf	2 vs 1	0.723866	3 vs 2	0.833333	0.109467	Cavin2:chr1:51301290-51301576:1, Cavin2:chr1:51301743-51302015:1, Cavin2:chr1:51302594-51302954:1	Cavin2	NA	NA	FALSE	FALSE	0.00948376	NA	FALSE
177	7.42729e-07	2.57864e-06	0.584541	0.435897	0.148644	TRUE	Inf	2 vs 1	0.719064	2 vs 1	0.565217	-0.153846	Colec12:chr18:9877654-9877924:1, Colec12:chr18:9878191-9878362:1, Colec12:chr18:9878103-9878639:1, Colec12:chr18:9881290-9881494:1	Colec12	NA	NA	FALSE	FALSE	2.57864e-06	NA	FALSE
178	0.071167	NA	0.357143	0	0.357143	TRUE	Inf	1 vs 2	0.714286	1 vs 2	-0.285714	-1	Gm14393:chr2:175063413-175063644:-1, Gm14393:chr2:175063483-175063696:-1	Gm14393	NA	NA	FALSE	FALSE	0.071167	NA	FALSE
179	0.39917	NA	0.357143	0	0.357143	TRUE	Inf	2 vs 1	0.714286	3 vs 1	-0.285714	-1	Gm14444:chr2:175016842-175017093:1, Gm14444:chr2:175016603-175017496:1, Gm14444:chr2:175017202-175017433:1	Gm14444	NA	NA	FALSE	FALSE	0.39917	NA	FALSE
180	0.914676	NA	0.857143	0.5	0.357143	TRUE	1.79176	2 vs 1	0.714286	2 vs 1	0.714286	0	Gm49416:chr19:8894761-8894858:1, Gm49416:chr19:8894685-8895064:1	Gm49416	NA	NA	FALSE	FALSE	0.914676	NA	FALSE
181	0.334452	NA	0.357143	0	0.357143	TRUE	Inf	2 vs 1	0.714286	2 vs 1	-0.285714	-1	Hgfac:chr5:35048030-35048363:1, Hgfac:chr5:35049575-35049741:1	Hgfac	NA	NA	FALSE	FALSE	0.334452	NA	FALSE
182	1.20901e-16	1.64196e-14	0.533133	0.178082	0.35505	FALSE	1.78619	2 vs 3	0.710101	1 vs 3	0.0662651	-0.643836	H4c3:chr13:23696998-23697287:-1, H4c3:chr13:23697506-23697605:-1, H4c3:chr13:23698027-23698296:-1	H4c3	2.03161e-15	2.63588e-13	TRUE	TRUE	1.64196e-14	2.69571e-13	TRUE
183	0.0940129	NA	0.685185	0.428571	0.256614	TRUE	Inf	3 vs 1	0.708995	3 vs 2	-0.148148	-0.857143	Skap1:chr11:96493439-96493635:1, Skap1:chr11:96758576-96758945:1, Skap1:chr11:96758716-96759153:1	Skap1	NA	NA	FALSE	FALSE	0.0940129	NA	FALSE
184	2.05991e-06	3.75619e-05	0.306122	0.120629	0.185493	TRUE	1.70019	3 vs 1	0.701727	2 vs 1	0.163265	-0.538462	H3c13:chr3:96268822-96269105:1, H3c13:chr3:96268922-96269245:1, H3c13:chr3:96268998-96269382:1	H3c13	NA	NA	FALSE	FALSE	3.75619e-05	NA	FALSE
185	0.308022	NA	0.466667	0.333333	0.133333	TRUE	#NAME?	3 vs 1	0.7	4 vs 2	0.2	-0.5	Alpk3:chr7:81105271-81105473:1, Alpk3:chr7:81105385-81105565:1, Alpk3:chr7:81106251-81106322:1, Alpk3:chr7:81106307-81106461:1	Alpk3	NA	NA	FALSE	FALSE	0.308022	NA	FALSE
186	0.103599	NA	0.55	0.2	0.35	TRUE	1.58697	2 vs 1	0.7	2 vs 1	0.1	-0.6	Rin1:chr19:5055952-5056149:1, Rin1:chr19:5056710-5057065:1	Rin1	NA	NA	FALSE	FALSE	0.103599	NA	FALSE
187	0.73031	NA	1	0.65	0.35	TRUE	Inf	3 vs 1	0.7	3 vs 1	1	0.3	Gm973:chr1:59634034-59634265:1, Gm973:chr1:59634107-59634300:1, Gm973:chr1:59633926-59634509:1	Gm973	NA	NA	FALSE	FALSE	0.73031	NA	FALSE
188	1.59288e-42	1.01156e-31	0.420255	0.176101	0.244155	FALSE	1.72478	2 vs 4	0.69981	2 vs 4	0.186603	-0.513208	H2bc6:chr13:23584327-23584716:-1, H2bc6:chr13:23584727-23585088:-1, H2bc6:chr13:23585209-23585830:-1, H2bc6:chr13:23585601-23585868:-1	H2bc6	6.94646e-41	3.47387e-30	TRUE	TRUE	1.01156e-31	3.64292e-30	TRUE
189	5.6383e-46	4.50132e-35	0.796417	0.45082	0.345597	FALSE	1.60643	3 vs 1	0.691195	3 vs 1	0.592834	-0.0983607	H2bc14:chr13:21722107-21722536:1, H2bc14:chr13:21722204-21722687:1, H2bc14:chr13:21722759-21723786:1	H2bc14	2.81009e-44	1.75714e-33	TRUE	TRUE	4.50132e-35	1.80765e-33	TRUE
190	0.442078	NA	0.785714	0.666667	0.119048	TRUE	#NAME?	2 vs 1	0.690476	3 vs 2	0.357143	-0.333333	Npas2:chr1:39362324-39362481:1, Npas2:chr1:39362832-39363061:1, Npas2:chr1:39362935-39363240:1	Npas2	NA	NA	FALSE	FALSE	0.442078	NA	FALSE
191	0.06198	NA	0.444444	0.1	0.344444	TRUE	1.97408	1 vs 2	0.688889	1 vs 2	-0.111111	-0.8	Pllp:chr8:94674889-94675021:-1, Pllp:chr8:94675519-94675820:-1	Pllp	NA	NA	FALSE	FALSE	0.06198	NA	FALSE
192	0.145053	NA	0.478723	0.333333	0.14539	TRUE	Inf	2 vs 1	0.687943	2 vs 1	0.0212766	-0.666667	Scube3:chr17:28171153-28171572:1, Scube3:chr17:28171575-28171880:1, Scube3:chr17:28174319-28174459:1	Scube3	NA	NA	FALSE	FALSE	0.145053	NA	FALSE
193	0.748434	NA	1	0.78125	0.21875	TRUE	Inf	1 vs 2	0.6875	1 vs 2	1	0.3125	Rsad2:chr12:26442743-26443096:-1, Rsad2:chr12:26443166-26443371:-1, Rsad2:chr12:26445003-26445683:-1	Rsad2	NA	NA	FALSE	FALSE	0.748434	NA	FALSE
194	0.0314596	NA	0.761905	0.5	0.261905	TRUE	Inf	1 vs 4	0.685714	1 vs 3	0.285714	-0.4	Enpp3:chr10:24772871-24773088:-1, Enpp3:chr10:24773093-24773554:-1, Enpp3:chr10:24773920-24774169:-1, Enpp3:chr10:24817189-24817447:-1	Enpp3	NA	NA	FALSE	FALSE	0.0314596	NA	FALSE
195	5.49895e-06	NA	0.638889	0.402778	0.236111	TRUE	Inf	2 vs 1	0.680556	3 vs 1	0.416667	-0.263889	Col1a2:chr6:4540426-4540689:1, Col1a2:chr6:4540604-4540987:1, Col1a2:chr6:4540888-4541034:1, Col1a2:chr6:4541149-4541531:1	Col1a2	NA	NA	FALSE	FALSE	5.49895e-06	NA	FALSE
196	9.13741e-11	2.11979e-10	0.867647	0.741228	0.126419	FALSE	1.92101	5 vs 4	0.680212	5 vs 4	0.566176	-0.114035	Mtmr10:chr7:64338340-64338582:1, Mtmr10:chr7:64338840-64339628:1, Mtmr10:chr7:64339991-64340319:1, Mtmr10:chr7:64340097-64340378:1, Mtmr10:chr7:64340440-64340821:1	Mtmr10	1.03249e-09	2.48423e-09	TRUE	TRUE	2.11979e-10	2.53376e-09	TRUE
197	1.19122e-39	4.68485e-38	0.668256	0.330729	0.337527	FALSE	1.53159	1 vs 3	0.675054	1 vs 3	0.336512	-0.338542	Kalrn:chr16:33969073-33969439:-1, Kalrn:chr16:33973945-33974382:-1, Kalrn:chr16:34013085-34013506:-1	Kalrn	4.88925e-38	2.13613e-36	TRUE	TRUE	4.68485e-38	2.19755e-36	TRUE
198	0.137312	NA	0.4	0.0625	0.3375	TRUE	2.30259	2 vs 1	0.675	2 vs 1	-0.2	-0.875	Gm11992:chr11:9069045-9069311:1, Gm11992:chr11:9069225-9069388:1	Gm11992	NA	NA	FALSE	FALSE	0.137312	NA	FALSE
199	0.0534958	NA	0.511905	0.4375	0.0744048	TRUE	#NAME?	2 vs 1	0.672619	5 vs 3	0.047619	-0.625	Tbx2:chr11:85840741-85841152:1, Tbx2:chr11:85841261-85841569:1, Tbx2:chr11:85841348-85841679:1, Tbx2:chr11:85841536-85841971:1, Tbx2:chr11:85842862-85843336:1	Tbx2	NA	NA	FALSE	FALSE	0.0534958	NA	FALSE
200	1.04858e-05	NA	0.364583	0.25	0.114583	TRUE	Inf	2 vs 1	0.671875	7 vs 4	0.171875	-0.5	Fstl4:chr11:53186645-53186994:1, Fstl4:chr11:53187451-53187642:1, Fstl4:chr11:53188434-53188655:1, Fstl4:chr11:53189052-53189207:1, Fstl4:chr11:53191920-53192335:1, Fstl4:chr11:53192148-53192276:1, Fstl4:chr11:53192183-53192441:1	Fstl4	NA	NA	FALSE	FALSE	1.04858e-05	NA	FALSE
201	0.22313	NA	0.833333	0.666667	0.166667	TRUE	#NAME?	1 vs 2	0.666667	2 vs 3	0.333333	-0.333333	Chrnb1:chr11:69784095-69784361:-1, Chrnb1:chr11:69784025-69784289:-1, Chrnb1:chr11:69784384-69784575:-1	Chrnb1	NA	NA	FALSE	FALSE	0.22313	NA	FALSE
202	0.580328	NA	0.666667	0.333333	0.333333	TRUE	1.38629	1 vs 2	0.666667	1 vs 2	0.333333	-0.333333	Col12a1:chr9:79599395-79599510:-1, Col12a1:chr9:79600786-79601121:-1	Col12a1	NA	NA	FALSE	FALSE	0.580328	NA	FALSE
203	1	NA	0.333333	0	0.333333	TRUE	Inf	2 vs 1	0.666667	2 vs 1	-0.333333	-1	Lrrc10:chr10:117046549-117046640:1, Lrrc10:chr10:117047802-117047997:1	Lrrc10	NA	NA	FALSE	FALSE	1	NA	FALSE
204	0.437558	NA	1	0.666667	0.333333	TRUE	Inf	1 vs 2	0.666667	1 vs 2	1	0.333333	Myzap:chr9:71504298-71504699:-1, Myzap:chr9:71504575-71504795:-1	Myzap	NA	NA	FALSE	FALSE	0.437558	NA	FALSE
205	0.522167	NA	0.666667	0.333333	0.333333	TRUE	Inf	4 vs 1	0.666667	4 vs 1	0.333333	-0.333333	Nyx:chrX:13487479-13487643:1, Nyx:chrX:13487834-13488003:1, Nyx:chrX:13489003-13489159:1, Nyx:chrX:13489070-13489236:1	Nyx	NA	NA	FALSE	FALSE	0.522167	NA	FALSE
206	0.87611	NA	0.333333	0	0.333333	TRUE	Inf	2 vs 1	0.666667	2 vs 1	-0.333333	-1	Olfr373:chr8:72101635-72101760:1, Olfr373:chr8:72102028-72102185:1	Olfr373	NA	NA	FALSE	FALSE	0.87611	NA	FALSE
207	0.700311	NA	0.333333	0	0.333333	TRUE	Inf	1 vs 2	0.666667	1 vs 2	-0.333333	-1	Pear1:chr3:87749088-87749482:-1, Pear1:chr3:87749865-87750266:-1	Pear1	NA	NA	FALSE	FALSE	0.700311	NA	FALSE
208	1	NA	1	0.666667	0.333333	TRUE	Inf	2 vs 1	0.666667	2 vs 1	1	0.333333	Plau:chr14:20842220-20842450:1, Plau:chr14:20842959-20843164:1	Plau	NA	NA	FALSE	FALSE	1	NA	FALSE
209	0.831456	NA	0.444444	0.333333	0.111111	TRUE	Inf	1 vs 3	0.666667	1 vs 3	-0.333333	-1	Ppef1:chrX:160622768-160622925:-1, Ppef1:chrX:160623074-160623158:-1, Ppef1:chrX:160623114-160623365:-1, Ppef1:chrX:160623240-160623375:-1	Ppef1	NA	NA	FALSE	FALSE	0.831456	NA	FALSE
210	0.0476943	NA	0.822222	0.444444	0.377778	TRUE	#NAME?	1 vs 2	0.666667	2 vs 3	0.333333	-0.333333	Prok1:chr3:107231916-107232069:-1, Prok1:chr3:107232901-107233084:-1, Prok1:chr3:107232974-107233164:-1, Prok1:chr3:107235268-107235459:-1	Prok1	NA	NA	FALSE	FALSE	0.0476943	NA	FALSE
211	1	NA	0.333333	0	0.333333	TRUE	Inf	1 vs 2	0.666667	1 vs 2	-0.333333	-1	Sidt1:chr16:44240317-44240391:-1, Sidt1:chr16:44240314-44240506:-1	Sidt1	NA	NA	FALSE	FALSE	1	NA	FALSE
212	1	NA	1	0.666667	0.333333	TRUE	Inf	2 vs 1	0.666667	2 vs 1	1	0.333333	Slc25a31:chr3:40726098-40726255:1, Slc25a31:chr3:40726343-40726659:1	Slc25a31	NA	NA	FALSE	FALSE	1	NA	FALSE
213	1	NA	1	0.666667	0.333333	TRUE	Inf	1 vs 2	0.666667	1 vs 2	1	0.333333	Slco1a4:chr6:141805463-141805787:-1, Slco1a4:chr6:141805883-141806038:-1	Slco1a4	NA	NA	FALSE	FALSE	1	NA	FALSE
214	0.513417	NA	0.583333	0.25	0.333333	TRUE	Inf	1 vs 2	0.666667	1 vs 3	0.166667	-0.5	Sptssb:chr3:69819646-69819830:-1, Sptssb:chr3:69820466-69820704:-1, Sptssb:chr3:69820652-69820830:-1	Sptssb	NA	NA	FALSE	FALSE	0.513417	NA	FALSE
215	1	NA	0.333333	0	0.333333	TRUE	Inf	1 vs 2	0.666667	1 vs 2	-0.333333	-1	Tnfrsf1b:chr4:145212355-145212778:-1, Tnfrsf1b:chr4:145213492-145213807:-1	Tnfrsf1b	NA	NA	FALSE	FALSE	1	NA	FALSE
216	0.135335	NA	0.333333	0.166667	0.166667	TRUE	#NAME?	2 vs 1	0.666667	3 vs 2	0.333333	-0.333333	Vwa3a:chr7:120805243-120805423:1, Vwa3a:chr7:120805289-120805567:1, Vwa3a:chr7:120805467-120805561:1	Vwa3a	NA	NA	FALSE	FALSE	0.135335	NA	FALSE
217	1	NA	0.333333	0	0.333333	TRUE	Inf	1 vs 2	0.666667	1 vs 2	-0.333333	-1	Zfp750:chr11:121511095-121511334:-1, Zfp750:chr11:121511524-121511809:-1	Zfp750	NA	NA	FALSE	FALSE	1	NA	FALSE
218	1	NA	1	0.666667	0.333333	TRUE	Inf	2 vs 1	0.666667	2 vs 1	1	0.333333	Gabrq:chrX:72841830-72841947:1, Gabrq:chrX:72842260-72842605:1	Gabrq	NA	NA	FALSE	FALSE	1	NA	FALSE
219	1	NA	0.333333	0	0.333333	TRUE	Inf	1 vs 2	0.666667	1 vs 2	-0.333333	-1	Hpx:chr7:105591564-105591835:-1, Hpx:chr7:105591681-105591972:-1	Hpx	NA	NA	FALSE	FALSE	1	NA	FALSE
220	1	NA	0.333333	0	0.333333	TRUE	Inf	2 vs 1	0.666667	2 vs 1	-0.333333	-1	Idi2:chr13:8959698-8959871:1, Idi2:chr13:8960526-8960640:1	Idi2	NA	NA	FALSE	FALSE	1	NA	FALSE
221	2.40483e-15	1.08542e-13	0.863043	0.529851	0.333193	FALSE	2.36243	1 vs 3	0.666385	1 vs 3	0.726087	0.0597015	H4c14:chr3:96261767-96262011:-1, H4c14:chr3:96261589-96262343:-1, H4c14:chr3:96262839-96263311:-1	H4c14	3.72882e-14	1.65901e-12	TRUE	TRUE	1.08542e-13	1.6924e-12	TRUE
222	0.0121279	0.0077206	0.692308	0.54386	0.148448	TRUE	#NAME?	1 vs 2	0.661943	1 vs 5	0.346154	-0.315789	Ermn:chr2:58045113-58045236:-1, Ermn:chr2:58046468-58046703:-1, Ermn:chr2:58046566-58046827:-1, Ermn:chr2:58046601-58047250:-1, Ermn:chr2:58046993-58047298:-1, Ermn:chr2:58047260-58047617:-1, Ermn:chr2:58047665-58047920:-1	Ermn	NA	NA	FALSE	FALSE	0.0121279	NA	FALSE
223	0.419454	NA	0.75	0.606061	0.143939	TRUE	Inf	1 vs 2	0.659091	1 vs 2	0.75	0.0909091	Sgms2:chr3:131319008-131319309:-1, Sgms2:chr3:131319184-131319332:-1, Sgms2:chr3:131321619-131321776:-1, Sgms2:chr3:131322811-131323043:-1	Sgms2	NA	NA	FALSE	FALSE	0.419454	NA	FALSE
224	0.0198179	NA	0.392857	0.193548	0.199309	TRUE	1.63576	2 vs 1	0.658986	2 vs 1	0.142857	-0.516129	Loxl3:chr6:83050965-83051311:1, Loxl3:chr6:83050864-83051543:1, Loxl3:chr6:83052193-83052583:1	Loxl3	NA	NA	FALSE	FALSE	0.0198179	NA	FALSE
225	0.362571	NA	0.5	0.390244	0.109756	TRUE	#NAME?	1 vs 2	0.658537	2 vs 3	0	-0.658537	Pdk4:chr6:5483095-5483150:-1, Pdk4:chr6:5483308-5483546:-1, Pdk4:chr6:5483367-5483708:-1, Pdk4:chr6:5483598-5483717:-1	Pdk4	NA	NA	FALSE	FALSE	0.362571	NA	FALSE
226	1.58602e-199	5.68115e-174	0.67144	0.308415	0.363024	FALSE	2.35464	5 vs 1	0.65298	6 vs 1	0.263291	-0.389689	Rnf130:chr11:50104467-50104707:1, Rnf130:chr11:50107343-50107721:1, Rnf130:chr11:50118854-50119371:1, Rnf130:chr11:50120630-50120942:1, Rnf130:chr11:50124322-50124636:1, Rnf130:chr11:50125345-50125719:1	Rnf130	4.91843e-197	2.56883e-171	TRUE	TRUE	5.68115e-174	2.64268e-171	TRUE
227	0.0275093	NA	0.576923	0.321429	0.255495	TRUE	2.10006	3 vs 1	0.642857	2 vs 1	0.5	-0.142857	Calml4:chr9:62875330-62875725:1, Calml4:chr9:62878364-62878788:1, Calml4:chr9:62878569-62878693:1	Calml4	NA	NA	FALSE	FALSE	0.0275093	NA	FALSE
228	0.83679	NA	0.9	0.619355	0.280645	TRUE	Inf	5 vs 1	0.639785	6 vs 3	0.5	-0.139785	Ogn:chr13:49622773-49622943:1, Ogn:chr13:49622825-49623291:1, Ogn:chr13:49623335-49623554:1, Ogn:chr13:49623570-49623767:1, Ogn:chr13:49623908-49624621:1, Ogn:chr13:49624126-49624432:1	Ogn	NA	NA	FALSE	FALSE	0.83679	NA	FALSE
229	0.00652468	0.0132996	0.727273	0.413133	0.31414	TRUE	1.33186	2 vs 1	0.62828	2 vs 1	0.454545	-0.173735	Tnfaip8:chr18:50090612-50090890:1, Tnfaip8:chr18:50091420-50091788:1	Tnfaip8	NA	NA	FALSE	FALSE	0.0132996	NA	FALSE
230	0.41588	NA	0.6	0.7	-0.1	TRUE	Inf	1 vs 2	0.625	1 vs 3	0.125	-0.5	Vmn2r85:chr10:130414442-130414599:-1, Vmn2r85:chr10:130414851-130415110:-1, Vmn2r85:chr10:130416039-130416196:-1, Vmn2r85:chr10:130416189-130416346:-1, Vmn2r85:chr10:130416406-130416563:-1, Vmn2r85:chr10:130416994-130417186:-1	Vmn2r85	NA	NA	FALSE	FALSE	0.41588	NA	FALSE
231	0.204339	NA	0.796875	0.5	0.296875	TRUE	#NAME?	1 vs 2	0.625	2 vs 3	0.125	-0.5	Gpr88:chr3:116249654-116250165:-1, Gpr88:chr3:116249856-116250086:-1, Gpr88:chr3:116250816-116251243:-1	Gpr88	NA	NA	FALSE	FALSE	0.204339	NA	FALSE
232	9.4121e-07	1.6686e-06	0.564472	0.53268	0.0317921	TRUE	#NAME?	1 vs 2	0.621762	1 vs 4	0.170782	-0.45098	Slc7a14:chr3:31202856-31203257:-1, Slc7a14:chr3:31203160-31203539:-1, Slc7a14:chr3:31205621-31205946:-1, Slc7a14:chr3:31206202-31206530:-1, Slc7a14:chr3:31206616-31206766:-1, Slc7a14:chr3:31208218-31208379:-1, Slc7a14:chr3:31208809-31209271:-1	Slc7a14	NA	NA	FALSE	FALSE	1.6686e-06	NA	FALSE
233	3.11336e-08	1.61304e-07	0.888889	0.578947	0.309942	FALSE	1.76099	1 vs 2	0.619883	1 vs 2	0.777778	0.157895	H4f16:chr6:136802709-136803000:-1, H4f16:chr6:136803785-136804415:-1	H4f16	2.85835e-07	1.4419e-06	TRUE	TRUE	1.61304e-07	1.47848e-06	TRUE
234	6.60416e-49	2.35473e-20	0.979349	0.670455	0.308895	FALSE	3.14889	1 vs 2	0.617789	1 vs 2	0.958698	0.340909	Spata6l:chr19:28893086-28893379:-1, Spata6l:chr19:28923566-28923763:-1	Spata6l	3.44527e-47	5.25793e-19	TRUE	TRUE	2.35473e-20	5.36494e-19	TRUE
235	0.173535	NA	0.571429	0.45	0.121429	TRUE	Inf	3 vs 1	0.614286	3 vs 2	-0.285714	-0.9	Rskr:chr11:78294745-78294930:1, Rskr:chr11:78295017-78295287:1, Rskr:chr11:78296502-78296700:1	Rskr	NA	NA	FALSE	FALSE	0.173535	NA	FALSE
236	8.66372e-33	NA	0.310811	0.00378072	0.30703	TRUE	Inf	2 vs 1	0.61406	3 vs 1	-0.378378	-0.992439	H2ac10:chr13:23534084-23534309:1, H2ac10:chr13:23534493-23534644:1, H2ac10:chr13:23534565-23534914:1	H2ac10	NA	NA	FALSE	FALSE	8.66372e-33	NA	FALSE
237	2.09104e-29	NA	0.973034	0.666667	0.306367	FALSE	2.89268	2 vs 1	0.612734	2 vs 1	0.946067	0.333333	Hyal1:chr9:107579751-107580062:1, Hyal1:chr9:107581342-107581636:1	Hyal1	6.01658e-28	NA	TRUE	NA	2.09104e-29	6.74692e-28	TRUE
238	4.45441e-95	5.45175e-79	0.768665	0.463	0.305665	FALSE	1.735	3 vs 1	0.611331	3 vs 1	0.537331	-0.074	Luc7l:chr17:26280317-26280766:1, Luc7l:chr17:26281537-26282004:1, Luc7l:chr17:26285116-26285533:1	Luc7l	6.37551e-93	7.3953e-77	TRUE	TRUE	5.45175e-79	7.42236e-77	TRUE
239	0.03661	NA	0.877193	0.741667	0.135526	TRUE	Inf	1 vs 3	0.601316	1 vs 2	0.526316	-0.075	Nhs:chrX:161833358-161833613:-1, Nhs:chrX:161833782-161834524:-1, Nhs:chrX:161835439-161835687:-1, Nhs:chrX:161836434-161836699:-1	Nhs	NA	NA	FALSE	FALSE	0.03661	NA	FALSE
240	1	NA	0.8	0.5	0.3	TRUE	1.38629	2 vs 1	0.6	2 vs 1	0.6	0	Cfap58:chr19:47944041-47944236:1, Cfap58:chr19:48035006-48035343:1	Cfap58	NA	NA	FALSE	FALSE	1	NA	FALSE
241	1	NA	0.5	0.2	0.3	TRUE	1.38629	2 vs 1	0.6	2 vs 1	0	-0.6	Mip:chr10:128230386-128230549:1, Mip:chr10:128231340-128231420:1	Mip	NA	NA	FALSE	FALSE	1	NA	FALSE
242	1	NA	0.3	0	0.3	TRUE	Inf	1 vs 2	0.6	1 vs 2	-0.4	-1	Pla2g4d:chr2:120265848-120265963:-1, Pla2g4d:chr2:120266003-120266191:-1	Pla2g4d	NA	NA	FALSE	FALSE	1	NA	FALSE
243	0.0478349	NA	0.666667	0.466667	0.2	TRUE	Inf	2 vs 1	0.6	3 vs 2	-0.333333	-0.933333	Proca1:chr11:78204815-78205016:1, Proca1:chr11:78205027-78205438:1, Proca1:chr11:78205466-78205703:1	Proca1	NA	NA	FALSE	FALSE	0.0478349	NA	FALSE
244	0.527089	NA	0.3	0	0.3	TRUE	Inf	2 vs 1	0.6	2 vs 1	-0.4	-1	Gja5:chr3:97076015-97076440:1, Gja5:chr3:97076297-97076498:1	Gja5	NA	NA	FALSE	FALSE	0.527089	NA	FALSE
245	0.147425	NA	0.5	0.201754	0.298246	TRUE	2.51231	3 vs 1	0.596491	3 vs 1	0	-0.596491	Pld1:chr3:28132859-28133220:1, Pld1:chr3:28133077-28133288:1, Pld1:chr3:28133165-28133436:1	Pld1	NA	NA	FALSE	FALSE	0.147425	NA	FALSE
246	0.737299	NA	0.8	0.672727	0.127273	TRUE	Inf	1 vs 2	0.590909	3 vs 4	0.5	-0.0909091	Ulbp1:chr10:7440388-7440666:-1, Ulbp1:chr10:7441196-7441265:-1, Ulbp1:chr10:7442980-7443321:-1, Ulbp1:chr10:7443170-7443375:-1, Ulbp1:chr10:7444151-7444443:-1, Ulbp1:chr10:7446107-7446302:-1	Ulbp1	NA	NA	FALSE	FALSE	0.737299	NA	FALSE
247	0.0242841	NA	0.345238	0.176471	0.168768	TRUE	Inf	5 vs 1	0.588936	4 vs 1	0.0595238	-0.529412	6430571L13Rik:chr9:107347986-107348292:1, 6430571L13Rik:chr9:107348299-107348546:1, 6430571L13Rik:chr9:107348921-107349077:1, 6430571L13Rik:chr9:107349331-107349706:1, 6430571L13Rik:chr9:107352131-107352334:1, 6430571L13Rik:chr9:107352294-107352452:1	6430571L13Rik	NA	NA	FALSE	FALSE	0.0242841	NA	FALSE
248	1.68787e-81	4.67674e-60	0.286317	0.0776202	0.208697	FALSE	1.81881	2 vs 1	0.580204	2 vs 1	-0.21097	-0.791174	H4c8:chr13:23531066-23531521:1, H4c8:chr13:23531812-23532103:1, H4c8:chr13:23533291-23533622:1	H4c8	1.71304e-79	3.904e-58	TRUE	TRUE	4.67674e-60	4.079e-58	TRUE
249	0.238421	NA	0.714286	0.351852	0.362434	TRUE	Inf	4 vs 1	0.579365	6 vs 1	0.357143	-0.222222	Hspa12b:chr2:131137103-131137238:1, Hspa12b:chr2:131145015-131145322:1, Hspa12b:chr2:131145079-131145406:1, Hspa12b:chr2:131145030-131145587:1, Hspa12b:chr2:131145495-131145802:1, Hspa12b:chr2:131145634-131145979:1, Hspa12b:chr2:131145955-131146304:1	Hspa12b	NA	NA	FALSE	FALSE	0.238421	NA	FALSE
250	0.10656	NA	0.407407	0.116667	0.290741	TRUE	Inf	1 vs 2	0.577778	1 vs 4	-0.222222	-0.8	Rgl3:chr9:21968787-21968863:-1, Rgl3:chr9:21970210-21970481:-1, Rgl3:chr9:21970375-21970529:-1, Rgl3:chr9:21971601-21971861:-1	Rgl3	NA	NA	FALSE	FALSE	0.10656	NA	FALSE
251	5.37448e-211	6.91345e-159	0.861279	0.572612	0.288667	FALSE	3.46735	2 vs 1	0.577334	3 vs 1	0.722558	0.145224	Ap1s2:chrX:163929148-163929586:1, Ap1s2:chrX:163932148-163932541:1, Ap1s2:chrX:163932999-163933360:1	Ap1s2	1.87502e-208	2.50082e-156	TRUE	TRUE	6.91345e-159	2.57272e-156	TRUE
252	0.360924	NA	0.6	0.485294	0.114706	TRUE	#NAME?	1 vs 2	0.576471	2 vs 4	0.4	-0.176471	Parp3:chr9:106470418-106470602:-1, Parp3:chr9:106470442-106470700:-1, Parp3:chr9:106470605-106471020:-1, Parp3:chr9:106471076-106471314:-1, Parp3:chr9:106471240-106471349:-1	Parp3	NA	NA	FALSE	FALSE	0.360924	NA	FALSE
253	0.525788	NA	0.25	0.214286	0.0357143	TRUE	#NAME?	1 vs 2	0.571429	2 vs 3	0	-0.571429	Cfap91:chr16:38297816-38298011:-1, Cfap91:chr16:38322462-38322624:-1, Cfap91:chr16:38322730-38322976:-1	Cfap91	NA	NA	FALSE	FALSE	0.525788	NA	FALSE
254	0.388276	NA	1	0.714286	0.285714	TRUE	Inf	1 vs 2	0.571429	1 vs 2	1	0.428571	Actn3:chr19:4861255-4861496:-1, Actn3:chr19:4861378-4861535:-1	Actn3	NA	NA	FALSE	FALSE	0.388276	NA	FALSE
255	0.514158	NA	1	0.714286	0.285714	TRUE	Inf	1 vs 2	0.571429	1 vs 2	1	0.428571	Aqp9:chr9:71110645-71111020:-1, Aqp9:chr9:71111898-71112094:-1	Aqp9	NA	NA	FALSE	FALSE	0.514158	NA	FALSE
256	0.364801	NA	0.785714	0.5	0.285714	TRUE	1.60944	3 vs 1	0.571429	3 vs 1	0.571429	0	Sytl3:chr17:6737711-6737834:1, Sytl3:chr17:6738093-6738288:1, Sytl3:chr17:6738485-6738679:1	Sytl3	NA	NA	FALSE	FALSE	0.364801	NA	FALSE
257	0.351828	NA	0.25	0.3	-0.05	TRUE	Inf	2 vs 1	0.566667	2 vs 1	1	0.433333	Gna14:chr19:16609410-16609757:1, Gna14:chr19:16609517-16609992:1, Gna14:chr19:16610285-16610468:1, Gna14:chr19:16610368-16610659:1, Gna14:chr19:16610521-16610775:1	Gna14	NA	NA	FALSE	FALSE	0.351828	NA	FALSE
258	2.88109e-06	5.47425e-05	0.753759	0.680851	0.0729083	TRUE	-2.63906	2 vs 5	0.566469	1 vs 2	0.609023	0.0425532	Prox2:chr12:85081815-85082078:-1, Prox2:chr12:85085840-85086136:-1, Prox2:chr12:85086292-85086744:-1, Prox2:chr12:85086901-85087115:-1, Prox2:chr12:85087083-85087809:-1	Prox2	NA	NA	FALSE	FALSE	5.47425e-05	NA	FALSE
259	0.0435977	NA	0.820513	0.538462	0.282051	TRUE	1.36568	1 vs 2	0.564103	1 vs 2	0.641026	0.0769231	Arhgef15:chr11:68943170-68943506:-1, Arhgef15:chr11:68944259-68944455:-1	Arhgef15	NA	NA	FALSE	FALSE	0.0435977	NA	FALSE
260	4.32461e-38	1.33376e-33	0.809649	0.623231	0.186418	FALSE	1.85966	5 vs 2	0.562747	5 vs 3	0.435389	-0.127358	Ttc9:chr12:81663892-81664416:1, Ttc9:chr12:81664258-81664639:1, Ttc9:chr12:81664563-81665022:1, Ttc9:chr12:81665281-81665631:1, Ttc9:chr12:81667121-81667557:1	Ttc9	1.66483e-36	4.88984e-32	TRUE	TRUE	1.33376e-33	5.03043e-32	TRUE
261	1.03552e-06	7.52797e-06	0.582278	0.304348	0.277931	TRUE	1.15881	2 vs 1	0.555861	2 vs 1	0.164557	-0.391304	Ggnbp1:chr17:27022173-27022495:1, Ggnbp1:chr17:27036074-27036244:1	Ggnbp1	NA	NA	FALSE	FALSE	7.52797e-06	NA	FALSE
262	2.35053e-26	1.93248e-25	0.624339	0.45509	0.169249	TRUE	Inf	1 vs 7	0.555746	3 vs 4	0.190476	-0.365269	Mastl:chr2:23114426-23114609:-1, Mastl:chr2:23115553-23116094:-1, Mastl:chr2:23115735-23115855:-1, Mastl:chr2:23116570-23116951:-1, Mastl:chr2:23117084-23117765:-1, Mastl:chr2:23118081-23118464:-1, Mastl:chr2:23118273-23118594:-1	Mastl	NA	NA	FALSE	FALSE	1.93248e-25	NA	FALSE
263	0.100319	0.188641	0.407692	0.307692	0.1	TRUE	-2.56495	5 vs 3	0.553846	3 vs 1	0.4	-0.153846	Kcnt1:chr2:25916333-25916538:1, Kcnt1:chr2:25916457-25916643:1, Kcnt1:chr2:25916678-25917097:1, Kcnt1:chr2:25917923-25918166:1, Kcnt1:chr2:25918063-25918164:1	Kcnt1	NA	NA	FALSE	FALSE	0.188641	NA	FALSE
264	0.083113	NA	0.944444	0.795556	0.148889	TRUE	Inf	2 vs 1	0.553333	4 vs 3	0.833333	0.28	Pwwp3b:chrX:139236767-139237128:1, Pwwp3b:chrX:139236943-139237410:1, Pwwp3b:chrX:139237901-139238213:1, Pwwp3b:chrX:139238016-139238307:1	Pwwp3b	NA	NA	FALSE	FALSE	0.083113	NA	FALSE
265	0.012349	NA	0.787879	0.6	0.187879	TRUE	#NAME?	1 vs 2	0.551515	2 vs 3	0.151515	-0.4	Kcnf1:chr12:17172130-17172419:-1, Kcnf1:chr12:17172286-17172504:-1, Kcnf1:chr12:17174431-17174733:-1	Kcnf1	NA	NA	FALSE	FALSE	0.012349	NA	FALSE
266	0.337058	NA	0.522727	0.25	0.272727	TRUE	Inf	3 vs 1	0.545455	3 vs 2	-0.204545	-0.75	Rnf128:chrX:139671914-139672113:1, Rnf128:chrX:139672006-139672270:1, Rnf128:chrX:139672824-139672959:1, Rnf128:chrX:139673010-139673188:1	Rnf128	NA	NA	FALSE	FALSE	0.337058	NA	FALSE
267	0.661455	NA	0.272727	0	0.272727	TRUE	Inf	1 vs 2	0.545455	1 vs 2	-0.454545	-1	Sox17:chr1:4490973-4491265:-1, Sox17:chr1:4491363-4491756:-1	Sox17	NA	NA	FALSE	FALSE	0.661455	NA	FALSE
268	1	NA	0.272727	0	0.272727	TRUE	Inf	1 vs 2	0.545455	1 vs 2	-0.454545	-1	Galnt3:chr2:66083403-66083571:-1, Galnt3:chr2:66083462-66083763:-1	Galnt3	NA	NA	FALSE	FALSE	1	NA	FALSE
269	0.000332272	NA	0.433333	0.160959	0.272374	TRUE	1.38285	2 vs 1	0.544749	2 vs 1	-0.133333	-0.678082	Itgb5:chr16:33948799-33949102:1, Itgb5:chr16:33948644-33949358:1	Itgb5	NA	NA	FALSE	FALSE	0.000332272	NA	FALSE
270	0.00171982	NA	0.798974	0.75	0.0489739	TRUE	Inf	2 vs 1	0.541906	5 vs 4	0.38806	-0.153846	Npy1r:chr8:66705608-66705803:1, Npy1r:chr8:66705645-66705899:1, Npy1r:chr8:66705796-66706078:1, Npy1r:chr8:66705971-66706145:1, Npy1r:chr8:66706414-66706798:1	Npy1r	NA	NA	FALSE	FALSE	0.00171982	NA	FALSE
271	0.164799	NA	0.5625	0.333333	0.229167	TRUE	Inf	1 vs 2	0.541667	2 vs 3	0.875	0.333333	Susd1:chr4:59314186-59314288:-1, Susd1:chr4:59314205-59314495:-1, Susd1:chr4:59314824-59315019:-1	Susd1	NA	NA	FALSE	FALSE	0.164799	NA	FALSE
272	0.171728	NA	0.710669	0.8	-0.0893309	TRUE	#NAME?	1 vs 4	0.539241	1 vs 3	0.139241	-0.4	Slc24a2:chr4:86983225-86983462:-1, Slc24a2:chr4:86983654-86984046:-1, Slc24a2:chr4:86983949-86984264:-1, Slc24a2:chr4:86984733-86984960:-1, Slc24a2:chr4:86986646-86986841:-1, Slc24a2:chr4:86990496-86990743:-1, Slc24a2:chr4:86990985-86991186:-1, Slc24a2:chr4:86991060-86991313:-1	Slc24a2	NA	NA	FALSE	FALSE	0.171728	NA	FALSE
273	0.437128	NA	0.5	0.25	0.25	TRUE	Inf	1 vs 2	0.538462	2 vs 3	0.538462	0	Kcnj4:chr15:79480335-79480509:-1, Kcnj4:chr15:79483765-79484037:-1, Kcnj4:chr15:79484141-79484349:-1	Kcnj4	NA	NA	FALSE	FALSE	0.437128	NA	FALSE
274	0.00828268	NA	0.518519	0.251366	0.267152	TRUE	1.16545	2 vs 1	0.534305	2 vs 1	0.037037	-0.497268	Six5:chr7:19097965-19098334:1, Six5:chr7:19098141-19098499:1	Six5	NA	NA	FALSE	FALSE	0.00828268	NA	FALSE
275	0.1131	NA	0.4	0.166667	0.233333	TRUE	Inf	3 vs 1	0.533333	2 vs 1	0.2	-0.333333	Lrig3:chr10:126014707-126014956:1, Lrig3:chr10:126014882-126015209:1, Lrig3:chr10:126015031-126015332:1	Lrig3	NA	NA	FALSE	FALSE	0.1131	NA	FALSE
276	0.148954	NA	0.844444	0.666667	0.177778	TRUE	Inf	2 vs 1	0.533333	3 vs 1	0.333333	-0.2	Tfcp2l1:chr1:118680225-118680417:1, Tfcp2l1:chr1:118680901-118681099:1, Tfcp2l1:chr1:118684824-118685008:1, Tfcp2l1:chr1:118684868-118685168:1	Tfcp2l1	NA	NA	FALSE	FALSE	0.148954	NA	FALSE
277	0.241107	NA	0.866667	0.611111	0.255556	TRUE	#NAME?	1 vs 3	0.533333	1 vs 4	0.7	0.166667	Itga8:chr2:12106653-12106960:-1, Itga8:chr2:12106710-12107024:-1, Itga8:chr2:12107815-12107972:-1, Itga8:chr2:12108309-12108415:-1	Itga8	NA	NA	FALSE	FALSE	0.241107	NA	FALSE
278	0.782252	NA	0.6	0.333333	0.266667	TRUE	1.09861	2 vs 1	0.533333	2 vs 1	0.2	-0.333333	Kif19a:chr11:114790332-114790610:1, Kif19a:chr11:114790421-114790691:1	Kif19a	NA	NA	FALSE	FALSE	0.782252	NA	FALSE
279	0.0469973	0.0828293	0.652174	0.385714	0.26646	TRUE	1.09397	2 vs 1	0.532919	2 vs 1	0.304348	-0.228571	Rhoj:chr12:75400709-75400952:1, Rhoj:chr12:75401062-75401499:1	Rhoj	NA	NA	FALSE	FALSE	0.0828293	NA	FALSE
280	1.23753e-05	6.40445e-05	0.709677	0.443548	0.266129	FALSE	1.12059	1 vs 2	0.532258	1 vs 2	0.419355	-0.112903	Gsg1l:chr7:125878430-125878760:-1, Gsg1l:chr7:125880779-125881016:-1	Gsg1l	7.77918e-05	0.000375681	TRUE	TRUE	6.40445e-05	0.000389429	TRUE
281	0.399296	NA	0.659091	0.479167	0.179924	TRUE	Inf	1 vs 5	0.530303	1 vs 3	0.363636	-0.166667	Cx3cr1:chr9:120048624-120049074:-1, Cx3cr1:chr9:120048897-120049138:-1, Cx3cr1:chr9:120049011-120049714:-1, Cx3cr1:chr9:120049351-120049641:-1, Cx3cr1:chr9:120051059-120051580:-1	Cx3cr1	NA	NA	FALSE	FALSE	0.399296	NA	FALSE
282	9.35377e-05	NA	0.657778	0.415205	0.242573	TRUE	1.6153	2 vs 1	0.530058	4 vs 1	0.284444	-0.245614	Gm10767:chr13:66907683-66908814:1, Gm10767:chr13:66908035-66908626:1, Gm10767:chr13:66908327-66908570:1, Gm10767:chr13:66908835-66909132:1	Gm10767	NA	NA	FALSE	FALSE	9.35377e-05	NA	FALSE
283	1.66699e-19	2.3631e-14	0.899164	0.634328	0.264836	FALSE	1.77303	1 vs 3	0.529671	1 vs 3	0.798328	0.268657	Cacnb1:chr11:98001506-98001886:-1, Cacnb1:chr11:98004720-98005391:-1, Cacnb1:chr11:98004957-98005288:-1	Cacnb1	3.27647e-18	3.77123e-13	TRUE	TRUE	2.3631e-14	3.85696e-13	TRUE
284	0.000369602	NA	0.315789	0.053528	0.262261	TRUE	2.36712	1 vs 4	0.529389	1 vs 4	-0.368421	-0.89781	Pycard:chr7:127989708-127990054:-1, Pycard:chr7:127990834-127991212:-1, Pycard:chr7:127991061-127991278:-1, Pycard:chr7:127992665-127993004:-1	Pycard	NA	NA	FALSE	FALSE	0.000369602	NA	FALSE
285	0.330049	NA	0.75	0.564748	0.185252	TRUE	Inf	1 vs 3	0.52518	1 vs 2	0	-0.52518	Sdc4:chr2:164424516-164424720:-1, Sdc4:chr2:164425502-164425858:-1, Sdc4:chr2:164425862-164426258:-1	Sdc4	NA	NA	FALSE	FALSE	0.330049	NA	FALSE
286	0.239651	NA	0.166667	0.142857	0.0238095	TRUE	Inf	2 vs 1	0.52381	2 vs 1	-0.333333	-0.857143	Cspg4b:chr13:113369996-113370261:1, Cspg4b:chr13:113370278-113370417:1, Cspg4b:chr13:113371121-113371256:1	Cspg4b	NA	NA	FALSE	FALSE	0.239651	NA	FALSE
287	1.99294e-07	2.03578e-07	0.845745	0.584761	0.260984	TRUE	1.53534	3 vs 1	0.521968	3 vs 1	0.691489	0.169522	Zic2:chr14:122478939-122479472:1, Zic2:chr14:122479191-122479404:1, Zic2:chr14:122479929-122480328:1	Zic2	NA	NA	FALSE	FALSE	2.03578e-07	NA	FALSE
288	0.000433688	NA	0.433333	0.172414	0.26092	FALSE	1.30035	2 vs 1	0.521839	2 vs 1	-0.133333	-0.655172	Engase:chr11:118487375-118487773:1, Engase:chr11:118488885-118489143:1	Engase	0.00197782	NA	TRUE	NA	0.000433688	0.00220277	TRUE
289	0.779337	NA	0.26087	0	0.26087	TRUE	Inf	1 vs 2	0.521739	1 vs 2	-0.478261	-1	1700019D03Rik:chr1:52921614-52921857:-1, 1700019D03Rik:chr1:52922251-52922754:-1	1700019D03Rik	NA	NA	FALSE	FALSE	0.779337	NA	FALSE
290	2.24265e-39	5.931e-37	0.560845	0.300595	0.26025	FALSE	1.18017	3 vs 1	0.5205	3 vs 1	0.121691	-0.39881	Tnks2:chr19:36892504-36892896:1, Tnks2:chr19:36892333-36893407:1, Tnks2:chr19:36893097-36893502:1	Tnks2	9.13758e-38	2.4947e-35	TRUE	TRUE	5.931e-37	2.58647e-35	TRUE
291	3.93536e-06	0.00017525	0.626392	0.347826	0.278566	TRUE	#NAME?	1 vs 2	0.517481	1 vs 6	0.278351	-0.23913	Stx3:chr19:11775099-11775487:-1, Stx3:chr19:11775437-11775822:-1, Stx3:chr19:11775666-11775851:-1, Stx3:chr19:11776266-11776985:-1, Stx3:chr19:11777459-11777881:-1, Stx3:chr19:11778329-11778616:-1	Stx3	NA	NA	FALSE	FALSE	0.00017525	NA	FALSE
292	0.0280533	NA	0.591837	0.508571	0.0832653	TRUE	#NAME?	1 vs 3	0.517143	3 vs 6	0.357143	-0.16	Cnpy1:chr5:28201621-28201909:-1, Cnpy1:chr5:28201756-28201974:-1, Cnpy1:chr5:28202425-28202519:-1, Cnpy1:chr5:28202431-28202604:-1, Cnpy1:chr5:28202460-28202789:-1, Cnpy1:chr5:28202670-28202910:-1, Cnpy1:chr5:28202975-28203151:-1, Cnpy1:chr5:28203248-28203405:-1	Cnpy1	NA	NA	FALSE	FALSE	0.0280533	NA	FALSE
293	0.218351	NA	0.882353	0.625	0.257353	TRUE	1.94591	1 vs 3	0.514706	1 vs 3	0.764706	0.25	Adprhl1:chr8:13218530-13218647:-1, Adprhl1:chr8:13220243-13220375:-1, Adprhl1:chr8:13235718-13235980:-1	Adprhl1	NA	NA	FALSE	FALSE	0.218351	NA	FALSE
294	0.366381	NA	0.857143	0.6	0.257143	TRUE	Inf	2 vs 1	0.514286	3 vs 1	0.714286	0.2	Flvcr2:chr12:85812310-85812689:1, Flvcr2:chr12:85813315-85813493:1, Flvcr2:chr12:85813181-85813633:1	Flvcr2	NA	NA	FALSE	FALSE	0.366381	NA	FALSE
295	0.0431587	0.0738315	0.513333	0.322799	0.190534	TRUE	1.56607	4 vs 1	0.513394	4 vs 1	0.366667	-0.146727	Rmi2:chr16:10839984-10840200:1, Rmi2:chr16:10840500-10840706:1, Rmi2:chr16:10841538-10841799:1, Rmi2:chr16:10841292-10842165:1, Rmi2:chr16:10842111-10842305:1, Rmi2:chr16:10842894-10843200:1	Rmi2	NA	NA	FALSE	FALSE	0.0738315	NA	FALSE
296	0.80871	NA	0.923077	0.666667	0.25641	TRUE	1.79176	2 vs 1	0.512821	2 vs 1	0.846154	0.333333	Csf1r:chr18:61130400-61130782:1, Csf1r:chr18:61130745-61131172:1	Csf1r	NA	NA	FALSE	FALSE	0.80871	NA	FALSE
297	0.0549813	NA	0.222222	0.160714	0.0615079	TRUE	Inf	1 vs 2	0.509921	3 vs 4	-0.222222	-0.732143	Slc35g2:chr9:100550996-100551285:-1, Slc35g2:chr9:100551529-100551806:-1, Slc35g2:chr9:100551891-100552322:-1, Slc35g2:chr9:100552176-100552561:-1	Slc35g2	NA	NA	FALSE	FALSE	0.0549813	NA	FALSE
298	7.35423e-46	2.09257e-40	0.393378	0.24609	0.147288	FALSE	1.32213	1 vs 3	0.508511	2 vs 3	0.401796	-0.106716	Anapc1:chr2:128610080-128610487:-1, Anapc1:chr2:128610779-128610991:-1, Anapc1:chr2:128612693-128613070:-1	Anapc1	3.63286e-44	1.02291e-38	TRUE	TRUE	2.09257e-40	1.05232e-38	TRUE
299	0.449225	NA	0.748971	0.5	0.248971	TRUE	1.55335	1 vs 4	0.506173	1 vs 4	0.506173	0	Zim1:chr7:6671714-6671875:-1, Zim1:chr7:6672426-6673410:-1, Zim1:chr7:6672886-6673105:-1, Zim1:chr7:6675391-6675928:-1	Zim1	NA	NA	FALSE	FALSE	0.449225	NA	FALSE
300	0.00179238	NA	0.5	0.247619	0.252381	TRUE	1.11135	2 vs 1	0.504762	2 vs 1	0	-0.504762	Mthfd1l:chr10:4155774-4156050:1, Mthfd1l:chr10:4155665-4156189:1	Mthfd1l	NA	NA	FALSE	FALSE	0.00179238	NA	FALSE
301	0.0590194	NA	0.540541	0.333333	0.207207	TRUE	Inf	1 vs 2	0.504505	2 vs 3	0.837838	0.333333	Gm33933:chr14:6580569-6580771:-1, Gm33933:chr14:6583952-6584172:-1, Gm33933:chr14:6584164-6584397:-1	Gm33933	NA	NA	FALSE	FALSE	0.0590194	NA	FALSE
302	0.044701	NA	0.34375	0.431818	-0.0880682	TRUE	#NAME?	1 vs 2	0.503788	3 vs 4	0.125	-0.378788	Ptges:chr2:30889471-30889892:-1, Ptges:chr2:30891045-30891303:-1, Ptges:chr2:30891727-30891946:-1, Ptges:chr2:30891812-30892128:-1, Ptges:chr2:30892317-30892577:-1	Ptges	NA	NA	FALSE	FALSE	0.044701	NA	FALSE
303	0.00502611	0.00671473	0.538462	0.333333	0.205128	TRUE	Inf	1 vs 4	0.502787	2 vs 5	0.25641	-0.246377	St3gal6:chr16:58468010-58468356:-1, St3gal6:chr16:58469535-58469663:-1, St3gal6:chr16:58469727-58470091:-1, St3gal6:chr16:58470163-58470530:-1, St3gal6:chr16:58470492-58470827:-1	St3gal6	NA	NA	FALSE	FALSE	0.00671473	NA	FALSE
304	1.00957e-13	1.44676e-13	0.4125	0.2	0.2125	FALSE	Inf	5 vs 1	0.500228	4 vs 1	0.180556	-0.319672	Lemd1:chr1:132205465-132205695:1, Lemd1:chr1:132209439-132209575:1, Lemd1:chr1:132256826-132257525:1, Lemd1:chr1:132257055-132257291:1, Lemd1:chr1:132258289-132258707:1, Lemd1:chr1:132258835-132259215:1	Lemd1	1.42951e-12	2.19277e-12	TRUE	TRUE	1.44676e-13	2.23707e-12	TRUE
305	1	NA	0.25	0	0.25	TRUE	Inf	1 vs 2	0.5	1 vs 2	-0.5	-1	Abca17:chr17:24333873-24334029:-1, Abca17:chr17:24333978-24334199:-1	Abca17	NA	NA	FALSE	FALSE	1	NA	FALSE
306	1	NA	1	0.75	0.25	TRUE	Inf	1 vs 2	0.5	1 vs 2	1	0.5	Actc1:chr2:114047317-114047602:-1, Actc1:chr2:114047434-114047630:-1	Actc1	NA	NA	FALSE	FALSE	1	NA	FALSE
307	0.784191	NA	0.25	0	0.25	TRUE	Inf	2 vs 1	0.5	2 vs 1	-0.5	-1	Apobr:chr7:126588723-126589078:1, Apobr:chr7:126588756-126589090:1	Apobr	NA	NA	FALSE	FALSE	0.784191	NA	FALSE
308	1	NA	0.25	0	0.25	TRUE	Inf	1 vs 2	0.5	1 vs 2	-0.5	-1	Cdhr1:chr14:37077908-37077988:-1, Cdhr1:chr14:37077975-37078174:-1	Cdhr1	NA	NA	FALSE	FALSE	1	NA	FALSE
309	1	NA	1	0.75	0.25	TRUE	Inf	1 vs 2	0.5	1 vs 2	1	0.5	Cubn:chr2:13276543-13276605:-1, Cubn:chr2:13276582-13276684:-1	Cubn	NA	NA	FALSE	FALSE	1	NA	FALSE
310	1	NA	0.25	0	0.25	TRUE	Inf	2 vs 1	0.5	2 vs 1	-0.5	-1	Ngf:chr3:102520608-102520953:1, Ngf:chr3:102520780-102521059:1	Ngf	NA	NA	FALSE	FALSE	1	NA	FALSE
311	0.503668	0.48006	0.5	0.1875	0.3125	TRUE	#NAME?	3 vs 1	0.5	4 vs 1	0	-0.5	Onecut1:chr9:74889318-74889547:1, Onecut1:chr9:74890055-74890234:1, Onecut1:chr9:74891232-74891427:1, Onecut1:chr9:74893535-74893692:1, Onecut1:chr9:74894227-74894414:1	Onecut1	NA	NA	FALSE	FALSE	0.503668	NA	FALSE
312	1	NA	1	0.75	0.25	TRUE	Inf	1 vs 2	0.5	1 vs 2	1	0.5	Osmr:chr15:6813574-6813939:-1, Osmr:chr15:6814316-6814592:-1	Osmr	NA	NA	FALSE	FALSE	1	NA	FALSE
313	1	NA	1	0.75	0.25	TRUE	Inf	1 vs 2	0.5	1 vs 2	1	0.5	Rag1:chr2:101638315-101638510:-1, Rag1:chr2:101641072-101641267:-1	Rag1	NA	NA	FALSE	FALSE	1	NA	FALSE
314	0.0913178	NA	0.714286	0.492857	0.221429	TRUE	Inf	1 vs 2	0.5	1 vs 6	0	-0.5	Slc37a2:chr9:37227404-37227546:-1, Slc37a2:chr9:37227555-37227933:-1, Slc37a2:chr9:37228319-37228521:-1, Slc37a2:chr9:37228418-37228608:-1, Slc37a2:chr9:37229141-37229486:-1, Slc37a2:chr9:37230495-37231020:-1, Slc37a2:chr9:37231026-37231793:-1, Slc37a2:chr9:37231421-37231582:-1	Slc37a2	NA	NA	FALSE	FALSE	0.0913178	NA	FALSE
315	1	NA	0.25	0	0.25	TRUE	Inf	1 vs 2	0.5	1 vs 2	-0.5	-1	Tbx1:chr16:18580978-18581335:-1, Tbx1:chr16:18581731-18582054:-1	Tbx1	NA	NA	FALSE	FALSE	1	NA	FALSE
316	0.399344	NA	1	0.75	0.25	TRUE	Inf	1 vs 2	0.5	1 vs 2	1	0.5	Tgfbr2:chr9:116087694-116088051:-1, Tgfbr2:chr9:116090005-116090351:-1	Tgfbr2	NA	NA	FALSE	FALSE	0.399344	NA	FALSE
317	0.41926	NA	1	0.75	0.25	TRUE	Inf	1 vs 2	0.5	1 vs 2	1	0.5	Tmem30c:chr16:57266203-57266516:-1, Tmem30c:chr16:57269370-57269536:-1	Tmem30c	NA	NA	FALSE	FALSE	0.41926	NA	FALSE
318	0.561221	NA	0.178571	0	0.178571	TRUE	Inf	2 vs 1	0.5	2 vs 1	-0.5	-1	Zap70:chr1:36782490-36782782:1, Zap70:chr1:36785289-36785586:1, Zap70:chr1:36787238-36787707:1	Zap70	NA	NA	FALSE	FALSE	0.561221	NA	FALSE
319	1	NA	1	0.75	0.25	TRUE	Inf	2 vs 1	0.5	2 vs 1	1	0.5	Gcnt4:chr13:96950543-96950652:1, Gcnt4:chr13:96950636-96950819:1	Gcnt4	NA	NA	FALSE	FALSE	1	NA	FALSE
320	1	NA	0.5	0.25	0.25	TRUE	1.09861	2 vs 1	0.5	2 vs 1	0	-0.5	Gjb1:chrX:101385286-101385563:1, Gjb1:chrX:101385500-101385651:1	Gjb1	NA	NA	FALSE	FALSE	1	NA	FALSE
321	1	NA	0.25	0	0.25	TRUE	Inf	2 vs 1	0.5	2 vs 1	-0.5	-1	Hgd:chr16:37631663-37631928:1, Hgd:chr16:37631777-37631938:1	Hgd	NA	NA	FALSE	FALSE	1	NA	FALSE
322	0.67032	NA	0.5	0.45	0.05	TRUE	#NAME?	1 vs 2	0.5	2 vs 3	1	0.5	Iqub:chr6:24445098-24445203:-1, Iqub:chr6:24445512-24445792:-1, Iqub:chr6:24445694-24445873:-1	Iqub	NA	NA	FALSE	FALSE	0.67032	NA	FALSE
323	0.453325	NA	0.944444	0.732456	0.211988	TRUE	Inf	1 vs 2	0.497076	1 vs 3	0.777778	0.280702	Mob3b:chr4:34949074-34949426:-1, Mob3b:chr4:34952678-34952790:-1, Mob3b:chr4:34952676-34953046:-1, Mob3b:chr4:34952911-34953191:-1, Mob3b:chr4:34953317-34953671:-1	Mob3b	NA	NA	FALSE	FALSE	0.453325	NA	FALSE
324	2.00938e-46	9.57758e-44	0.384259	0.13619	0.248069	FALSE	1.37579	2 vs 1	0.496138	2 vs 1	-0.231481	-0.727619	Trim37:chr11:87219090-87219523:1, Trim37:chr11:87220302-87220686:1	Trim37	1.01048e-44	5.24929e-42	TRUE	TRUE	9.57758e-44	5.3462e-42	TRUE
325	1.83122e-174	1.30131e-131	0.697334	0.449353	0.247981	FALSE	1.03792	1 vs 2	0.495962	1 vs 2	0.394668	-0.101294	St13:chr15:81363655-81364033:-1, St13:chr15:81365049-81365399:-1	St13	4.86755e-172	3.53046e-129	TRUE	TRUE	1.30131e-131	3.63196e-129	TRUE
326	3.98953e-07	1.44006e-06	0.363636	0.115789	0.247847	TRUE	1.47331	1 vs 2	0.495694	1 vs 2	-0.272727	-0.768421	Cenpo:chr12:4197903-4198190:-1, Cenpo:chr12:4213472-4213844:-1	Cenpo	NA	NA	FALSE	FALSE	1.44006e-06	NA	FALSE
327	0.00469856	0.0148175	0.633333	0.534483	0.0988506	TRUE	#NAME?	2 vs 1	0.495402	3 vs 2	-0.366667	-0.862069	Epcam:chr17:87650001-87650906:1, Epcam:chr17:87650521-87650906:1, Epcam:chr17:87650740-87651062:1	Epcam	NA	NA	FALSE	FALSE	0.0148175	NA	FALSE
328	0.00493235	NA	0.572368	0.484375	0.0879934	TRUE	Inf	1 vs 2	0.495066	1 vs 2	-0.473684	-0.96875	Scg2:chr1:79434441-79434678:-1, Scg2:chr1:79434678-79435071:-1, Scg2:chr1:79434837-79435410:-1	Scg2	NA	NA	FALSE	FALSE	0.00493235	NA	FALSE
329	0.0296678	0.252489	0.533333	0.541935	-0.00860215	TRUE	#NAME?	1 vs 2	0.494624	5 vs 6	0.333333	-0.16129	Mr1:chr1:155127265-155127564:-1, Mr1:chr1:155127387-155127606:-1, Mr1:chr1:155127898-155128229:-1, Mr1:chr1:155128349-155128556:-1, Mr1:chr1:155128570-155128771:-1, Mr1:chr1:155129133-155129368:-1	Mr1	NA	NA	FALSE	FALSE	0.252489	NA	FALSE
330	1.27505e-16	1.0748e-15	0.478155	0.230889	0.247266	FALSE	1.11586	2 vs 1	0.494532	2 vs 1	-0.0436893	-0.538222	Efemp2:chr19:5481500-5481825:1, Efemp2:chr19:5481646-5482139:1	Efemp2	2.12457e-15	1.83971e-14	TRUE	TRUE	1.0748e-15	1.88074e-14	TRUE
331	0.20082	NA	0.285714	0.0384615	0.247253	TRUE	2.30259	2 vs 1	0.494505	2 vs 1	-0.428571	-0.923077	Vwc2:chr11:11261508-11261806:1, Vwc2:chr11:11269922-11270131:1	Vwc2	NA	NA	FALSE	FALSE	0.20082	NA	FALSE
332	9.43906e-52	4.97122e-37	0.846508	0.619946	0.226562	FALSE	2.08367	1 vs 2	0.491329	1 vs 2	0.779739	0.28841	Septin6:chrX:36912226-36912615:-1, Septin6:chrX:36913405-36913812:-1, Septin6:chrX:36915826-36916191:-1	Septin6	5.32211e-50	2.10733e-35	TRUE	TRUE	4.97122e-37	2.18499e-35	TRUE
333	1.02015e-38	8.23512e-35	0.589853	0.34439	0.245463	FALSE	1.16296	1 vs 4	0.490904	1 vs 4	0.180093	-0.310811	Map3k10:chr7:27656375-27656752:-1, Map3k10:chr7:27665498-27665794:-1, Map3k10:chr7:27667424-27668307:-1, Map3k10:chr7:27668139-27668562:-1	Map3k10	4.06748e-37	3.12474e-33	TRUE	TRUE	8.23512e-35	3.21458e-33	TRUE
334	0.324756	NA	0.816327	0.571429	0.244898	TRUE	1.20397	1 vs 2	0.489796	1 vs 2	0.632653	0.142857	Gm3755:chr14:7441002-7441199:-1, Gm3755:chr14:7441364-7441533:-1	Gm3755	NA	NA	FALSE	FALSE	0.324756	NA	FALSE
335	0.000731407	NA	0.798122	0.554054	0.244068	TRUE	1.53674	3 vs 1	0.488136	3 vs 1	0.596244	0.108108	Cpne4:chr9:104872714-104873063:1, Cpne4:chr9:105033038-105033294:1, Cpne4:chr9:105034178-105034524:1	Cpne4	NA	NA	FALSE	FALSE	0.000731407	NA	FALSE
336	0.294196	NA	0.588889	0.515385	0.0735043	TRUE	Inf	2 vs 1	0.487179	5 vs 3	0.333333	-0.153846	Cfap44:chr16:44481487-44481732:1, Cfap44:chr16:44481688-44481805:1, Cfap44:chr16:44482388-44482556:1, Cfap44:chr16:44483175-44483361:1, Cfap44:chr16:44483254-44483507:1, Cfap44:chr16:44483859-44484016:1, Cfap44:chr16:44484254-44484425:1, Cfap44:chr16:44484367-44484494:1, Cfap44:chr16:44484677-44484832:1, Cfap44:chr16:44484811-44485016:1, Cfap44:chr16:44485284-44485499:1	Cfap44	NA	NA	FALSE	FALSE	0.294196	NA	FALSE
337	0.350778	0.595851	0.72973	0.666667	0.0630631	TRUE	#NAME?	1 vs 4	0.486486	2 vs 3	0.486486	0	Extl1:chr4:134352973-134353297:-1, Extl1:chr4:134356396-134356679:-1, Extl1:chr4:134356862-134357087:-1, Extl1:chr4:134356988-134357145:-1	Extl1	NA	NA	FALSE	FALSE	0.595851	NA	FALSE
338	0.0126589	0.0705821	0.307692	0.0685484	0.239144	TRUE	Inf	2 vs 1	0.486352	5 vs 1	-0.384615	-0.870968	Pcolce2:chr9:95695183-95695568:1, Pcolce2:chr9:95697350-95697483:1, Pcolce2:chr9:95697362-95698031:1, Pcolce2:chr9:95698029-95698115:1, Pcolce2:chr9:95698231-95698414:1	Pcolce2	NA	NA	FALSE	FALSE	0.0705821	NA	FALSE
339	0.389733	NA	0.84375	0.722222	0.121528	TRUE	Inf	2 vs 1	0.486111	5 vs 4	0.375	-0.111111	Padi2:chr4:140949703-140949898:1, Padi2:chr4:140950800-140950957:1, Padi2:chr4:140951041-140951280:1, Padi2:chr4:140952401-140952579:1, Padi2:chr4:140952192-140952529:1	Padi2	NA	NA	FALSE	FALSE	0.389733	NA	FALSE
340	0.00357979	NA	0.512931	0.239437	0.273494	TRUE	#NAME?	1 vs 5	0.485187	1 vs 9	0.0344828	-0.450704	Iqcg:chr16:33013944-33014919:-1, Iqcg:chr16:33015411-33015492:-1, Iqcg:chr16:33015472-33015720:-1, Iqcg:chr16:33015612-33015875:-1, Iqcg:chr16:33015847-33016171:-1, Iqcg:chr16:33016057-33016279:-1, Iqcg:chr16:33016379-33016554:-1, Iqcg:chr16:33016499-33016860:-1, Iqcg:chr16:33016654-33016956:-1	Iqcg	NA	NA	FALSE	FALSE	0.00357979	NA	FALSE
341	0.00134637	0.0235786	0.85641	0.601852	0.254558	TRUE	2.02463	1 vs 7	0.482479	1 vs 7	0.676923	0.194444	Dpf3:chr12:83205180-83205537:-1, Dpf3:chr12:83208640-83209008:-1, Dpf3:chr12:83211203-83211448:-1, Dpf3:chr12:83213690-83214187:-1, Dpf3:chr12:83269050-83269395:-1, Dpf3:chr12:83269313-83269460:-1, Dpf3:chr12:83269368-83269651:-1	Dpf3	NA	NA	FALSE	FALSE	0.0235786	NA	FALSE
342	2.87408e-07	1.90043e-06	0.442572	0.202055	0.240517	FALSE	1.40056	3 vs 2	0.481034	3 vs 1	-0.114856	-0.59589	Rasgrp2:chr19:6403339-6403552:1, Rasgrp2:chr19:6414775-6414884:1, Rasgrp2:chr19:6414909-6415209:1	Rasgrp2	2.32847e-06	1.4731e-05	TRUE	TRUE	1.90043e-06	1.51763e-05	TRUE
343	1	NA	0.5	0.26087	0.23913	TRUE	1.04145	1 vs 2	0.478261	1 vs 2	0	-0.478261	Rab32:chr10:10544930-10545762:-1, Rab32:chr10:10545275-10545558:-1	Rab32	NA	NA	FALSE	FALSE	1	NA	FALSE
344	2.22655e-18	1.55884e-14	0.346939	0.241242	0.105697	TRUE	4.13631	4 vs 2	0.477772	4 vs 2	-0.44898	-0.926752	H2bc18:chr3:96270226-96270585:1, H2bc18:chr3:96269931-96271038:1, H2bc18:chr3:96271279-96271454:1, H2bc18:chr3:96271861-96272126:1, H2bc18:chr3:96272156-96272773:1	H2bc18	NA	NA	FALSE	FALSE	1.55884e-14	NA	FALSE
345	5.91722e-26	6.27349e-24	0.773231	0.603516	0.169716	FALSE	2.66883	3 vs 4	0.476956	1 vs 4	0.211331	-0.265625	Prkca:chr11:107933387-107933740:-1, Prkca:chr11:107933696-107933989:-1, Prkca:chr11:107934642-107935075:-1, Prkca:chr11:107938159-107938647:-1, Prkca:chr11:107939009-107939198:-1, Prkca:chr11:107939260-107939626:-1, Prkca:chr11:107939540-107939746:-1	Prkca	1.49457e-24	1.63654e-22	TRUE	TRUE	6.27349e-24	1.66755e-22	TRUE
346	0.099567	NA	0.4375	0.2	0.2375	TRUE	Inf	2 vs 1	0.475	3 vs 1	-0.125	-0.6	Zbtb7c:chr18:76147797-76148100:1, Zbtb7c:chr18:76148019-76148173:1, Zbtb7c:chr18:76148182-76148574:1	Zbtb7c	NA	NA	FALSE	FALSE	0.099567	NA	FALSE
347	0.510423	NA	0.578947	0.5	0.0789474	TRUE	#NAME?	2 vs 1	0.473684	3 vs 2	-0.526316	-1	Ckm:chr7:19421339-19421534:1, Ckm:chr7:19423407-19423732:1, Ckm:chr7:19423826-19424017:1	Ckm	NA	NA	FALSE	FALSE	0.510423	NA	FALSE
348	0.00891713	0.0232367	0.6	0.363465	0.236535	TRUE	0.965821	2 vs 1	0.47307	2 vs 1	0.2	-0.27307	Pbxip1:chr3:89448614-89448875:1, Pbxip1:chr3:89450543-89450952:1	Pbxip1	NA	NA	FALSE	FALSE	0.0232367	NA	FALSE
349	0.432473	NA	0.695652	0.541667	0.153986	TRUE	#NAME?	1 vs 2	0.472826	1 vs 3	0.347826	-0.125	Cpeb1:chr7:81347025-81347354:-1, Cpeb1:chr7:81347476-81347672:-1, Cpeb1:chr7:81347492-81347841:-1, Cpeb1:chr7:81348037-81348116:-1	Cpeb1	NA	NA	FALSE	FALSE	0.432473	NA	FALSE
350	0.207131	NA	0.545455	0.421212	0.124242	TRUE	#NAME?	1 vs 2	0.472727	2 vs 3	0.818182	0.345455	Eif2ak2:chr17:78852900-78853056:-1, Eif2ak2:chr17:78853164-78853469:-1, Eif2ak2:chr17:78854394-78854971:-1, Eif2ak2:chr17:78854341-78855284:-1	Eif2ak2	NA	NA	FALSE	FALSE	0.207131	NA	FALSE
351	0.283677	NA	0.5	0.361111	0.138889	TRUE	1.79176	3 vs 1	0.472222	2 vs 1	0.75	0.277778	Tmem220:chr11:67034481-67034680:1, Tmem220:chr11:67034964-67035190:1, Tmem220:chr11:67035234-67035352:1	Tmem220	NA	NA	FALSE	FALSE	0.283677	NA	FALSE
352	1.10626e-07	2.80902e-07	0.620482	0.384375	0.236107	FALSE	1.36834	3 vs 1	0.472214	3 vs 1	0.240964	-0.23125	9030025P20Rik:chr17:14990480-14990803:1, 9030025P20Rik:chr17:14990569-14990932:1, 9030025P20Rik:chr17:14991179-14991577:1	9030025P20Rik	9.51488e-07	2.44259e-06	TRUE	TRUE	2.80902e-07	2.50079e-06	TRUE
353	3.12803e-17	2.01593e-19	0.313313	0.0783133	0.235	FALSE	1.68081	1 vs 2	0.47	1 vs 2	-0.373373	-0.843373	Zdhhc18:chr4:133605286-133605701:-1, Zdhhc18:chr4:133606987-133607362:-1	Zdhhc18	5.47356e-16	4.2562e-18	TRUE	TRUE	3.12803e-17	6.08385e-16	TRUE
354	0.171914	NA	0.791667	0.633333	0.158333	TRUE	Inf	2 vs 1	0.466667	4 vs 1	0.333333	-0.133333	Sema3d:chr5:12585379-12585660:1, Sema3d:chr5:12585943-12586218:1, Sema3d:chr5:12588362-12588519:1, Sema3d:chr5:12588506-12588679:1, Sema3d:chr5:12588598-12588906:1	Sema3d	NA	NA	FALSE	FALSE	0.171914	NA	FALSE
355	1.34325e-05	9.23225e-05	0.830357	0.597826	0.232531	FALSE	1.28093	3 vs 1	0.465062	3 vs 1	0.660714	0.195652	Fdxacb1:chr9:50772367-50772582:1, Fdxacb1:chr9:50772397-50772762:1, Fdxacb1:chr9:50772977-50773336:1	Fdxacb1	8.36833e-05	0.000521583	TRUE	TRUE	9.23225e-05	0.000541083	TRUE
356	7.5333e-45	3.9778e-25	0.259563	0.028076	0.231487	FALSE	2.49612	1 vs 2	0.462974	1 vs 2	-0.480874	-0.943848	Gins2:chr8:120579195-120579928:-1, Gins2:chr8:120581249-120581648:-1	Gins2	3.50424e-43	1.08662e-23	TRUE	TRUE	3.9778e-25	1.10468e-23	TRUE
357	0.103462	NA	0.314815	0.0833333	0.231481	TRUE	Inf	4 vs 1	0.458333	4 vs 1	-0.333333	-0.791667	Thsd1:chr8:22259503-22259932:1, Thsd1:chr8:22260068-22260313:1, Thsd1:chr8:22260979-22261325:1, Thsd1:chr8:22262563-22262955:1	Thsd1	NA	NA	FALSE	FALSE	0.103462	NA	FALSE
358	1.92601e-05	0.000155062	0.822476	0.59375	0.228726	TRUE	1.43508	1 vs 3	0.457451	1 vs 3	0.644951	0.1875	Sgsm1:chr5:113243220-113243603:-1, Sgsm1:chr5:113265707-113265994:-1, Sgsm1:chr5:113273934-113274331:-1	Sgsm1	NA	NA	FALSE	FALSE	0.000155062	NA	FALSE
359	3.5283e-55	1.72677e-43	0.370339	0.131279	0.23906	FALSE	2.28328	3 vs 6	0.456482	1 vs 6	-0.236441	-0.692922	H4c12:chr13:21746809-21747226:-1, H4c12:chr13:21748691-21749446:-1, H4c12:chr13:21749462-21749775:-1, H4c12:chr13:21749204-21749604:-1, H4c12:chr13:21749706-21750487:-1, H4c12:chr13:21750181-21750452:-1	H4c12	2.26379e-53	9.36946e-42	TRUE	TRUE	1.72677e-43	9.5434e-42	TRUE
360	0.0672013	NA	0.859649	0.631579	0.22807	TRUE	1.27338	2 vs 1	0.45614	2 vs 1	0.719298	0.263158	Gm49486:chr15:79255823-79256188:1, Gm49486:chr15:79256365-79256644:1	Gm49486	NA	NA	FALSE	FALSE	0.0672013	NA	FALSE
361	0.00260409	0.00354396	0.516364	0.318182	0.198182	TRUE	4.38203	4 vs 2	0.454545	4 vs 2	0.272727	-0.181818	Ebf1:chr11:45004818-45005145:1, Ebf1:chr11:45005707-45006699:1, Ebf1:chr11:45006572-45006824:1, Ebf1:chr11:45006683-45006956:1, Ebf1:chr11:45007023-45007245:1, Ebf1:chr11:45007741-45008077:1	Ebf1	NA	NA	FALSE	FALSE	0.00354396	NA	FALSE
362	0.189636	NA	0.882353	0.752049	0.130304	TRUE	Inf	2 vs 1	0.454436	5 vs 3	0.647059	0.192623	Gulp1:chr1:44794965-44795348:1, Gulp1:chr1:44795470-44796384:1, Gulp1:chr1:44795824-44796142:1, Gulp1:chr1:44796406-44796834:1, Gulp1:chr1:44796500-44796884:1	Gulp1	NA	NA	FALSE	FALSE	0.189636	NA	FALSE
363	2.53453e-24	4.56959e-23	0.428682	0.201571	0.227111	FALSE	1.60315	3 vs 1	0.454223	3 vs 1	-0.142636	-0.596859	Carnmt1:chr19:18704378-18704823:1, Carnmt1:chr19:18705825-18706154:1, Carnmt1:chr19:18706803-18707211:1	Carnmt1	6.072e-23	1.12703e-21	TRUE	TRUE	4.56959e-23	1.14383e-21	TRUE
364	0.0449689	0.0935472	0.660088	0.559524	0.100564	TRUE	#NAME?	1 vs 4	0.453008	2 vs 6	0.381579	-0.0714286	Bhlhe41:chr6:145860844-145861314:-1, Bhlhe41:chr6:145861217-145861554:-1, Bhlhe41:chr6:145861101-145861763:-1, Bhlhe41:chr6:145861787-145862113:-1, Bhlhe41:chr6:145862147-145862355:-1, Bhlhe41:chr6:145862582-145862931:-1, Bhlhe41:chr6:145862933-145863140:-1	Bhlhe41	NA	NA	FALSE	FALSE	0.0935472	NA	FALSE
365	0.229871	NA	0.642857	0.416667	0.22619	TRUE	Inf	1 vs 2	0.452381	1 vs 3	0.285714	-0.166667	Fndc1:chr17:7738562-7738684:-1, Fndc1:chr17:7738575-7738926:-1, Fndc1:chr17:7738815-7739154:-1	Fndc1	NA	NA	FALSE	FALSE	0.229871	NA	FALSE
366	1.94842e-36	7.08864e-34	0.281046	0.215654	0.0653917	FALSE	2.01135	4 vs 6	0.451902	5 vs 6	0.233512	-0.218391	Tmem41b:chr7:109971197-109971584:-1, Tmem41b:chr7:109972489-109972800:-1, Tmem41b:chr7:109973095-109973691:-1, Tmem41b:chr7:109973449-109973601:-1, Tmem41b:chr7:109973498-109973828:-1, Tmem41b:chr7:109973772-109974249:-1, Tmem41b:chr7:109974251-109974723:-1	Tmem41b	7.20272e-35	2.63445e-32	TRUE	TRUE	7.08864e-34	2.71019e-32	TRUE
367	0.648911	NA	0.725806	0.5	0.225806	TRUE	Inf	2 vs 1	0.451613	3 vs 1	0.451613	0	Dclk3:chr9:111488806-111489007:1, Dclk3:chr9:111488980-111489142:1, Dclk3:chr9:111489266-111489551:1	Dclk3	NA	NA	FALSE	FALSE	0.648911	NA	FALSE
368	3.27844e-29	8.1013e-27	0.652344	0.426551	0.225793	FALSE	0.925296	2 vs 1	0.451586	2 vs 1	0.304688	-0.146899	Nolc1:chr19:46084065-46084501:1, Nolc1:chr19:46085154-46085530:1	Nolc1	9.28947e-28	2.37609e-25	TRUE	TRUE	8.1013e-27	2.4054e-25	TRUE
369	0.230643	NA	0.583333	0.354902	0.228431	TRUE	2.03292	4 vs 1	0.45	4 vs 1	0.25	-0.2	Rassf10:chr7:112955629-112955925:1, Rassf10:chr7:112955878-112956141:1, Rassf10:chr7:112955740-112956546:1, Rassf10:chr7:112957125-112957367:1	Rassf10	NA	NA	FALSE	FALSE	0.230643	NA	FALSE
370	0.01452	NA	0.318182	0.09375	0.224432	TRUE	2.59027	3 vs 1	0.448864	3 vs 1	-0.363636	-0.8125	Arid5a:chr1:36320154-36320513:1, Arid5a:chr1:36322626-36322891:1, Arid5a:chr1:36323660-36323934:1	Arid5a	NA	NA	FALSE	FALSE	0.01452	NA	FALSE
371	0.104861	NA	0.723301	0.5	0.223301	TRUE	Inf	2 vs 1	0.446602	3 vs 1	0.446602	0	Gk5:chr9:96178893-96179192:1, Gk5:chr9:96178816-96179696:1, Gk5:chr9:96184232-96184556:1	Gk5	NA	NA	FALSE	FALSE	0.104861	NA	FALSE
372	0	1.3616893858466e-318	0.644163	0.363841	0.280322	FALSE	2.52942	10 vs 2	0.441766	10 vs 2	0.187082	-0.254685	Dclk1:chr3:55466737-55467194:1, Dclk1:chr3:55467107-55467458:1, Dclk1:chr3:55469184-55469579:1, Dclk1:chr3:55469665-55469940:1, Dclk1:chr3:55469455-55470367:1, Dclk1:chr3:55470941-55471340:1, Dclk1:chr3:55516829-55517158:1, Dclk1:chr3:55536257-55536458:1, Dclk1:chr3:55536137-55536718:1, Dclk1:chr3:55538680-55539068:1	Dclk1	0	1.47770532250886e-315	TRUE	TRUE	1.3616893858466e-318	1.52019003233541e-315	TRUE
373	1.1741e-12	8.37098e-12	0.798505	0.657303	0.141201	FALSE	-1.01075	2 vs 1	0.439482	4 vs 2	0.4451	0.00561798	Kif26b:chr1:178932033-178933117:1, Kif26b:chr1:178932486-178932856:1, Kif26b:chr1:178936655-178936994:1, Kif26b:chr1:178938780-178939200:1	Kif26b	1.54207e-11	1.10783e-10	TRUE	TRUE	8.37098e-12	1.13415e-10	TRUE
374	0.215333	NA	0.907407	0.738889	0.168519	TRUE	Inf	1 vs 4	0.438889	1 vs 3	0.722222	0.283333	Rassf4:chr6:116632960-116633364:-1, Rassf4:chr6:116633574-116633963:-1, Rassf4:chr6:116634591-116635014:-1, Rassf4:chr6:116638012-116638281:-1	Rassf4	NA	NA	FALSE	FALSE	0.215333	NA	FALSE
375	2.37389e-53	3.05429e-46	0.384779	0.163404	0.221375	FALSE	1.81371	6 vs 1	0.435296	7 vs 1	-0.201171	-0.636467	H2bc8:chr13:23571534-23571819:1, H2bc8:chr13:23571654-23572001:1, H2bc8:chr13:23571838-23572297:1, H2bc8:chr13:23572078-23572807:1, H2bc8:chr13:23572474-23572771:1, H2bc8:chr13:23572602-23573736:1, H2bc8:chr13:23573162-23573511:1, H2bc8:chr13:23573323-23573640:1	H2bc8	1.42485e-51	1.82116e-44	TRUE	TRUE	3.05429e-46	1.85316e-44	TRUE
376	0.516851	NA	0.333333	0.3	0.0333333	TRUE	Inf	1 vs 2	0.433333	1 vs 2	-0.166667	-0.6	Rarres1:chr3:67478750-67479141:-1, Rarres1:chr3:67478904-67479191:-1, Rarres1:chr3:67479009-67479333:-1	Rarres1	NA	NA	FALSE	FALSE	0.516851	NA	FALSE
377	0.768115	NA	0.416667	0.2	0.216667	TRUE	1.04982	1 vs 2	0.433333	1 vs 2	-0.166667	-0.6	Slc22a29:chr19:8160232-8160431:-1, Slc22a29:chr19:8160337-8160639:-1	Slc22a29	NA	NA	FALSE	FALSE	0.768115	NA	FALSE
378	4.50011e-26	6.18237e-20	0.878557	0.664103	0.214454	FALSE	1.2972	1 vs 2	0.428909	1 vs 2	0.757114	0.328205	Rnf157:chr11:116336336-116336752:-1, Rnf157:chr11:116338307-116338685:-1	Rnf157	1.1418e-24	1.33117e-18	TRUE	TRUE	6.18237e-20	1.35866e-18	TRUE
379	0.25709	NA	0.642857	0.416667	0.22619	TRUE	Inf	2 vs 1	0.428571	4 vs 1	0.428571	0	Bcl2l15:chr3:103853457-103853589:1, Bcl2l15:chr3:103853500-103853805:1, Bcl2l15:chr3:103854254-103854422:1, Bcl2l15:chr3:103854333-103854545:1	Bcl2l15	NA	NA	FALSE	FALSE	0.25709	NA	FALSE
380	0.422976	NA	0.833333	0.619048	0.214286	TRUE	Inf	1 vs 3	0.428571	1 vs 3	0.666667	0.238095	Stard13:chr5:151037510-151037844:-1, Stard13:chr5:151037522-151038061:-1, Stard13:chr5:151039316-151039892:-1	Stard13	NA	NA	FALSE	FALSE	0.422976	NA	FALSE
381	0.0412316	NA	0.862069	0.841463	0.0206056	TRUE	#NAME?	3 vs 1	0.42725	5 vs 4	0.793103	0.365854	Pcdh15:chr10:74632394-74632793:1, Pcdh15:chr10:74634472-74634670:1, Pcdh15:chr10:74645620-74645725:1, Pcdh15:chr10:74645726-74646228:1, Pcdh15:chr10:74649421-74649667:1	Pcdh15	NA	NA	FALSE	FALSE	0.0412316	NA	FALSE
382	2.7856e-31	6.63686e-30	0.556366	0.393352	0.163014	FALSE	1.18719	5 vs 2	0.426288	5 vs 2	0.0564815	-0.369806	Cilk1:chr9:78125269-78125627:1, Cilk1:chr9:78167552-78167960:1, Cilk1:chr9:78168175-78168608:1, Cilk1:chr9:78170091-78170468:1, Cilk1:chr9:78171722-78172114:1	Cilk1	8.88528e-30	2.13086e-28	TRUE	TRUE	6.63686e-30	2.19213e-28	TRUE
383	3.38687e-17	1.23232e-12	0.862934	0.649842	0.213092	FALSE	1.22153	2 vs 1	0.426184	2 vs 1	0.725869	0.299685	H2ac13:chr13:21716640-21716951:1, H2ac13:chr13:21717009-21717434:1	H2ac13	5.90797e-16	1.73678e-11	TRUE	TRUE	1.23232e-12	1.76834e-11	TRUE
384	0.414234	NA	0.625	0.460034	0.164966	TRUE	Inf	5 vs 1	0.42602	9 vs 2	0.625	0.19898	Hgf:chr5:16618810-16618876:1, Hgf:chr5:16618919-16619184:1, Hgf:chr5:16619845-16620081:1, Hgf:chr5:16620044-16620426:1, Hgf:chr5:16620906-16621182:1, Hgf:chr5:16621485-16621642:1, Hgf:chr5:16621643-16621948:1, Hgf:chr5:16621814-16622080:1, Hgf:chr5:16622078-16622467:1, Hgf:chr5:16622355-16622482:1, Hgf:chr5:16622690-16622846:1, Hgf:chr5:16622801-16623160:1, Hgf:chr5:16623220-16623451:1	Hgf	NA	NA	FALSE	FALSE	0.414234	NA	FALSE
385	0.286646	NA	0.916667	0.704082	0.212585	TRUE	Inf	1 vs 2	0.42517	1 vs 3	0.833333	0.408163	Cpne8:chr15:90487481-90487839:-1, Cpne8:chr15:90487789-90487963:-1, Cpne8:chr15:90643485-90643732:-1	Cpne8	NA	NA	FALSE	FALSE	0.286646	NA	FALSE
386	0.979174	NA	0.777778	0.67619	0.101587	TRUE	Inf	1 vs 2	0.42381	1 vs 3	0.666667	0.242857	Lhcgr:chr17:88737274-88737580:-1, Lhcgr:chr17:88737538-88737681:-1, Lhcgr:chr17:88738556-88738813:-1, Lhcgr:chr17:88739598-88739779:-1, Lhcgr:chr17:88739813-88739970:-1, Lhcgr:chr17:88740673-88740864:-1, Lhcgr:chr17:88741603-88741868:-1, Lhcgr:chr17:88741668-88742039:-1, Lhcgr:chr17:88741818-88742145:-1, Lhcgr:chr17:88742022-88742193:-1	Lhcgr	NA	NA	FALSE	FALSE	0.979174	NA	FALSE
387	0.0922484	NA	0.466667	0.351852	0.114815	TRUE	Inf	1 vs 2	0.422222	1 vs 5	0.2	-0.222222	Lair1:chr7:4004428-4004591:-1, Lair1:chr7:4004563-4004835:-1, Lair1:chr7:4007192-4007370:-1, Lair1:chr7:4008032-4008179:-1, Lair1:chr7:4008129-4008338:-1, Lair1:chr7:4008346-4008590:-1, Lair1:chr7:4009021-4009495:-1	Lair1	NA	NA	FALSE	FALSE	0.0922484	NA	FALSE
388	0.187777	NA	0.84	0.621277	0.218723	TRUE	Inf	1 vs 6	0.422128	1 vs 6	0.72	0.297872	Cast:chr13:74692373-74692715:-1, Cast:chr13:74693809-74694556:-1, Cast:chr13:74694231-74694356:-1, Cast:chr13:74694257-74694553:-1, Cast:chr13:74694330-74694623:-1, Cast:chr13:74694328-74695062:-1	Cast	NA	NA	FALSE	FALSE	0.187777	NA	FALSE
389	0.16125	NA	0.583333	0.508621	0.0747126	TRUE	#NAME?	3 vs 1	0.421456	5 vs 4	0.111111	-0.310345	Taf4b:chr18:14898449-14898928:1, Taf4b:chr18:14898584-14898820:1, Taf4b:chr18:14898719-14899247:1, Taf4b:chr18:14899268-14899644:1, Taf4b:chr18:14901789-14902044:1	Taf4b	NA	NA	FALSE	FALSE	0.16125	NA	FALSE
390	0.199632	NA	0.210526	0	0.210526	TRUE	Inf	2 vs 1	0.421053	2 vs 1	-0.578947	-1	Cxcr2:chr1:74159864-74160106:1, Cxcr2:chr1:74160819-74161014:1	Cxcr2	NA	NA	FALSE	FALSE	0.199632	NA	FALSE
391	0.837821	NA	1	0.815789	0.184211	TRUE	Inf	3 vs 1	0.421053	3 vs 2	1	0.578947	Papss2:chr19:32665335-32665722:1, Papss2:chr19:32665544-32665805:1, Papss2:chr19:32666831-32667181:1	Papss2	NA	NA	FALSE	FALSE	0.837821	NA	FALSE
392	0.451669	NA	0.254902	0.190476	0.0644258	TRUE	Inf	2 vs 1	0.420168	2 vs 1	-0.294118	-0.714286	Gm26992:chrX:103481370-103481650:1, Gm26992:chrX:103482263-103482430:1, Gm26992:chrX:103482549-103482727:1, Gm26992:chrX:103482614-103482743:1	Gm26992	NA	NA	FALSE	FALSE	0.451669	NA	FALSE
393	2.66449e-85	1.55129e-69	0.650017	0.493875	0.156141	FALSE	1.46879	2 vs 4	0.419107	1 vs 3	-0.0109163	-0.430023	Pnrc2:chr4:135868652-135868993:-1, Pnrc2:chr4:135870408-135870770:-1, Pnrc2:chr4:135870886-135871316:-1, Pnrc2:chr4:135871878-135872190:-1	Pnrc2	2.97463e-83	1.61871e-67	TRUE	TRUE	1.55129e-69	1.66525e-67	TRUE
394	0.568616	NA	0.433333	0.285714	0.147619	TRUE	1.02962	2 vs 1	0.419048	2 vs 1	0.133333	-0.285714	Dnah7b:chr1:46373157-46373410:1, Dnah7b:chr1:46373223-46373618:1, Dnah7b:chr1:46373484-46373561:1	Dnah7b	NA	NA	FALSE	FALSE	0.568616	NA	FALSE
395	0.298306	NA	0.797872	0.59375	0.204122	TRUE	Inf	2 vs 1	0.417553	5 vs 1	0.542553	0.125	Pcdhb11:chr18:37423929-37424472:1, Pcdhb11:chr18:37424297-37424464:1, Pcdhb11:chr18:37424371-37424675:1, Pcdhb11:chr18:37425400-37425791:1, Pcdhb11:chr18:37425472-37425847:1	Pcdhb11	NA	NA	FALSE	FALSE	0.298306	NA	FALSE
396	0.0717454	NA	0.307692	0.0993377	0.208355	TRUE	1.39367	1 vs 2	0.416709	1 vs 2	-0.384615	-0.801325	Emp2:chr16:10281733-10281850:-1, Emp2:chr16:10281723-10282112:-1	Emp2	NA	NA	FALSE	FALSE	0.0717454	NA	FALSE
397	0.773868	NA	0.697917	0.75	-0.0520833	TRUE	#NAME?	3 vs 1	0.416667	5 vs 4	0.166667	-0.25	Prss35:chr9:86756416-86756661:1, Prss35:chr9:86756792-86756935:1, Prss35:chr9:86757135-86757474:1, Prss35:chr9:86757271-86757486:1, Prss35:chr9:86758125-86758443:1	Prss35	NA	NA	FALSE	FALSE	0.773868	NA	FALSE
398	0.431044	NA	0.708333	0.5	0.208333	TRUE	Inf	1 vs 2	0.416667	1 vs 5	0.0833333	-0.333333	Tll1:chr8:64013103-64013322:-1, Tll1:chr8:64014222-64014460:-1, Tll1:chr8:64014941-64015098:-1, Tll1:chr8:64015092-64015201:-1, Tll1:chr8:64015903-64016070:-1	Tll1	NA	NA	FALSE	FALSE	0.431044	NA	FALSE
399	0.783975	NA	0.888889	0.666667	0.222222	TRUE	Inf	3 vs 1	0.416667	4 vs 1	0.666667	0.25	Fzd10:chr5:128602697-128603008:1, Fzd10:chr5:128603408-128603652:1, Fzd10:chr5:128603714-128603933:1, Fzd10:chr5:128603797-128604052:1	Fzd10	NA	NA	FALSE	FALSE	0.783975	NA	FALSE
400	0.448682	NA	0.875	0.666667	0.208333	TRUE	1.25276	1 vs 2	0.416667	1 vs 2	0.75	0.333333	Glb1l2:chr9:26763046-26763321:-1, Glb1l2:chr9:26763149-26763362:-1	Glb1l2	NA	NA	FALSE	FALSE	0.448682	NA	FALSE
401	0.178374	NA	0.207143	0	0.207143	TRUE	Inf	2 vs 1	0.414286	3 vs 1	-0.585714	-1	Chrm1:chr19:8680066-8680259:1, Chrm1:chr19:8682901-8683602:1, Chrm1:chr19:8683291-8683553:1	Chrm1	NA	NA	FALSE	FALSE	0.178374	NA	FALSE
402	0.104607	NA	0.894737	0.688442	0.206295	TRUE	1.34722	2 vs 1	0.412589	2 vs 1	0.789474	0.376884	Cspg4:chr9:56898619-56898946:1, Cspg4:chr9:56899471-56899884:1	Cspg4	NA	NA	FALSE	FALSE	0.104607	NA	FALSE
403	4.66894e-18	7.66136e-18	0.417923	0.205191	0.212732	FALSE	1.36378	1 vs 4	0.412494	1 vs 4	-0.215243	-0.627737	Uggt1:chr1:36140001-36140395:-1, Uggt1:chr1:36142229-36142561:-1, Uggt1:chr1:36142902-36143214:-1, Uggt1:chr1:36143468-36143849:-1	Uggt1	8.54492e-17	1.50618e-16	TRUE	TRUE	7.66136e-18	1.53833e-16	TRUE
404	0.0310075	NA	0.193548	0.0178571	0.175691	TRUE	Inf	1 vs 2	0.412442	2 vs 3	-0.516129	-0.928571	Tnfsf13:chr11:69682451-69682580:-1, Tnfsf13:chr11:69682582-69683005:-1, Tnfsf13:chr11:69683032-69683400:-1	Tnfsf13	NA	NA	FALSE	FALSE	0.0310075	NA	FALSE
405	0.0310075	NA	0.193548	0.0178571	0.175691	TRUE	Inf	1 vs 2	0.412442	2 vs 3	-0.516129	-0.928571	Tnfsfm13:chr11:69682451-69682580:-1, Tnfsfm13:chr11:69682582-69683005:-1, Tnfsfm13:chr11:69683032-69683400:-1	Tnfsfm13	NA	NA	FALSE	FALSE	0.0310075	NA	FALSE
406	0.000350711	NA	0.909091	0.703219	0.205872	TRUE	1.57703	1 vs 2	0.411743	1 vs 3	0.818182	0.406439	Adgrv1:chr13:81095064-81095430:-1, Adgrv1:chr13:81577396-81577787:-1, Adgrv1:chr13:81579030-81579426:-1	Adgrv1	NA	NA	FALSE	FALSE	0.000350711	NA	FALSE
407	4.67779e-12	3.39813e-11	0.656075	0.510978	0.145097	FALSE	1.10489	1 vs 3	0.411234	1 vs 3	0.0759047	-0.335329	Atg2b:chr12:105613534-105613899:-1, Atg2b:chr12:105615753-105616104:-1, Atg2b:chr12:105616087-105616522:-1, Atg2b:chr12:105616814-105617169:-1	Atg2b	5.77687e-11	4.26812e-10	TRUE	TRUE	3.39813e-11	4.35054e-10	TRUE
408	2.57901e-31	8.36474e-33	0.472929	0.320213	0.152716	FALSE	1.4636	3 vs 4	0.410659	1 vs 4	-0.221965	-0.632624	Gls:chr1:52163540-52163740:-1, Gls:chr1:52165993-52166340:-1, Gls:chr1:52185049-52185304:-1, Gls:chr1:52185195-52185655:-1, Gls:chr1:52185497-52186016:-1	Gls	8.27357e-30	2.96648e-31	TRUE	TRUE	2.57901e-31	8.99751e-30	TRUE
409	0.106795	NA	0.432099	0.461538	-0.0294397	TRUE	2.05714	3 vs 4	0.410256	3 vs 4	0.666667	0.25641	Hif3a:chr7:17031184-17031379:-1, Hif3a:chr7:17031349-17031700:-1, Hif3a:chr7:17031512-17031871:-1, Hif3a:chr7:17035571-17035794:-1	Hif3a	NA	NA	FALSE	FALSE	0.106795	NA	FALSE
410	0.312191	NA	0.56875	0.363636	0.205114	TRUE	0.836369	2 vs 1	0.410227	2 vs 1	0.1375	-0.272727	Cds1:chr5:101821666-101821971:1, Cds1:chr5:101823498-101823843:1	Cds1	NA	NA	FALSE	FALSE	0.312191	NA	FALSE
411	5.87681e-06	0.000222146	0.655172	0.435456	0.219716	TRUE	Inf	2 vs 1	0.407561	7 vs 5	-0.206897	-0.614458	Fam114a1:chr5:65040586-65040801:1, Fam114a1:chr5:65040675-65040952:1, Fam114a1:chr5:65040711-65041152:1, Fam114a1:chr5:65041938-65042021:1, Fam114a1:chr5:65041488-65041898:1, Fam114a1:chr5:65043849-65044070:1, Fam114a1:chr5:65043944-65044340:1, Fam114a1:chr5:65045285-65045651:1	Fam114a1	NA	NA	FALSE	FALSE	0.000222146	NA	FALSE
412	0.177927	NA	0.866667	0.69697	0.169697	TRUE	1.50408	2 vs 3	0.407273	1 vs 3	0.68	0.272727	Grik1:chr16:87895897-87896265:-1, Grik1:chr16:87896567-87897202:-1, Grik1:chr16:87912466-87912767:-1, Grik1:chr16:87912452-87913221:-1	Grik1	NA	NA	FALSE	FALSE	0.177927	NA	FALSE
413	0.345407	NA	0.811594	0.809524	0.00207039	TRUE	#NAME?	2 vs 1	0.406832	4 vs 3	0.478261	0.0714286	Rab27a:chr9:73095650-73095807:1, Rab27a:chr9:73096142-73096374:1, Rab27a:chr9:73097113-73097392:1, Rab27a:chr9:73097236-73097629:1	Rab27a	NA	NA	FALSE	FALSE	0.345407	NA	FALSE
414	8.84572e-43	1.79339e-36	0.608735	0.406712	0.202023	FALSE	0.819572	1 vs 2	0.404046	1 vs 2	0.21747	-0.186576	Hspa4:chr11:53259814-53260178:-1, Hspa4:chr11:53261569-53261940:-1	Hspa4	3.88794e-41	7.32709e-35	TRUE	TRUE	1.79339e-36	7.59485e-35	TRUE
415	5.21313e-06	8.87865e-05	0.328205	0.142308	0.185897	TRUE	1.74524	3 vs 1	0.403846	3 vs 1	-0.261538	-0.665385	Apobec3:chr15:79907510-79907918:1, Apobec3:chr15:79908028-79908479:1, Apobec3:chr15:79909257-79909571:1, Apobec3:chr15:79910278-79910523:1	Apobec3	NA	NA	FALSE	FALSE	8.87865e-05	NA	FALSE
416	8.40034e-09	3.60058e-07	0.519454	0.369143	0.150311	TRUE	1.52953	3 vs 2	0.402067	3 vs 2	0.0477816	-0.354286	Larp1b:chr3:40977237-40977678:1, Larp1b:chr3:40977462-40977771:1, Larp1b:chr3:40977795-40978072:1, Larp1b:chr3:40978938-40979399:1, Larp1b:chr3:40979353-40979778:1, Larp1b:chr3:41039821-41040233:1	Larp1b	NA	NA	FALSE	FALSE	3.60058e-07	NA	FALSE
417	0.00480526	0.0132646	0.600877	0.4	0.200877	FALSE	0.814587	2 vs 1	0.401754	2 vs 1	0.201754	-0.2	Rara:chr11:98973780-98974199:1, Rara:chr11:98974600-98974942:1	Rara	0.0168698	0.0428261	TRUE	TRUE	0.0132646	0.0448579	TRUE
418	0.00185861	0.00520351	0.537582	0.336842	0.20074	FALSE	0.919228	2 vs 1	0.401479	3 vs 1	0.0751634	-0.326316	Gm29695:chr1:132205465-132205695:1, Gm29695:chr1:132207767-132208108:1, Gm29695:chr1:132209158-132209552:1	Gm29695	0.00733716	0.0193246	TRUE	TRUE	0.00520351	0.0200309	TRUE
419	4.64472e-20	5.42118e-19	0.300446	0.0942308	0.206215	FALSE	1.72909	1 vs 4	0.401421	1 vs 4	-0.419732	-0.821154	Prorsd1:chr11:29509560-29510299:-1, Prorsd1:chr11:29510436-29510564:-1, Prorsd1:chr11:29510257-29510919:-1, Prorsd1:chr11:29512841-29513301:-1	Prorsd1	9.46235e-19	1.11422e-17	TRUE	TRUE	5.42118e-19	1.14625e-17	TRUE
420	4.38882e-52	2.64515e-46	0.721562	0.586571	0.13499	FALSE	1.39409	3 vs 2	0.401162	4 vs 2	0.283576	-0.117587	Seh1l:chr18:67792233-67792604:1, Seh1l:chr18:67793275-67793557:1, Seh1l:chr18:67794959-67795404:1, Seh1l:chr18:67795095-67795487:1	Seh1l	2.53945e-50	1.59473e-44	TRUE	TRUE	2.64515e-46	1.62255e-44	TRUE
421	1	NA	1	0.8	0.2	TRUE	Inf	1 vs 2	0.4	1 vs 2	1	0.6	Adamtsl4:chr3:95676198-95676534:-1, Adamtsl4:chr3:95676783-95676940:-1	Adamtsl4	NA	NA	FALSE	FALSE	1	NA	FALSE
422	0.662627	NA	0.533333	0.4	0.133333	TRUE	Inf	4 vs 1	0.4	4 vs 2	0	-0.4	Slc11a1:chr1:74385703-74386039:1, Slc11a1:chr1:74386080-74386203:1, Slc11a1:chr1:74387608-74387747:1, Slc11a1:chr1:74388814-74389262:1, Slc11a1:chr1:74390426-74390812:1	Slc11a1	NA	NA	FALSE	FALSE	0.662627	NA	FALSE
423	1	NA	0.2	0	0.2	TRUE	Inf	2 vs 1	0.4	2 vs 1	-0.6	-1	Erich5:chr15:34478064-34478211:1, Erich5:chr15:34478383-34478540:1	Erich5	NA	NA	FALSE	FALSE	1	NA	FALSE
424	1	NA	1	0.8	0.2	TRUE	Inf	2 vs 1	0.4	2 vs 1	1	0.6	Foxr2:chrX:153131433-153131628:1, Foxr2:chrX:153132575-153132769:1	Foxr2	NA	NA	FALSE	FALSE	1	NA	FALSE
425	1	NA	0.2	0	0.2	TRUE	Inf	2 vs 1	0.4	2 vs 1	-0.6	-1	Gmfg:chr7:28446214-28446547:1, Gmfg:chr7:28447862-28448135:1	Gmfg	NA	NA	FALSE	FALSE	1	NA	FALSE
426	0.788281	NA	1	0.8	0.2	TRUE	Inf	1 vs 2	0.4	1 vs 2	1	0.6	Gstt3:chr10:75774115-75774484:-1, Gstt3:chr10:75774365-75774475:-1	Gstt3	NA	NA	FALSE	FALSE	0.788281	NA	FALSE
427	1	NA	0.2	0	0.2	TRUE	Inf	1 vs 2	0.4	1 vs 2	-0.6	-1	Hepacam2:chr6:3457118-3457421:-1, Hepacam2:chr6:3457240-3457541:-1	Hepacam2	NA	NA	FALSE	FALSE	1	NA	FALSE
428	5.14571e-45	1.12083e-45	0.576145	0.449816	0.126329	FALSE	2.30392	3 vs 1	0.399126	3 vs 2	-0.398296	-0.797422	Septin8:chr11:53541480-53541941:1, Septin8:chr11:53543696-53544137:1, Septin8:chr11:53549209-53549594:1	Septin8	2.41373e-43	6.4698e-44	TRUE	TRUE	5.14571e-45	2.99201e-43	TRUE
429	0.275004	NA	0.75	0.640301	0.109699	TRUE	1.02715	3 vs 2	0.39844	3 vs 2	0.428571	0.0301318	Cit:chr5:116008120-116008618:1, Cit:chr5:116008293-116008502:1, Cit:chr5:116008579-116008897:1	Cit	NA	NA	FALSE	FALSE	0.275004	NA	FALSE
430	3.55583e-05	7.66661e-06	0.550825	0.424809	0.126016	FALSE	2.19225	2 vs 8	0.397985	2 vs 8	-0.116034	-0.514019	St6galnac3:chr3:153198220-153198390:-1, St6galnac3:chr3:153198252-153198665:-1, St6galnac3:chr3:153198621-153198997:-1, St6galnac3:chr3:153200534-153201130:-1, St6galnac3:chr3:153201540-153202209:-1, St6galnac3:chr3:153202528-153203038:-1, St6galnac3:chr3:153202700-153202929:-1, St6galnac3:chr3:153203534-153203790:-1, St6galnac3:chr3:153204349-153204685:-1, St6galnac3:chr3:153204572-153204829:-1,…	St6galnac3	0.000204414	5.39546e-05	TRUE	TRUE	3.55583e-05	0.000228671	TRUE
431	0.0558842	0.0403887	0.407258	0.280488	0.12677	TRUE	1.70475	3 vs 2	0.396145	3 vs 1	0.274194	-0.121951	Ccdc125:chr13:100696526-100697169:1, Ccdc125:chr13:100696931-100697154:1, Ccdc125:chr13:100696949-100697298:1, Ccdc125:chr13:100697585-100697970:1, Ccdc125:chr13:100698052-100698175:1	Ccdc125	NA	NA	FALSE	FALSE	0.0558842	NA	FALSE
432	0.00197349	NA	0.236364	0.174497	0.061867	TRUE	#NAME?	1 vs 2	0.395973	2 vs 5	0	-0.395973	Pabpc4l:chr3:46442692-46443006:-1, Pabpc4l:chr3:46442954-46443139:-1, Pabpc4l:chr3:46443025-46443345:-1, Pabpc4l:chr3:46443626-46443919:-1, Pabpc4l:chr3:46444619-46444994:-1, Pabpc4l:chr3:46445957-46446268:-1	Pabpc4l	NA	NA	FALSE	FALSE	0.00197349	NA	FALSE
433	9.33845e-50	3.40434e-48	0.580983	0.413315	0.167668	FALSE	1.55759	6 vs 2	0.394882	7 vs 2	0.0584206	-0.336461	Tmem33:chr5:67264214-67264544:1, Tmem33:chr5:67286165-67286506:1, Tmem33:chr5:67286770-67287604:1, Tmem33:chr5:67287428-67287710:1, Tmem33:chr5:67287193-67288164:1, Tmem33:chr5:67288461-67288759:1, Tmem33:chr5:67291063-67291474:1	Tmem33	5.0609e-48	2.09909e-46	TRUE	TRUE	3.40434e-48	2.13517e-46	TRUE
434	0.196246	NA	0.638462	0.44	0.198462	TRUE	Inf	1 vs 3	0.392308	1 vs 6	0.192308	-0.2	Angptl7:chr4:148495263-148495477:-1, Angptl7:chr4:148495370-148495626:-1, Angptl7:chr4:148495650-148495912:-1, Angptl7:chr4:148495664-148496034:-1, Angptl7:chr4:148495979-148496132:-1, Angptl7:chr4:148496155-148496265:-1	Angptl7	NA	NA	FALSE	FALSE	0.196246	NA	FALSE
435	0.183574	NA	0.928571	0.73301	0.195562	TRUE	1.555	2 vs 1	0.391123	2 vs 1	0.857143	0.466019	Rfx4:chr10:84905780-84906151:1, Rfx4:chr10:84906166-84906538:1	Rfx4	NA	NA	FALSE	FALSE	0.183574	NA	FALSE
436	0.189779	NA	0.645614	0.457143	0.188471	TRUE	Inf	1 vs 2	0.390977	1 vs 4	0.105263	-0.285714	Il17rb:chr14:29994160-29994384:-1, Il17rb:chr14:29994280-29994571:-1, Il17rb:chr14:29995519-29995736:-1, Il17rb:chr14:29996110-29996459:-1, Il17rb:chr14:29996276-29996487:-1, Il17rb:chr14:29996526-29996763:-1	Il17rb	NA	NA	FALSE	FALSE	0.189779	NA	FALSE
437	1.04543e-05	7.39729e-06	0.560295	0.499177	0.0611179	TRUE	Inf	2 vs 1	0.390609	5 vs 4	0.194313	-0.196296	Cflar:chr1:58732191-58732481:1, Cflar:chr1:58732069-58732244:1, Cflar:chr1:58732320-58732672:1, Cflar:chr1:58732868-58733213:1, Cflar:chr1:58756948-58757363:1, Cflar:chr1:58757162-58757517:1, Cflar:chr1:58756810-58757062:1, Cflar:chr1:58757503-58757938:1, Cflar:chr1:58758505-58758878:1, Cflar:chr1:58758770-58758912:1	Cflar	NA	NA	FALSE	FALSE	1.04543e-05	NA	FALSE
438	0.108642	NA	0.45	0.276316	0.173684	TRUE	Inf	3 vs 1	0.389474	5 vs 2	-0.4	-0.789474	Tex26:chr5:149470182-149470572:1, Tex26:chr5:149470404-149470689:1, Tex26:chr5:149470610-149470756:1, Tex26:chr5:149470676-149470905:1, Tex26:chr5:149471821-149472038:1	Tex26	NA	NA	FALSE	FALSE	0.108642	NA	FALSE
439	0.00751234	NA	0.611111	0.498424	0.112687	TRUE	1.79176	3 vs 1	0.389211	6 vs 5	0.0606061	-0.328605	Cybrd1:chr2:71138485-71138809:1, Cybrd1:chr2:71140924-71141166:1, Cybrd1:chr2:71141168-71141584:1, Cybrd1:chr2:71141619-71142413:1, Cybrd1:chr2:71142382-71142912:1, Cybrd1:chr2:71142607-71142926:1, Cybrd1:chr2:71142802-71142926:1	Cybrd1	NA	NA	FALSE	FALSE	0.00751234	NA	FALSE
440	0.251884	NA	0.944444	0.75	0.194444	TRUE	#NAME?	1 vs 2	0.388889	1 vs 3	0.888889	0.5	Eci3:chr13:34946031-34946181:-1, Eci3:chr13:34946773-34946930:-1, Eci3:chr13:34947004-34947113:-1	Eci3	NA	NA	FALSE	FALSE	0.251884	NA	FALSE
441	0.240843	NA	0.583333	0.388889	0.194444	TRUE	Inf	1 vs 2	0.388889	1 vs 3	0.166667	-0.222222	Ikbke:chr1:131254445-131254605:-1, Ikbke:chr1:131254640-131254894:-1, Ikbke:chr1:131254599-131254751:-1	Ikbke	NA	NA	FALSE	FALSE	0.240843	NA	FALSE
442	1.49637e-09	4.28391e-06	0.710631	0.460417	0.250215	TRUE	Inf	7 vs 1	0.387735	9 vs 1	0.179402	-0.208333	Trpm3:chr19:22925961-22926248:1, Trpm3:chr19:22926156-22926519:1, Trpm3:chr19:22988667-22988917:1, Trpm3:chr19:22988479-22989154:1, Trpm3:chr19:22989408-22989966:1, Trpm3:chr19:22989976-22990167:1, Trpm3:chr19:22991403-22991944:1, Trpm3:chr19:22992191-22992344:1, Trpm3:chr19:22992069-22992355:1, Trpm3:chr19:22992092-22992651:1, Trpm3:chr19:22995031-22995384:1	Trpm3	NA	NA	FALSE	FALSE	4.28391e-06	NA	FALSE
443	0.371041	0.448506	0.73913	0.545455	0.193676	TRUE	0.859132	1 vs 2	0.387352	1 vs 2	0.478261	0.0909091	Rarb:chr14:16430810-16431214:-1, Rarb:chr14:16431382-16431661:-1	Rarb	NA	NA	FALSE	FALSE	0.448506	NA	FALSE
444	4.57299e-05	0.00015505	0.578729	0.386463	0.192266	FALSE	1.12393	5 vs 3	0.386403	5 vs 1	0.176796	-0.209607	Agbl3:chr6:34785151-34785516:1, Agbl3:chr6:34785154-34785649:1, Agbl3:chr6:34785159-34785928:1, Agbl3:chr6:34785419-34785812:1, Agbl3:chr6:34785960-34786237:1	Agbl3	0.000257323	0.000839621	TRUE	TRUE	0.00015505	0.000867222	TRUE
445	0.471677	NA	0.689655	0.5	0.189655	TRUE	1.55814	1 vs 2	0.386207	1 vs 2	0.586207	0.2	Zc3h12a:chr4:125118451-125118788:-1, Zc3h12a:chr4:125118718-125118990:-1, Zc3h12a:chr4:125118699-125118886:-1	Zc3h12a	NA	NA	FALSE	FALSE	0.471677	NA	FALSE
446	0.00691839	0.00951257	0.680851	0.544444	0.136407	TRUE	2.95491	1 vs 3	0.385047	1 vs 4	0.148936	-0.236111	Stc2:chr11:31357750-31358299:-1, Stc2:chr11:31357947-31358222:-1, Stc2:chr11:31359390-31359621:-1, Stc2:chr11:31359458-31359793:-1, Stc2:chr11:31359611-31360674:-1, Stc2:chr11:31360048-31360387:-1	Stc2	NA	NA	FALSE	FALSE	0.00951257	NA	FALSE
447	0.057969	0.127921	0.637931	0.416667	0.221264	TRUE	1.93634	3 vs 1	0.383621	5 vs 1	0.258621	-0.125	Sorcs3:chr19:48803449-48803852:1, Sorcs3:chr19:48803570-48803757:1, Sorcs3:chr19:48803888-48804230:1, Sorcs3:chr19:48804182-48804554:1, Sorcs3:chr19:48805122-48805505:1	Sorcs3	NA	NA	FALSE	FALSE	0.127921	NA	FALSE
448	0.172175	NA	0.919355	0.825862	0.0934928	TRUE	#NAME?	3 vs 1	0.383315	5 vs 4	0.741935	0.358621	Lonrf3:chrX:36361753-36362595:1, Lonrf3:chrX:36362044-36362300:1, Lonrf3:chrX:36362405-36362693:1, Lonrf3:chrX:36365298-36365499:1, Lonrf3:chrX:36366516-36366827:1	Lonrf3	NA	NA	FALSE	FALSE	0.172175	NA	FALSE
449	0.194671	0.124677	0.370968	0.246032	0.124936	TRUE	Inf	4 vs 1	0.38172	4 vs 1	0.0483871	-0.333333	Slco2a1:chr9:103087524-103087763:1, Slco2a1:chr9:103087442-103087926:1, Slco2a1:chr9:103087922-103088247:1, Slco2a1:chr9:103088372-103088698:1, Slco2a1:chr9:103088999-103089199:1, Slco2a1:chr9:103089727-103090087:1, Slco2a1:chr9:103089988-103090513:1	Slco2a1	NA	NA	FALSE	FALSE	0.194671	NA	FALSE
450	0.0970829	NA	0.285714	0.0952381	0.190476	TRUE	#NAME?	2 vs 1	0.380952	3 vs 1	-0.428571	-0.809524	Rab38:chr7:88491128-88491382:1, Rab38:chr7:88491071-88491194:1, Rab38:chr7:88491291-88491478:1, Rab38:chr7:88492569-88492764:1, Rab38:chr7:88493278-88493473:1, Rab38:chr7:88494494-88494623:1, Rab38:chr7:88494552-88494713:1	Rab38	NA	NA	FALSE	FALSE	0.0970829	NA	FALSE
451	0.763847	NA	0.190476	0	0.190476	TRUE	Inf	2 vs 1	0.380952	3 vs 1	-0.619048	-1	Rem1:chr2:152634671-152634923:1, Rem1:chr2:152634983-152635101:1, Rem1:chr2:152635021-152635295:1	Rem1	NA	NA	FALSE	FALSE	0.763847	NA	FALSE
452	0.435371	NA	0.857143	0.666667	0.190476	TRUE	1.09861	2 vs 1	0.380952	2 vs 1	0.714286	0.333333	Irf5:chr6:29537180-29537340:1, Irf5:chr6:29541616-29541785:1	Irf5	NA	NA	FALSE	FALSE	0.435371	NA	FALSE
453	1.79129e-91	5.29767e-80	0.48157	0.292143	0.189428	FALSE	0.842233	3 vs 1	0.378855	3 vs 1	-0.0368594	-0.415714	Anp32e:chr3:95945192-95945573:1, Anp32e:chr3:95946073-95946421:1, Anp32e:chr3:95946998-95947390:1	Anp32e	2.2725e-89	7.76896e-78	TRUE	TRUE	5.29767e-80	7.782e-78	TRUE
454	0.139511	NA	0.620513	0.492754	0.127759	TRUE	1.4816	2 vs 4	0.377926	2 vs 4	0.769231	0.391304	Fhl4:chr10:85097208-85098301:-1, Fhl4:chr10:85097709-85098070:-1, Fhl4:chr10:85097742-85098341:-1, Fhl4:chr10:85098061-85098278:-1	Fhl4	NA	NA	FALSE	FALSE	0.139511	NA	FALSE
455	0.237128	0.154284	0.861111	0.716667	0.144444	TRUE	Inf	2 vs 1	0.377778	3 vs 2	0.444444	0.0666667	Col23a1:chr11:51580038-51580207:1, Col23a1:chr11:51580763-51581088:1, Col23a1:chr11:51583599-51583867:1	Col23a1	NA	NA	FALSE	FALSE	0.237128	NA	FALSE
456	0.518253	0.585974	0.447489	0.291667	0.155822	TRUE	Inf	3 vs 1	0.375	4 vs 2	0	-0.375	Ablim2:chr5:35883803-35884062:1, Ablim2:chr5:35884111-35884404:1, Ablim2:chr5:35884247-35884491:1, Ablim2:chr5:35884683-35884828:1	Ablim2	NA	NA	FALSE	FALSE	0.585974	NA	FALSE
457	0.0868118	0.0714002	0.518182	0.35	0.168182	TRUE	Inf	5 vs 1	0.375	8 vs 2	0.25	-0.125	Bmp3:chr5:98879753-98879920:1, Bmp3:chr5:98879812-98880067:1, Bmp3:chr5:98879847-98880312:1, Bmp3:chr5:98880397-98880666:1, Bmp3:chr5:98880396-98880965:1, Bmp3:chr5:98883134-98883277:1, Bmp3:chr5:98883493-98883665:1, Bmp3:chr5:98883666-98884079:1, Bmp3:chr5:98884879-98884985:1, Bmp3:chr5:98884969-98885136:1, Bmp3:chr5:98886856-98887024:1	Bmp3	NA	NA	FALSE	FALSE	0.0868118	NA	FALSE
458	0.725112	NA	0.5	0.5	0	TRUE	Inf	1 vs 2	0.375	1 vs 2	-0.625	-1	Hsbp1l1:chr18:80230158-80230276:-1, Hsbp1l1:chr18:80230272-80230509:-1, Hsbp1l1:chr18:80230378-80230603:-1	Hsbp1l1	NA	NA	FALSE	FALSE	0.725112	NA	FALSE
459	0.326294	0.415638	0.458333	0.36	0.0983333	TRUE	2.07944	4 vs 1	0.375	2 vs 1	0.375	0	Irf8:chr8:120754986-120755671:1, Irf8:chr8:120755250-120755503:1, Irf8:chr8:120756370-120756637:1, Irf8:chr8:120756126-120757016:1	Irf8	NA	NA	FALSE	FALSE	0.415638	NA	FALSE
460	6.71949e-18	1.05341e-10	0.27551	0.133531	0.141979	TRUE	3.20245	2 vs 3	0.373524	2 vs 3	-0.479592	-0.853116	Peg12:chr7:62458833-62459202:-1, Peg12:chr7:62460851-62460964:-1, Peg12:chr7:62461804-62462414:-1	Peg12	NA	NA	FALSE	FALSE	1.05341e-10	NA	FALSE
461	0.113704	NA	0.327684	0.294118	0.033566	TRUE	Inf	3 vs 1	0.372383	2 vs 1	-0.186441	-0.558824	Gm9925:chr18:74065102-74066108:1, Gm9925:chr18:74065628-74066009:1, Gm9925:chr18:74066033-74066236:1, Gm9925:chr18:74068256-74068461:1	Gm9925	NA	NA	FALSE	FALSE	0.113704	NA	FALSE
462	0.928572	NA	0.625	0.573718	0.0512821	TRUE	Inf	1 vs 2	0.371795	1 vs 2	0.5	0.128205	Otx2:chr14:48657925-48658176:-1, Otx2:chr14:48657925-48658070:-1, Otx2:chr14:48657968-48658274:-1, Otx2:chr14:48658259-48658479:-1, Otx2:chr14:48658365-48658578:-1	Otx2	NA	NA	FALSE	FALSE	0.928572	NA	FALSE
463	0.157396	NA	0.642857	0.47619	0.166667	TRUE	2.59027	1 vs 4	0.369048	1 vs 4	0.321429	-0.047619	Nexn:chr3:152236830-152237496:-1, Nexn:chr3:152237034-152237233:-1, Nexn:chr3:152237100-152237351:-1, Nexn:chr3:152237709-152237892:-1	Nexn	NA	NA	FALSE	FALSE	0.157396	NA	FALSE
464	0.00249169	0.0136511	0.3	0.115486	0.184514	TRUE	1.1886	2 vs 1	0.369029	2 vs 1	-0.4	-0.769029	Gem:chr4:11714386-11714734:1, Gem:chr4:11714513-11714993:1	Gem	NA	NA	FALSE	FALSE	0.0136511	NA	FALSE
465	0	3.66276e-301	0.860811	0.676769	0.184041	FALSE	1.08308	2 vs 1	0.368083	2 vs 1	0.721621	0.353539	Gnb1:chr4:155557398-155557859:1, Gnb1:chr4:155558876-155559269:1	Gnb1	0	3.31235e-298	TRUE	TRUE	3.66276e-301	3.40759e-298	TRUE
466	0.0403203	0.0705187	0.419118	0.375	0.0441176	TRUE	-1.34373	2 vs 4	0.367647	4 vs 5	0.117647	-0.25	Glb1l:chr1:75198240-75198561:-1, Glb1l:chr1:75198265-75198782:-1, Glb1l:chr1:75198491-75198772:-1, Glb1l:chr1:75198957-75199482:-1, Glb1l:chr1:75199336-75199683:-1	Glb1l	NA	NA	FALSE	FALSE	0.0705187	NA	FALSE
467	0.0430039	NA	0.966667	0.9	0.0666667	TRUE	Inf	1 vs 2	0.366667	1 vs 2	0.966667	0.6	Chst9:chr18:15451918-15452282:-1, Chst9:chr18:15452053-15452394:-1, Chst9:chr18:15452236-15452393:-1	Chst9	NA	NA	FALSE	FALSE	0.0430039	NA	FALSE
468	2.1178e-10	1.16404e-09	0.696448	0.579981	0.116467	FALSE	1.82589	4 vs 5	0.366572	1 vs 5	0.257377	-0.109195	Slc30a7:chr3:115938973-115939338:-1, Slc30a7:chr3:115941349-115941670:-1, Slc30a7:chr3:115941181-115941877:-1, Slc30a7:chr3:115945161-115945617:-1, Slc30a7:chr3:115945930-115946349:-1, Slc30a7:chr3:115945697-115946778:-1, Slc30a7:chr3:115946307-115946561:-1	Slc30a7	2.31795e-09	1.2734e-08	TRUE	TRUE	1.16404e-09	1.30475e-08	TRUE
469	0.0121122	0.0301187	0.584906	0.402273	0.182633	TRUE	0.738949	2 vs 1	0.365266	2 vs 1	0.169811	-0.195455	Ccdc80:chr16:45127302-45127651:1, Ccdc80:chr16:45127222-45128008:1	Ccdc80	NA	NA	FALSE	FALSE	0.0301187	NA	FALSE
470	1	NA	1	0.818182	0.181818	TRUE	Inf	1 vs 2	0.363636	1 vs 2	1	0.636364	2410004P03Rik:chr12:17004963-17005129:-1, 2410004P03Rik:chr12:17005234-17005316:-1	2410004P03Rik	NA	NA	FALSE	FALSE	1	NA	FALSE
471	1	NA	1	0.818182	0.181818	TRUE	Inf	2 vs 1	0.363636	2 vs 1	1	0.636364	Adamts12:chr15:11345984-11346213:1, Adamts12:chr15:11348918-11349226:1	Adamts12	NA	NA	FALSE	FALSE	1	NA	FALSE
472	0.313669	NA	0.765625	0.602273	0.163352	TRUE	Inf	3 vs 1	0.363636	5 vs 2	0.5	0.136364	Olfml2a:chr2:38961183-38961425:1, Olfml2a:chr2:38961635-38961780:1, Olfml2a:chr2:38963089-38963485:1, Olfml2a:chr2:38963597-38963817:1, Olfml2a:chr2:38964832-38965051:1	Olfml2a	NA	NA	FALSE	FALSE	0.313669	NA	FALSE
473	2.01305e-65	4.01216e-64	0.621498	0.522736	0.0987622	FALSE	1.019	1 vs 2	0.36156	1 vs 2	-0.164397	-0.525957	Atp2a2:chr5:122453483-122453923:-1, Atp2a2:chr5:122456282-122456731:-1, Atp2a2:chr5:122456768-122457176:-1	Atp2a2	1.5393e-63	3.75345e-62	TRUE	TRUE	4.01216e-64	3.86136e-62	TRUE
474	0.114318	0.228859	0.76	0.625	0.135	TRUE	0.88701	1 vs 2	0.361538	1 vs 2	0.4	0.0384615	Zic5:chr14:122456776-122457159:-1, Zic5:chr14:122457460-122457784:-1, Zic5:chr14:122458441-122458849:-1	Zic5	NA	NA	FALSE	FALSE	0.228859	NA	FALSE
475	5.98505e-05	0.000377592	0.641753	0.558209	0.0835436	TRUE	0.887015	1 vs 2	0.358455	1 vs 2	0.0927835	-0.265672	Caskin2:chr11:115798987-115799317:-1, Caskin2:chr11:115799255-115799500:-1, Caskin2:chr11:115799266-115799785:-1	Caskin2	NA	NA	FALSE	FALSE	0.000377592	NA	FALSE
476	0.401292	NA	0.647727	0.508065	0.139663	TRUE	Inf	2 vs 1	0.357771	8 vs 1	0.454545	0.0967742	Galnt15:chr14:32058163-32058378:1, Galnt15:chr14:32059108-32059265:1, Galnt15:chr14:32059775-32059959:1, Galnt15:chr14:32059861-32060162:1, Galnt15:chr14:32059996-32060231:1, Galnt15:chr14:32060090-32060348:1, Galnt15:chr14:32061696-32061853:1, Galnt15:chr14:32061894-32062133:1, Galnt15:chr14:32062417-32062574:1	Galnt15	NA	NA	FALSE	FALSE	0.401292	NA	FALSE
477	4.38308e-25	4.76452e-23	0.404531	0.320246	0.0842854	FALSE	0.825773	2 vs 1	0.356931	2 vs 1	0.317196	-0.0397351	Tomm70a:chr16:57152630-57153069:1, Tomm70a:chr16:57154145-57154579:1, Tomm70a:chr16:57156295-57156676:1	Tomm70a	1.07309e-23	1.16979e-21	TRUE	TRUE	4.76452e-23	1.1873e-21	TRUE
478	6.02638e-05	NA	0.942029	0.763636	0.178393	FALSE	1.61537	1 vs 2	0.356785	1 vs 2	0.884058	0.527273	Tyk2:chr9:21104143-21104372:-1, Tyk2:chr9:21123354-21123985:-1	Tyk2	0.000331095	NA	TRUE	NA	6.02638e-05	0.000368852	TRUE
479	2.24429e-74	2.03718e-67	0.463578	0.285219	0.178359	FALSE	0.772773	1 vs 2	0.356718	1 vs 2	-0.0728443	-0.429562	Cdc26:chr4:62393813-62394147:-1, Cdc26:chr4:62394593-62394940:-1	Cdc26	2.05371e-72	2.00977e-65	TRUE	TRUE	2.03718e-67	2.06755e-65	TRUE
480	0.05628	0.119858	0.396825	0.328283	0.0685426	TRUE	0.815509	2 vs 3	0.356421	2 vs 3	0.396825	0.040404	Ntng1:chr3:109780040-109780373:-1, Ntng1:chr3:109781073-109781469:-1, Ntng1:chr3:109781362-109782278:-1	Ntng1	NA	NA	FALSE	FALSE	0.119858	NA	FALSE
481	0.074326	0.231489	0.562239	0.462366	0.0998733	TRUE	1.74421	2 vs 3	0.355405	1 vs 3	-0.192982	-0.548387	Kcng3:chr17:83574123-83574319:-1, Kcng3:chr17:83577878-83578160:-1, Kcng3:chr17:83579337-83579455:-1, Kcng3:chr17:83587056-83587704:-1	Kcng3	NA	NA	FALSE	FALSE	0.231489	NA	FALSE
482	0.00484327	0.0311162	0.338192	0.246753	0.0914392	TRUE	Inf	1 vs 3	0.355288	1 vs 3	0.173469	-0.181818	Synm:chr7:67730131-67730523:-1, Synm:chr7:67730489-67730606:-1, Synm:chr7:67730604-67730871:-1, Synm:chr7:67730698-67731006:-1, Synm:chr7:67730895-67731731:-1, Synm:chr7:67731773-67732131:-1, Synm:chr7:67732636-67732920:-1, Synm:chr7:67732743-67733112:-1	Synm	NA	NA	FALSE	FALSE	0.0311162	NA	FALSE
483	2.17811e-18	2.12484e-17	0.49616	0.318681	0.177479	FALSE	0.74448	2 vs 1	0.354958	2 vs 1	-0.00767918	-0.362637	Atg4b:chr1:93787830-93788161:1, Atg4b:chr1:93789026-93789486:1	Atg4b	4.05274e-17	4.10299e-16	TRUE	TRUE	2.12484e-17	4.19112e-16	TRUE
484	6.88341e-12	3.6384e-09	0.527668	0.467105	0.0605627	FALSE	1.52776	4 vs 2	0.353729	4 vs 2	0.333992	-0.0197368	Slc4a8:chr15:100774749-100775116:1, Slc4a8:chr15:100815561-100815933:1, Slc4a8:chr15:100816415-100816821:1, Slc4a8:chr15:100823601-100823971:1	Slc4a8	8.33474e-11	3.78199e-08	TRUE	TRUE	3.6384e-09	3.86849e-08	TRUE
485	0.0471617	NA	0.612903	0.600639	0.0122642	TRUE	-1.13206	2 vs 3	0.353602	1 vs 2	0.225806	-0.127796	Elk3:chr10:93247412-93247807:-1, Elk3:chr10:93249314-93249685:-1, Elk3:chr10:93249728-93250125:-1	Elk3	NA	NA	FALSE	FALSE	0.0471617	NA	FALSE
486	0.782778	NA	0.396552	0.416667	-0.0201149	TRUE	Inf	1 vs 3	0.353448	2 vs 3	0.103448	-0.25	Gm13420:chr2:29741881-29742038:-1, Gm13420:chr2:29742115-29742304:-1, Gm13420:chr2:29742479-29742657:-1, Gm13420:chr2:29742983-29743136:-1, Gm13420:chr2:29743259-29743426:-1, Gm13420:chr2:29743730-29744029:-1, Gm13420:chr2:29744444-29744605:-1	Gm13420	NA	NA	FALSE	FALSE	0.782778	NA	FALSE
487	0.479322	NA	0.583333	0.477477	0.105856	TRUE	1.29928	2 vs 3	0.351351	1 vs 3	0	-0.351351	9130008F23Rik:chr17:40875482-40875752:-1, 9130008F23Rik:chr17:40876286-40876411:-1, 9130008F23Rik:chr17:40876361-40876645:-1, 9130008F23Rik:chr17:40879915-40880172:-1	9130008F23Rik	NA	NA	FALSE	FALSE	0.479322	NA	FALSE
488	9.56407e-07	1.12633e-08	0.190571	0.0815789	0.108992	FALSE	1.27635	2 vs 1	0.351276	2 vs 1	-0.432935	-0.784211	Dbndd2:chr2:164490371-164490785:1, Dbndd2:chr2:164490905-164491243:1, Dbndd2:chr2:164492954-164493323:1	Dbndd2	7.22531e-06	1.13175e-07	TRUE	TRUE	9.56407e-07	7.95628e-06	TRUE
489	0.0108271	0.0104018	0.428571	0.25104	0.177531	TRUE	Inf	5 vs 1	0.350366	5 vs 1	-0.280702	-0.631068	Frrs1:chr3:116903145-116903472:1, Frrs1:chr3:116902962-116903470:1, Frrs1:chr3:116903453-116903630:1, Frrs1:chr3:116903549-116903831:1, Frrs1:chr3:116904489-116904629:1, Frrs1:chr3:116904542-116904878:1, Frrs1:chr3:116904472-116905445:1, Frrs1:chr3:116907334-116907724:1	Frrs1	NA	NA	FALSE	FALSE	0.0108271	NA	FALSE
490	0.000617028	0.00159159	0.715686	0.54065	0.175036	FALSE	0.927987	1 vs 3	0.350072	1 vs 3	0.431373	0.0813008	Klf4:chr4:55527120-55527513:-1, Klf4:chr4:55527649-55528052:-1, Klf4:chr4:55527943-55528268:-1	Klf4	0.00271414	0.00677925	TRUE	TRUE	0.00159159	0.00704047	TRUE
491	0.0035617	0.00699879	0.687831	0.503922	0.183909	TRUE	1.03724	4 vs 3	0.350047	4 vs 1	0.420635	0.0705882	Rgs5:chr1:169692255-169692610:1, Rgs5:chr1:169693164-169693486:1, Rgs5:chr1:169694254-169694572:1, Rgs5:chr1:169695406-169695813:1	Rgs5	NA	NA	FALSE	FALSE	0.00699879	NA	FALSE
492	0.389513	0.652728	0.925	0.75	0.175	TRUE	#NAME?	1 vs 2	0.35	1 vs 3	0.85	0.5	Mafa:chr15:75745524-75745860:-1, Mafa:chr15:75745713-75745924:-1, Mafa:chr15:75745848-75746352:-1	Mafa	NA	NA	FALSE	FALSE	0.652728	NA	FALSE
493	0.248351	NA	0.655556	0.600368	0.0551872	TRUE	Inf	1 vs 5	0.349908	1 vs 4	0.333333	-0.0165746	Brip1:chr11:86058201-86058421:-1, Brip1:chr11:86059993-86060346:-1, Brip1:chr11:86060570-86060691:-1, Brip1:chr11:86060784-86061099:-1, Brip1:chr11:86061161-86061386:-1, Brip1:chr11:86061238-86061477:-1, Brip1:chr11:86061257-86061614:-1	Brip1	NA	NA	FALSE	FALSE	0.248351	NA	FALSE
494	0.80871	NA	0.888889	0.714286	0.174603	TRUE	1.16315	2 vs 1	0.349206	2 vs 1	0.777778	0.428571	Armc3:chr2:19309891-19310008:1, Armc3:chr2:19309914-19310212:1	Armc3	NA	NA	FALSE	FALSE	0.80871	NA	FALSE
495	0.073415	0.0905444	0.636111	0.518519	0.117593	TRUE	2.22418	2 vs 4	0.349074	2 vs 4	-0.0583333	-0.407407	Clvs2:chr10:33512293-33512648:-1, Clvs2:chr10:33512504-33512767:-1, Clvs2:chr10:33512603-33512953:-1, Clvs2:chr10:33512908-33513199:-1	Clvs2	NA	NA	FALSE	FALSE	0.0905444	NA	FALSE
496	0.176707	NA	0.80597	0.631579	0.174391	TRUE	#NAME?	1 vs 2	0.348782	1 vs 3	0.61194	0.263158	Fibcd1:chr2:31813290-31813644:-1, Fibcd1:chr2:31816106-31816706:-1, Fibcd1:chr2:31816364-31816701:-1	Fibcd1	NA	NA	FALSE	FALSE	0.176707	NA	FALSE
497	0.325672	NA	0.882353	0.708333	0.17402	TRUE	1.28785	3 vs 1	0.348039	3 vs 1	0.764706	0.416667	A3galt2:chr4:128768369-128768688:1, A3galt2:chr4:128769056-128769249:1, A3galt2:chr4:128768916-128769351:1	A3galt2	NA	NA	FALSE	FALSE	0.325672	NA	FALSE
498	0.390289	NA	0.809524	0.729412	0.080112	TRUE	Inf	3 vs 1	0.347339	4 vs 3	-0.142857	-0.490196	Ctsc:chr7:88290823-88290947:1, Ctsc:chr7:88290936-88291544:1, Ctsc:chr7:88309918-88310345:1, Ctsc:chr7:88310488-88310877:1	Ctsc	NA	NA	FALSE	FALSE	0.390289	NA	FALSE
499	0.0298703	0.0901422	0.54303	0.369565	0.173465	TRUE	0.835471	2 vs 1	0.34693	3 vs 1	0.0860606	-0.26087	Tes:chr6:17104544-17104777:1, Tes:chr6:17104434-17105020:1, Tes:chr6:17105519-17105729:1	Tes	NA	NA	FALSE	FALSE	0.0901422	NA	FALSE
500	0.0139136	NA	0.786667	0.777778	0.00888889	TRUE	#NAME?	1 vs 4	0.346667	1 vs 2	0.68	0.333333	Kcns3:chr12:11090800-11091056:-1, Kcns3:chr12:11090736-11090933:-1, Kcns3:chr12:11090861-11091381:-1, Kcns3:chr12:11090992-11091492:-1	Kcns3	NA	NA	FALSE	FALSE	0.0139136	NA	FALSE
501	0.277815	NA	0.346154	0.316225	0.0299287	TRUE	-1.17943	1 vs 2	0.345899	2 vs 3	0.153846	-0.192053	Stk17b:chr1:53755506-53755917:-1, Stk17b:chr1:53756065-53756514:-1, Stk17b:chr1:53757210-53757532:-1	Stk17b	NA	NA	FALSE	FALSE	0.277815	NA	FALSE
502	8.35887e-07	3.12996e-06	0.615222	0.557798	0.0574238	FALSE	1.25019	6 vs 4	0.345676	6 vs 4	0.0887949	-0.256881	Farp2:chr1:93586042-93586545:1, Farp2:chr1:93587433-93587728:1, Farp2:chr1:93588023-93588355:1, Farp2:chr1:93592889-93593350:1, Farp2:chr1:93621367-93621878:1, Farp2:chr1:93621638-93621953:1	Farp2	6.36551e-06	2.34574e-05	TRUE	TRUE	3.12996e-06	2.41987e-05	TRUE
503	0.28097	NA	1	0.827338	0.172662	TRUE	Inf	1 vs 2	0.345324	1 vs 3	1	0.654676	Neurod4:chr10:130268152-130268502:-1, Neurod4:chr10:130269807-130270472:-1, Neurod4:chr10:130270182-130270892:-1	Neurod4	NA	NA	FALSE	FALSE	0.28097	NA	FALSE
504	0.000183677	0.00335422	0.830472	0.649038	0.181434	TRUE	2.30259	5 vs 2	0.344998	5 vs 2	0.729614	0.384615	Ppm1h:chr10:122921607-122921926:1, Ppm1h:chr10:122941195-122941632:1, Ppm1h:chr10:122941822-122942752:1, Ppm1h:chr10:122944748-122945465:1, Ppm1h:chr10:122945385-122945797:1	Ppm1h	NA	NA	FALSE	FALSE	0.00335422	NA	FALSE
505	3.80271e-05	8.47979e-05	0.790541	0.618182	0.172359	FALSE	0.846349	2 vs 1	0.344717	2 vs 1	0.581081	0.236364	Uhrf1:chr17:56322347-56322677:1, Uhrf1:chr17:56323104-56323486:1	Uhrf1	0.000216379	0.00048484	TRUE	TRUE	8.47979e-05	0.000501953	TRUE
506	0.133043	NA	0.338462	0.246154	0.0923077	TRUE	Inf	1 vs 2	0.34359	4 vs 5	-0.246154	-0.589744	Gm14434:chr2:176459672-176459981:-1, Gm14434:chr2:176460311-176460540:-1, Gm14434:chr2:176460437-176460702:-1, Gm14434:chr2:176474664-176475257:-1, Gm14434:chr2:176474850-176475110:-1, Gm14434:chr2:176475698-176475832:-1	Gm14434	NA	NA	FALSE	FALSE	0.133043	NA	FALSE
507	1.49301e-22	4.64812e-20	0.420557	0.270621	0.149936	FALSE	2.23108	3 vs 2	0.342875	5 vs 2	-0.404711	-0.747586	Snap23:chr2:120599260-120599765:1, Snap23:chr2:120600107-120600623:1, Snap23:chr2:120600602-120600922:1, Snap23:chr2:120600948-120601162:1, Snap23:chr2:120602669-120602953:1, Snap23:chr2:120602584-120603141:1	Snap23	3.26823e-21	1.01696e-18	TRUE	TRUE	4.64812e-20	1.03783e-18	TRUE
508	6.75762e-16	3.97193e-15	0.369403	0.198126	0.171277	FALSE	0.86327	2 vs 1	0.342554	2 vs 1	-0.261194	-0.603748	Nmt1:chr11:103065725-103066101:1, Nmt1:chr11:103068551-103068895:1	Nmt1	1.07774e-14	6.55066e-14	TRUE	TRUE	3.97193e-15	6.6781e-14	TRUE
509	2.0596e-14	1.84704e-12	0.778035	0.607021	0.171015	FALSE	0.947884	3 vs 1	0.342029	3 vs 1	0.55607	0.214041	Rfx7:chr9:72611933-72612520:1, Rfx7:chr9:72619741-72620276:1, Rfx7:chr9:72622445-72622850:1	Rfx7	3.06578e-13	2.56318e-11	TRUE	TRUE	1.84704e-12	2.60358e-11	TRUE
510	0.0578767	NA	0.582051	0.612613	-0.0305613	TRUE	1.95491	4 vs 3	0.34158	4 vs 3	-0.469231	-0.810811	Gm4767:chr10:81823429-81823868:1, Gm4767:chr10:81823552-81823903:1, Gm4767:chr10:81825567-81825797:1, Gm4767:chr10:81826157-81826396:1	Gm4767	NA	NA	FALSE	FALSE	0.0578767	NA	FALSE
511	1	NA	1	0.829268	0.170732	TRUE	Inf	1 vs 2	0.341463	1 vs 2	1	0.658537	Kctd11:chr11:69878332-69878602:-1, Kctd11:chr11:69878837-69879144:-1	Kctd11	NA	NA	FALSE	FALSE	1	NA	FALSE
512	1.45133e-94	3.14808e-78	0.646799	0.47626	0.170539	FALSE	0.787658	3 vs 1	0.341078	3 vs 1	0.293598	-0.0474791	Prkar1a:chr11:109667420-109667770:1, Prkar1a:chr11:109668732-109669228:1, Prkar1a:chr11:109669255-109669688:1	Prkar1a	2.02533e-92	4.06702e-76	TRUE	TRUE	3.14808e-78	4.08665e-76	TRUE
513	1.1678e-12	4.77509e-11	0.366219	0.360927	0.00529226	FALSE	-1.59716	2 vs 4	0.340644	3 vs 5	0.194949	-0.145695	Dnm3:chr1:161982449-161982789:-1, Dnm3:chr1:161987278-161987388:-1, Dnm3:chr1:161987265-161987684:-1, Dnm3:chr1:161990243-161990594:-1, Dnm3:chr1:162006094-162006528:-1	Dnm3	1.53742e-11	5.94258e-10	TRUE	TRUE	4.77509e-11	6.04412e-10	TRUE
514	0.171561	NA	0.194444	0.0989583	0.0954861	TRUE	1.12109	2 vs 1	0.340278	2 vs 1	-0.388889	-0.729167	Mgmt:chr7:137127838-137128152:1, Mgmt:chr7:137128062-137128227:1, Mgmt:chr7:137129901-137130184:1	Mgmt	NA	NA	FALSE	FALSE	0.171561	NA	FALSE
515	3.19623e-07	2.14553e-06	0.521311	0.351351	0.16996	FALSE	0.698402	1 vs 2	0.33992	1 vs 2	0.042623	-0.297297	Eloa:chr4:136003334-136003762:-1, Eloa:chr4:136005258-136005683:-1	Eloa	2.5671e-06	1.64663e-05	TRUE	TRUE	2.14553e-06	1.69637e-05	TRUE
516	0.420433	NA	0.77551	0.7	0.0755102	TRUE	0.860201	3 vs 2	0.338776	3 vs 2	0.438776	0.1	Slit3:chr11:35707925-35708285:1, Slit3:chr11:35708044-35708518:1, Slit3:chr11:35711664-35712021:1	Slit3	NA	NA	FALSE	FALSE	0.420433	NA	FALSE
517	0.706517	NA	0.444737	0.272727	0.17201	TRUE	Inf	2 vs 1	0.338756	5 vs 1	-0.115789	-0.454545	Plaat1:chr16:29228107-29228227:1, Plaat1:chr16:29228926-29229198:1, Plaat1:chr16:29229025-29229481:1, Plaat1:chr16:29229833-29230007:1, Plaat1:chr16:29230189-29230480:1	Plaat1	NA	NA	FALSE	FALSE	0.706517	NA	FALSE
518	0.0518293	0.0967087	0.535326	0.441667	0.0936594	TRUE	3.29584	6 vs 2	0.338406	6 vs 2	0.271739	-0.0666667	Mustn1:chr14:30880824-30881037:1, Mustn1:chr14:30880878-30881211:1, Mustn1:chr14:30881227-30881626:1, Mustn1:chr14:30882119-30882413:1, Mustn1:chr14:30883240-30883437:1, Mustn1:chr14:30883342-30883636:1, Mustn1:chr14:30883778-30884024:1, Mustn1:chr14:30884084-30884627:1, Mustn1:chr14:30884409-30884532:1	Mustn1	NA	NA	FALSE	FALSE	0.0967087	NA	FALSE
519	0.0926434	NA	0.333884	0.171429	0.162456	TRUE	#NAME?	1 vs 4	0.338056	2 vs 6	-0.280992	-0.619048	Lgi2:chr5:52533478-52533647:-1, Lgi2:chr5:52533505-52533877:-1, Lgi2:chr5:52534442-52534731:-1, Lgi2:chr5:52537424-52537909:-1, Lgi2:chr5:52537636-52537977:-1, Lgi2:chr5:52537899-52538238:-1	Lgi2	NA	NA	FALSE	FALSE	0.0926434	NA	FALSE
520	4.04837e-55	2.14035e-62	0.5667	0.470568	0.0961322	FALSE	2.72659	3 vs 1	0.337685	3 vs 2	-0.555667	-0.893352	Rdx:chr9:52087690-52088095:1, Rdx:chr9:52088362-52088735:1, Rdx:chr9:52103026-52103416:1	Rdx	2.56796e-53	1.87315e-60	TRUE	TRUE	4.04837e-55	3.05379e-53	TRUE
521	0.368718	NA	0.492754	0.355556	0.137198	TRUE	Inf	1 vs 3	0.337681	1 vs 4	0.304348	-0.0333333	Fbxo47:chr11:97850311-97850470:-1, Fbxo47:chr11:97851216-97851358:-1, Fbxo47:chr11:97851507-97851585:-1, Fbxo47:chr11:97851744-97851952:-1, Fbxo47:chr11:97852822-97853106:-1, Fbxo47:chr11:97853697-97854184:-1, Fbxo47:chr11:97853918-97854164:-1	Fbxo47	NA	NA	FALSE	FALSE	0.368718	NA	FALSE
522	0.16303	NA	0.648148	0.48	0.168148	TRUE	0.690952	2 vs 1	0.336296	2 vs 1	0.296296	-0.04	Iqsec2:chrX:152223630-152224006:1, Iqsec2:chrX:152224737-152224934:1	Iqsec2	NA	NA	FALSE	FALSE	0.16303	NA	FALSE
523	1.55617e-28	2.48307e-26	0.474849	0.392941	0.0819077	FALSE	Inf	15 vs 1	0.336257	7 vs 6	-0.0441354	-0.380392	Esyt2:chr12:116370151-116370804:1, Esyt2:chr12:116370416-116370654:1, Esyt2:chr12:116370327-116371151:1, Esyt2:chr12:116371790-116372288:1, Esyt2:chr12:116372300-116372610:1, Esyt2:chr12:116372710-116373151:1, Esyt2:chr12:116373282-116373549:1, Esyt2:chr12:116373047-116373960:1, Esyt2:chr12:116374768-116375084:1, Esyt2:chr12:116375440-116376318:1, Esyt2:chr12:116376047-116376313:1, Esyt2:chr12:11…	Esyt2	4.34328e-27	7.09112e-25	TRUE	TRUE	2.48307e-26	7.18159e-25	TRUE
524	0.0221671	NA	0.75	0.63587	0.11413	TRUE	Inf	1 vs 5	0.334448	2 vs 3	0.769231	0.434783	Stox1:chr10:62658784-62658935:-1, Stox1:chr10:62659021-62659419:-1, Stox1:chr10:62659285-62659530:-1, Stox1:chr10:62659186-62659902:-1, Stox1:chr10:62659846-62659992:-1	Stox1	NA	NA	FALSE	FALSE	0.0221671	NA	FALSE
525	0.0060701	0.00667663	0.602028	0.536458	0.0655696	FALSE	#NAME?	2 vs 1	0.333591	4 vs 2	-0.0570342	-0.390625	Gm527:chr12:64924089-64924368:1, Gm527:chr12:64924228-64924593:1, Gm527:chr12:64923962-64925151:1, Gm527:chr12:64925651-64926025:1	Gm527	0.0205835	0.0238338	TRUE	TRUE	0.00667663	0.0247964	TRUE
526	0.396403	NA	0.416667	0.25	0.166667	TRUE	1.50408	3 vs 2	0.333333	3 vs 1	-0.166667	-0.5	Bves:chr10:45369317-45369724:1, Bves:chr10:45369543-45369737:1, Bves:chr10:45372148-45372401:1	Bves	NA	NA	FALSE	FALSE	0.396403	NA	FALSE
527	0.548812	NA	0.75	0.666667	0.0833333	TRUE	Inf	2 vs 1	0.333333	2 vs 1	0.5	0.166667	Cdnf:chr2:3523735-3523892:1, Cdnf:chr2:3525324-3525569:1, Cdnf:chr2:3525927-3526298:1	Cdnf	NA	NA	FALSE	FALSE	0.548812	NA	FALSE
528	1	NA	0.166667	0	0.166667	TRUE	Inf	2 vs 1	0.333333	2 vs 1	-0.666667	-1	Cyp27b1:chr10:127052658-127052944:1, Cyp27b1:chr10:127052687-127053011:1	Cyp27b1	NA	NA	FALSE	FALSE	1	NA	FALSE
529	0.301607	NA	1	0.833333	0.166667	TRUE	Inf	1 vs 2	0.333333	1 vs 2	1	0.666667	Dmrtc1a:chrX:102903221-102903561:-1, Dmrtc1a:chrX:102903518-102903642:-1	Dmrtc1a	NA	NA	FALSE	FALSE	0.301607	NA	FALSE
530	1	NA	0.666667	0.5	0.166667	TRUE	0.693147	2 vs 1	0.333333	2 vs 1	0.333333	0	Dnaaf1:chr8:119597534-119597773:1, Dnaaf1:chr8:119598169-119598456:1	Dnaaf1	NA	NA	FALSE	FALSE	1	NA	FALSE
531	0.800737	NA	0.333333	0.25	0.0833333	TRUE	Inf	1 vs 2	0.333333	1 vs 2	-0.166667	-0.5	Lrrc71:chr3:87737554-87737675:-1, Lrrc71:chr3:87737593-87737835:-1, Lrrc71:chr3:87738820-87739503:-1	Lrrc71	NA	NA	FALSE	FALSE	0.800737	NA	FALSE
532	1	NA	1	0.833333	0.166667	TRUE	Inf	1 vs 2	0.333333	1 vs 2	1	0.666667	Ly6c1:chr15:75044996-75045362:-1, Ly6c1:chr15:75044989-75045497:-1	Ly6c1	NA	NA	FALSE	FALSE	1	NA	FALSE
533	1	NA	1	0.833333	0.166667	TRUE	Inf	2 vs 1	0.333333	2 vs 1	1	0.666667	Myh15:chr16:49198236-49198705:1, Myh15:chr16:49199216-49199515:1	Myh15	NA	NA	FALSE	FALSE	1	NA	FALSE
534	1	NA	0.666667	0.5	0.166667	TRUE	0.693147	2 vs 1	0.333333	2 vs 1	0.333333	0	Olfr1392:chr11:49294212-49294280:1, Olfr1392:chr11:49295611-49295838:1	Olfr1392	NA	NA	FALSE	FALSE	1	NA	FALSE
535	1	NA	0.166667	0	0.166667	TRUE	Inf	1 vs 2	0.333333	1 vs 2	-0.666667	-1	Spon2:chr5:33213904-33214037:-1, Spon2:chr5:33213931-33214277:-1	Spon2	NA	NA	FALSE	FALSE	1	NA	FALSE
536	0.601448	NA	1	0.833333	0.166667	TRUE	Inf	1 vs 2	0.333333	1 vs 2	1	0.666667	Tie1:chr4:118471186-118471531:-1, Tie1:chr4:118471456-118471641:-1	Tie1	NA	NA	FALSE	FALSE	0.601448	NA	FALSE
537	1	NA	0.5	0.333333	0.166667	TRUE	0.693147	1 vs 2	0.333333	1 vs 2	0	-0.333333	Tnfsf11:chr14:78277496-78277727:-1, Tnfsf11:chr14:78278203-78278375:-1	Tnfsf11	NA	NA	FALSE	FALSE	1	NA	FALSE
538	1	0.85689	0.833333	0.666667	0.166667	TRUE	0.916291	1 vs 2	0.333333	1 vs 2	0.666667	0.333333	Zfp972:chr2:177903644-177903771:-1, Zfp972:chr2:177921449-177921510:-1	Zfp972	NA	NA	FALSE	FALSE	1	NA	FALSE
539	0.000705857	NA	0.133333	0	0.133333	TRUE	Inf	1 vs 3	0.333333	2 vs 3	-0.666667	-1	Lcat:chr8:105939177-105939328:-1, Lcat:chr8:105939274-105939489:-1, Lcat:chr8:105939510-105939911:-1	Lcat	NA	NA	FALSE	FALSE	0.000705857	NA	FALSE
540	9.10127e-44	1.90198e-45	0.491036	0.340204	0.150832	FALSE	1.07321	5 vs 2	0.332659	5 vs 2	-0.148666	-0.481325	Nedd4l:chr18:65212831-65213128:1, Nedd4l:chr18:65212798-65213382:1, Nedd4l:chr18:65212804-65213717:1, Nedd4l:chr18:65214710-65215028:1, Nedd4l:chr18:65217464-65217812:1	Nedd4l	4.13035e-42	1.08633e-43	TRUE	TRUE	9.10127e-44	5.13164e-42	TRUE
541	0.0164334	0.00364222	0.355924	0.280645	0.075279	TRUE	-1.32324	4 vs 3	0.332518	3 vs 1	0.0260664	-0.306452	H4c11:chr13:21735491-21735826:1, H4c11:chr13:21735637-21735894:1, H4c11:chr13:21735913-21736202:1, H4c11:chr13:21735733-21736584:1, H4c11:chr13:21735971-21736600:1, H4c11:chr13:21736996-21737585:1	H4c11	NA	NA	FALSE	FALSE	0.0164334	NA	FALSE
542	3.6966e-269	1.00094e-247	0.50315	0.380392	0.122758	FALSE	2.31724	2 vs 7	0.330196	2 vs 7	0.215576	-0.114619	Qk:chr17:10204908-10205223:-1, Qk:chr17:10206519-10206919:-1, Qk:chr17:10206772-10207112:-1, Qk:chr17:10206988-10207346:-1, Qk:chr17:10208611-10208979:-1, Qk:chr17:10208915-10209381:-1, Qk:chr17:10210143-10210544:-1, Qk:chr17:10212982-10213276:-1, Qk:chr17:10214926-10215333:-1, Qk:chr17:10215363-10215730:-1	Qk	2.06344e-266	6.03454e-245	TRUE	TRUE	1.00094e-247	6.20804e-245	TRUE
543	0.146276	0.196426	0.704545	0.598795	0.10575	TRUE	Inf	2 vs 1	0.329135	7 vs 2	0.136364	-0.192771	Ppara:chr15:85801274-85801534:1, Ppara:chr15:85801405-85801678:1, Ppara:chr15:85801590-85801736:1, Ppara:chr15:85801756-85802205:1, Ppara:chr15:85802533-85802794:1, Ppara:chr15:85804033-85804275:1, Ppara:chr15:85805241-85805521:1, Ppara:chr15:85805482-85805616:1, Ppara:chr15:85805702-85805950:1, Ppara:chr15:85805840-85805976:1, Ppara:chr15:85806469-85806826:1	Ppara	NA	NA	FALSE	FALSE	0.196426	NA	FALSE
544	0.627014	NA	0.830882	0.666667	0.164216	TRUE	0.898746	1 vs 2	0.328431	1 vs 2	0.661765	0.333333	Gpr176:chr2:118277125-118277431:-1, Gpr176:chr2:118277291-118277593:-1	Gpr176	NA	NA	FALSE	FALSE	0.627014	NA	FALSE
545	0.000175667	0.000415842	0.86075	0.758454	0.102296	FALSE	0.941837	1 vs 4	0.327969	1 vs 2	0.5671	0.23913	Mxd1:chr6:86647038-86647405:-1, Mxd1:chr6:86648959-86649361:-1, Mxd1:chr6:86649437-86650461:-1, Mxd1:chr6:86649822-86650161:-1	Mxd1	0.000881016	0.00205684	TRUE	TRUE	0.000415842	0.00212957	TRUE
546	0.0417117	NA	0.43771	0.378788	0.0589226	TRUE	-0.940338	1 vs 2	0.326599	2 vs 3	0.659933	0.333333	Slc45a1:chr4:150628626-150628888:-1, Slc45a1:chr4:150629351-150629782:-1, Slc45a1:chr4:150630131-150630329:-1	Slc45a1	NA	NA	FALSE	FALSE	0.0417117	NA	FALSE
547	0.0774858	0.0485813	0.269972	0.140351	0.129622	TRUE	Inf	4 vs 1	0.326229	4 vs 2	0.115702	-0.210526	H1f3:chr13:23558118-23559029:1, H1f3:chr13:23559574-23560359:1, H1f3:chr13:23560269-23560670:1, H1f3:chr13:23560400-23560652:1	H1f3	NA	NA	FALSE	FALSE	0.0774858	NA	FALSE
548	4.38016e-50	8.11832e-44	0.746443	0.631473	0.114969	FALSE	1.43225	7 vs 5	0.32576	7 vs 3	0.517226	0.191466	Apc:chr18:34318115-34318466:1, Apc:chr18:34318650-34318917:1, Apc:chr18:34318993-34319464:1, Apc:chr18:34319252-34319505:1, Apc:chr18:34319364-34319613:1, Apc:chr18:34319472-34320011:1, Apc:chr18:34321765-34322252:1	Apc	2.4208e-48	4.4949e-42	TRUE	TRUE	8.11832e-44	4.62413e-42	TRUE
549	2.37141e-09	1.33226e-08	0.549383	0.422701	0.126682	TRUE	1.05569	1 vs 4	0.325734	1 vs 4	0.0648148	-0.26092	Stxbp6:chr12:44852561-44852778:-1, Stxbp6:chr12:44854285-44854596:-1, Stxbp6:chr12:44854728-44854950:-1, Stxbp6:chr12:44855208-44855500:-1, Stxbp6:chr12:44855364-44855681:-1	Stxbp6	NA	NA	FALSE	FALSE	1.33226e-08	NA	FALSE
550	4.10226e-07	3.81093e-05	0.455437	0.370293	0.0851438	FALSE	0.986201	2 vs 1	0.325428	2 vs 1	0.655971	0.330544	Edem1:chr6:108855394-108855780:1, Edem1:chr6:108859004-108859350:1, Edem1:chr6:108861598-108862031:1	Edem1	3.2573e-06	0.000236321	TRUE	TRUE	3.81093e-05	0.000243952	TRUE
551	9.52688e-10	5.27711e-09	0.555739	0.470691	0.0850474	FALSE	0.957038	4 vs 2	0.325407	3 vs 2	0.14168	-0.183727	Ccpg1:chr9:73013002-73013493:1, Ccpg1:chr9:73013557-73013952:1, Ccpg1:chr9:73015613-73016019:1, Ccpg1:chr9:73015910-73016389:1	Ccpg1	9.86624e-09	5.42303e-08	TRUE	TRUE	5.27711e-09	5.537e-08	TRUE
552	7.43994e-25	1.46226e-23	0.607025	0.503041	0.103984	FALSE	0.806759	4 vs 2	0.325314	4 vs 2	-0.0682571	-0.393571	Bri3bp:chr5:125454397-125454816:1, Bri3bp:chr5:125454703-125455111:1, Bri3bp:chr5:125459630-125459984:1, Bri3bp:chr5:125460036-125460321:1	Bri3bp	1.79782e-23	3.76029e-22	TRUE	TRUE	1.46226e-23	3.81417e-22	TRUE
553	3.80822e-10	5.628e-09	0.787169	0.626623	0.160546	FALSE	1.04608	1 vs 4	0.325284	1 vs 4	0.610998	0.285714	Mbtps2:chrX:157547796-157548200:-1, Mbtps2:chrX:157550496-157550604:-1, Mbtps2:chrX:157550560-157551193:-1, Mbtps2:chrX:157566088-157566489:-1	Mbtps2	4.04905e-09	5.76179e-08	TRUE	TRUE	5.628e-09	5.88305e-08	TRUE
554	2.27686e-41	1.04697e-33	0.558003	0.395574	0.162429	FALSE	0.657003	1 vs 2	0.324858	1 vs 2	0.116006	-0.208852	Dynll2:chr11:87979485-87979902:-1, Dynll2:chr11:87981249-87981633:-1	Dynll2	9.70184e-40	3.86452e-32	TRUE	TRUE	1.04697e-33	3.97563e-32	TRUE
555	1.40119e-16	1.87689e-15	0.758198	0.680464	0.0777348	FALSE	0.675067	3 vs 2	0.324167	3 vs 2	0.128803	-0.195364	Chmp3:chr6:71579606-71579979:1, Chmp3:chr6:71579804-71580217:1, Chmp3:chr6:71581189-71581613:1	Chmp3	2.3209e-15	3.14321e-14	TRUE	TRUE	1.87689e-15	3.21374e-14	TRUE
556	7.14257e-06	0.000118244	0.927778	0.765957	0.16182	FALSE	Inf	2 vs 1	0.323641	3 vs 1	0.855556	0.531915	Mfsd12:chr10:81364018-81364405:1, Mfsd12:chr10:81363879-81364712:1, Mfsd12:chr10:81365838-81366238:1	Mfsd12	4.70163e-05	0.000656023	TRUE	TRUE	0.000118244	0.000676267	TRUE
557	4.68188e-05	8.88634e-05	0.311943	0.150289	0.161654	FALSE	0.941285	1 vs 2	0.323308	1 vs 2	-0.376114	-0.699422	Anxa7:chr14:20455267-20455617:-1, Anxa7:chr14:20456154-20456532:-1	Anxa7	0.000263185	0.000504893	TRUE	TRUE	8.88634e-05	0.000523244	TRUE
558	5.27469e-31	2.26789e-29	0.721385	0.560049	0.161336	FALSE	0.709982	1 vs 2	0.322672	1 vs 2	0.44277	0.120098	Nars:chr18:64499646-64500035:-1, Nars:chr18:64500092-64500672:-1	Nars	1.63574e-29	7.1544e-28	TRUE	TRUE	2.26789e-29	7.27549e-28	TRUE
559	4.8836e-82	6.20597e-69	0.532413	0.371275	0.161138	FALSE	0.656585	2 vs 1	0.322276	2 vs 1	0.0648265	-0.25745	Srp9:chr1:182131399-182131825:1, Srp9:chr1:182131999-182132415:1	Srp9	5.14345e-80	6.23585e-67	TRUE	TRUE	6.20597e-69	6.41514e-67	TRUE
560	0.397652	NA	0.461735	0.409091	0.0526438	TRUE	1.3926	2 vs 1	0.321892	2 vs 1	-0.132653	-0.454545	Nwd2:chr5:63808905-63809652:1, Nwd2:chr5:63809918-63810213:1, Nwd2:chr5:63810187-63810545:1	Nwd2	NA	NA	FALSE	FALSE	0.397652	NA	FALSE
561	0.000462739	0.00131015	0.529514	0.360082	0.169432	FALSE	0.906721	4 vs 2	0.321759	4 vs 1	0.0625	-0.259259	Slc43a2:chr11:75573387-75573844:1, Slc43a2:chr11:75573669-75573797:1, Slc43a2:chr11:75574656-75575266:1, Slc43a2:chr11:75577203-75577578:1	Slc43a2	0.0020932	0.00570078	TRUE	TRUE	0.00131015	0.00593127	TRUE
562	0.03786	NA	0.914894	0.754167	0.160727	TRUE	1.41759	3 vs 1	0.321454	3 vs 1	0.829787	0.508333	Ticrr:chr7:79696740-79697270:1, Ticrr:chr7:79697009-79697559:1, Ticrr:chr7:79697772-79698148:1	Ticrr	NA	NA	FALSE	FALSE	0.03786	NA	FALSE
563	0.700863	NA	0.875	0.714286	0.160714	TRUE	Inf	1 vs 3	0.321429	1 vs 3	0.75	0.428571	Casc1:chr6:145174814-145175117:-1, Casc1:chr6:145174989-145175128:-1, Casc1:chr6:145175037-145175220:-1	Casc1	NA	NA	FALSE	FALSE	0.700863	NA	FALSE
564	0.664823	NA	0.285714	0.125	0.160714	TRUE	1.02962	1 vs 2	0.321429	1 vs 2	-0.428571	-0.75	Insl6:chr19:29320211-29320461:-1, Insl6:chr19:29321415-29321640:-1	Insl6	NA	NA	FALSE	FALSE	0.664823	NA	FALSE
565	0.0172199	0.0692455	0.466049	0.337308	0.128741	TRUE	1.29619	2 vs 7	0.321229	2 vs 7	0.0740741	-0.247154	Sall3:chr18:80966376-80966744:-1, Sall3:chr18:80966955-80967362:-1, Sall3:chr18:80967274-80967699:-1, Sall3:chr18:80968229-80968654:-1, Sall3:chr18:80968448-80968893:-1, Sall3:chr18:80968842-80969306:-1, Sall3:chr18:80969224-80969610:-1	Sall3	NA	NA	FALSE	FALSE	0.0692455	NA	FALSE
566	4.06565e-19	3.72445e-18	0.588707	0.450115	0.138592	FALSE	1.63663	6 vs 2	0.319282	8 vs 2	0.0952703	-0.224012	Zzz3:chr3:152458872-152459384:1, Zzz3:chr3:152459118-152459476:1, Zzz3:chr3:152459361-152459520:1, Zzz3:chr3:152459434-152459710:1, Zzz3:chr3:152459541-152459953:1, Zzz3:chr3:152461506-152461841:1, Zzz3:chr3:152462248-152462625:1, Zzz3:chr3:152462468-152462814:1	Zzz3	7.77208e-18	7.42974e-17	TRUE	TRUE	3.72445e-18	7.64334e-17	TRUE
567	7.45945e-57	1.68751e-53	0.530106	0.357511	0.172595	FALSE	1.98054	10 vs 1	0.318544	7 vs 2	0.18231	-0.136235	Mpp6:chr6:50198112-50198289:1, Mpp6:chr6:50198084-50198668:1, Mpp6:chr6:50198432-50198717:1, Mpp6:chr6:50198638-50199377:1, Mpp6:chr6:50200336-50200640:1, Mpp6:chr6:50200756-50201394:1, Mpp6:chr6:50200829-50201269:1, Mpp6:chr6:50202141-50202379:1, Mpp6:chr6:50201957-50202627:1, Mpp6:chr6:50203022-50203114:1	Mpp6	4.8417e-55	1.23735e-51	TRUE	TRUE	1.68751e-53	1.25596e-51	TRUE
568	0.384024	0.514365	0.518519	0.36	0.158519	TRUE	0.649472	1 vs 2	0.317037	1 vs 2	0.037037	-0.28	Rbm46:chr3:82836521-82836859:-1, Rbm46:chr3:82837860-82838170:-1	Rbm46	NA	NA	FALSE	FALSE	0.514365	NA	FALSE
569	0.115618	NA	0.617363	0.575	0.0423633	TRUE	1.02721	3 vs 2	0.316559	3 vs 2	0.366559	0.05	Nt5dc3:chr10:86836118-86836292:1, Nt5dc3:chr10:86836172-86836413:1, Nt5dc3:chr10:86837858-86838027:1	Nt5dc3	NA	NA	FALSE	FALSE	0.115618	NA	FALSE
570	7.52351e-09	4.30415e-08	0.413021	0.25486	0.158162	FALSE	0.721371	1 vs 2	0.316324	1 vs 2	-0.173957	-0.490281	Wdr4:chr17:31494321-31494691:-1, Wdr4:chr17:31496110-31496484:-1	Wdr4	7.25323e-08	4.09007e-07	TRUE	TRUE	4.30415e-08	4.1784e-07	TRUE
571	4.18143e-12	5.3173e-10	0.344587	0.186798	0.157789	FALSE	0.828033	1 vs 2	0.315578	1 vs 2	-0.310827	-0.626404	Pyurf:chr6:57689010-57689416:-1, Pyurf:chr6:57689329-57689710:-1	Pyurf	5.22164e-11	5.99826e-09	TRUE	TRUE	5.3173e-10	6.10723e-09	TRUE
572	4.12957e-13	1.47507e-11	0.457143	0.369626	0.0875167	FALSE	2.02655	6 vs 2	0.31453	6 vs 4	0.202381	-0.11215	Btbd8:chr5:107471230-107471541:1, Btbd8:chr5:107471482-107472219:1, Btbd8:chr5:107471865-107472128:1, Btbd8:chr5:107509780-107510261:1, Btbd8:chr5:107510535-107510984:1, Btbd8:chr5:107510855-107511200:1, Btbd8:chr5:107511095-107511235:1, Btbd8:chr5:107512199-107512535:1, Btbd8:chr5:107513752-107514158:1, Btbd8:chr5:107513909-107514628:1, Btbd8:chr5:107517110-107517513:1	Btbd8	5.64983e-12	1.90113e-10	TRUE	TRUE	1.47507e-11	1.94195e-10	TRUE
573	0.316953	NA	0.859322	0.7	0.159322	TRUE	Inf	3 vs 1	0.314501	6 vs 1	0.70339	0.388889	Fn3k:chr11:121442688-121442960:1, Fn3k:chr11:121442954-121443178:1, Fn3k:chr11:121443091-121443448:1, Fn3k:chr11:121443251-121443423:1, Fn3k:chr11:121443320-121443509:1, Fn3k:chr11:121450177-121450388:1	Fn3k	NA	NA	FALSE	FALSE	0.316953	NA	FALSE
574	0.583013	NA	0.857143	0.7	0.157143	TRUE	0.944462	2 vs 1	0.314286	2 vs 1	0.714286	0.4	Cabp2:chr19:4087720-4087962:1, Cabp2:chr19:4092067-4092240:1	Cabp2	NA	NA	FALSE	FALSE	0.583013	NA	FALSE
575	0.602493	NA	0.709707	0.607143	0.102564	TRUE	Inf	2 vs 1	0.314103	5 vs 1	0.0641026	-0.25	Mgat4c:chr10:102389393-102389606:1, Mgat4c:chr10:102389572-102389797:1, Mgat4c:chr10:102389711-102389920:1, Mgat4c:chr10:102389877-102390120:1, Mgat4c:chr10:102389830-102390275:1, Mgat4c:chr10:102389958-102390269:1, Mgat4c:chr10:102390971-102391322:1, Mgat4c:chr10:102391298-102391469:1	Mgat4c	NA	NA	FALSE	FALSE	0.602493	NA	FALSE
576	0.0125623	NA	0.694286	0.5375	0.156786	TRUE	1.16773	1 vs 3	0.313571	1 vs 3	0.388571	0.075	Zscan20:chr4:128583567-128583873:-1, Zscan20:chr4:128585446-128585671:-1, Zscan20:chr4:128585026-128586195:-1	Zscan20	NA	NA	FALSE	FALSE	0.0125623	NA	FALSE
577	0.0226026	0.0695625	0.443503	0.327381	0.116122	TRUE	Inf	5 vs 1	0.313559	4 vs 1	0.146893	-0.166667	Acr:chr15:89574119-89574646:1, Acr:chr15:89576377-89576832:1, Acr:chr15:89578005-89578274:1, Acr:chr15:89578560-89578965:1, Acr:chr15:89578913-89579042:1	Acr	NA	NA	FALSE	FALSE	0.0695625	NA	FALSE
578	2.39619e-21	1.00057e-19	0.829098	0.736541	0.0925569	FALSE	1.08588	4 vs 2	0.313539	4 vs 3	0.266575	-0.0469645	Amz2:chr11:109436524-109436676:1, Amz2:chr11:109436254-109436596:1, Amz2:chr11:109436525-109437032:1, Amz2:chr11:109437767-109438151:1	Amz2	5.06649e-20	2.13744e-18	TRUE	TRUE	1.00057e-19	2.17322e-18	TRUE
579	0.167231	NA	0.709325	0.609375	0.0999504	TRUE	Inf	1 vs 2	0.313492	2 vs 8	0.563492	0.25	Grin2a:chr16:9568288-9568369:-1, Grin2a:chr16:9567863-9568254:-1, Grin2a:chr16:9572878-9573405:-1, Grin2a:chr16:9573228-9573639:-1, Grin2a:chr16:9573696-9573948:-1, Grin2a:chr16:9574253-9574534:-1, Grin2a:chr16:9574237-9574497:-1, Grin2a:chr16:9574539-9574730:-1, Grin2a:chr16:9576358-9576620:-1	Grin2a	NA	NA	FALSE	FALSE	0.167231	NA	FALSE
580	2.00343e-05	3.77031e-05	0.411022	0.254386	0.156636	FALSE	0.715613	1 vs 2	0.313272	1 vs 2	-0.177956	-0.491228	Snx7:chr3:117781620-117782035:-1, Snx7:chr3:117781873-117782242:-1	Snx7	0.00012103	0.000234338	TRUE	TRUE	3.77031e-05	0.000241907	TRUE
581	1.9329e-49	4.87302e-38	0.46647	0.310099	0.156371	FALSE	0.708648	1 vs 3	0.312742	1 vs 3	-0.0670606	-0.379803	Scrn1:chr6:54505890-54506260:-1, Scrn1:chr6:54508331-54508695:-1, Scrn1:chr6:54509153-54509434:-1	Scrn1	1.03745e-47	2.20342e-36	TRUE	TRUE	4.87302e-38	2.26676e-36	TRUE
582	0.601518	NA	0.694444	0.645833	0.0486111	TRUE	-1.79176	3 vs 2	0.3125	7 vs 3	0.3125	0	Nhsl2:chrX:102083521-102083907:1, Nhsl2:chrX:102086766-102087126:1, Nhsl2:chrX:102086970-102087138:1, Nhsl2:chrX:102088607-102089101:1, Nhsl2:chrX:102089446-102089624:1, Nhsl2:chrX:102089449-102089786:1, Nhsl2:chrX:102091685-102092011:1	Nhsl2	NA	NA	FALSE	FALSE	0.601518	NA	FALSE
583	0.64803	NA	0.8125	0.71875	0.09375	TRUE	Inf	1 vs 4	0.3125	3 vs 4	0.25	-0.0625	Prok2:chr6:99711357-99711730:-1, Prok2:chr6:99711311-99711549:-1, Prok2:chr6:99712200-99712492:-1, Prok2:chr6:99722309-99722431:-1, Prok2:chr6:99722142-99722411:-1	Prok2	NA	NA	FALSE	FALSE	0.64803	NA	FALSE
584	0.418168	NA	0.246835	0.0909091	0.155926	TRUE	1.18702	2 vs 1	0.311853	2 vs 1	-0.506329	-0.818182	Olfm4:chr14:80022465-80022894:1, Olfm4:chr14:80022824-80023142:1	Olfm4	NA	NA	FALSE	FALSE	0.418168	NA	FALSE
585	0.0105052	0.0307689	0.509563	0.403226	0.106337	TRUE	1.12122	2 vs 4	0.311608	2 vs 4	0.0696721	-0.241935	Pde1a:chr2:79834467-79834809:-1, Pde1a:chr2:79836570-79836889:-1, Pde1a:chr2:79838929-79839034:-1, Pde1a:chr2:79859081-79859294:-1	Pde1a	NA	NA	FALSE	FALSE	0.0307689	NA	FALSE
586	0.000490607	0.0012638	0.645833	0.407527	0.238306	TRUE	Inf	2 vs 1	0.311521	13 vs 4	0.285714	-0.0258065	Pde3a:chr6:141498602-141499170:1, Pde3a:chr6:141500068-141500371:1, Pde3a:chr6:141500430-141500922:1, Pde3a:chr6:141501689-141501841:1, Pde3a:chr6:141502080-141502217:1, Pde3a:chr6:141502150-141502486:1, Pde3a:chr6:141503068-141503352:1, Pde3a:chr6:141504690-141504984:1, Pde3a:chr6:141505173-141505504:1, Pde3a:chr6:141505651-141505948:1, Pde3a:chr6:141505794-141505970:1, Pde3a:chr6:141505604-1415…	Pde3a	NA	NA	FALSE	FALSE	0.0012638	NA	FALSE
587	2.79626e-05	2.76116e-05	0.308101	0.152632	0.155469	FALSE	0.905096	1 vs 2	0.310939	1 vs 2	-0.383798	-0.694737	Dock3:chr9:106892825-106893225:-1, Dock3:chr9:106893024-106893503:-1	Dock3	0.00016413	0.000175024	TRUE	TRUE	2.79626e-05	0.000182772	TRUE
588	0.000210004	0.000846506	0.64408	0.48895	0.15513	FALSE	0.723309	3 vs 1	0.310259	3 vs 1	0.28816	-0.0220994	Abhd5:chr9:122379471-122379790:1, Abhd5:chr9:122380105-122380914:1, Abhd5:chr9:122381134-122381524:1	Abhd5	0.00102918	0.00386303	TRUE	TRUE	0.000846506	0.00399763	TRUE
589	0.000904263	0.0123441	0.232558	0.0774443	0.155114	TRUE	1.28367	1 vs 2	0.310228	1 vs 2	-0.534884	-0.845111	Wwtr1:chr3:57455985-57456166:-1, Wwtr1:chr3:57458711-57459077:-1	Wwtr1	NA	NA	FALSE	FALSE	0.0123441	NA	FALSE
590	2.60012e-07	1.80889e-06	0.506993	0.327114	0.179879	TRUE	1.69909	4 vs 1	0.30998	5 vs 1	0.0699301	-0.24005	Hells:chr19:38967936-38968232:1, Hells:chr19:38967813-38968467:1, Hells:chr19:38970083-38970510:1, Hells:chr19:38970696-38971020:1, Hells:chr19:38971097-38971482:1	Hells	NA	NA	FALSE	FALSE	1.80889e-06	NA	FALSE
591	0.00989874	0.00279421	0.562654	0.419231	0.143424	TRUE	Inf	5 vs 1	0.309948	6 vs 3	0.233025	-0.0769231	Rgs6:chr12:83137511-83137728:1, Rgs6:chr12:83157859-83158312:1, Rgs6:chr12:83158441-83158846:1, Rgs6:chr12:83158991-83159365:1, Rgs6:chr12:83159579-83159920:1, Rgs6:chr12:83161745-83161973:1	Rgs6	NA	NA	FALSE	FALSE	0.00989874	NA	FALSE
592	9.69194e-14	4.91958e-13	0.520301	0.365617	0.154683	FALSE	0.632312	2 vs 1	0.309367	2 vs 1	0.0406015	-0.268765	Dnajc11:chr4:151980846-151981220:1, Dnajc11:chr4:151981568-151981967:1	Dnajc11	1.3766e-12	7.08054e-12	TRUE	TRUE	4.91958e-13	7.22661e-12	TRUE
593	2.2186e-167	1.31817e-122	0.554693	0.468239	0.0864534	FALSE	2.13229	4 vs 5	0.309342	4 vs 5	0.267698	-0.0416447	Ppp3cb:chr14:20498852-20499148:-1, Ppp3cb:chr14:20499920-20500428:-1, Ppp3cb:chr14:20500434-20500835:-1, Ppp3cb:chr14:20500781-20501154:-1, Ppp3cb:chr14:20507677-20508036:-1	Ppp3cb	5.38445e-165	3.25108e-120	TRUE	TRUE	1.31817e-122	3.34455e-120	TRUE
594	0.27501	NA	0.188889	0.0648148	0.124074	TRUE	Inf	1 vs 2	0.309259	2 vs 5	-0.505556	-0.814815	Skap2:chr6:51857404-51857502:-1, Skap2:chr6:51857424-51857729:-1, Skap2:chr6:51857547-51857781:-1, Skap2:chr6:51858322-51858648:-1, Skap2:chr6:51859179-51859516:-1	Skap2	NA	NA	FALSE	FALSE	0.27501	NA	FALSE
595	0.0727842	0.153079	0.643617	0.489899	0.153718	TRUE	0.703518	3 vs 1	0.307436	3 vs 1	0.287234	-0.020202	Pkd2:chr5:104503919-104504685:1, Pkd2:chr5:104504307-104504517:1, Pkd2:chr5:104505289-104505469:1	Pkd2	NA	NA	FALSE	FALSE	0.153079	NA	FALSE
596	1.519e-06	2.09335e-05	0.734501	0.649606	0.084895	FALSE	0.689035	3 vs 2	0.307426	3 vs 2	0.212938	-0.0944882	Tmem248:chr5:130241230-130241401:1, Tmem248:chr5:130241180-130241893:1, Tmem248:chr5:130243275-130243731:1	Tmem248	1.12157e-05	0.000136193	TRUE	TRUE	2.09335e-05	0.000140615	TRUE
597	3.88877e-17	8.8901e-17	0.348932	0.209559	0.139373	FALSE	1.05511	4 vs 5	0.30618	4 vs 5	-0.273652	-0.579832	Usp15:chr10:123105066-123105367:-1, Usp15:chr10:123111648-123112016:-1, Usp15:chr10:123111811-123112094:-1, Usp15:chr10:123112036-123112450:-1, Usp15:chr10:123113215-123113630:-1	Usp15	6.69973e-16	1.63918e-15	TRUE	TRUE	8.8901e-17	1.67496e-15	TRUE
598	0.000274207	0.00122576	0.627297	0.474286	0.153011	FALSE	0.623584	2 vs 1	0.306022	2 vs 1	0.254593	-0.0514286	Plcl2:chr17:50687673-50688117:1, Plcl2:chr17:50688103-50688495:1	Plcl2	0.00130697	0.00537565	TRUE	TRUE	0.00122576	0.00558889	TRUE
599	0.369916	NA	0.888889	0.75	0.138889	TRUE	Inf	2 vs 1	0.305556	2 vs 1	0.0555556	-0.25	Myrip:chr9:120473080-120473239:1, Myrip:chr9:120473218-120473377:1, Myrip:chr9:120474040-120474197:1, Myrip:chr9:120474261-120474425:1, Myrip:chr9:120474369-120474516:1, Myrip:chr9:120474446-120474796:1	Myrip	NA	NA	FALSE	FALSE	0.369916	NA	FALSE
600	2.31527e-30	1.73617e-25	0.835325	0.682574	0.152751	FALSE	0.858223	1 vs 2	0.305503	1 vs 2	0.670651	0.365148	Csnk1d:chr11:120961693-120962131:-1, Csnk1d:chr11:120963409-120963800:-1	Csnk1d	6.94829e-29	4.80635e-24	TRUE	TRUE	1.73617e-25	4.87e-24	TRUE
601	0.612926	NA	0.411765	0.363636	0.0481283	TRUE	0.944462	2 vs 3	0.304813	2 vs 3	-0.0588235	-0.363636	Cxcl16:chr11:70454007-70454354:-1, Cxcl16:chr11:70454370-70454504:-1, Cxcl16:chr11:70455166-70455505:-1	Cxcl16	NA	NA	FALSE	FALSE	0.612926	NA	FALSE
602	0.56156	NA	0.490909	0.3	0.190909	TRUE	Inf	2 vs 1	0.304545	11 vs 1	0.0545455	-0.25	Chrna5:chr9:55006604-55006841:1, Chrna5:chr9:55006541-55006674:1, Chrna5:chr9:55006758-55006969:1, Chrna5:chr9:55007163-55007383:1, Chrna5:chr9:55007408-55007763:1, Chrna5:chr9:55007712-55007795:1, Chrna5:chr9:55007941-55008279:1, Chrna5:chr9:55008693-55008984:1, Chrna5:chr9:55010727-55010908:1, Chrna5:chr9:55011055-55011222:1, Chrna5:chr9:55011082-55011386:1	Chrna5	NA	NA	FALSE	FALSE	0.56156	NA	FALSE
603	0.00140487	0.00500133	0.396194	0.244444	0.151749	FALSE	0.707115	1 vs 2	0.303499	1 vs 2	-0.207612	-0.511111	Gne:chr4:44034279-44034657:-1, Gne:chr4:44036809-44037190:-1	Gne	0.0057577	0.0186895	TRUE	TRUE	0.00500133	0.0193871	TRUE
604	0.0483752	0.0528655	0.779661	0.651852	0.127809	TRUE	#NAME?	1 vs 3	0.303202	1 vs 4	0.525424	0.222222	Npnt:chr3:132881744-132882119:-1, Npnt:chr3:132882763-132883021:-1, Npnt:chr3:132882551-132883437:-1, Npnt:chr3:132883653-132884374:-1	Npnt	NA	NA	FALSE	FALSE	0.0528655	NA	FALSE
605	0.114651	0.173824	0.613095	0.671677	-0.058582	TRUE	#NAME?	2 vs 1	0.302893	9 vs 8	-0.285714	-0.588608	Ildr2:chr1:166311579-166311917:1, Ildr2:chr1:166311828-166312238:1, Ildr2:chr1:166312673-166313067:1, Ildr2:chr1:166314177-166314544:1, Ildr2:chr1:166314416-166314680:1, Ildr2:chr1:166314654-166314941:1, Ildr2:chr1:166316331-166316550:1, Ildr2:chr1:166316434-166316852:1, Ildr2:chr1:166316729-166316852:1	Ildr2	NA	NA	FALSE	FALSE	0.173824	NA	FALSE
606	2.43821e-05	NA	0.185567	0.0343137	0.151253	TRUE	1.85822	1 vs 2	0.302507	1 vs 2	-0.628866	-0.931373	Npl:chr1:153500903-153501111:-1, Npl:chr1:153503023-153503359:-1	Npl	NA	NA	FALSE	FALSE	2.43821e-05	NA	FALSE
607	0.120315	NA	0.6875	0.584677	0.102823	TRUE	Inf	2 vs 1	0.302419	3 vs 2	-0.25	-0.552419	Nsl1:chr1:191076586-191076887:1, Nsl1:chr1:191084219-191084498:1, Nsl1:chr1:191084123-191084672:1	Nsl1	NA	NA	FALSE	FALSE	0.120315	NA	FALSE
608	4.78854e-13	2.28318e-13	0.339964	0.188873	0.151091	FALSE	0.793897	2 vs 1	0.302182	2 vs 1	-0.320072	-0.622255	Sipa1l1:chr12:82449873-82450200:1, Sipa1l1:chr12:82451398-82451787:1	Sipa1l1	6.45643e-12	3.41282e-12	TRUE	TRUE	4.78854e-13	7.07133e-12	TRUE
609	0.0207192	0.0341574	0.727723	0.576923	0.1508	TRUE	1.98787	1 vs 2	0.301599	1 vs 3	0.455446	0.153846	Epb41l4a:chr18:33796322-33796693:-1, Epb41l4a:chr18:33796831-33797457:-1, Epb41l4a:chr18:33796984-33797281:-1	Epb41l4a	NA	NA	FALSE	FALSE	0.0341574	NA	FALSE
610	4.90462e-16	8.45121e-14	0.837144	0.686869	0.150276	FALSE	0.851611	1 vs 2	0.300551	1 vs 2	0.674288	0.373737	Mdga1:chr17:29827945-29828334:-1, Mdga1:chr17:29832165-29832334:-1	Mdga1	7.93553e-15	1.30274e-12	TRUE	TRUE	8.45121e-14	1.33262e-12	TRUE
611	4.71416e-33	2.86753e-33	0.665597	0.661532	0.00406512	FALSE	0.880508	4 vs 3	0.300353	4 vs 3	-0.318255	-0.618608	Sec22b:chr3:97907308-97907614:1, Sec22b:chr3:97914859-97915161:1, Sec22b:chr3:97921491-97921864:1, Sec22b:chr3:97922896-97923276:1	Sec22b	1.56634e-31	1.03728e-31	TRUE	TRUE	4.71416e-33	1.74268e-31	TRUE
612	2.12261e-36	2.22684e-37	0.406959	0.288551	0.118408	FALSE	1.90433	2 vs 6	0.300155	3 vs 5	-0.164961	-0.465116	Erp44:chr4:48190670-48191077:-1, Erp44:chr4:48193016-48193402:-1, Erp44:chr4:48193314-48193702:-1, Erp44:chr4:48194171-48194412:-1, Erp44:chr4:48194414-48194737:-1, Erp44:chr4:48194608-48194738:-1	Erp44	7.79502e-35	9.66628e-36	TRUE	TRUE	2.12261e-36	8.9086e-35	TRUE
613	1	NA	0.4	0.25	0.15	TRUE	0.693147	2 vs 1	0.3	2 vs 1	-0.2	-0.5	Asgr1:chr11:70057493-70057913:1, Asgr1:chr11:70058806-70059146:1	Asgr1	NA	NA	FALSE	FALSE	1	NA	FALSE
614	3.69932e-17	2.20153e-16	0.4377	0.288315	0.149385	FALSE	0.780938	4 vs 1	0.299854	4 vs 1	-0.156949	-0.456802	Ppp4r2:chr6:100867606-100868041:1, Ppp4r2:chr6:100868022-100868267:1, Ppp4r2:chr6:100868026-100868639:1, Ppp4r2:chr6:100869544-100869945:1	Ppp4r2	6.39306e-16	3.91655e-15	TRUE	TRUE	2.20153e-16	3.98991e-15	TRUE
615	1.28474e-25	2.30123e-22	0.469151	0.319444	0.149706	FALSE	0.933882	3 vs 1	0.299412	3 vs 1	-0.0616987	-0.361111	Smarcad1:chr6:65043784-65044217:1, Smarcad1:chr6:65115277-65115536:1, Smarcad1:chr6:65115674-65116061:1	Smarcad1	3.20154e-24	5.47653e-21	TRUE	TRUE	2.30123e-22	5.56081e-21	TRUE
616	0.40993	NA	0.875	0.841463	0.0335366	TRUE	Inf	2 vs 1	0.29878	2 vs 1	0.25	-0.0487805	Wif1:chr10:121100257-121100471:1, Wif1:chr10:121100541-121100650:1, Wif1:chr10:121100352-121100616:1	Wif1	NA	NA	FALSE	FALSE	0.40993	NA	FALSE
617	7.24634e-07	3.7628e-07	0.397311	0.282716	0.114594	FALSE	1.08137	1 vs 3	0.298747	2 vs 3	0.251834	-0.0469136	Tmem209:chr6:30480746-30481209:-1, Tmem209:chr6:30481181-30481613:-1, Tmem209:chr6:30482353-30482785:-1	Tmem209	5.5715e-06	3.24079e-06	TRUE	TRUE	7.24634e-07	6.09173e-06	TRUE
618	3.28136e-12	1.95215e-10	0.46549	0.360137	0.105352	FALSE	1.31761	3 vs 6	0.298432	5 vs 6	0.205649	-0.0927835	Lsm11:chr11:45928263-45928648:-1, Lsm11:chr11:45930414-45930778:-1, Lsm11:chr11:45930671-45931086:-1, Lsm11:chr11:45931008-45931489:-1, Lsm11:chr11:45932264-45932926:-1, Lsm11:chr11:45933549-45933944:-1	Lsm11	4.12535e-11	2.29272e-09	TRUE	TRUE	1.95215e-10	2.3384e-09	TRUE
619	0.491219	NA	0.484195	0.366667	0.117529	TRUE	Inf	1 vs 2	0.298276	2 vs 7	0.198276	-0.1	Trpc5:chrX:144377359-144377443:-1, Trpc5:chrX:144377552-144378006:-1, Trpc5:chrX:144378126-144378323:-1, Trpc5:chrX:144378841-144379072:-1, Trpc5:chrX:144380322-144380690:-1, Trpc5:chrX:144381560-144381879:-1, Trpc5:chrX:144381716-144382017:-1	Trpc5	NA	NA	FALSE	FALSE	0.491219	NA	FALSE
620	8.5932e-07	1.73884e-06	0.443337	0.294207	0.14913	FALSE	0.909273	2 vs 3	0.298259	1 vs 3	-0.113326	-0.411585	Tceanc2:chr4:107134155-107134505:-1, Tceanc2:chr4:107135174-107135475:-1, Tceanc2:chr4:107138869-107139147:-1	Tceanc2	6.51729e-06	1.35755e-05	TRUE	TRUE	1.73884e-06	1.39859e-05	TRUE
621	0.573454	NA	0.315789	0.166667	0.149123	TRUE	Inf	1 vs 2	0.298246	1 vs 3	-0.368421	-0.666667	Arhgap4:chrX:73894348-73894424:-1, Arhgap4:chrX:73894335-73894827:-1, Arhgap4:chrX:73894553-73894885:-1	Arhgap4	NA	NA	FALSE	FALSE	0.573454	NA	FALSE
622	0.0310955	0.0636147	0.482456	0.333333	0.149123	FALSE	0.622943	2 vs 1	0.298246	2 vs 1	-0.0350877	-0.333333	Ttll3:chr6:113399104-113399383:1, Ttll3:chr6:113414273-113414486:1	Ttll3	0.0814526	0.154995	FALSE	FALSE	0.0636147	0.164625	FALSE
623	0.679967	0.767402	0.691489	0.625	0.0664894	TRUE	#NAME?	1 vs 3	0.297872	1 vs 2	-0.202128	-0.5	Il11:chr7:4772372-4772731:-1, Il11:chr7:4772997-4773474:-1, Il11:chr7:4773555-4773693:-1	Il11	NA	NA	FALSE	FALSE	0.767402	NA	FALSE
624	0.102237	0.402107	0.762673	0.75	0.0126728	TRUE	-1.93486	2 vs 1	0.297811	3 vs 2	0.672811	0.375	Hpcal4:chr4:123190887-123191281:1, Hpcal4:chr4:123191716-123191901:1, Hpcal4:chr4:123194300-123194701:1	Hpcal4	NA	NA	FALSE	FALSE	0.402107	NA	FALSE
625	0.331726	NA	0.881579	0.77176	0.109819	TRUE	#NAME?	2 vs 1	0.297771	5 vs 4	0.736842	0.439072	Etl4:chr2:20747866-20748149:1, Etl4:chr2:20808973-20809839:1, Etl4:chr2:20809726-20810170:1, Etl4:chr2:20810037-20810310:1, Etl4:chr2:20810168-20810496:1	Etl4	NA	NA	FALSE	FALSE	0.331726	NA	FALSE
626	7.55162e-46	2.3732e-37	0.245074	0.10652	0.138554	FALSE	1.39186	3 vs 4	0.297019	3 vs 4	-0.517857	-0.814876	Dnajc24:chr2:105965354-105965895:-1, Dnajc24:chr2:105966228-105966422:-1, Dnajc24:chr2:105966049-105966714:-1, Dnajc24:chr2:105966676-105967096:-1	Dnajc24	3.69764e-44	1.02198e-35	TRUE	TRUE	2.3732e-37	1.05978e-35	TRUE
627	0.000969136	0.00276471	0.864465	0.784091	0.0803738	FALSE	0.842002	3 vs 2	0.296852	3 vs 2	0.615034	0.318182	Zfp612:chr8:110090390-110090581:1, Zfp612:chr8:110090454-110091067:1, Zfp612:chr8:110092377-110092761:1	Zfp612	0.00409207	0.010991	TRUE	TRUE	0.00276471	0.0113737	TRUE
628	0.443932	NA	0.272727	0.26087	0.0118577	TRUE	-1.38629	3 vs 2	0.296443	2 vs 1	-0.181818	-0.478261	Ttll9:chr2:153006982-153007305:1, Ttll9:chr2:153008049-153008244:1, Ttll9:chr2:153008254-153008328:1	Ttll9	NA	NA	FALSE	FALSE	0.443932	NA	FALSE
629	2.10481e-21	5.94097e-20	0.406239	0.261961	0.144278	FALSE	1.01525	2 vs 4	0.29633	1 vs 4	-0.131121	-0.427451	Lman2:chr13:55343763-55344226:-1, Lman2:chr13:55343927-55344117:-1, Lman2:chr13:55345375-55345772:-1, Lman2:chr13:55346737-55347106:-1	Lman2	4.46732e-20	1.28429e-18	TRUE	TRUE	5.94097e-20	1.31077e-18	TRUE
630	0.547334	NA	0.814815	0.666667	0.148148	TRUE	0.788457	2 vs 1	0.296296	2 vs 1	0.62963	0.333333	Ky:chr9:102542666-102542972:1, Ky:chr9:102545881-102546245:1	Ky	NA	NA	FALSE	FALSE	0.547334	NA	FALSE
631	5.32785e-06	4.02585e-06	0.75	0.602222	0.147778	FALSE	1.79358	2 vs 1	0.295556	3 vs 1	0.5	0.204444	Snx13:chr12:35144874-35145593:1, Snx13:chr12:35146521-35147062:1, Snx13:chr12:35147080-35147529:1	Snx13	3.5918e-05	2.96394e-05	TRUE	TRUE	5.32785e-06	3.97594e-05	TRUE
632	0.0280933	0.0387783	0.882353	0.734578	0.147775	TRUE	0.996928	2 vs 1	0.29555	2 vs 1	0.764706	0.469156	Fbln2:chr6:91271770-91272215:1, Fbln2:chr6:91272116-91272540:1	Fbln2	NA	NA	FALSE	FALSE	0.0387783	NA	FALSE
633	0.000250232	0.00104611	0.797455	0.748212	0.0492437	FALSE	0.727412	1 vs 2	0.295351	1 vs 2	0.351145	0.055794	Ankrd28:chr14:31698869-31699060:-1, Ankrd28:chr14:31699957-31700408:-1, Ankrd28:chr14:31700959-31701272:-1, Ankrd28:chr14:31701430-31702172:-1	Ankrd28	0.0012083	0.00469885	TRUE	TRUE	0.00104611	0.00487023	TRUE
634	0.763919	NA	0.507937	0.466667	0.0412698	TRUE	Inf	3 vs 1	0.295238	2 vs 1	0.0952381	-0.2	Slc3a1:chr17:85063854-85064127:1, Slc3a1:chr17:85063965-85064196:1, Slc3a1:chr17:85064152-85064281:1, Slc3a1:chr17:85064215-85064482:1	Slc3a1	NA	NA	FALSE	FALSE	0.763919	NA	FALSE
635	1.69861e-36	1.79599e-36	0.504101	0.3684	0.135701	FALSE	2.27084	2 vs 11	0.295073	9 vs 13	0.0697674	-0.225305	Cdc73:chr1:143598812-143599156:-1, Cdc73:chr1:143598996-143599324:-1, Cdc73:chr1:143603162-143604270:-1, Cdc73:chr1:143603586-143603985:-1, Cdc73:chr1:143604093-143604532:-1, Cdc73:chr1:143604436-143604823:-1, Cdc73:chr1:143605098-143605596:-1, Cdc73:chr1:143605587-143606279:-1, Cdc73:chr1:143606178-143606560:-1, Cdc73:chr1:143607179-143607434:-1, Cdc73:chr1:143607391-143607955:-1, Cdc73:chr1:143…	Cdc73	6.3211e-35	7.32709e-35	TRUE	TRUE	1.79599e-36	7.59485e-35	TRUE
636	0.918989	NA	0.833333	0.705882	0.127451	TRUE	Inf	3 vs 1	0.294118	4 vs 3	0	-0.294118	Tesmin:chr19:3396935-3397090:1, Tesmin:chr19:3397897-3398092:1, Tesmin:chr19:3407029-3407345:1, Tesmin:chr19:3407594-3407769:1	Tesmin	NA	NA	FALSE	FALSE	0.918989	NA	FALSE
637	0.500806	0.408053	0.441558	0.386555	0.0550038	TRUE	#NAME?	1 vs 2	0.294118	3 vs 7	0	-0.294118	Ifih1:chr2:62593305-62593612:-1, Ifih1:chr2:62595268-62595464:-1, Ifih1:chr2:62595662-62595965:-1, Ifih1:chr2:62595893-62596140:-1, Ifih1:chr2:62596235-62596572:-1, Ifih1:chr2:62597383-62597586:-1, Ifih1:chr2:62597484-62597768:-1, Ifih1:chr2:62597611-62598180:-1	Ifih1	NA	NA	FALSE	FALSE	0.500806	NA	FALSE
638	0.285019	0.373238	0.389831	0.285714	0.104116	TRUE	1.79176	2 vs 6	0.292568	4 vs 8	0.169492	-0.123077	Tnip2:chr5:34493895-34494265:-1, Tnip2:chr5:34494111-34494331:-1, Tnip2:chr5:34494227-34494397:-1, Tnip2:chr5:34494388-34494682:-1, Tnip2:chr5:34494571-34494735:-1, Tnip2:chr5:34494983-34495175:-1, Tnip2:chr5:34495240-34495558:-1, Tnip2:chr5:34496179-34496375:-1	Tnip2	NA	NA	FALSE	FALSE	0.373238	NA	FALSE
639	0.0394958	0.0763385	0.449367	0.377907	0.0714601	TRUE	1.10108	3 vs 2	0.292464	3 vs 2	0.164557	-0.127907	Ing5:chr1:93817985-93818590:1, Ing5:chr1:93818621-93819539:1, Ing5:chr1:93821589-93821743:1	Ing5	NA	NA	FALSE	FALSE	0.0763385	NA	FALSE
640	0.669445	NA	0.633333	0.5	0.133333	TRUE	Inf	5 vs 1	0.291667	5 vs 3	-0.0833333	-0.375	Klhl4:chrX:114559401-114559810:1, Klhl4:chrX:114559554-114560034:1, Klhl4:chrX:114560156-114560460:1, Klhl4:chrX:114560493-114560800:1, Klhl4:chrX:114560690-114560867:1	Klhl4	NA	NA	FALSE	FALSE	0.669445	NA	FALSE
641	7.7146e-06	6.86125e-06	0.785494	0.644272	0.141221	FALSE	1.24452	1 vs 3	0.291642	1 vs 5	0.623457	0.331815	Zfp36l1:chr12:80107754-80108171:-1, Zfp36l1:chr12:80108088-80108328:-1, Zfp36l1:chr12:80108064-80108693:-1, Zfp36l1:chr12:80108730-80109049:-1, Zfp36l1:chr12:80109263-80109652:-1	Zfp36l1	5.0366e-05	4.84754e-05	TRUE	TRUE	7.7146e-06	5.59986e-05	TRUE
642	0.0189085	0.031196	0.224719	0.0789474	0.145772	TRUE	1.21836	1 vs 2	0.291543	1 vs 2	-0.550562	-0.842105	Nudt17:chr3:96705592-96705894:-1, Nudt17:chr3:96706022-96706315:-1	Nudt17	NA	NA	FALSE	FALSE	0.031196	NA	FALSE
643	0.711692	NA	0.8	0.654321	0.145679	TRUE	Inf	1 vs 2	0.291358	1 vs 3	0.6	0.308642	Slc14a1:chr18:78100091-78100462:-1, Slc14a1:chr18:78101246-78101460:-1, Slc14a1:chr18:78101846-78102057:-1	Slc14a1	NA	NA	FALSE	FALSE	0.711692	NA	FALSE
644	0.201714	NA	0.493023	0.433333	0.0596899	TRUE	2.0149	4 vs 1	0.290698	3 vs 1	0.290698	0	Adamtsl1:chr4:86199247-86199381:1, Adamtsl1:chr4:86199316-86199622:1, Adamtsl1:chr4:86199408-86199643:1, Adamtsl1:chr4:86427440-86428388:1, Adamtsl1:chr4:86428037-86428248:1, Adamtsl1:chr4:86428083-86428377:1	Adamtsl1	NA	NA	FALSE	FALSE	0.201714	NA	FALSE
645	5.01618e-15	2.46636e-13	0.683237	0.538217	0.145021	FALSE	0.735874	1 vs 3	0.290041	1 vs 3	0.366474	0.0764331	Mark1:chr1:184896737-184897166:-1, Mark1:chr1:184898039-184898480:-1, Mark1:chr1:184898230-184898610:-1	Mark1	7.67132e-14	3.66643e-12	TRUE	TRUE	2.46636e-13	3.74109e-12	TRUE
646	2.18277e-14	6.49957e-14	0.510778	0.343053	0.167725	FALSE	1.68998	4 vs 1	0.289796	7 vs 1	-0.0206667	-0.310463	Lmbrd1:chr1:24762602-24763081:1, Lmbrd1:chr1:24763183-24763562:1, Lmbrd1:chr1:24763351-24764330:1, Lmbrd1:chr1:24765004-24765216:1, Lmbrd1:chr1:24765327-24765726:1, Lmbrd1:chr1:24764880-24765514:1, Lmbrd1:chr1:24765912-24766301:1	Lmbrd1	3.23189e-13	1.00475e-12	TRUE	TRUE	6.49957e-14	1.02778e-12	TRUE
647	4.95123e-16	1.64223e-15	0.560063	0.458687	0.101375	FALSE	0.999952	2 vs 4	0.289639	1 vs 4	-0.00403407	-0.293673	Ipo9:chr1:135382270-135382690:-1, Ipo9:chr1:135383695-135384020:-1, Ipo9:chr1:135383601-135384309:-1, Ipo9:chr1:135384403-135384876:-1, Ipo9:chr1:135384911-135385620:-1	Ipo9	7.9878e-15	2.75874e-14	TRUE	TRUE	1.64223e-15	2.82059e-14	TRUE
648	2.98668e-25	1.37508e-24	0.364386	0.219626	0.14476	FALSE	0.711468	1 vs 2	0.289519	1 vs 2	-0.271228	-0.560748	Rfxap:chr3:54803113-54803482:-1, Rfxap:chr3:54804190-54804557:-1	Rfxap	7.37683e-24	3.67547e-23	TRUE	TRUE	1.37508e-24	3.74425e-23	TRUE
649	4.14736e-07	6.60971e-06	0.467023	0.325953	0.14107	FALSE	1.27512	1 vs 4	0.289513	1 vs 4	0.057041	-0.232472	Ears2:chr7:122034161-122034516:-1, Ears2:chr7:122035621-122036603:-1, Ears2:chr7:122038626-122039067:-1, Ears2:chr7:122038832-122039167:-1	Ears2	3.28377e-06	4.69428e-05	TRUE	TRUE	6.60971e-06	4.84192e-05	TRUE
650	2.25943e-29	2.80528e-26	0.772737	0.627678	0.145059	FALSE	0.845794	1 vs 4	0.289293	1 vs 4	0.552755	0.263463	Tmed7:chr18:46585903-46586317:-1, Tmed7:chr18:46586180-46586881:-1, Tmed7:chr18:46587226-46587874:-1, Tmed7:chr18:46588026-46588402:-1	Tmed7	6.46777e-28	7.92783e-25	TRUE	TRUE	2.80528e-26	8.03028e-25	TRUE
651	3.59314e-65	1.12072e-61	0.680726	0.676788	0.00393791	FALSE	1.27299	5 vs 4	0.289237	5 vs 4	-0.351789	-0.641026	Septin11:chr5:93169392-93169731:1, Septin11:chr5:93172818-93173258:1, Septin11:chr5:93174129-93174629:1, Septin11:chr5:93174526-93175022:1, Septin11:chr5:93176067-93176450:1	Septin11	2.67425e-63	9.65244e-60	TRUE	TRUE	1.12072e-61	1.00901e-59	TRUE
652	0.0159329	0.0239027	0.493706	0.472973	0.0207333	TRUE	1.84055	5 vs 4	0.288981	5 vs 3	0.153846	-0.135135	Vwa8:chr14:79064879-79065270:1, Vwa8:chr14:79065146-79065305:1, Vwa8:chr14:79201207-79201524:1, Vwa8:chr14:79201449-79202046:1, Vwa8:chr14:79201908-79202343:1, Vwa8:chr14:79203126-79203402:1	Vwa8	NA	NA	FALSE	FALSE	0.0239027	NA	FALSE
653	0.487193	NA	0.666667	0.6	0.0666667	TRUE	Inf	1 vs 4	0.288889	2 vs 4	0.888889	0.6	Cyp2s1:chr7:25801895-25802056:-1, Cyp2s1:chr7:25802445-25802914:-1, Cyp2s1:chr7:25802855-25802962:-1, Cyp2s1:chr7:25802973-25803078:-1	Cyp2s1	NA	NA	FALSE	FALSE	0.487193	NA	FALSE
654	0.639008	NA	0.235294	0.0909091	0.144385	TRUE	1.12393	2 vs 1	0.28877	2 vs 1	-0.529412	-0.818182	Wnt4:chr4:137296477-137296935:1, Wnt4:chr4:137299191-137299431:1	Wnt4	NA	NA	FALSE	FALSE	0.639008	NA	FALSE
655	0.108669	0.143742	0.692593	0.684211	0.00838207	TRUE	-1.62034	4 vs 2	0.288109	5 vs 4	-0.325926	-0.614035	Vstm2a:chr11:16281933-16282433:1, Vstm2a:chr11:16282495-16283075:1, Vstm2a:chr11:16282936-16283330:1, Vstm2a:chr11:16283515-16283806:1, Vstm2a:chr11:16283830-16284176:1	Vstm2a	NA	NA	FALSE	FALSE	0.143742	NA	FALSE
656	6.02602e-17	3.2402e-14	0.808	0.664286	0.143714	FALSE	0.87212	2 vs 1	0.287429	3 vs 1	0.616	0.328571	Cep70:chr9:99264578-99264921:1, Cep70:chr9:99299745-99300142:1, Cep70:chr9:99300016-99300404:1	Cep70	1.02866e-15	5.09603e-13	TRUE	TRUE	3.2402e-14	5.21233e-13	TRUE
657	4.75789e-11	4.47925e-10	0.545517	0.402135	0.143382	FALSE	0.579151	2 vs 1	0.286764	2 vs 1	0.0910345	-0.19573	Chchd5:chr2:129133081-129133488:1, Chchd5:chr2:129133737-129134122:1	Chchd5	5.4535e-10	5.09527e-09	TRUE	TRUE	4.47925e-10	5.18738e-09	TRUE
658	0.083068	NA	0.9	0.807407	0.0925926	TRUE	2.19175	1 vs 3	0.286667	1 vs 3	0.82	0.533333	Phldb2:chr16:45746207-45746609:-1, Phldb2:chr16:45746108-45746857:-1, Phldb2:chr16:45747142-45747586:-1, Phldb2:chr16:45747527-45747991:-1	Phldb2	NA	NA	FALSE	FALSE	0.083068	NA	FALSE
659	7.8329e-06	1.08481e-05	0.338889	0.191806	0.147083	FALSE	1.01183	1 vs 4	0.286592	2 vs 4	-0.3	-0.586592	Blm:chr7:80453893-80454183:-1, Blm:chr7:80454763-80455150:-1, Blm:chr7:80455061-80455209:-1, Blm:chr7:80455048-80455463:-1	Blm	5.10785e-05	7.46031e-05	TRUE	TRUE	1.08481e-05	7.68454e-05	TRUE
660	9.36792e-16	6.03389e-14	0.361917	0.218681	0.143236	FALSE	0.706315	2 vs 1	0.286472	2 vs 1	-0.276166	-0.562637	Rnmt:chr18:68321531-68321898:1, Rnmt:chr18:68324390-68324852:1	Rnmt	1.48135e-14	9.40222e-13	TRUE	TRUE	6.03389e-14	9.61742e-13	TRUE
661	0.209623	NA	0.686486	0.535714	0.150772	TRUE	#NAME?	1 vs 3	0.286241	1 vs 7	0.513514	0.227273	Zbtb46:chr2:181387777-181388090:-1, Zbtb46:chr2:181388070-181388479:-1, Zbtb46:chr2:181387995-181388127:-1, Zbtb46:chr2:181388310-181388577:-1, Zbtb46:chr2:181388455-181388679:-1, Zbtb46:chr2:181388571-181388846:-1, Zbtb46:chr2:181388688-181388961:-1, Zbtb46:chr2:181410519-181410909:-1	Zbtb46	NA	NA	FALSE	FALSE	0.209623	NA	FALSE
662	0.00180055	0.0047359	0.674157	0.531073	0.143084	FALSE	0.602595	2 vs 1	0.286168	2 vs 1	0.348315	0.0621469	Rrp1b:chr17:32060265-32060584:1, Rrp1b:chr17:32062466-32062905:1	Rrp1b	0.00713825	0.0178204	TRUE	TRUE	0.0047359	0.0184736	TRUE
663	5.02617e-72	5.59716e-60	0.812678	0.669622	0.143055	FALSE	0.761026	2 vs 1	0.286111	2 vs 1	0.625355	0.339245	Rab2a:chr4:8606319-8606644:1, Rab2a:chr4:8607185-8607799:1	Rab2a	4.52518e-70	4.60155e-58	TRUE	TRUE	5.59716e-60	4.80667e-58	TRUE
664	2.7909e-42	1.39013e-42	0.351012	0.382685	-0.0316724	FALSE	-1.74375	7 vs 3	0.285928	3 vs 2	0.227553	-0.0583756	Galnt1:chr18:24284955-24285338:1, Galnt1:chr18:24285265-24285606:1, Galnt1:chr18:24285687-24285959:1, Galnt1:chr18:24285542-24286255:1, Galnt1:chr18:24286260-24286600:1, Galnt1:chr18:24286383-24286788:1, Galnt1:chr18:24286508-24286896:1	Galnt1	1.20766e-40	7.32315e-41	TRUE	TRUE	2.7909e-42	1.51251e-40	TRUE
665	0.912938	NA	0.45	0.321429	0.128571	TRUE	#NAME?	3 vs 1	0.285714	5 vs 1	0	-0.285714	4930523C07Rik:chr1:160075512-160075845:1, 4930523C07Rik:chr1:160075754-160075913:1, 4930523C07Rik:chr1:160075758-160076041:1, 4930523C07Rik:chr1:160076772-160077023:1, 4930523C07Rik:chr1:160078190-160078637:1	4930523C07Rik	NA	NA	FALSE	FALSE	0.912938	NA	FALSE
666	1	NA	0.142857	0	0.142857	TRUE	Inf	1 vs 2	0.285714	1 vs 2	-0.714286	-1	Dnah17:chr11:118022824-118023239:-1, Dnah17:chr11:118023136-118023433:-1	Dnah17	NA	NA	FALSE	FALSE	1	NA	FALSE
667	0.274579	NA	0.285714	0.25	0.0357143	TRUE	#NAME?	2 vs 1	0.285714	3 vs 2	0.285714	0	Tal2:chr4:53786567-53786839:1, Tal2:chr4:53787484-53787622:1, Tal2:chr4:53788372-53788594:1	Tal2	NA	NA	FALSE	FALSE	0.274579	NA	FALSE
668	1	NA	0.142857	0	0.142857	TRUE	Inf	2 vs 1	0.285714	2 vs 1	-0.714286	-1	Gabrr2:chr4:33095548-33095778:1, Gabrr2:chr4:33095763-33096083:1	Gabrr2	NA	NA	FALSE	FALSE	1	NA	FALSE
669	1	NA	0.142857	0	0.142857	TRUE	Inf	1 vs 2	0.285714	1 vs 2	-0.714286	-1	Gpr61:chr3:108148639-108148709:-1, Gpr61:chr3:108148710-108148999:-1	Gpr61	NA	NA	FALSE	FALSE	1	NA	FALSE
670	1	NA	1	0.857143	0.142857	TRUE	Inf	1 vs 2	0.285714	1 vs 2	1	0.714286	Hmcn1:chr1:150562502-150562854:-1, Hmcn1:chr1:150562856-150563510:-1	Hmcn1	NA	NA	FALSE	FALSE	1	NA	FALSE
671	1.2843e-16	5.04438e-19	0.916129	0.773944	0.142185	FALSE	1.16016	1 vs 2	0.28437	1 vs 2	0.832258	0.547888	Tnc:chr4:63959769-63960065:-1, Tnc:chr4:63959811-63960229:-1	Tnc	2.13362e-15	1.04072e-17	TRUE	TRUE	1.2843e-16	2.36599e-15	TRUE
672	0.881949	NA	0.866667	0.745946	0.120721	TRUE	Inf	4 vs 1	0.283784	6 vs 3	0.5	0.216216	Plscr4:chr9:92490594-92490766:1, Plscr4:chr9:92491149-92491291:1, Plscr4:chr9:92491314-92491641:1, Plscr4:chr9:92491849-92492251:1, Plscr4:chr9:92492118-92492357:1, Plscr4:chr9:92492168-92492461:1	Plscr4	NA	NA	FALSE	FALSE	0.881949	NA	FALSE
673	0.327839	0.469715	0.580488	0.505263	0.0752246	TRUE	2.16905	3 vs 5	0.283697	3 vs 5	0.0731707	-0.210526	Slc26a7:chr4:14502769-14502938:-1, Slc26a7:chr4:14502864-14502967:-1, Slc26a7:chr4:14503786-14504689:-1, Slc26a7:chr4:14504228-14504444:-1, Slc26a7:chr4:14504663-14505538:-1, Slc26a7:chr4:14505285-14505525:-1	Slc26a7	NA	NA	FALSE	FALSE	0.469715	NA	FALSE
674	0.00666346	0.0506007	0.678571	0.617133	0.0614386	TRUE	#NAME?	3 vs 1	0.283217	6 vs 2	0.5	0.216783	Nwd1:chr8:72714216-72714307:1, Nwd1:chr8:72714342-72714863:1, Nwd1:chr8:72715019-72715281:1, Nwd1:chr8:72715176-72715350:1, Nwd1:chr8:72715795-72716462:1, Nwd1:chr8:72716504-72716920:1, Nwd1:chr8:72717524-72717840:1	Nwd1	NA	NA	FALSE	FALSE	0.0506007	NA	FALSE
675	3.02531e-09	1.17254e-08	0.220335	0.144554	0.0757807	FALSE	0.854237	3 vs 1	0.282924	2 vs 1	-0.210145	-0.493069	Lyrm9:chr11:78839032-78839339:1, Lyrm9:chr11:78841077-78841424:1, Lyrm9:chr11:78843509-78843924:1, Lyrm9:chr11:78845512-78845859:1, Lyrm9:chr11:78846449-78846870:1	Lyrm9	2.99952e-08	1.17601e-07	TRUE	TRUE	1.17254e-08	1.20314e-07	TRUE
676	0.1248	0.254376	0.698795	0.557377	0.141418	TRUE	0.626586	3 vs 1	0.282836	3 vs 1	0.39759	0.114754	Disc1:chr8:125090622-125090939:1, Disc1:chr8:125090746-125091184:1, Disc1:chr8:125264799-125265121:1	Disc1	NA	NA	FALSE	FALSE	0.254376	NA	FALSE
677	3.22624e-09	3.57439e-08	0.241681	0.158824	0.0828577	FALSE	Inf	1 vs 2	0.282817	3 vs 5	-0.176007	-0.458824	Mccc1:chr3:35956854-35957006:-1, Mccc1:chr3:35956983-35957585:-1, Mccc1:chr3:35958196-35958482:-1, Mccc1:chr3:35959298-35959673:-1, Mccc1:chr3:35959819-35960193:-1	Mccc1	3.19306e-08	3.44188e-07	TRUE	TRUE	3.57439e-08	3.52158e-07	TRUE
678	0.00050164	0.000836147	0.766383	0.625	0.141383	FALSE	0.793453	3 vs 1	0.282767	3 vs 1	0.532767	0.25	Pnmal1:chr7:16961941-16962321:1, Pnmal1:chr7:16962714-16963050:1, Pnmal1:chr7:16964316-16964506:1	Pnmal1	0.00224551	0.00381897	TRUE	TRUE	0.000836147	0.00395205	TRUE
679	9.82314e-09	3.49992e-08	0.323346	0.181982	0.141364	FALSE	0.764539	1 vs 2	0.282728	1 vs 2	-0.353308	-0.636036	2810004N23Rik:chr8:124837174-124837440:-1, 2810004N23Rik:chr8:124839355-124839716:-1	2810004N23Rik	9.35713e-08	3.39117e-07	TRUE	TRUE	3.49992e-08	3.47008e-07	TRUE
680	0.0517387	NA	0.620513	0.479452	0.141061	FALSE	0.573964	2 vs 1	0.282122	2 vs 1	0.241026	-0.0410959	Tmem104:chr11:115245380-115245781:1, Tmem104:chr11:115246643-115247025:1	Tmem104	0.122529	NA	FALSE	NA	0.0517387	0.139483	FALSE
681	0.589162	NA	0.807692	0.666667	0.141026	TRUE	0.741937	1 vs 2	0.282051	1 vs 2	0.615385	0.333333	Adam4:chr12:81419455-81419784:-1, Adam4:chr12:81419543-81419858:-1	Adam4	NA	NA	FALSE	FALSE	0.589162	NA	FALSE
682	4.64496e-30	5.00964e-27	0.812392	0.748452	0.06394	FALSE	0.800858	1 vs 3	0.281383	1 vs 3	0.456397	0.175014	Azin1:chr15:38488149-38488611:-1, Azin1:chr15:38489389-38489857:-1, Azin1:chr15:38489756-38490173:-1, Azin1:chr15:38490078-38490584:-1, Azin1:chr15:38490386-38490503:-1	Azin1	1.37186e-28	1.4773e-25	TRUE	TRUE	5.00964e-27	1.49539e-25	TRUE
683	1.88672e-10	2.52328e-09	0.674584	0.533988	0.140596	FALSE	0.767809	3 vs 2	0.281193	3 vs 1	0.349169	0.0679758	Prpf39:chr12:65061774-65062186:1, Prpf39:chr12:65062596-65062775:1, Prpf39:chr12:65062987-65063386:1	Prpf39	2.06909e-09	2.66369e-08	TRUE	TRUE	2.52328e-09	2.72965e-08	TRUE
684	2.00639e-66	4.47032e-49	0.555677	0.468111	0.0875666	FALSE	1.70127	2 vs 6	0.280721	5 vs 6	0.360143	0.0794224	Ntrk3:chr7:78175926-78176333:-1, Ntrk3:chr7:78183027-78183338:-1, Ntrk3:chr7:78184615-78185610:-1, Ntrk3:chr7:78192146-78192799:-1, Ntrk3:chr7:78192410-78192726:-1, Ntrk3:chr7:78300587-78301094:-1, Ntrk3:chr7:78300769-78300989:-1	Ntrk3	1.57742e-64	2.92241e-47	TRUE	TRUE	4.47032e-49	3.00643e-47	TRUE
685	0.552093	NA	0.697995	0.714286	-0.0162907	TRUE	#NAME?	2 vs 1	0.280702	6 vs 3	0.114035	-0.166667	Smim17:chr7:6429237-6429440:1, Smim17:chr7:6429544-6429714:1, Smim17:chr7:6429702-6429800:1, Smim17:chr7:6430284-6430598:1, Smim17:chr7:6430618-6430704:1, Smim17:chr7:6430897-6431349:1, Smim17:chr7:6430924-6431146:1, Smim17:chr7:6431745-6432076:1	Smim17	NA	NA	FALSE	FALSE	0.552093	NA	FALSE
686	1.73269e-35	2.81449e-33	0.232311	0.0920981	0.140213	FALSE	1.09297	1 vs 2	0.280426	1 vs 2	-0.535378	-0.815804	Ciapin1:chr8:94821957-94822461:-1, Ciapin1:chr8:94822535-94822929:-1	Ciapin1	6.08295e-34	1.02493e-31	TRUE	TRUE	2.81449e-33	1.05439e-31	TRUE
687	0.0312331	0.0311928	0.892157	0.721354	0.170803	TRUE	#NAME?	1 vs 2	0.280331	1 vs 7	0.764706	0.484375	Erbb4:chr1:68032186-68032533:-1, Erbb4:chr1:68035656-68035966:-1, Erbb4:chr1:68036169-68037141:-1, Erbb4:chr1:68036467-68036850:-1, Erbb4:chr1:68038082-68038508:-1, Erbb4:chr1:68038323-68038854:-1, Erbb4:chr1:68039108-68039781:-1	Erbb4	NA	NA	FALSE	FALSE	0.0312331	NA	FALSE
688	0.334416	0.546061	0.661932	0.547414	0.114518	TRUE	1.60944	4 vs 3	0.279781	5 vs 2	0.159091	-0.12069	Rcan2:chr17:44036947-44037060:1, Rcan2:chr17:44036963-44037445:1, Rcan2:chr17:44038371-44039287:1, Rcan2:chr17:44038705-44038987:1, Rcan2:chr17:44039149-44039516:1	Rcan2	NA	NA	FALSE	FALSE	0.546061	NA	FALSE
689	0.000194807	0.000888352	0.174988	0.103495	0.0714935	FALSE	0.990538	4 vs 1	0.279324	2 vs 1	-0.236805	-0.516129	Hspbap1:chr16:35825065-35825478:1, Hspbap1:chr16:35826111-35826405:1, Hspbap1:chr16:35827563-35828110:1, Hspbap1:chr16:35828174-35828378:1	Hspbap1	0.000967448	0.00403701	TRUE	TRUE	0.000888352	0.00418109	TRUE
690	0.591466	0.399024	0.76	0.621978	0.138022	TRUE	Inf	1 vs 4	0.279121	2 vs 6	0.4	0.120879	Chrdl1:chrX:143285693-143285989:-1, Chrdl1:chrX:143287244-143288128:-1, Chrdl1:chrX:143297144-143297500:-1, Chrdl1:chrX:143297437-143297562:-1, Chrdl1:chrX:143297727-143297907:-1, Chrdl1:chrX:143297902-143298146:-1	Chrdl1	NA	NA	FALSE	FALSE	0.591466	NA	FALSE
691	0.439636	NA	0.5	0.488372	0.0116279	TRUE	0.788457	1 vs 2	0.27907	1 vs 2	0	-0.27907	Omg:chr11:79501094-79501658:-1, Omg:chr11:79501411-79501614:-1, Omg:chr11:79501391-79501879:-1	Omg	NA	NA	FALSE	FALSE	0.439636	NA	FALSE
692	1	NA	1	0.860465	0.139535	TRUE	Inf	2 vs 1	0.27907	2 vs 1	1	0.72093	Slc39a12:chr2:14494455-14494952:1, Slc39a12:chr2:14494641-14494946:1	Slc39a12	NA	NA	FALSE	FALSE	1	NA	FALSE
693	0.00764958	0.0174298	0.319899	0.180952	0.138947	FALSE	0.755673	2 vs 1	0.277894	2 vs 1	-0.360202	-0.638095	Speg:chr1:75404186-75404566:1, Speg:chr1:75431883-75432321:1	Speg	0.0253563	0.0541972	TRUE	FALSE	0.0174298	0.0567969	FALSE
694	0.287358	NA	0.674872	0.622222	0.0526496	TRUE	#NAME?	1 vs 5	0.277778	4 vs 6	0.166667	-0.111111	Ica1l:chr1:59989068-59989434:-1, Ica1l:chr1:59989545-59990443:-1, Ica1l:chr1:59990090-59990288:-1, Ica1l:chr1:59990549-59990960:-1, Ica1l:chr1:59990310-59991411:-1, Ica1l:chr1:59990805-59991150:-1	Ica1l	NA	NA	FALSE	FALSE	0.287358	NA	FALSE
695	0.358619	NA	0.666667	0.502825	0.163842	TRUE	1.45529	1 vs 4	0.277542	1 vs 3	0.125	-0.152542	Ehd2:chr7:15946931-15947357:-1, Ehd2:chr7:15948893-15949425:-1, Ehd2:chr7:15949056-15949285:-1, Ehd2:chr7:15949852-15950298:-1	Ehd2	NA	NA	FALSE	FALSE	0.358619	NA	FALSE
696	0.000993702	0.00542945	0.697452	0.545732	0.151721	TRUE	#NAME?	1 vs 3	0.276759	1 vs 5	0.484076	0.207317	Pigb:chr9:73013322-73013721:-1, Pigb:chr9:73013639-73013875:-1, Pigb:chr9:73013975-73014172:-1, Pigb:chr9:73013727-73014071:-1, Pigb:chr9:73014725-73015002:-1	Pigb	NA	NA	FALSE	FALSE	0.00542945	NA	FALSE
697	0.163951	NA	0.910959	0.772727	0.138232	TRUE	1.17865	3 vs 1	0.276463	3 vs 1	0.821918	0.545455	Elmo3:chr8:105309466-105309617:1, Elmo3:chr8:105310535-105310709:1, Elmo3:chr8:105311288-105311651:1	Elmo3	NA	NA	FALSE	FALSE	0.163951	NA	FALSE
698	0.0938373	0.156888	0.641304	0.665	-0.0236957	TRUE	#NAME?	4 vs 1	0.276087	6 vs 5	0.326087	0.05	Medag:chr5:149430374-149430626:1, Medag:chr5:149430585-149430868:1, Medag:chr5:149430758-149431000:1, Medag:chr5:149431172-149431334:1, Medag:chr5:149430992-149431281:1, Medag:chr5:149431367-149431687:1	Medag	NA	NA	FALSE	FALSE	0.156888	NA	FALSE
699	0.000108692	0.00054117	0.690991	0.552995	0.137996	FALSE	0.591976	2 vs 1	0.275991	2 vs 1	0.381982	0.105991	Ogfod2:chr5:124114680-124115102:1, Ogfod2:chr5:124115087-124115483:1	Ogfod2	0.000567576	0.00260318	TRUE	TRUE	0.00054117	0.00268278	TRUE
700	0.000108374	0.000192286	0.461062	0.383446	0.0776158	FALSE	1.9255	6 vs 1	0.275984	2 vs 1	0.0327409	-0.243243	Plppr5:chr3:117686594-117686941:1, Plppr5:chr3:117687021-117687326:1, Plppr5:chr3:117687217-117687394:1, Plppr5:chr3:117687235-117687734:1, Plppr5:chr3:117687522-117687821:1, Plppr5:chr3:117687621-117687846:1, Plppr5:chr3:117687983-117688459:1, Plppr5:chr3:117688376-117688921:1, Plppr5:chr3:117689084-117689508:1	Plppr5	0.000566956	0.00101394	TRUE	TRUE	0.000192286	0.00104716	TRUE
701	0.897595	0.761164	0.705882	0.590722	0.115161	TRUE	Inf	1 vs 2	0.275925	1 vs 9	0.647059	0.371134	Col4a4:chr1:82448457-82448821:-1, Col4a4:chr1:82448837-82449007:-1, Col4a4:chr1:82451630-82451839:-1, Col4a4:chr1:82451764-82451889:-1, Col4a4:chr1:82451918-82452195:-1, Col4a4:chr1:82452292-82452581:-1, Col4a4:chr1:82452336-82452659:-1, Col4a4:chr1:82452506-82452649:-1, Col4a4:chr1:82452638-82452877:-1, Col4a4:chr1:82452765-82452958:-1, Col4a4:chr1:82452835-82453206:-1	Col4a4	NA	NA	FALSE	FALSE	0.897595	NA	FALSE
702	0.792281	NA	0.888889	0.823529	0.0653595	TRUE	Inf	3 vs 1	0.27451	3 vs 1	0.333333	0.0588235	Moxd1:chr10:24301611-24301791:1, Moxd1:chr10:24302356-24302477:1, Moxd1:chr10:24302399-24302549:1, Moxd1:chr10:24302423-24302777:1	Moxd1	NA	NA	FALSE	FALSE	0.792281	NA	FALSE
703	0.774868	0.548291	0.708546	0.685714	0.0228316	TRUE	#NAME?	2 vs 1	0.274107	8 vs 7	-0.325893	-0.6	Pcdhb16:chr18:37479846-37480911:1, Pcdhb16:chr18:37480329-37480575:1, Pcdhb16:chr18:37481322-37482188:1, Pcdhb16:chr18:37482003-37482193:1, Pcdhb16:chr18:37482044-37482475:1, Pcdhb16:chr18:37482330-37482621:1, Pcdhb16:chr18:37482435-37482725:1, Pcdhb16:chr18:37482661-37482980:1	Pcdhb16	NA	NA	FALSE	FALSE	0.774868	NA	FALSE
704	0.0293591	0.0723916	0.512658	0.37585	0.136808	TRUE	0.824175	2 vs 3	0.273616	1 vs 3	0.0253165	-0.248299	Slc16a6:chr11:109450834-109451184:-1, Slc16a6:chr11:109450887-109451373:-1, Slc16a6:chr11:109452796-109453065:-1	Slc16a6	NA	NA	FALSE	FALSE	0.0723916	NA	FALSE
705	3.85988e-06	NA	0.163636	0.02693	0.136706	TRUE	1.9558	2 vs 1	0.273413	2 vs 1	-0.672727	-0.94614	Espl1:chr15:102323974-102324373:1, Espl1:chr15:102324832-102325045:1	Espl1	NA	NA	FALSE	FALSE	3.85988e-06	NA	FALSE
706	0.0243722	0.0475851	0.734824	0.722222	0.0126021	TRUE	-1.78083	3 vs 4	0.273229	1 vs 2	0.252396	-0.0208333	Lrch1:chr14:74754631-74755024:-1, Lrch1:chr14:74756175-74756434:-1, Lrch1:chr14:74756371-74756696:-1, Lrch1:chr14:74763427-74763614:-1	Lrch1	NA	NA	FALSE	FALSE	0.0475851	NA	FALSE
707	0.101012	NA	0.543478	0.406883	0.136596	TRUE	0.551221	2 vs 1	0.273191	2 vs 1	0.0869565	-0.186235	Mybl2:chr2:163083299-163083659:1, Mybl2:chr2:163084315-163084688:1	Mybl2	NA	NA	FALSE	FALSE	0.101012	NA	FALSE
708	0.069571	0.0500086	0.558057	0.438679	0.119378	TRUE	Inf	6 vs 1	0.273183	9 vs 3	-0.0853081	-0.358491	Zfp709:chr8:71887471-71887930:1, Zfp709:chr8:71887601-71888088:1, Zfp709:chr8:71891341-71891726:1, Zfp709:chr8:71892242-71892442:1, Zfp709:chr8:71892251-71892628:1, Zfp709:chr8:71892009-71892426:1, Zfp709:chr8:71892756-71893817:1, Zfp709:chr8:71895386-71895680:1, Zfp709:chr8:71895740-71896019:1	Zfp709	NA	NA	FALSE	FALSE	0.069571	NA	FALSE
709	0.000651794	0.00157532	0.657946	0.577181	0.0807645	FALSE	0.75045	1 vs 3	0.27308	1 vs 3	0.165698	-0.107383	Fnbp1:chr2:31026579-31027211:-1, Fnbp1:chr2:31029306-31029646:-1, Fnbp1:chr2:31029561-31029991:-1, Fnbp1:chr2:31030248-31030768:-1	Fnbp1	0.00285358	0.00671988	TRUE	TRUE	0.00157532	0.00698447	TRUE
710	0.0958317	0.17044	0.86087	0.798077	0.0627926	TRUE	-1.38629	2 vs 1	0.272129	5 vs 3	0.669565	0.397436	Zfp568:chr7:30024117-30024415:1, Zfp568:chr7:30024699-30024964:1, Zfp568:chr7:30024789-30025049:1, Zfp568:chr7:30025563-30025929:1, Zfp568:chr7:30027907-30028268:1	Zfp568	NA	NA	FALSE	FALSE	0.17044	NA	FALSE
711	4.22423e-12	4.02672e-10	0.861037	0.72549	0.135547	FALSE	0.852068	1 vs 2	0.271093	1 vs 2	0.722074	0.45098	Slc39a3:chr10:81028536-81028910:-1, Slc39a3:chr10:81030796-81031153:-1	Slc39a3	5.26332e-11	4.59978e-09	TRUE	TRUE	4.02672e-10	4.68274e-09	TRUE
712	9.0243e-05	0.000173105	0.313002	0.177686	0.135316	FALSE	0.745981	1 vs 2	0.270631	1 vs 2	-0.373997	-0.644628	Polr3a:chr14:24438552-24438916:-1, Polr3a:chr14:24448670-24449069:-1	Polr3a	0.000480206	0.000925386	TRUE	TRUE	0.000173105	0.000955757	TRUE
713	1.3823e-09	8.05208e-07	0.307018	0.263068	0.0439496	FALSE	1.19101	2 vs 1	0.270444	2 vs 1	-0.310526	-0.58097	Cdca3:chr6:124832950-124833237:1, Cdca3:chr6:124833059-124833386:1, Cdca3:chr6:124833254-124833443:1, Cdca3:chr6:124833289-124833703:1	Cdca3	1.41838e-08	6.55032e-06	TRUE	TRUE	8.05208e-07	6.73864e-06	TRUE
714	0.179081	0.110776	0.492063	0.383929	0.108135	TRUE	Inf	1 vs 2	0.270255	3 vs 7	-0.037037	-0.307292	Has2:chr15:56664944-56665330:-1, Has2:chr15:56665357-56665629:-1, Has2:chr15:56665576-56665844:-1, Has2:chr15:56665676-56665948:-1, Has2:chr15:56665887-56666057:-1, Has2:chr15:56666861-56667003:-1, Has2:chr15:56666929-56667366:-1, Has2:chr15:56667086-56667625:-1	Has2	NA	NA	FALSE	FALSE	0.179081	NA	FALSE
715	0.318301	NA	0.675	0.645833	0.0291667	TRUE	-1.09861	2 vs 3	0.270238	1 vs 2	-0.0214286	-0.291667	Amigo2:chr15:97244128-97244455:-1, Amigo2:chr15:97244188-97244678:-1, Amigo2:chr15:97244415-97245280:-1	Amigo2	NA	NA	FALSE	FALSE	0.318301	NA	FALSE
716	0.00278723	NA	0.81448	0.679775	0.134704	FALSE	0.726646	1 vs 2	0.269409	1 vs 2	0.628959	0.359551	Atxn1l:chr8:109726459-109726808:-1, Atxn1l:chr8:109726675-109726980:-1	Atxn1l	0.010393	NA	TRUE	NA	0.00278723	0.0114484	TRUE
717	0.043294	NA	0.756944	0.730769	0.0261752	TRUE	#NAME?	1 vs 2	0.269231	3 vs 4	0	-0.269231	Cntn3:chr6:102163329-102163642:-1, Cntn3:chr6:102164297-102164610:-1, Cntn3:chr6:102164800-102165548:-1, Cntn3:chr6:102165210-102165451:-1	Cntn3	NA	NA	FALSE	FALSE	0.043294	NA	FALSE
718	0.88555	0.941759	0.418182	0.2944	0.123782	TRUE	Inf	1 vs 2	0.269091	1 vs 6	-0.0909091	-0.36	Prr5l:chr2:101714288-101714587:-1, Prr5l:chr2:101714470-101714573:-1, Prr5l:chr2:101715230-101715657:-1, Prr5l:chr2:101715489-101715784:-1, Prr5l:chr2:101715839-101716716:-1, Prr5l:chr2:101716281-101716651:-1	Prr5l	NA	NA	FALSE	FALSE	0.941759	NA	FALSE
719	0.000258287	0.000492413	0.588304	0.473171	0.115133	FALSE	2.03017	3 vs 6	0.269053	3 vs 5	-0.11306	-0.382114	Scfd2:chr5:74204809-74205170:-1, Scfd2:chr5:74205043-74205320:-1, Scfd2:chr5:74205249-74205736:-1, Scfd2:chr5:74205857-74206487:-1, Scfd2:chr5:74206115-74206433:-1, Scfd2:chr5:74456200-74456934:-1	Scfd2	0.00123756	0.00240057	TRUE	TRUE	0.000492413	0.00247626	TRUE
720	0.197629	0.183154	0.384181	0.323529	0.0606514	TRUE	Inf	1 vs 2	0.268195	2 vs 3	-0.0847458	-0.352941	Morc4:chrX:139818631-139818972:-1, Morc4:chrX:139821626-139822170:-1, Morc4:chrX:139821934-139822247:-1, Morc4:chrX:139822036-139822161:-1	Morc4	NA	NA	FALSE	FALSE	0.197629	NA	FALSE
721	5.56207e-36	1.00623e-32	0.529186	0.395139	0.134047	FALSE	0.54264	2 vs 1	0.268095	2 vs 1	0.0583726	-0.209722	Zmat2:chr18:36797891-36798308:1, Zmat2:chr18:36798264-36798733:1	Zmat2	2.00306e-34	3.54534e-31	TRUE	TRUE	1.00623e-32	3.69526e-31	TRUE
722	3.28488e-08	8.28888e-08	0.780318	0.646438	0.13388	FALSE	0.664103	2 vs 1	0.26776	2 vs 1	0.560636	0.292876	Inpp5k:chr11:75647506-75647957:1, Inpp5k:chr11:75648490-75648866:1	Inpp5k	3.00593e-07	7.71448e-07	TRUE	TRUE	8.28888e-08	7.90915e-07	TRUE
723	1.55946e-19	1.74501e-18	0.601473	0.527179	0.0742948	FALSE	0.937278	3 vs 2	0.267546	3 vs 2	-0.42443	-0.691976	Vamp4:chr1:162594510-162594940:1, Vamp4:chr1:162594774-162595338:1, Vamp4:chr1:162598679-162599133:1	Vamp4	3.07595e-18	3.50682e-17	TRUE	TRUE	1.74501e-18	3.60764e-17	TRUE
724	2.01726e-05	1.92456e-05	0.207391	0.0793651	0.128026	FALSE	2.55487	4 vs 7	0.267184	2 vs 7	-0.520362	-0.787546	Ankrd9:chr12:110971306-110971738:-1, Ankrd9:chr12:110971589-110971796:-1, Ankrd9:chr12:110971858-110972087:-1, Ankrd9:chr12:110972525-110973117:-1, Ankrd9:chr12:110975399-110975639:-1, Ankrd9:chr12:110976214-110976883:-1, Ankrd9:chr12:110976475-110976764:-1	Ankrd9	0.000121734	0.000126578	TRUE	TRUE	2.01726e-05	0.000135831	TRUE
725	0.0827153	0.0422511	0.31	0.261029	0.0489706	TRUE	Inf	1 vs 2	0.267059	1 vs 4	-0.38	-0.647059	Pgbd1:chr13:21418564-21418704:-1, Pgbd1:chr13:21421256-21421357:-1, Pgbd1:chr13:21421387-21421584:-1, Pgbd1:chr13:21421822-21422218:-1, Pgbd1:chr13:21422546-21422947:-1	Pgbd1	NA	NA	FALSE	FALSE	0.0827153	NA	FALSE
726	0.00312861	0.00729012	0.701571	0.568047	0.133523	FALSE	0.5809	2 vs 1	0.267047	2 vs 1	0.403141	0.136095	Hace1:chr10:45711837-45712090:1, Hace1:chr10:45711866-45712290:1	Hace1	0.0115655	0.0257695	TRUE	TRUE	0.00729012	0.0268426	TRUE
727	0.000325504	0.00064447	0.5875	0.394737	0.192763	TRUE	#NAME?	1 vs 5	0.266776	5 vs 8	0.05625	-0.210526	H6pd:chr4:149973949-149974133:-1, H6pd:chr4:149974749-149974924:-1, H6pd:chr4:149974951-149975356:-1, H6pd:chr4:149976006-149976556:-1, H6pd:chr4:149976629-149977065:-1, H6pd:chr4:149979438-149979846:-1, H6pd:chr4:149979713-149979876:-1, H6pd:chr4:149979764-149980128:-1	H6pd	NA	NA	FALSE	FALSE	0.00064447	NA	FALSE
728	1	NA	0.466667	0.333333	0.133333	TRUE	0.559616	2 vs 1	0.266667	2 vs 1	-0.0666667	-0.333333	Olfr775:chr10:129251836-129251922:1, Olfr775:chr10:129251845-129252064:1	Olfr775	NA	NA	FALSE	FALSE	1	NA	FALSE
729	0.483553	NA	0.514706	0.483333	0.0313725	TRUE	Inf	2 vs 1	0.266667	5 vs 4	0	-0.266667	Gm14327:chr2:177905406-177905687:1, Gm14327:chr2:177905518-177905739:1, Gm14327:chr2:177905910-177906163:1, Gm14327:chr2:177906430-177907217:1, Gm14327:chr2:177907052-177907649:1	Gm14327	NA	NA	FALSE	FALSE	0.483553	NA	FALSE
730	9.23662e-69	3.0302e-66	0.35646	0.276784	0.0796763	FALSE	1.05012	2 vs 5	0.266595	2 vs 5	-0.075606	-0.342201	Sh3glb1:chr3:144684947-144685210:-1, Sh3glb1:chr3:144686865-144687273:-1, Sh3glb1:chr3:144687183-144687659:-1, Sh3glb1:chr3:144688880-144689179:-1, Sh3glb1:chr3:144691020-144691479:-1, Sh3glb1:chr3:144691403-144691614:-1	Sh3glb1	7.81194e-67	2.88454e-64	TRUE	TRUE	3.0302e-66	2.96747e-64	TRUE
731	1.03756e-106	3.04465e-85	0.737412	0.604513	0.132899	FALSE	0.608254	2 vs 1	0.265797	2 vs 1	0.474824	0.209026	Map1lc3b:chr8:121596657-121596973:1, Map1lc3b:chr8:121597682-121598022:1	Map1lc3b	1.8099e-104	5.16259e-83	TRUE	TRUE	3.04465e-85	5.15008e-83	TRUE
732	2.6406e-30	9.29348e-31	0.395402	0.281516	0.113886	FALSE	1.30832	2 vs 4	0.265674	2 vs 7	-0.16588	-0.431555	Agpat3:chr10:78268706-78269125:-1, Agpat3:chr10:78269143-78269546:-1, Agpat3:chr10:78269897-78270043:-1, Agpat3:chr10:78271554-78271920:-1, Agpat3:chr10:78272399-78272700:-1, Agpat3:chr10:78273292-78273847:-1, Agpat3:chr10:78273615-78273912:-1	Agpat3	7.88226e-29	3.05615e-29	TRUE	TRUE	2.6406e-30	8.87941e-29	TRUE
733	4.26201e-101	1.99985e-84	0.682135	0.549299	0.132836	FALSE	0.56576	1 vs 2	0.265671	1 vs 2	0.36427	0.0985984	Fkbp4:chr6:128430080-128430480:-1, Fkbp4:chr6:128430641-128430978:-1	Fkbp4	6.99722e-99	3.19152e-82	TRUE	TRUE	1.99985e-84	3.18947e-82	TRUE
734	2.85971e-10	2.4118e-08	0.545537	0.44568	0.0998568	FALSE	1.68434	8 vs 2	0.265644	8 vs 2	0.169835	-0.0958084	Cdkl3:chr11:52026995-52027300:1, Cdkl3:chr11:52027175-52027536:1, Cdkl3:chr11:52032331-52032585:1, Cdkl3:chr11:52033479-52033678:1, Cdkl3:chr11:52037386-52037652:1, Cdkl3:chr11:52037783-52038112:1, Cdkl3:chr11:52039100-52039470:1, Cdkl3:chr11:52084358-52084545:1	Cdkl3	3.07571e-09	2.34945e-07	TRUE	TRUE	2.4118e-08	2.40405e-07	TRUE
735	0.0011981	0.00409431	0.778195	0.645401	0.132795	FALSE	0.704404	1 vs 3	0.26559	1 vs 3	0.556391	0.290801	Plxnc1:chr10:94790866-94791234:-1, Plxnc1:chr10:94791768-94792958:-1, Plxnc1:chr10:94792176-94792601:-1	Plxnc1	0.00497233	0.015678	TRUE	TRUE	0.00409431	0.0162318	TRUE
736	0.0947268	0.158052	0.298013	0.20777	0.090243	TRUE	0.803689	1 vs 5	0.26499	3 vs 5	-0.0728477	-0.337838	Ubxn8:chr8:33619552-33619852:-1, Ubxn8:chr8:33619727-33619909:-1, Ubxn8:chr8:33620728-33621106:-1, Ubxn8:chr8:33620783-33621550:-1, Ubxn8:chr8:33621058-33621342:-1	Ubxn8	NA	NA	FALSE	FALSE	0.158052	NA	FALSE
737	0.107583	NA	0.746835	0.709091	0.0377445	TRUE	#NAME?	2 vs 1	0.264902	3 vs 2	0.101266	-0.163636	Trpc2:chr7:102095929-102096407:1, Trpc2:chr7:102096078-102096422:1, Trpc2:chr7:102096502-102096845:1	Trpc2	NA	NA	FALSE	FALSE	0.107583	NA	FALSE
738	0.107583	NA	0.746835	0.709091	0.0377445	TRUE	#NAME?	2 vs 1	0.264902	3 vs 2	0.101266	-0.163636	Xntrpc:chr7:102095929-102096407:1, Xntrpc:chr7:102096078-102096422:1, Xntrpc:chr7:102096502-102096845:1	Xntrpc	NA	NA	FALSE	FALSE	0.107583	NA	FALSE
739	0.145694	NA	0.166667	0.0342857	0.132381	TRUE	1.7287	2 vs 1	0.264762	2 vs 1	-0.666667	-0.931429	Plcd4:chr1:74565596-74565979:1, Plcd4:chr1:74566013-74566670:1	Plcd4	NA	NA	FALSE	FALSE	0.145694	NA	FALSE
740	0.662785	NA	0.833333	0.705882	0.127451	TRUE	Inf	1 vs 4	0.264706	1 vs 3	0.5	0.235294	Slc2a9:chr5:38349279-38349545:-1, Slc2a9:chr5:38349339-38349602:-1, Slc2a9:chr5:38349688-38349908:-1, Slc2a9:chr5:38350901-38351122:-1	Slc2a9	NA	NA	FALSE	FALSE	0.662785	NA	FALSE
741	0.0774666	0.144769	0.572674	0.453704	0.118971	TRUE	2.48491	5 vs 3	0.263997	4 vs 1	0.523256	0.259259	Coch:chr12:51604889-51605050:1, Coch:chr12:51604931-51605322:1, Coch:chr12:51605336-51605577:1, Coch:chr12:51605430-51605734:1, Coch:chr12:51605400-51605919:1	Coch	NA	NA	FALSE	FALSE	0.144769	NA	FALSE
742	1.13573e-09	1.48959e-09	0.350373	0.282989	0.0673841	FALSE	0.922054	2 vs 6	0.263622	4 vs 6	-0.254202	-0.517824	Kdsr:chr1:106720386-106720851:-1, Kdsr:chr1:106720886-106721282:-1, Kdsr:chr1:106721350-106722006:-1, Kdsr:chr1:106723362-106723686:-1, Kdsr:chr1:106723563-106723877:-1, Kdsr:chr1:106723844-106724365:-1, Kdsr:chr1:106724608-106725252:-1	Kdsr	1.16967e-08	1.60687e-08	TRUE	TRUE	1.48959e-09	1.64652e-08	TRUE
743	8.96286e-09	9.69611e-08	0.452595	0.320809	0.131786	FALSE	0.559865	1 vs 2	0.263572	1 vs 2	-0.0948097	-0.358382	Ess2:chr16:17900680-17901079:-1, Ess2:chr16:17901787-17902101:-1	Ess2	8.58159e-08	8.91713e-07	TRUE	TRUE	9.69611e-08	9.14251e-07	TRUE
744	0.566728	NA	0.354839	0.333333	0.0215054	TRUE	#NAME?	1 vs 2	0.263441	2 vs 3	-0.403226	-0.666667	4921507P07Rik:chr6:50573380-50573569:-1, 4921507P07Rik:chr6:50573441-50573658:-1, 4921507P07Rik:chr6:50573602-50574061:-1	4921507P07Rik	NA	NA	FALSE	FALSE	0.566728	NA	FALSE
745	0.652058	0.544701	0.78	0.697917	0.0820833	TRUE	#NAME?	1 vs 2	0.263333	3 vs 7	0.18	-0.0833333	Ahr:chr12:35497958-35498279:-1, Ahr:chr12:35498283-35498425:-1, Ahr:chr12:35498405-35498603:-1, Ahr:chr12:35499212-35499429:-1, Ahr:chr12:35499491-35499657:-1, Ahr:chr12:35499747-35499852:-1, Ahr:chr12:35499895-35500194:-1, Ahr:chr12:35500089-35500252:-1, Ahr:chr12:35500269-35500421:-1	Ahr	NA	NA	FALSE	FALSE	0.652058	NA	FALSE
746	2.89188e-24	9.57573e-22	0.206573	0.153556	0.0530169	FALSE	0.821709	4 vs 3	0.263313	2 vs 1	-0.118093	-0.381406	Ensa:chr3:95630110-95630496:1, Ensa:chr3:95631731-95632120:1, Ensa:chr3:95639211-95639585:1, Ensa:chr3:95641258-95641662:1	Ensa	6.89848e-23	2.22995e-20	TRUE	TRUE	9.57573e-22	2.27454e-20	TRUE
747	5.07816e-98	1.452e-91	0.513169	0.423923	0.0892465	FALSE	1.3689	7 vs 2	0.263158	7 vs 2	-0.0118033	-0.274961	Id4:chr13:48262695-48263241:1, Id4:chr13:48263268-48263581:1, Id4:chr13:48263094-48263959:1, Id4:chr13:48263958-48264208:1, Id4:chr13:48263847-48264293:1, Id4:chr13:48264117-48264540:1, Id4:chr13:48265704-48266031:1	Id4	7.45956e-96	2.91798e-89	TRUE	TRUE	1.452e-91	2.89466e-89	TRUE
748	1.56937e-10	6.69262e-09	0.855921	0.724532	0.131388	FALSE	1.03283	3 vs 2	0.262777	3 vs 1	0.711841	0.449064	Cdc42bpa:chr1:180162119-180162635:1, Cdc42bpa:chr1:180162510-180162600:1, Cdc42bpa:chr1:180165234-180165603:1	Cdc42bpa	1.73813e-09	6.81317e-08	TRUE	TRUE	6.69262e-09	6.95684e-08	TRUE
749	0.0828487	0.175324	0.72398	0.638889	0.0850907	TRUE	1.70702	1 vs 3	0.262472	1 vs 3	0.234694	-0.0277778	Klhl3:chr13:58000237-58000561:-1, Klhl3:chr13:58000478-58000930:-1, Klhl3:chr13:58003559-58003972:-1, Klhl3:chr13:58004259-58004538:-1, Klhl3:chr13:58004516-58004754:-1	Klhl3	NA	NA	FALSE	FALSE	0.175324	NA	FALSE
750	1.12365e-36	7.48958e-35	0.242934	0.111784	0.13115	FALSE	0.935985	2 vs 1	0.262299	2 vs 1	-0.514133	-0.776432	Idh3a:chr9:54603585-54603926:1, Idh3a:chr9:54604281-54604653:1	Idh3a	4.20956e-35	2.86186e-33	TRUE	TRUE	7.48958e-35	2.94414e-33	TRUE
751	3.58341e-08	NA	0.154255	0.0231884	0.131067	FALSE	2.03903	1 vs 2	0.262134	1 vs 2	-0.691489	-0.953623	Tln1:chr4:43528706-43528847:-1, Tln1:chr4:43531510-43531896:-1	Tln1	3.26306e-07	NA	TRUE	NA	3.58341e-08	3.52158e-07	TRUE
752	0.00045714	0.000211061	0.555094	0.424242	0.130851	FALSE	0.526654	2 vs 1	0.261702	2 vs 1	0.110187	-0.151515	Nat8l:chr5:34002676-34003064:1, Nat8l:chr5:34005534-34005916:1	Nat8l	0.00207123	0.00110542	TRUE	TRUE	0.00045714	0.00230928	TRUE
753	2.4863e-05	0.000116816	0.251938	0.121212	0.130726	FALSE	0.892699	2 vs 1	0.261452	2 vs 1	-0.496124	-0.757576	Poc1a:chr9:106349622-106349813:1, Poc1a:chr9:106350163-106350522:1	Poc1a	0.000147331	0.000648854	TRUE	TRUE	0.000116816	0.000668878	TRUE
754	3.24292e-84	5.15903e-79	0.410448	0.279758	0.13069	FALSE	0.725486	3 vs 1	0.261379	3 vs 1	-0.179104	-0.440484	Ube2d2a:chr18:35806073-35806413:1, Ube2d2a:chr18:35805925-35806861:1, Ube2d2a:chr18:35806774-35807187:1	Ube2d2a	3.48115e-82	7.17767e-77	TRUE	TRUE	5.15903e-79	7.19943e-77	TRUE
755	1.51113e-10	7.22567e-10	0.452838	0.315265	0.137573	FALSE	1.107	4 vs 1	0.261215	5 vs 1	-0.0809683	-0.342183	Poc5:chr13:96414488-96414865:1, Poc5:chr13:96414471-96415135:1, Poc5:chr13:96415273-96415495:1, Poc5:chr13:96415729-96416145:1, Poc5:chr13:96416813-96417230:1	Poc5	1.6803e-09	8.08381e-09	TRUE	TRUE	7.22567e-10	8.2482e-09	TRUE
756	0.491557	NA	0.888889	0.837209	0.0516796	TRUE	#NAME?	2 vs 1	0.260982	3 vs 2	0.888889	0.627907	P2ry1:chr3:61004284-61004597:1, P2ry1:chr3:61004405-61004588:1, P2ry1:chr3:61008588-61008982:1	P2ry1	NA	NA	FALSE	FALSE	0.491557	NA	FALSE
757	1.63844e-11	1.92313e-10	0.646317	0.515839	0.130477	FALSE	0.628659	2 vs 3	0.260954	1 vs 3	0.292633	0.031679	Szrd1:chr4:141113096-141113333:-1, Szrd1:chr4:141113849-141114205:-1, Szrd1:chr4:141115275-141115677:-1	Szrd1	1.94177e-10	2.26354e-09	TRUE	TRUE	1.92313e-10	2.30859e-09	TRUE
758	9.48793e-09	2.22875e-08	0.346013	0.199482	0.146531	FALSE	1.04215	7 vs 1	0.260543	7 vs 1	-0.337903	-0.598446	Dusp19:chr2:80630781-80631210:1, Dusp19:chr2:80631267-80631858:1, Dusp19:chr2:80632002-80632355:1, Dusp19:chr2:80633041-80633451:1, Dusp19:chr2:80633524-80633964:1, Dusp19:chr2:80634157-80634382:1, Dusp19:chr2:80634019-80634600:1	Dusp19	9.06877e-08	2.18683e-07	TRUE	TRUE	2.22875e-08	2.23757e-07	TRUE
759	0.0193967	0.0320288	0.313596	0.183333	0.130263	FALSE	1.02697	3 vs 2	0.260526	3 vs 1	-0.372807	-0.633333	Pdk1:chr2:71901646-71901958:1, Pdk1:chr2:71901409-71902259:1, Pdk1:chr2:71903333-71903530:1	Pdk1	0.0555812	0.0895817	FALSE	FALSE	0.0320288	0.0943457	FALSE
760	0.0269571	0.070651	0.611722	0.481481	0.13024	FALSE	0.528663	1 vs 2	0.26048	1 vs 2	0.223443	-0.037037	Tmem150c:chr5:100077868-100078230:-1, Tmem150c:chr5:100078992-100079308:-1	Tmem150c	0.0727632	0.167038	FALSE	FALSE	0.070651	0.177326	FALSE
761	2.96095e-05	9.96713e-05	0.567829	0.493694	0.0741358	FALSE	1.04524	3 vs 4	0.260402	3 vs 4	0.244186	-0.0162162	Cr1l:chr1:195095396-195095594:-1, Cr1l:chr1:195096581-195096914:-1, Cr1l:chr1:195097421-195097726:-1, Cr1l:chr1:195098664-195098934:-1	Cr1l	0.000173614	0.000559273	TRUE	TRUE	9.96713e-05	0.000578944	TRUE
762	0.121305	0.271363	0.635101	0.616667	0.0184343	TRUE	1.04732	2 vs 3	0.260101	2 vs 3	0.426768	0.166667	Fgf18:chr11:33116949-33117416:-1, Fgf18:chr11:33117468-33117780:-1, Fgf18:chr11:33117727-33118046:-1	Fgf18	NA	NA	FALSE	FALSE	0.271363	NA	FALSE
763	0.743067	NA	0.78	0.7	0.08	TRUE	0.603535	1 vs 2	0.26	1 vs 2	0.36	0.1	Prss53:chr7:127885855-127886157:-1, Prss53:chr7:127885871-127886334:-1, Prss53:chr7:127886253-127886430:-1	Prss53	NA	NA	FALSE	FALSE	0.743067	NA	FALSE
764	0.309252	NA	0.573427	0.390734	0.182692	TRUE	#NAME?	2 vs 1	0.259615	12 vs 2	0.153846	-0.105769	Poglut3:chr9:53399680-53399975:1, Poglut3:chr9:53399739-53400034:1, Poglut3:chr9:53399926-53400161:1, Poglut3:chr9:53400330-53400612:1, Poglut3:chr9:53400462-53400793:1, Poglut3:chr9:53400965-53401240:1, Poglut3:chr9:53401163-53401695:1, Poglut3:chr9:53401341-53401572:1, Poglut3:chr9:53401468-53401568:1, Poglut3:chr9:53401493-53401640:1, Poglut3:chr9:53401503-53401753:1, Poglut3:chr9:53401673-534…	Poglut3	NA	NA	FALSE	FALSE	0.309252	NA	FALSE
765	1.58931e-06	1.69125e-05	0.825318	0.780738	0.0445805	FALSE	-1.02017	2 vs 3	0.259153	1 vs 2	0.628006	0.368852	Platr25:chr13:62671758-62672143:-1, Platr25:chr13:62672109-62673037:-1, Platr25:chr13:62672453-62672715:-1	Platr25	1.17038e-05	0.000112736	TRUE	TRUE	1.69125e-05	0.000116407	TRUE
766	0.0216212	0.0561165	0.883333	0.753846	0.129487	FALSE	0.90515	2 vs 1	0.258974	2 vs 1	0.766667	0.507692	Zfp607b:chr7:27704874-27705224:1, Zfp607b:chr7:27706094-27706484:1	Zfp607b	0.0608622	0.140317	FALSE	FALSE	0.0561165	0.148879	FALSE
767	0.281137	NA	0.529412	0.464088	0.0653234	TRUE	Inf	2 vs 1	0.258856	2 vs 1	0.941176	0.68232	Clspn:chr4:126593235-126593427:1, Clspn:chr4:126593557-126593897:1, Clspn:chr4:126593960-126594547:1	Clspn	NA	NA	FALSE	FALSE	0.281137	NA	FALSE
768	0.000939913	0.0043197	0.677419	0.547926	0.129494	FALSE	0.863493	2 vs 4	0.258341	1 vs 4	0.387097	0.128755	Vars2:chr17:35655634-35656053:-1, Vars2:chr17:35655944-35656607:-1, Vars2:chr17:35656321-35656584:-1, Vars2:chr17:35656466-35656701:-1	Vars2	0.00397771	0.0164252	TRUE	TRUE	0.0043197	0.0170166	TRUE
769	2.90283e-09	2.77966e-08	0.181373	0.0829904	0.0983822	FALSE	2.48457	4 vs 1	0.258085	3 vs 1	-0.497059	-0.755144	Smarcal1:chr1:72632741-72633131:1, Smarcal1:chr1:72634897-72635304:1, Smarcal1:chr1:72635333-72635568:1, Smarcal1:chr1:72636329-72636790:1	Smarcal1	2.8832e-08	2.70295e-07	TRUE	TRUE	2.77966e-08	2.76579e-07	TRUE
770	0.000465236	0.003128	0.757254	0.577273	0.179981	TRUE	2.18054	2 vs 4	0.258031	1 vs 5	0.458031	0.2	Atp8a2:chr14:59638622-59638849:-1, Atp8a2:chr14:59640410-59640814:-1, Atp8a2:chr14:59641083-59641404:-1, Atp8a2:chr14:59647275-59648012:-1, Atp8a2:chr14:59647576-59647860:-1	Atp8a2	NA	NA	FALSE	FALSE	0.003128	NA	FALSE
771	3.42161e-31	5.1697e-25	0.300051	0.160229	0.139822	FALSE	0.9663	1 vs 4	0.258017	1 vs 4	-0.44278	-0.700797	Gspt1:chr16:11216235-11216589:-1, Gspt1:chr16:11216541-11216972:-1, Gspt1:chr16:11218287-11218761:-1, Gspt1:chr16:11220387-11220759:-1	Gspt1	1.07907e-29	1.40254e-23	TRUE	TRUE	5.1697e-25	1.42858e-23	TRUE
772	0.00181324	0.00506071	0.805804	0.776667	0.0291369	FALSE	-1.20909	2 vs 3	0.257976	1 vs 2	0.544643	0.286667	Wdr31:chr4:62452632-62453056:-1, Wdr31:chr4:62453545-62454090:-1, Wdr31:chr4:62453804-62453981:-1	Wdr31	0.00717836	0.0188595	TRUE	TRUE	0.00506071	0.0195629	TRUE
773	1.74729e-05	6.28063e-05	0.336634	0.207668	0.128966	FALSE	0.660709	2 vs 1	0.257932	2 vs 1	-0.326733	-0.584665	Acsl6:chr11:54361155-54361528:1, Acsl6:chr11:54364502-54364639:1	Acsl6	0.000106711	0.000369617	TRUE	TRUE	6.28063e-05	0.000383153	TRUE
774	0.124388	NA	1	0.871245	0.128755	TRUE	Inf	2 vs 1	0.257511	2 vs 1	1	0.742489	Crb2:chr2:37796678-37796936:1, Crb2:chr2:37798639-37799116:1	Crb2	NA	NA	FALSE	FALSE	0.124388	NA	FALSE
775	2.34867e-08	4.54167e-08	0.518744	0.46337	0.055374	FALSE	0.959661	1 vs 4	0.257385	2 vs 3	0.00463768	-0.252747	Slc49a4:chr16:35694044-35694506:-1, Slc49a4:chr16:35696894-35697321:-1, Slc49a4:chr16:35697357-35697749:-1, Slc49a4:chr16:35697845-35698125:-1	Slc49a4	2.17778e-07	4.30823e-07	TRUE	TRUE	4.54167e-08	4.39369e-07	TRUE
776	0.0937078	NA	0.82	0.691358	0.128642	TRUE	1.36649	3 vs 2	0.257284	3 vs 1	0.64	0.382716	Scml2:chrX:161256601-161256819:1, Scml2:chrX:161256987-161257965:1, Scml2:chrX:161257831-161258193:1	Scml2	NA	NA	FALSE	FALSE	0.0937078	NA	FALSE
777	0.427784	NA	0.985714	0.857143	0.128571	TRUE	2.44235	2 vs 1	0.257143	2 vs 1	0.971429	0.714286	Slco4a1:chr2:180474284-180474610:1, Slco4a1:chr2:180474483-180474860:1	Slco4a1	NA	NA	FALSE	FALSE	0.427784	NA	FALSE
778	0.558758	NA	0.619048	0.561905	0.0571429	TRUE	2.30259	3 vs 4	0.257143	3 vs 4	0	-0.257143	Gfra1:chr19:58235954-58236103:-1, Gfra1:chr19:58236419-58236925:-1, Gfra1:chr19:58236911-58237224:-1, Gfra1:chr19:58238397-58238610:-1	Gfra1	NA	NA	FALSE	FALSE	0.558758	NA	FALSE
779	1.69634e-12	6.63797e-11	0.596899	0.469	0.127899	FALSE	0.516721	1 vs 2	0.255798	1 vs 2	0.193798	-0.062	Pcgf2:chr11:97688938-97689558:-1, Pcgf2:chr11:97689774-97690202:-1	Pcgf2	2.17678e-11	8.11207e-10	TRUE	TRUE	6.63797e-11	8.25237e-10	TRUE
780	3.81182e-07	4.93517e-07	0.240464	0.132288	0.108177	FALSE	1.32176	3 vs 1	0.255698	5 vs 1	-0.492537	-0.748235	Gm11007:chr2:175651295-175651402:1, Gm11007:chr2:175655144-175655383:1, Gm11007:chr2:175656626-175656906:1, Gm11007:chr2:175661775-175662121:1, Gm11007:chr2:175662335-175662654:1, Gm11007:chr2:175663964-175664134:1, Gm11007:chr2:175664143-175664493:1, Gm11007:chr2:175664310-175664527:1, Gm11007:chr2:175664978-175665520:1, Gm11007:chr2:175672221-175672485:1	Gm11007	3.03532e-06	4.17318e-06	TRUE	TRUE	4.93517e-07	4.29316e-06	TRUE
781	1.83653e-40	7.10039e-35	0.407016	0.382901	0.0241158	FALSE	0.966593	3 vs 2	0.255552	3 vs 2	0.100925	-0.154628	Crebzf:chr7:90445724-90446133:1, Crebzf:chr7:90446361-90446775:1, Crebzf:chr7:90447334-90447743:1	Crebzf	7.65038e-39	2.73239e-33	TRUE	TRUE	7.10039e-35	2.81095e-33	TRUE
782	1.68125e-19	2.4491e-17	0.638875	0.511188	0.127687	FALSE	0.525726	1 vs 2	0.255374	1 vs 2	0.27775	0.0223752	Btbd1:chr7:81792077-81792420:-1, Btbd1:chr7:81793547-81793858:-1	Btbd1	3.29289e-18	4.6957e-16	TRUE	TRUE	2.4491e-17	4.8137e-16	TRUE
783	2.2615e-09	1.22795e-07	0.386201	0.258537	0.127665	FALSE	0.590281	1 vs 2	0.25533	1 vs 2	-0.227597	-0.482927	Derl2:chr11:71007374-71007817:-1, Derl2:chr11:71009948-71010275:-1	Derl2	2.28276e-08	1.11793e-06	TRUE	TRUE	1.22795e-07	1.14815e-06	TRUE
784	0.0113908	0.0283074	0.328467	0.20098	0.127487	TRUE	0.665052	1 vs 2	0.254974	1 vs 2	-0.343066	-0.598039	Man1c1:chr4:134561777-134561981:-1, Man1c1:chr4:134562980-134563402:-1	Man1c1	NA	NA	FALSE	FALSE	0.0283074	NA	FALSE
785	3.88727e-26	2.88443e-25	0.604597	0.546296	0.0583009	FALSE	0.959636	1 vs 2	0.253973	1 vs 2	-0.537033	-0.791005	Sms:chrX:157443816-157444227:-1, Sms:chrX:157445634-157446030:-1, Sms:chrX:157446039-157446238:-1	Sms	9.95355e-25	7.94462e-24	TRUE	TRUE	2.88443e-25	8.05043e-24	TRUE
786	0.00270439	0.00863932	0.382979	0.256065	0.126914	FALSE	0.5896	2 vs 1	0.253828	2 vs 1	-0.234043	-0.487871	Ccdc163:chr4:116714789-116715021:1, Ccdc163:chr4:116714861-116715154:1	Ccdc163	0.0101247	0.0297443	TRUE	TRUE	0.00863932	0.0310127	TRUE
787	3.3028e-05	7.95348e-05	0.592427	0.535197	0.0572298	FALSE	-1.25505	3 vs 4	0.25354	1 vs 3	-0.0911809	-0.34472	Ppcdc:chr9:57412675-57413016:-1, Ppcdc:chr9:57413335-57413960:-1, Ppcdc:chr9:57413920-57414330:-1, Ppcdc:chr9:57414167-57414577:-1	Ppcdc	0.000192044	0.000457641	TRUE	TRUE	7.95348e-05	0.000473813	TRUE
788	0.0643789	0.0830035	0.888889	0.780684	0.108205	TRUE	2.3394	3 vs 2	0.252716	4 vs 2	0.8	0.547284	Cav2:chr6:17287175-17287807:1, Cav2:chr6:17288339-17288718:1, Cav2:chr6:17288171-17288439:1, Cav2:chr6:17288606-17289064:1	Cav2	NA	NA	FALSE	FALSE	0.0830035	NA	FALSE
789	0.470719	NA	0.74	0.713158	0.0268421	TRUE	Inf	3 vs 1	0.252632	4 vs 2	0.2	-0.0526316	Mdfic:chr6:15770783-15771240:1, Mdfic:chr6:15772968-15773269:1, Mdfic:chr6:15800473-15800902:1, Mdfic:chr6:15801468-15802283:1, Mdfic:chr6:15801804-15801929:1, Mdfic:chr6:15801832-15802130:1	Mdfic	NA	NA	FALSE	FALSE	0.470719	NA	FALSE
790	2.75812e-18	5.11064e-17	0.221436	0.101291	0.120146	FALSE	1.39645	3 vs 7	0.252274	1 vs 9	-0.498567	-0.750842	Saal1:chr7:46683995-46684225:-1, Saal1:chr7:46686127-46686470:-1, Saal1:chr7:46686642-46687252:-1, Saal1:chr7:46687091-46687572:-1, Saal1:chr7:46687700-46688345:-1, Saal1:chr7:46688008-46688344:-1, Saal1:chr7:46687749-46688500:-1, Saal1:chr7:46688528-46689253:-1, Saal1:chr7:46689210-46689681:-1	Saal1	5.11489e-17	9.56219e-16	TRUE	TRUE	5.11064e-17	9.76973e-16	TRUE
791	0.0114422	0.00489111	0.374591	0.316872	0.0577183	FALSE	2.0318	3 vs 2	0.252153	3 vs 2	-0.328094	-0.580247	Pclo:chr5:14795706-14795921:1, Pclo:chr5:14795569-14796118:1, Pclo:chr5:14859825-14860152:1, Pclo:chr5:14863094-14863463:1	Pclo	0.0356021	0.0183505	TRUE	TRUE	0.0114422	0.0395481	TRUE
792	1.03114e-15	1.31227e-15	0.452708	0.329373	0.123335	FALSE	1.2091	4 vs 6	0.251764	4 vs 5	-0.134375	-0.386139	Me2:chr18:73764953-73765291:-1, Me2:chr18:73768256-73769297:-1, Me2:chr18:73768687-73769097:-1, Me2:chr18:73769757-73770040:-1, Me2:chr18:73770072-73770380:-1, Me2:chr18:73770716-73770833:-1	Me2	1.62594e-14	2.23209e-14	TRUE	TRUE	1.31227e-15	2.28196e-14	TRUE
793	1.61507e-05	4.9775e-05	0.464621	0.388078	0.0765428	FALSE	1.64718	1 vs 4	0.251311	2 vs 3	-0.13555	-0.386861	Vps13d:chr4:144971974-144972227:-1, Vps13d:chr4:144972537-144973059:-1, Vps13d:chr4:144974785-144975138:-1, Vps13d:chr4:144974665-144975446:-1	Vps13d	9.92482e-05	0.000299423	TRUE	TRUE	4.9775e-05	0.00031044	TRUE
794	1.05309e-11	2.17981e-12	0.192187	0.0666667	0.12552	FALSE	1.20319	1 vs 2	0.25104	1 vs 2	-0.615627	-0.866667	Zdhhc8:chr16:18220754-18221100:-1, Zdhhc8:chr16:18222228-18222606:-1	Zdhhc8	1.26145e-10	3.00194e-11	TRUE	TRUE	1.05309e-11	1.41306e-10	TRUE
795	0.0536173	0.0560779	0.732558	0.607143	0.125415	TRUE	0.77319	2 vs 3	0.250831	1 vs 3	0.465116	0.214286	Spsb1:chr4:149896381-149896577:-1, Spsb1:chr4:149896689-149897300:-1, Spsb1:chr4:149896929-149897145:-1	Spsb1	NA	NA	FALSE	FALSE	0.0560779	NA	FALSE
796	1.1774e-54	5.46952e-41	0.702561	0.577222	0.125339	FALSE	0.548144	1 vs 2	0.250678	1 vs 2	0.405123	0.154445	Acp1:chr12:30894989-30895349:-1, Acp1:chr12:30895662-30895942:-1	Acp1	7.38457e-53	2.74793e-39	TRUE	TRUE	5.46952e-41	2.82693e-39	TRUE
797	6.72509e-07	NA	0.611111	0.512794	0.0983167	TRUE	1.72428	1 vs 4	0.250634	1 vs 4	-0.0333333	-0.283967	Sox21:chr14:118233232-118233350:-1, Sox21:chr14:118233242-118233551:-1, Sox21:chr14:118233301-118233747:-1, Sox21:chr14:118233599-118234096:-1, Sox21:chr14:118234040-118234484:-1	Sox21	NA	NA	FALSE	FALSE	6.72509e-07	NA	FALSE
798	0.0020606	0.000670135	0.55609	0.39	0.16609	TRUE	#NAME?	1 vs 2	0.250256	1 vs 5	0.160256	-0.09	Dnai4:chr4:103034908-103035035:-1, Dnai4:chr4:103035225-103035411:-1, Dnai4:chr4:103035307-103035489:-1, Dnai4:chr4:103037942-103038468:-1, Dnai4:chr4:103038149-103038395:-1	Dnai4	NA	NA	FALSE	FALSE	0.0020606	NA	FALSE
799	0.484228	NA	0.75	0.625	0.125	TRUE	#NAME?	1 vs 2	0.25	1 vs 3	0.5	0.25	Acot11:chr4:106744582-106744898:-1, Acot11:chr4:106747638-106747860:-1, Acot11:chr4:106747585-106747789:-1	Acot11	NA	NA	FALSE	FALSE	0.484228	NA	FALSE
800	0.691907	NA	0.214286	0.125	0.0892857	TRUE	Inf	1 vs 2	0.25	1 vs 2	0	-0.25	Axdnd1:chr1:156326753-156326948:-1, Axdnd1:chr1:156330386-156330543:-1, Axdnd1:chr1:156330400-156330734:-1	Axdnd1	NA	NA	FALSE	FALSE	0.691907	NA	FALSE
801	0.719918	NA	0.458333	0.333333	0.125	TRUE	0.526093	1 vs 2	0.25	1 vs 2	-0.0833333	-0.333333	B3gnt2:chr11:22834701-22835106:-1, B3gnt2:chr11:22834719-22835246:-1	B3gnt2	NA	NA	FALSE	FALSE	0.719918	NA	FALSE
802	0.719918	NA	0.458333	0.333333	0.125	TRUE	0.526093	1 vs 2	0.25	1 vs 2	-0.0833333	-0.333333	Commd1b:chr11:22834701-22835106:-1, Commd1b:chr11:22834719-22835246:-1	Commd1b	NA	NA	FALSE	FALSE	0.719918	NA	FALSE
803	1	NA	0.125	0	0.125	TRUE	Inf	2 vs 1	0.25	2 vs 1	-0.75	-1	Mettl24:chr10:40810739-40811028:1, Mettl24:chr10:40812442-40812642:1	Mettl24	NA	NA	FALSE	FALSE	1	NA	FALSE
804	0.840562	NA	1	0.9	0.1	TRUE	Inf	1 vs 2	0.25	1 vs 2	1	0.75	Gbp10:chr5:105216586-105216940:-1, Gbp10:chr5:105216815-105216946:-1, Gbp10:chr5:105217058-105217218:-1	Gbp10	NA	NA	FALSE	FALSE	0.840562	NA	FALSE
805	3.45459e-47	1.91412e-43	0.607276	0.536489	0.0707864	FALSE	0.858561	1 vs 3	0.249019	1 vs 2	-0.410744	-0.659763	Reep5:chr18:34344972-34345183:-1, Reep5:chr18:34346802-34347280:-1, Reep5:chr18:34347095-34347193:-1	Reep5	1.75305e-45	1.02832e-41	TRUE	TRUE	1.91412e-43	1.04751e-41	TRUE
806	0.00669091	0.0263437	0.61385	0.48951	0.124339	FALSE	0.505488	2 vs 1	0.248679	2 vs 1	0.2277	-0.020979	Plpp6:chr19:28964804-28965343:1, Plpp6:chr19:28966414-28966793:1	Plpp6	0.0224249	0.0761947	TRUE	FALSE	0.0263437	0.0799189	FALSE
807	6.87928e-06	4.05795e-05	0.729537	0.605263	0.124274	FALSE	0.564833	2 vs 1	0.248548	2 vs 1	0.459075	0.210526	Slc6a8:chrX:73680904-73681292:1, Slc6a8:chrX:73682173-73682411:1	Slc6a8	4.53367e-05	0.000250209	TRUE	TRUE	4.05795e-05	0.000258578	TRUE
808	5.38729e-06	1.39215e-06	0.790857	0.666667	0.12419	FALSE	0.636953	2 vs 1	0.248381	2 vs 1	0.581714	0.333333	Ascc2:chr11:4683046-4683317:1, Ascc2:chr11:4685126-4685686:1	Ascc2	3.62311e-05	1.10114e-05	TRUE	TRUE	5.38729e-06	4.01493e-05	TRUE
809	0.0146564	0.0231568	0.62963	0.54902	0.08061	FALSE	1.56952	2 vs 3	0.248366	1 vs 3	0.111111	-0.137255	Zfp874b:chr13:67471598-67471823:-1, Zfp874b:chr13:67471990-67472751:-1, Zfp874b:chr13:67472319-67472730:-1, Zfp874b:chr13:67473330-67473701:-1	Zfp874b	0.0438906	0.0684735	TRUE	FALSE	0.0231568	0.071772	FALSE
810	0.014884	0.018528	0.540995	0.452763	0.0882317	FALSE	0.830547	7 vs 2	0.248081	6 vs 2	0.141129	-0.106952	Ercc6:chr14:32576701-32577458:1, Ercc6:chr14:32578190-32578470:1, Ercc6:chr14:32579315-32579704:1, Ercc6:chr14:32579919-32580199:1, Ercc6:chr14:32579768-32580480:1, Ercc6:chr14:32580271-32580608:1, Ercc6:chr14:32580623-32580990:1	Ercc6	0.0444766	0.0568624	TRUE	FALSE	0.018528	0.0596098	FALSE
811	0.299073	0.463656	0.592593	0.468843	0.12375	TRUE	0.499484	2 vs 1	0.2475	2 vs 1	0.185185	-0.0623145	E2f2:chr4:136194366-136194663:1, E2f2:chr4:136195681-136196057:1	E2f2	NA	NA	FALSE	FALSE	0.463656	NA	FALSE
812	0.34265	NA	0.90404	0.851852	0.0521886	TRUE	#NAME?	1 vs 2	0.247475	1 vs 3	0.80303	0.555556	Zfp947:chr17:22144387-22144689:-1, Zfp947:chr17:22144801-22145620:-1, Zfp947:chr17:22145150-22145389:-1, Zfp947:chr17:22145393-22145588:-1	Zfp947	NA	NA	FALSE	FALSE	0.34265	NA	FALSE
813	0.387804	NA	0.864469	0.722222	0.142247	TRUE	Inf	3 vs 1	0.247253	4 vs 1	0.747253	0.5	Grm7:chr6:111565947-111567018:1, Grm7:chr6:111566245-111566612:1, Grm7:chr6:111566758-111566987:1, Grm7:chr6:111566870-111567227:1	Grm7	NA	NA	FALSE	FALSE	0.387804	NA	FALSE
814	0.174762	NA	0.410448	0.439103	-0.0286548	TRUE	#NAME?	1 vs 2	0.247034	4 vs 5	-0.11194	-0.358974	1700030J22Rik:chr8:116966830-116967002:-1, 1700030J22Rik:chr8:116967055-116967225:-1, 1700030J22Rik:chr8:116967143-116967319:-1, 1700030J22Rik:chr8:116968848-116969339:-1, 1700030J22Rik:chr8:116969544-116970079:-1, 1700030J22Rik:chr8:116969987-116970310:-1, 1700030J22Rik:chr8:116970134-116970497:-1, 1700030J22Rik:chr8:116970866-116971137:-1, 1700030J22Rik:chr8:116971039-116971458:-1	1700030J22Rik	NA	NA	FALSE	FALSE	0.174762	NA	FALSE
815	5.54149e-16	2.30445e-14	0.735169	0.611658	0.12351	FALSE	0.566719	2 vs 1	0.247021	2 vs 1	0.470338	0.223317	Ufd1:chr16:18834163-18834374:1, Ufd1:chr16:18834883-18835261:1	Ufd1	8.8632e-15	3.68849e-13	TRUE	TRUE	2.30445e-14	3.77228e-13	TRUE
816	0.547429	NA	0.923077	0.8	0.123077	TRUE	1.09861	1 vs 2	0.246154	1 vs 2	0.846154	0.6	Sgsh:chr11:119343615-119343949:-1, Sgsh:chr11:119345516-119346369:-1	Sgsh	NA	NA	FALSE	FALSE	0.547429	NA	FALSE
817	0.000633171	0.00247683	0.871094	0.748201	0.122892	FALSE	0.821621	2 vs 1	0.245785	2 vs 1	0.742188	0.496403	Zdhhc24:chr19:4884162-4884461:1, Zdhhc24:chr19:4885006-4885397:1	Zdhhc24	0.00278077	0.00999947	TRUE	TRUE	0.00247683	0.0103641	TRUE
818	0.0828258	NA	0.157895	0.0350877	0.122807	TRUE	1.64021	1 vs 2	0.245614	1 vs 2	-0.684211	-0.929825	Prodh:chr16:18060357-18060735:-1, Prodh:chr16:18071717-18072098:-1	Prodh	NA	NA	FALSE	FALSE	0.0828258	NA	FALSE
819	0.000425502	0.00149036	0.777919	0.655172	0.122746	FALSE	0.611725	1 vs 2	0.245493	1 vs 2	0.555838	0.310345	Zkscan14:chr5:145194974-145195314:-1, Zkscan14:chr5:145200986-145201314:-1	Zkscan14	0.00194366	0.00639771	TRUE	TRUE	0.00149036	0.00665004	TRUE
820	3.58596e-177	1.32223e-143	0.670724	0.576195	0.0945293	FALSE	1.10561	4 vs 3	0.245382	6 vs 3	0.376605	0.131223	Ptprz1:chr6:23003123-23003378:1, Ptprz1:chr6:23002866-23003766:1, Ptprz1:chr6:23004291-23004702:1, Ptprz1:chr6:23051934-23052066:1, Ptprz1:chr6:23051758-23052423:1, Ptprz1:chr6:23052534-23052916:1	Ptprz1	1.00084e-174	3.98579e-141	TRUE	TRUE	1.32223e-143	4.10038e-141	TRUE
821	0.223886	0.336439	0.64	0.532258	0.107742	TRUE	1.79176	1 vs 3	0.245161	2 vs 3	0.6	0.354839	Epb41l4b:chr4:56992089-56992271:-1, Epb41l4b:chr4:56995253-56995656:-1, Epb41l4b:chr4:57061692-57062128:-1	Epb41l4b	NA	NA	FALSE	FALSE	0.336439	NA	FALSE
822	0.0634933	0.0536175	0.614583	0.505892	0.108691	TRUE	Inf	1 vs 3	0.244949	1 vs 3	0.416667	0.171717	Tril:chr6:53815468-53815859:-1, Tril:chr6:53816379-53816757:-1, Tril:chr6:53816577-53816924:-1, Tril:chr6:53817050-53817298:-1, Tril:chr6:53817265-53817453:-1	Tril	NA	NA	FALSE	FALSE	0.0634933	NA	FALSE
823	0.094156	0.19995	0.472789	0.344086	0.128703	TRUE	#NAME?	1 vs 5	0.244679	3 vs 7	0.115646	-0.129032	Slc22a15:chr3:101855498-101855864:-1, Slc22a15:chr3:101855717-101855932:-1, Slc22a15:chr3:101855800-101856122:-1, Slc22a15:chr3:101857024-101857563:-1, Slc22a15:chr3:101857894-101858130:-1, Slc22a15:chr3:101858769-101859385:-1, Slc22a15:chr3:101859883-101860281:-1	Slc22a15	NA	NA	FALSE	FALSE	0.19995	NA	FALSE
824	0.341811	0.60133	0.3	0.234801	0.0651992	TRUE	-1.76359	2 vs 3	0.244654	1 vs 2	0.1	-0.144654	Aqp4:chr18:15389430-15389701:-1, Aqp4:chr18:15389458-15389903:-1, Aqp4:chr18:15389664-15390135:-1, Aqp4:chr18:15392873-15393166:-1	Aqp4	NA	NA	FALSE	FALSE	0.60133	NA	FALSE
825	2.48399e-05	1.89669e-05	0.612171	0.549219	0.062952	FALSE	1.17984	4 vs 1	0.244132	4 vs 3	-0.201181	-0.445312	Sh3kbp1:chrX:159973140-159973424:1, Sh3kbp1:chrX:159973343-159973812:1, Sh3kbp1:chrX:159973741-159974198:1, Sh3kbp1:chrX:159974370-159974785:1, Sh3kbp1:chrX:159975189-159975752:1, Sh3kbp1:chrX:159975538-159975940:1	Sh3kbp1	0.000147331	0.000125048	TRUE	TRUE	2.48399e-05	0.000164285	TRUE
826	3.90471e-19	8.91189e-17	0.745122	0.628884	0.116238	FALSE	0.739013	4 vs 1	0.244081	4 vs 1	0.507317	0.263236	Cyb5b:chr8:107183755-107184071:1, Cyb5b:chr8:107183495-107184487:1, Cyb5b:chr8:107185551-107185980:1, Cyb5b:chr8:107187079-107187478:1	Cyb5b	7.49007e-18	1.63918e-15	TRUE	TRUE	8.91189e-17	1.67496e-15	TRUE
827	0.674687	0.824841	0.580247	0.529412	0.0508351	TRUE	1.03407	4 vs 2	0.244009	4 vs 2	0.185185	-0.0588235	Lhx5:chr5:120440296-120440655:1, Lhx5:chr5:120440869-120441170:1, Lhx5:chr5:120440965-120441360:1, Lhx5:chr5:120441194-120441455:1	Lhx5	NA	NA	FALSE	FALSE	0.824841	NA	FALSE
828	0.0387305	0.0894136	0.82	0.729167	0.0908333	TRUE	1.7346	2 vs 3	0.243333	2 vs 3	0.16	-0.0833333	Grin3a:chr4:49661611-49661986:-1, Grin3a:chr4:49664782-49665029:-1, Grin3a:chr4:49665000-49665159:-1	Grin3a	NA	NA	FALSE	FALSE	0.0894136	NA	FALSE
829	8.39112e-07	1.82433e-06	0.263713	0.180159	0.0835544	FALSE	0.783255	3 vs 1	0.242978	2 vs 1	-0.180832	-0.42381	Coq3:chr4:21910410-21910718:1, Coq3:chr4:21910581-21910984:1, Coq3:chr4:21911836-21912108:1, Coq3:chr4:21911683-21912315:1	Coq3	6.38136e-06	1.41817e-05	TRUE	TRUE	1.82433e-06	1.46103e-05	TRUE
830	0.00867516	0.0129947	0.654008	0.524217	0.129792	TRUE	2.10542	3 vs 2	0.242075	4 vs 1	0.28481	0.042735	Lrrc8c:chr5:105608562-105608963:1, Lrrc8c:chr5:105610691-105611019:1, Lrrc8c:chr5:105611336-105611690:1, Lrrc8c:chr5:105612697-105612919:1	Lrrc8c	NA	NA	FALSE	FALSE	0.0129947	NA	FALSE
831	0.218791	NA	0.120743	0	0.120743	TRUE	Inf	2 vs 1	0.241486	3 vs 1	-0.758514	-1	Kctd16:chr18:40257324-40257661:1, Kctd16:chr18:40539744-40540864:1, Kctd16:chr18:40540087-40540625:1	Kctd16	NA	NA	FALSE	FALSE	0.218791	NA	FALSE
832	3.80088e-06	9.10924e-05	0.584428	0.467532	0.116895	FALSE	0.958255	3 vs 1	0.241466	2 vs 1	0.358349	0.116883	Zfp592:chr7:81041550-81042003:1, Zfp592:chr7:81042387-81042607:1, Zfp592:chr7:81044657-81044960:1	Zfp592	2.63232e-05	0.000515399	TRUE	TRUE	9.10924e-05	0.000534683	TRUE
833	0.0603763	0.140645	0.518519	0.381451	0.137067	TRUE	1.07556	2 vs 3	0.240288	1 vs 4	0.0185185	-0.221769	Mis18bp1:chr12:65132734-65133105:-1, Mis18bp1:chr12:65133208-65133712:-1, Mis18bp1:chr12:65149009-65149463:-1, Mis18bp1:chr12:65154658-65154888:-1	Mis18bp1	NA	NA	FALSE	FALSE	0.140645	NA	FALSE
834	2.6631e-05	6.49474e-05	0.739669	0.681503	0.0581653	FALSE	0.740946	4 vs 2	0.239947	4 vs 3	-0.00337675	-0.243323	Faxc:chr4:21993369-21993827:1, Faxc:chr4:21993470-21994151:1, Faxc:chr4:21998012-21998376:1, Faxc:chr4:22001054-22001479:1	Faxc	0.000157306	0.000379746	TRUE	TRUE	6.49474e-05	0.000393206	TRUE
835	0.000287133	0.000556755	0.545227	0.463115	0.0821125	FALSE	-0.952658	3 vs 1	0.239344	5 vs 2	-0.15	-0.389344	Bivm:chr1:44143840-44144433:1, Bivm:chr1:44144164-44144502:1, Bivm:chr1:44144370-44144564:1, Bivm:chr1:44144161-44144958:1, Bivm:chr1:44145598-44146036:1	Bivm	0.00135944	0.00266869	TRUE	TRUE	0.000556755	0.00275027	TRUE
836	0.078303	0.106362	0.739726	0.620217	0.119509	TRUE	Inf	1 vs 2	0.239018	1 vs 3	0.479452	0.240434	Nr2e1:chr10:42561963-42562321:-1, Nr2e1:chr10:42562053-42562619:-1, Nr2e1:chr10:42563307-42563598:-1	Nr2e1	NA	NA	FALSE	FALSE	0.106362	NA	FALSE
837	1.00901e-16	2.43546e-17	0.494947	0.450614	0.0443333	FALSE	1.47593	8 vs 4	0.238934	8 vs 4	-0.421222	-0.660156	Sypl:chr12:32975478-32976346:1, Sypl:chr12:32976402-32976623:1, Sypl:chr12:32976284-32976575:1, Sypl:chr12:32976523-32976932:1, Sypl:chr12:32977329-32977781:1, Sypl:chr12:32977635-32978010:1, Sypl:chr12:32978666-32979073:1, Sypl:chr12:32979015-32979676:1	Sypl	1.70675e-15	4.6861e-16	TRUE	TRUE	1.00901e-16	1.88371e-15	TRUE
838	1.67513e-11	5.00836e-10	0.676071	0.55607	0.120001	FALSE	1.22913	1 vs 4	0.238797	1 vs 4	0.191223	-0.0475749	Spc24:chr9:21755440-21755775:-1, Spc24:chr9:21755532-21756592:-1, Spc24:chr9:21756175-21756340:-1, Spc24:chr9:21757175-21757427:-1	Spc24	1.97687e-10	5.67335e-09	TRUE	TRUE	5.00836e-10	5.77617e-09	TRUE
839	2.32238e-15	1.00695e-13	0.753002	0.670799	0.0822031	FALSE	0.891988	1 vs 3	0.238535	1 vs 2	0.120078	-0.118457	Itfg1:chr8:85717525-85717986:-1, Itfg1:chr8:85718490-85718979:-1, Itfg1:chr8:85718822-85718958:-1	Itfg1	3.61101e-14	1.54343e-12	TRUE	TRUE	1.00695e-13	1.57888e-12	TRUE
840	3.2566e-11	1.26539e-09	0.792416	0.673325	0.119091	FALSE	0.689728	3 vs 1	0.238182	3 vs 1	0.584831	0.346649	Golt1b:chr6:142401751-142402149:1, Golt1b:chr6:142402754-142403170:1, Golt1b:chr6:142403489-142403851:1	Golt1b	3.76363e-10	1.37296e-08	TRUE	TRUE	1.26539e-09	1.40681e-08	TRUE
841	2.38928e-05	0.000213305	0.619338	0.498984	0.120354	TRUE	#NAME?	1 vs 2	0.237515	1 vs 7	0.111498	-0.126016	Uevld:chr7:46921369-46921488:-1, Uevld:chr7:46921662-46921819:-1, Uevld:chr7:46923176-46923475:-1, Uevld:chr7:46923385-46923551:-1, Uevld:chr7:46923504-46923883:-1, Uevld:chr7:46923873-46924646:-1, Uevld:chr7:46925670-46926151:-1, Uevld:chr7:46925998-46926529:-1, Uevld:chr7:46926147-46926689:-1	Uevld	NA	NA	FALSE	FALSE	0.000213305	NA	FALSE
842	0.00840726	0.00284712	0.757299	0.648006	0.109293	TRUE	Inf	1 vs 5	0.237495	1 vs 4	0.277372	0.0398773	Lrrc1:chr9:77430819-77431148:-1, Lrrc1:chr9:77430839-77431431:-1, Lrrc1:chr9:77431165-77431378:-1, Lrrc1:chr9:77431917-77432239:-1, Lrrc1:chr9:77448664-77449042:-1	Lrrc1	NA	NA	FALSE	FALSE	0.00840726	NA	FALSE
843	0.248219	NA	0.514286	0.507343	0.00694259	TRUE	Inf	1 vs 3	0.237383	2 vs 5	0.2	-0.0373832	Ddr2:chr1:169972307-169972663:-1, Ddr2:chr1:169972979-169973177:-1, Ddr2:chr1:169974284-169974519:-1, Ddr2:chr1:169974387-169974584:-1, Ddr2:chr1:169974711-169975561:-1, Ddr2:chr1:169976608-169976846:-1, Ddr2:chr1:169977245-169978076:-1, Ddr2:chr1:169977645-169978007:-1	Ddr2	NA	NA	FALSE	FALSE	0.248219	NA	FALSE
844	7.20156e-89	2.29206e-79	0.682651	0.564055	0.118596	FALSE	0.666101	3 vs 1	0.237192	3 vs 1	0.365302	0.12811	Rhoa:chr9:108337085-108337338:1, Rhoa:chr9:108336938-108337663:1, Rhoa:chr9:108337555-108337947:1	Rhoa	8.73893e-87	3.27282e-77	TRUE	TRUE	2.29206e-79	3.28058e-77	TRUE
845	3.23689e-09	3.96742e-08	0.563319	0.44473	0.118589	FALSE	0.476629	2 vs 1	0.237177	2 vs 1	0.126638	-0.11054	1500009L16Rik:chr10:83761926-83762290:1, 1500009L16Rik:chr10:83762384-83762762:1	1500009L16Rik	3.19793e-08	3.7767e-07	TRUE	TRUE	3.96742e-08	3.85821e-07	TRUE
846	0.0276894	0.0813122	0.493936	0.384615	0.109321	FALSE	0.779198	1 vs 5	0.237064	2 vs 5	0.168688	-0.0683761	Ntn3:chr17:24202075-24202291:-1, Ntn3:chr17:24203890-24204171:-1, Ntn3:chr17:24204709-24205003:-1, Ntn3:chr17:24205956-24206716:-1, Ntn3:chr17:24206253-24206536:-1	Ntn3	0.0744161	0.186475	FALSE	FALSE	0.0813122	0.197944	FALSE
847	1.4049e-26	6.64606e-22	0.929748	0.81128	0.118468	FALSE	1.12448	1 vs 2	0.236937	1 vs 2	0.859496	0.62256	Prr12:chr7:45027666-45028089:-1, Prr12:chr7:45028048-45028729:-1	Prr12	3.64751e-25	1.56789e-20	TRUE	TRUE	6.64606e-22	1.5922e-20	TRUE
848	2.08967e-53	6.52484e-51	0.388663	0.369314	0.0193486	FALSE	0.981989	1 vs 2	0.236909	1 vs 2	-0.215499	-0.452407	Tmed10:chr12:85340602-85340995:-1, Tmed10:chr12:85342772-85343161:-1, Tmed10:chr12:85343220-85343535:-1	Tmed10	1.26789e-51	4.37084e-49	TRUE	TRUE	6.52484e-51	4.44167e-49	TRUE
849	0.0013479	0.00252816	0.605715	0.536082	0.0696327	FALSE	-1.32708	2 vs 1	0.236902	8 vs 2	0.329685	0.0927835	Gpatch2l:chr12:86288404-86289384:1, Gpatch2l:chr12:86288675-86289383:1, Gpatch2l:chr12:86288972-86289172:1, Gpatch2l:chr12:86289870-86290300:1, Gpatch2l:chr12:86290699-86290969:1, Gpatch2l:chr12:86290542-86291397:1, Gpatch2l:chr12:86291049-86291328:1, Gpatch2l:chr12:86291383-86291825:1, Gpatch2l:chr12:86293168-86293573:1, Gpatch2l:chr12:86292955-86293896:1	Gpatch2l	0.00554455	0.0101764	TRUE	TRUE	0.00252816	0.0105472	TRUE
850	0.227047	NA	0.632701	0.514286	0.118416	TRUE	0.486665	2 vs 1	0.236831	2 vs 1	0.265403	0.0285714	Ccdc184:chr15:98168903-98169202:1, Ccdc184:chr15:98169781-98170100:1	Ccdc184	NA	NA	FALSE	FALSE	0.227047	NA	FALSE
851	0.03154	0.109298	0.584356	0.597426	-0.0130706	TRUE	0.997554	1 vs 2	0.236693	1 vs 2	0.141104	-0.0955882	Slc16a14:chr1:84903922-84904121:-1, Slc16a14:chr1:84905327-84905750:-1, Slc16a14:chr1:84905929-84906308:-1, Slc16a14:chr1:84906282-84906777:-1, Slc16a14:chr1:84906931-84907310:-1	Slc16a14	NA	NA	FALSE	FALSE	0.109298	NA	FALSE
852	3.26472e-60	4.69614e-53	0.685419	0.557221	0.128198	FALSE	0.945525	1 vs 4	0.236557	1 vs 3	0.234416	-0.00214133	1500011B03Rik:chr5:114808205-114808552:-1, 1500011B03Rik:chr5:114821312-114821741:-1, 1500011B03Rik:chr5:114821918-114822303:-1, 1500011B03Rik:chr5:114822257-114822697:-1	1500011B03Rik	2.24983e-58	3.3975e-51	TRUE	TRUE	4.69614e-53	3.44919e-51	TRUE
853	0.00486782	0.0124681	0.776596	0.658477	0.118119	FALSE	0.589424	1 vs 2	0.236238	1 vs 2	0.553191	0.316953	Ppm1m:chr9:106194887-106195341:-1, Ppm1m:chr9:106195022-106195264:-1	Ppm1m	0.0170679	0.0406561	TRUE	TRUE	0.0124681	0.0424889	TRUE
854	3.80138e-09	1.42049e-08	0.634414	0.579527	0.0548873	FALSE	0.777193	5 vs 3	0.236141	5 vs 3	0.133368	-0.102773	Tbl1xr1:chr3:22211149-22211562:1, Tbl1xr1:chr3:22212374-22212727:1, Tbl1xr1:chr3:22214910-22215294:1, Tbl1xr1:chr3:22214846-22215499:1, Tbl1xr1:chr3:22216229-22216594:1	Tbl1xr1	3.73579e-08	1.40906e-07	TRUE	TRUE	1.42049e-08	1.44429e-07	TRUE
855	0.0364534	NA	0.219512	0.101594	0.117919	TRUE	1.20397	3 vs 2	0.235837	3 vs 1	-0.560976	-0.796813	Ttc23:chr7:67726185-67726600:1, Ttc23:chr7:67726648-67726988:1, Ttc23:chr7:67729661-67730058:1	Ttc23	NA	NA	FALSE	FALSE	0.0364534	NA	FALSE
856	0.433463	NA	0.519651	0.5	0.0196507	TRUE	#NAME?	2 vs 1	0.235808	3 vs 2	-0.764192	-1	Wdr66:chr5:123297472-123297787:1, Wdr66:chr5:123326478-123326719:1, Wdr66:chr5:123327142-123327473:1	Wdr66	NA	NA	FALSE	FALSE	0.433463	NA	FALSE
857	0.73594	NA	0.37551	0.291667	0.0838435	TRUE	#NAME?	1 vs 2	0.235714	2 vs 7	-0.514286	-0.75	Filip1:chr9:79801241-79801466:-1, Filip1:chr9:79801301-79801539:-1, Filip1:chr9:79801466-79801689:-1, Filip1:chr9:79801981-79802218:-1, Filip1:chr9:79803543-79803781:-1, Filip1:chr9:79804311-79804522:-1, Filip1:chr9:79815052-79815402:-1, Filip1:chr9:79815342-79815560:-1	Filip1	NA	NA	FALSE	FALSE	0.73594	NA	FALSE
858	0.0483562	NA	0.421769	0.416667	0.00510204	TRUE	#NAME?	1 vs 2	0.235622	5 vs 7	-0.173469	-0.409091	Fbxl22:chr9:66508532-66508756:-1, Fbxl22:chr9:66508574-66508903:-1, Fbxl22:chr9:66508774-66509014:-1, Fbxl22:chr9:66509939-66510139:-1, Fbxl22:chr9:66510914-66511347:-1, Fbxl22:chr9:66511368-66511557:-1, Fbxl22:chr9:66511596-66511917:-1	Fbxl22	NA	NA	FALSE	FALSE	0.0483562	NA	FALSE
859	5.06698e-80	3.76545e-69	0.461529	0.343862	0.117667	FALSE	0.491943	2 vs 1	0.235334	2 vs 1	-0.0769424	-0.312277	Hsbp1:chr8:119347963-119348209:1, Hsbp1:chr8:119348551-119348914:1	Hsbp1	4.96208e-78	3.85496e-67	TRUE	TRUE	3.76545e-69	3.9658e-67	TRUE
860	0.553607	NA	0.117647	0	0.117647	TRUE	Inf	2 vs 1	0.235294	2 vs 1	-0.764706	-1	Apoa2:chr1:171225986-171226357:1, Apoa2:chr1:171228681-171229581:1	Apoa2	NA	NA	FALSE	FALSE	0.553607	NA	FALSE
861	0.936266	NA	0.117647	0	0.117647	TRUE	Inf	1 vs 4	0.235294	1 vs 4	-0.764706	-1	Artn:chr4:117925261-117925433:-1, Artn:chr4:117925355-117925526:-1, Artn:chr4:117925604-117925761:-1, Artn:chr4:117926189-117926487:-1	Artn	NA	NA	FALSE	FALSE	0.936266	NA	FALSE
862	0.522003	NA	0.117647	0	0.117647	TRUE	Inf	2 vs 1	0.235294	2 vs 1	-0.764706	-1	Eng:chr2:32681713-32682145:1, Eng:chr2:32682263-32682663:1	Eng	NA	NA	FALSE	FALSE	0.522003	NA	FALSE
863	0.988555	NA	0.4375	0.340074	0.0974265	TRUE	#NAME?	2 vs 1	0.235294	9 vs 2	0.25	0.0147059	Herc6:chr6:57662736-57663017:1, Herc6:chr6:57662895-57663104:1, Herc6:chr6:57663061-57663440:1, Herc6:chr6:57663493-57663611:1, Herc6:chr6:57663653-57664060:1, Herc6:chr6:57664194-57664587:1, Herc6:chr6:57664585-57664742:1, Herc6:chr6:57664979-57665136:1, Herc6:chr6:57665235-57665603:1	Herc6	NA	NA	FALSE	FALSE	0.988555	NA	FALSE
864	1	NA	0.117647	0	0.117647	TRUE	Inf	1 vs 2	0.235294	1 vs 2	-0.764706	-1	Klrg1:chr6:122270591-122270665:-1, Klrg1:chr6:122270685-122270905:-1	Klrg1	NA	NA	FALSE	FALSE	1	NA	FALSE
865	4.84545e-09	5.71216e-10	0.516451	0.395971	0.120481	FALSE	0.550849	4 vs 1	0.235077	4 vs 1	0.0361757	-0.198901	Ube2j1:chr4:33049675-33049994:1, Ube2j1:chr4:33049609-33050182:1, Ube2j1:chr4:33049959-33050817:1, Ube2j1:chr4:33051966-33052367:1	Ube2j1	4.75348e-08	6.41701e-09	TRUE	TRUE	4.84545e-09	5.09365e-08	TRUE
866	0.303415	0.397449	0.692593	0.610335	0.0822574	TRUE	2.44235	4 vs 3	0.234947	7 vs 3	0.444444	0.209497	Samd4:chr14:47101834-47102175:1, Samd4:chr14:47102502-47103373:1, Samd4:chr14:47102828-47103083:1, Samd4:chr14:47103135-47103364:1, Samd4:chr14:47103667-47104028:1, Samd4:chr14:47103797-47104329:1, Samd4:chr14:47105431-47105820:1	Samd4	NA	NA	FALSE	FALSE	0.397449	NA	FALSE
867	0.525607	NA	0.5	0.420455	0.0795455	TRUE	1.06471	3 vs 2	0.234848	3 vs 2	-0.333333	-0.568182	Col27a1:chr4:63333277-63333696:1, Col27a1:chr4:63333816-63334097:1, Col27a1:chr4:63334471-63334608:1	Col27a1	NA	NA	FALSE	FALSE	0.525607	NA	FALSE
868	4.70015e-13	2.7801e-12	0.592593	0.491723	0.10087	FALSE	1.74006	3 vs 6	0.234493	2 vs 6	0.0950081	-0.139485	Soat1:chr1:156424525-156424913:-1, Soat1:chr1:156427495-156427821:-1, Soat1:chr1:156427224-156428172:-1, Soat1:chr1:156428311-156429117:-1, Soat1:chr1:156428991-156429503:-1, Soat1:chr1:156429731-156430159:-1, Soat1:chr1:156430352-156430598:-1, Soat1:chr1:156430624-156430963:-1	Soat1	6.35261e-12	3.8093e-11	TRUE	TRUE	2.7801e-12	3.88935e-11	TRUE
869	7.96975e-12	3.8906e-10	0.608019	0.490835	0.117184	FALSE	0.475657	1 vs 2	0.234368	1 vs 2	0.216038	-0.0183299	Neo1:chr9:58874737-58875234:-1, Neo1:chr9:58876532-58876938:-1	Neo1	9.58775e-11	4.45367e-09	TRUE	TRUE	3.8906e-10	4.53389e-09	TRUE
870	0.00463673	0.00981551	0.818509	0.782689	0.0358198	FALSE	-1.54045	2 vs 3	0.234367	1 vs 2	0.239892	0.00552486	Rps6ka5:chr12:100548425-100548793:-1, Rps6ka5:chr12:100549723-100550285:-1, Rps6ka5:chr12:100549548-100550508:-1, Rps6ka5:chr12:100551018-100551391:-1	Rps6ka5	0.0163393	0.0330186	TRUE	TRUE	0.00981551	0.0345897	TRUE
871	0.0153987	0.0679764	0.835866	0.71875	0.117116	FALSE	0.689517	2 vs 1	0.234233	2 vs 1	0.671733	0.4375	Kit:chr5:75655064-75655414:1, Kit:chr5:75656433-75656637:1	Kit	0.0457211	0.16227	TRUE	FALSE	0.0679764	0.172632	FALSE
872	0.00314907	0.00212926	0.257218	0.196602	0.0606159	FALSE	0.807507	2 vs 1	0.234093	2 vs 1	-0.372703	-0.606796	Pop1:chr15:34530291-34530626:1, Pop1:chr15:34531483-34531772:1, Pop1:chr15:34531858-34532112:1	Pop1	0.0116334	0.00876584	TRUE	TRUE	0.00314907	0.0127934	TRUE
873	0.24284	NA	0.940476	0.832787	0.107689	TRUE	Inf	1 vs 4	0.233841	1 vs 4	0.892857	0.659016	Plekha7:chr7:116123485-116123910:-1, Plekha7:chr7:116123779-116124069:-1, Plekha7:chr7:116124160-116124474:-1, Plekha7:chr7:116133844-116134103:-1	Plekha7	NA	NA	FALSE	FALSE	0.24284	NA	FALSE
874	0.369346	NA	0.862338	0.763636	0.0987013	TRUE	Inf	2 vs 1	0.233766	5 vs 3	0.0519481	-0.181818	1110002E22Rik:chr3:138076968-138077391:1, 1110002E22Rik:chr3:138077377-138077605:1, 1110002E22Rik:chr3:138077773-138078487:1, 1110002E22Rik:chr3:138079840-138080595:1, 1110002E22Rik:chr3:138080756-138080940:1, 1110002E22Rik:chr3:138081145-138081481:1	1110002E22Rik	NA	NA	FALSE	FALSE	0.369346	NA	FALSE
875	4.40027e-08	5.59203e-07	0.545964	0.472678	0.0732868	FALSE	0.871284	2 vs 3	0.233565	1 vs 3	-0.237747	-0.471311	Crbn:chr6:106778245-106778631:-1, Crbn:chr6:106778829-106779251:-1, Crbn:chr6:106780195-106780552:-1, Crbn:chr6:106779989-106781078:-1	Crbn	3.98093e-07	4.6897e-06	TRUE	TRUE	5.59203e-07	4.83199e-06	TRUE
876	0.0319066	NA	0.133333	0.0166667	0.116667	TRUE	2.20574	1 vs 2	0.233333	1 vs 2	-0.733333	-0.966667	Uap1l1:chr2:25358362-25358518:-1, Uap1l1:chr2:25361495-25361862:-1	Uap1l1	NA	NA	FALSE	FALSE	0.0319066	NA	FALSE
877	1	NA	0.916667	0.8	0.116667	TRUE	1.0116	1 vs 2	0.233333	1 vs 2	0.833333	0.6	Gm128:chr3:95236958-95237290:-1, Gm128:chr3:95237220-95237382:-1	Gm128	NA	NA	FALSE	FALSE	1	NA	FALSE
878	1.58788e-107	1.80646e-73	0.383498	0.266903	0.116595	FALSE	0.535666	1 vs 2	0.23319	1 vs 2	-0.233004	-0.466194	Srsf7:chr17:80200067-80200452:-1, Srsf7:chr17:80201314-80201654:-1	Srsf7	2.8592e-105	2.0855e-71	TRUE	TRUE	1.80646e-73	2.10076e-71	TRUE
879	1.34079e-23	2.17982e-19	0.557203	0.490749	0.0664533	FALSE	1.07815	3 vs 2	0.233102	3 vs 2	0.422742	0.189639	Ubfd1:chr7:122078468-122078827:1, Ubfd1:chr7:122078690-122079193:1, Ubfd1:chr7:122081799-122082228:1	Ubfd1	3.11846e-22	4.58438e-18	TRUE	TRUE	2.17982e-19	4.6799e-18	TRUE
880	0.114331	NA	0.964912	0.848485	0.116427	TRUE	1.59142	2 vs 1	0.232855	2 vs 1	0.929825	0.69697	Parp16:chr9:65238104-65238413:1, Parp16:chr9:65238842-65239205:1	Parp16	NA	NA	FALSE	FALSE	0.114331	NA	FALSE
881	1.0269e-36	4.32685e-34	0.59655	0.516376	0.0801738	FALSE	1.6272	5 vs 1	0.232338	5 vs 4	0.00759952	-0.224739	Itsn1:chr16:91829521-91830121:1, Itsn1:chr16:91870201-91870573:1, Itsn1:chr16:91870964-91871328:1, Itsn1:chr16:91871259-91871705:1, Itsn1:chr16:91911977-91912307:1, Itsn1:chr16:91920191-91920597:1	Itsn1	3.87308e-35	1.61914e-32	TRUE	TRUE	4.32685e-34	1.66569e-32	TRUE
882	0.595531	NA	1	0.922164	0.0778364	TRUE	Inf	3 vs 1	0.23219	3 vs 2	1	0.76781	Pdlim3:chr8:45918962-45919183:1, Pdlim3:chr8:45919107-45919297:1, Pdlim3:chr8:45919108-45919584:1	Pdlim3	NA	NA	FALSE	FALSE	0.595531	NA	FALSE
883	5.45694e-36	3.10382e-30	0.601205	0.524833	0.0763724	FALSE	0.882379	5 vs 2	0.23195	4 vs 2	0.331281	0.0993309	Zfp207:chr11:80393573-80393931:1, Zfp207:chr11:80395352-80395787:1, Zfp207:chr11:80404384-80405149:1, Zfp207:chr11:80405511-80405878:1, Zfp207:chr11:80408178-80408559:1	Zfp207	1.97796e-34	1.00246e-28	TRUE	TRUE	3.10382e-30	1.03746e-28	TRUE
884	0.331488	NA	1	0.884328	0.115672	TRUE	Inf	2 vs 1	0.231343	2 vs 1	1	0.768657	Igsf11:chr16:39024919-39025419:1, Igsf11:chr16:39026754-39027159:1	Igsf11	NA	NA	FALSE	FALSE	0.331488	NA	FALSE
885	0.725622	NA	0.769231	0.75	0.0192308	TRUE	1.38629	2 vs 3	0.230769	2 vs 3	0.230769	0	Rph3al:chr11:75831037-75831322:-1, Rph3al:chr11:75831632-75831790:-1, Rph3al:chr11:75899806-75900051:-1	Rph3al	NA	NA	FALSE	FALSE	0.725622	NA	FALSE
886	4.66643e-14	5.64796e-13	0.458316	0.342949	0.115367	FALSE	0.719899	3 vs 1	0.230734	3 vs 1	-0.0833688	-0.314103	Sike1:chr3:103001818-103002224:1, Sike1:chr3:103003157-103003441:1, Sike1:chr3:103008055-103008491:1	Sike1	6.74819e-13	8.08597e-12	TRUE	TRUE	5.64796e-13	8.25312e-12	TRUE
887	0.477285	NA	0.789474	0.674419	0.115055	TRUE	0.593517	2 vs 1	0.23011	2 vs 1	0.578947	0.348837	Nid1:chr13:13510105-13510437:1, Nid1:chr13:13511868-13512289:1	Nid1	NA	NA	FALSE	FALSE	0.477285	NA	FALSE
888	0.156388	NA	0.91791	0.80303	0.11488	TRUE	1.50408	2 vs 1	0.22976	3 vs 1	0.835821	0.606061	St18:chr1:6858697-6858989:1, St18:chr1:6859128-6859692:1, St18:chr1:6860550-6860940:1	St18	NA	NA	FALSE	FALSE	0.156388	NA	FALSE
889	4.65808e-18	3.36161e-19	0.203675	0.117292	0.0863827	FALSE	0.99311	2 vs 1	0.229749	2 vs 1	-0.52963	-0.759379	Macrod2:chr2:140420121-140420482:1, Macrod2:chr2:142384295-142384427:1, Macrod2:chr2:142389781-142389946:1, Macrod2:chr2:142392581-142392966:1	Macrod2	8.54492e-17	6.98855e-18	TRUE	TRUE	4.65808e-18	9.45505e-17	TRUE
890	4.38082e-24	2.68219e-23	0.705081	0.578577	0.126504	FALSE	1.46621	4 vs 1	0.229733	7 vs 1	0.381098	0.151365	Fgfr1op2:chr6:146592573-146592780:1, Fgfr1op2:chr6:146597406-146597707:1, Fgfr1op2:chr6:146597198-146598066:1, Fgfr1op2:chr6:146597724-146597938:1, Fgfr1op2:chr6:146598113-146598378:1, Fgfr1op2:chr6:146598558-146598881:1, Fgfr1op2:chr6:146598784-146599198:1	Fgfr1op2	1.04058e-22	6.70672e-22	TRUE	TRUE	2.68219e-23	6.80545e-22	TRUE
891	0.00373543	0.00855433	0.484337	0.369565	0.114772	FALSE	0.471411	2 vs 1	0.229544	2 vs 1	-0.0313253	-0.26087	Eef1akmt4:chr16:20618537-20618769:1, Eef1akmt4:chr16:20618411-20618993:1	Eef1akmt4	0.0135222	0.0295454	TRUE	TRUE	0.00855433	0.0308066	TRUE
892	1.45877e-09	1.10196e-08	0.695351	0.571869	0.123482	FALSE	0.714039	4 vs 1	0.229307	4 vs 1	0.425074	0.195767	Ddx46:chr13:55678725-55679127:1, Ddx46:chr13:55678835-55679378:1, Ddx46:chr13:55679717-55680168:1, Ddx46:chr13:55680862-55681280:1	Ddx46	1.4941e-08	1.10932e-07	TRUE	TRUE	1.10196e-08	1.13281e-07	TRUE
893	8.34899e-05	0.000152853	0.211663	0.0970464	0.114617	FALSE	0.915552	1 vs 2	0.229233	1 vs 2	-0.576674	-0.805907	Rita1:chr5:120593826-120594190:-1, Rita1:chr5:120609140-120609371:-1	Rita1	0.000446827	0.000828554	TRUE	TRUE	0.000152853	0.000855796	TRUE
894	4.38756e-12	4.14366e-11	0.600768	0.502083	0.098685	FALSE	0.877762	3 vs 2	0.229048	3 vs 2	0.433215	0.204167	Sec23ip:chr7:128783257-128783978:1, Sec23ip:chr7:128783492-128783719:1, Sec23ip:chr7:128784424-128784836:1	Sec23ip	5.45465e-11	5.17951e-10	TRUE	TRUE	4.14366e-11	5.26787e-10	TRUE
895	0.000828201	0.00295857	0.503442	0.376736	0.126706	FALSE	1.20649	5 vs 2	0.228987	5 vs 1	0.020654	-0.208333	Adam23:chr1:63592512-63592965:1, Adam23:chr1:63593051-63593523:1, Adam23:chr1:63593596-63593930:1, Adam23:chr1:63593826-63594015:1, Adam23:chr1:63595800-63596016:1	Adam23	0.00356165	0.0116756	TRUE	TRUE	0.00295857	0.0120898	TRUE
896	0.0560364	0.0450764	0.602644	0.492063	0.110581	FALSE	0.620876	1 vs 4	0.228817	1 vs 4	0.212944	-0.015873	Slc66a1:chr4:139294028-139294386:-1, Slc66a1:chr4:139294425-139295512:-1, Slc66a1:chr4:139294891-139295182:-1, Slc66a1:chr4:139298527-139298891:-1	Slc66a1	0.131482	0.117628	FALSE	FALSE	0.0560364	0.14881	FALSE
897	0.629068	NA	0.583333	0.470588	0.112745	TRUE	Inf	1 vs 2	0.228758	1 vs 4	0.111111	-0.117647	Cntnap3:chr13:64736080-64736581:-1, Cntnap3:chr13:64735897-64736909:-1, Cntnap3:chr13:64736756-64737172:-1, Cntnap3:chr13:64737623-64738288:-1, Cntnap3:chr13:64738064-64738397:-1	Cntnap3	NA	NA	FALSE	FALSE	0.629068	NA	FALSE
898	0.146893	0.226505	0.335616	0.301235	0.0343819	TRUE	2.30259	6 vs 5	0.228649	3 vs 2	0.315068	0.0864198	Stard5:chr7:83640583-83641211:1, Stard5:chr7:83640789-83641071:1, Stard5:chr7:83641934-83642325:1, Stard5:chr7:83642425-83642831:1, Stard5:chr7:83650818-83650994:1, Stard5:chr7:83650742-83651384:1	Stard5	NA	NA	FALSE	FALSE	0.226505	NA	FALSE
899	0.610729	0.783783	0.5209	0.5625	-0.0415997	TRUE	-1.14862	4 vs 5	0.228564	2 vs 3	0.311897	0.0833333	Faim2:chr15:99497082-99497329:-1, Faim2:chr15:99498763-99498984:-1, Faim2:chr15:99499418-99500180:-1, Faim2:chr15:99499849-99500305:-1, Faim2:chr15:99500092-99500340:-1	Faim2	NA	NA	FALSE	FALSE	0.783783	NA	FALSE
900	0.623523	NA	0.525	0.445161	0.0798387	TRUE	Inf	1 vs 4	0.228495	3 vs 4	0.583333	0.354839	Abca8b:chr11:109932310-109932487:-1, Abca8b:chr11:109932517-109932910:-1, Abca8b:chr11:109932565-109932950:-1, Abca8b:chr11:109932816-109933072:-1, Abca8b:chr11:109933031-109933253:-1, Abca8b:chr11:109934386-109934581:-1	Abca8b	NA	NA	FALSE	FALSE	0.623523	NA	FALSE
901	0.000848984	0.00373977	0.664414	0.550325	0.11409	FALSE	1.26251	2 vs 1	0.228179	3 vs 1	0.328829	0.100649	Lef1:chr3:131222991-131223272:1, Lef1:chr3:131223172-131223887:1, Lef1:chr3:131223936-131224357:1	Lef1	0.00363144	0.0144633	TRUE	TRUE	0.00373977	0.0149323	TRUE
902	4.47009e-13	1.6058e-11	0.787717	0.674157	0.113559	FALSE	0.584167	2 vs 1	0.227118	2 vs 1	0.575433	0.348315	Usp47:chr7:112110082-112110491:1, Usp47:chr7:112110998-112111392:1	Usp47	6.08586e-12	2.05983e-10	TRUE	TRUE	1.6058e-11	2.10413e-10	TRUE
903	0.0237033	0.0229101	0.50467	0.489975	0.0146949	FALSE	0.946962	1 vs 4	0.22685	3 vs 4	-0.194203	-0.421053	Paqr3:chr5:97081873-97082178:-1, Paqr3:chr5:97081959-97082219:-1, Paqr3:chr5:97082125-97082627:-1, Paqr3:chr5:97086962-97087383:-1, Paqr3:chr5:97095833-97096112:-1, Paqr3:chr5:97102015-97102350:-1, Paqr3:chr5:97103120-97103698:-1	Paqr3	0.0655062	0.0677808	FALSE	FALSE	0.0237033	0.0733435	FALSE
904	0.20014	NA	0.256267	0.142857	0.11341	TRUE	0.726299	2 vs 1	0.226821	2 vs 1	-0.487465	-0.714286	Pcsk2:chr2:143813659-143814000:1, Pcsk2:chr2:143815915-143816280:1	Pcsk2	NA	NA	FALSE	FALSE	0.20014	NA	FALSE
905	0.53552	0.462027	0.713333	0.6	0.113333	TRUE	0.506164	1 vs 2	0.226667	1 vs 2	0.426667	0.2	Trpc7:chr13:56773098-56773458:-1, Trpc7:chr13:56773296-56773622:-1	Trpc7	NA	NA	FALSE	FALSE	0.53552	NA	FALSE
906	0.00163818	0.00641434	0.428074	0.314741	0.113333	FALSE	0.488334	1 vs 2	0.226666	1 vs 2	-0.143852	-0.370518	Asap1:chr15:64086841-64087203:-1, Asap1:chr15:64088555-64088892:-1	Asap1	0.00657865	0.0229428	TRUE	TRUE	0.00641434	0.0238699	TRUE
907	2.31786e-05	0.000121633	0.446691	0.333578	0.113113	FALSE	0.867578	1 vs 3	0.226227	1 vs 3	-0.106618	-0.332845	Tpp1:chr7:105744811-105745179:-1, Tpp1:chr7:105745831-105746501:-1, Tpp1:chr7:105746153-105746409:-1	Tpp1	0.000138082	0.000674137	TRUE	TRUE	0.000121633	0.000694938	TRUE
908	0.00132387	0.00145624	0.295455	0.183432	0.112023	FALSE	1.99243	4 vs 5	0.226197	2 vs 9	-0.395105	-0.621302	Trdmt1:chr2:13507731-13507913:-1, Trdmt1:chr2:13507752-13508170:-1, Trdmt1:chr2:13509098-13509302:-1, Trdmt1:chr2:13509489-13509913:-1, Trdmt1:chr2:13510053-13510468:-1, Trdmt1:chr2:13510206-13510520:-1, Trdmt1:chr2:13510598-13510919:-1, Trdmt1:chr2:13510809-13511065:-1, Trdmt1:chr2:13511071-13511518:-1	Trdmt1	0.00545779	0.00627106	TRUE	TRUE	0.00145624	0.00651339	TRUE
909	6.23124e-07	1.43579e-06	0.306048	0.193018	0.11303	FALSE	0.611856	1 vs 2	0.22606	1 vs 2	-0.387903	-0.613963	Csf2ra:chr19:61223953-61224727:-1, Csf2ra:chr19:61224400-61224751:-1	Csf2ra	4.85115e-06	1.13235e-05	TRUE	TRUE	1.43579e-06	1.1666e-05	TRUE
910	0.189099	0.214923	0.703593	0.629283	0.0743093	FALSE	0.525354	2 vs 3	0.226006	1 vs 3	0.188623	-0.0373832	Hps3:chr3:19995945-19996344:-1, Hps3:chr3:19996315-19996564:-1, Hps3:chr3:19996200-19996487:-1, Hps3:chr3:19996592-19997109:-1	Hps3	0.324686	0.379366	FALSE	FALSE	0.214923	0.39766	FALSE
911	9.19672e-08	3.07687e-07	0.759403	0.646417	0.112986	FALSE	0.546083	2 vs 1	0.225972	2 vs 1	0.518807	0.292835	Crkl:chr16:17486892-17487316:1, Crkl:chr16:17487035-17487455:1	Crkl	7.98384e-07	2.66694e-06	TRUE	TRUE	3.07687e-07	2.73053e-06	TRUE
912	0.0230129	0.0488328	0.75	0.637019	0.112981	FALSE	0.590269	1 vs 3	0.225962	1 vs 3	0.5	0.274038	Pomt2:chr12:87106860-87107227:-1, Pomt2:chr12:87108032-87108343:-1, Pomt2:chr12:87108846-87109168:-1	Pomt2	0.0639179	0.125579	FALSE	FALSE	0.0488328	0.133358	FALSE
913	0.0565546	NA	0.351266	0.320946	0.0303199	TRUE	#NAME?	2 vs 1	0.225539	3 vs 1	-0.0379747	-0.263514	Rest:chr5:77283002-77283395:1, Rest:chr5:77284290-77285109:1, Rest:chr5:77284740-77285081:1, Rest:chr5:77284967-77285624:1, Rest:chr5:77285905-77286098:1	Rest	NA	NA	FALSE	FALSE	0.0565546	NA	FALSE
914	0.00504198	0.0103098	0.785807	0.679134	0.106673	FALSE	-1.00145	3 vs 2	0.225096	5 vs 1	0.579427	0.354331	Pcdh7:chr5:57729009-57729588:1, Pcdh7:chr5:57731012-57731435:1, Pcdh7:chr5:58129204-58129900:1, Pcdh7:chr5:58129657-58130108:1, Pcdh7:chr5:58132848-58133254:1	Pcdh7	0.0175573	0.0343831	TRUE	TRUE	0.0103098	0.0360586	TRUE
915	3.09806e-10	7.8544e-09	0.378268	0.34331	0.0349581	FALSE	1.67412	3 vs 2	0.225076	4 vs 2	-0.32598	-0.551056	Terf1:chr1:15842702-15843739:1, Terf1:chr1:15843077-15843418:1, Terf1:chr1:15844740-15845511:1, Terf1:chr1:15845026-15845430:1	Terf1	3.31291e-09	7.95111e-08	TRUE	TRUE	7.8544e-09	8.11912e-08	TRUE
916	0.00164173	NA	0.96124	0.848936	0.112304	FALSE	2.20725	1 vs 3	0.224608	1 vs 3	0.922481	0.697872	B4galt1:chr4:40804606-40804950:-1, B4galt1:chr4:40806326-40806593:-1, B4galt1:chr4:40806234-40806918:-1	B4galt1	0.00658817	NA	TRUE	NA	0.00164173	0.00722724	TRUE
917	0.309802	NA	0.533333	0.474359	0.0589744	TRUE	0.85349	2 vs 3	0.224359	2 vs 3	0.583333	0.358974	Kazn:chr4:142139637-142139743:-1, Kazn:chr4:142140810-142141155:-1, Kazn:chr4:142140997-142141770:-1	Kazn	NA	NA	FALSE	FALSE	0.309802	NA	FALSE
918	0.281532	0.277914	0.716792	0.706349	0.0104428	TRUE	#NAME?	2 vs 1	0.224311	4 vs 3	-0.466165	-0.690476	Dnaja4:chr9:54714430-54714700:1, Dnaja4:chr9:54714654-54714800:1, Dnaja4:chr9:54715050-54715363:1, Dnaja4:chr9:54715811-54715993:1	Dnaja4	NA	NA	FALSE	FALSE	0.281532	NA	FALSE
919	0.02453	NA	0.825815	0.766667	0.0591479	TRUE	1.75333	2 vs 3	0.22381	2 vs 3	0.190476	-0.0333333	Arhgap28:chr17:67842713-67843067:-1, Arhgap28:chr17:67844360-67844708:-1, Arhgap28:chr17:67845124-67845429:-1	Arhgap28	NA	NA	FALSE	FALSE	0.02453	NA	FALSE
920	0.89963	0.825298	0.275336	0.2	0.0753363	TRUE	Inf	2 vs 1	0.223808	4 vs 1	-0.412556	-0.636364	Pcdhb14:chr18:37450087-37450403:1, Pcdhb14:chr18:37449917-37450082:1, Pcdhb14:chr18:37450297-37450941:1, Pcdhb14:chr18:37450454-37450756:1, Pcdhb14:chr18:37451010-37451162:1, Pcdhb14:chr18:37452828-37453309:1	Pcdhb14	NA	NA	FALSE	FALSE	0.89963	NA	FALSE
921	0.260228	0.369999	0.481982	0.423077	0.0589051	TRUE	Inf	3 vs 1	0.223493	7 vs 4	0.108108	-0.115385	Cyb5rl:chr4:107084434-107084778:1, Cyb5rl:chr4:107084794-107085108:1, Cyb5rl:chr4:107085286-107085494:1, Cyb5rl:chr4:107085571-107085819:1, Cyb5rl:chr4:107085460-107085779:1, Cyb5rl:chr4:107087250-107087558:1, Cyb5rl:chr4:107087642-107087962:1	Cyb5rl	NA	NA	FALSE	FALSE	0.369999	NA	FALSE
922	1.13433e-12	1.46785e-12	0.446628	0.438923	0.00770478	FALSE	1.1026	8 vs 4	0.223355	5 vs 4	0.128117	-0.0952381	Aebp2:chr6:140651365-140651681:1, Aebp2:chr6:140650954-140652128:1, Aebp2:chr6:140651976-140652360:1, Aebp2:chr6:140652390-140652898:1, Aebp2:chr6:140653338-140653976:1, Aebp2:chr6:140654218-140654839:1, Aebp2:chr6:140654926-140655284:1, Aebp2:chr6:140655063-140655509:1	Aebp2	1.49918e-11	2.05272e-11	TRUE	TRUE	1.46785e-12	2.08487e-11	TRUE
923	0.531535	0.551476	0.63754	0.630682	0.00685863	TRUE	#NAME?	1 vs 3	0.223154	1 vs 2	0.268608	0.0454545	Thsd7a:chr6:12311608-12311963:-1, Thsd7a:chr6:12314240-12314718:-1, Thsd7a:chr6:12314594-12315088:-1, Thsd7a:chr6:12314715-12315041:-1, Thsd7a:chr6:12314977-12315462:-1, Thsd7a:chr6:12315795-12316657:-1, Thsd7a:chr6:12316235-12316513:-1, Thsd7a:chr6:12317168-12317359:-1, Thsd7a:chr6:12317027-12317585:-1	Thsd7a	NA	NA	FALSE	FALSE	0.551476	NA	FALSE
924	1.21198e-16	1.64725e-16	0.353473	0.257514	0.0959587	FALSE	0.931724	4 vs 1	0.223084	7 vs 1	-0.175092	-0.398176	Nrcam:chr12:44598453-44598840:1, Nrcam:chr12:44599257-44599687:1, Nrcam:chr12:44599593-44600112:1, Nrcam:chr12:44599801-44600184:1, Nrcam:chr12:44600096-44600965:1, Nrcam:chr12:44602251-44602571:1, Nrcam:chr12:44604793-44605211:1	Nrcam	2.03161e-15	2.9596e-15	TRUE	TRUE	1.64725e-16	3.00489e-15	TRUE
925	5.0398e-15	2.77546e-14	0.606086	0.494697	0.111389	FALSE	0.533076	1 vs 3	0.222778	1 vs 3	0.212173	-0.0106051	Ubqln1:chr13:58176238-58176460:-1, Ubqln1:chr13:58177178-58178043:-1, Ubqln1:chr13:58177548-58177828:-1	Ubqln1	7.68638e-14	4.39056e-13	TRUE	TRUE	2.77546e-14	4.49061e-13	TRUE
926	6.97395e-05	0.000103535	0.472875	0.437831	0.0350445	FALSE	1.77406	3 vs 1	0.222398	5 vs 2	0.0696203	-0.152778	Vti1a:chr19:55576663-55576988:1, Vti1a:chr19:55623810-55623892:1, Vti1a:chr19:55624987-55625889:1, Vti1a:chr19:55625368-55625776:1, Vti1a:chr19:55626139-55626536:1, Vti1a:chr19:55626012-55626938:1, Vti1a:chr19:55626911-55627363:1, Vti1a:chr19:55627346-55627768:1	Vti1a	0.000378315	0.000578561	TRUE	TRUE	0.000103535	0.000597657	TRUE
927	0.881546	0.832675	0.333333	0.222222	0.111111	TRUE	0.559616	1 vs 2	0.222222	1 vs 2	-0.333333	-0.555556	Spaca1:chr4:34024962-34025190:-1, Spaca1:chr4:34028343-34028644:-1	Spaca1	NA	NA	FALSE	FALSE	0.881546	NA	FALSE
928	1	NA	0.111111	0	0.111111	TRUE	Inf	2 vs 1	0.222222	2 vs 1	-0.777778	-1	Thegl:chr5:77047352-77047707:1, Thegl:chr5:77061736-77061893:1	Thegl	NA	NA	FALSE	FALSE	1	NA	FALSE
929	0.956817	NA	1	0.888889	0.111111	TRUE	Inf	2 vs 1	0.222222	2 vs 1	1	0.777778	Egr2:chr10:67541396-67541589:1, Egr2:chr10:67541816-67542172:1	Egr2	NA	NA	FALSE	FALSE	0.956817	NA	FALSE
930	7.72017e-17	1.53058e-15	0.703125	0.592032	0.111093	FALSE	0.545226	3 vs 1	0.222186	3 vs 1	0.40625	0.184064	Parp1:chr1:180600664-180600947:1, Parp1:chr1:180600526-180601239:1, Parp1:chr1:180600882-180601275:1	Parp1	1.30985e-15	2.57917e-14	TRUE	TRUE	1.53058e-15	2.63694e-14	TRUE
931	2.31575e-27	2.1586e-26	0.467524	0.405108	0.062416	FALSE	0.819074	4 vs 2	0.22211	4 vs 2	-0.476261	-0.698371	Eif4e2:chr1:87226251-87226622:1, Eif4e2:chr1:87227718-87228035:1, Eif4e2:chr1:87237999-87238439:1, Eif4e2:chr1:87239847-87240259:1	Eif4e2	6.21466e-26	6.23008e-25	TRUE	TRUE	2.1586e-26	6.30853e-25	TRUE
932	0.114506	0.135482	0.780488	0.669473	0.111015	TRUE	1.1335	2 vs 3	0.222031	1 vs 3	0.560976	0.338945	S1pr1:chr3:115710400-115710793:-1, S1pr1:chr3:115710419-115710981:-1, S1pr1:chr3:115711022-115711394:-1	S1pr1	NA	NA	FALSE	FALSE	0.135482	NA	FALSE
933	2.27874e-32	7.40301e-26	0.884201	0.77319	0.11101	FALSE	0.806411	1 vs 2	0.222021	1 vs 2	0.768401	0.54638	Hmgcr:chr13:96648938-96649338:-1, Hmgcr:chr13:96649234-96649774:-1	Hmgcr	7.52659e-31	2.05994e-24	TRUE	TRUE	7.40301e-26	2.08705e-24	TRUE
934	0.0284918	0.0285327	0.676471	0.565574	0.110897	FALSE	0.473784	1 vs 2	0.221794	1 vs 2	0.352941	0.131148	Zfp40:chr17:23173869-23174260:-1, Zfp40:chr17:23174455-23174916:-1	Zfp40	0.0761693	0.0814835	FALSE	FALSE	0.0285327	0.0858134	FALSE
935	0.314562	0.496693	0.818291	0.733871	0.0844198	TRUE	1.4876	3 vs 2	0.221529	5 vs 2	0.608626	0.387097	Usp29:chr7:6963256-6964019:1, Usp29:chr7:6964254-6964511:1, Usp29:chr7:6964072-6964845:1, Usp29:chr7:6965964-6966465:1, Usp29:chr7:6966824-6967237:1	Usp29	NA	NA	FALSE	FALSE	0.496693	NA	FALSE
936	8.48866e-09	1.26843e-08	0.718852	0.645062	0.0737903	FALSE	0.668291	1 vs 3	0.221417	1 vs 2	0.0349977	-0.18642	Mindy3:chr2:12347259-12347649:-1, Mindy3:chr2:12347563-12347912:-1, Mindy3:chr2:12347830-12348282:-1	Mindy3	8.14153e-08	1.26285e-07	TRUE	TRUE	1.26843e-08	1.2944e-07	TRUE
937	0.309772	0.357446	0.323529	0.254945	0.0685844	TRUE	-0.900787	5 vs 4	0.221138	4 vs 1	-0.229412	-0.450549	Plxdc2:chr2:16751301-16751618:1, Plxdc2:chr2:16754802-16755165:1, Plxdc2:chr2:16755428-16755907:1, Plxdc2:chr2:16757739-16758104:1, Plxdc2:chr2:16759075-16759875:1, Plxdc2:chr2:16760775-16761111:1	Plxdc2	NA	NA	FALSE	FALSE	0.357446	NA	FALSE
938	6.22025e-06	6.90549e-05	0.837507	0.727119	0.110388	FALSE	0.733615	1 vs 3	0.220777	1 vs 3	0.675014	0.454237	St8sia1:chr6:142821541-142821878:-1, St8sia1:chr6:142828431-142828637:-1, St8sia1:chr6:142828060-142828898:-1	St8sia1	4.13443e-05	0.000401169	TRUE	TRUE	6.90549e-05	0.000415371	TRUE
939	2.11954e-40	1.06897e-34	0.179771	0.0694078	0.110364	FALSE	1.07792	1 vs 2	0.220727	1 vs 2	-0.640457	-0.861184	Cyrib:chr15:63929093-63929487:-1, Cyrib:chr15:63930945-63931281:-1	Cyrib	8.76392e-39	4.02795e-33	TRUE	TRUE	1.06897e-34	4.14375e-33	TRUE
940	6.23359e-25	2.10279e-23	0.581294	0.546087	0.0352073	FALSE	0.560472	1 vs 2	0.220708	1 vs 2	-0.0711182	-0.291826	Ppp1r2:chr16:31253205-31253581:-1, Ppp1r2:chr16:31254049-31254420:-1, Ppp1r2:chr16:31258026-31258411:-1	Ppp1r2	1.51947e-23	5.30685e-22	TRUE	TRUE	2.10279e-23	5.3843e-22	TRUE
941	3.53898e-17	5.71588e-16	0.304991	0.227521	0.07747	FALSE	Inf	7 vs 1	0.220636	5 vs 1	-0.120015	-0.340651	Gmps:chr3:64016574-64016775:1, Gmps:chr3:64016918-64017141:1, Gmps:chr3:64018027-64018418:1, Gmps:chr3:64018346-64018995:1, Gmps:chr3:64019330-64019790:1, Gmps:chr3:64021119-64021576:1, Gmps:chr3:64021626-64021818:1, Gmps:chr3:64021748-64022303:1, Gmps:chr3:64022059-64022543:1, Gmps:chr3:64022230-64022579:1	Gmps	6.15408e-16	9.87718e-15	TRUE	TRUE	5.71588e-16	1.00968e-14	TRUE
942	0.000135137	0.00087609	0.480899	0.37069	0.110209	FALSE	0.452818	2 vs 1	0.220418	2 vs 1	-0.0382022	-0.258621	1600012H06Rik:chr17:14944622-14944963:1, 1600012H06Rik:chr17:14945551-14945936:1	1600012H06Rik	0.000692049	0.00399132	TRUE	TRUE	0.00087609	0.00412686	TRUE
943	0.000162594	6.84145e-05	0.518634	0.49345	0.0251838	FALSE	1.39475	3 vs 2	0.220348	3 vs 2	-0.31677	-0.537118	Tmem38b:chr4:53859885-53860808:1, Tmem38b:chr4:53860274-53860559:1, Tmem38b:chr4:53860432-53860698:1, Tmem38b:chr4:53861703-53861966:1	Tmem38b	0.000820615	0.000398301	TRUE	TRUE	0.000162594	0.000906693	TRUE
944	3.39651e-05	0.000202	0.683425	0.573304	0.110121	FALSE	0.504299	3 vs 1	0.220241	3 vs 1	0.366849	0.146608	Jak2:chr19:29311934-29312374:1, Jak2:chr19:29312175-29312839:1, Jak2:chr19:29312681-29313105:1	Jak2	0.000197082	0.00106207	TRUE	TRUE	0.000202	0.00109579	TRUE
945	9.25624e-05	0.000144634	0.47769	0.368071	0.109619	FALSE	0.451203	2 vs 1	0.219239	2 vs 1	-0.0446194	-0.263858	Rngtt:chr4:33500546-33500898:1, Rngtt:chr4:33502189-33502672:1	Rngtt	0.000491144	0.00078873	TRUE	TRUE	0.000144634	0.00081386	TRUE
946	0.753703	NA	0.209302	0.171053	0.0382497	TRUE	-1.94591	3 vs 4	0.219094	4 vs 5	-0.465116	-0.684211	Ccn6:chr10:39149795-39150013:-1, Ccn6:chr10:39149927-39150211:-1, Ccn6:chr10:39150201-39150438:-1, Ccn6:chr10:39150446-39150820:-1, Ccn6:chr10:39150742-39151310:-1	Ccn6	NA	NA	FALSE	FALSE	0.753703	NA	FALSE
947	0.824065	NA	0.3	0.190476	0.109524	TRUE	0.599621	2 vs 1	0.219048	2 vs 1	-0.4	-0.619048	Uba1y:chrY:843349-843616:1, Uba1y:chrY:843482-843731:1	Uba1y	NA	NA	FALSE	FALSE	0.824065	NA	FALSE
948	0.000380283	0.00120744	0.750102	0.76422	-0.0141179	FALSE	-0.656086	5 vs 1	0.218406	6 vs 5	-0.164622	-0.383028	Tsc22d2:chr3:58460401-58460773:1, Tsc22d2:chr3:58460405-58460964:1, Tsc22d2:chr3:58461092-58461288:1, Tsc22d2:chr3:58461214-58461465:1, Tsc22d2:chr3:58461295-58461772:1, Tsc22d2:chr3:58466347-58466787:1	Tsc22d2	0.00174424	0.00531783	TRUE	TRUE	0.00120744	0.00552453	TRUE
949	0.432968	NA	0.5	0.395062	0.104938	TRUE	1.00927	3 vs 1	0.218364	2 vs 1	0.4375	0.219136	Mtfr2:chr10:20360477-20361302:1, Mtfr2:chr10:20360955-20361265:1, Mtfr2:chr10:20361309-20361595:1	Mtfr2	NA	NA	FALSE	FALSE	0.432968	NA	FALSE
950	0.0236428	0.0779312	0.775	0.7125	0.0625	TRUE	Inf	1 vs 3	0.217857	2 vs 5	0.242857	0.025	Zbtb16:chr9:48651796-48652136:-1, Zbtb16:chr9:48652043-48652280:-1, Zbtb16:chr9:48652607-48653037:-1, Zbtb16:chr9:48654289-48654699:-1, Zbtb16:chr9:48656204-48656668:-1	Zbtb16	NA	NA	FALSE	FALSE	0.0779312	NA	FALSE
951	6.36377e-271	8.80328e-198	0.389353	0.280433	0.10892	FALSE	0.492284	2 vs 1	0.217841	2 vs 1	-0.221294	-0.439135	Eif1:chr11:100321214-100321465:1, Eif1:chr11:100321702-100322091:1	Eif1	3.94695e-268	4.34242e-195	TRUE	TRUE	8.80328e-198	4.46726e-195	TRUE
952	0.0661181	0.0651342	0.637079	0.651515	-0.0144357	FALSE	Inf	6 vs 1	0.217368	10 vs 9	0.0724409	-0.144928	Sh3bgrl2:chr9:83597637-83597805:1, Sh3bgrl2:chr9:83597791-83598124:1, Sh3bgrl2:chr9:83598432-83598853:1, Sh3bgrl2:chr9:83598601-83599062:1, Sh3bgrl2:chr9:83599070-83599304:1, Sh3bgrl2:chr9:83599225-83599588:1, Sh3bgrl2:chr9:83599397-83600063:1, Sh3bgrl2:chr9:83599784-83600040:1, Sh3bgrl2:chr9:83599938-83600322:1, Sh3bgrl2:chr9:83600951-83601362:1, Sh3bgrl2:chr9:83602784-83603225:1, Sh3bgrl2:chr9:…	Sh3bgrl2	0.149421	0.157776	FALSE	FALSE	0.0661181	0.169376	FALSE
953	5.05826e-16	1.31825e-15	0.916725	0.808047	0.108678	FALSE	0.96129	2 vs 1	0.217356	2 vs 1	0.83345	0.616094	Cbfb:chr8:105216861-105217509:1, Cbfb:chr8:105217590-105217989:1	Cbfb	8.11356e-15	2.23526e-14	TRUE	TRUE	1.31825e-15	2.28524e-14	TRUE
954	0.00572767	0.0250094	0.742382	0.633745	0.108637	FALSE	0.510071	2 vs 1	0.217275	2 vs 1	0.484765	0.26749	Lrch4:chr5:137640070-137640537:1, Lrch4:chr5:137640679-137641099:1	Lrch4	0.0196267	0.0733519	TRUE	FALSE	0.0250094	0.0769159	FALSE
955	0.702118	NA	0.508547	0.4	0.108547	TRUE	Inf	2 vs 1	0.217094	3 vs 1	0.017094	-0.2	Gng4:chr13:13825304-13825750:1, Gng4:chr13:13825780-13825895:1, Gng4:chr13:13827589-13827780:1	Gng4	NA	NA	FALSE	FALSE	0.702118	NA	FALSE
956	0.901249	NA	0.592593	0.558333	0.0342593	TRUE	#NAME?	1 vs 2	0.216667	1 vs 3	0.166667	-0.05	Pld6:chr11:59782708-59782944:-1, Pld6:chr11:59783916-59784042:-1, Pld6:chr11:59783928-59784176:-1, Pld6:chr11:59783970-59784315:-1, Pld6:chr11:59784119-59784401:-1, Pld6:chr11:59784265-59784375:-1, Pld6:chr11:59784315-59784422:-1	Pld6	NA	NA	FALSE	FALSE	0.901249	NA	FALSE
957	0.622744	NA	0.875	0.766667	0.108333	TRUE	0.756326	2 vs 1	0.216667	2 vs 1	0.75	0.533333	Efhd1:chr1:87310308-87310792:1, Efhd1:chr1:87310521-87310764:1	Efhd1	NA	NA	FALSE	FALSE	0.622744	NA	FALSE
958	0.271483	0.354432	0.852174	0.781818	0.0703557	TRUE	#NAME?	2 vs 1	0.216601	5 vs 2	0.634783	0.418182	Syde2:chr3:146020179-146020619:1, Syde2:chr3:146020473-146020865:1, Syde2:chr3:146020750-146021068:1, Syde2:chr3:146020919-146021405:1, Syde2:chr3:146021329-146021695:1	Syde2	NA	NA	FALSE	FALSE	0.354432	NA	FALSE
959	0.00430246	0.0080814	0.611625	0.562802	0.0488229	FALSE	0.687566	1 vs 2	0.216581	1 vs 2	-0.47424	-0.690821	Zfyve1:chr12:83546556-83546914:-1, Zfyve1:chr12:83546744-83547300:-1, Zfyve1:chr12:83547713-83547866:-1	Zfyve1	0.0153068	0.0281508	TRUE	TRUE	0.0080814	0.029375	TRUE
960	5.43378e-67	1.22358e-47	0.738428	0.630231	0.108197	FALSE	0.504605	1 vs 2	0.216393	1 vs 2	0.476856	0.260462	Snu13:chr15:82041363-82041681:-1, Snu13:chr15:82041979-82042349:-1	Snu13	4.33305e-65	7.4597e-46	TRUE	TRUE	1.22358e-47	7.5889e-46	TRUE
961	0.000254555	0.00183355	0.8226	0.729787	0.0928123	FALSE	0.806806	1 vs 3	0.216264	1 vs 2	0.480094	0.26383	Prrt2:chr7:127017531-127017977:-1, Prrt2:chr7:127017741-127017970:-1, Prrt2:chr7:127017688-127018291:-1	Prrt2	0.00122388	0.00770036	TRUE	TRUE	0.00183355	0.00798354	TRUE
962	0.144686	0.190032	0.684536	0.610063	0.0744732	TRUE	Inf	9 vs 1	0.216242	10 vs 7	0.169072	-0.0471698	Cyld:chr8:88746806-88747329:1, Cyld:chr8:88747056-88747345:1, Cyld:chr8:88747215-88747426:1, Cyld:chr8:88747291-88747654:1, Cyld:chr8:88747680-88748046:1, Cyld:chr8:88747528-88748573:1, Cyld:chr8:88748097-88748445:1, Cyld:chr8:88748159-88748604:1, Cyld:chr8:88748667-88748858:1, Cyld:chr8:88751587-88751933:1	Cyld	NA	NA	FALSE	FALSE	0.190032	NA	FALSE
963	1.76397e-38	6.5849e-37	0.478041	0.43659	0.0414504	FALSE	-0.932002	7 vs 5	0.216078	5 vs 3	0.117023	-0.0990545	Gabbr1:chr17:37048764-37048987:1, Gabbr1:chr17:37048523-37049219:1, Gabbr1:chr17:37049051-37049501:1, Gabbr1:chr17:37072781-37073132:1, Gabbr1:chr17:37073906-37074326:1, Gabbr1:chr17:37074741-37075107:1, Gabbr1:chr17:37078182-37078524:1	Gabbr1	6.88565e-37	2.72746e-35	TRUE	TRUE	6.5849e-37	2.82746e-35	TRUE
964	2.27229e-14	1.40014e-12	0.722921	0.614911	0.10801	FALSE	0.490996	1 vs 2	0.216021	1 vs 2	0.445842	0.229821	Mdp1:chr14:55657909-55658252:-1, Mdp1:chr14:55658813-55659304:-1	Mdp1	3.35554e-13	1.96818e-11	TRUE	TRUE	1.40014e-12	1.99888e-11	TRUE
965	0.348136	0.452996	0.417391	0.439394	-0.0220026	TRUE	-2.15948	2 vs 4	0.21581	4 vs 5	-0.147826	-0.363636	Grm1:chr10:10686059-10686415:-1, Grm1:chr10:10686676-10686907:-1, Grm1:chr10:10687192-10687481:-1, Grm1:chr10:10688643-10688922:-1, Grm1:chr10:10688855-10689202:-1	Grm1	NA	NA	FALSE	FALSE	0.452996	NA	FALSE
966	0.0163812	0.0413528	0.731844	0.623978	0.107865	FALSE	0.497528	1 vs 2	0.215731	1 vs 2	0.463687	0.247956	Tjp2:chr19:24094496-24094936:-1, Tjp2:chr19:24094723-24094971:-1	Tjp2	0.0481769	0.110207	TRUE	FALSE	0.0413528	0.116641	FALSE
967	0.031422	NA	0.962264	0.854545	0.107719	FALSE	1.46797	1 vs 2	0.215437	1 vs 2	0.924528	0.709091	Lca5l:chr16:96158399-96158769:-1, Lca5l:chr16:96158838-96159292:-1	Lca5l	0.0821536	NA	FALSE	NA	0.031422	0.0928031	FALSE
968	1.29164e-08	1.87883e-07	0.819328	0.711755	0.107572	FALSE	0.607875	1 vs 2	0.215145	1 vs 2	0.638655	0.42351	Rnf121:chr7:102019162-102019498:-1, Rnf121:chr7:102020091-102020602:-1	Rnf121	1.21995e-07	1.66305e-06	TRUE	TRUE	1.87883e-07	1.70254e-06	TRUE
969	0.0240145	0.00965729	0.507937	0.419453	0.0884836	FALSE	2.06369	6 vs 2	0.214948	6 vs 1	-0.153846	-0.368794	Zfp758:chr17:22376918-22377290:1, Zfp758:chr17:22377381-22377996:1, Zfp758:chr17:22377567-22378019:1, Zfp758:chr17:22377792-22378143:1, Zfp758:chr17:22377815-22378218:1, Zfp758:chr17:22378244-22378762:1, Zfp758:chr17:22378382-22378633:1, Zfp758:chr17:22378758-22379135:1	Zfp758	0.0662625	0.0326407	FALSE	TRUE	0.0240145	0.0741012	FALSE
970	1.51116e-14	2.40585e-13	0.285952	0.178596	0.107355	FALSE	0.610758	2 vs 1	0.214711	2 vs 1	-0.428097	-0.642808	Gnl1:chr17:35988485-35988866:1, Gnl1:chr17:35988995-35989434:1	Gnl1	2.26148e-13	3.5863e-12	TRUE	TRUE	2.40585e-13	3.65925e-12	TRUE
971	0.000595268	0.00101907	0.613675	0.527778	0.0858974	FALSE	0.505587	5 vs 2	0.214685	5 vs 2	0.0025641	-0.212121	Senp2:chr16:22047268-22047941:1, Senp2:chr16:22047503-22047916:1, Senp2:chr16:22047996-22048602:1, Senp2:chr16:22048228-22048466:1, Senp2:chr16:22048870-22049279:1	Senp2	0.00262671	0.00458876	TRUE	TRUE	0.00101907	0.00475621	TRUE
972	0.115893	0.255274	0.670573	0.555556	0.115017	TRUE	0.871339	4 vs 1	0.214384	3 vs 1	0.332031	0.117647	Nol3:chr8:105279691-105280166:1, Nol3:chr8:105280230-105280417:1, Nol3:chr8:105280763-105281034:1, Nol3:chr8:105280768-105280912:1	Nol3	NA	NA	FALSE	FALSE	0.255274	NA	FALSE
973	0.678155	NA	0.880952	0.857143	0.0238095	TRUE	#NAME?	1 vs 4	0.214286	1 vs 2	0.785714	0.571429	Abcc9:chr6:142587862-142588228:-1, Abcc9:chr6:142588264-142588792:-1, Abcc9:chr6:142588984-142589567:-1, Abcc9:chr6:142589528-142590230:-1	Abcc9	NA	NA	FALSE	FALSE	0.678155	NA	FALSE
974	0.776817	NA	0.625	0.571429	0.0535714	TRUE	0.916291	2 vs 1	0.214286	2 vs 1	0	-0.214286	Ripply3:chr16:94336271-94336557:1, Ripply3:chr16:94336407-94336562:1, Ripply3:chr16:94336626-94336881:1	Ripply3	NA	NA	FALSE	FALSE	0.776817	NA	FALSE
975	0.643901	NA	0.107143	0	0.107143	TRUE	Inf	1 vs 2	0.214286	1 vs 2	-0.785714	-1	Kcnj8:chr6:142564836-142565224:-1, Kcnj8:chr6:142565347-142565734:-1	Kcnj8	NA	NA	FALSE	FALSE	0.643901	NA	FALSE
976	6.64298e-24	2.50611e-16	0.628013	0.591579	0.0364343	FALSE	1.33187	1 vs 2	0.214083	1 vs 2	0.546715	0.332632	Nfasc:chr1:132564690-132565084:-1, Nfasc:chr1:132569189-132569653:-1, Nfasc:chr1:132570017-132570349:-1	Nfasc	1.55803e-22	4.42937e-15	TRUE	TRUE	2.50611e-16	4.51261e-15	TRUE
977	0.327681	0.533651	0.722222	0.615385	0.106838	TRUE	0.572234	1 vs 3	0.213675	1 vs 3	0.444444	0.230769	Slc25a53:chrX:136981116-136981454:-1, Slc25a53:chrX:136981316-136981635:-1, Slc25a53:chrX:136982060-136982388:-1	Slc25a53	NA	NA	FALSE	FALSE	0.533651	NA	FALSE
978	4.68296e-13	2.93074e-12	0.617688	0.643573	-0.0258851	FALSE	-0.839259	4 vs 1	0.213245	5 vs 4	0.0858867	-0.127358	Ppt1:chr4:122848590-122848920:1, Ppt1:chr4:122857518-122858097:1, Ppt1:chr4:122857971-122858567:1, Ppt1:chr4:122858548-122859175:1, Ppt1:chr4:122858876-122859097:1	Ppt1	6.34473e-12	4.00559e-11	TRUE	TRUE	2.93074e-12	4.08985e-11	TRUE
979	0.0558015	0.0332493	0.309776	0.230047	0.0797293	FALSE	2.12026	2 vs 1	0.213109	2 vs 1	-0.477032	-0.690141	Dclre1c:chr2:3454977-3455375:1, Dclre1c:chr2:3459040-3459331:1, Dclre1c:chr2:3459016-3459913:1, Dclre1c:chr2:3463598-3464120:1	Dclre1c	0.130986	0.0921873	FALSE	FALSE	0.0558015	0.148396	FALSE
980	3.12149e-08	9.37016e-08	0.504282	0.4244	0.0798825	FALSE	0.972516	1 vs 5	0.212927	3 vs 5	-0.113073	-0.326	Rgmb:chr17:15803158-15803558:-1, Rgmb:chr17:15804528-15805092:-1, Rgmb:chr17:15804776-15804986:-1, Rgmb:chr17:15805274-15805709:-1, Rgmb:chr17:15806800-15807162:-1, Rgmb:chr17:15806648-15807642:-1	Rgmb	2.86111e-07	8.64668e-07	TRUE	TRUE	9.37016e-08	8.85012e-07	TRUE
981	0.00510845	0.00381357	0.2777	0.202261	0.0754386	FALSE	0.905402	3 vs 5	0.212761	3 vs 5	-0.40533	-0.61809	Surf6:chr2:26887265-26887728:-1, Surf6:chr2:26888072-26888716:-1, Surf6:chr2:26888593-26889002:-1, Surf6:chr2:26889522-26889892:-1, Surf6:chr2:26890730-26891143:-1	Surf6	0.0177445	0.0146963	TRUE	TRUE	0.00510845	0.0197202	TRUE
982	1.65402e-05	1.88978e-05	0.257962	0.194717	0.0632443	FALSE	-0.950976	4 vs 3	0.212664	2 vs 1	0.0382166	-0.174447	Gpr107:chr2:31214239-31214561:1, Gpr107:chr2:31216157-31216576:1, Gpr107:chr2:31218097-31218491:1, Gpr107:chr2:31217968-31218778:1, Gpr107:chr2:31218370-31218778:1	Gpr107	0.000101413	0.000124744	TRUE	TRUE	1.88978e-05	0.000128644	TRUE
983	0.0279318	0.0612127	0.621483	0.559829	0.0616543	FALSE	0.731437	1 vs 2	0.212637	1 vs 2	0.0716113	-0.141026	Tln2:chr9:67217190-67217378:-1, Tln2:chr9:67220717-67220953:-1, Tln2:chr9:67220926-67221255:-1, Tln2:chr9:67221110-67221523:-1	Tln2	0.0748514	0.150456	FALSE	FALSE	0.0612127	0.159625	FALSE
984	0.202236	NA	0.638158	0.540179	0.0979793	TRUE	Inf	8 vs 1	0.212406	3 vs 1	0.105263	-0.107143	Grk4:chr5:34698810-34698999:1, Grk4:chr5:34698843-34699150:1, Grk4:chr5:34699167-34699630:1, Grk4:chr5:34699611-34699770:1, Grk4:chr5:34699921-34700206:1, Grk4:chr5:34700223-34700538:1, Grk4:chr5:34700761-34701064:1, Grk4:chr5:34700935-34701126:1, Grk4:chr5:34755045-34755376:1	Grk4	NA	NA	FALSE	FALSE	0.202236	NA	FALSE
985	0.142518	0.0874067	0.370705	0.27619	0.0945148	TRUE	Inf	1 vs 5	0.212236	2 vs 8	-0.35443	-0.566667	Acer3:chr7:98213175-98213592:-1, Acer3:chr7:98213620-98214127:-1, Acer3:chr7:98213907-98214111:-1, Acer3:chr7:98214096-98214962:-1, Acer3:chr7:98214933-98215082:-1, Acer3:chr7:98215606-98215944:-1, Acer3:chr7:98215997-98216766:-1, Acer3:chr7:98216329-98216806:-1	Acer3	NA	NA	FALSE	FALSE	0.142518	NA	FALSE
986	1.52102e-19	4.22132e-16	0.66293	0.591755	0.0711747	FALSE	1.5612	2 vs 5	0.212074	1 vs 5	0.352145	0.140071	Zfp81:chr17:33329290-33329733:-1, Zfp81:chr17:33330757-33331157:-1, Zfp81:chr17:33331022-33331537:-1, Zfp81:chr17:33331452-33332247:-1, Zfp81:chr17:33332443-33332913:-1, Zfp81:chr17:33333644-33334145:-1, Zfp81:chr17:33333463-33334548:-1, Zfp81:chr17:33333939-33334256:-1, Zfp81:chr17:33334215-33334532:-1	Zfp81	3.01075e-18	7.38867e-15	TRUE	TRUE	4.22132e-16	7.55237e-15	TRUE
987	0.144971	0.204736	0.088274	0.0576923	0.0305817	FALSE	Inf	4 vs 1	0.211919	2 vs 1	-0.557312	-0.769231	Pacsin1:chr17:27708289-27708634:1, Pacsin1:chr17:27710695-27711112:1, Pacsin1:chr17:27710974-27711154:1, Pacsin1:chr17:27711212-27711417:1	Pacsin1	0.268223	0.367603	FALSE	FALSE	0.204736	0.385832	FALSE
988	0.000146913	0.000621617	0.190075	0.0841924	0.105882	FALSE	0.991628	2 vs 1	0.211765	3 vs 1	-0.61985	-0.831615	Bud13:chr9:46298397-46298800:1, Bud13:chr9:46299405-46299887:1, Bud13:chr9:46299562-46300012:1	Bud13	0.000747557	0.00293551	TRUE	TRUE	0.000621617	0.00302781	TRUE
989	0.407725	0.362344	0.537255	0.481818	0.0554367	TRUE	Inf	4 vs 1	0.211676	5 vs 1	0.0980392	-0.113636	Itga9:chr9:118897399-118897779:1, Itga9:chr9:118898002-118898248:1, Itga9:chr9:118898509-118898909:1, Itga9:chr9:118898857-118899082:1, Itga9:chr9:118900695-118900886:1, Itga9:chr9:118900543-118901110:1	Itga9	NA	NA	FALSE	FALSE	0.407725	NA	FALSE
990	0.407911	NA	0.88	0.774194	0.105806	TRUE	0.760286	2 vs 1	0.211613	2 vs 1	0.76	0.548387	Slc43a3:chr2:84957653-84957972:1, Slc43a3:chr2:84958137-84958502:1	Slc43a3	NA	NA	FALSE	FALSE	0.407911	NA	FALSE
991	1.24735e-07	3.14422e-06	0.859334	0.753555	0.105779	FALSE	0.692106	2 vs 1	0.211558	2 vs 1	0.718667	0.507109	Cdk19:chr10:40481760-40482078:1, Cdk19:chr10:40483440-40483818:1	Cdk19	1.06716e-06	2.35317e-05	TRUE	TRUE	3.14422e-06	2.42753e-05	TRUE
992	8.33286e-08	1.41146e-07	0.516252	0.438936	0.0773165	FALSE	0.633375	6 vs 2	0.210942	6 vs 2	-0.107075	-0.318017	Iws1:chr18:32096821-32097722:1, Iws1:chr18:32097120-32097562:1, Iws1:chr18:32098063-32098561:1, Iws1:chr18:32098622-32098881:1, Iws1:chr18:32098300-32099290:1, Iws1:chr18:32103960-32104331:1	Iws1	7.2906e-07	1.27219e-06	TRUE	TRUE	1.41146e-07	1.30444e-06	TRUE
993	3.65614e-11	3.95011e-12	0.37718	0.28754	0.0896403	FALSE	Inf	5 vs 1	0.210908	4 vs 2	-0.392926	-0.603834	Stam:chr2:14146467-14147421:1, Stam:chr2:14147152-14147576:1, Stam:chr2:14147421-14147882:1, Stam:chr2:14147984-14148289:1, Stam:chr2:14147876-14148528:1, Stam:chr2:14148083-14148533:1, Stam:chr2:14148833-14149231:1	Stam	4.20795e-10	5.35832e-11	TRUE	TRUE	3.65614e-11	4.65949e-10	TRUE
994	6.4034e-07	6.27351e-06	0.346062	0.240634	0.105428	FALSE	0.512812	2 vs 1	0.210856	2 vs 1	-0.307876	-0.518732	Dnm2:chr9:21506744-21507149:1, Dnm2:chr9:21507362-21507759:1	Dnm2	4.97132e-06	4.47896e-05	TRUE	TRUE	6.27351e-06	4.61988e-05	TRUE
995	0.276969	NA	0.5625	0.514706	0.0477941	TRUE	0.971861	3 vs 2	0.210784	3 vs 2	0.416667	0.205882	Vmn1r88:chr7:13179307-13179504:1, Vmn1r88:chr7:13179508-13179624:1, Vmn1r88:chr7:13180059-13180247:1	Vmn1r88	NA	NA	FALSE	FALSE	0.276969	NA	FALSE
996	3.93336e-06	9.24639e-06	0.777538	0.672261	0.105276	FALSE	0.889203	3 vs 1	0.210553	3 vs 1	0.555076	0.344523	B3glct:chr5:149759520-149759864:1, B3glct:chr5:149762052-149762338:1, B3glct:chr5:149762213-149762599:1	B3glct	2.71062e-05	6.45165e-05	TRUE	TRUE	9.24639e-06	6.65979e-05	TRUE
997	1	NA	1	0.894737	0.105263	TRUE	Inf	1 vs 2	0.210526	1 vs 2	1	0.789474	Gm43302:chr5:105216586-105216940:-1, Gm43302:chr5:105216815-105216946:-1	Gm43302	NA	NA	FALSE	FALSE	1	NA	FALSE
998	7.62537e-07	4.70373e-06	0.658105	0.552941	0.105163	FALSE	0.442297	2 vs 1	0.210327	2 vs 1	0.316209	0.105882	Dus3l:chr17:56769559-56770094:1, Dus3l:chr17:56769683-56770094:1	Dus3l	5.8388e-06	3.42124e-05	TRUE	TRUE	4.70373e-06	3.54335e-05	TRUE
999	9.72729e-06	3.5535e-05	0.585774	0.557588	0.028186	FALSE	0.510452	2 vs 3	0.210248	2 vs 3	0.150628	-0.0596206	Macir:chr1:97642143-97642470:-1, Macir:chr1:97643909-97644252:-1, Macir:chr1:97645009-97645358:-1, Macir:chr1:97644882-97645772:-1, Macir:chr1:97645379-97646054:-1	Macir	6.21967e-05	0.00022137	TRUE	TRUE	3.5535e-05	0.000228671	TRUE
1000	3.28337e-19	2.08452e-15	0.86496	0.760066	0.104895	FALSE	0.704076	1 vs 2	0.209789	1 vs 2	0.729921	0.520131	Rpp38:chr2:3327334-3327639:-1, Rpp38:chr2:3328932-3329333:-1	Rpp38	6.31991e-18	3.48019e-14	TRUE	TRUE	2.08452e-15	3.55835e-14	TRUE
1001	0.0405173	0.0480973	0.727273	0.674419	0.0528541	TRUE	#NAME?	1 vs 2	0.209567	1 vs 3	0.238636	0.0290698	Spin4:chrX:95022502-95022889:-1, Spin4:chrX:95023051-95023311:-1, Spin4:chrX:95022791-95023118:-1, Spin4:chrX:95023383-95023768:-1, Spin4:chrX:95025265-95025569:-1	Spin4	NA	NA	FALSE	FALSE	0.0480973	NA	FALSE
1002	6.12856e-06	1.06899e-05	0.694647	0.612137	0.08251	FALSE	0.97443	3 vs 4	0.209531	2 vs 4	0.127737	-0.0817942	Mrs2:chr13:24987483-24987849:-1, Mrs2:chr13:24987972-24988465:-1, Mrs2:chr13:24989244-24989824:-1, Mrs2:chr13:24992919-24993316:-1	Mrs2	4.0823e-05	7.37018e-05	TRUE	TRUE	1.06899e-05	7.59172e-05	TRUE
1003	0.0981468	0.0899273	0.564286	0.459559	0.104727	FALSE	0.477791	1 vs 3	0.209454	1 vs 3	0.128571	-0.0808824	Primpol:chr8:46575583-46575980:-1, Primpol:chr8:46576114-46576565:-1, Primpol:chr8:46578592-46578956:-1	Primpol	0.201788	0.201797	FALSE	FALSE	0.0981468	0.22742	FALSE
1004	0.170517	0.152617	0.638378	0.557895	0.0804836	TRUE	#NAME?	1 vs 3	0.209388	4 vs 7	0.156757	-0.0526316	Clmn:chr12:104763128-104763468:-1, Clmn:chr12:104763317-104763681:-1, Clmn:chr12:104764324-104764732:-1, Clmn:chr12:104764822-104765083:-1, Clmn:chr12:104764581-104765375:-1, Clmn:chr12:104766345-104766647:-1, Clmn:chr12:104768721-104769144:-1, Clmn:chr12:104769320-104769611:-1, Clmn:chr12:104770483-104770745:-1, Clmn:chr12:104771265-104772074:-1, Clmn:chr12:104771914-104771977:-1	Clmn	NA	NA	FALSE	FALSE	0.170517	NA	FALSE
1005	0.000659968	0.0017288	0.232728	0.185897	0.0468304	FALSE	0.61422	4 vs 1	0.209384	2 vs 1	0.0982728	-0.111111	Cnih3:chr1:181459494-181460028:1, Cnih3:chr1:181460077-181460620:1, Cnih3:chr1:181460188-181460412:1, Cnih3:chr1:181460514-181460883:1, Cnih3:chr1:181470654-181471023:1	Cnih3	0.00288484	0.00731136	TRUE	TRUE	0.0017288	0.0075747	TRUE
1006	0.00294011	0.00491424	0.361156	0.256506	0.10465	FALSE	0.493859	2 vs 1	0.2093	2 vs 1	-0.277689	-0.486989	Slc7a6:chr8:106197639-106198034:1, Slc7a6:chr8:106198316-106198714:1	Slc7a6	0.0109411	0.0184148	TRUE	TRUE	0.00491424	0.0191026	TRUE
1007	0.941233	0.802661	0.777778	0.719609	0.0581686	TRUE	Inf	2 vs 1	0.208717	10 vs 9	0.5625	0.353783	Egfr:chr11:16887142-16887342:1, Egfr:chr11:16887199-16887708:1, Egfr:chr11:16888089-16888365:1, Egfr:chr11:16912078-16912490:1, Egfr:chr11:16912346-16912530:1, Egfr:chr11:16913587-16913848:1, Egfr:chr11:16913459-16914010:1, Egfr:chr11:16916693-16917005:1, Egfr:chr11:16917525-16917974:1, Egfr:chr11:16917799-16918149:1	Egfr	NA	NA	FALSE	FALSE	0.941233	NA	FALSE
1008	0.342866	0.195581	0.469697	0.365385	0.104312	TRUE	1.26851	2 vs 3	0.208625	1 vs 3	-0.0606061	-0.269231	Elapor1:chr3:108455679-108456089:-1, Elapor1:chr3:108457531-108458285:-1, Elapor1:chr3:108458161-108458538:-1	Elapor1	NA	NA	FALSE	FALSE	0.342866	NA	FALSE
1009	0.0009726	0.00256159	0.540643	0.451977	0.0886657	FALSE	0.903891	3 vs 2	0.20857	3 vs 1	-0.0174185	-0.225989	Hivep3:chr4:119734915-119735195:1, Hivep3:chr4:119736425-119736718:1, Hivep3:chr4:120134166-120134544:1, Hivep3:chr4:120137388-120137776:1, Hivep3:chr4:120137646-120138062:1	Hivep3	0.0041005	0.0102957	TRUE	TRUE	0.00256159	0.0106707	TRUE
1010	5.3509e-35	5.8728e-31	0.865459	0.761208	0.104251	FALSE	0.78676	1 vs 2	0.208502	1 vs 3	0.730918	0.522416	Cox16:chr12:81359014-81359385:-1, Cox16:chr12:81471862-81472469:-1, Cox16:chr12:81472134-81472398:-1	Cox16	1.84375e-33	1.95496e-29	TRUE	TRUE	5.8728e-31	2.01116e-29	TRUE
1011	0.0288197	0.0134528	0.570697	0.473783	0.0969139	FALSE	Inf	7 vs 1	0.208456	11 vs 2	0.137295	-0.071161	Sfmbt1:chr14:30817582-30818192:1, Sfmbt1:chr14:30817999-30818327:1, Sfmbt1:chr14:30817899-30818617:1, Sfmbt1:chr14:30818611-30818811:1, Sfmbt1:chr14:30818746-30819262:1, Sfmbt1:chr14:30819127-30819476:1, Sfmbt1:chr14:30821094-30821251:1, Sfmbt1:chr14:30821288-30821474:1, Sfmbt1:chr14:30821300-30821671:1, Sfmbt1:chr14:30821483-30822166:1, Sfmbt1:chr14:30822331-30822721:1	Sfmbt1	0.0767331	0.0432434	FALSE	TRUE	0.0288197	0.0865833	FALSE
1012	0.430606	NA	0.9375	0.833333	0.104167	TRUE	1.09861	2 vs 1	0.208333	2 vs 1	0.875	0.666667	Adra2a:chr19:54047627-54048108:1, Adra2a:chr19:54048667-54048904:1	Adra2a	NA	NA	FALSE	FALSE	0.430606	NA	FALSE
1013	2.22902e-11	1.92508e-12	0.413694	0.447059	-0.033365	FALSE	-2.81805	8 vs 5	0.208102	6 vs 4	-0.462486	-0.670588	Slc44a1:chr4:53549944-53550244:1, Slc44a1:chr4:53565016-53565950:1, Slc44a1:chr4:53566230-53566708:1, Slc44a1:chr4:53567180-53568037:1, Slc44a1:chr4:53569830-53570062:1, Slc44a1:chr4:53572668-53573043:1, Slc44a1:chr4:53572909-53573062:1, Slc44a1:chr4:53622127-53622468:1	Slc44a1	2.60301e-10	2.66466e-11	TRUE	TRUE	2.22902e-11	2.88019e-10	TRUE
1014	5.17728e-35	5.71272e-31	0.865459	0.761444	0.104015	FALSE	0.790274	1 vs 2	0.20803	1 vs 3	0.730918	0.522888	Gm20498:chr12:81359014-81359385:-1, Gm20498:chr12:81471862-81472469:-1, Gm20498:chr12:81472135-81472398:-1	Gm20498	1.795e-33	1.91341e-29	TRUE	TRUE	5.71272e-31	1.96842e-29	TRUE
1015	0.027882	0.0207237	0.603516	0.564516	0.0389995	FALSE	0.592397	1 vs 2	0.208014	1 vs 2	-0.398438	-0.606452	Zbtb49:chr5:38197794-38198150:-1, Zbtb49:chr5:38200221-38200629:-1, Zbtb49:chr5:38212759-38213131:-1	Zbtb49	0.0747895	0.0624011	FALSE	FALSE	0.027882	0.0840827	FALSE
1016	1.58253e-10	2.14412e-10	0.368439	0.264463	0.103976	FALSE	0.483981	2 vs 1	0.207952	2 vs 1	-0.263122	-0.471074	Sap30bp:chr11:115964292-115964634:1, Sap30bp:chr11:115966322-115966764:1	Sap30bp	1.74925e-09	2.50733e-09	TRUE	TRUE	2.14412e-10	2.55737e-09	TRUE
1017	0.000127132	2.84061e-05	0.605216	0.547619	0.0575965	FALSE	-1.32272	3 vs 1	0.207883	7 vs 3	-0.0201394	-0.228022	Mapk9:chr11:49883067-49883419:1, Mapk9:chr11:49883227-49883685:1, Mapk9:chr11:49883475-49883925:1, Mapk9:chr11:49885870-49886148:1, Mapk9:chr11:49885719-49886116:1, Mapk9:chr11:49885616-49886569:1, Mapk9:chr11:49885976-49886472:1	Mapk9	0.000654056	0.00017964	TRUE	TRUE	0.000127132	0.000723396	TRUE
1018	9.3484e-14	8.12143e-13	0.253258	0.149772	0.103486	FALSE	1.36706	5 vs 3	0.207567	5 vs 1	-0.504358	-0.711924	Clpb:chr7:101787452-101787786:1, Clpb:chr7:101789238-101789626:1, Clpb:chr7:101789378-101790110:1, Clpb:chr7:101790138-101791073:1, Clpb:chr7:101790549-101790834:1, Clpb:chr7:101791527-101792005:1, Clpb:chr7:101792252-101792644:1, Clpb:chr7:101794979-101795607:1	Clpb	1.3346e-12	1.15057e-11	TRUE	TRUE	8.12143e-13	1.17445e-11	TRUE
1019	0.00512671	0.00383015	0.571615	0.540107	0.0315076	FALSE	-0.940709	3 vs 5	0.20754	1 vs 3	0.138021	-0.0695187	Taf3:chr2:9914551-9914910:-1, Taf3:chr2:9914718-9915491:-1, Taf3:chr2:9915233-9915698:-1, Taf3:chr2:9915567-9915948:-1, Taf3:chr2:9915950-9916557:-1	Taf3	0.0177858	0.0147498	TRUE	TRUE	0.00512671	0.019777	TRUE
1020	0.728758	NA	0.103704	0	0.103704	TRUE	Inf	1 vs 2	0.207407	1 vs 2	-0.792593	-1	Gpr150:chr13:76054853-76055371:-1, Gpr150:chr13:76055229-76055440:-1	Gpr150	NA	NA	FALSE	FALSE	0.728758	NA	FALSE
1021	0.282545	NA	0.294118	0.190476	0.103641	TRUE	0.57145	2 vs 1	0.207283	2 vs 1	-0.411765	-0.619048	Derl3:chr10:75895613-75895846:1, Derl3:chr10:75896460-75896834:1	Derl3	NA	NA	FALSE	FALSE	0.282545	NA	FALSE
1022	5.95789e-08	6.66576e-07	0.837241	0.733652	0.103589	FALSE	0.624611	1 vs 2	0.207178	1 vs 2	0.674483	0.467305	Zfp106:chr2:120506905-120507135:-1, Zfp106:chr2:120509771-120510124:-1	Zfp106	5.29569e-07	5.50508e-06	TRUE	TRUE	6.66576e-07	5.67199e-06	TRUE
1023	0.095145	NA	0.928571	0.825	0.103571	TRUE	1.01435	2 vs 1	0.207143	2 vs 1	0.857143	0.65	Stk10:chr11:32623434-32624014:1, Stk10:chr11:32624183-32624599:1	Stk10	NA	NA	FALSE	FALSE	0.095145	NA	FALSE
1024	5.17649e-05	0.000124319	0.553459	0.500639	0.0528205	TRUE	3.8712	7 vs 2	0.207077	7 vs 4	-0.386792	-0.59387	Raver2:chr4:101134388-101134731:1, Raver2:chr4:101151326-101151452:1, Raver2:chr4:101151407-101151931:1, Raver2:chr4:101151999-101152346:1, Raver2:chr4:101151989-101152608:1, Raver2:chr4:101152137-101152758:1, Raver2:chr4:101152728-101153093:1	Raver2	NA	NA	FALSE	FALSE	0.000124319	NA	FALSE
1025	6.81487e-07	4.87939e-07	0.240278	0.133762	0.106516	FALSE	1.47286	4 vs 5	0.2069	4 vs 6	-0.445833	-0.652733	Atp9b:chr18:80732880-80733280:-1, Atp9b:chr18:80734018-80734752:-1, Atp9b:chr18:80734685-80735776:-1, Atp9b:chr18:80734418-80734726:-1, Atp9b:chr18:80735047-80735196:-1, Atp9b:chr18:80735083-80735422:-1	Atp9b	5.2615e-06	4.14183e-06	TRUE	TRUE	6.81487e-07	5.77248e-06	TRUE
1026	6.40776e-05	0.000535936	0.796426	0.692982	0.103443	FALSE	0.550004	2 vs 1	0.206887	2 vs 1	0.592852	0.385965	Mef2d:chr3:88169604-88169830:1, Mef2d:chr3:88171723-88172000:1	Mef2d	0.000349901	0.00258488	TRUE	TRUE	0.000535936	0.00266156	TRUE
1027	0.299934	NA	0.956522	0.875	0.0815217	TRUE	Inf	1 vs 2	0.206522	1 vs 2	0.956522	0.75	Arl5c:chr11:97989584-97989911:-1, Arl5c:chr11:97993910-97994190:-1, Arl5c:chr11:97994144-97994448:-1	Arl5c	NA	NA	FALSE	FALSE	0.299934	NA	FALSE
1028	4.22027e-06	1.90261e-05	0.683539	0.580307	0.103232	FALSE	0.487862	1 vs 3	0.206464	1 vs 3	0.367079	0.160615	Mpi:chr9:57544262-57544627:-1, Mpi:chr9:57544237-57544368:-1, Mpi:chr9:57544553-57544952:-1	Mpi	2.8976e-05	0.000125286	TRUE	TRUE	1.90261e-05	0.000129359	TRUE
1029	0.00216558	NA	0.968872	0.865672	0.1032	FALSE	1.57479	1 vs 2	0.2064	1 vs 2	0.937743	0.731343	Slc22a21:chr11:53949972-53950324:-1, Slc22a21:chr11:53950851-53951120:-1	Slc22a21	0.00834825	NA	TRUE	NA	0.00216558	0.00922065	TRUE
1030	0.5403	0.718225	0.642857	0.539698	0.10316	TRUE	0.464841	1 vs 3	0.206319	1 vs 3	0.285714	0.0793951	Veph1:chr3:66053557-66053902:-1, Veph1:chr3:66054815-66055211:-1, Veph1:chr3:66056589-66057054:-1	Veph1	NA	NA	FALSE	FALSE	0.718225	NA	FALSE
1031	1.04901e-06	1.21047e-06	0.918019	0.866087	0.0519325	FALSE	0.72901	3 vs 2	0.206172	3 vs 2	0.730519	0.524348	Actr3b:chr5:25850007-25850250:1, Actr3b:chr5:25849874-25850450:1, Actr3b:chr5:25850309-25850691:1	Actr3b	7.88101e-06	9.63051e-06	TRUE	TRUE	1.21047e-06	9.9074e-06	TRUE
1032	0.016235	0.0203463	0.647368	0.544326	0.103042	FALSE	0.838655	2 vs 1	0.206084	3 vs 1	0.294737	0.0886525	Htt:chr5:34909082-34909320:1, Htt:chr5:34911978-34912510:1, Htt:chr5:34912148-34912535:1	Htt	0.047772	0.0615723	TRUE	FALSE	0.0203463	0.0644204	FALSE
1033	0.781095	NA	0.352941	0.25	0.102941	TRUE	Inf	3 vs 1	0.205882	3 vs 1	-0.294118	-0.5	Snhg11:chr2:158382319-158382866:1, Snhg11:chr2:158384801-158385155:1, Snhg11:chr2:158385636-158385724:1	Snhg11	NA	NA	FALSE	FALSE	0.781095	NA	FALSE
1034	0.000323071	0.00298892	0.767883	0.664975	0.102909	FALSE	0.510854	2 vs 1	0.205817	2 vs 1	0.535766	0.329949	Tmem38a:chr8:72586151-72586401:1, Tmem38a:chr8:72586937-72587225:1	Tmem38a	0.00150619	0.0117691	TRUE	TRUE	0.00298892	0.0121782	TRUE
1035	0.000102409	4.84559e-06	0.317556	0.214734	0.102822	FALSE	1.02634	1 vs 2	0.205645	1 vs 3	-0.364888	-0.570533	Fam135a:chr1:24011052-24011458:-1, Fam135a:chr1:24011325-24012217:-1, Fam135a:chr1:24011606-24012057:-1	Fam135a	0.000538114	3.5103e-05	TRUE	TRUE	0.000102409	0.000591769	TRUE
1036	0.356914	0.476861	0.764706	0.735115	0.029591	TRUE	0.523865	1 vs 2	0.205634	1 vs 2	0.264706	0.0590717	Egln3:chr12:54179056-54179253:-1, Egln3:chr12:54179637-54180021:-1, Egln3:chr12:54179927-54180313:-1, Egln3:chr12:54180227-54180663:-1	Egln3	NA	NA	FALSE	FALSE	0.476861	NA	FALSE
1037	0.346283	NA	0.555556	0.5	0.0555556	TRUE	Inf	1 vs 3	0.205556	2 vs 3	0.888889	0.683333	Mcm10:chr2:4989572-4990197:-1, Mcm10:chr2:4990649-4991118:-1, Mcm10:chr2:4990802-4991023:-1	Mcm10	NA	NA	FALSE	FALSE	0.346283	NA	FALSE
1038	0.825975	NA	0.769231	0.666667	0.102564	TRUE	0.510826	2 vs 1	0.205128	2 vs 1	0.538462	0.333333	Grid2:chr6:64666688-64666845:1, Grid2:chr6:64667914-64668274:1	Grid2	NA	NA	FALSE	FALSE	0.825975	NA	FALSE
1039	0.00973959	0.0474727	0.443787	0.368421	0.0753659	FALSE	0.947789	1 vs 3	0.204921	2 vs 3	0.52071	0.315789	Chrnb2:chr3:89746256-89746556:-1, Chrnb2:chr3:89753435-89753804:-1, Chrnb2:chr3:89754756-89755126:-1	Chrnb2	0.0309957	0.123012	TRUE	FALSE	0.0474727	0.130282	FALSE
1040	0.0265851	0.0702079	0.586777	0.484375	0.102402	FALSE	0.413177	1 vs 2	0.204804	1 vs 2	0.173554	-0.03125	Gm2004:chr2:176141591-176142010:-1, Gm2004:chr2:176144207-176144432:-1	Gm2004	0.0721079	0.166224	FALSE	FALSE	0.0702079	0.176469	FALSE
1041	0.00638151	0.0132677	0.796829	0.763844	0.0329853	FALSE	0.606027	5 vs 3	0.204599	5 vs 4	-0.0331858	-0.237785	Myo9a:chr9:59924881-59925532:1, Myo9a:chr9:59925570-59926079:1, Myo9a:chr9:59926021-59926444:1, Myo9a:chr9:59926881-59927133:1, Myo9a:chr9:59928499-59928864:1	Myo9a	0.0215366	0.0428261	TRUE	TRUE	0.0132677	0.0448579	TRUE
1042	2.91546e-06	1.24946e-05	0.45952	0.357247	0.102272	FALSE	0.425054	1 vs 2	0.204544	1 vs 2	-0.0809609	-0.285505	Gpatch8:chr11:102475910-102476334:-1, Gpatch8:chr11:102477117-102477627:-1	Gpatch8	2.05481e-05	8.4639e-05	TRUE	TRUE	1.24946e-05	8.72904e-05	TRUE
1043	0.00106515	0.000176512	0.289041	0.186851	0.10219	FALSE	0.570556	1 vs 2	0.20438	1 vs 2	-0.421918	-0.626298	Nat10:chr2:103719829-103720201:-1, Nat10:chr2:103721342-103721565:-1	Nat10	0.00445702	0.000941746	TRUE	TRUE	0.00106515	0.00494236	TRUE
1044	0.000104759	0.000348294	0.525651	0.453648	0.0720025	FALSE	#NAME?	1 vs 4	0.204166	3 vs 5	-0.0297398	-0.233906	Chid1:chr7:141493133-141493734:-1, Chid1:chr7:141495224-141495565:-1, Chid1:chr7:141495373-141495684:-1, Chid1:chr7:141495445-141496328:-1, Chid1:chr7:141495686-141496273:-1, Chid1:chr7:141496080-141496193:-1	Chid1	0.000548561	0.00175383	TRUE	TRUE	0.000348294	0.00181266	TRUE
1045	3.0994e-05	0.000145251	0.920792	0.81875	0.102042	FALSE	0.945256	1 vs 2	0.204084	1 vs 2	0.841584	0.6375	Bsn:chr9:108096022-108096358:-1, Bsn:chr9:108098538-108098945:-1	Bsn	0.000180782	0.000791298	TRUE	TRUE	0.000145251	0.000816507	TRUE
1046	1.03644e-29	9.64817e-31	0.452269	0.343197	0.109071	FALSE	#NAME?	1 vs 2	0.203998	3 vs 6	-0.128145	-0.332143	Lamp2:chrX:38399605-38400078:-1, Lamp2:chrX:38400001-38400214:-1, Lamp2:chrX:38401290-38401745:-1, Lamp2:chrX:38405044-38405425:-1, Lamp2:chrX:38405006-38405779:-1, Lamp2:chrX:38419463-38419860:-1, Lamp2:chrX:38421089-38421539:-1, Lamp2:chrX:38421603-38421927:-1	Lamp2	3.01323e-28	3.15367e-29	TRUE	TRUE	1.03644e-29	3.40318e-28	TRUE
1047	0.227681	NA	0.156118	0.045977	0.110141	TRUE	Inf	1 vs 3	0.203841	1 vs 4	-0.658228	-0.862069	Lrrtm3:chr10:63928692-63928867:-1, Lrrtm3:chr10:63928881-63928986:-1, Lrrtm3:chr10:63929815-63930005:-1, Lrrtm3:chr10:63929853-63930293:-1	Lrrtm3	NA	NA	FALSE	FALSE	0.227681	NA	FALSE
1048	4.80876e-271	1.68735e-165	0.205498	0.103623	0.101875	FALSE	0.805319	2 vs 1	0.203749	2 vs 1	-0.589004	-0.792753	Rpl22:chr4:152332214-152332424:1, Rpl22:chr4:152333713-152334048:1	Rpl22	3.35531e-268	6.53969e-163	TRUE	TRUE	1.68735e-165	6.72771e-163	TRUE
1049	3.80775e-07	5.94491e-07	0.748336	0.704825	0.0435113	FALSE	0.498823	4 vs 3	0.203692	4 vs 3	-0.0134128	-0.217105	Bmi1:chr2:18685093-18685368:1, Bmi1:chr2:18685570-18685949:1, Bmi1:chr2:18685674-18686191:1, Bmi1:chr2:18686219-18686646:1	Bmi1	3.03532e-06	4.95501e-06	TRUE	TRUE	5.94491e-07	5.10531e-06	TRUE
1050	5.23982e-52	3.86604e-42	0.258602	0.156991	0.101612	FALSE	0.627547	2 vs 1	0.203224	2 vs 1	-0.482795	-0.686019	Bub3:chr7:131570804-131571170:1, Bub3:chr7:131571519-131571893:1	Bub3	2.98456e-50	1.99782e-40	TRUE	TRUE	3.86604e-42	2.05526e-40	TRUE
1051	9.28937e-13	1.34357e-10	0.731795	0.651494	0.0803012	FALSE	0.804354	4 vs 2	0.202766	4 vs 2	0.515869	0.313103	Mturn:chr6:54698911-54699164:1, Mturn:chr6:54699502-54700084:1, Mturn:chr6:54699989-54700449:1, Mturn:chr6:54703456-54703855:1	Mturn	1.2346e-11	1.60224e-09	TRUE	TRUE	1.34357e-10	1.63395e-09	TRUE
1052	6.55343e-08	4.69237e-07	0.639309	0.53438	0.104928	FALSE	0.484297	1 vs 4	0.202635	1 vs 4	0.304206	0.101571	Scarb2:chr5:92441292-92441708:-1, Scarb2:chr5:92442408-92442742:-1, Scarb2:chr5:92443628-92444372:-1, Scarb2:chr5:92444015-92444339:-1	Scarb2	5.80655e-07	4.00327e-06	TRUE	TRUE	4.69237e-07	4.1119e-06	TRUE
1053	0.446375	NA	0.151316	0.05	0.101316	TRUE	Inf	2 vs 1	0.202632	3 vs 1	-0.697368	-0.9	Msantd1:chr5:34923452-34923883:1, Msantd1:chr5:34925658-34925855:1, Msantd1:chr5:34926607-34926864:1	Msantd1	NA	NA	FALSE	FALSE	0.446375	NA	FALSE
1054	1.31557e-10	1.9835e-09	0.61966	0.518382	0.101278	FALSE	0.62555	1 vs 3	0.202556	1 vs 3	0.23932	0.0367647	Derl1:chr15:57869773-57870125:-1, Derl1:chr15:57870542-57870881:-1, Derl1:chr15:57871539-57871935:-1	Derl1	1.4746e-09	2.11028e-08	TRUE	TRUE	1.9835e-09	2.16248e-08	TRUE
1055	0.176835	NA	0.526316	0.515152	0.0111643	TRUE	#NAME?	1 vs 3	0.202552	1 vs 2	-0.736842	-0.939394	Notum:chr11:120652591-120652815:-1, Notum:chr11:120653778-120654163:-1, Notum:chr11:120654032-120654238:-1	Notum	NA	NA	FALSE	FALSE	0.176835	NA	FALSE
1056	1.0158e-05	0.000183729	0.880896	0.779621	0.101275	FALSE	1.27534	2 vs 3	0.202551	1 vs 3	0.761792	0.559242	Lrig2:chr3:104453958-104454360:-1, Lrig2:chr3:104455867-104456184:-1, Lrig2:chr3:104457069-104457510:-1	Lrig2	6.46544e-05	0.000971651	TRUE	TRUE	0.000183729	0.0010035	TRUE
1057	0.0182139	0.0122135	0.810606	0.73226	0.0783458	TRUE	0.844442	4 vs 3	0.202421	4 vs 3	0.651515	0.449095	Kif11:chr19:37420276-37420693:1, Kif11:chr19:37420730-37421259:1, Kif11:chr19:37421214-37421625:1, Kif11:chr19:37421418-37421874:1	Kif11	NA	NA	FALSE	FALSE	0.0182139	NA	FALSE
1058	0.020572	NA	0.115702	0.0144928	0.10121	FALSE	2.18574	2 vs 1	0.202419	2 vs 1	-0.768595	-0.971014	Immp2l:chr12:41954922-41955202:1, Immp2l:chr12:41954929-41955588:1	Immp2l	0.0584392	NA	FALSE	NA	0.020572	0.0649636	FALSE
1059	0.09188	0.0488533	0.698198	0.619898	0.0783002	FALSE	#NAME?	2 vs 1	0.202396	5 vs 2	0.192192	-0.0102041	Pla2g4b:chr2:120041655-120041887:1, Pla2g4b:chr2:120041548-120042069:1, Pla2g4b:chr2:120042312-120042659:1, Pla2g4b:chr2:120042519-120042775:1, Pla2g4b:chr2:120042657-120043033:1	Pla2g4b	0.192737	0.125579	FALSE	FALSE	0.09188	0.217371	FALSE
1060	0.09188	0.0488533	0.698198	0.619898	0.0783002	FALSE	#NAME?	2 vs 1	0.202396	5 vs 2	0.192192	-0.0102041	Gm28042:chr2:120041655-120041887:1, Gm28042:chr2:120041548-120042069:1, Gm28042:chr2:120042312-120042659:1, Gm28042:chr2:120042519-120042775:1, Gm28042:chr2:120042657-120043033:1	Gm28042	0.192737	0.125579	FALSE	FALSE	0.09188	0.217371	FALSE
1061	0.359746	NA	0.486971	0.46	0.0269707	TRUE	1.2925	1 vs 2	0.20228	1 vs 2	-0.59772	-0.8	Faah:chr4:115996751-115996986:-1, Faah:chr4:115997882-115998100:-1, Faah:chr4:115998165-115998590:-1	Faah	NA	NA	FALSE	FALSE	0.359746	NA	FALSE
1062	0.475015	0.46581	0.496552	0.446512	0.0500401	TRUE	#NAME?	2 vs 1	0.202085	4 vs 3	-0.37931	-0.581395	Ccdc18:chr5:108232515-108232781:1, Ccdc18:chr5:108232715-108232784:1, Ccdc18:chr5:108232592-108233246:1, Ccdc18:chr5:108233246-108233617:1, Ccdc18:chr5:108233552-108233866:1, Ccdc18:chr5:108233788-108234056:1	Ccdc18	NA	NA	FALSE	FALSE	0.475015	NA	FALSE
1063	0.00552431	0.00282779	0.66226	0.575397	0.0868628	FALSE	1.24606	2 vs 1	0.201847	2 vs 1	-0.139423	-0.34127	H2bc24:chr13:21836205-21836744:1, H2bc24:chr13:21836847-21837249:1, H2bc24:chr13:21837163-21837530:1	H2bc24	0.0190115	0.0112243	TRUE	TRUE	0.00552431	0.0210777	TRUE
1064	0.0151995	0.0146835	0.532283	0.431373	0.100911	FALSE	0.405567	2 vs 1	0.201822	2 vs 1	0.0645669	-0.137255	Fam214a:chr9:75031815-75031990:1, Fam214a:chr9:75032062-75032479:1	Fam214a	0.0452257	0.0468111	TRUE	TRUE	0.0151995	0.050472	FALSE
1065	0.0116474	0.00897825	0.410127	0.309249	0.100878	FALSE	0.73503	3 vs 1	0.201756	3 vs 1	-0.179747	-0.381503	1700094D03Rik:chr3:90065502-90065871:1, 1700094D03Rik:chr3:90065665-90066127:1, 1700094D03Rik:chr3:90067987-90068347:1	1700094D03Rik	0.0360599	0.0306776	TRUE	TRUE	0.0116474	0.0400986	TRUE
1066	0.868381	NA	0.350877	0.25	0.100877	TRUE	0.483427	1 vs 2	0.201754	1 vs 2	-0.298246	-0.5	Gm8237:chr14:5857958-5858217:-1, Gm8237:chr14:5857976-5858294:-1	Gm8237	NA	NA	FALSE	FALSE	0.868381	NA	FALSE
1067	0.612431	0.623083	0.428571	0.423944	0.00462777	TRUE	#NAME?	5 vs 1	0.201207	4 vs 3	0.285714	0.084507	Adamts19:chr18:59052598-59052863:1, Adamts19:chr18:59052419-59053221:1, Adamts19:chr18:59053427-59053574:1, Adamts19:chr18:59053303-59053753:1, Adamts19:chr18:59053925-59054060:1, Adamts19:chr18:59053699-59054019:1	Adamts19	NA	NA	FALSE	FALSE	0.623083	NA	FALSE
1068	0.0288265	0.0713646	0.670823	0.570312	0.10051	FALSE	0.428783	2 vs 1	0.201021	2 vs 1	0.341646	0.140625	Exoc6:chr19:37682862-37683245:1, Exoc6:chr19:37683674-37684036:1	Exoc6	0.0767331	0.168288	FALSE	FALSE	0.0713646	0.178663	FALSE
1069	5.74465e-14	6.13434e-12	0.649223	0.528219	0.121004	FALSE	0.982249	1 vs 5	0.201005	1 vs 5	0.345625	0.144621	Sestd1:chr2:77180340-77180744:-1, Sestd1:chr2:77183640-77184246:-1, Sestd1:chr2:77186006-77186519:-1, Sestd1:chr2:77186386-77186995:-1, Sestd1:chr2:77186610-77186856:-1	Sestd1	8.28595e-13	8.23884e-11	TRUE	TRUE	6.13434e-12	8.43396e-11	TRUE
1070	0.138652	NA	0.315193	0.225806	0.0893863	TRUE	#NAME?	1 vs 2	0.200973	6 vs 8	0.0396825	-0.16129	Fsip1:chr2:118126469-118126795:-1, Fsip1:chr2:118126745-118127195:-1, Fsip1:chr2:118126932-118127444:-1, Fsip1:chr2:118127311-118127677:-1, Fsip1:chr2:118130032-118130352:-1, Fsip1:chr2:118130280-118130692:-1, Fsip1:chr2:118204915-118205215:-1, Fsip1:chr2:118244672-118245009:-1	Fsip1	NA	NA	FALSE	FALSE	0.138652	NA	FALSE
1071	0.522004	NA	0.747826	0.683262	0.0645643	TRUE	Inf	1 vs 2	0.20097	1 vs 6	0.608696	0.407725	Sft2d2:chr1:165174282-165174729:-1, Sft2d2:chr1:165174792-165175384:-1, Sft2d2:chr1:165175411-165176302:-1, Sft2d2:chr1:165175760-165176045:-1, Sft2d2:chr1:165178447-165179200:-1, Sft2d2:chr1:165178757-165178987:-1	Sft2d2	NA	NA	FALSE	FALSE	0.522004	NA	FALSE
1072	5.87088e-08	6.9071e-07	0.826727	0.735405	0.0913218	FALSE	0.751811	3 vs 1	0.200926	3 vs 2	0.526727	0.3258	Mmd:chr11:90276654-90277061:1, Mmd:chr11:90277569-90278096:1, Mmd:chr11:90278179-90278619:1	Mmd	5.22668e-07	5.66988e-06	TRUE	TRUE	6.9071e-07	5.84173e-06	TRUE
1073	0.0697962	0.105825	0.373114	0.351598	0.0215163	FALSE	1.46634	6 vs 4	0.200812	3 vs 2	0.159716	-0.0410959	Lin7a:chr10:107411896-107412198:1, Lin7a:chr10:107419978-107420248:1, Lin7a:chr10:107421110-107421463:1, Lin7a:chr10:107421315-107422238:1, Lin7a:chr10:107421641-107421986:1, Lin7a:chr10:107424452-107424952:1, Lin7a:chr10:107424755-107425143:1	Lin7a	0.156153	0.227318	FALSE	FALSE	0.105825	0.240421	FALSE
1074	8.82942e-06	2.36825e-05	0.17483	0.115044	0.0597853	FALSE	0.61829	1 vs 3	0.200564	2 vs 3	-0.402976	-0.60354	Brf1:chr12:112955608-112955757:-1, Brf1:chr12:112955559-112956024:-1, Brf1:chr12:112960072-112960443:-1	Brf1	5.68464e-05	0.000152073	TRUE	TRUE	2.36825e-05	0.000157002	TRUE
1075	0.023537	0.111632	0.353448	0.319444	0.0340038	TRUE	1.44617	3 vs 2	0.200192	3 vs 2	-0.327586	-0.527778	Emb:chr13:117272916-117273351:1, Emb:chr13:117273783-117274014:1, Emb:chr13:117277526-117278290:1	Emb	NA	NA	FALSE	FALSE	0.111632	NA	FALSE
1076	0.00936914	0.00389524	0.493706	0.429825	0.0638817	FALSE	#NAME?	1 vs 4	0.200147	2 vs 3	-0.641958	-0.842105	Parp8:chr13:116850860-116851175:-1, Parp8:chr13:116853642-116854110:-1, Parp8:chr13:116854891-116855276:-1, Parp8:chr13:116854875-116855400:-1	Parp8	0.0300394	0.0149898	TRUE	TRUE	0.00936914	0.0332476	TRUE
1077	1	NA	0.1	0	0.1	TRUE	Inf	2 vs 1	0.2	2 vs 1	-0.8	-1	1700016K19Rik:chr11:76003229-76003479:1, 1700016K19Rik:chr11:76003895-76004052:1	1700016K19Rik	NA	NA	FALSE	FALSE	1	NA	FALSE
1078	1	NA	0.1	0	0.1	TRUE	Inf	1 vs 2	0.2	1 vs 2	-0.8	-1	Calhm5:chr10:34087869-34088035:-1, Calhm5:chr10:34091515-34091665:-1	Calhm5	NA	NA	FALSE	FALSE	1	NA	FALSE
1079	0.211167	NA	1	0.9	0.1	TRUE	Inf	3 vs 1	0.2	3 vs 1	1	0.8	Megf10:chr18:57293987-57294537:1, Megf10:chr18:57294349-57294866:1, Megf10:chr18:57297067-57297467:1	Megf10	NA	NA	FALSE	FALSE	0.211167	NA	FALSE
1080	0.694427	NA	0.525641	0.466667	0.0589744	TRUE	#NAME?	1 vs 2	0.2	3 vs 4	0.5	0.3	Ptpn3:chr4:57190877-57191152:-1, Ptpn3:chr4:57192594-57192751:-1, Ptpn3:chr4:57193009-57193287:-1, Ptpn3:chr4:57192957-57193079:-1	Ptpn3	NA	NA	FALSE	FALSE	0.694427	NA	FALSE
1081	1	NA	0.1	0	0.1	TRUE	Inf	2 vs 1	0.2	2 vs 1	-0.8	-1	Gm28040:chr1:133329401-133329627:1, Gm28040:chr1:133329606-133329724:1	Gm28040	NA	NA	FALSE	FALSE	1	NA	FALSE
1082	1	NA	0.1	0	0.1	TRUE	Inf	2 vs 1	0.2	2 vs 1	-0.8	-1	Kiss1:chr1:133329401-133329627:1, Kiss1:chr1:133329606-133329724:1	Kiss1	NA	NA	FALSE	FALSE	1	NA	FALSE
1083	0.0770136	0.113808	0.364679	0.355856	0.00882304	TRUE	0.924801	2 vs 4	0.199851	2 vs 4	0.0917431	-0.108108	Ybey:chr10:76459575-76459908:-1, Ybey:chr10:76459933-76460413:-1, Ybey:chr10:76461073-76461658:-1, Ybey:chr10:76461241-76461502:-1, Ybey:chr10:76462208-76462495:-1	Ybey	NA	NA	FALSE	FALSE	0.113808	NA	FALSE
1084	0.32384	0.483284	0.655303	0.555556	0.0997475	TRUE	0.419289	1 vs 2	0.199495	1 vs 2	0.310606	0.111111	Snph:chr2:151590646-151590858:-1, Snph:chr2:151591626-151592100:-1	Snph	NA	NA	FALSE	FALSE	0.483284	NA	FALSE
1085	0.118199	NA	0.445783	0.346429	0.0993546	TRUE	0.612119	1 vs 3	0.198709	1 vs 3	-0.108434	-0.307143	Pask:chr1:93308798-93309086:-1, Pask:chr1:93309408-93309820:-1, Pask:chr1:93309921-93310116:-1	Pask	NA	NA	FALSE	FALSE	0.118199	NA	FALSE
1086	1.45851e-19	8.28896e-18	0.652758	0.607249	0.0455095	FALSE	0.47593	1 vs 2	0.19828	1 vs 2	-0.246246	-0.444527	Tmed4:chr11:6270352-6270729:-1, Tmed4:chr11:6270691-6271078:-1, Tmed4:chr11:6271644-6271859:-1	Tmed4	2.8973e-18	1.62368e-16	FALSE	FALSE	8.28896e-18	1.65839e-16	FALSE
1087	7.92139e-09	1.02094e-08	0.38837	0.346369	0.042001	FALSE	1.35965	1 vs 3	0.198228	1 vs 3	-0.442368	-0.640596	Ddhd1:chr14:45588467-45588851:-1, Ddhd1:chr14:45593130-45593547:-1, Ddhd1:chr14:45594672-45595095:-1, Ddhd1:chr14:45595362-45595709:-1	Ddhd1	7.61053e-08	1.03159e-07	FALSE	FALSE	1.02094e-08	1.0534e-07	FALSE
1088	0.0712569	0.114777	0.541209	0.450835	0.0903739	TRUE	Inf	1 vs 2	0.198094	1 vs 7	0.163462	-0.034632	Rbms3:chr9:116572746-116573119:-1, Rbms3:chr9:116573048-116573529:-1, Rbms3:chr9:116573176-116573432:-1, Rbms3:chr9:116575545-116575830:-1, Rbms3:chr9:116577307-116577671:-1, Rbms3:chr9:116577583-116577968:-1, Rbms3:chr9:116578429-116578857:-1, Rbms3:chr9:116578613-116578728:-1	Rbms3	NA	NA	FALSE	FALSE	0.114777	NA	FALSE
1089	0.627035	0.739573	0.432331	0.333333	0.0989975	TRUE	0.420799	2 vs 1	0.197995	2 vs 1	-0.135338	-0.333333	AI854703:chr6:48631826-48632253:1, AI854703:chr6:48633390-48633590:1	AI854703	NA	NA	FALSE	FALSE	0.739573	NA	FALSE
1090	0.000524413	0.00349291	0.722772	0.623786	0.0989859	FALSE	0.452604	2 vs 1	0.197972	2 vs 1	0.445545	0.247573	Gmppb:chr9:108051329-108051667:1, Gmppb:chr9:108051514-108051925:1	Gmppb	0.00233621	0.0135679	FALSE	FALSE	0.00349291	0.0140182	FALSE
1091	0.00266577	0.0157305	0.200226	0.112981	0.0872455	FALSE	0.751905	2 vs 3	0.197964	2 vs 3	-0.552036	-0.75	Rrp12:chr19:41859366-41859831:-1, Rrp12:chr19:41861941-41862373:-1, Rrp12:chr19:41862850-41863203:-1	Rrp12	0.0099935	0.049538	FALSE	FALSE	0.0157305	0.0518653	FALSE
1092	0.278998	NA	0.206897	0.175532	0.0313646	TRUE	#NAME?	1 vs 2	0.197359	2 vs 4	-0.206897	-0.404255	Man2b2:chr5:36803238-36803802:-1, Man2b2:chr5:36805498-36805672:-1, Man2b2:chr5:36806630-36806861:-1, Man2b2:chr5:36806878-36807082:-1, Man2b2:chr5:36806999-36807275:-1	Man2b2	NA	NA	FALSE	FALSE	0.278998	NA	FALSE
1093	0.000219333	0.000169112	0.698083	0.599432	0.0986512	FALSE	0.497452	1 vs 3	0.197302	1 vs 3	0.396166	0.198864	Ahctf1:chr1:179744880-179745314:-1, Ahctf1:chr1:179745431-179746124:-1, Ahctf1:chr1:179746041-179746496:-1	Ahctf1	0.00107114	0.000907974	FALSE	FALSE	0.000219333	0.00118291	FALSE
1094	0.12843	NA	0.240566	0.179487	0.0610789	TRUE	1.98847	3 vs 2	0.197146	3 vs 2	-0.0849057	-0.282051	Rasl12:chr9:65412282-65412768:1, Rasl12:chr9:65412417-65412615:1, Rasl12:chr9:65414451-65414939:1	Rasl12	NA	NA	FALSE	FALSE	0.12843	NA	FALSE
1095	3.04449e-17	7.46182e-15	0.573467	0.573527	-6.02751e-05	FALSE	0.584931	1 vs 2	0.197042	1 vs 2	-0.195507	-0.392549	Brd8:chr18:34598607-34598998:-1, Brd8:chr18:34599797-34600191:-1, Brd8:chr18:34599640-34600440:-1, Brd8:chr18:34601207-34601507:-1	Brd8	5.34413e-16	1.21951e-13	FALSE	FALSE	7.46182e-15	1.24334e-13	FALSE
1096	0.935574	NA	0.181818	0.0833333	0.0984848	TRUE	0.893818	2 vs 1	0.19697	2 vs 1	-0.636364	-0.833333	Tmem132e:chr11:82445968-82446271:1, Tmem132e:chr11:82446099-82446297:1	Tmem132e	NA	NA	FALSE	FALSE	0.935574	NA	FALSE
1097	0.0424867	0.027025	0.739927	0.64321	0.0967169	FALSE	Inf	6 vs 1	0.196825	7 vs 1	0.485714	0.288889	Dennd4a:chr9:64917182-64917650:1, Dennd4a:chr9:64917608-64918277:1, Dennd4a:chr9:64918835-64919043:1, Dennd4a:chr9:64918647-64919471:1, Dennd4a:chr9:64919053-64919340:1, Dennd4a:chr9:64919213-64919410:1, Dennd4a:chr9:64919276-64919697:1	Dennd4a	0.105078	0.0779159	FALSE	FALSE	0.0424867	0.119253	FALSE
1098	0.825945	0.851355	0.542857	0.444444	0.0984127	TRUE	0.394994	2 vs 1	0.196825	2 vs 1	0.0857143	-0.111111	Dusp5:chr19:53541634-53541962:1, Dusp5:chr19:53542021-53542431:1	Dusp5	NA	NA	FALSE	FALSE	0.851355	NA	FALSE
1099	0.0441894	0.0802182	0.501832	0.396285	0.105547	TRUE	0.842183	3 vs 2	0.196748	4 vs 2	0.010989	-0.185759	Six3:chr17:85623709-85624058:1, Six3:chr17:85624034-85624312:1, Six3:chr17:85624588-85624825:1, Six3:chr17:85624889-85625197:1	Six3	NA	NA	FALSE	FALSE	0.0802182	NA	FALSE
1100	2.85436e-06	8.78486e-06	0.675182	0.610907	0.0642756	FALSE	0.490062	3 vs 2	0.196604	3 vs 2	0.228467	0.0318627	Katnbl1:chr2:112412638-112412920:1, Katnbl1:chr2:112412940-112413370:1, Katnbl1:chr2:112413846-112414261:1	Katnbl1	2.01429e-05	6.15848e-05	FALSE	FALSE	8.78486e-06	6.35196e-05	FALSE
1101	1.65509e-05	0.0001629	0.796141	0.7743	0.0218413	FALSE	-0.704534	2 vs 4	0.196568	1 vs 2	0.316832	0.120264	Stk24:chr14:121284179-121284551:-1, Stk24:chr14:121286303-121286711:-1, Stk24:chr14:121286744-121287179:-1, Stk24:chr14:121286986-121287536:-1	Stk24	0.000101413	0.0008795	FALSE	FALSE	0.0001629	0.000907495	FALSE
1102	7.5412e-11	7.83676e-11	0.362573	0.307006	0.0555667	FALSE	0.982603	1 vs 3	0.196448	1 vs 3	-0.413743	-0.610191	Isy1:chr6:87814270-87814698:-1, Isy1:chr6:87816164-87816545:-1, Isy1:chr6:87818415-87818844:-1, Isy1:chr6:87818760-87819133:-1	Isy1	8.57332e-10	9.51282e-10	FALSE	FALSE	7.83676e-11	9.67806e-10	FALSE
1103	1.84468e-29	4.59791e-26	0.456213	0.362872	0.0933411	FALSE	0.566377	4 vs 1	0.196195	4 vs 1	-0.152397	-0.348592	Fam210b:chr2:172352570-172352940:1, Fam210b:chr2:172353276-172353531:1, Fam210b:chr2:172352996-172354079:1, Fam210b:chr2:172353494-172353912:1, Fam210b:chr2:172355347-172355749:1	Fam210b	5.33524e-28	1.29266e-24	FALSE	FALSE	4.59791e-26	1.30947e-24	FALSE
1104	0.000127438	0.000733768	0.674936	0.603064	0.0718718	FALSE	-0.886398	3 vs 1	0.195937	7 vs 3	0.173653	-0.0222841	Acbd3:chr1:180752373-180752862:1, Acbd3:chr1:180752665-180753283:1, Acbd3:chr1:180753559-180753863:1, Acbd3:chr1:180753478-180754168:1, Acbd3:chr1:180753803-180754211:1, Acbd3:chr1:180754066-180754224:1, Acbd3:chr1:180755694-180756125:1	Acbd3	0.000655026	0.00339422	FALSE	FALSE	0.000733768	0.00350676	FALSE
1105	0.0765219	0.218886	0.31451	0.248512	0.0659979	FALSE	1.60944	1 vs 6	0.195903	5 vs 7	0.294118	0.0982143	Armh4:chr14:49674214-49674666:-1, Armh4:chr14:49675946-49676321:-1, Armh4:chr14:49677954-49678273:-1, Armh4:chr14:49680197-49680599:-1, Armh4:chr14:49681645-49682154:-1, Armh4:chr14:49682059-49682316:-1, Armh4:chr14:49682011-49682592:-1	Armh4	0.167314	0.384585	FALSE	FALSE	0.218886	0.402586	FALSE
1106	0.000149123	0.000726117	0.415152	0.309687	0.105464	FALSE	0.778455	4 vs 1	0.195885	3 vs 1	-0.0672727	-0.263158	Lrrcc1:chr3:14565610-14566085:1, Lrrcc1:chr3:14565686-14566783:1, Lrrcc1:chr3:14567922-14568345:1, Lrrcc1:chr3:14572262-14572658:1	Lrrcc1	0.000758108	0.0033761	FALSE	FALSE	0.000726117	0.00348212	FALSE
1107	0.0206833	0.032943	0.679134	0.578073	0.101061	FALSE	0.604271	1 vs 5	0.195691	1 vs 5	0.288714	0.0930233	Cep41:chr6:30653429-30653825:-1, Cep41:chr6:30654410-30654746:-1, Cep41:chr6:30655774-30655877:-1, Cep41:chr6:30666043-30666476:-1, Cep41:chr6:30679091-30679456:-1	Cep41	0.0587254	0.091619	FALSE	FALSE	0.032943	0.096529	FALSE
1108	1.93303e-11	5.13328e-11	0.454606	0.411077	0.0435283	FALSE	0.524636	3 vs 2	0.195496	3 vs 2	-0.107096	-0.302591	Ndfip2:chr14:105308050-105308604:1, Ndfip2:chr14:105308475-105308864:1, Ndfip2:chr14:105308736-105309298:1, Ndfip2:chr14:105308989-105309235:1	Ndfip2	2.26209e-10	6.37372e-10	FALSE	FALSE	5.13328e-11	6.48279e-10	FALSE
1109	1.98401e-05	1.10468e-05	0.648828	0.600985	0.0478424	FALSE	#NAME?	2 vs 1	0.195394	8 vs 5	0.0919453	-0.103448	3830406C13Rik:chr14:12301118-12301244:1, 3830406C13Rik:chr14:12301105-12301467:1, 3830406C13Rik:chr14:12301081-12302279:1, 3830406C13Rik:chr14:12301478-12301723:1, 3830406C13Rik:chr14:12301624-12301961:1, 3830406C13Rik:chr14:12302005-12302244:1, 3830406C13Rik:chr14:12302157-12302554:1, 3830406C13Rik:chr14:12302758-12303134:1	3830406C13Rik	0.000119986	7.58733e-05	FALSE	FALSE	1.98401e-05	0.000134402	FALSE
1110	0.00452379	0.0111096	0.472127	0.374558	0.0975686	FALSE	0.585914	2 vs 1	0.195137	3 vs 1	-0.0557461	-0.250883	Ccdc71l:chr12:32380031-32380522:1, Ccdc71l:chr12:32382203-32382663:1, Ccdc71l:chr12:32382579-32382958:1	Ccdc71l	0.0159821	0.0368238	FALSE	FALSE	0.0111096	0.0386137	FALSE
1111	1.22115e-16	6.02021e-15	0.813373	0.71586	0.0975125	FALSE	0.548057	2 vs 1	0.195025	2 vs 1	0.626746	0.431721	Srebf2:chr15:82204375-82204594:1, Srebf2:chr15:82205008-82205364:1	Srebf2	2.04086e-15	9.89868e-14	FALSE	FALSE	6.02021e-15	1.00915e-13	FALSE
1112	0.0021449	0.00174443	0.60198	0.560417	0.0415635	FALSE	1.0059	6 vs 4	0.194891	5 vs 4	0.0247525	-0.170139	Col11a1:chr3:114218655-114218750:1, Col11a1:chr3:114218785-114219031:1, Col11a1:chr3:114218566-114219162:1, Col11a1:chr3:114218941-114219437:1, Col11a1:chr3:114219998-114220275:1, Col11a1:chr3:114219865-114220543:1	Col11a1	0.00827996	0.0073717	FALSE	FALSE	0.0021449	0.00915353	FALSE
1113	0.0263352	0.0691426	0.636968	0.539568	0.0973997	FALSE	0.589078	2 vs 3	0.194799	1 vs 3	0.273936	0.0791367	Aldh5a1:chr13:24907590-24907956:-1, Aldh5a1:chr13:24909385-24909705:-1, Aldh5a1:chr13:24911518-24911877:-1	Aldh5a1	0.0715765	0.164259	FALSE	FALSE	0.0691426	0.174403	FALSE
1114	0.238918	NA	0.178295	0.0810811	0.0972135	TRUE	0.899803	2 vs 1	0.194427	2 vs 1	-0.643411	-0.837838	Wscd2:chr5:113589406-113589618:1, Wscd2:chr5:113590606-113591006:1	Wscd2	NA	NA	FALSE	FALSE	0.238918	NA	FALSE
1115	0.289649	0.43061	0.352941	0.255848	0.0970932	TRUE	0.461526	1 vs 2	0.194186	1 vs 2	-0.294118	-0.488304	Sgo1:chr17:53674785-53675158:-1, Sgo1:chr17:53676066-53676412:-1	Sgo1	NA	NA	FALSE	FALSE	0.43061	NA	FALSE
1116	7.49289e-08	2.27455e-07	0.513727	0.44915	0.0645763	FALSE	1.38629	3 vs 7	0.194146	8 vs 9	0.083558	-0.110588	Hint3:chr10:30603174-30603594:-1, Hint3:chr10:30603812-30604462:-1, Hint3:chr10:30604457-30604764:-1, Hint3:chr10:30604651-30605673:-1, Hint3:chr10:30605011-30605705:-1, Hint3:chr10:30605268-30605526:-1, Hint3:chr10:30607066-30607714:-1, Hint3:chr10:30607951-30608246:-1, Hint3:chr10:30607762-30608847:-1, Hint3:chr10:30608372-30608451:-1	Hint3	6.59706e-07	1.99381e-06	FALSE	FALSE	2.27455e-07	2.04124e-06	FALSE
1117	0.00439949	0.0112004	0.30112	0.204082	0.0970388	FALSE	0.519008	1 vs 2	0.194078	1 vs 2	-0.397759	-0.591837	Frs2:chr10:117069421-117069790:-1, Frs2:chr10:117070039-117070512:-1	Frs2	0.0156023	0.0370571	FALSE	FALSE	0.0112004	0.038857	FALSE
1118	1.66421e-10	1.2677e-09	0.427052	0.324992	0.10206	FALSE	1.03631	1 vs 3	0.194068	1 vs 4	-0.232303	-0.426372	Gatad2a:chr8:69907141-69907370:-1, Gatad2a:chr8:69908462-69908909:-1, Gatad2a:chr8:69908941-69909194:-1, Gatad2a:chr8:69908681-69909000:-1	Gatad2a	1.83589e-09	1.37296e-08	FALSE	FALSE	1.2677e-09	1.40681e-08	FALSE
1119	0.0680422	0.156071	0.913194	0.816327	0.0968679	FALSE	0.861623	1 vs 2	0.193736	1 vs 2	0.826389	0.632653	Ankrd44:chr1:54645599-54645853:-1, Ankrd44:chr1:54647457-54647937:-1	Ankrd44	0.153088	0.304401	FALSE	FALSE	0.156071	0.319703	FALSE
1120	0.103517	NA	0.266304	0.169492	0.0968128	FALSE	1.19176	2 vs 1	0.193626	3 vs 1	-0.467391	-0.661017	Pcdhb17:chr18:37487944-37488282:1, Pcdhb17:chr18:37488808-37489401:1, Pcdhb17:chr18:37489107-37489430:1	Pcdhb17	0.209132	NA	FALSE	FALSE	0.103517	0.236913	FALSE
1121	0.0906358	0.140329	0.784722	0.68797	0.0967523	FALSE	0.5598	1 vs 3	0.193505	1 vs 3	0.569444	0.37594	Col4a1:chr8:11198679-11198962:-1, Col4a1:chr8:11199021-11199588:-1, Col4a1:chr8:11199452-11199926:-1	Col4a1	0.190917	0.280819	FALSE	FALSE	0.140329	0.296323	FALSE
1122	7.76248e-07	4.68028e-07	0.218623	0.189116	0.0295078	FALSE	-0.856652	1 vs 3	0.193444	5 vs 6	-0.250434	-0.443878	Nt5c2:chr19:46883217-46883760:-1, Nt5c2:chr19:46885365-46885788:-1, Nt5c2:chr19:46887577-46888222:-1, Nt5c2:chr19:46887792-46888195:-1, Nt5c2:chr19:46888324-46888745:-1, Nt5c2:chr19:46888625-46889038:-1	Nt5c2	5.92752e-06	3.99924e-06	FALSE	FALSE	7.76248e-07	6.51581e-06	FALSE
1123	1.56513e-09	1.13813e-07	0.118297	0.0216535	0.096643	FALSE	1.80203	1 vs 2	0.193286	1 vs 2	-0.763407	-0.956693	Cep44:chr8:56530404-56530780:-1, Cep44:chr8:56531631-56531764:-1	Cep44	1.59893e-08	1.0414e-06	FALSE	FALSE	1.13813e-07	1.06774e-06	FALSE
1124	1.48375e-07	1.01626e-06	0.627495	0.530952	0.0965431	FALSE	0.432565	1 vs 3	0.193086	1 vs 3	0.254991	0.0619048	Cd2bp2:chr7:127191986-127192401:-1, Cd2bp2:chr7:127193045-127193974:-1, Cd2bp2:chr7:127193714-127194015:-1	Cd2bp2	1.2568e-06	8.20571e-06	FALSE	FALSE	1.01626e-06	8.44162e-06	FALSE
1125	0.330489	0.252733	0.285714	0.189189	0.0965251	TRUE	0.538997	2 vs 1	0.19305	2 vs 1	-0.428571	-0.621622	Niban3:chr8:71607622-71607850:1, Niban3:chr8:71607844-71608154:1	Niban3	NA	NA	FALSE	FALSE	0.330489	NA	FALSE
1126	0.180131	0.250716	0.695035	0.594136	0.1009	TRUE	1.29035	1 vs 3	0.192942	1 vs 4	0.37234	0.179398	Sox6:chr7:115470872-115471261:-1, Sox6:chr7:115471376-115471931:-1, Sox6:chr7:115473308-115473676:-1, Sox6:chr7:115474500-115474801:-1	Sox6	NA	NA	FALSE	FALSE	0.250716	NA	FALSE
1127	0.00500703	0.0152918	0.630508	0.53405	0.0964583	FALSE	0.397987	2 vs 1	0.192917	2 vs 1	0.261017	0.0681004	Chpf2:chr5:24592116-24592474:1, Chpf2:chr5:24594064-24594339:1	Chpf2	0.0174584	0.0484939	FALSE	FALSE	0.0152918	0.0507483	FALSE
1128	7.62053e-05	0.000246577	0.460938	0.384846	0.0760916	FALSE	1.57877	3 vs 9	0.192804	4 vs 9	0.172256	-0.0205479	Gm14326:chr2:177926847-177927164:-1, Gm14326:chr2:177932464-177932943:-1, Gm14326:chr2:177934812-177935133:-1, Gm14326:chr2:177942726-177942935:-1, Gm14326:chr2:177942732-177943283:-1, Gm14326:chr2:177944719-177944952:-1, Gm14326:chr2:177944675-177945206:-1, Gm14326:chr2:177944968-177945971:-1, Gm14326:chr2:177947990-177948311:-1	Gm14326	0.000409805	0.00127179	FALSE	FALSE	0.000246577	0.00131712	FALSE
1129	0.275481	NA	0.925926	0.866667	0.0592593	TRUE	#NAME?	2 vs 1	0.192593	4 vs 2	0.925926	0.733333	Pla2g4c:chr7:13359196-13359351:1, Pla2g4c:chr7:13359759-13359941:1, Pla2g4c:chr7:13360207-13360630:1, Pla2g4c:chr7:13360293-13360671:1	Pla2g4c	NA	NA	FALSE	FALSE	0.275481	NA	FALSE
1130	0.043089	0.0711628	0.734572	0.642759	0.0918139	FALSE	2.75684	5 vs 3	0.192437	6 vs 2	0.371747	0.17931	Slc30a1:chr1:191909253-191910297:1, Slc30a1:chr1:191909741-191910098:1, Slc30a1:chr1:191911510-191911850:1, Slc30a1:chr1:191912004-191912493:1, Slc30a1:chr1:191912497-191912867:1, Slc30a1:chr1:191912818-191913254:1	Slc30a1	0.106379	0.168028	FALSE	FALSE	0.0711628	0.17837	FALSE
1131	0.00432958	0.00610055	0.549064	0.456667	0.092397	FALSE	Inf	1 vs 4	0.192303	1 vs 5	-0.242697	-0.435	Hdac9:chr12:34047580-34047961:-1, Hdac9:chr12:34047761-34048188:-1, Hdac9:chr12:34048495-34048843:-1, Hdac9:chr12:34371208-34371490:-1, Hdac9:chr12:34371453-34371870:-1, Hdac9:chr12:34371702-34372256:-1, Hdac9:chr12:34372941-34373627:-1	Hdac9	0.0153761	0.0219944	FALSE	FALSE	0.00610055	0.0228699	FALSE
1132	1.80052e-54	9.65618e-40	0.558579	0.487612	0.0709671	FALSE	0.55299	3 vs 4	0.192041	1 vs 4	-0.0247697	-0.21681	Rbmx:chrX:57383314-57383708:-1, Rbmx:chrX:57383509-57383918:-1, Rbmx:chrX:57386015-57386417:-1, Rbmx:chrX:57386315-57386753:-1, Rbmx:chrX:57387034-57387418:-1	Rbmx	1.11672e-52	4.63667e-38	FALSE	FALSE	9.65618e-40	4.76998e-38	FALSE
1133	0.09406	0.0854829	0.464154	0.385135	0.0790193	FALSE	#NAME?	1 vs 2	0.191773	1 vs 4	-0.301471	-0.493243	Ubox5:chr2:130590025-130590357:-1, Ubox5:chr2:130590361-130590528:-1, Ubox5:chr2:130590847-130591290:-1, Ubox5:chr2:130591372-130591649:-1, Ubox5:chr2:130591540-130591971:-1	Ubox5	0.196259	0.194152	FALSE	FALSE	0.09406	0.220792	FALSE
1134	0.29704	NA	0.966667	0.875	0.0916667	TRUE	Inf	2 vs 1	0.191667	2 vs 1	0.0666667	-0.125	Mpzl3:chr9:45074729-45074834:1, Mpzl3:chr9:45075056-45075311:1, Mpzl3:chr9:45077077-45077363:1	Mpzl3	NA	NA	FALSE	FALSE	0.29704	NA	FALSE
1135	2.56659e-05	0.000112202	0.558145	0.452323	0.105823	FALSE	0.742218	4 vs 1	0.191453	4 vs 1	-0.0481557	-0.239609	Dnajb14:chr3:137908260-137908561:1, Dnajb14:chr3:137913227-137913581:1, Dnajb14:chr3:137913812-137914256:1, Dnajb14:chr3:137914915-137915230:1, Dnajb14:chr3:137916180-137916557:1	Dnajb14	0.000151927	0.000625059	FALSE	FALSE	0.000112202	0.000645681	FALSE
1136	0.000162347	0.000231602	0.526914	0.524167	0.00274771	FALSE	1.81186	3 vs 6	0.19119	4 vs 6	0.33119	0.14	Lrrc7:chr3:158067186-158067542:-1, Lrrc7:chr3:158067457-158068050:-1, Lrrc7:chr3:158077153-158077491:-1, Lrrc7:chr3:158079390-158080467:-1, Lrrc7:chr3:158082082-158082399:-1, Lrrc7:chr3:158082824-158083278:-1, Lrrc7:chr3:158083987-158084401:-1	Lrrc7	0.000820112	0.00120141	FALSE	FALSE	0.000231602	0.00124428	FALSE
1137	0.256389	NA	0.623529	0.602632	0.0208978	TRUE	#NAME?	2 vs 1	0.19109	6 vs 3	-0.0457516	-0.236842	Grk5:chr19:61091775-61092324:1, Grk5:chr19:61092045-61092306:1, Grk5:chr19:61092096-61092599:1, Grk5:chr19:61094858-61095295:1, Grk5:chr19:61095333-61095745:1, Grk5:chr19:61095573-61095991:1	Grk5	NA	NA	FALSE	FALSE	0.256389	NA	FALSE
1138	0.0192499	0.0390134	0.801205	0.710938	0.0902673	FALSE	1.17025	4 vs 3	0.191014	4 vs 1	0.628514	0.4375	Klf11:chr12:24660206-24661017:1, Klf11:chr12:24660692-24661119:1, Klf11:chr12:24661072-24661303:1, Klf11:chr12:24662395-24662782:1	Klf11	0.0552459	0.104951	FALSE	FALSE	0.0390134	0.110939	FALSE
1139	0.198784	NA	0.884615	0.851852	0.0327635	TRUE	2.35138	2 vs 3	0.190883	2 vs 3	0.153846	-0.037037	Chrna4:chr2:181022271-181022686:-1, Chrna4:chr2:181022828-181023072:-1, Chrna4:chr2:181024584-181024837:-1	Chrna4	NA	NA	FALSE	FALSE	0.198784	NA	FALSE
1140	0.00149325	0.00299356	0.706263	0.610927	0.0953363	FALSE	0.426094	2 vs 1	0.190673	2 vs 1	0.412527	0.221854	Gemin2:chr12:59027695-59027857:1, Gemin2:chr12:59028076-59028342:1	Gemin2	0.00607972	0.0117737	FALSE	FALSE	0.00299356	0.0121828	FALSE
1141	3.01681e-18	1.32406e-16	0.426087	0.331502	0.0945856	FALSE	1.9752	8 vs 1	0.19055	6 vs 1	0.0390348	-0.151515	Cers4:chr8:4523676-4524060:1, Cers4:chr8:4524313-4524651:1, Cers4:chr8:4524542-4524779:1, Cers4:chr8:4524785-4525064:1, Cers4:chr8:4525022-4525565:1, Cers4:chr8:4525244-4525876:1, Cers4:chr8:4529181-4529671:1, Cers4:chr8:4530949-4531145:1	Cers4	5.5761e-17	2.39478e-15	FALSE	FALSE	1.32406e-16	2.43121e-15	FALSE
1142	8.67354e-71	5.61242e-58	0.641216	0.545947	0.0952691	FALSE	0.396338	2 vs 1	0.190538	2 vs 1	0.282432	0.0918937	Atp5a1:chr18:77782151-77782484:1, Atp5a1:chr18:77782473-77782876:1	Atp5a1	7.68503e-69	4.41348e-56	FALSE	FALSE	5.61242e-58	4.54037e-56	FALSE
1143	8.31117e-21	4.77578e-20	0.294049	0.198838	0.0952108	FALSE	0.517772	2 vs 1	0.190422	2 vs 1	-0.411902	-0.602324	H2aw:chr11:58955218-58955624:1, H2aw:chr11:58955719-58956225:1	H2aw	1.73108e-19	1.0407e-18	FALSE	FALSE	4.77578e-20	1.06209e-18	FALSE
1144	0.0144486	0.0380536	0.734043	0.638889	0.0951537	FALSE	0.444686	1 vs 2	0.190307	1 vs 2	0.468085	0.277778	Noc3l:chr19:38788120-38788484:-1, Noc3l:chr19:38789078-38789553:-1	Noc3l	0.0433818	0.103066	FALSE	FALSE	0.0380536	0.10902	FALSE
1145	3.40546e-27	1.71841e-24	0.293755	0.22523	0.0685246	FALSE	0.814075	4 vs 1	0.190162	2 vs 1	0.188409	-0.00175362	Rad23b:chr4:55390330-55390814:1, Rad23b:chr4:55390848-55391189:1, Rad23b:chr4:55391090-55391245:1, Rad23b:chr4:55391151-55391587:1, Rad23b:chr4:55391842-55392237:1	Rad23b	9.09535e-26	4.57063e-23	FALSE	FALSE	1.71841e-24	4.65639e-23	FALSE
1146	1.63398e-07	4.08076e-06	0.697815	0.646322	0.0514927	FALSE	0.416824	3 vs 2	0.190078	3 vs 2	-0.00075358	-0.190832	Cdc42se1:chr3:95234175-95234599:1, Cdc42se1:chr3:95234504-95234906:1, Cdc42se1:chr3:95236110-95236322:1	Cdc42se1	1.36745e-06	3.0003e-05	FALSE	FALSE	4.08076e-06	3.10338e-05	FALSE
1147	0.111569	0.284419	0.894967	0.8	0.0949672	TRUE	1.0033	2 vs 1	0.189934	3 vs 1	0.789934	0.6	Ccser1:chr6:62380712-62381486:1, Ccser1:chr6:62380992-62381245:1, Ccser1:chr6:62382485-62382868:1	Ccser1	NA	NA	FALSE	FALSE	0.284419	NA	FALSE
1148	0.0134899	NA	0.905085	0.810127	0.0949582	FALSE	0.804211	1 vs 2	0.189916	1 vs 2	0.810169	0.620253	Map3k9:chr12:81714950-81715334:-1, Map3k9:chr12:81721568-81721982:-1	Map3k9	0.0409241	NA	FALSE	FALSE	0.0134899	0.045389	FALSE
1149	1.73206e-22	6.10575e-22	0.350912	0.261839	0.0890726	FALSE	0.698883	2 vs 1	0.189453	3 vs 1	-0.229563	-0.419016	Znrf1:chr8:111622674-111623102:1, Znrf1:chr8:111623103-111623417:1, Znrf1:chr8:111623208-111623777:1, Znrf1:chr8:111625328-111625796:1	Znrf1	3.76201e-21	1.44672e-20	FALSE	FALSE	6.10575e-22	1.46906e-20	FALSE
1150	0.00211234	0.0111484	0.48	0.385281	0.0947186	FALSE	0.387148	2 vs 1	0.189437	2 vs 1	-0.04	-0.229437	Gemin8:chrX:166189431-166189814:1, Gemin8:chrX:166190122-166190490:1	Gemin8	0.00818201	0.0369072	FALSE	FALSE	0.0111484	0.0387003	FALSE
1151	0.218449	NA	0.539837	0.411765	0.128073	TRUE	Inf	3 vs 1	0.189383	6 vs 1	0.0325203	-0.156863	Gm35339:chr15:76363494-76363784:1, Gm35339:chr15:76363552-76363943:1, Gm35339:chr15:76363929-76364118:1, Gm35339:chr15:76364586-76364938:1, Gm35339:chr15:76364819-76365099:1, Gm35339:chr15:76365232-76365618:1	Gm35339	NA	NA	FALSE	FALSE	0.218449	NA	FALSE
1152	0.00194031	0.00375408	0.312708	0.22079	0.0919173	FALSE	0.78092	2 vs 5	0.189363	1 vs 5	-0.360465	-0.549828	Gpr89:chr3:96868241-96868672:-1, Gpr89:chr3:96868595-96868978:-1, Gpr89:chr3:96869293-96870345:-1, Gpr89:chr3:96870619-96871158:-1, Gpr89:chr3:96871056-96871481:-1	Gpr89	0.00761124	0.0145083	FALSE	FALSE	0.00375408	0.0149788	FALSE
1153	0.286828	NA	0.118421	0.0238095	0.0946115	TRUE	Inf	3 vs 1	0.189223	3 vs 1	-0.763158	-0.952381	Gm11100:chr14:13949087-13949497:1, Gm11100:chr14:13949802-13949944:1, Gm11100:chr14:13950272-13950391:1	Gm11100	NA	NA	FALSE	FALSE	0.286828	NA	FALSE
1154	8.67434e-05	0.000275229	0.794345	0.742424	0.0519212	FALSE	0.4594	3 vs 2	0.189072	3 vs 2	0.402789	0.213716	Fam76b:chr9:13843821-13844696:1, Fam76b:chr9:13844875-13845345:1, Fam76b:chr9:13846147-13846541:1	Fam76b	0.000462908	0.00141152	FALSE	FALSE	0.000275229	0.00146039	FALSE
1155	0.0318436	0.0341128	0.962025	0.867647	0.0943783	TRUE	1.35181	1 vs 2	0.188757	1 vs 2	0.924051	0.735294	Eya1:chr1:14168952-14169334:-1, Eya1:chr1:14169514-14170292:-1	Eya1	NA	NA	FALSE	FALSE	0.0341128	NA	FALSE
1156	0.0334394	0.140358	0.750916	0.654762	0.0961538	FALSE	0.923541	1 vs 4	0.188645	1 vs 4	0.42674	0.238095	Shc2:chr10:79617938-79618303:-1, Shc2:chr10:79618689-79619196:-1, Shc2:chr10:79618845-79619081:-1, Shc2:chr10:79619540-79619830:-1	Shc2	0.0867374	0.280819	FALSE	FALSE	0.140358	0.296323	FALSE
1157	0.0104593	0.0258737	0.282051	0.187783	0.0942685	FALSE	0.681586	2 vs 3	0.188537	1 vs 3	-0.435897	-0.624434	Cdan1:chr2:120716141-120716480:-1, Cdan1:chr2:120716567-120716831:-1, Cdan1:chr2:120718174-120718540:-1	Cdan1	0.0329294	0.0752766	FALSE	FALSE	0.0258737	0.0788789	FALSE
1158	1.56216e-10	1.20376e-09	0.619013	0.573738	0.0452749	FALSE	0.868714	2 vs 5	0.188437	2 vs 5	0.573295	0.384858	Vps26b:chr9:27004502-27004868:-1, Vps26b:chr9:27007745-27008127:-1, Vps26b:chr9:27008096-27008549:-1, Vps26b:chr9:27008442-27008860:-1, Vps26b:chr9:27009779-27010092:-1	Vps26b	1.7336e-09	1.31421e-08	FALSE	FALSE	1.20376e-09	1.34657e-08	FALSE
1159	0.2086	0.289562	0.777778	0.69697	0.0808081	TRUE	Inf	1 vs 4	0.188312	1 vs 4	0.642857	0.454545	Syne3:chr12:104925488-104925875:-1, Syne3:chr12:104930026-104930270:-1, Syne3:chr12:104931866-104932160:-1, Syne3:chr12:104932084-104932347:-1	Syne3	NA	NA	FALSE	FALSE	0.289562	NA	FALSE
1160	2.98958e-66	7.61188e-56	0.601029	0.506924	0.0941043	FALSE	0.382054	2 vs 1	0.188209	2 vs 1	0.202057	0.0138489	Selenok:chr14:29974475-29974805:1, Selenok:chr14:29974638-29975036:1	Selenok	2.31775e-64	5.81719e-54	FALSE	FALSE	7.61188e-56	5.98444e-54	FALSE
1161	0.355607	0.577126	0.285714	0.201474	0.0842401	TRUE	1.52049	4 vs 3	0.188136	4 vs 1	-0.428571	-0.616708	Exo1:chr1:175908400-175908669:1, Exo1:chr1:175911774-175912039:1, Exo1:chr1:175913064-175913263:1, Exo1:chr1:175913147-175913490:1	Exo1	NA	NA	FALSE	FALSE	0.577126	NA	FALSE
1162	0.00346677	0.00980818	0.488987	0.394937	0.0940501	FALSE	0.382548	2 vs 1	0.1881	2 vs 1	-0.0220264	-0.210127	Lpcat3:chr6:124703810-124704119:1, Lpcat3:chr6:124703921-124704386:1	Lpcat3	0.0126708	0.0330147	FALSE	FALSE	0.00980818	0.0345861	FALSE
1163	0.397156	0.47687	0.687285	0.592593	0.0946926	TRUE	#NAME?	2 vs 1	0.187985	4 vs 1	0.360825	0.17284	Clgn:chr8:83426485-83426771:1, Clgn:chr8:83427529-83427662:1, Clgn:chr8:83427701-83428061:1, Clgn:chr8:83428181-83428538:1	Clgn	NA	NA	FALSE	FALSE	0.47687	NA	FALSE
1164	0.671935	0.71828	0.55102	0.495798	0.0552221	TRUE	#NAME?	1 vs 6	0.187875	1 vs 3	0.0408163	-0.147059	Alpk1:chr3:127666717-127666803:-1, Alpk1:chr3:127668497-127668808:-1, Alpk1:chr3:127668748-127669221:-1, Alpk1:chr3:127668926-127669126:-1, Alpk1:chr3:127669874-127670112:-1, Alpk1:chr3:127670048-127670203:-1, Alpk1:chr3:127670340-127670679:-1, Alpk1:chr3:127670541-127670712:-1	Alpk1	NA	NA	FALSE	FALSE	0.71828	NA	FALSE
1165	0.0139572	0.050506	0.538344	0.444444	0.0938991	FALSE	0.37682	2 vs 1	0.187798	2 vs 1	0.0766871	-0.111111	Fam71e1:chr7:44496773-44497244:1, Fam71e1:chr7:44500743-44501140:1	Fam71e1	0.0421129	0.128841	FALSE	FALSE	0.050506	0.136857	FALSE
1166	3.6286e-05	0.00015968	0.283647	0.235474	0.0481731	FALSE	0.529178	1 vs 4	0.187651	3 vs 4	0.123431	-0.0642202	Zrsr2:chrX:163950317-163950754:-1, Zrsr2:chrX:163951747-163952048:-1, Zrsr2:chrX:163952572-163953006:-1, Zrsr2:chrX:163952893-163953310:-1	Zrsr2	0.00020739	0.000862971	FALSE	FALSE	0.00015968	0.000891333	FALSE
1167	7.64274e-35	6.49397e-31	0.183448	0.0896252	0.0938231	FALSE	0.825062	2 vs 1	0.187646	2 vs 1	-0.633103	-0.82075	Asf1a:chr10:53607670-53608164:1, Asf1a:chr10:53608863-53609166:1	Asf1a	2.60133e-33	2.14855e-29	FALSE	FALSE	6.49397e-31	2.21032e-29	FALSE
1168	1.46096e-05	0.000183518	0.631814	0.568316	0.0634977	FALSE	0.848008	3 vs 2	0.187577	4 vs 2	-0.0402145	-0.227792	Mms22l:chr4:24502698-24503281:1, Mms22l:chr4:24503053-24503406:1, Mms22l:chr4:24503029-24503980:1, Mms22l:chr4:24602571-24602945:1	Mms22l	9.07128e-05	0.000971484	FALSE	FALSE	0.000183518	0.00100333	FALSE
1169	0.044078	0.0512348	0.776852	0.717808	0.0590436	FALSE	1.81597	3 vs 4	0.187151	1 vs 4	0.49537	0.308219	Spty2d1:chr7:46990398-46990726:-1, Spty2d1:chr7:46990663-46990842:-1, Spty2d1:chr7:46990831-46991156:-1, Spty2d1:chr7:46990710-46991035:-1, Spty2d1:chr7:46992745-46992994:-1, Spty2d1:chr7:46992358-46993375:-1	Spty2d1	0.108066	0.130272	FALSE	FALSE	0.0512348	0.138361	FALSE
1170	0.00278214	0.00264844	0.724784	0.631268	0.0935154	FALSE	0.430654	1 vs 2	0.187031	1 vs 2	0.449568	0.262537	Osgin2:chr4:15997212-15997584:-1, Osgin2:chr4:15997906-15998301:-1	Osgin2	0.010381	0.0105977	FALSE	FALSE	0.00278214	0.0114359	FALSE
1171	6.03121e-11	4.28903e-09	0.480023	0.386591	0.093431	FALSE	0.38171	2 vs 1	0.186862	2 vs 1	-0.039955	-0.226817	Lix1l:chr3:96623651-96624035:1, Lix1l:chr3:96625774-96626201:1	Lix1l	6.87066e-10	4.416e-08	FALSE	FALSE	4.28903e-09	4.51724e-08	FALSE
1172	7.32064e-20	9.75717e-19	0.66728	0.584122	0.0831583	FALSE	0.738442	1 vs 3	0.186827	1 vs 2	-0.0492407	-0.236067	Tmem183a:chr1:134346112-134346435:-1, Tmem183a:chr1:134347425-134347921:-1, Tmem183a:chr1:134347800-134348160:-1	Tmem183a	1.46992e-18	1.97546e-17	FALSE	FALSE	9.75717e-19	2.03226e-17	FALSE
1173	1.00261e-20	3.63033e-17	0.162877	0.0863341	0.076543	FALSE	2.89446	4 vs 2	0.186818	4 vs 1	-0.429234	-0.616052	H2bc3:chr13:23746945-23747144:1, H2bc3:chr13:23746734-23747570:1, H2bc3:chr13:23747061-23747886:1, H2bc3:chr13:23747496-23747859:1, H2bc3:chr13:23748044-23748287:1, H2bc3:chr13:23748116-23748677:1	H2bc3	2.0805e-19	6.86347e-16	FALSE	FALSE	3.63033e-17	7.01194e-16	FALSE
1174	0.430609	0.541317	0.545455	0.452055	0.0933998	TRUE	0.374693	2 vs 1	0.1868	2 vs 1	0.0909091	-0.0958904	Slc24a3:chr2:145641563-145641936:1, Slc24a3:chr2:145641812-145642102:1	Slc24a3	NA	NA	FALSE	FALSE	0.541317	NA	FALSE
1175	1.49508e-68	6.98497e-57	0.823455	0.730059	0.0933959	FALSE	0.545011	1 vs 2	0.186792	1 vs 2	0.64691	0.460119	Ewsr1:chr11:5069652-5070075:-1, Ewsr1:chr11:5069634-5070517:-1	Ewsr1	1.2456e-66	5.41435e-55	FALSE	FALSE	6.98497e-57	5.57002e-55	FALSE
1176	4.44947e-06	5.43451e-06	0.613997	0.49908	0.114917	FALSE	0.854861	1 vs 9	0.18675	1 vs 9	0.20744	0.0206897	Lcorl:chr5:45697181-45697548:-1, Lcorl:chr5:45698771-45699476:-1, Lcorl:chr5:45699371-45699623:-1, Lcorl:chr5:45699223-45699856:-1, Lcorl:chr5:45699568-45700205:-1, Lcorl:chr5:45700390-45700935:-1, Lcorl:chr5:45701283-45701736:-1, Lcorl:chr5:45701496-45702402:-1, Lcorl:chr5:45730268-45730735:-1, Lcorl:chr5:45730904-45731266:-1, Lcorl:chr5:45732679-45733064:-1	Lcorl	3.0363e-05	3.91083e-05	FALSE	FALSE	5.43451e-06	4.03934e-05	FALSE
1177	0.148992	NA	0.348394	0.244318	0.104075	TRUE	2.25129	1 vs 4	0.186747	1 vs 5	-0.313253	-0.5	Ankrd42:chr7:92581723-92582131:-1, Ankrd42:chr7:92582174-92582460:-1, Ankrd42:chr7:92582384-92582650:-1, Ankrd42:chr7:92582542-92582691:-1, Ankrd42:chr7:92584156-92584579:-1	Ankrd42	NA	NA	FALSE	FALSE	0.148992	NA	FALSE
1178	9.26762e-32	1.21721e-28	0.399842	0.30649	0.093352	FALSE	1.07354	1 vs 3	0.186704	1 vs 3	-0.200315	-0.387019	Yaf2:chr15:93283849-93284261:-1, Yaf2:chr15:93284253-93284655:-1, Yaf2:chr15:93284798-93285230:-1	Yaf2	3.02525e-30	3.71044e-27	FALSE	FALSE	1.21721e-28	3.75385e-27	FALSE
1179	0.000297363	0.000338336	0.265045	0.24537	0.0196744	FALSE	1.29399	1 vs 2	0.186679	1 vs 2	-0.165173	-0.351852	Eif4e3:chr6:99621932-99622249:-1, Eif4e3:chr6:99625076-99625530:-1, Eif4e3:chr6:99626761-99627120:-1	Eif4e3	0.00140074	0.00171251	FALSE	FALSE	0.000338336	0.00177	FALSE
1180	0.00689918	0.0153577	0.426644	0.333333	0.0933108	FALSE	0.793364	3 vs 2	0.186622	3 vs 1	-0.146712	-0.333333	Rims2:chr15:39682087-39682414:1, Rims2:chr15:39681847-39682750:1, Rims2:chr15:39683990-39684381:1	Rims2	0.0230606	0.0486461	FALSE	FALSE	0.0153577	0.0509065	FALSE
1181	2.3674e-31	6.93711e-29	0.599521	0.531025	0.0684957	FALSE	0.861513	1 vs 6	0.186386	2 vs 3	0.191003	0.00461681	Mcmbp:chr7:128695866-128696227:-1, Mcmbp:chr7:128696425-128696867:-1, Mcmbp:chr7:128696856-128697391:-1, Mcmbp:chr7:128697698-128698172:-1, Mcmbp:chr7:128697893-128698212:-1, Mcmbp:chr7:128698126-128698597:-1	Mcmbp	7.63862e-30	2.1266e-27	FALSE	FALSE	6.93711e-29	2.15127e-27	FALSE
1182	0.663524	0.469186	0.795455	0.7	0.0954545	TRUE	Inf	2 vs 1	0.186364	4 vs 3	0.136364	-0.05	Dkk2:chr3:132178367-132178525:1, Dkk2:chr3:132179170-132179354:1, Dkk2:chr3:132179263-132179564:1, Dkk2:chr3:132179415-132179596:1, Dkk2:chr3:132179932-132180258:1	Dkk2	NA	NA	FALSE	FALSE	0.663524	NA	FALSE
1183	1.8037e-31	2.25376e-32	0.661066	0.615597	0.0454687	FALSE	1.00027	1 vs 7	0.186139	1 vs 3	-0.0364708	-0.22261	Enah:chr1:181896384-181896754:-1, Enah:chr1:181902494-181902939:-1, Enah:chr1:181902899-181903329:-1, Enah:chr1:181903597-181903922:-1, Enah:chr1:181904673-181905355:-1, Enah:chr1:181904970-181905851:-1, Enah:chr1:181905187-181906112:-1	Enah	5.85364e-30	7.88962e-31	FALSE	FALSE	1.8037e-31	6.4129e-30	FALSE
1184	5.71214e-05	0.000116726	0.607578	0.560859	0.0467187	FALSE	0.859608	2 vs 5	0.186129	2 vs 3	-0.176639	-0.362768	Cadm3:chr1:173333979-173334912:-1, Cadm3:chr1:173334789-173335254:-1, Cadm3:chr1:173335901-173336395:-1, Cadm3:chr1:173336454-173336986:-1, Cadm3:chr1:173336736-173337165:-1	Cadm3	0.000316635	0.000648854	FALSE	FALSE	0.000116726	0.000668878	FALSE
1185	0.000125668	9.00637e-05	0.584902	0.517221	0.0676813	FALSE	1.12772	4 vs 5	0.186111	1 vs 3	-0.305576	-0.491686	Mon2:chr10:122992059-122992414:-1, Mon2:chr10:122994007-122994509:-1, Mon2:chr10:122995041-122995535:-1, Mon2:chr10:122995380-122995809:-1, Mon2:chr10:122995377-122995682:-1	Mon2	0.00064772	0.000510644	FALSE	FALSE	0.000125668	0.000715797	FALSE
1186	0.957931	NA	0.67037	0.627451	0.0429194	TRUE	1.38629	6 vs 7	0.185621	2 vs 4	0.244444	0.0588235	Zfp300:chrX:21078230-21078407:-1, Zfp300:chrX:21079201-21079454:-1, Zfp300:chrX:21080002-21080213:-1, Zfp300:chrX:21080333-21080570:-1, Zfp300:chrX:21080504-21080837:-1, Zfp300:chrX:21081131-21081522:-1, Zfp300:chrX:21081396-21081549:-1	Zfp300	NA	NA	FALSE	FALSE	0.957931	NA	FALSE
1187	0.188683	0.130357	0.545977	0.524116	0.0218613	TRUE	#NAME?	5 vs 1	0.185608	6 vs 3	0.0344828	-0.151125	Camk2d:chr3:126818498-126818758:1, Camk2d:chr3:126842650-126843303:1, Camk2d:chr3:126843446-126843772:1, Camk2d:chr3:126843829-126844405:1, Camk2d:chr3:126844383-126844592:1, Camk2d:chr3:126844524-126844983:1, Camk2d:chr3:126845957-126846324:1	Camk2d	NA	NA	FALSE	FALSE	0.188683	NA	FALSE
1188	0.115571	0.241124	0.477419	0.384615	0.092804	TRUE	0.37962	2 vs 1	0.185608	2 vs 1	-0.0451613	-0.230769	Diaph2:chrX:130460835-130461153:1, Diaph2:chrX:130465515-130465768:1	Diaph2	NA	NA	FALSE	FALSE	0.241124	NA	FALSE
1189	0.702183	0.521911	0.32	0.227273	0.0927273	TRUE	0.470004	2 vs 1	0.185455	2 vs 1	-0.36	-0.545455	Ccn4:chr15:66919705-66919988:1, Ccn4:chr15:66922839-66923196:1	Ccn4	NA	NA	FALSE	FALSE	0.702183	NA	FALSE
1190	1.32376e-12	8.53125e-11	0.651921	0.559199	0.0927213	FALSE	0.64277	2 vs 3	0.185443	1 vs 3	0.303841	0.118399	Timp2:chr11:118301061-118301425:-1, Timp2:chr11:118301859-118302191:-1, Timp2:chr11:118303623-118303926:-1	Timp2	1.72485e-11	1.03327e-09	FALSE	FALSE	8.53125e-11	1.05125e-09	FALSE
1191	1.43862e-05	7.39094e-05	0.450897	0.428871	0.0220258	FALSE	1.30833	1 vs 6	0.18471	4 vs 6	0.323817	0.139108	Vps33a:chr5:123525098-123525419:-1, Vps33a:chr5:123527254-123527676:-1, Vps33a:chr5:123528650-123529092:-1, Vps33a:chr5:123529038-123529496:-1, Vps33a:chr5:123529778-123530132:-1, Vps33a:chr5:123530720-123531113:-1	Vps33a	8.94253e-05	0.00042754	FALSE	FALSE	7.39094e-05	0.000441715	FALSE
1192	0.0151969	NA	0.109589	0.0172414	0.0923477	TRUE	1.94811	2 vs 1	0.184695	2 vs 1	-0.780822	-0.965517	Hspa2:chr12:76406570-76406932:1, Hspa2:chr12:76409986-76410154:1	Hspa2	NA	NA	FALSE	FALSE	0.0151969	NA	FALSE
1193	1	0.699494	0.692308	0.6	0.0923077	TRUE	0.405465	1 vs 2	0.184615	1 vs 2	0.384615	0.2	Galr1:chr18:82392418-82392743:-1, Galr1:chr18:82393380-82393629:-1	Galr1	NA	NA	FALSE	FALSE	1	NA	FALSE
1194	0.519064	0.451608	0.438596	0.361111	0.0774854	TRUE	0.56568	3 vs 1	0.184503	3 vs 1	-0.19883	-0.383333	Cntnap4:chr8:112882073-112882405:1, Cntnap4:chr8:112881920-112882608:1, Cntnap4:chr8:112882270-112882473:1, Cntnap4:chr8:112882224-112882717:1	Cntnap4	NA	NA	FALSE	FALSE	0.519064	NA	FALSE
1195	3.86995e-50	1.38519e-48	0.586596	0.517121	0.0694744	FALSE	1.13238	1 vs 3	0.184468	1 vs 2	-0.500658	-0.685126	Ptbp2:chr3:119718701-119719301:-1, Ptbp2:chr3:119718975-119719339:-1, Ptbp2:chr3:119718919-119719786:-1	Ptbp2	2.16021e-48	8.7396e-47	FALSE	FALSE	1.38519e-48	8.88753e-47	FALSE
1196	0.0100101	0.0130983	0.690909	0.618853	0.0720556	FALSE	1.33373	12 vs 2	0.184353	12 vs 10	0.186992	0.00263852	Yipf6:chrX:98944830-98945039:1, Yipf6:chrX:98944703-98945280:1, Yipf6:chrX:98944835-98945787:1, Yipf6:chrX:98945500-98945896:1, Yipf6:chrX:98945957-98946557:1, Yipf6:chrX:98946351-98946781:1, Yipf6:chrX:98946655-98947144:1, Yipf6:chrX:98947341-98947670:1, Yipf6:chrX:98947484-98948084:1, Yipf6:chrX:98947754-98948166:1, Yipf6:chrX:98948420-98949020:1, Yipf6:chrX:98948657-98948994:1	Yipf6	0.0317659	0.0424814	FALSE	FALSE	0.0130983	0.0444196	FALSE
1197	0.0135237	0.00542146	0.849741	0.757576	0.0921652	FALSE	0.593136	1 vs 2	0.18433	1 vs 2	0.699482	0.515152	Nsun3:chr16:62732425-62732806:-1, Nsun3:chr16:62734244-62734559:-1	Nsun3	0.0409978	0.0200115	FALSE	FALSE	0.0135237	0.0454754	FALSE
1198	0.0263379	0.0616368	0.337629	0.245509	0.0921199	FALSE	0.448831	1 vs 2	0.18424	1 vs 2	-0.324742	-0.508982	Erich1:chr8:14025845-14026299:-1, Erich1:chr8:14027520-14027926:-1	Erich1	0.0715765	0.150989	FALSE	FALSE	0.0616368	0.160325	FALSE
1199	0.0665191	0.0938026	0.686131	0.630108	0.0560239	TRUE	0.940142	3 vs 6	0.183973	3 vs 4	0.0656934	-0.11828	Gen1:chr12:11238911-11239289:-1, Gen1:chr12:11239389-11239523:-1, Gen1:chr12:11239441-11240039:-1, Gen1:chr12:11239787-11240056:-1, Gen1:chr12:11239767-11240285:-1, Gen1:chr12:11240888-11241438:-1	Gen1	NA	NA	FALSE	FALSE	0.0938026	NA	FALSE
1200	0.00850603	0.0126714	0.321022	0.221395	0.0996263	FALSE	1.3835	5 vs 1	0.18389	6 vs 1	-0.21611	-0.4	Tspan11:chr6:127949851-127950215:1, Tspan11:chr6:127950464-127950864:1, Tspan11:chr6:127950161-127951262:1, Tspan11:chr6:127952643-127953055:1, Tspan11:chr6:127953524-127953741:1, Tspan11:chr6:127953632-127953943:1	Tspan11	0.0276694	0.0412449	FALSE	FALSE	0.0126714	0.0431029	FALSE
1201	6.2548e-10	1.63122e-09	0.735072	0.698302	0.0367707	FALSE	0.662056	4 vs 2	0.183867	4 vs 3	-0.232717	-0.416583	Mapre2:chr18:23858741-23859156:1, Mapre2:chr18:23890811-23891515:1, Mapre2:chr18:23891954-23892349:1, Mapre2:chr18:23893483-23893867:1	Mapre2	6.56283e-09	1.75615e-08	FALSE	FALSE	1.63122e-09	1.7995e-08	FALSE
1202	0.895636	NA	0.341772	0.25	0.0917722	TRUE	0.443205	1 vs 2	0.183544	1 vs 2	-0.316456	-0.5	Dact2:chr17:14195182-14195375:-1, Dact2:chr17:14195228-14195576:-1	Dact2	NA	NA	FALSE	FALSE	0.895636	NA	FALSE
1203	3.48439e-09	1.21448e-09	0.521772	0.437882	0.08389	FALSE	1.02294	8 vs 2	0.183503	8 vs 2	-0.0934826	-0.276986	Nrf1:chr6:30129225-30129686:1, Nrf1:chr6:30144497-30144796:1, Nrf1:chr6:30151299-30151828:1, Nrf1:chr6:30152176-30152666:1, Nrf1:chr6:30152764-30153100:1, Nrf1:chr6:30152625-30153214:1, Nrf1:chr6:30152911-30153217:1, Nrf1:chr6:30153092-30153447:1	Nrf1	3.43637e-08	1.3206e-08	FALSE	FALSE	3.48439e-09	3.7118e-08	FALSE
1204	0.139851	0.268688	0.800353	0.793103	0.00724991	TRUE	-1.34184	2 vs 3	0.18338	1 vs 2	0.597173	0.413793	Eps8:chr6:137477637-137478072:-1, Eps8:chr6:137477485-137478662:-1, Eps8:chr6:137478203-137478444:-1, Eps8:chr6:137478504-137478771:-1, Eps8:chr6:137478610-137479104:-1	Eps8	NA	NA	FALSE	FALSE	0.268688	NA	FALSE
1205	0.527292	NA	0.2	0.166667	0.0333333	TRUE	Inf	2 vs 1	0.183333	2 vs 1	-0.65	-0.833333	Tmem215:chr4:40474933-40475195:1, Tmem215:chr4:40475114-40475265:1, Tmem215:chr4:40476864-40477148:1	Tmem215	NA	NA	FALSE	FALSE	0.527292	NA	FALSE
1206	0.249976	0.435248	0.490814	0.453901	0.0369129	TRUE	-1.15418	4 vs 2	0.18328	3 vs 1	0.417323	0.234043	Syt6:chr3:103627252-103627514:1, Syt6:chr3:103632401-103632744:1, Syt6:chr3:103634829-103635121:1, Syt6:chr3:103645187-103645562:1	Syt6	NA	NA	FALSE	FALSE	0.435248	NA	FALSE
1207	0.00984036	0.000950733	0.626147	0.522152	0.103995	TRUE	1.67877	1 vs 3	0.182809	1 vs 5	-0.00917431	-0.191983	Nedd1:chr10:92684501-92685249:-1, Nedd1:chr10:92684764-92685086:-1, Nedd1:chr10:92685037-92685428:-1, Nedd1:chr10:92685384-92686132:-1, Nedd1:chr10:92685964-92686346:-1	Nedd1	NA	NA	FALSE	FALSE	0.00984036	NA	FALSE
1208	0.319401	NA	0.4375	0.414032	0.0234684	TRUE	#NAME?	3 vs 1	0.182806	2 vs 1	0.75	0.567194	Sgo2a:chr1:58024680-58025050:1, Sgo2a:chr1:58025523-58025935:1, Sgo2a:chr1:58025934-58026270:1	Sgo2a	NA	NA	FALSE	FALSE	0.319401	NA	FALSE
1209	3.60595e-06	1.24549e-05	0.765729	0.806586	-0.0408569	FALSE	-1.22929	2 vs 6	0.182663	1 vs 2	0.168798	-0.0138648	Gtpbp10:chr5:5537449-5537825:-1, Gtpbp10:chr5:5538735-5539215:-1, Gtpbp10:chr5:5539258-5539504:-1, Gtpbp10:chr5:5558769-5559096:-1, Gtpbp10:chr5:5558937-5559180:-1, Gtpbp10:chr5:5558970-5559341:-1	Gtpbp10	2.50978e-05	8.44753e-05	FALSE	FALSE	1.24549e-05	8.71218e-05	FALSE
1210	2.44214e-06	1.00313e-05	0.634639	0.566334	0.0683049	FALSE	0.541267	3 vs 1	0.182462	4 vs 2	-0.00726686	-0.189729	Ifnar1:chr16:91506840-91507192:1, Ifnar1:chr16:91507055-91507481:1, Ifnar1:chr16:91509027-91509320:1, Ifnar1:chr16:91510151-91510512:1	Ifnar1	1.73657e-05	6.94258e-05	FALSE	FALSE	1.00313e-05	7.16045e-05	FALSE
1211	0.0462708	0.11601	0.818476	0.727273	0.0912038	FALSE	0.52523	2 vs 1	0.182408	2 vs 1	0.636953	0.454545	Myo16:chr8:10633854-10634204:1, Myo16:chr8:10634350-10634742:1	Myo16	0.112297	0.244075	FALSE	FALSE	0.11601	0.257995	FALSE
1212	0.000206312	0.000480325	0.419145	0.333333	0.0858116	FALSE	0.932764	1 vs 4	0.182382	1 vs 4	0.0288104	-0.153571	Iqcc:chr4:129615025-129615547:-1, Iqcc:chr4:129615292-129615512:-1, Iqcc:chr4:129615556-129616042:-1, Iqcc:chr4:129618104-129618451:-1	Iqcc	0.00101287	0.00234374	FALSE	FALSE	0.000480325	0.00241765	FALSE
1213	6.25701e-06	2.06237e-06	0.504275	0.436571	0.0677037	FALSE	0.967794	1 vs 3	0.18205	1 vs 4	-0.275093	-0.457143	Trub2:chr2:29769567-29770006:-1, Trub2:chr2:29770538-29770850:-1, Trub2:chr2:29774478-29775283:-1, Trub2:chr2:29776117-29776435:-1, Trub2:chr2:29776676-29777530:-1, Trub2:chr2:29776986-29777246:-1	Trub2	4.15299e-05	1.58729e-05	FALSE	FALSE	6.25701e-06	4.61382e-05	FALSE
1214	0.0350502	0.0653923	0.34375	0.252788	0.0909619	FALSE	0.43717	2 vs 1	0.181924	2 vs 1	-0.3125	-0.494424	Tnfaip8l1:chr17:56172694-56172961:1, Tnfaip8l1:chr17:56172951-56173353:1	Tnfaip8l1	0.0903696	0.158189	FALSE	FALSE	0.0653923	0.168134	FALSE
1215	0.502524	NA	0.115385	0.0909091	0.0244755	TRUE	Inf	1 vs 2	0.181818	1 vs 2	0	-0.181818	Atg4a-ps:chr3:103644050-103644187:-1, Atg4a-ps:chr3:103644419-103644598:-1, Atg4a-ps:chr3:103644747-103644968:-1	Atg4a-ps	NA	NA	FALSE	FALSE	0.502524	NA	FALSE
1216	1	NA	0.0909091	0	0.0909091	TRUE	Inf	2 vs 1	0.181818	2 vs 1	-0.818182	-1	Misp:chr10:79830142-79830375:1, Misp:chr10:79830071-79830187:1	Misp	NA	NA	FALSE	FALSE	1	NA	FALSE
1217	0.421289	NA	0.616883	0.583333	0.0335498	TRUE	#NAME?	2 vs 1	0.181818	5 vs 2	0.181818	0	Nox4:chr7:87395722-87395925:1, Nox4:chr7:87396766-87397079:1, Nox4:chr7:87397007-87397204:1, Nox4:chr7:87397835-87398075:1, Nox4:chr7:87397989-87398280:1, Nox4:chr7:87398309-87398712:1, Nox4:chr7:87398588-87398718:1, Nox4:chr7:87399771-87400102:1	Nox4	NA	NA	FALSE	FALSE	0.421289	NA	FALSE
1218	0.202205	0.268793	0.203822	0.113208	0.0906141	FALSE	0.69581	2 vs 1	0.181228	2 vs 1	-0.592357	-0.773585	Klf2:chr8:72320959-72321354:1, Klf2:chr8:72321173-72321648:1	Klf2	0.343177	0.441764	FALSE	FALSE	0.268793	0.464736	FALSE
1219	0.0100945	0.062547	0.861374	0.770833	0.0905411	FALSE	1.26736	3 vs 1	0.181082	3 vs 1	0.722749	0.541667	Galnt10:chr11:57726557-57726919:1, Galnt10:chr11:57785760-57785959:1, Galnt10:chr11:57787110-57787514:1	Galnt10	0.0320156	0.152988	FALSE	FALSE	0.062547	0.16239	FALSE
1220	0.630333	NA	0.880435	0.798387	0.0820477	TRUE	1.26567	5 vs 3	0.180926	5 vs 3	0.826087	0.645161	Mid2:chrX:140764094-140764379:1, Mid2:chrX:140765141-140765409:1, Mid2:chrX:140765531-140766401:1, Mid2:chrX:140766040-140766344:1, Mid2:chrX:140767348-140767715:1	Mid2	NA	NA	FALSE	FALSE	0.630333	NA	FALSE
1221	0.000929564	0.00234542	0.414405	0.403226	0.0111792	FALSE	0.828086	1 vs 3	0.180295	1 vs 3	0.154489	-0.0258065	Plbd2:chr5:120483867-120484277:-1, Plbd2:chr5:120484477-120484784:-1, Plbd2:chr5:120484699-120485138:-1, Plbd2:chr5:120485083-120485681:-1, Plbd2:chr5:120485303-120485577:-1	Plbd2	0.00393988	0.00953278	FALSE	FALSE	0.00234542	0.0098958	FALSE
1222	2.22375e-08	5.34625e-08	0.101962	0.0563725	0.0455899	FALSE	0.745183	2 vs 1	0.180264	2 vs 1	-0.612628	-0.792892	Ylpm1:chr12:85070118-85070515:1, Ylpm1:chr12:85074129-85074599:1, Ylpm1:chr12:85074549-85074866:1	Ylpm1	2.06883e-07	5.03624e-07	FALSE	FALSE	5.34625e-08	5.13645e-07	FALSE
1223	2.9704e-05	0.00138905	0.869822	0.845865	0.0239578	FALSE	-1.95774	2 vs 3	0.180184	1 vs 2	0.83432	0.654135	Hipk3:chr2:104426478-104426848:-1, Hipk3:chr2:104426950-104427430:-1, Hipk3:chr2:104429736-104430144:-1	Hipk3	0.000173968	0.00601035	FALSE	FALSE	0.00138905	0.00625297	FALSE
1224	0.109517	0.223228	0.720502	0.684426	0.0360759	FALSE	0.407681	1 vs 2	0.180088	1 vs 2	0.188285	0.00819672	Cacna1c:chr6:118587233-118587606:-1, Cacna1c:chr6:118592262-118592688:-1, Cacna1c:chr6:118592476-118593045:-1	Cacna1c	0.217785	0.389596	FALSE	FALSE	0.223228	0.408009	FALSE
1225	0.00258428	0.00296184	0.792498	0.71916	0.0733377	FALSE	0.702421	1 vs 3	0.180019	1 vs 4	0.523851	0.343832	Cul5:chr9:53614596-53615031:-1, Cul5:chr9:53616375-53617129:-1, Cul5:chr9:53616940-53617205:-1, Cul5:chr9:53616999-53617503:-1, Cul5:chr9:53617650-53618060:-1	Cul5	0.00974692	0.0116789	FALSE	FALSE	0.00296184	0.0120937	FALSE
1226	0.0273498	0.0368388	0.727669	0.700348	0.0273204	FALSE	0.470467	1 vs 2	0.179978	1 vs 2	0.228758	0.0487805	Pias1:chr9:62878326-62878778:-1, Pias1:chr9:62879955-62880579:-1, Pias1:chr9:62880635-62881017:-1, Pias1:chr9:62880893-62881401:-1	Pias1	0.0737164	0.100345	FALSE	FALSE	0.0368388	0.105833	FALSE
1227	0.356998	0.418658	0.916667	0.826923	0.0897436	TRUE	Inf	2 vs 1	0.179487	3 vs 1	0.833333	0.653846	Anxa3:chr5:96825525-96825857:1, Anxa3:chr5:96845506-96845811:1, Anxa3:chr5:96845566-96845984:1	Anxa3	NA	NA	FALSE	FALSE	0.418658	NA	FALSE
1228	0.000146664	0.000667108	0.330455	0.230877	0.0995776	FALSE	0.795475	4 vs 2	0.179431	4 vs 1	-0.319516	-0.498947	Borcs8:chr8:70147035-70147195:1, Borcs8:chr8:70148243-70148670:1, Borcs8:chr8:70148648-70149013:1, Borcs8:chr8:70149545-70150065:1	Borcs8	0.000746969	0.00312584	FALSE	FALSE	0.000667108	0.00322406	FALSE
1229	0.0982662	0.0793923	0.54065	0.459547	0.0811035	TRUE	Inf	1 vs 6	0.179414	1 vs 5	0.292683	0.113269	Sorcs1:chr19:50143318-50143651:-1, Sorcs1:chr19:50143559-50144174:-1, Sorcs1:chr19:50143949-50144184:-1, Sorcs1:chr19:50147605-50148009:-1, Sorcs1:chr19:50149581-50150010:-1, Sorcs1:chr19:50150349-50150597:-1, Sorcs1:chr19:50151006-50151313:-1	Sorcs1	NA	NA	FALSE	FALSE	0.0982662	NA	FALSE
1230	0.0852119	0.163542	0.704467	0.621429	0.0830388	FALSE	0.774069	2 vs 1	0.179381	4 vs 1	0.479381	0.3	Srxn1:chr2:152109422-152109888:1, Srxn1:chr2:152110211-152110589:1, Srxn1:chr2:152110678-152111190:1, Srxn1:chr2:152110975-152111376:1	Srxn1	0.182173	0.312899	FALSE	FALSE	0.163542	0.328734	FALSE
1231	0.00128533	0.00594711	0.695978	0.606357	0.0896206	FALSE	0.396191	1 vs 2	0.179241	1 vs 2	0.391955	0.212714	Arih2:chr9:108602942-108603313:-1, Arih2:chr9:108604674-108605028:-1	Arih2	0.00531462	0.0215414	FALSE	FALSE	0.00594711	0.0224	FALSE
1232	0.0247844	NA	0.939716	0.861111	0.0786052	TRUE	#NAME?	1 vs 2	0.179078	2 vs 4	0.0957447	-0.0833333	Ldhd:chr8:111623645-111623946:-1, Ldhd:chr8:111623755-111624511:-1, Ldhd:chr8:111625502-111625776:-1, Ldhd:chr8:111626299-111626596:-1	Ldhd	NA	NA	FALSE	FALSE	0.0247844	NA	FALSE
1233	4.84126e-12	2.75044e-10	0.913627	0.824117	0.0895102	FALSE	1.17597	1 vs 2	0.17902	1 vs 3	0.827254	0.648233	Rprd1a:chr18:24484957-24485319:-1, Rprd1a:chr18:24487681-24488535:-1, Rprd1a:chr18:24487942-24488391:-1	Rprd1a	5.9263e-11	3.18207e-09	FALSE	FALSE	2.75044e-10	3.23902e-09	FALSE
1234	6.10751e-06	5.03203e-06	0.722367	0.671018	0.051349	FALSE	0.61169	4 vs 2	0.178851	4 vs 3	0.232376	0.0535248	Srp72:chr5:76998034-76998486:1, Srp72:chr5:76998399-76998945:1, Srp72:chr5:76999052-76999386:1, Srp72:chr5:76999537-76999962:1	Srp72	4.07313e-05	3.64051e-05	FALSE	FALSE	6.10751e-06	4.52751e-05	FALSE
1235	0.000906569	0.000293677	0.521429	0.454581	0.0668477	FALSE	-0.954161	2 vs 1	0.17878	6 vs 2	-0.142857	-0.321637	Slitrk2:chrX:66656297-66656852:1, Slitrk2:chrX:66656927-66657378:1, Slitrk2:chrX:66657449-66658291:1, Slitrk2:chrX:66657950-66658573:1, Slitrk2:chrX:66660795-66661222:1, Slitrk2:chrX:66660995-66661402:1	Slitrk2	0.00385119	0.00150046	FALSE	FALSE	0.000906569	0.00426324	FALSE
1236	6.18429e-18	8.81939e-15	0.50767	0.418324	0.0893452	FALSE	0.360336	2 vs 1	0.17869	2 vs 1	0.0153392	-0.163351	Chmp4b:chr2:154693907-154694196:1, Chmp4b:chr2:154694388-154694818:1	Chmp4b	1.1208e-16	1.43276e-13	FALSE	FALSE	8.81939e-15	1.46517e-13	FALSE
1237	0.179796	NA	0.8125	0.782738	0.0297619	TRUE	Inf	1 vs 4	0.178571	2 vs 4	0.166667	-0.0119048	Nt5dc1:chr10:34303649-34303913:-1, Nt5dc1:chr10:34304489-34304646:-1, Nt5dc1:chr10:34304750-34305042:-1, Nt5dc1:chr10:34396433-34396853:-1, Nt5dc1:chr10:34396919-34397368:-1	Nt5dc1	NA	NA	FALSE	FALSE	0.179796	NA	FALSE
1238	0.000198942	0.000688278	0.691136	0.60217	0.0889658	FALSE	0.390919	1 vs 2	0.177932	1 vs 2	0.382271	0.20434	Fam207a:chr10:77486655-77487033:-1, Fam207a:chr10:77488204-77488529:-1	Fam207a	0.000984479	0.00321394	FALSE	FALSE	0.000688278	0.0033149	FALSE
1239	0.193365	0.319581	0.864198	0.775281	0.0889166	TRUE	0.612226	2 vs 1	0.177833	2 vs 1	0.728395	0.550562	Nepro:chr16:44735727-44736660:1, Nepro:chr16:44736718-44737149:1	Nepro	NA	NA	FALSE	FALSE	0.319581	NA	FALSE
1240	7.38599e-05	0.000198788	0.546068	0.484412	0.0616553	FALSE	0.897891	7 vs 3	0.177806	5 vs 3	0.266535	0.088729	Mynn:chr3:30617007-30617405:1, Mynn:chr3:30617437-30617748:1, Mynn:chr3:30617299-30617640:1, Mynn:chr3:30617522-30617915:1, Mynn:chr3:30618038-30618508:1, Mynn:chr3:30618981-30619409:1, Mynn:chr3:30619456-30619919:1	Mynn	0.000398344	0.00104721	FALSE	FALSE	0.000198788	0.00108046	FALSE
1241	0.872124	NA	0.888889	0.8	0.0888889	TRUE	0.693147	2 vs 1	0.177778	2 vs 1	0.777778	0.6	Cstad:chr2:30608179-30608538:1, Cstad:chr2:30608454-30608654:1	Cstad	NA	NA	FALSE	FALSE	0.872124	NA	FALSE
1242	0.329274	0.29885	0.733083	0.644231	0.0888519	TRUE	0.619944	1 vs 3	0.177704	1 vs 3	0.466165	0.288462	Il18bp:chr7:102014885-102015298:-1, Il18bp:chr7:102015427-102015758:-1, Il18bp:chr7:102015568-102015922:-1	Il18bp	NA	NA	FALSE	FALSE	0.329274	NA	FALSE
1243	1.14172e-05	5.40524e-05	0.708745	0.682836	0.0259092	FALSE	1.04002	5 vs 2	0.177681	5 vs 4	-0.492095	-0.669776	Lrrc40:chr3:158066001-158066610:1, Lrrc40:chr3:158066502-158066854:1, Lrrc40:chr3:158066929-158067145:1, Lrrc40:chr3:158066732-158067066:1, Lrrc40:chr3:158068106-158068487:1	Lrrc40	7.20939e-05	0.000322295	FALSE	FALSE	5.40524e-05	0.000333761	FALSE
1244	5.85995e-11	3.19512e-10	0.574904	0.488177	0.0867275	FALSE	0.865133	5 vs 2	0.177632	6 vs 2	0.129013	-0.0486188	Agfg1:chr1:82895030-82895850:1, Agfg1:chr1:82895349-82895620:1, Agfg1:chr1:82895691-82895950:1, Agfg1:chr1:82896037-82896333:1, Agfg1:chr1:82896689-82897150:1, Agfg1:chr1:82900658-82900959:1	Agfg1	6.68921e-10	3.67303e-09	FALSE	FALSE	3.19512e-10	3.73902e-09	FALSE
1245	0.1137	NA	0.334184	0.216366	0.117818	TRUE	2.30259	4 vs 7	0.177618	1 vs 8	-0.366071	-0.543689	C2cd2:chr16:97855493-97855705:-1, C2cd2:chr16:97856637-97856952:-1, C2cd2:chr16:97856944-97857729:-1, C2cd2:chr16:97857154-97857573:-1, C2cd2:chr16:97857406-97858419:-1, C2cd2:chr16:97857788-97858180:-1, C2cd2:chr16:97858391-97859469:-1, C2cd2:chr16:97858728-97859136:-1	C2cd2	NA	NA	FALSE	FALSE	0.1137	NA	FALSE
1246	0.0129257	0.0252439	0.716251	0.681614	0.0346367	FALSE	0.46838	1 vs 2	0.177529	1 vs 2	0.33448	0.156951	Rras2:chr7:114046783-114047149:-1, Rras2:chr7:114047596-114047910:-1, Rras2:chr7:114047265-114048304:-1	Rras2	0.0395134	0.0738798	FALSE	FALSE	0.0252439	0.0773397	FALSE
1247	0.104993	0.192306	0.431452	0.398276	0.0331758	FALSE	-0.777514	1 vs 2	0.177419	2 vs 3	0.677419	0.5	Tbc1d4:chr14:101442363-101442836:-1, Tbc1d4:chr14:101442327-101442717:-1, Tbc1d4:chr14:101444171-101444452:-1	Tbc1d4	0.211425	0.351567	FALSE	FALSE	0.192306	0.369257	FALSE
1248	0.88232	NA	0.713693	0.625	0.0886929	TRUE	0.402562	2 vs 1	0.177386	2 vs 1	0.427386	0.25	Ptprr:chr10:116273961-116274317:1, Ptprr:chr10:116274549-116274932:1	Ptprr	NA	NA	FALSE	FALSE	0.88232	NA	FALSE
1249	3.40368e-43	3.25656e-37	0.708072	0.666691	0.0413813	FALSE	0.403632	1 vs 2	0.177365	1 vs 2	0.166728	-0.0106367	Rtn3:chr19:7425881-7426247:-1, Rtn3:chr19:7426978-7427375:-1, Rtn3:chr19:7427501-7428004:-1	Rtn3	1.5322e-41	1.39134e-35	FALSE	FALSE	3.25656e-37	1.44271e-35	FALSE
1250	0.35311	0.0821493	0.523658	0.478158	0.0454997	FALSE	-1.23474	5 vs 4	0.177291	7 vs 3	0.292994	0.115702	Klhl15:chrX:94252916-94253221:1, Klhl15:chrX:94253286-94253691:1, Klhl15:chrX:94253586-94254103:1, Klhl15:chrX:94255393-94256174:1, Klhl15:chrX:94274915-94275350:1, Klhl15:chrX:94275086-94275674:1, Klhl15:chrX:94277344-94277730:1, Klhl15:chrX:94277632-94277747:1	Klhl15	0.513701	0.187998	FALSE	FALSE	0.35311	0.564695	FALSE
1251	8.18272e-05	0.00101032	0.636364	0.547758	0.0886054	FALSE	0.54906	1 vs 3	0.177211	1 vs 3	0.272727	0.0955166	Utp6:chr11:79933887-79934352:-1, Utp6:chr11:79934798-79935157:-1, Utp6:chr11:79935748-79936127:-1	Utp6	0.000439192	0.00455751	FALSE	FALSE	0.00101032	0.00472388	FALSE
1252	0.372243	0.22608	0.444444	0.3875	0.0569444	TRUE	Inf	2 vs 1	0.177083	4 vs 2	-0.416667	-0.59375	Col5a1:chr2:28036762-28037580:1, Col5a1:chr2:28037180-28037531:1, Col5a1:chr2:28037519-28037920:1, Col5a1:chr2:28038838-28039068:1, Col5a1:chr2:28038672-28039332:1, Col5a1:chr2:28039213-28039511:1	Col5a1	NA	NA	FALSE	FALSE	0.372243	NA	FALSE
1253	0.679813	NA	0.4375	0.416667	0.0208333	TRUE	1.17865	3 vs 2	0.177083	3 vs 2	0.34375	0.166667	Pcdhb10:chr18:37414014-37414190:1, Pcdhb10:chr18:37415633-37415822:1, Pcdhb10:chr18:37416405-37416611:1	Pcdhb10	NA	NA	FALSE	FALSE	0.679813	NA	FALSE
1254	0.329462	0.560625	0.520354	0.431818	0.0885358	TRUE	0.355898	1 vs 2	0.177072	1 vs 2	0.040708	-0.136364	Gm42517:chr5:108365530-108365970:-1, Gm42517:chr5:108365986-108366440:-1	Gm42517	NA	NA	FALSE	FALSE	0.560625	NA	FALSE
1255	0.470185	0.53785	0.416393	0.362712	0.0536816	TRUE	#NAME?	4 vs 1	0.176994	6 vs 2	0.278689	0.101695	Rora:chr9:69379426-69379773:1, Rora:chr9:69382659-69382882:1, Rora:chr9:69383105-69383397:1, Rora:chr9:69385418-69385617:1, Rora:chr9:69385423-69385781:1, Rora:chr9:69387860-69388246:1	Rora	NA	NA	FALSE	FALSE	0.53785	NA	FALSE
1256	0.760006	NA	0.545969	0.521739	0.0242298	TRUE	#NAME?	1 vs 3	0.176926	3 vs 5	-0.475248	-0.652174	Catsper2:chr2:121391676-121391873:-1, Catsper2:chr2:121391858-121392278:-1, Catsper2:chr2:121392443-121392627:-1, Catsper2:chr2:121392593-121392768:-1, Catsper2:chr2:121392642-121392969:-1, Catsper2:chr2:121392957-121393136:-1, Catsper2:chr2:121393351-121393451:-1, Catsper2:chr2:121394495-121394610:-1	Catsper2	NA	NA	FALSE	FALSE	0.760006	NA	FALSE
1257	0.109774	NA	0.15	0.0615385	0.0884615	FALSE	0.989978	2 vs 1	0.176923	2 vs 1	-0.7	-0.876923	B3gnt4:chr5:123511430-123511730:1, B3gnt4:chr5:123511355-123512041:1	B3gnt4	0.218142	NA	FALSE	FALSE	0.109774	0.24768	FALSE
1258	1.17842e-30	1.91658e-29	0.507209	0.415206	0.0920022	FALSE	0.660377	2 vs 1	0.176821	4 vs 1	-0.0836929	-0.260514	Mob4:chr1:55152690-55153078:1, Mob4:chr1:55153448-55153720:1, Mob4:chr1:55153225-55154354:1, Mob4:chr1:55154472-55154853:1	Mob4	3.55565e-29	6.08151e-28	FALSE	FALSE	1.91658e-29	6.21998e-28	FALSE
1259	0.000102089	0.000424038	0.14	0.0516605	0.0883395	FALSE	1.09473	1 vs 2	0.176679	1 vs 2	-0.72	-0.896679	Erf:chr7:25242549-25242932:-1, Erf:chr7:25243393-25243645:-1	Erf	0.000537098	0.00209166	FALSE	FALSE	0.000424038	0.00216558	FALSE
1260	0.589322	0.82853	0.710526	0.65	0.0605263	TRUE	0.913388	2 vs 3	0.176316	2 vs 3	0.276316	0.1	S1pr5:chr9:21242934-21243236:-1, S1pr5:chr9:21243235-21243596:-1, S1pr5:chr9:21243829-21244149:-1	S1pr5	NA	NA	FALSE	FALSE	0.82853	NA	FALSE
1261	1.32562e-12	6.54047e-12	0.657285	0.619003	0.0382824	FALSE	0.75174	2 vs 3	0.176235	2 vs 3	0.0689913	-0.107244	Ube4b:chr4:149328416-149328807:-1, Ube4b:chr4:149328765-149329072:-1, Ube4b:chr4:149329021-149329471:-1	Ube4b	1.72485e-11	8.76261e-11	FALSE	FALSE	6.54047e-12	8.97025e-11	FALSE
1262	0.00802638	0.00587964	0.535838	0.482329	0.0535083	FALSE	1.26517	2 vs 7	0.176085	3 vs 7	0.00259067	-0.173494	Tmem126b:chr7:90467389-90467957:-1, Tmem126b:chr7:90467928-90468124:-1, Tmem126b:chr7:90467664-90467926:-1, Tmem126b:chr7:90468405-90468763:-1, Tmem126b:chr7:90468606-90468869:-1, Tmem126b:chr7:90468776-90468947:-1, Tmem126b:chr7:90468819-90469191:-1	Tmem126b	0.0264014	0.0213683	FALSE	FALSE	0.00802638	0.0292068	FALSE
1263	1.78922e-08	3.90171e-08	0.242275	0.15425	0.0880255	FALSE	0.561406	1 vs 2	0.176051	1 vs 2	-0.515449	-0.691501	Sec23a:chr12:58958355-58958733:-1, Sec23a:chr12:58958743-58959175:-1	Sec23a	1.67294e-07	3.72256e-07	FALSE	FALSE	3.90171e-08	3.80285e-07	FALSE
1264	0.288433	0.495791	0.71024	0.622222	0.0880174	TRUE	0.397557	1 vs 2	0.176035	1 vs 2	0.420479	0.244444	Rims4:chr2:163859838-163860064:-1, Rims4:chr2:163862869-163863194:-1	Rims4	NA	NA	FALSE	FALSE	0.495791	NA	FALSE
1265	0.278132	0.479147	0.75	0.666667	0.0833333	TRUE	0.932039	3 vs 1	0.176006	3 vs 2	0.155172	-0.0208333	Parm1:chr5:91622871-91623078:1, Parm1:chr5:91623605-91623967:1, Parm1:chr5:91626382-91626720:1	Parm1	NA	NA	FALSE	FALSE	0.479147	NA	FALSE
1266	0.00986811	0.0259821	0.450251	0.362264	0.0879864	FALSE	0.365892	2 vs 1	0.175973	2 vs 1	-0.0994989	-0.275472	Neu1:chr17:34934949-34935304:1, Neu1:chr17:34935528-34935965:1	Neu1	0.0313689	0.0754704	FALSE	FALSE	0.0259821	0.0790795	FALSE
1267	0.490307	0.551363	0.557692	0.47619	0.0815018	TRUE	0.931558	4 vs 1	0.175824	4 vs 1	-0.0384615	-0.214286	Arhgef19:chr4:141256883-141257081:1, Arhgef19:chr4:141257360-141257583:1, Arhgef19:chr4:141257173-141257489:1, Arhgef19:chr4:141257428-141258071:1	Arhgef19	NA	NA	FALSE	FALSE	0.551363	NA	FALSE
1268	2.70083e-08	2.68234e-07	0.807229	0.719346	0.0878829	FALSE	0.490884	2 vs 1	0.175766	2 vs 1	0.614458	0.438692	Nova2:chr7:18958559-18958978:1, Nova2:chr7:18964280-18964588:1	Nova2	2.49191e-07	2.33993e-06	FALSE	FALSE	2.68234e-07	2.39565e-06	FALSE
1269	0.382664	NA	0.75784	0.728571	0.0292683	TRUE	#NAME?	1 vs 3	0.17561	5 vs 7	-0.0243902	-0.2	Prdm9:chr17:15543088-15543426:-1, Prdm9:chr17:15543465-15543689:-1, Prdm9:chr17:15543827-15544014:-1, Prdm9:chr17:15543903-15544213:-1, Prdm9:chr17:15544066-15544228:-1, Prdm9:chr17:15549391-15549648:-1, Prdm9:chr17:15553160-15553362:-1, Prdm9:chr17:15553230-15553565:-1	Prdm9	NA	NA	FALSE	FALSE	0.382664	NA	FALSE
1270	6.094e-23	2.87857e-20	0.367135	0.279348	0.0877864	FALSE	0.403168	2 vs 1	0.175573	2 vs 1	-0.265731	-0.441304	Phb:chr11:95679660-95680094:1, Phb:chr11:95680402-95680758:1	Phb	1.36613e-21	6.37515e-19	FALSE	FALSE	2.87857e-20	6.50533e-19	FALSE
1271	4.27998e-08	5.06344e-08	0.301968	0.214214	0.087754	FALSE	0.559957	1 vs 3	0.175508	1 vs 3	-0.396064	-0.571572	Rab3ip:chr10:116905783-116906129:-1, Rab3ip:chr10:116906517-116907007:-1, Rab3ip:chr10:116906796-116907126:-1	Rab3ip	3.88469e-07	4.77813e-07	FALSE	FALSE	5.06344e-08	4.87312e-07	FALSE
1272	0.0941124	0.209061	0.448553	0.407258	0.041295	FALSE	0.575471	2 vs 1	0.175293	2 vs 1	0.659164	0.483871	Lipt1:chr1:37875655-37876383:1, Lipt1:chr1:37875891-37876184:1, Lipt1:chr1:37878660-37878945:1	Lipt1	0.196259	0.372778	FALSE	FALSE	0.209061	0.391078	FALSE
1273	0.025344	0.0637788	0.845455	0.757862	0.0875929	FALSE	0.645961	3 vs 1	0.175186	3 vs 1	0.690909	0.515723	Mon1b:chr8:113642927-113643638:1, Mon1b:chr8:113643186-113643434:1, Mon1b:chr8:113644892-113645073:1	Mon1b	0.0694162	0.155325	FALSE	FALSE	0.0637788	0.164897	FALSE
1274	0.391067	0.545841	0.818653	0.784615	0.0340375	FALSE	0.612062	4 vs 3	0.17513	4 vs 3	0.57513	0.4	Zkscan7:chr9:122892591-122892916:1, Zkscan7:chr9:122895173-122895336:1, Zkscan7:chr9:122895961-122896558:1, Zkscan7:chr9:122898233-122898619:1	Zkscan7	0.551524	0.716606	FALSE	FALSE	0.545841	0.753993	FALSE
1275	0.793306	NA	0.911111	0.820175	0.0909357	TRUE	#NAME?	2 vs 1	0.175	4 vs 1	0.8	0.625	Rbm20:chr19:53864112-53864480:1, Rbm20:chr19:53864345-53864512:1, Rbm20:chr19:53865021-53865391:1, Rbm20:chr19:53866708-53867081:1	Rbm20	NA	NA	FALSE	FALSE	0.793306	NA	FALSE
1276	0.000684992	0.00357546	0.563356	0.475932	0.0874245	FALSE	0.371832	1 vs 3	0.174849	1 vs 3	0.126712	-0.0481366	Pdhx:chr2:103021049-103021486:-1, Pdhx:chr2:103021421-103021890:-1, Pdhx:chr2:103021735-103022183:-1	Pdhx	0.00298487	0.0138674	FALSE	FALSE	0.00357546	0.0143275	FALSE
1277	0.221165	0.0876799	0.536975	0.445652	0.0913226	FALSE	2.15948	3 vs 4	0.174826	1 vs 5	-0.151261	-0.326087	Slc25a32:chr15:39091244-39091551:-1, Slc25a32:chr15:39091238-39091851:-1, Slc25a32:chr15:39094103-39094975:-1, Slc25a32:chr15:39094335-39094573:-1, Slc25a32:chr15:39094804-39095152:-1, Slc25a32:chr15:39094549-39095547:-1	Slc25a32	0.365687	0.198147	FALSE	FALSE	0.221165	0.40554	FALSE
1278	0.115484	0.148577	0.555294	0.560204	-0.00490996	TRUE	#NAME?	1 vs 2	0.17479	4 vs 5	0.317647	0.142857	H2ac12:chr13:22033180-22033401:-1, H2ac12:chr13:22033692-22034119:-1, H2ac12:chr13:22034157-22034506:-1, H2ac12:chr13:22034508-22034819:-1, H2ac12:chr13:22034507-22035090:-1, H2ac12:chr13:22035013-22035158:-1	H2ac12	NA	NA	FALSE	FALSE	0.148577	NA	FALSE
1279	1.91096e-06	8.28037e-07	0.215084	0.127726	0.0873579	FALSE	0.626668	1 vs 2	0.174716	1 vs 2	-0.569832	-0.744548	Ccdc9:chr7:16274034-16274427:-1, Ccdc9:chr7:16275450-16275848:-1	Ccdc9	1.39059e-05	6.72594e-06	FALSE	FALSE	1.91096e-06	1.52386e-05	FALSE
1280	0.00855689	0.0134517	0.428543	0.362963	0.0655801	FALSE	#NAME?	1 vs 2	0.174545	5 vs 6	-0.274529	-0.449074	Fam131b:chr6:42315305-42315679:-1, Fam131b:chr6:42316016-42316232:-1, Fam131b:chr6:42315653-42316102:-1, Fam131b:chr6:42316556-42316990:-1, Fam131b:chr6:42317373-42317840:-1, Fam131b:chr6:42317782-42318230:-1	Fam131b	0.0278186	0.0432434	FALSE	FALSE	0.0134517	0.0452881	FALSE
1281	0.662379	0.517487	0.641651	0.627219	0.0144321	TRUE	#NAME?	1 vs 9	0.174484	9 vs 13	0.097561	-0.0769231	Nebl:chr2:17342740-17342915:-1, Nebl:chr2:17343001-17343134:-1, Nebl:chr2:17343571-17343947:-1, Nebl:chr2:17343996-17344239:-1, Nebl:chr2:17344087-17344370:-1, Nebl:chr2:17344026-17344725:-1, Nebl:chr2:17346165-17346319:-1, Nebl:chr2:17346855-17347047:-1, Nebl:chr2:17347239-17347436:-1, Nebl:chr2:17347440-17347741:-1, Nebl:chr2:17347794-17347926:-1, Nebl:chr2:17348283-17348448:-1, Nebl:chr2:17348…	Nebl	NA	NA	FALSE	FALSE	0.662379	NA	FALSE
1282	0.0356034	0.0541922	0.354752	0.31746	0.037292	TRUE	Inf	1 vs 4	0.17433	6 vs 7	0.0722892	-0.102041	Igsf10:chr3:59314913-59315789:-1, Igsf10:chr3:59315282-59315471:-1, Igsf10:chr3:59315705-59316309:-1, Igsf10:chr3:59316672-59316794:-1, Igsf10:chr3:59316668-59317153:-1, Igsf10:chr3:59317040-59317230:-1, Igsf10:chr3:59317550-59317878:-1, Igsf10:chr3:59317972-59318322:-1, Igsf10:chr3:59318181-59318501:-1, Igsf10:chr3:59318041-59318940:-1	Igsf10	NA	NA	FALSE	FALSE	0.0541922	NA	FALSE
1283	0.0936448	0.162227	0.605911	0.515802	0.0901093	FALSE	0.781701	4 vs 2	0.174256	4 vs 1	0.211823	0.0375671	Plod2:chr9:92607075-92607393:1, Plod2:chr9:92607258-92607778:1, Plod2:chr9:92607624-92607972:1, Plod2:chr9:92608001-92608446:1	Plod2	0.195631	0.311259	FALSE	FALSE	0.162227	0.326913	FALSE
1284	0.683698	NA	0.102273	0.0416667	0.0606061	TRUE	Inf	3 vs 1	0.174242	2 vs 1	-0.659091	-0.833333	Pcsk1:chr13:75132142-75132461:1, Pcsk1:chr13:75134518-75134818:1, Pcsk1:chr13:75134843-75135093:1	Pcsk1	NA	NA	FALSE	FALSE	0.683698	NA	FALSE
1285	0.00248344	0.0048937	0.192101	0.105042	0.0870585	FALSE	0.749322	2 vs 1	0.174117	3 vs 1	-0.615799	-0.789916	Depdc5:chr5:32991299-32991672:1, Depdc5:chr5:32992425-32992796:1, Depdc5:chr5:32993845-32994239:1	Depdc5	0.00939199	0.0183505	FALSE	FALSE	0.0048937	0.019036	FALSE
1286	1	NA	0.0869565	0	0.0869565	TRUE	Inf	1 vs 2	0.173913	1 vs 2	-0.826087	-1	Ddx4:chr13:112595349-112595649:-1, Ddx4:chr13:112598341-112598675:-1	Ddx4	NA	NA	FALSE	FALSE	1	NA	FALSE
1287	0.866633	NA	0.796296	0.74359	0.0527066	TRUE	#NAME?	1 vs 4	0.173789	1 vs 6	0.481481	0.307692	Gm45844:chr7:7213099-7213299:-1, Gm45844:chr7:7213460-7213862:-1, Gm45844:chr7:7233320-7233728:-1, Gm45844:chr7:7233599-7233771:-1, Gm45844:chr7:7233836-7233992:-1, Gm45844:chr7:7233970-7234341:-1, Gm45844:chr7:7234218-7235030:-1	Gm45844	NA	NA	FALSE	FALSE	0.866633	NA	FALSE
1288	0.0973407	0.135706	0.611755	0.606838	0.004917	FALSE	0.916291	2 vs 6	0.173636	3 vs 4	-0.0212355	-0.194872	Tmem135:chr7:89139714-89140170:-1, Tmem135:chr7:89140004-89140102:-1, Tmem135:chr7:89140030-89140427:-1, Tmem135:chr7:89140250-89140510:-1, Tmem135:chr7:89140589-89140838:-1, Tmem135:chr7:89141416-89142102:-1, Tmem135:chr7:89141655-89141820:-1, Tmem135:chr7:89145864-89146458:-1, Tmem135:chr7:89146080-89146655:-1, Tmem135:chr7:89147609-89148070:-1	Tmem135	0.200584	0.274243	FALSE	FALSE	0.135706	0.288907	FALSE
1289	0.00364733	0.00966106	0.40675	0.32	0.0867496	FALSE	0.376353	1 vs 2	0.173499	1 vs 2	-0.186501	-0.36	Donson:chr16:91679042-91679720:-1, Donson:chr16:91679318-91679578:-1	Donson	0.0132548	0.0326407	FALSE	FALSE	0.00966106	0.0341533	FALSE
1290	2.01173e-06	3.60337e-06	0.65177	0.619908	0.0318626	FALSE	0.601618	3 vs 2	0.173364	3 vs 2	0.369963	0.196599	Prps1l3:chr12:57238852-57239571:1, Prps1l3:chr12:57239516-57239822:1, Prps1l3:chr12:57239887-57240266:1, Prps1l3:chr12:57241791-57242183:1	Prps1l3	1.4546e-05	2.66503e-05	FALSE	FALSE	3.60337e-06	2.74782e-05	FALSE
1291	0.105213	0.0647417	0.605744	0.549784	0.0559606	TRUE	1.01394	2 vs 1	0.173307	2 vs 1	-0.138381	-0.311688	Tert:chr13:73649476-73649850:1, Tert:chr13:73650019-73650679:1, Tert:chr13:73650332-73650553:1, Tert:chr13:73651963-73652382:1	Tert	NA	NA	FALSE	FALSE	0.105213	NA	FALSE
1292	0.354635	0.480643	0.492919	0.43814	0.0547791	TRUE	1.60944	4 vs 6	0.173237	1 vs 8	0.151961	-0.0212766	Entpd5:chr12:84373878-84374239:-1, Entpd5:chr12:84374415-84374721:-1, Entpd5:chr12:84374575-84374781:-1, Entpd5:chr12:84374758-84375275:-1, Entpd5:chr12:84375183-84375445:-1, Entpd5:chr12:84375513-84375917:-1, Entpd5:chr12:84376093-84376794:-1, Entpd5:chr12:84376686-84377011:-1, Entpd5:chr12:84376757-84377309:-1, Entpd5:chr12:84377015-84377385:-1	Entpd5	NA	NA	FALSE	FALSE	0.480643	NA	FALSE
1293	5.2682e-42	7.14516e-32	0.659646	0.57306	0.0865858	FALSE	0.367369	2 vs 1	0.173172	2 vs 1	0.319293	0.146121	Cnn3:chr3:121457566-121457949:1, Cnn3:chr3:121457812-121458207:1	Cnn3	2.26208e-40	2.4694e-30	FALSE	FALSE	7.14516e-32	2.58989e-30	FALSE
1294	0.0182766	0.00235898	0.859259	0.821803	0.0374563	FALSE	-1.66351	3 vs 4	0.173166	1 vs 3	0.688889	0.515723	Pign:chr1:105518407-105518776:-1, Pign:chr1:105518850-105519182:-1, Pign:chr1:105519031-105519267:-1, Pign:chr1:105521122-105521474:-1	Pign	0.0528875	0.0095807	FALSE	FALSE	0.0182766	0.0590052	FALSE
1295	0.268162	0.223232	0.442177	0.396078	0.0460984	FALSE	0.75192	1 vs 3	0.172869	1 vs 3	-0.591837	-0.764706	Setdb2:chr14:59400766-59401129:-1, Setdb2:chr14:59401600-59401976:-1, Setdb2:chr14:59401987-59402366:-1, Setdb2:chr14:59402158-59402669:-1	Setdb2	0.421656	0.389596	FALSE	FALSE	0.268162	0.464292	FALSE
1296	0.656897	NA	0.70068	0.617647	0.0830332	TRUE	1.24522	1 vs 2	0.172869	1 vs 4	0.408163	0.235294	Glyctk:chr9:106152852-106153278:-1, Glyctk:chr9:106153293-106153507:-1, Glyctk:chr9:106153456-106153706:-1, Glyctk:chr9:106154898-106155229:-1	Glyctk	NA	NA	FALSE	FALSE	0.656897	NA	FALSE
1297	0.0340006	0.0581102	0.572603	0.505155	0.0674481	TRUE	0.96159	2 vs 4	0.172829	3 vs 4	0.306849	0.134021	Zfp248:chr6:118427353-118427619:-1, Zfp248:chr6:118427233-118427973:-1, Zfp248:chr6:118428169-118428508:-1, Zfp248:chr6:118428797-118429116:-1	Zfp248	NA	NA	FALSE	FALSE	0.0581102	NA	FALSE
1298	0.0341168	0.0565905	0.49328	0.429104	0.0641751	FALSE	0.539823	2 vs 3	0.172665	1 vs 3	-0.28629	-0.458955	Zfp934:chr13:62486660-62486997:-1, Zfp934:chr13:62487337-62487605:-1, Zfp934:chr13:62516748-62517184:-1, Zfp934:chr13:62517158-62517850:-1	Zfp934	0.0882485	0.141242	FALSE	FALSE	0.0565905	0.149923	FALSE
1299	3.38388e-25	1.84384e-22	0.514455	0.457023	0.0574321	FALSE	0.896085	1 vs 2	0.172636	1 vs 2	0.39381	0.221174	Eif4ebp2:chr10:61428627-61428790:-1, Eif4ebp2:chr10:61431768-61432159:-1, Eif4ebp2:chr10:61432500-61432865:-1	Eif4ebp2	8.32106e-24	4.41463e-21	FALSE	FALSE	1.84384e-22	4.48231e-21	FALSE
1300	2.81934e-12	2.33831e-10	0.511529	0.461034	0.0504952	FALSE	-0.808127	4 vs 5	0.172538	3 vs 4	0.426017	0.253479	Dync1li2:chr8:104416416-104416904:-1, Dync1li2:chr8:104416858-104417570:-1, Dync1li2:chr8:104417658-104418049:-1, Dync1li2:chr8:104418865-104419319:-1, Dync1li2:chr8:104419145-104419695:-1, Dync1li2:chr8:104420202-104421030:-1	Dync1li2	3.57671e-11	2.71684e-09	FALSE	FALSE	2.33831e-10	2.77122e-09	FALSE
1301	6.2065e-05	0.000185981	0.81204	0.727273	0.0847669	FALSE	1.22567	1 vs 3	0.172458	1 vs 4	0.60221	0.429752	Prepl:chr17:85062276-85062689:-1, Prepl:chr17:85063420-85064003:-1, Prepl:chr17:85063893-85064081:-1, Prepl:chr17:85064621-85064796:-1	Prepl	0.000339987	0.000981648	FALSE	FALSE	0.000185981	0.00101382	FALSE
1302	0.0619018	0.0481362	0.282619	0.258687	0.0239318	FALSE	#NAME?	1 vs 2	0.172177	6 vs 7	-0.005	-0.177177	Zfp442:chr2:150402420-150402834:-1, Zfp442:chr2:150402480-150403036:-1, Zfp442:chr2:150402904-150403403:-1, Zfp442:chr2:150403345-150403499:-1, Zfp442:chr2:150404503-150405033:-1, Zfp442:chr2:150406831-150407078:-1, Zfp442:chr2:150407161-150407497:-1, Zfp442:chr2:150407473-150408069:-1	Zfp442	0.141962	0.12424	FALSE	FALSE	0.0619018	0.160939	FALSE
1303	0.00768083	0.0448441	0.76817	0.718341	0.0498298	FALSE	0.374494	3 vs 2	0.171986	3 vs 2	0.241855	0.069869	Gpt2:chr8:85525419-85525892:1, Gpt2:chr8:85526878-85527266:1, Gpt2:chr8:85527201-85527587:1	Gpt2	0.0254146	0.117152	FALSE	FALSE	0.0448441	0.124166	FALSE
1304	0.168267	0.385687	0.810945	0.725	0.0859453	TRUE	1.07663	1 vs 3	0.171891	1 vs 3	0.621891	0.45	Hpd:chr5:123167795-123167996:-1, Hpd:chr5:123168078-123168376:-1, Hpd:chr5:123168402-123168664:-1	Hpd	NA	NA	FALSE	FALSE	0.385687	NA	FALSE
1305	0.000164488	0.000131521	0.809387	0.754089	0.0552982	FALSE	1.46634	3 vs 2	0.171868	3 vs 2	0.0153257	-0.156542	Specc1:chr11:62138139-62138500:1, Specc1:chr11:62139327-62139757:1, Specc1:chr11:62219531-62219962:1, Specc1:chr11:62220249-62220540:1, Specc1:chr11:62222727-62222914:1	Specc1	0.000828676	0.000722367	FALSE	FALSE	0.000164488	0.000915427	FALSE
1306	0.195712	0.102615	0.263453	0.23622	0.0272324	TRUE	0.994068	4 vs 1	0.17171	2 vs 1	0.116592	-0.0551181	Fancm:chr12:65130272-65130675:1, Fancm:chr12:65131378-65131708:1, Fancm:chr12:65131557-65131778:1, Fancm:chr12:65131228-65132058:1, Fancm:chr12:65131227-65131983:1	Fancm	NA	NA	FALSE	FALSE	0.195712	NA	FALSE
1307	0.720396	NA	0.745192	0.678571	0.0666209	TRUE	0.559616	3 vs 2	0.171703	3 vs 2	0.528846	0.357143	Kcnmb2:chr3:32198018-32198289:1, Kcnmb2:chr3:32198002-32198773:1, Kcnmb2:chr3:32199427-32199734:1	Kcnmb2	NA	NA	FALSE	FALSE	0.720396	NA	FALSE
1308	0.00243739	0.000648666	0.621134	0.535318	0.0858159	TRUE	0.703002	3 vs 1	0.171632	3 vs 1	0.242268	0.0706363	Pax6:chr2:105696744-105697008:1, Pax6:chr2:105696800-105697359:1, Pax6:chr2:105696601-105697521:1	Pax6	NA	NA	FALSE	FALSE	0.00243739	NA	FALSE
1309	0.0360104	0.0159414	0.695588	0.643657	0.0519315	FALSE	0.414796	1 vs 3	0.17151	1 vs 2	-0.0411765	-0.212687	Rwdd3:chr3:121155365-121155772:-1, Rwdd3:chr3:121155837-121156212:-1, Rwdd3:chr3:121156090-121156299:-1	Rwdd3	0.0923335	0.0500567	FALSE	FALSE	0.0360104	0.104043	FALSE
1310	0.211707	0.436488	0.804469	0.71875	0.0857193	FALSE	0.476196	2 vs 1	0.171439	2 vs 1	0.608939	0.4375	Nmrk1:chr19:18651369-18652080:1, Nmrk1:chr19:18651946-18652170:1	Nmrk1	0.355199	0.620352	FALSE	FALSE	0.436488	0.652544	FALSE
1311	1	NA	0.8	0.714286	0.0857143	TRUE	0.470004	1 vs 2	0.171429	1 vs 2	0.6	0.428571	Barhl2:chr5:106452519-106452869:-1, Barhl2:chr5:106452519-106453186:-1	Barhl2	NA	NA	FALSE	FALSE	1	NA	FALSE
1312	0.138993	NA	0.866667	0.852381	0.0142857	TRUE	2.23359	2 vs 1	0.171429	2 vs 1	0.0666667	-0.104762	Fgd6:chr10:94141539-94142158:1, Fgd6:chr10:94144689-94145000:1, Fgd6:chr10:94144943-94145339:1	Fgd6	NA	NA	FALSE	FALSE	0.138993	NA	FALSE
1313	0.124138	NA	0.87931	0.793651	0.0856596	FALSE	0.638842	1 vs 2	0.171319	1 vs 2	0.758621	0.587302	Zfp747:chr7:127372622-127372885:-1, Zfp747:chr7:127372829-127373412:-1	Zfp747	0.238134	NA	FALSE	FALSE	0.124138	0.271221	FALSE
1314	0.264208	0.22769	0.5625	0.504831	0.0576691	TRUE	1.67398	4 vs 2	0.171256	4 vs 3	-0.316667	-0.487923	Arhgap18:chr10:26916945-26917256:1, Arhgap18:chr10:26917070-26917542:1, Arhgap18:chr10:26918169-26918601:1, Arhgap18:chr10:26918442-26918583:1, Arhgap18:chr10:26918085-26918832:1	Arhgap18	NA	NA	FALSE	FALSE	0.264208	NA	FALSE
1315	0.211047	0.264354	0.442471	0.392063	0.0504076	TRUE	0.908694	2 vs 1	0.171171	4 vs 1	-0.019305	-0.190476	Tango6:chr8:106850458-106850851:1, Tango6:chr8:106850819-106851127:1, Tango6:chr8:106851074-106851401:1, Tango6:chr8:106852063-106852671:1, Tango6:chr8:106852699-106853124:1, Tango6:chr8:106854197-106854521:1	Tango6	NA	NA	FALSE	FALSE	0.264354	NA	FALSE
1316	0.00528047	0.00148047	0.682692	0.671171	0.0115211	FALSE	1.13791	5 vs 1	0.171066	5 vs 4	-0.545151	-0.716216	Hif1an:chr19:44571089-44571431:1, Hif1an:chr19:44572014-44572952:1, Hif1an:chr19:44572560-44572957:1, Hif1an:chr19:44575888-44576310:1, Hif1an:chr19:44579960-44580124:1	Hif1an	0.0182398	0.0063653	FALSE	FALSE	0.00528047	0.0202721	FALSE
1317	1.43726e-07	6.14538e-07	0.152842	0.0673653	0.0854772	FALSE	0.915405	2 vs 1	0.170954	2 vs 1	-0.694315	-0.865269	Acsl3:chr1:78706594-78706981:1, Acsl3:chr1:78707389-78707720:1	Acsl3	1.22112e-06	5.10641e-06	FALSE	FALSE	6.14538e-07	5.26128e-06	FALSE
1318	2.93948e-06	1.63806e-05	0.335451	0.291341	0.0441101	FALSE	1.00114	5 vs 2	0.170807	3 vs 2	0.175901	0.00509338	Eid2b:chr7:28278276-28278642:1, Eid2b:chr7:28278553-28279028:1, Eid2b:chr7:28279117-28279507:1, Eid2b:chr7:28282012-28282544:1, Eid2b:chr7:28282627-28282891:1, Eid2b:chr7:28282782-28283204:1	Eid2b	2.06913e-05	0.000109539	FALSE	FALSE	1.63806e-05	0.000113106	FALSE
1319	0.644555	NA	0.695122	0.611111	0.0840108	TRUE	Inf	2 vs 1	0.170732	4 vs 1	0.170732	0	Pcdhb6:chr18:37336210-37336858:1, Pcdhb6:chr18:37336995-37337157:1, Pcdhb6:chr18:37337078-37337432:1, Pcdhb6:chr18:37337238-37337674:1	Pcdhb6	NA	NA	FALSE	FALSE	0.644555	NA	FALSE
1320	0.0368116	0.038686	0.891525	0.857558	0.0339673	FALSE	-0.850151	2 vs 1	0.170694	3 vs 2	0.688136	0.517442	Nemp2:chr1:52649653-52649821:1, Nemp2:chr1:52650288-52650856:1, Nemp2:chr1:52651538-52651950:1	Nemp2	0.0939564	0.104329	FALSE	FALSE	0.038686	0.110289	FALSE
1321	0.0286093	0.0676158	0.794922	0.760383	0.0345385	FALSE	-0.629474	2 vs 3	0.170671	1 vs 2	0.279297	0.108626	Srd5a1:chr13:69573449-69573809:-1, Srd5a1:chr13:69574577-69574945:-1, Srd5a1:chr13:69574811-69575543:-1	Srd5a1	0.0763006	0.161852	FALSE	FALSE	0.0676158	0.172048	FALSE
1322	0.00951116	0.0259794	0.571332	0.486014	0.0853175	FALSE	0.343244	1 vs 2	0.170635	1 vs 2	0.142663	-0.027972	Ccdc92:chr5:124834418-124834806:-1, Ccdc92:chr5:124834952-124835360:-1	Ccdc92	0.03039	0.0754704	FALSE	FALSE	0.0259794	0.0790795	FALSE
1323	3.26655e-12	3.57523e-11	0.818795	0.783083	0.0357124	FALSE	0.500633	1 vs 4	0.170573	1 vs 2	0.0783659	-0.0922068	Kpnb1:chr11:97159710-97160078:-1, Kpnb1:chr11:97161513-97161909:-1, Kpnb1:chr11:97161799-97162188:-1, Kpnb1:chr11:97162095-97162357:-1, Kpnb1:chr11:97162406-97162748:-1	Kpnb1	4.116e-11	4.48019e-10	FALSE	FALSE	3.57523e-11	4.56681e-10	FALSE
1324	0.000453615	NA	0.114286	0.0291667	0.085119	FALSE	1.45744	2 vs 1	0.170238	2 vs 1	-0.771429	-0.941667	Dnaaf5:chr5:139186211-139186434:1, Dnaaf5:chr5:139189131-139189733:1	Dnaaf5	0.00205693	NA	FALSE	FALSE	0.000453615	0.00229355	FALSE
1325	0.000943552	0.00250823	0.63109	0.545977	0.0851135	FALSE	0.352469	2 vs 1	0.170227	2 vs 1	0.262181	0.091954	Tpp2:chr1:44002004-44002337:1, Tpp2:chr1:44002632-44002993:1	Tpp2	0.00399008	0.0101037	FALSE	FALSE	0.00250823	0.0104719	FALSE
1326	0.00025272	0.00120621	0.324058	0.274148	0.0499107	FALSE	0.363747	2 vs 1	0.170221	2 vs 1	0.100618	-0.0696023	Nif3l1:chr1:58461165-58461504:1, Nif3l1:chr1:58461902-58462266:1, Nif3l1:chr1:58463159-58463554:1	Nif3l1	0.00121661	0.00531675	FALSE	FALSE	0.00120621	0.00552345	FALSE
1327	0.0475051	0.129812	0.691542	0.606452	0.0850907	FALSE	0.374919	2 vs 1	0.170181	2 vs 1	0.383085	0.212903	Snx29:chr16:11661129-11661501:1, Snx29:chr16:11758709-11759118:1	Snx29	0.114587	0.265495	FALSE	FALSE	0.129812	0.280205	FALSE
1328	0.0181818	0.0393903	0.613861	0.541667	0.0721947	TRUE	2.85263	1 vs 4	0.169802	1 vs 4	0.019802	-0.15	Dhdh:chr7:45471325-45471487:-1, Dhdh:chr7:45472936-45473344:-1, Dhdh:chr7:45474313-45474553:-1, Dhdh:chr7:45474911-45475202:-1	Dhdh	NA	NA	FALSE	FALSE	0.0393903	NA	FALSE
1329	0.00243335	0.00401027	0.395498	0.362069	0.0334294	FALSE	0.664258	1 vs 2	0.169753	1 vs 2	-0.106109	-0.275862	Slc35e1:chr8:72477995-72478371:-1, Slc35e1:chr8:72480608-72481003:-1, Slc35e1:chr8:72481560-72481948:-1	Slc35e1	0.00923383	0.0153997	FALSE	FALSE	0.00401027	0.0159326	FALSE
1330	7.19932e-06	3.15097e-05	0.554075	0.508995	0.0450805	FALSE	1.37733	8 vs 2	0.169737	6 vs 4	0.299367	0.12963	Kpna1:chr16:36033871-36034729:1, Kpna1:chr16:36034386-36034829:1, Kpna1:chr16:36034808-36035278:1, Kpna1:chr16:36035706-36035921:1, Kpna1:chr16:36035602-36036132:1, Kpna1:chr16:36036713-36037172:1, Kpna1:chr16:36038580-36039135:1, Kpna1:chr16:36038788-36039054:1	Kpna1	4.73341e-05	0.000197884	FALSE	FALSE	3.15097e-05	0.000204758	FALSE
1331	0.105852	0.13023	0.500845	0.5	0.000845411	TRUE	Inf	7 vs 1	0.169647	6 vs 3	0.113043	-0.0566038	Kcnb2:chr1:15713866-15714340:1, Kcnb2:chr1:15715494-15715931:1, Kcnb2:chr1:15716337-15716740:1, Kcnb2:chr1:15716673-15717004:1, Kcnb2:chr1:15717189-15717516:1, Kcnb2:chr1:15718702-15719039:1, Kcnb2:chr1:15721715-15722086:1, Kcnb2:chr1:15721994-15722575:1, Kcnb2:chr1:15723368-15723750:1	Kcnb2	NA	NA	FALSE	FALSE	0.13023	NA	FALSE
1332	0.373496	0.480539	0.828205	0.788732	0.0394727	FALSE	0.422025	3 vs 2	0.169592	3 vs 2	0.451282	0.28169	Rsl1:chr13:67182490-67183417:1, Rsl1:chr13:67182776-67183242:1, Rsl1:chr13:67183698-67184005:1	Rsl1	0.532938	0.661202	FALSE	FALSE	0.480539	0.695275	FALSE
1333	0.0102888	0.0148141	0.76956	0.730968	0.038592	FALSE	0.676517	1 vs 2	0.169548	1 vs 2	0.405031	0.235484	Man1a2:chr3:100562281-100562519:-1, Man1a2:chr3:100564213-100564679:-1, Man1a2:chr3:100565414-100565801:-1, Man1a2:chr3:100565721-100566749:-1, Man1a2:chr3:100566142-100566552:-1, Man1a2:chr3:100567460-100567752:-1	Man1a2	0.0324843	0.0471722	FALSE	FALSE	0.0148141	0.0493686	FALSE
1334	0.500789	NA	1	0.915254	0.0847458	TRUE	Inf	2 vs 1	0.169492	2 vs 1	1	0.830508	Dipk1c:chr18:84739658-84739950:1, Dipk1c:chr18:84739972-84740436:1	Dipk1c	NA	NA	FALSE	FALSE	0.500789	NA	FALSE
1335	1.29693e-05	6.5199e-05	0.291467	0.206755	0.0847124	FALSE	0.575085	2 vs 1	0.169425	3 vs 1	-0.417066	-0.586491	Btrc:chr19:45528914-45529283:1, Btrc:chr19:45531676-45532047:1, Btrc:chr19:45532967-45533330:1	Btrc	8.12511e-05	0.000380807	FALSE	FALSE	6.5199e-05	0.000394302	FALSE
1336	0.20255	0.326287	0.414216	0.329545	0.0846702	FALSE	1.02899	2 vs 3	0.16934	1 vs 3	-0.171569	-0.340909	Thada:chr17:84190072-84190427:-1, Thada:chr17:84190261-84190804:-1, Thada:chr17:84191450-84191820:-1	Thada	0.343521	0.508453	FALSE	FALSE	0.326287	0.535214	FALSE
1337	0.00965488	0.00762471	0.765847	0.681275	0.0845724	FALSE	0.425373	2 vs 1	0.169145	2 vs 1	0.531695	0.36255	Fbxo42:chr4:141200388-141200807:1, Fbxo42:chr4:141203665-141204068:1	Fbxo42	0.0307787	0.0267605	FALSE	FALSE	0.00965488	0.0341531	FALSE
1338	1.45077e-26	8.62508e-25	0.493205	0.42823	0.0649758	FALSE	1.06753	2 vs 4	0.16906	3 vs 4	0.267146	0.0980861	Pole4:chr6:82646687-82647081:-1, Pole4:chr6:82646933-82647255:-1, Pole4:chr6:82647249-82647648:-1, Pole4:chr6:82647671-82648104:-1	Pole4	3.74918e-25	2.31682e-23	FALSE	FALSE	8.62508e-25	2.36006e-23	FALSE
1339	0.391805	0.57431	0.743464	0.658436	0.0850278	FALSE	0.866419	3 vs 1	0.169027	4 vs 1	0.514706	0.345679	Arfgef2:chr2:166894830-166895148:1, Arfgef2:chr2:166894661-166895517:1, Arfgef2:chr2:166895189-166895348:1, Arfgef2:chr2:166897686-166898052:1	Arfgef2	0.552148	0.73749	FALSE	FALSE	0.57431	0.776228	FALSE
1340	0.946546	NA	0.583333	0.580275	0.0030581	TRUE	Inf	1 vs 3	0.16896	1 vs 2	0.416667	0.247706	Dapp1:chr3:137931028-137931367:-1, Dapp1:chr3:137931329-137931522:-1, Dapp1:chr3:137931944-137932100:-1, Dapp1:chr3:137932074-137932529:-1, Dapp1:chr3:137932413-137932600:-1, Dapp1:chr3:137932638-137932844:-1, Dapp1:chr3:137932721-137933018:-1	Dapp1	NA	NA	FALSE	FALSE	0.946546	NA	FALSE
1341	0.0697043	0.157867	0.746667	0.652231	0.0944357	FALSE	1.16315	5 vs 1	0.168776	7 vs 1	0.53098	0.362205	Fam78b:chr1:167078980-167079206:1, Fam78b:chr1:167078726-167079508:1, Fam78b:chr1:167079380-167079896:1, Fam78b:chr1:167088030-167088982:1, Fam78b:chr1:167088306-167088526:1, Fam78b:chr1:167088325-167088807:1, Fam78b:chr1:167090678-167090930:1	Fam78b	0.15601	0.306063	FALSE	FALSE	0.157867	0.32164	FALSE
1342	0.0702524	NA	0.932432	0.848101	0.0843312	FALSE	0.904883	2 vs 1	0.168662	2 vs 1	0.864865	0.696203	Slc44a5:chr3:154270107-154270946:1, Slc44a5:chr3:154271317-154271722:1	Slc44a5	0.156985	NA	FALSE	FALSE	0.0702524	0.176485	FALSE
1343	0.107234	0.144881	0.564103	0.515789	0.0483131	TRUE	#NAME?	5 vs 1	0.16866	6 vs 3	0.25	0.0813397	Tmem132c:chr5:127563798-127564699:1, Tmem132c:chr5:127564098-127564451:1, Tmem132c:chr5:127564536-127564926:1, Tmem132c:chr5:127565002-127565374:1, Tmem132c:chr5:127565279-127565464:1, Tmem132c:chr5:127565369-127565793:1	Tmem132c	NA	NA	FALSE	FALSE	0.144881	NA	FALSE
1344	7.534e-10	3.34496e-09	0.456098	0.371773	0.0843248	FALSE	1.87347	1 vs 3	0.16865	1 vs 3	-0.0878049	-0.256454	Crot:chr5:8962041-8962376:-1, Crot:chr5:8966018-8966416:-1, Crot:chr5:8966176-8966603:-1	Crot	7.84604e-09	3.48364e-08	FALSE	FALSE	3.34496e-09	3.57009e-08	FALSE
1345	1.12858e-05	2.81993e-05	0.342096	0.294643	0.0474529	FALSE	0.364899	2 vs 3	0.168648	2 vs 3	0.180203	0.0115546	Zdhhc3:chr9:123074124-123074515:-1, Zdhhc3:chr9:123076834-123077189:-1, Zdhhc3:chr9:123078060-123078376:-1	Zdhhc3	7.13449e-05	0.00017854	FALSE	FALSE	2.81993e-05	0.000184103	FALSE
1346	1.20495e-05	5.98181e-05	0.407729	0.368542	0.0391876	FALSE	0.426223	2 vs 1	0.168642	2 vs 1	0.46715	0.298507	Pwp1:chr10:85887975-85888386:1, Pwp1:chr10:85888473-85889161:1, Pwp1:chr10:85888802-85889024:1	Pwp1	7.60004e-05	0.00035318	FALSE	FALSE	5.98181e-05	0.000366525	FALSE
1347	2.65794e-10	1.25807e-10	0.372912	0.330368	0.0425439	FALSE	1.20397	6 vs 3	0.168614	6 vs 3	-0.357434	-0.526048	Acadsb:chr7:131444384-131444724:1, Acadsb:chr7:131445326-131445683:1, Acadsb:chr7:131445814-131446243:1, Acadsb:chr7:131446681-131446999:1, Acadsb:chr7:131448587-131448902:1, Acadsb:chr7:131449958-131450350:1	Acadsb	2.86976e-09	1.50691e-09	FALSE	FALSE	2.65794e-10	3.13671e-09	FALSE
1348	0.328874	NA	0.102564	0.0714286	0.0311355	TRUE	Inf	3 vs 1	0.168498	3 vs 2	0.025641	-0.142857	Trim7:chr11:48850794-48851195:1, Trim7:chr11:48851329-48851506:1, Trim7:chr11:48851946-48852152:1	Trim7	NA	NA	FALSE	FALSE	0.328874	NA	FALSE
1349	7.00268e-10	3.96079e-09	0.253686	0.174039	0.0796472	FALSE	0.79649	3 vs 4	0.168275	1 vs 4	-0.495212	-0.663487	Cand1:chr10:119199202-119199646:-1, Cand1:chr10:119200626-119200972:-1, Cand1:chr10:119202342-119202623:-1, Cand1:chr10:119202553-119203024:-1	Cand1	7.30635e-09	4.09357e-08	FALSE	FALSE	3.96079e-09	4.18733e-08	FALSE
1350	0.0188277	0.0212823	0.132621	0.0938697	0.0387515	FALSE	-1.22459	3 vs 2	0.168155	2 vs 1	-0.64219	-0.810345	Zfp28:chr7:6394789-6395259:1, Zfp28:chr7:6395309-6395812:1, Zfp28:chr7:6395960-6396296:1, Zfp28:chr7:6396060-6396887:1	Zfp28	0.0542044	0.0637646	FALSE	FALSE	0.0212823	0.0668154	FALSE
1351	0.140197	0.242902	0.238462	0.219981	0.0184808	FALSE	-0.465569	4 vs 2	0.168067	2 vs 1	-0.0423077	-0.210375	Mettl27:chr5:134940845-134941186:1, Mettl27:chr5:134941387-134941769:1, Mettl27:chr5:134942172-134942406:1, Mettl27:chr5:134942032-134942637:1	Mettl27	0.261732	0.412644	FALSE	FALSE	0.242902	0.432912	FALSE
1352	0.240367	0.331023	0.250656	0.2	0.0506562	TRUE	Inf	7 vs 1	0.167931	6 vs 1	-0.0866142	-0.254545	Apof:chr10:128270675-128270924:1, Apof:chr10:128270893-128271213:1, Apof:chr10:128271100-128271342:1, Apof:chr10:128271250-128271671:1, Apof:chr10:128271486-128271700:1, Apof:chr10:128271656-128271933:1, Apof:chr10:128271859-128271992:1	Apof	NA	NA	FALSE	FALSE	0.331023	NA	FALSE
1353	0.402474	NA	0.619718	0.564103	0.0556157	TRUE	Inf	1 vs 2	0.167931	3 vs 4	0.0140845	-0.153846	Smtnl2:chr11:72389262-72389467:-1, Smtnl2:chr11:72390150-72390465:-1, Smtnl2:chr11:72389997-72390957:-1, Smtnl2:chr11:72391162-72391381:-1	Smtnl2	NA	NA	FALSE	FALSE	0.402474	NA	FALSE
1354	0.000321961	0.000220167	0.534793	0.494395	0.0403982	FALSE	0.649212	3 vs 2	0.167862	3 vs 2	-0.464425	-0.632287	Cmtr1:chr17:29702313-29702698:1, Cmtr1:chr17:29702987-29703363:1, Cmtr1:chr17:29705664-29705871:1	Cmtr1	0.00150267	0.00114757	FALSE	FALSE	0.000321961	0.00169067	FALSE
1355	2.65534e-05	4.44456e-05	0.833333	0.794258	0.039075	FALSE	0.384089	1 vs 2	0.167779	1 vs 2	0.296966	0.129187	Ube2h:chr6:30211379-30211580:-1, Ube2h:chr6:30212946-30213413:-1, Ube2h:chr6:30214548-30215075:-1, Ube2h:chr6:30214818-30215254:-1	Ube2h	0.000157014	0.000270664	FALSE	FALSE	4.44456e-05	0.000280017	FALSE
1356	1.63164e-21	3.41591e-19	0.73118	0.647316	0.0838638	FALSE	0.393355	2 vs 1	0.167728	2 vs 1	0.46236	0.294632	Cript:chr17:87034912-87035377:1, Cript:chr17:87035429-87035830:1	Cript	3.47626e-20	7.07432e-18	FALSE	FALSE	3.41591e-19	7.25004e-18	FALSE
1357	0.022436	0.0631055	0.542857	0.459148	0.0837094	FALSE	0.335625	1 vs 2	0.167419	1 vs 2	0.0857143	-0.0817046	Fbxo5:chr10:5799158-5799552:-1, Fbxo5:chr10:5799158-5799955:-1	Fbxo5	0.0627445	0.1541	FALSE	FALSE	0.0631055	0.163687	FALSE
1358	1.1497e-13	2.06694e-13	0.425867	0.381965	0.0439021	FALSE	0.747072	4 vs 2	0.167269	4 vs 2	-0.559271	-0.72654	H13:chr2:152686302-152686755:1, H13:chr2:152704670-152705024:1, H13:chr2:152706475-152706784:1, H13:chr2:152708290-152708672:1	H13	1.62061e-12	3.09813e-12	FALSE	FALSE	2.06694e-13	3.15237e-12	FALSE
1359	1.13874e-171	5.74358e-131	0.778315	0.694691	0.0836238	FALSE	0.43373	1 vs 2	0.167248	1 vs 2	0.55663	0.389382	Eif4a1:chr11:69666932-69667291:-1, Eif4a1:chr11:69667259-69667687:-1	Eif4a1	2.88929e-169	1.48403e-128	FALSE	FALSE	5.74358e-131	1.5267e-128	FALSE
1360	0.118876	0.221035	0.238636	0.163235	0.0754011	TRUE	0.557428	2 vs 3	0.167246	2 vs 3	-0.488636	-0.655882	Tpm2:chr4:43514739-43514922:-1, Tpm2:chr4:43515637-43515832:-1, Tpm2:chr4:43515709-43516028:-1	Tpm2	NA	NA	FALSE	FALSE	0.221035	NA	FALSE
1361	1.27988e-05	3.50151e-05	0.206667	0.123055	0.0836115	FALSE	0.618675	2 vs 1	0.167223	2 vs 1	-0.586667	-0.75389	Rit1:chr3:88729295-88729645:1, Rit1:chr3:88730707-88731008:1	Rit1	8.02732e-05	0.000218381	FALSE	FALSE	3.50151e-05	0.000225697	FALSE
1362	1.0451e-05	9.25062e-06	0.359073	0.275472	0.0836017	FALSE	2.76562	3 vs 1	0.167203	3 vs 1	-0.281853	-0.449057	Aven:chr2:112630740-112631340:1, Aven:chr2:112630939-112631192:1, Aven:chr2:112632786-112633101:1	Aven	6.62929e-05	6.45165e-05	FALSE	FALSE	1.0451e-05	7.43156e-05	FALSE
1363	1.22312e-07	2.62599e-07	0.890237	0.858824	0.0314136	FALSE	-0.890143	2 vs 3	0.167077	1 vs 2	0.702371	0.535294	4931428F04Rik:chr8:105280405-105280781:-1, 4931428F04Rik:chr8:105281644-105282068:-1, 4931428F04Rik:chr8:105281839-105282295:-1	4931428F04Rik	1.04877e-06	2.29447e-06	FALSE	FALSE	2.62599e-07	2.34909e-06	FALSE
1364	0.0156328	0.0385573	0.652808	0.617978	0.0348302	FALSE	0.382111	1 vs 2	0.167041	1 vs 2	-0.0323974	-0.199438	Mettl21a:chr1:64606444-64606849:-1, Mettl21a:chr1:64607120-64607433:-1, Mettl21a:chr1:64607305-64607784:-1	Mettl21a	0.0462931	0.104034	FALSE	FALSE	0.0385573	0.110034	FALSE
1365	1.69396e-06	1.44074e-05	0.1744	0.0909091	0.0834909	FALSE	0.747826	1 vs 2	0.166982	1 vs 2	-0.6512	-0.818182	Srebf1:chr11:60199032-60199484:-1, Srebf1:chr11:60199557-60199990:-1	Srebf1	1.2409e-05	9.69907e-05	FALSE	FALSE	1.44074e-05	0.000100152	FALSE
1366	1.53089e-08	4.69653e-08	0.358211	0.276983	0.0812279	FALSE	0.738818	7 vs 1	0.16693	7 vs 1	-0.309066	-0.475996	Mkln1:chr6:31507588-31507980:1, Mkln1:chr6:31508426-31508780:1, Mkln1:chr6:31511458-31511716:1, Mkln1:chr6:31511340-31512013:1, Mkln1:chr6:31512375-31512798:1, Mkln1:chr6:31512841-31513206:1, Mkln1:chr6:31516404-31516811:1	Mkln1	1.43862e-07	4.43961e-07	FALSE	FALSE	4.69653e-08	4.52781e-07	FALSE
1367	0.335013	0.453577	0.564724	0.486607	0.0781171	FALSE	0.492448	5 vs 1	0.166878	5 vs 2	0.0240214	-0.142857	Kcnc3:chr7:44600841-44600969:1, Kcnc3:chr7:44601696-44602215:1, Kcnc3:chr7:44601939-44602140:1, Kcnc3:chr7:44602106-44602574:1, Kcnc3:chr7:44604457-44604642:1	Kcnc3	0.495024	0.636424	FALSE	FALSE	0.453577	0.668725	FALSE
1368	0.000691364	0.00259564	0.562676	0.47927	0.0834057	FALSE	0.334996	1 vs 2	0.166811	1 vs 2	0.125352	-0.0414594	Taok2:chr7:126865641-126866102:-1, Taok2:chr7:126869634-126869852:-1	Taok2	0.00301029	0.0104171	FALSE	FALSE	0.00259564	0.0107866	FALSE
1369	0.00270666	0.00669374	0.71875	0.635361	0.0833886	FALSE	0.382983	2 vs 1	0.166777	2 vs 1	0.4375	0.270723	Arx:chrX:93297639-93298059:1, Arx:chrX:93297959-93298357:1	Arx	0.0101264	0.0238792	FALSE	FALSE	0.00669374	0.0248434	FALSE
1370	0.586646	NA	0.833333	0.75	0.0833333	TRUE	Inf	2 vs 1	0.166667	3 vs 1	0.666667	0.5	Aqp1:chr6:55346652-55346847:1, Aqp1:chr6:55348189-55348404:1, Aqp1:chr6:55348265-55348555:1	Aqp1	NA	NA	FALSE	FALSE	0.586646	NA	FALSE
1371	0.19993	0.192379	0.596429	0.559127	0.0373016	TRUE	Inf	1 vs 4	0.166667	5 vs 7	0.175	0.00833333	Nek7:chr1:138483775-138484250:-1, Nek7:chr1:138484047-138484516:-1, Nek7:chr1:138484633-138484834:-1, Nek7:chr1:138484724-138485354:-1, Nek7:chr1:138484963-138485289:-1, Nek7:chr1:138485605-138486193:-1, Nek7:chr1:138486001-138486356:-1, Nek7:chr1:138486143-138487060:-1	Nek7	NA	NA	FALSE	FALSE	0.19993	NA	FALSE
1372	1	NA	0.0833333	0	0.0833333	TRUE	Inf	1 vs 2	0.166667	1 vs 2	-0.833333	-1	Rad21l:chr2:151644321-151644441:-1, Rad21l:chr2:151644338-151644550:-1	Rad21l	NA	NA	FALSE	FALSE	1	NA	FALSE
1373	0.831971	NA	0.777778	0.692308	0.0854701	TRUE	#NAME?	2 vs 1	0.166667	3 vs 2	0.166667	0	Rhbdl2:chr4:123829588-123829846:1, Rhbdl2:chr4:123829796-123829942:1, Rhbdl2:chr4:123829743-123829858:1, Rhbdl2:chr4:123829849-123830174:1	Rhbdl2	NA	NA	FALSE	FALSE	0.831971	NA	FALSE
1374	1	NA	0.333333	0.25	0.0833333	TRUE	0.405465	1 vs 2	0.166667	1 vs 2	-0.333333	-0.5	Tuba3a:chr6:125278270-125278478:-1, Tuba3a:chr6:125278407-125278586:-1	Tuba3a	NA	NA	FALSE	FALSE	1	NA	FALSE
1375	0.593842	NA	0.903226	0.833333	0.0698925	TRUE	Inf	2 vs 1	0.166667	2 vs 1	0	-0.166667	Gm49711:chr16:92186562-92186743:1, Gm49711:chr16:92186720-92186883:1, Gm49711:chr16:92186892-92187229:1	Gm49711	NA	NA	FALSE	FALSE	0.593842	NA	FALSE
1376	0.000967452	0.0037024	0.555751	0.472486	0.0832654	FALSE	0.334104	1 vs 2	0.166531	1 vs 2	0.111502	-0.0550285	Rabggta:chr14:55715824-55716250:-1, Rabggta:chr14:55716313-55716622:-1	Rabggta	0.00408805	0.0143392	FALSE	FALSE	0.0037024	0.0148043	FALSE
1377	0.00188828	0.00350109	0.348865	0.254054	0.0948113	FALSE	0.673667	4 vs 1	0.166429	6 vs 1	-0.140696	-0.307125	Ercc8:chr13:108194127-108194538:1, Ercc8:chr13:108194618-108194985:1, Ercc8:chr13:108194947-108195388:1, Ercc8:chr13:108196972-108197301:1, Ercc8:chr13:108197169-108197421:1, Ercc8:chr13:108198889-108199284:1	Ercc8	0.00743851	0.0135886	FALSE	FALSE	0.00350109	0.0140396	FALSE
1378	2.94505e-67	5.07719e-61	0.340876	0.257278	0.083598	FALSE	0.465644	4 vs 1	0.166352	4 vs 1	-0.290252	-0.456604	Dnaja1:chr4:40732737-40733072:1, Dnaja1:chr4:40732880-40733298:1, Dnaja1:chr4:40732705-40733631:1, Dnaja1:chr4:40733512-40733918:1	Dnaja1	2.3825e-65	4.3045e-59	FALSE	FALSE	5.07719e-61	4.49855e-59	FALSE
1379	8.92602e-25	1.32694e-23	0.237957	0.167525	0.0704315	FALSE	0.66668	3 vs 4	0.16614	3 vs 4	-0.521252	-0.687393	Dph3:chr14:32080553-32080925:-1, Dph3:chr14:32081462-32081932:-1, Dph3:chr14:32081994-32082329:-1, Dph3:chr14:32082878-32083221:-1	Dph3	2.14763e-23	3.42856e-22	FALSE	FALSE	1.32694e-23	3.47746e-22	FALSE
1380	1.01501e-06	6.32693e-06	0.773821	0.730632	0.0431894	FALSE	0.596947	1 vs 2	0.166132	1 vs 2	0.557073	0.390942	Akap8:chr17:32303671-32304062:-1, Akap8:chr17:32304640-32305069:-1, Akap8:chr17:32305318-32305511:-1, Akap8:chr17:32304929-32305396:-1	Akap8	7.63583e-06	4.50524e-05	FALSE	FALSE	6.32693e-06	4.64696e-05	FALSE
1381	2.67299e-12	9.10059e-10	0.848435	0.850467	-0.00203236	FALSE	-1.94956	3 vs 1	0.165894	4 vs 3	0.785832	0.619938	Cds2:chr2:132295827-132296161:1, Cds2:chr2:132305050-132305374:1, Cds2:chr2:132307232-132307639:1, Cds2:chr2:132311758-132311952:1	Cds2	3.39878e-11	1.01188e-08	FALSE	FALSE	9.10059e-10	1.03461e-08	FALSE
1382	0.0750689	0.16614	0.389062	0.306122	0.0829401	FALSE	0.367056	1 vs 2	0.16588	1 vs 2	-0.221875	-0.387755	Dedd2:chr7:25199905-25200273:-1, Dedd2:chr7:25202807-25203216:-1	Dedd2	0.165104	0.317087	FALSE	FALSE	0.16614	0.333116	FALSE
1383	0.0010621	0.00800672	0.492498	0.409594	0.0829043	FALSE	0.335635	1 vs 2	0.165809	1 vs 2	-0.0150033	-0.180812	Adprm:chr11:67037846-67038328:-1, Adprm:chr11:67038068-67038415:-1	Adprm	0.00445094	0.0279206	FALSE	FALSE	0.00800672	0.0291543	FALSE
1384	0.000354825	0.00187645	0.23494	0.152098	0.0828419	FALSE	0.926193	3 vs 1	0.165684	3 vs 1	-0.53012	-0.695804	Cenpu:chr8:46578229-46578667:1, Cenpu:chr8:46579051-46579891:1, Cenpu:chr8:46580053-46580505:1	Cenpu	0.00163824	0.00786227	FALSE	FALSE	0.00187645	0.00815126	FALSE
1385	0.0967334	0.214323	0.638225	0.555556	0.0826697	FALSE	0.344526	2 vs 1	0.165339	2 vs 1	0.276451	0.111111	Rft1:chr14:30690647-30691233:1, Rft1:chr14:30690945-30691317:1	Rft1	0.199692	0.37843	FALSE	FALSE	0.214323	0.396799	FALSE
1386	4.54257e-13	1.38306e-10	0.240264	0.16961	0.0706534	FALSE	0.592857	2 vs 1	0.165043	2 vs 1	-0.5	-0.665043	Lzic:chr4:149496308-149496644:1, Lzic:chr4:149498108-149498442:1, Lzic:chr4:149499480-149499900:1	Lzic	6.16949e-12	1.64572e-09	FALSE	FALSE	1.38306e-10	1.67831e-09	FALSE
1387	0.64592	0.784369	0.565217	0.482759	0.0824588	TRUE	0.331357	2 vs 1	0.164918	2 vs 1	0.130435	-0.0344828	Slc9a9:chr9:95229073-95229399:1, Slc9a9:chr9:95230061-95230455:1	Slc9a9	NA	NA	FALSE	FALSE	0.784369	NA	FALSE
1388	0.00565268	0.0195116	0.280995	0.237271	0.0437242	FALSE	0.361184	2 vs 1	0.164885	2 vs 1	-0.0693312	-0.234216	Zfp384:chr6:125037232-125037647:1, Zfp384:chr6:125037487-125037869:1, Zfp384:chr6:125037383-125038205:1	Zfp384	0.0194054	0.059511	FALSE	FALSE	0.0195116	0.062272	FALSE
1389	0.738566	0.63707	0.496194	0.496795	-0.000600492	TRUE	#NAME?	1 vs 9	0.164775	4 vs 6	0.344262	0.179487	Fam135b:chr15:71433068-71433331:-1, Fam135b:chr15:71436952-71437229:-1, Fam135b:chr15:71438937-71439012:-1, Fam135b:chr15:71438940-71439104:-1, Fam135b:chr15:71443466-71443735:-1, Fam135b:chr15:71443369-71444040:-1, Fam135b:chr15:71444627-71445021:-1, Fam135b:chr15:71444861-71445595:-1, Fam135b:chr15:71445667-71445982:-1	Fam135b	NA	NA	FALSE	FALSE	0.738566	NA	FALSE
1390	0.782543	NA	0.284483	0.222222	0.0622605	TRUE	Inf	1 vs 2	0.164751	3 vs 4	0.275862	0.111111	Chrna3:chr9:55010182-55010424:-1, Chrna3:chr9:55011373-55011645:-1, Chrna3:chr9:55011553-55011850:-1, Chrna3:chr9:55011704-55011865:-1, Chrna3:chr9:55012566-55012852:-1	Chrna3	NA	NA	FALSE	FALSE	0.782543	NA	FALSE
1391	5.28439e-08	5.37198e-07	0.691366	0.609001	0.0823644	FALSE	0.363396	1 vs 2	0.164729	1 vs 2	0.382732	0.218003	Pspc1:chr14:56722426-56722801:-1, Pspc1:chr14:56722746-56723187:-1	Pspc1	4.73474e-07	4.51213e-06	FALSE	FALSE	5.37198e-07	4.64906e-06	FALSE
1392	0.0683205	0.0247391	0.383096	0.343074	0.0400228	FALSE	#NAME?	3 vs 1	0.164646	4 vs 1	0.151659	-0.012987	Scrn3:chr2:73319155-73320056:1, Scrn3:chr2:73320393-73320786:1, Scrn3:chr2:73335655-73335786:1, Scrn3:chr2:73335584-73336061:1, Scrn3:chr2:73337127-73337462:1, Scrn3:chr2:73337487-73337819:1, Scrn3:chr2:73337713-73337825:1	Scrn3	0.153417	0.0726375	FALSE	FALSE	0.0683205	0.172875	FALSE
1393	9.29004e-06	4.6207e-05	0.300248	0.217926	0.082322	FALSE	0.431676	2 vs 1	0.164644	2 vs 1	-0.399504	-0.564148	Hirip3:chr7:126864758-126865099:1, Hirip3:chr7:126864687-126865383:1	Hirip3	5.94691e-05	0.000279508	FALSE	FALSE	4.6207e-05	0.000289481	FALSE
1394	0.00433021	0.0135757	0.2775	0.254296	0.0232045	FALSE	1.20018	1 vs 2	0.16457	1 vs 2	-0.21	-0.37457	Arsk:chr13:76060824-76060981:-1, Arsk:chr13:76060834-76061233:-1, Arsk:chr13:76062003-76062540:-1	Arsk	0.0153761	0.0436128	FALSE	FALSE	0.0135757	0.045623	FALSE
1395	0.775441	0.540001	0.430617	0.391304	0.0393124	TRUE	#NAME?	1 vs 2	0.164528	2 vs 3	-0.0528634	-0.217391	Kcnv1:chr15:45103445-45103693:-1, Kcnv1:chr15:45106275-45106646:-1, Kcnv1:chr15:45106846-45107212:-1, Kcnv1:chr15:45107326-45107953:-1, Kcnv1:chr15:45107753-45108220:-1, Kcnv1:chr15:45108267-45108469:-1, Kcnv1:chr15:45108638-45108896:-1, Kcnv1:chr15:45108758-45109024:-1, Kcnv1:chr15:45108379-45109510:-1	Kcnv1	NA	NA	FALSE	FALSE	0.775441	NA	FALSE
1396	0.251619	0.387033	0.60531	0.523077	0.0822328	TRUE	0.335266	1 vs 2	0.164466	1 vs 2	0.210619	0.0461538	Cbln1:chr8:87468817-87469242:-1, Cbln1:chr8:87469385-87469772:-1	Cbln1	NA	NA	FALSE	FALSE	0.387033	NA	FALSE
1397	7.06665e-08	1.52366e-07	0.508153	0.439724	0.0684291	FALSE	0.906954	1 vs 4	0.164311	1 vs 3	-0.390093	-0.554404	Stt3a:chr9:36729342-36729651:-1, Stt3a:chr9:36731292-36731662:-1, Stt3a:chr9:36732408-36732805:-1, Stt3a:chr9:36732753-36733074:-1	Stt3a	6.24147e-07	1.36651e-06	FALSE	FALSE	1.52366e-07	1.40348e-06	FALSE
1398	0.0492999	NA	0.0952381	0.0131579	0.0820802	TRUE	2.0662	2 vs 1	0.16416	2 vs 1	-0.809524	-0.973684	Rttn:chr18:89130624-89131046:1, Rttn:chr18:89132795-89133274:1	Rttn	NA	NA	FALSE	FALSE	0.0492999	NA	FALSE
1399	0.00766069	0.00592006	0.509144	0.430952	0.0781917	FALSE	0.653417	2 vs 1	0.164089	2 vs 1	-0.240673	-0.404762	Ptprk:chr10:28595755-28595959:1, Ptprk:chr10:28596384-28596887:1, Ptprk:chr10:28596915-28597382:1	Ptprk	0.025378	0.0215008	FALSE	FALSE	0.00766069	0.028059	FALSE
1400	0.200757	0.173758	0.645503	0.560606	0.0848966	TRUE	#NAME?	2 vs 1	0.163781	4 vs 2	0.603175	0.439394	Ets1:chr9:32754324-32754760:1, Ets1:chr9:32754661-32755056:1, Ets1:chr9:32755617-32756045:1, Ets1:chr9:32757436-32757820:1	Ets1	NA	NA	FALSE	FALSE	0.200757	NA	FALSE
1401	0.0356101	0.0608406	0.740964	0.664141	0.0768224	TRUE	1.28093	2 vs 1	0.163655	3 vs 1	0.246988	0.0833333	Rfx5:chr3:94958538-94958814:1, Rfx5:chr3:94958360-94959165:1, Rfx5:chr3:94961036-94961284:1, Rfx5:chr3:94960882-94961482:1	Rfx5	NA	NA	FALSE	FALSE	0.0608406	NA	FALSE
1402	0.101573	0.324009	0.887761	0.841667	0.0460942	TRUE	-1.34915	2 vs 1	0.163494	4 vs 2	0.788494	0.625	Fosl2:chr5:32153109-32153857:1, Fosl2:chr5:32153482-32153660:1, Fosl2:chr5:32156595-32157209:1, Fosl2:chr5:32157415-32157842:1	Fosl2	NA	NA	FALSE	FALSE	0.324009	NA	FALSE
1403	0.0141152	0.0317966	0.655375	0.564103	0.0912726	FALSE	Inf	8 vs 1	0.163382	14 vs 4	0.35474	0.191358	Ncam2:chr16:81595702-81596273:1, Ncam2:chr16:81596134-81596506:1, Ncam2:chr16:81597009-81597396:1, Ncam2:chr16:81600133-81600709:1, Ncam2:chr16:81623882-81624271:1, Ncam2:chr16:81623724-81624719:1, Ncam2:chr16:81624772-81625398:1, Ncam2:chr16:81625283-81625470:1, Ncam2:chr16:81625306-81625769:1, Ncam2:chr16:81625891-81626105:1, Ncam2:chr16:81626171-81626587:1, Ncam2:chr16:81626473-81626758:1, Nca…	Ncam2	0.0425207	0.0890698	FALSE	FALSE	0.0317966	0.09381	FALSE
1404	0.00083402	0.00177223	0.809069	0.767699	0.0413701	FALSE	0.686137	4 vs 3	0.163379	4 vs 3	0.601432	0.438053	Rsrc1:chr3:67356105-67356532:1, Rsrc1:chr3:67356181-67356592:1, Rsrc1:chr3:67356543-67357027:1, Rsrc1:chr3:67358009-67358402:1	Rsrc1	0.00358115	0.00747755	FALSE	FALSE	0.00177223	0.00775282	FALSE
1405	1.06733e-05	5.75371e-05	0.71325	0.621429	0.0918214	FALSE	0.576814	1 vs 6	0.163263	1 vs 4	0.42625	0.262987	Dido1:chr2:180657991-180658278:-1, Dido1:chr2:180658707-180659032:-1, Dido1:chr2:180665911-180666294:-1, Dido1:chr2:180668330-180668627:-1, Dido1:chr2:180680830-180681490:-1, Dido1:chr2:180681115-180681397:-1	Dido1	6.76256e-05	0.000340454	FALSE	FALSE	5.75371e-05	0.000353325	FALSE
1406	5.9934e-09	2.89143e-07	0.675681	0.567187	0.108494	FALSE	1.79769	7 vs 2	0.163193	9 vs 1	0.321526	0.158333	Pcnx:chr12:81995988-81996348:1, Pcnx:chr12:81995756-81996787:1, Pcnx:chr12:81996187-81996839:1, Pcnx:chr12:81996319-81996798:1, Pcnx:chr12:81996780-81997081:1, Pcnx:chr12:81996617-81997400:1, Pcnx:chr12:81997950-81998397:1, Pcnx:chr12:82000179-82000623:1, Pcnx:chr12:82000481-82000924:1	Pcnx	5.8386e-08	2.51023e-06	FALSE	FALSE	2.89143e-07	2.57006e-06	FALSE
1407	0.220408	NA	0.916667	0.85	0.0666667	TRUE	1.14608	1 vs 2	0.163095	1 vs 2	0.863095	0.7	Sik2:chr9:50892801-50893165:-1, Sik2:chr9:50893592-50893795:-1, Sik2:chr9:50893624-50894149:-1	Sik2	NA	NA	FALSE	FALSE	0.220408	NA	FALSE
1408	8.72851e-41	3.00555e-38	0.390546	0.309023	0.0815228	FALSE	0.516134	3 vs 1	0.163046	3 vs 1	-0.218909	-0.381955	Vdac2:chr14:21845157-21845491:1, Vdac2:chr14:21845350-21845645:1, Vdac2:chr14:21845452-21845893:1	Vdac2	3.66335e-39	1.38204e-36	FALSE	FALSE	3.00555e-38	1.42178e-36	FALSE
1409	1.33553e-05	1.99418e-05	0.14228	0.0608899	0.0813898	FALSE	0.939382	2 vs 1	0.16278	2 vs 1	-0.715441	-0.87822	Def8:chr8:123462911-123463248:1, Def8:chr8:123467080-123467497:1	Def8	8.32953e-05	0.000130524	FALSE	FALSE	1.99418e-05	0.000134927	FALSE
[truncated: 6,378 more rows]

## Sheet: gene.Glu.vs.IPC
	pval.chisq	pval.DM	warm.base	warm.alt	delta.warm	low.pct.flag	max.log.or	max.abs.log.or.id	max.prpchg	max.abs.prpchg.id	prp.dif.base	prp.dif.alt	pks	gene	pval.chisq.adj	pval.DM.adj	sig.chisq	sig.DM	pval.inter	pval.adj	sig
[truncated: 7,288 more rows]

[truncated: 7 more sheets: gene.Glu.vs.GABA, utr.Glu.vs.GABA, utr.Glu.vs.IPC, utr.Glu.vs.OPC_RGC, btw.Glu.vs.GABA, btw.Glu.vs.IPC, btw.Glu.vs.OPC_RGC]
