# Supplementary material for: Infernape uncovers cell type–specific and spatially resolved alternative polyadenylation in the brain
Source: Genome Res. 2023 Oct;33(10):1774–87. doi: 10.1101/gr.277864.123 (PMC10691540; doi:10.1101/gr.277864.123)
Supplement: Supplement 3 [file Supplemental_Tables.zip › Supplemental_Tables/Supplemental_Table_S4.xlsx]

## Sheet: README
	Table legend
	This table shows differential PA events between cell-type pairs in the E18.5 mouse brain snRNA-seq dataset.
	The sheet name is of format 'A.B.vs.C'
	where 'A' represents the type of test:
	gene: gene-level
	utr: within-UTR level
	btw: across-UTR level
	'B' and 'C' represent the baseline and alternative cell-type in comparison, respectively.
	For example, sheet 'gene.Glu.vs.IPC' shows the differential PA events for comparing Glu with IPC by using the gene-level test.

## Sheet: gene.Glu.vs.IPC
	pval.chisq	pval.DM	warm.base	warm.alt	delta.warm	low.pct.flag	max.log.or	max.abs.log.or.id	max.prpchg	max.abs.prpchg.id	prp.dif.base	prp.dif.alt	pks	gene	pval.chisq.adj	pval.DM.adj	sig.chisq	sig.DM	pval.inter	pval.adj	sig
1	0.192106	NA	1	0	1	TRUE	Inf	1 vs 2	2	1 vs 2	1	-1	Acnat2:chr4:49370401-49370632:-1, Acnat2:chr4:49373233-49373427:-1	Acnat2	NA	NA	FALSE	FALSE	0.192106	NA	FALSE
2	0.665006	NA	1	0	1	TRUE	Inf	1 vs 2	2	1 vs 2	1	-1	Adam33:chr2:131051032-131051137:-1, Adam33:chr2:131051156-131051312:-1	Adam33	NA	NA	FALSE	FALSE	0.665006	NA	FALSE
3	0.10247	NA	1	0	1	TRUE	Inf	2 vs 1	2	2 vs 1	1	-1	Arsj:chr3:126439551-126439736:1, Arsj:chr3:126440043-126440322:1	Arsj	NA	NA	FALSE	FALSE	0.10247	NA	FALSE
4	0.0593464	NA	1	0	1	TRUE	Inf	1 vs 2	2	1 vs 2	1	-1	Cct6b:chr11:82716759-82716977:-1, Cct6b:chr11:82719201-82719538:-1	Cct6b	NA	NA	FALSE	FALSE	0.0593464	NA	FALSE
5	0.665006	NA	1	0	1	TRUE	Inf	1 vs 2	2	1 vs 2	1	-1	Cuzd1:chr7:131308587-131308755:-1, Cuzd1:chr7:131308703-131308863:-1	Cuzd1	NA	NA	FALSE	FALSE	0.665006	NA	FALSE
6	1	NA	1	0	1	TRUE	Inf	2 vs 1	2	2 vs 1	1	-1	Olfr552:chr7:102607215-102607378:1, Olfr552:chr7:102607329-102607489:1	Olfr552	NA	NA	FALSE	FALSE	1	NA	FALSE
7	0.504985	NA	1	0	1	TRUE	Inf	1 vs 2	2	1 vs 2	1	-1	Olfr571:chr7:102905838-102906025:-1, Olfr571:chr7:102906699-102906890:-1	Olfr571	NA	NA	FALSE	FALSE	0.504985	NA	FALSE
8	0.159886	NA	1	0	1	TRUE	Inf	2 vs 1	2	2 vs 1	1	-1	Plekhd1:chr12:80723808-80724004:1, Plekhd1:chr12:80723818-80724215:1	Plekhd1	NA	NA	FALSE	FALSE	0.159886	NA	FALSE
9	0.665006	NA	1	0	1	TRUE	Inf	1 vs 2	2	1 vs 2	1	-1	Slamf7:chr1:171630489-171630640:-1, Slamf7:chr1:171631811-171631918:-1	Slamf7	NA	NA	FALSE	FALSE	0.665006	NA	FALSE
10	0.00705364	NA	1	0	1	TRUE	Inf	2 vs 1	2	2 vs 1	1	-1	Slc26a3:chr12:31475177-31475384:1, Slc26a3:chr12:31478381-31478538:1	Slc26a3	NA	NA	FALSE	FALSE	0.00705364	NA	FALSE
11	0.665006	NA	1	0	1	TRUE	Inf	1 vs 2	2	1 vs 2	1	-1	Trim43b:chr9:89084738-89084910:-1, Trim43b:chr9:89085026-89085182:-1	Trim43b	NA	NA	FALSE	FALSE	0.665006	NA	FALSE
12	0.317311	NA	1	0	1	TRUE	Inf	2 vs 1	2	2 vs 1	1	-1	Ubxn11:chr4:134127229-134127422:1, Ubxn11:chr4:134127237-134127536:1	Ubxn11	NA	NA	FALSE	FALSE	0.317311	NA	FALSE
13	0.665006	NA	1	0	1	TRUE	Inf	1 vs 2	2	1 vs 2	1	-1	Vmn1r53:chr6:90223258-90223374:-1, Vmn1r53:chr6:90223288-90223485:-1	Vmn1r53	NA	NA	FALSE	FALSE	0.665006	NA	FALSE
14	0.401736	NA	1	0	1	TRUE	Inf	2 vs 1	2	2 vs 1	1	-1	Zfp985:chr4:147584111-147584315:1, Zfp985:chr4:147584901-147585134:1	Zfp985	NA	NA	FALSE	FALSE	0.401736	NA	FALSE
15	0.317311	NA	1	0	1	TRUE	Inf	2 vs 1	2	2 vs 1	1	-1	Eddm3b:chr14:51117824-51117980:1, Eddm3b:chr14:51118176-51118332:1	Eddm3b	NA	NA	FALSE	FALSE	0.317311	NA	FALSE
16	1	NA	1	0	1	TRUE	Inf	1 vs 2	2	1 vs 2	1	-1	Gm17067:chr7:42703517-42703673:-1, Gm17067:chr7:42706785-42706876:-1	Gm17067	NA	NA	FALSE	FALSE	1	NA	FALSE
17	0.135573	NA	1	0	1	TRUE	Inf	2 vs 1	2	2 vs 1	1	-1	Itgal:chr7:127334519-127334675:1, Itgal:chr7:127334712-127335147:1	Itgal	NA	NA	FALSE	FALSE	0.135573	NA	FALSE
18	0.0478828	NA	0.882353	0	0.882353	TRUE	Inf	2 vs 1	1.76471	2 vs 1	0.764706	-1	Mogat1:chr1:78537844-78538051:1, Mogat1:chr1:78537937-78538298:1	Mogat1	NA	NA	FALSE	FALSE	0.0478828	NA	FALSE
19	0.024598	NA	0.346667	0	0.346667	TRUE	Inf	1 vs 4	1.74	3 vs 4	0.74	-1	Sfn:chr4:133596825-133596930:-1, Sfn:chr4:133598206-133598379:-1, Sfn:chr4:133600500-133600935:-1, Sfn:chr4:133600335-133601414:-1	Sfn	NA	NA	FALSE	FALSE	0.024598	NA	FALSE
20	0.0460117	NA	0.809524	0.333333	0.47619	TRUE	#NAME?	2 vs 1	1.71429	4 vs 2	0.714286	-1	Mboat4:chr8:34124546-34124747:1, Mboat4:chr8:34124655-34124796:1, Mboat4:chr8:34124746-34125097:1, Mboat4:chr8:34124829-34125185:1	Mboat4	NA	NA	FALSE	FALSE	0.0460117	NA	FALSE
21	0.469928	NA	0.846154	0	0.846154	TRUE	Inf	1 vs 2	1.69231	1 vs 2	0.692308	-1	Gm8237:chr14:5858153-5858311:-1, Gm8237:chr14:5858089-5858203:-1	Gm8237	NA	NA	FALSE	FALSE	0.469928	NA	FALSE
22	0.0301974	NA	1	0.333333	0.666667	TRUE	Inf	3 vs 1	1.66667	3 vs 2	1	-0.666667	Tespa1:chr10:130362319-130362471:1, Tespa1:chr10:130362351-130362543:1, Tespa1:chr10:130363810-130364045:1	Tespa1	NA	NA	FALSE	FALSE	0.0301974	NA	FALSE
23	0.00084956	NA	0.819444	0	0.819444	TRUE	Inf	1 vs 4	1.625	1 vs 4	0.625	-1	Mreg:chr1:72159267-72159578:-1, Mreg:chr1:72159435-72159630:-1, Mreg:chr1:72159467-72159786:-1, Mreg:chr1:72159669-72159818:-1	Mreg	NA	NA	FALSE	FALSE	0.00084956	NA	FALSE
24	0.698535	NA	0.8	0	0.8	TRUE	Inf	1 vs 2	1.6	1 vs 2	0.6	-1	Gpr151:chr18:42577958-42578107:-1, Gpr151:chr18:42578023-42578172:-1	Gpr151	NA	NA	FALSE	FALSE	0.698535	NA	FALSE
25	0.192183	NA	0.854167	0.5	0.354167	TRUE	Inf	1 vs 2	1.54167	1 vs 2	0.541667	-1	Tmem30c:chr16:57266218-57266439:-1, Tmem30c:chr16:57266310-57266539:-1, Tmem30c:chr16:57269251-57269773:-1	Tmem30c	NA	NA	FALSE	FALSE	0.192183	NA	FALSE
26	0.151728	NA	0.761905	0	0.761905	TRUE	Inf	2 vs 1	1.52381	2 vs 1	0.52381	-1	Fgf3:chr7:144843165-144843308:1, Fgf3:chr7:144844042-144844418:1	Fgf3	NA	NA	FALSE	FALSE	0.151728	NA	FALSE
27	0.0718978	NA	0.722222	0	0.722222	TRUE	Inf	1 vs 4	1.5	2 vs 4	0.5	-1	Atg4a-ps:chr3:103644079-103644314:-1, Atg4a-ps:chr3:103644407-103644600:-1, Atg4a-ps:chr3:103644476-103644797:-1, Atg4a-ps:chr3:103644784-103644933:-1	Atg4a-ps	NA	NA	FALSE	FALSE	0.0718978	NA	FALSE
28	0.22313	NA	0.75	0	0.75	TRUE	Inf	1 vs 3	1.5	1 vs 3	0.5	-1	Cfap206:chr4:34688714-34688800:-1, Cfap206:chr4:34688743-34688877:-1, Cfap206:chr4:34711376-34711641:-1	Cfap206	NA	NA	FALSE	FALSE	0.22313	NA	FALSE
29	0.229188	NA	0.821429	0.5	0.321429	TRUE	#NAME?	2 vs 1	1.5	3 vs 2	0.5	-1	Myom1:chr17:71126190-71126345:1, Myom1:chr17:71126316-71126721:1, Myom1:chr17:71126568-71126746:1	Myom1	NA	NA	FALSE	FALSE	0.229188	NA	FALSE
30	0.0968751	NA	1	0.25	0.75	TRUE	Inf	2 vs 1	1.5	2 vs 1	1	-0.5	Popdc2:chr16:38377577-38377906:1, Popdc2:chr16:38377833-38378253:1	Popdc2	NA	NA	FALSE	FALSE	0.0968751	NA	FALSE
31	0.171797	NA	0.583333	0.666667	-0.0833333	TRUE	Inf	1 vs 2	1.5	1 vs 2	0.5	-1	Sptssb:chr3:69819677-69819744:-1, Sptssb:chr3:69820474-69820649:-1, Sptssb:chr3:69820572-69820740:-1, Sptssb:chr3:69820694-69820852:-1	Sptssb	NA	NA	FALSE	FALSE	0.171797	NA	FALSE
32	0.135335	NA	0.75	0	0.75	TRUE	Inf	2 vs 1	1.5	2 vs 1	0.5	-1	Tgm6:chr2:130153569-130153881:1, Tgm6:chr2:130153877-130154048:1, Tgm6:chr2:130153970-130154139:1	Tgm6	NA	NA	FALSE	FALSE	0.135335	NA	FALSE
33	0.819477	NA	0.75	0	0.75	TRUE	Inf	2 vs 1	1.5	2 vs 1	0.5	-1	Gimap4:chr6:48691597-48692107:1, Gimap4:chr6:48691727-48692017:1	Gimap4	NA	NA	FALSE	FALSE	0.819477	NA	FALSE
34	0.03231	NA	0.74359	0	0.74359	TRUE	Inf	2 vs 1	1.46154	4 vs 1	0.461538	-1	Cabp2:chr19:4087747-4087858:1, Cabp2:chr19:4087771-4088024:1, Cabp2:chr19:4091135-4091482:1, Cabp2:chr19:4092056-4092248:1	Cabp2	NA	NA	FALSE	FALSE	0.03231	NA	FALSE
35	0.180092	NA	0.714286	0	0.714286	TRUE	Inf	1 vs 3	1.42857	1 vs 3	0.428571	-1	A2ml1:chr6:128539856-128540060:-1, A2ml1:chr6:128540018-128540170:-1, A2ml1:chr6:128540223-128540379:-1	A2ml1	NA	NA	FALSE	FALSE	0.180092	NA	FALSE
36	0.139631	NA	0.5625	0.5	0.0625	TRUE	Inf	1 vs 2	1.375	1 vs 2	0.375	-1	Atp2a1:chr7:126445845-126446075:-1, Atp2a1:chr7:126445865-126446247:-1, Atp2a1:chr7:126446162-126446290:-1	Atp2a1	NA	NA	FALSE	FALSE	0.139631	NA	FALSE
37	0.141383	NA	0.606061	0.666667	-0.0606061	TRUE	Inf	1 vs 2	1.36364	1 vs 2	0.363636	-1	Gm7030:chr17:36108609-36108928:-1, Gm7030:chr17:36108812-36108947:-1, Gm7030:chr17:36109015-36109456:-1, Gm7030:chr17:36127677-36127877:-1	Gm7030	NA	NA	FALSE	FALSE	0.141383	NA	FALSE
38	0.000848679	0.00679133	0.878378	0.2	0.678378	TRUE	3.36346	2 vs 1	1.35676	2 vs 1	0.756757	-0.6	Spx:chr6:142419309-142419699:1, Spx:chr6:142419436-142419716:1	Spx	NA	NA	FALSE	FALSE	0.00679133	NA	FALSE
39	8.05953e-06	NA	0.873239	0.2	0.673239	TRUE	Inf	3 vs 1	1.34648	3 vs 1	0.746479	-0.6	Nfe2l3:chr6:51456441-51456918:1, Nfe2l3:chr6:51457845-51458772:1, Nfe2l3:chr6:51458315-51458772:1	Nfe2l3	NA	NA	FALSE	FALSE	8.05953e-06	NA	FALSE
40	0.00480594	NA	0.717949	0	0.717949	TRUE	Inf	1 vs 4	1.34615	1 vs 4	0.346154	-1	Tmem74bos:chr2:151679408-151679582:-1, Tmem74bos:chr2:151679420-151679740:-1, Tmem74bos:chr2:151679503-151679598:-1, Tmem74bos:chr2:151679915-151680071:-1	Tmem74bos	NA	NA	FALSE	FALSE	0.00480594	NA	FALSE
41	1	NA	1	0.333333	0.666667	TRUE	Inf	1 vs 2	1.33333	1 vs 2	1	-0.333333	Olfr545:chr7:102492529-102492686:-1, Olfr545:chr7:102493320-102493428:-1	Olfr545	NA	NA	FALSE	FALSE	1	NA	FALSE
42	0.120507	NA	1	0.333333	0.666667	TRUE	Inf	1 vs 2	1.33333	1 vs 2	1	-0.333333	Tbc1d10c:chr19:4184404-4184699:-1, Tbc1d10c:chr19:4184538-4184761:-1	Tbc1d10c	NA	NA	FALSE	FALSE	0.120507	NA	FALSE
43	0.353557	NA	0.666667	0	0.666667	TRUE	Inf	2 vs 1	1.33333	2 vs 1	0.333333	-1	Upb1:chr10:75439812-75440026:1, Upb1:chr10:75443050-75443388:1	Upb1	NA	NA	FALSE	FALSE	0.353557	NA	FALSE
44	0.87611	NA	1	0.333333	0.666667	TRUE	Inf	2 vs 1	1.33333	2 vs 1	1	-0.333333	Glis1:chr4:107634667-107634925:1, Glis1:chr4:107634779-107635038:1	Glis1	NA	NA	FALSE	FALSE	0.87611	NA	FALSE
45	0.177895	NA	0.65625	0	0.65625	TRUE	Inf	1 vs 3	1.3125	1 vs 3	0.3125	-1	Cpne8:chr15:90487481-90487851:-1, Cpne8:chr15:90487680-90488108:-1, Cpne8:chr15:90643500-90643739:-1	Cpne8	NA	NA	FALSE	FALSE	0.177895	NA	FALSE
46	0.155221	NA	0.370968	0	0.370968	TRUE	Inf	1 vs 3	1.29032	2 vs 3	0.290323	-1	Rassf5:chr1:131176410-131176561:-1, Rassf5:chr1:131176417-131176769:-1, Rassf5:chr1:131176748-131177049:-1	Rassf5	NA	NA	FALSE	FALSE	0.155221	NA	FALSE
47	0.00024574	NA	0.7	0.0555556	0.644444	TRUE	Inf	1 vs 2	1.28889	1 vs 3	0.4	-0.888889	Sv2b:chr7:75114964-75115236:-1, Sv2b:chr7:75115065-75115359:-1, Sv2b:chr7:75116372-75116699:-1	Sv2b	NA	NA	FALSE	FALSE	0.00024574	NA	FALSE
48	0.392908	NA	0.639785	0	0.639785	TRUE	Inf	2 vs 1	1.27957	3 vs 1	0.27957	-1	BC030500:chr8:58913450-58913871:1, BC030500:chr8:58913664-58913903:1, BC030500:chr8:58913874-58914298:1	BC030500	NA	NA	FALSE	FALSE	0.392908	NA	FALSE
49	0.0251164	NA	0.6	0	0.6	TRUE	Inf	2 vs 1	1.26667	5 vs 1	0.266667	-1	Gm14124:chr2:150270079-150270271:1, Gm14124:chr2:150271584-150271674:1, Gm14124:chr2:150271660-150271816:1, Gm14124:chr2:150272725-150272944:1, Gm14124:chr2:150272877-150272965:1, Gm14124:chr2:150272995-150273070:1, Gm14124:chr2:150273091-150273275:1, Gm14124:chr2:150273288-150273431:1	Gm14124	NA	NA	FALSE	FALSE	0.0251164	NA	FALSE
50	0.00124973	NA	0.515789	0	0.515789	TRUE	Inf	2 vs 1	1.26316	2 vs 1	0.263158	-1	Idi2:chr13:8959569-8959855:1, Idi2:chr13:8959760-8959893:1, Idi2:chr13:8960099-8960433:1, Idi2:chr13:8960402-8960678:1, Idi2:chr13:8960400-8960493:1, Idi2:chr13:8960587-8960736:1	Idi2	NA	NA	FALSE	FALSE	0.00124973	NA	FALSE
51	0.295599	NA	0.5	0	0.5	TRUE	Inf	1 vs 3	1.25	2 vs 3	0.25	-1	Nr1i2:chr16:38247879-38248066:-1, Nr1i2:chr16:38247962-38248199:-1, Nr1i2:chr16:38248174-38248464:-1	Nr1i2	NA	NA	FALSE	FALSE	0.295599	NA	FALSE
52	0.391606	NA	0.625	0	0.625	TRUE	Inf	1 vs 3	1.25	1 vs 3	0.25	-1	Olfr464:chr11:87910389-87910581:-1, Olfr464:chr11:87911603-87911667:-1, Olfr464:chr11:87912997-87913185:-1	Olfr464	NA	NA	FALSE	FALSE	0.391606	NA	FALSE
53	0.429195	NA	0.625	0	0.625	TRUE	Inf	2 vs 1	1.25	2 vs 1	0.25	-1	Gm29797:chr2:181659223-181659480:1, Gm29797:chr2:181659369-181659498:1	Gm29797	NA	NA	FALSE	FALSE	0.429195	NA	FALSE
54	0.0262677	0.0217561	0.909091	0.285714	0.623377	TRUE	3.21888	2 vs 1	1.24675	2 vs 1	0.818182	-0.428571	Tmem63a:chr1:180974635-180975058:1, Tmem63a:chr1:180974776-180975075:1	Tmem63a	NA	NA	FALSE	FALSE	0.0262677	NA	FALSE
55	0.0260864	NA	0.621951	0	0.621951	TRUE	Inf	1 vs 3	1.2439	1 vs 3	0.243902	-1	Hapln3:chr7:79115102-79115518:-1, Hapln3:chr7:79116136-79116851:-1, Hapln3:chr7:79117031-79117464:-1	Hapln3	NA	NA	FALSE	FALSE	0.0260864	NA	FALSE
56	0.0484336	NA	0.555556	0.666667	-0.111111	TRUE	#NAME?	3 vs 1	1.2381	4 vs 3	0.238095	-1	Prss35:chr9:86756691-86756952:1, Prss35:chr9:86757192-86757557:1, Prss35:chr9:86757974-86758307:1, Prss35:chr9:86758019-86758428:1	Prss35	NA	NA	FALSE	FALSE	0.0484336	NA	FALSE
57	0.000874427	NA	0.74537	0.208333	0.537037	TRUE	Inf	1 vs 5	1.22222	1 vs 6	0.472222	-0.75	Cgas:chr9:78430632-78430775:-1, Cgas:chr9:78430691-78430923:-1, Cgas:chr9:78431120-78431435:-1, Cgas:chr9:78431264-78431524:-1, Cgas:chr9:78431382-78431705:-1, Cgas:chr9:78431755-78432217:-1, Cgas:chr9:78432796-78433381:-1	Cgas	NA	NA	FALSE	FALSE	0.000874427	NA	FALSE
58	0.368688	NA	0.611111	0	0.611111	TRUE	Inf	2 vs 1	1.22222	2 vs 1	0.222222	-1	Plcxd1:chr5:110103745-110104056:1, Plcxd1:chr5:110105608-110105887:1	Plcxd1	NA	NA	FALSE	FALSE	0.368688	NA	FALSE
59	0.00838551	NA	0.821429	0.357143	0.464286	TRUE	Inf	3 vs 1	1.21429	3 vs 2	0.5	-0.714286	Fstl3:chr10:79781973-79782182:1, Fstl3:chr10:79782061-79782592:1, Fstl3:chr10:79782295-79782598:1	Fstl3	NA	NA	FALSE	FALSE	0.00838551	NA	FALSE
60	0.0741222	NA	0.642857	0.5	0.142857	TRUE	Inf	1 vs 2	1.21429	1 vs 2	0.214286	-1	Gm49380:chr9:44066316-44066527:-1, Gm49380:chr9:44066378-44066647:-1, Gm49380:chr9:44066404-44066937:-1	Gm49380	NA	NA	FALSE	FALSE	0.0741222	NA	FALSE
61	0.545972	NA	1	0.4	0.6	TRUE	Inf	2 vs 1	1.2	2 vs 1	1	-0.2	Myh15:chr16:49198329-49198536:1, Myh15:chr16:49199256-49199481:1	Myh15	NA	NA	FALSE	FALSE	0.545972	NA	FALSE
62	0.00191561	NA	0.868421	0.5	0.368421	TRUE	#NAME?	2 vs 1	1.15789	4 vs 2	0.657895	-0.5	Itih5:chr2:10251746-10252357:1, Itih5:chr2:10254732-10255439:1, Itih5:chr2:10255713-10256249:1, Itih5:chr2:10256207-10256529:1	Itih5	NA	NA	FALSE	FALSE	0.00191561	NA	FALSE
63	0.286505	NA	1	0.625	0.375	TRUE	Inf	3 vs 1	1.125	3 vs 2	1	-0.125	Cdh17:chr4:11811133-11811325:1, Cdh17:chr4:11817489-11817706:1, Cdh17:chr4:11817494-11817905:1	Cdh17	NA	NA	FALSE	FALSE	0.286505	NA	FALSE
64	0.140303	NA	0.888889	0.333333	0.555556	TRUE	2.77259	2 vs 1	1.11111	2 vs 1	0.777778	-0.333333	Adamts8:chr9:30962079-30962653:1, Adamts8:chr9:30962448-30962875:1	Adamts8	NA	NA	FALSE	FALSE	0.140303	NA	FALSE
65	0.434598	NA	0.444444	0	0.444444	TRUE	Inf	2 vs 1	1.11111	2 vs 1	0.111111	-1	Lrrc10:chr10:117046135-117046526:1, Lrrc10:chr10:117046379-117046532:1, Lrrc10:chr10:117046529-117046691:1	Lrrc10	NA	NA	FALSE	FALSE	0.434598	NA	FALSE
66	0.248213	NA	0.888889	0.333333	0.555556	TRUE	2.77259	2 vs 1	1.11111	2 vs 1	0.777778	-0.333333	Rdh12:chr12:79222267-79222471:1, Rdh12:chr12:79222366-79222638:1	Rdh12	NA	NA	FALSE	FALSE	0.248213	NA	FALSE
67	0.0108884	NA	0.777778	0.6	0.177778	TRUE	Inf	1 vs 2	1.09167	1 vs 2	0.291667	-0.8	Serpine1:chr5:137061487-137061698:-1, Serpine1:chr5:137061526-137061871:-1, Serpine1:chr5:137061576-137062194:-1, Serpine1:chr5:137062466-137062776:-1	Serpine1	NA	NA	FALSE	FALSE	0.0108884	NA	FALSE
68	0.514158	NA	0.545455	0	0.545455	TRUE	Inf	2 vs 1	1.09091	2 vs 1	0.0909091	-1	Col20a1:chr2:181017239-181017325:1, Col20a1:chr2:181018081-181018274:1	Col20a1	NA	NA	FALSE	FALSE	0.514158	NA	FALSE
69	0.00907159	NA	0.722222	0.25	0.472222	TRUE	Inf	2 vs 1	1.08333	4 vs 1	0.583333	-0.5	Proca1:chr11:78204850-78205105:1, Proca1:chr11:78205006-78205455:1, Proca1:chr11:78205164-78205479:1, Proca1:chr11:78205293-78205763:1	Proca1	NA	NA	FALSE	FALSE	0.00907159	NA	FALSE
70	0.0908535	NA	0.727273	0.2	0.527273	TRUE	2.36712	1 vs 2	1.05455	1 vs 2	0.454545	-0.6	Adrb2:chr18:62177800-62178214:-1, Adrb2:chr18:62178144-62178834:-1	Adrb2	NA	NA	FALSE	FALSE	0.0908535	NA	FALSE
71	0.111828	NA	0.486034	0.2	0.286034	TRUE	Inf	1 vs 2	1.04609	3 vs 6	0.296089	-0.75	Gabra1:chr11:42131022-42131204:-1, Gabra1:chr11:42130939-42131626:-1, Gabra1:chr11:42131514-42131974:-1, Gabra1:chr11:42132324-42133129:-1, Gabra1:chr11:42132713-42133034:-1, Gabra1:chr11:42133103-42133608:-1	Gabra1	NA	NA	FALSE	FALSE	0.111828	NA	FALSE
72	0.0282456	NA	0.673077	0.5	0.173077	TRUE	#NAME?	2 vs 1	1.02821	3 vs 2	0.361538	-0.666667	Rasgef1a:chr6:118089766-118090027:1, Rasgef1a:chr6:118089814-118090111:1, Rasgef1a:chr6:118090172-118090531:1, Rasgef1a:chr6:118090313-118090692:1, Rasgef1a:chr6:118091157-118091546:1	Rasgef1a	NA	NA	FALSE	FALSE	0.0282456	NA	FALSE
73	0.367879	NA	0.75	0.25	0.5	TRUE	Inf	2 vs 1	1	3 vs 1	0.5	-0.5	Lvrn:chr18:46906473-46906629:1, Lvrn:chr18:46906766-46906911:1, Lvrn:chr18:46906936-46907102:1	Lvrn	NA	NA	FALSE	FALSE	0.367879	NA	FALSE
74	0.573753	NA	0.5	0	0.5	TRUE	Inf	2 vs 1	1	3 vs 1	0	-1	Npsr1:chr9:24313885-24314103:1, Npsr1:chr9:24314580-24314736:1, Npsr1:chr9:24316093-24316305:1	Npsr1	NA	NA	FALSE	FALSE	0.573753	NA	FALSE
75	1	NA	1	0.5	0.5	TRUE	Inf	2 vs 1	1	2 vs 1	1	0	Olfr1178:chr2:88393384-88393459:1, Olfr1178:chr2:88397155-88397409:1	Olfr1178	NA	NA	FALSE	FALSE	1	NA	FALSE
76	1	NA	0.5	0	0.5	TRUE	Inf	2 vs 1	1	2 vs 1	0	-1	Olfr727:chr14:50128177-50128351:1, Olfr727:chr14:50128288-50128426:1	Olfr727	NA	NA	FALSE	FALSE	1	NA	FALSE
77	1	NA	0.5	0	0.5	TRUE	Inf	1 vs 2	1	1 vs 2	0	-1	Olfr729:chr14:50145146-50145232:-1, Olfr729:chr14:50146553-50146701:-1	Olfr729	NA	NA	FALSE	FALSE	1	NA	FALSE
78	0.145251	NA	1	0.5	0.5	TRUE	Inf	2 vs 1	1	2 vs 1	1	0	Rdh16f1:chr10:127791556-127791748:1, Rdh16f1:chr10:127792328-127792583:1	Rdh16f1	NA	NA	FALSE	FALSE	0.145251	NA	FALSE
79	0.145251	NA	1	0.5	0.5	TRUE	Inf	2 vs 1	1	2 vs 1	1	0	Rdh9:chr10:127791556-127791748:1, Rdh9:chr10:127792328-127792583:1	Rdh9	NA	NA	FALSE	FALSE	0.145251	NA	FALSE
80	1	NA	0.5	0	0.5	TRUE	Inf	1 vs 2	1	1 vs 2	0	-1	Slco1a1:chr6:141896923-141897130:-1, Slco1a1:chr6:141902235-141902386:-1	Slco1a1	NA	NA	FALSE	FALSE	1	NA	FALSE
81	0.158927	NA	0.5	0	0.5	TRUE	Inf	1 vs 2	1	1 vs 2	0	-1	Spaca1:chr4:34025026-34025183:-1, Spaca1:chr4:34028335-34028598:-1	Spaca1	NA	NA	FALSE	FALSE	0.158927	NA	FALSE
82	1	NA	0.5	0	0.5	TRUE	Inf	2 vs 1	1	2 vs 1	0	-1	Togaram2:chr17:71729416-71729612:1, Togaram2:chr17:71731432-71731576:1	Togaram2	NA	NA	FALSE	FALSE	1	NA	FALSE
83	0.64437	NA	0.407407	0	0.407407	TRUE	Inf	2 vs 1	1	2 vs 1	0	-1	Elovl3:chr19:46134804-46135082:1, Elovl3:chr19:46135034-46135245:1, Elovl3:chr19:46135000-46135106:1, Elovl3:chr19:46135439-46135603:1	Elovl3	NA	NA	FALSE	FALSE	0.64437	NA	FALSE
84	0.608408	NA	1	0.5	0.5	TRUE	Inf	1 vs 2	1	1 vs 2	1	0	Foxr1:chr9:44434257-44434413:-1, Foxr1:chr9:44434485-44434589:-1	Foxr1	NA	NA	FALSE	FALSE	0.608408	NA	FALSE
85	1	NA	0.5	0	0.5	TRUE	Inf	1 vs 2	1	1 vs 2	0	-1	Gm18336:chrX:73395253-73395404:-1, Gm18336:chrX:73395305-73395565:-1	Gm18336	NA	NA	FALSE	FALSE	1	NA	FALSE
86	1	NA	0.5	0	0.5	TRUE	Inf	1 vs 2	1	1 vs 2	0	-1	Gpr179:chr11:97332139-97332495:-1, Gpr179:chr11:97333706-97333992:-1	Gpr179	NA	NA	FALSE	FALSE	1	NA	FALSE
87	0.133918	NA	1	0.5	0.5	TRUE	Inf	1 vs 2	1	1 vs 2	1	0	Gpr68:chr12:100876753-100876993:-1, Gpr68:chr12:100877224-100877374:-1	Gpr68	NA	NA	FALSE	FALSE	0.133918	NA	FALSE
88	1	NA	0.5	0	0.5	TRUE	Inf	1 vs 2	1	1 vs 2	0	-1	Hkdc1:chr10:62383145-62383343:-1, Hkdc1:chr10:62383269-62383477:-1	Hkdc1	NA	NA	FALSE	FALSE	1	NA	FALSE
89	0.329193	NA	0.5	0	0.5	TRUE	Inf	2 vs 1	1	2 vs 1	0	-1	Hoxc8:chr15:102992886-102993057:1, Hoxc8:chr15:102992982-102993164:1, Hoxc8:chr15:102993106-102993249:1	Hoxc8	NA	NA	FALSE	FALSE	0.329193	NA	FALSE
90	0.0313379	NA	0.684685	0.666667	0.018018	TRUE	#NAME?	3 vs 1	0.990461	4 vs 3	-0.00953895	-1	Iqcj:chr3:68055200-68055472:1, Iqcj:chr3:68055742-68056135:1, Iqcj:chr3:68055986-68056489:1, Iqcj:chr3:68056201-68056593:1	Iqcj	NA	NA	FALSE	FALSE	0.0313379	NA	FALSE
91	0.157774	NA	0.431818	0.333333	0.0984848	TRUE	#NAME?	1 vs 2	0.984848	2 vs 3	0.318182	-0.666667	Tomt:chr7:101898370-101898708:-1, Tomt:chr7:101899002-101899375:-1, Tomt:chr7:101899790-101900097:-1	Tomt	NA	NA	FALSE	FALSE	0.157774	NA	FALSE
92	0.00555303	NA	0.862069	0.375	0.487069	TRUE	2.34341	2 vs 1	0.974138	2 vs 1	0.724138	-0.25	Stambpl1:chr19:34239960-34240225:1, Stambpl1:chr19:34239989-34240333:1	Stambpl1	NA	NA	FALSE	FALSE	0.00555303	NA	FALSE
93	0.143195	0.173399	0.734694	0.25	0.484694	TRUE	2.11718	1 vs 2	0.969388	1 vs 2	0.469388	-0.5	Zc3h12a:chr4:125118496-125118771:-1, Zc3h12a:chr4:125118557-125118999:-1	Zc3h12a	NA	NA	FALSE	FALSE	0.173399	NA	FALSE
94	0.0396887	NA	0.593985	0.385714	0.208271	TRUE	Inf	1 vs 2	0.963158	3 vs 6	0.263158	-0.7	Otx2:chr14:48657668-48657872:-1, Otx2:chr14:48657705-48658005:-1, Otx2:chr14:48657844-48658190:-1, Otx2:chr14:48657871-48658349:-1, Otx2:chr14:48658124-48658524:-1, Otx2:chr14:48658212-48658551:-1, Otx2:chr14:48658417-48658631:-1, Otx2:chr14:48658651-48659081:-1	Otx2	NA	NA	FALSE	FALSE	0.0396887	NA	FALSE
95	0.882008	NA	0.632609	0.6	0.0326087	TRUE	#NAME?	4 vs 1	0.934783	6 vs 4	-0.0652174	-1	Fgl2:chr5:21375655-21375944:1, Fgl2:chr5:21375702-21376069:1, Fgl2:chr5:21376182-21376495:1, Fgl2:chr5:21376945-21377626:1, Fgl2:chr5:21377210-21377805:1, Fgl2:chr5:21378009-21378384:1	Fgl2	NA	NA	FALSE	FALSE	0.882008	NA	FALSE
96	0.035815	NA	0.961538	0.5	0.461538	TRUE	Inf	2 vs 1	0.923077	3 vs 1	0.923077	0	Inpp5d:chr1:87719329-87719643:1, Inpp5d:chr1:87719317-87719951:1, Inpp5d:chr1:87720231-87720420:1	Inpp5d	NA	NA	FALSE	FALSE	0.035815	NA	FALSE
97	0.122089	NA	0.6	0.142857	0.457143	TRUE	2.19722	1 vs 2	0.914286	1 vs 2	0.2	-0.714286	Tcf7l1:chr6:72626369-72626755:-1, Tcf7l1:chr6:72627128-72627588:-1	Tcf7l1	NA	NA	FALSE	FALSE	0.122089	NA	FALSE
98	0.0108207	NA	0.857692	0.666667	0.191026	TRUE	#NAME?	1 vs 2	0.910256	1 vs 3	0.576923	-0.333333	Sprn:chr7:140150628-140151046:-1, Sprn:chr7:140150894-140151548:-1, Sprn:chr7:140150888-140151341:-1, Sprn:chr7:140152355-140153044:-1, Sprn:chr7:140152801-140152976:-1	Sprn	NA	NA	FALSE	FALSE	0.0108207	NA	FALSE
99	0.0037978	NA	0.545455	0.5	0.0454545	TRUE	Inf	1 vs 2	0.909091	1 vs 2	-0.0909091	-1	Ptges3l:chr11:101418536-101418951:-1, Ptges3l:chr11:101418794-101419201:-1, Ptges3l:chr11:101420910-101421120:-1	Ptges3l	NA	NA	FALSE	FALSE	0.0037978	NA	FALSE
100	0.0505776	NA	0.453846	0.12	0.333846	TRUE	Inf	1 vs 5	0.907692	3 vs 5	0.307692	-0.6	Pcsk9:chr4:106439758-106440040:-1, Pcsk9:chr4:106439927-106440070:-1, Pcsk9:chr4:106440046-106440305:-1, Pcsk9:chr4:106440959-106441148:-1, Pcsk9:chr4:106442342-106442609:-1, Pcsk9:chr4:106442422-106442691:-1	Pcsk9	NA	NA	FALSE	FALSE	0.0505776	NA	FALSE
101	0.00219993	NA	0.852941	0.4	0.452941	TRUE	Inf	2 vs 1	0.905882	3 vs 1	0.705882	-0.2	Hvcn1:chr5:122241735-122241910:1, Hvcn1:chr5:122241797-122242297:1, Hvcn1:chr5:122241928-122242240:1	Hvcn1	NA	NA	FALSE	FALSE	0.00219993	NA	FALSE
102	0.59226	NA	0.333333	0	0.333333	TRUE	Inf	2 vs 1	0.904762	2 vs 1	-0.0952381	-1	Gm9925:chr18:74065577-74065970:1, Gm9925:chr18:74065912-74066335:1, Gm9925:chr18:74068232-74068511:1	Gm9925	NA	NA	FALSE	FALSE	0.59226	NA	FALSE
103	0.928012	NA	0.663415	0.6	0.0634146	TRUE	Inf	1 vs 3	0.902439	1 vs 3	-0.097561	-1	Cpeb1:chr7:81347040-81347350:-1, Cpeb1:chr7:81347217-81347432:-1, Cpeb1:chr7:81347488-81347787:-1, Cpeb1:chr7:81347499-81347951:-1, Cpeb1:chr7:81347855-81348184:-1, Cpeb1:chr7:81348167-81348271:-1	Cpeb1	NA	NA	FALSE	FALSE	0.928012	NA	FALSE
104	0.887645	NA	0.457407	0.111111	0.346296	TRUE	Inf	1 vs 9	0.9	8 vs 9	-0.1	-1	Fsip1:chr2:118126514-118126804:-1, Fsip1:chr2:118126761-118127210:-1, Fsip1:chr2:118127035-118127242:-1, Fsip1:chr2:118127148-118127692:-1, Fsip1:chr2:118127490-118127700:-1, Fsip1:chr2:118128814-118129018:-1, Fsip1:chr2:118128906-118129107:-1, Fsip1:chr2:118130247-118130696:-1, Fsip1:chr2:118204889-118205231:-1, Fsip1:chr2:118244694-118244947:-1	Fsip1	NA	NA	FALSE	FALSE	0.887645	NA	FALSE
105	0.00108687	NA	0.833333	0.407407	0.425926	TRUE	Inf	3 vs 1	0.898551	4 vs 2	0.565217	-0.333333	Odad1:chr7:45930988-45931805:1, Odad1:chr7:45933945-45934109:1, Odad1:chr7:45933950-45934261:1, Odad1:chr7:45948545-45948986:1	Odad1	NA	NA	FALSE	FALSE	0.00108687	NA	FALSE
106	0.141896	NA	0.448718	0	0.448718	TRUE	Inf	2 vs 1	0.897436	3 vs 1	-0.102564	-1	Hbq1a:chr11:32300492-32300823:1, Hbq1a:chr11:32301803-32301959:1, Hbq1a:chr11:32302356-32302631:1	Hbq1a	NA	NA	FALSE	FALSE	0.141896	NA	FALSE
107	0.00117199	NA	0.881356	0.555556	0.3258	TRUE	2.81341	1 vs 2	0.890772	1 vs 2	0.779661	-0.111111	Fli1:chr9:32422177-32422619:-1, Fli1:chr9:32422738-32423170:-1, Fli1:chr9:32423598-32423981:-1	Fli1	NA	NA	FALSE	FALSE	0.00117199	NA	FALSE
108	0.711878	NA	0.444444	0	0.444444	TRUE	Inf	1 vs 2	0.888889	1 vs 2	-0.111111	-1	Selenov:chr7:28284744-28284981:-1, Selenov:chr7:28287820-28288285:-1	Selenov	NA	NA	FALSE	FALSE	0.711878	NA	FALSE
109	0.307718	NA	0.625	0.5	0.125	TRUE	Inf	1 vs 2	0.875	1 vs 2	-0.125	-1	Cxcr5:chr9:44511807-44512029:-1, Cxcr5:chr9:44511972-44512187:-1, Cxcr5:chr9:44512331-44512487:-1	Cxcr5	NA	NA	FALSE	FALSE	0.307718	NA	FALSE
110	0.117164	NA	0.763889	0.333333	0.430556	TRUE	2.77259	4 vs 1	0.875	4 vs 1	0.541667	-0.333333	Cyp4f15:chr17:32702918-32703345:1, Cyp4f15:chr17:32703111-32703286:1, Cyp4f15:chr17:32703819-32703963:1, Cyp4f15:chr17:32703887-32704096:1	Cyp4f15	NA	NA	FALSE	FALSE	0.117164	NA	FALSE
111	0.234114	NA	0.802083	0.75	0.0520833	TRUE	#NAME?	3 vs 1	0.875	4 vs 3	0.375	-0.5	Pklr:chr3:89146037-89146306:1, Pklr:chr3:89146338-89146449:1, Pklr:chr3:89146975-89147247:1, Pklr:chr3:89147102-89147330:1	Pklr	NA	NA	FALSE	FALSE	0.234114	NA	FALSE
112	0.00570675	NA	0.595238	0.694444	-0.0992063	TRUE	#NAME?	3 vs 1	0.873016	4 vs 3	0.428571	-0.444444	Rab27a:chr9:73095476-73095632:1, Rab27a:chr9:73096107-73096396:1, Rab27a:chr9:73096424-73096642:1, Rab27a:chr9:73097218-73097343:1, Rab27a:chr9:73097521-73097629:1	Rab27a	NA	NA	FALSE	FALSE	0.00570675	NA	FALSE
113	5.53771e-05	NA	0.496212	0.388889	0.107323	TRUE	Inf	1 vs 4	0.871212	2 vs 4	0.204545	-0.666667	Lrrtm3:chr10:63928507-63928840:-1, Lrrtm3:chr10:63929259-63929635:-1, Lrrtm3:chr10:63929467-63929743:-1, Lrrtm3:chr10:63929512-63930235:-1, Lrrtm3:chr10:63930019-63930283:-1, Lrrtm3:chr10:63929863-63930185:-1, Lrrtm3:chr10:63930140-63930323:-1	Lrrtm3	NA	NA	FALSE	FALSE	5.53771e-05	NA	FALSE
114	1	NA	0.428571	0	0.428571	TRUE	Inf	1 vs 2	0.857143	1 vs 2	-0.142857	-1	Gstt2:chr10:75831392-75831882:-1, Gstt2:chr10:75832000-75832122:-1	Gstt2	NA	NA	FALSE	FALSE	1	NA	FALSE
115	2.6528e-16	NA	0.741097	0.265	0.476097	TRUE	Inf	3 vs 1	0.854986	9 vs 2	0.254986	-0.6	Eno4:chr19:58970763-58970982:1, Eno4:chr19:58970938-58971496:1, Eno4:chr19:58971453-58971695:1, Eno4:chr19:58972308-58972899:1, Eno4:chr19:58972579-58972701:1, Eno4:chr19:58973022-58973251:1, Eno4:chr19:58973083-58973633:1, Eno4:chr19:58973651-58973767:1, Eno4:chr19:58973584-58974053:1	Eno4	NA	NA	FALSE	FALSE	2.6528e-16	NA	FALSE
116	0.0359181	0.188605	0.452652	0.214286	0.238366	TRUE	#NAME?	1 vs 2	0.850649	5 vs 7	0.136364	-0.714286	Tmem269:chr4:119203607-119203795:-1, Tmem269:chr4:119203621-119203973:-1, Tmem269:chr4:119203915-119204076:-1, Tmem269:chr4:119205149-119205428:-1, Tmem269:chr4:119205306-119205586:-1, Tmem269:chr4:119205302-119205425:-1, Tmem269:chr4:119205600-119205837:-1	Tmem269	NA	NA	FALSE	FALSE	0.188605	NA	FALSE
117	0.258919	NA	0.636364	0.25	0.386364	TRUE	Inf	2 vs 1	0.848485	5 vs 1	0.181818	-0.666667	Lpar5:chr6:125083157-125083344:1, Lpar5:chr6:125083664-125083840:1, Lpar5:chr6:125083913-125084058:1, Lpar5:chr6:125085611-125085794:1, Lpar5:chr6:125085777-125086039:1	Lpar5	NA	NA	FALSE	FALSE	0.258919	NA	FALSE
118	0.151062	NA	0.423529	0	0.423529	TRUE	Inf	2 vs 1	0.847059	2 vs 1	-0.152941	-1	Lgi1:chr19:38306394-38306867:1, Lgi1:chr19:38308524-38308974:1	Lgi1	NA	NA	FALSE	FALSE	0.151062	NA	FALSE
119	0.493563	NA	0.75	0.333333	0.416667	TRUE	1.79176	1 vs 2	0.833333	1 vs 2	0.5	-0.333333	Capn11:chr17:45630177-45630677:-1, Capn11:chr17:45630409-45630646:-1	Capn11	NA	NA	FALSE	FALSE	0.493563	NA	FALSE
120	0.183337	NA	0.666667	0.333333	0.333333	TRUE	Inf	2 vs 1	0.833333	2 vs 1	0.166667	-0.666667	Npas2:chr1:39362191-39362463:1, Npas2:chr1:39362885-39363070:1, Npas2:chr1:39362958-39363237:1	Npas2	NA	NA	FALSE	FALSE	0.183337	NA	FALSE
121	0.518605	NA	0.75	0.333333	0.416667	TRUE	1.79176	2 vs 1	0.833333	2 vs 1	0.5	-0.333333	Itgae:chr11:73147083-73147301:1, Itgae:chr11:73147157-73147409:1	Itgae	NA	NA	FALSE	FALSE	0.518605	NA	FALSE
122	0.0820508	NA	0.410256	0	0.410256	TRUE	Inf	2 vs 1	0.820513	2 vs 1	-0.179487	-1	Sostdc1:chr12:36317886-36318332:1, Sostdc1:chr12:36318188-36318412:1	Sostdc1	NA	NA	FALSE	FALSE	0.0820508	NA	FALSE
123	0.306885	NA	0.909091	0.5	0.409091	TRUE	2.30259	2 vs 1	0.818182	2 vs 1	0.818182	0	Aspn:chr13:49566528-49566789:1, Aspn:chr13:49567055-49567579:1	Aspn	NA	NA	FALSE	FALSE	0.306885	NA	FALSE
124	0.208366	NA	0.478261	0.08	0.398261	TRUE	Inf	3 vs 1	0.817391	5 vs 1	0.217391	-0.6	Arl11:chr14:61311568-61311905:1, Arl11:chr14:61312632-61312917:1, Arl11:chr14:61312540-61312700:1, Arl11:chr14:61312827-61313038:1, Arl11:chr14:61312963-61313089:1, Arl11:chr14:61313033-61313223:1	Arl11	NA	NA	FALSE	FALSE	0.208366	NA	FALSE
125	0.0502793	NA	0.782051	0.5	0.282051	TRUE	2.75154	1 vs 3	0.815018	1 vs 2	0.24359	-0.571429	Slc26a1:chr5:108669941-108670306:-1, Slc26a1:chr5:108670566-108670923:-1, Slc26a1:chr5:108671163-108671387:-1	Slc26a1	NA	NA	FALSE	FALSE	0.0502793	NA	FALSE
126	0.225442	NA	0.545455	0.142857	0.402597	TRUE	1.97408	2 vs 1	0.805195	2 vs 1	0.0909091	-0.714286	Cyp11a1:chr9:58026652-58026989:1, Cyp11a1:chr9:58026724-58027027:1	Cyp11a1	NA	NA	FALSE	FALSE	0.225442	NA	FALSE
127	0.104732	NA	0.611111	0.261905	0.349206	TRUE	#NAME?	1 vs 3	0.804762	1 vs 7	0.233333	-0.571429	Zdhhc15:chrX:104536987-104537304:-1, Zdhhc15:chrX:104537168-104537368:-1, Zdhhc15:chrX:104536981-104537826:-1, Zdhhc15:chrX:104538582-104539043:-1, Zdhhc15:chrX:104538899-104539355:-1, Zdhhc15:chrX:104539623-104539828:-1, Zdhhc15:chrX:104540920-104541205:-1	Zdhhc15	NA	NA	FALSE	FALSE	0.104732	NA	FALSE
128	0.784191	NA	0.4	0	0.4	TRUE	Inf	2 vs 1	0.8	2 vs 1	-0.2	-1	Crb3:chr17:57065548-57065809:1, Crb3:chr17:57065677-57065840:1	Crb3	NA	NA	FALSE	FALSE	0.784191	NA	FALSE
129	0.294894	NA	0.4	0	0.4	TRUE	Inf	1 vs 2	0.8	1 vs 2	-0.2	-1	Nqo1:chr8:107388126-107388294:-1, Nqo1:chr8:107388245-107388570:-1	Nqo1	NA	NA	FALSE	FALSE	0.294894	NA	FALSE
130	0.894757	NA	0.4	0	0.4	TRUE	Inf	2 vs 1	0.8	2 vs 1	-0.2	-1	Serpind1:chr16:17342748-17343087:1, Serpind1:chr16:17343259-17343520:1	Serpind1	NA	NA	FALSE	FALSE	0.894757	NA	FALSE
131	0.754632	NA	0.388889	0	0.388889	TRUE	Inf	2 vs 1	0.777778	2 vs 1	-0.222222	-1	Hhipl2:chr1:183436416-183436853:1, Hhipl2:chr1:183436777-183437036:1	Hhipl2	NA	NA	FALSE	FALSE	0.754632	NA	FALSE
132	0.414179	NA	0.407407	0	0.407407	TRUE	Inf	2 vs 1	0.777778	3 vs 1	-0.222222	-1	Ifit3:chr19:34588336-34588652:1, Ifit3:chr19:34588382-34588755:1, Ifit3:chr19:34588657-34588876:1, Ifit3:chr19:34588785-34588920:1	Ifit3	NA	NA	FALSE	FALSE	0.414179	NA	FALSE
133	0.346535	NA	0.466667	0.4	0.0666667	TRUE	Inf	1 vs 4	0.759259	1 vs 4	-0.240741	-1	Ankrd29:chr18:12252348-12252710:-1, Ankrd29:chr18:12252461-12252920:-1, Ankrd29:chr18:12252938-12253035:-1, Ankrd29:chr18:12253964-12254303:-1, Ankrd29:chr18:12253998-12254442:-1, Ankrd29:chr18:12254055-12254838:-1	Ankrd29	NA	NA	FALSE	FALSE	0.346535	NA	FALSE
134	1	NA	0.375	0	0.375	TRUE	Inf	2 vs 1	0.75	2 vs 1	-0.25	-1	Olfr373:chr8:72101592-72101769:1, Olfr373:chr8:72102058-72102214:1	Olfr373	NA	NA	FALSE	FALSE	1	NA	FALSE
135	0.108368	NA	0.5	0.375	0.125	TRUE	Inf	1 vs 2	0.75	1 vs 2	0	-0.75	Opn1sw:chr6:29376795-29376980:-1, Opn1sw:chr6:29377447-29377680:-1, Opn1sw:chr6:29377732-29377891:-1	Opn1sw	NA	NA	FALSE	FALSE	0.108368	NA	FALSE
136	0.659241	NA	0.5	0.5	0	TRUE	Inf	1 vs 2	0.75	1 vs 2	-0.25	-1	Irak3:chr10:120140166-120140257:-1, Irak3:chr10:120141691-120142030:-1, Irak3:chr10:120142216-120142451:-1	Irak3	NA	NA	FALSE	FALSE	0.659241	NA	FALSE
137	0.00190616	0.0719449	0.815603	0.57971	0.235893	TRUE	#NAME?	1 vs 2	0.749306	1 vs 4	0.531915	-0.217391	Ebf3:chr7:137193671-137194136:-1, Ebf3:chr7:137194240-137194581:-1, Ebf3:chr7:137194668-137194957:-1, Ebf3:chr7:137194811-137195182:-1, Ebf3:chr7:137195025-137195256:-1, Ebf3:chr7:137195059-137195489:-1, Ebf3:chr7:137195689-137196157:-1	Ebf3	NA	NA	FALSE	FALSE	0.0719449	NA	FALSE
138	0.566298	NA	0.568627	0.5	0.0686275	TRUE	#NAME?	3 vs 1	0.745098	5 vs 3	-0.254902	-1	Cxcr2:chr1:74159735-74159892:1, Cxcr2:chr1:74159819-74160060:1, Cxcr2:chr1:74159912-74160088:1, Cxcr2:chr1:74160297-74160464:1, Cxcr2:chr1:74160748-74161098:1	Cxcr2	NA	NA	FALSE	FALSE	0.566298	NA	FALSE
139	0.00193711	0.335698	0.906504	0.666667	0.239837	TRUE	#NAME?	1 vs 4	0.743902	1 vs 3	0.743902	0	Ttll11:chr2:35751238-35751641:-1, Ttll11:chr2:35751636-35751892:-1, Ttll11:chr2:35751742-35751979:-1, Ttll11:chr2:35751885-35752024:-1	Ttll11	NA	NA	FALSE	FALSE	0.335698	NA	FALSE
140	0.17011	NA	0.533333	0.466667	0.0666667	TRUE	#NAME?	5 vs 1	0.736111	12 vs 11	0.236111	-0.5	A830018L16Rik:chr1:11596101-11596281:1, A830018L16Rik:chr1:11596534-11596880:1, A830018L16Rik:chr1:11597200-11597309:1, A830018L16Rik:chr1:11596904-11597138:1, A830018L16Rik:chr1:11596997-11597235:1, A830018L16Rik:chr1:11598122-11598673:1, A830018L16Rik:chr1:11598474-11598730:1, A830018L16Rik:chr1:11598556-11599014:1, A830018L16Rik:chr1:11599530-11599805:1, A830018L16Rik:chr1:11601265-11601417:1,…	A830018L16Rik	NA	NA	FALSE	FALSE	0.17011	NA	FALSE
141	0.281099	NA	0.7	0.333333	0.366667	TRUE	Inf	2 vs 1	0.733333	3 vs 1	0.4	-0.333333	H2-Q4:chr17:35384848-35385222:1, H2-Q4:chr17:35384980-35385379:1, H2-Q4:chr17:35385182-35385642:1	H2-Q4	NA	NA	FALSE	FALSE	0.281099	NA	FALSE
142	0.18961	NA	0.528736	0.4	0.128736	TRUE	#NAME?	2 vs 1	0.731034	4 vs 2	-0.0689655	-0.8	Fgd2:chr17:29378920-29379329:1, Fgd2:chr17:29379124-29379499:1, Fgd2:chr17:29379381-29379553:1, Fgd2:chr17:29379254-29379482:1	Fgd2	NA	NA	FALSE	FALSE	0.18961	NA	FALSE
143	0.503017	NA	0.365385	0	0.365385	TRUE	Inf	2 vs 1	0.730769	2 vs 1	-0.269231	-1	Cd40:chr2:165070825-165071306:1, Cd40:chr2:165071231-165071656:1	Cd40	NA	NA	FALSE	FALSE	0.503017	NA	FALSE
144	0.103548	NA	0.454545	0.166667	0.287879	TRUE	Inf	1 vs 3	0.727273	3 vs 4	0.727273	0	Lgr5:chr10:115450455-115450565:-1, Lgr5:chr10:115450460-115450674:-1, Lgr5:chr10:115451320-115451517:-1, Lgr5:chr10:115451994-115452251:-1	Lgr5	NA	NA	FALSE	FALSE	0.103548	NA	FALSE
145	0.0669962	0.387863	0.634409	0.416667	0.217742	TRUE	Inf	2 vs 1	0.725806	2 vs 1	0.225806	-0.5	Dnah7b:chr1:46373215-46373290:1, Dnah7b:chr1:46373195-46373435:1, Dnah7b:chr1:46373209-46373571:1, Dnah7b:chr1:46373441-46373643:1	Dnah7b	NA	NA	FALSE	FALSE	0.387863	NA	FALSE
146	0.0657178	NA	0.632653	0.272727	0.359926	TRUE	1.52444	2 vs 1	0.719852	2 vs 1	0.265306	-0.454545	Isoc2a:chr7:4895446-4895566:1, Isoc2a:chr7:4896572-4896983:1	Isoc2a	NA	NA	FALSE	FALSE	0.0657178	NA	FALSE
147	0.311876	NA	0.698246	0.733333	-0.0350877	TRUE	#NAME?	1 vs 2	0.719298	1 vs 3	0.385965	-0.333333	Ahr:chr12:35497990-35498353:-1, Ahr:chr12:35498433-35498646:-1, Ahr:chr12:35498461-35498928:-1, Ahr:chr12:35499116-35499571:-1, Ahr:chr12:35499830-35500107:-1, Ahr:chr12:35500152-35500518:-1	Ahr	NA	NA	FALSE	FALSE	0.311876	NA	FALSE
148	0.318491	NA	0.730769	0.666667	0.0641026	TRUE	#NAME?	2 vs 1	0.717949	3 vs 2	0.384615	-0.333333	Brinp3:chr1:146901860-146902084:1, Brinp3:chr1:146902015-146902259:1, Brinp3:chr1:146902119-146902441:1	Brinp3	NA	NA	FALSE	FALSE	0.318491	NA	FALSE
149	0.193931	NA	0.857143	0.5	0.357143	TRUE	1.79176	1 vs 2	0.714286	1 vs 2	0.714286	0	Dnase1l1:chrX:74273213-74273557:-1, Dnase1l1:chrX:74273283-74273637:-1	Dnase1l1	NA	NA	FALSE	FALSE	0.193931	NA	FALSE
150	0.0415141	NA	0.471154	0.0833333	0.387821	TRUE	Inf	1 vs 3	0.711538	1 vs 5	-0.0384615	-0.75	Rbpms:chr8:33782688-33783004:-1, Rbpms:chr8:33782642-33783373:-1, Rbpms:chr8:33784055-33784241:-1, Rbpms:chr8:33783855-33784589:-1, Rbpms:chr8:33803974-33804286:-1	Rbpms	NA	NA	FALSE	FALSE	0.0415141	NA	FALSE
151	3.23213e-05	NA	0.691939	0.586538	0.1054	TRUE	#NAME?	1 vs 4	0.707589	1 vs 3	0.0537428	-0.653846	Kcng3:chr17:83574003-83574416:-1, Kcng3:chr17:83577834-83578235:-1, Kcng3:chr17:83579336-83579455:-1, Kcng3:chr17:83586066-83586648:-1, Kcng3:chr17:83587031-83587786:-1	Kcng3	NA	NA	FALSE	FALSE	3.23213e-05	NA	FALSE
152	2.08267e-50	3.019e-27	0.648012	0.502984	0.145028	FALSE	2.07487	2 vs 3	0.706525	2 vs 3	0.563303	-0.143223	Ccnd1:chr7:144929927-144930385:-1, Ccnd1:chr7:144930643-144931043:-1, Ccnd1:chr7:144932186-144932586:-1, Ccnd1:chr7:144932403-144932831:-1	Ccnd1	6.08971e-48	6.66405e-25	TRUE	TRUE	3.019e-27	1.20376e-24	TRUE
153	0.828112	NA	0.35	0	0.35	TRUE	Inf	1 vs 2	0.7	1 vs 2	-0.3	-1	Zfp941:chr7:140807468-140807751:-1, Zfp941:chr7:140809698-140810117:-1	Zfp941	NA	NA	FALSE	FALSE	0.828112	NA	FALSE
154	5.69134e-08	NA	0.887097	0.540816	0.34628	TRUE	2.3906	1 vs 3	0.692561	1 vs 3	0.774194	0.0816327	Adgrv1:chr13:81095064-81095469:-1, Adgrv1:chr13:81577399-81577836:-1, Adgrv1:chr13:81578967-81579506:-1	Adgrv1	NA	NA	FALSE	FALSE	5.69134e-08	NA	FALSE
155	0.33032	NA	0.346154	0	0.346154	TRUE	Inf	2 vs 1	0.692308	2 vs 1	-0.307692	-1	Asgr1:chr11:70057391-70057968:1, Asgr1:chr11:70057934-70058187:1, Asgr1:chr11:70058949-70059142:1	Asgr1	NA	NA	FALSE	FALSE	0.33032	NA	FALSE
156	0.338449	NA	0.619048	0.6	0.0190476	TRUE	#NAME?	1 vs 2	0.690476	3 vs 5	0.190476	-0.5	Tbx18:chr9:87702796-87703186:-1, Tbx18:chr9:87704133-87704302:-1, Tbx18:chr9:87704224-87704489:-1, Tbx18:chr9:87704350-87704681:-1, Tbx18:chr9:87704516-87705040:-1, Tbx18:chr9:87704741-87704966:-1	Tbx18	NA	NA	FALSE	FALSE	0.338449	NA	FALSE
157	0.565461	NA	0.363636	0.25	0.113636	TRUE	#NAME?	2 vs 1	0.681818	3 vs 2	-0.318182	-1	Pcolce2:chr9:95695158-95695351:1, Pcolce2:chr9:95695210-95695567:1, Pcolce2:chr9:95697501-95697819:1, Pcolce2:chr9:95697796-95697953:1, Pcolce2:chr9:95698212-95698414:1	Pcolce2	NA	NA	FALSE	FALSE	0.565461	NA	FALSE
158	0.440773	NA	0.463636	0.3	0.163636	TRUE	#NAME?	2 vs 1	0.681818	4 vs 3	0.181818	-0.5	Slc11a1:chr1:74385604-74385977:1, Slc11a1:chr1:74385759-74386008:1, Slc11a1:chr1:74386063-74386220:1, Slc11a1:chr1:74387300-74388003:1, Slc11a1:chr1:74388950-74389123:1, Slc11a1:chr1:74389721-74389924:1	Slc11a1	NA	NA	FALSE	FALSE	0.440773	NA	FALSE
159	0.104949	NA	0.671053	0.545455	0.125598	TRUE	Inf	1 vs 2	0.681818	2 vs 3	0.5	-0.181818	Gm35315:chr5:110073734-110073918:-1, Gm35315:chr5:110076091-110076528:-1, Gm35315:chr5:110077285-110077486:-1, Gm35315:chr5:110077441-110077726:-1, Gm35315:chr5:110077582-110077783:-1	Gm35315	NA	NA	FALSE	FALSE	0.104949	NA	FALSE
160	0.012328	NA	0.44	0.103448	0.336552	TRUE	1.91832	1 vs 2	0.673103	1 vs 2	-0.12	-0.793103	Aqp4:chr18:15389394-15390078:-1, Aqp4:chr18:15392849-15393236:-1	Aqp4	NA	NA	FALSE	FALSE	0.012328	NA	FALSE
161	7.47006e-12	0.000121049	0.917456	0.581395	0.336061	TRUE	2.07977	2 vs 1	0.672121	2 vs 1	0.834912	0.162791	Lrrfip1:chr1:91116937-91117316:1, Lrrfip1:chr1:91128508-91128952:1	Lrrfip1	NA	NA	FALSE	FALSE	0.000121049	NA	FALSE
162	0.0017975	0.0200613	0.891304	0.555556	0.335749	TRUE	Inf	2 vs 1	0.671498	3 vs 1	0.782609	0.111111	Angptl1:chr1:156845227-156845626:1, Angptl1:chr1:156860491-156860762:1, Angptl1:chr1:156860509-156861076:1	Angptl1	NA	NA	FALSE	FALSE	0.0200613	NA	FALSE
163	1	NA	0.333333	0	0.333333	TRUE	Inf	1 vs 2	0.666667	1 vs 2	-0.333333	-1	Axdnd1:chr1:156326787-156327081:-1, Axdnd1:chr1:156330420-156330669:-1	Axdnd1	NA	NA	FALSE	FALSE	1	NA	FALSE
164	0.140234	NA	0.6	0.5	0.1	TRUE	#NAME?	2 vs 1	0.666667	3 vs 2	-0.333333	-1	Colgalt2:chr1:152509391-152509724:1, Colgalt2:chr1:152510272-152510738:1, Colgalt2:chr1:152510894-152511145:1	Colgalt2	NA	NA	FALSE	FALSE	0.140234	NA	FALSE
165	1	NA	0.333333	0	0.333333	TRUE	Inf	2 vs 1	0.666667	2 vs 1	-0.333333	-1	Cxcr6:chr9:123811379-123811485:1, Cxcr6:chr9:123811569-123811760:1	Cxcr6	NA	NA	FALSE	FALSE	1	NA	FALSE
166	0.00738316	NA	0.8	0.444444	0.355556	TRUE	Inf	1 vs 2	0.666667	1 vs 4	0.4	-0.266667	Oprd1:chr4:132106239-132106442:-1, Oprd1:chr4:132107395-132107526:-1, Oprd1:chr4:132110770-132111062:-1, Oprd1:chr4:132112911-132113127:-1	Oprd1	NA	NA	FALSE	FALSE	0.00738316	NA	FALSE
167	1	NA	0.333333	0	0.333333	TRUE	Inf	2 vs 1	0.666667	2 vs 1	-0.333333	-1	Parvg:chr15:84342473-84342944:1, Parvg:chr15:84342799-84342972:1	Parvg	NA	NA	FALSE	FALSE	1	NA	FALSE
168	1	NA	0.333333	0	0.333333	TRUE	Inf	2 vs 1	0.666667	2 vs 1	-0.333333	-1	Slc17a9:chr2:180741906-180742172:1, Slc17a9:chr2:180741946-180742265:1	Slc17a9	NA	NA	FALSE	FALSE	1	NA	FALSE
169	1	NA	0.333333	0	0.333333	TRUE	Inf	1 vs 2	0.666667	1 vs 2	-0.333333	-1	Sptbn5:chr2:120041589-120041694:-1, Sptbn5:chr2:120041527-120041880:-1	Sptbn5	NA	NA	FALSE	FALSE	1	NA	FALSE
170	0.130407	0.272725	0.5	0.4375	0.0625	TRUE	1.94591	2 vs 3	0.666667	2 vs 3	0.666667	0	Vmn2r87:chr10:130471135-130471267:-1, Vmn2r87:chr10:130471190-130471457:-1, Vmn2r87:chr10:130471333-130471545:-1	Vmn2r87	NA	NA	FALSE	FALSE	0.272725	NA	FALSE
171	1	NA	0.833333	0.5	0.333333	TRUE	1.60944	2 vs 1	0.666667	2 vs 1	0.666667	0	Xlr4b:chrX:73222068-73222133:1, Xlr4b:chrX:73222180-73222391:1	Xlr4b	NA	NA	FALSE	FALSE	1	NA	FALSE
172	0.87611	NA	1	0.666667	0.333333	TRUE	Inf	1 vs 2	0.666667	1 vs 2	1	0.333333	Ehhadh:chr16:21761346-21761561:-1, Ehhadh:chr16:21761373-21761648:-1	Ehhadh	NA	NA	FALSE	FALSE	0.87611	NA	FALSE
173	1	NA	1	0.666667	0.333333	TRUE	Inf	2 vs 1	0.666667	2 vs 1	1	0.333333	Fcgr4:chr1:171029293-171029449:1, Fcgr4:chr1:171029465-171029706:1	Fcgr4	NA	NA	FALSE	FALSE	1	NA	FALSE
174	0.00143155	NA	1	0.666667	0.333333	TRUE	Inf	1 vs 2	0.666667	1 vs 2	1	0.333333	Fmo1:chr1:162829540-162829933:-1, Fmo1:chr1:162840241-162840650:-1	Fmo1	NA	NA	FALSE	FALSE	0.00143155	NA	FALSE
175	0.0368884	NA	0.791667	0.458333	0.333333	TRUE	1.50206	2 vs 1	0.666667	2 vs 1	0.583333	-0.0833333	Kcnj10:chr1:172372314-172373100:1, Kcnj10:chr1:172373484-172373728:1	Kcnj10	NA	NA	FALSE	FALSE	0.0368884	NA	FALSE
176	4.93681e-05	NA	0.560784	0.229167	0.331618	TRUE	1.45737	2 vs 1	0.663235	2 vs 1	0.121569	-0.541667	Engase:chr11:118487341-118487811:1, Engase:chr11:118488798-118489205:1	Engase	NA	NA	FALSE	FALSE	4.93681e-05	NA	FALSE
177	0.0740401	NA	0.566038	0.266667	0.299371	TRUE	Inf	3 vs 1	0.660377	4 vs 2	0.660377	0	Cx3cl1:chr8:94780682-94781024:1, Cx3cl1:chr8:94780902-94781075:1, Cx3cl1:chr8:94781888-94782436:1, Cx3cl1:chr8:94782032-94782453:1, Cx3cl1:chr8:94783316-94783463:1, Cx3cl1:chr8:94783456-94783736:1	Cx3cl1	NA	NA	FALSE	FALSE	0.0740401	NA	FALSE
178	0.0802589	NA	0.628499	0.3	0.328499	TRUE	Inf	2 vs 1	0.656997	3 vs 1	0.256997	-0.4	Sstr1:chr12:58214099-58214411:1, Sstr1:chr12:58214473-58214826:1, Sstr1:chr12:58215607-58216035:1	Sstr1	NA	NA	FALSE	FALSE	0.0802589	NA	FALSE
179	0.000270506	NA	0.7375	0.409091	0.328409	TRUE	Inf	2 vs 1	0.656818	3 vs 1	0.475	-0.181818	Irf8:chr8:120754987-120755479:1, Irf8:chr8:120755180-120755571:1, Irf8:chr8:120756285-120756684:1	Irf8	NA	NA	FALSE	FALSE	0.000270506	NA	FALSE
180	0.00124951	0.00535327	0.593333	0.347222	0.246111	TRUE	Inf	2 vs 1	0.656667	5 vs 4	0.24	-0.416667	Cd300a:chr11:114901222-114901346:1, Cd300a:chr11:114901261-114901523:1, Cd300a:chr11:114901384-114901841:1, Cd300a:chr11:114901678-114901952:1, Cd300a:chr11:114901991-114902148:1, Cd300a:chr11:114904168-114904389:1, Cd300a:chr11:114904274-114904626:1	Cd300a	NA	NA	FALSE	FALSE	0.00535327	NA	FALSE
181	0.601078	NA	0.327586	0	0.327586	TRUE	Inf	1 vs 3	0.655172	1 vs 3	-0.344828	-1	Synpo:chr18:60593981-60594358:-1, Synpo:chr18:60595645-60596014:-1, Synpo:chr18:60600168-60600630:-1	Synpo	NA	NA	FALSE	FALSE	0.601078	NA	FALSE
182	0.000263166	NA	0.661616	0.388889	0.272727	TRUE	Inf	1 vs 2	0.651515	4 vs 7	0.318182	-0.333333	Efcab9:chr11:32519465-32519860:-1, Efcab9:chr11:32520203-32520680:-1, Efcab9:chr11:32520503-32520679:-1, Efcab9:chr11:32520911-32521250:-1, Efcab9:chr11:32522507-32523342:-1, Efcab9:chr11:32523234-32523757:-1, Efcab9:chr11:32523292-32523819:-1	Efcab9	NA	NA	FALSE	FALSE	0.000263166	NA	FALSE
183	0.0244275	NA	0.475	0.25	0.225	TRUE	Inf	1 vs 3	0.65	2 vs 3	0.25	-0.4	Chrnb4:chr9:55028195-55028295:-1, Chrnb4:chr9:55028930-55029093:-1, Chrnb4:chr9:55028988-55029317:-1, Chrnb4:chr9:55029393-55029686:-1, Chrnb4:chr9:55029511-55029699:-1	Chrnb4	NA	NA	FALSE	FALSE	0.0244275	NA	FALSE
184	1.31013e-35	1.21166e-20	0.814265	0.670762	0.143504	TRUE	#NAME?	1 vs 9	0.645388	2 vs 5	0.169713	-0.475676	Prkca:chr11:107933387-107933689:-1, Prkca:chr11:107933655-107934061:-1, Prkca:chr11:107937731-107938582:-1, Prkca:chr11:107937963-107939102:-1, Prkca:chr11:107938208-107938612:-1, Prkca:chr11:107938739-107939070:-1, Prkca:chr11:107938917-107939227:-1, Prkca:chr11:107938918-107939814:-1, Prkca:chr11:107939500-107939735:-1, Prkca:chr11:107939327-107939584:-1, Prkca:chr11:107939624-107939700:-1, Prk…	Prkca	NA	NA	FALSE	FALSE	1.21166e-20	NA	FALSE
185	0.18193	NA	0.322581	0	0.322581	TRUE	Inf	2 vs 1	0.645161	3 vs 1	-0.354839	-1	Sfmbt2:chr2:10438721-10439143:1, Sfmbt2:chr2:10594381-10594858:1, Sfmbt2:chr2:10594814-10595253:1	Sfmbt2	NA	NA	FALSE	FALSE	0.18193	NA	FALSE
186	0.192206	0.355498	0.565972	0.333333	0.232639	TRUE	#NAME?	1 vs 2	0.638889	5 vs 8	0.138889	-0.5	Exd1:chr2:119516566-119516705:-1, Exd1:chr2:119516846-119517003:-1, Exd1:chr2:119517724-119517888:-1, Exd1:chr2:119518402-119518510:-1, Exd1:chr2:119518739-119518941:-1, Exd1:chr2:119519383-119519492:-1, Exd1:chr2:119519409-119519717:-1, Exd1:chr2:119519523-119519858:-1, Exd1:chr2:119519818-119519920:-1	Exd1	NA	NA	FALSE	FALSE	0.355498	NA	FALSE
187	0.23195	NA	0.44386	0.333333	0.110526	TRUE	Inf	1 vs 2	0.636842	2 vs 3	0.136842	-0.5	S1pr5:chr9:21242056-21242482:-1, S1pr5:chr9:21242882-21243314:-1, S1pr5:chr9:21243318-21243552:-1, S1pr5:chr9:21243784-21244196:-1	S1pr5	NA	NA	FALSE	FALSE	0.23195	NA	FALSE
188	1.92521e-116	2.87949e-58	0.61611	0.296062	0.320048	FALSE	2.36343	1 vs 4	0.636426	1 vs 4	0.229253	-0.407173	Prorsd1:chr11:29509166-29509912:-1, Prorsd1:chr11:29510391-29510597:-1, Prorsd1:chr11:29510476-29510805:-1, Prorsd1:chr11:29512854-29513248:-1	Prorsd1	4.22199e-113	3.01914e-55	TRUE	TRUE	2.87949e-58	4.20981e-55	TRUE
189	0.119276	NA	0.318182	0	0.318182	TRUE	Inf	1 vs 2	0.636364	1 vs 2	-0.363636	-1	Pear1:chr3:87749094-87749504:-1, Pear1:chr3:87749860-87750291:-1	Pear1	NA	NA	FALSE	FALSE	0.119276	NA	FALSE
190	0.00134171	NA	0.817927	0.622222	0.195705	TRUE	4.14313	1 vs 3	0.634174	1 vs 2	0.10084	-0.533333	Slc26a8:chr17:28637779-28638169:-1, Slc26a8:chr17:28649717-28650012:-1, Slc26a8:chr17:28649599-28650410:-1, Slc26a8:chr17:28649620-28650779:-1	Slc26a8	NA	NA	FALSE	FALSE	0.00134171	NA	FALSE
191	0.0952007	0.613761	0.738839	0.589286	0.149554	TRUE	#NAME?	1 vs 5	0.633929	1 vs 3	0.133929	-0.5	Galr1:chr18:82392449-82392760:-1, Galr1:chr18:82392594-82393192:-1, Galr1:chr18:82393335-82393676:-1, Galr1:chr18:82393530-82393792:-1, Galr1:chr18:82393857-82393981:-1	Galr1	NA	NA	FALSE	FALSE	0.613761	NA	FALSE
192	0.0361675	0.0903356	0.725	0.45	0.275	TRUE	Inf	1 vs 2	0.633333	1 vs 3	0.0333333	-0.6	Frzb:chr2:80411970-80412395:-1, Frzb:chr2:80412191-80412439:-1, Frzb:chr2:80412258-80412537:-1, Frzb:chr2:80412256-80413192:-1, Frzb:chr2:80412256-80412908:-1	Frzb	NA	NA	FALSE	FALSE	0.0903356	NA	FALSE
193	0.00656555	NA	0.4375	0.378788	0.0587121	TRUE	Inf	3 vs 1	0.632576	3 vs 2	-0.125	-0.757576	Urah:chr7:140837648-140837797:1, Urah:chr7:140837648-140837949:1, Urah:chr7:140840179-140840360:1	Urah	NA	NA	FALSE	FALSE	0.00656555	NA	FALSE
194	0.00828611	NA	0.503226	0.1875	0.315726	TRUE	2.26436	1 vs 2	0.631452	1 vs 3	0.00645161	-0.625	Elapor1:chr3:108455679-108456097:-1, Elapor1:chr3:108455679-108456237:-1, Elapor1:chr3:108458193-108458535:-1	Elapor1	NA	NA	FALSE	FALSE	0.00828611	NA	FALSE
195	0.064559	NA	0.643979	0.47619	0.167789	TRUE	2.66723	3 vs 2	0.629768	3 vs 2	0.486911	-0.142857	Scube3:chr17:28169621-28170378:1, Scube3:chr17:28171154-28171316:1, Scube3:chr17:28171491-28171959:1, Scube3:chr17:28174309-28174514:1	Scube3	NA	NA	FALSE	FALSE	0.064559	NA	FALSE
196	0.00710405	NA	0.851852	0.666667	0.185185	TRUE	#NAME?	1 vs 2	0.62963	2 vs 3	0.296296	-0.333333	P2ry14:chr3:59114620-59114998:-1, P2ry14:chr3:59114805-59115362:-1, P2ry14:chr3:59115292-59115469:-1	P2ry14	NA	NA	FALSE	FALSE	0.00710405	NA	FALSE
197	0.620691	NA	0.714286	0.4	0.314286	TRUE	1.32176	1 vs 2	0.628571	1 vs 2	0.428571	-0.2	Calhm5:chr10:34091416-34091741:-1, Calhm5:chr10:34091726-34091907:-1	Calhm5	NA	NA	FALSE	FALSE	0.620691	NA	FALSE
198	0.195278	NA	0.8125	0.5	0.3125	TRUE	Inf	1 vs 3	0.625	1 vs 3	0.625	0	Mr1:chr1:155127290-155127701:-1, Mr1:chr1:155127958-155128163:-1, Mr1:chr1:155129125-155129342:-1	Mr1	NA	NA	FALSE	FALSE	0.195278	NA	FALSE
199	0.202828	NA	0.729167	0.416667	0.3125	TRUE	2.14007	3 vs 2	0.625	3 vs 1	0.458333	-0.166667	Tmem140:chr6:34873319-34873814:1, Tmem140:chr6:34873552-34873843:1, Tmem140:chr6:34874697-34874879:1	Tmem140	NA	NA	FALSE	FALSE	0.202828	NA	FALSE
200	2.26316e-34	8.735e-20	0.73287	0.400391	0.33248	FALSE	Inf	3 vs 1	0.623515	5 vs 1	0.443827	-0.179688	Syngr1:chr15:80113078-80113440:1, Syngr1:chr15:80113508-80114067:1, Syngr1:chr15:80116178-80116418:1, Syngr1:chr15:80119083-80119208:1, Syngr1:chr15:80119100-80119530:1	Syngr1	3.67638e-32	1.0467e-17	TRUE	TRUE	8.735e-20	1.53247e-17	TRUE
201	7.22352e-12	2.323e-10	0.499256	0.272936	0.22632	TRUE	Inf	3 vs 1	0.622543	5 vs 2	-0.285714	-0.908257	Aven:chr2:112630723-112630982:1, Aven:chr2:112630830-112631274:1, Aven:chr2:112631350-112631672:1, Aven:chr2:112631832-112632300:1, Aven:chr2:112632844-112633028:1	Aven	NA	NA	FALSE	FALSE	2.323e-10	NA	FALSE
202	0.0590449	NA	0.922222	0.8	0.122222	TRUE	#NAME?	2 vs 1	0.622222	3 vs 2	0.822222	0.2	Nxph2:chr2:23400062-23400465:1, Nxph2:chr2:23400209-23400462:1, Nxph2:chr2:23401566-23401973:1	Nxph2	NA	NA	FALSE	FALSE	0.0590449	NA	FALSE
203	0.402231	NA	0.348592	0.0416667	0.306925	TRUE	Inf	3 vs 1	0.622066	5 vs 1	-0.211268	-0.833333	D130043K22Rik:chr13:24900974-24901153:1, D130043K22Rik:chr13:24900893-24901121:1, D130043K22Rik:chr13:24901232-24901382:1, D130043K22Rik:chr13:24901757-24901944:1, D130043K22Rik:chr13:24901796-24902146:1	D130043K22Rik	NA	NA	FALSE	FALSE	0.402231	NA	FALSE
204	0.860992	NA	0.310559	0	0.310559	TRUE	Inf	1 vs 2	0.621118	1 vs 2	-0.378882	-1	Gm5136:chr10:108699019-108699178:-1, Gm5136:chr10:108698858-108699632:-1	Gm5136	NA	NA	FALSE	FALSE	0.860992	NA	FALSE
205	0.191659	NA	0.3	0.25	0.05	TRUE	Inf	2 vs 1	0.62	5 vs 3	0.12	-0.5	Gpr157:chr4:150105173-150105289:1, Gpr157:chr4:150105338-150105538:1, Gpr157:chr4:150105423-150105615:1, Gpr157:chr4:150105617-150105825:1, Gpr157:chr4:150105594-150106007:1	Gpr157	NA	NA	FALSE	FALSE	0.191659	NA	FALSE
206	1.35373e-09	NA	0.94958	0.833333	0.116246	TRUE	#NAME?	2 vs 1	0.616246	3 vs 2	0.94958	0.333333	Doc2a:chr7:126851871-126852172:1, Doc2a:chr7:126851502-126852667:1, Doc2a:chr7:126852308-126852685:1	Doc2a	NA	NA	FALSE	FALSE	1.35373e-09	NA	FALSE
207	0.563146	NA	0.615385	0.666667	-0.0512821	TRUE	#NAME?	3 vs 1	0.615385	4 vs 3	-0.384615	-1	Fhl3:chr4:124707459-124708252:1, Fhl3:chr4:124708031-124708186:1, Fhl3:chr4:124708296-124708637:1, Fhl3:chr4:124709288-124709565:1	Fhl3	NA	NA	FALSE	FALSE	0.563146	NA	FALSE
208	0.417965	NA	0.395833	0.0666667	0.329167	TRUE	Inf	3 vs 1	0.6125	4 vs 1	-0.1875	-0.8	Lrig3:chr10:126014683-126014952:1, Lrig3:chr10:126014705-126015230:1, Lrig3:chr10:126014965-126015178:1, Lrig3:chr10:126015016-126015265:1	Lrig3	NA	NA	FALSE	FALSE	0.417965	NA	FALSE
209	6.27535e-07	NA	0.753271	0.538462	0.214809	TRUE	#NAME?	4 vs 1	0.609274	5 vs 3	0.878505	0.269231	Megf10:chr18:57294063-57294412:1, Megf10:chr18:57294927-57295190:1, Megf10:chr18:57296482-57297050:1, Megf10:chr18:57296944-57297267:1, Megf10:chr18:57297021-57297467:1, Megf10:chr18:57297358-57297467:1	Megf10	NA	NA	FALSE	FALSE	6.27535e-07	NA	FALSE
210	0.0585039	0.228629	0.685606	0.462963	0.222643	TRUE	Inf	3 vs 1	0.606061	4 vs 2	0.106061	-0.5	Npy1r:chr8:66705566-66705861:1, Npy1r:chr8:66705688-66706192:1, Npy1r:chr8:66706192-66706401:1, Npy1r:chr8:66706354-66706798:1	Npy1r	NA	NA	FALSE	FALSE	0.228629	NA	FALSE
211	0.405758	NA	0.967742	0.666667	0.301075	TRUE	2.70805	1 vs 2	0.602151	1 vs 2	0.935484	0.333333	Fndc1:chr17:7738540-7739000:-1, Fndc1:chr17:7738804-7739395:-1	Fndc1	NA	NA	FALSE	FALSE	0.405758	NA	FALSE
212	5.97795e-05	NA	0.5375	0.354167	0.183333	TRUE	Inf	1 vs 2	0.6	4 vs 5	0.35	-0.25	Slc35g2:chr9:100550539-100550735:-1, Slc35g2:chr9:100550935-100551468:-1, Slc35g2:chr9:100551807-100552525:-1, Slc35g2:chr9:100552179-100552577:-1, Slc35g2:chr9:100552334-100552753:-1	Slc35g2	NA	NA	FALSE	FALSE	5.97795e-05	NA	FALSE
213	0.0805895	0.0207353	0.375	0.0769231	0.298077	TRUE	1.97408	2 vs 1	0.596154	2 vs 1	-0.25	-0.846154	Ang:chr14:51101572-51101964:1, Ang:chr14:51101456-51102376:1	Ang	NA	NA	FALSE	FALSE	0.0805895	NA	FALSE
214	0.228023	NA	0.632335	0.616667	0.0156687	TRUE	Inf	1 vs 2	0.594311	1 vs 2	-0.155689	-0.75	Usp43:chr11:67854523-67854914:-1, Usp43:chr11:67854768-67854927:-1, Usp43:chr11:67854787-67855088:-1, Usp43:chr11:67854691-67855328:-1, Usp43:chr11:67854953-67855414:-1, Usp43:chr11:67855334-67855775:-1	Usp43	NA	NA	FALSE	FALSE	0.228023	NA	FALSE
215	9.44308e-05	0.00230527	0.914894	0.575	0.339894	TRUE	Inf	1 vs 4	0.594225	1 vs 5	0.808511	0.214286	Thsd4:chr9:59966931-59967322:-1, Thsd4:chr9:59967206-59967458:-1, Thsd4:chr9:59967354-59968073:-1, Thsd4:chr9:59969088-59969314:-1, Thsd4:chr9:59969764-59969998:-1, Thsd4:chr9:59969713-59970153:-1	Thsd4	NA	NA	FALSE	FALSE	0.00230527	NA	FALSE
216	0.0148292	NA	0.897059	0.6	0.297059	TRUE	Inf	1 vs 3	0.594118	1 vs 3	0.794118	0.2	Prss53:chr7:127885888-127886167:-1, Prss53:chr7:127885980-127886373:-1, Prss53:chr7:127886270-127886495:-1	Prss53	NA	NA	FALSE	FALSE	0.0148292	NA	FALSE
217	0.000154769	NA	0.962406	0.666667	0.295739	TRUE	2.54945	2 vs 1	0.591479	2 vs 1	0.924812	0.333333	Vipr1:chr9:121670261-121670503:1, Vipr1:chr9:121672546-121672954:1	Vipr1	NA	NA	FALSE	FALSE	0.000154769	NA	FALSE
218	0.106448	NA	0.581395	0.285714	0.295681	TRUE	1.24479	2 vs 1	0.591362	2 vs 1	0.162791	-0.428571	Bves:chr10:45369235-45369741:1, Bves:chr10:45372100-45372417:1	Bves	NA	NA	FALSE	FALSE	0.106448	NA	FALSE
219	0.0806301	NA	0.641667	0.68	-0.0383333	TRUE	#NAME?	4 vs 1	0.5875	6 vs 5	0.1875	-0.4	Slfn5:chr11:82962460-82962653:1, Slfn5:chr11:82962681-82963058:1, Slfn5:chr11:82963011-82963418:1, Slfn5:chr11:82964255-82964636:1, Slfn5:chr11:82964432-82964813:1, Slfn5:chr11:82964480-82964871:1	Slfn5	NA	NA	FALSE	FALSE	0.0806301	NA	FALSE
220	0.00213861	0.00997046	0.625	0.356061	0.268939	TRUE	Inf	1 vs 2	0.583333	1 vs 11	0.0833333	-0.5	Fbxo47:chr11:97850411-97850506:-1, Fbxo47:chr11:97851176-97851389:-1, Fbxo47:chr11:97851519-97851754:-1, Fbxo47:chr11:97851807-97852032:-1, Fbxo47:chr11:97851712-97852283:-1, Fbxo47:chr11:97852021-97852232:-1, Fbxo47:chr11:97852194-97852397:-1, Fbxo47:chr11:97852783-97853058:-1, Fbxo47:chr11:97852950-97853093:-1, Fbxo47:chr11:97853725-97853938:-1, Fbxo47:chr11:97853843-97854174:-1, Fbxo47:chr11:9…	Fbxo47	NA	NA	FALSE	FALSE	0.00997046	NA	FALSE
221	7.30186e-05	NA	0.724074	0.525	0.199074	TRUE	2.46081	2 vs 5	0.581481	2 vs 5	0.548148	-0.0333333	Slc22a15:chr3:101855766-101856164:-1, Slc22a15:chr3:101857275-101857616:-1, Slc22a15:chr3:101858988-101859201:-1, Slc22a15:chr3:101858834-101859482:-1, Slc22a15:chr3:101859906-101860256:-1	Slc22a15	NA	NA	FALSE	FALSE	7.30186e-05	NA	FALSE
222	0.389917	NA	0.288889	0	0.288889	TRUE	Inf	1 vs 2	0.577778	1 vs 2	-0.422222	-1	Gm960:chr19:4625733-4626052:-1, Gm960:chr19:4625804-4626187:-1	Gm960	NA	NA	FALSE	FALSE	0.389917	NA	FALSE
223	0.417497	NA	0.655983	0.333333	0.32265	TRUE	Inf	1 vs 4	0.576923	1 vs 4	0.24359	-0.333333	S100g:chrX:162960642-162960937:-1, S100g:chrX:162961068-162961401:-1, S100g:chrX:162960873-162961866:-1, S100g:chrX:162961592-162961807:-1, S100g:chrX:162961690-162961951:-1, S100g:chrX:162961822-162962091:-1, S100g:chrX:162962032-162962275:-1	S100g	NA	NA	FALSE	FALSE	0.417497	NA	FALSE
224	2.73567e-14	9.4401e-10	0.573748	0.28692	0.286828	FALSE	1.20755	2 vs 1	0.573657	2 vs 1	0.147497	-0.42616	2810006K23Rik:chr5:124341395-124341876:1, 2810006K23Rik:chr5:124343737-124343870:1	2810006K23Rik	1.16492e-12	3.1422e-08	TRUE	TRUE	9.4401e-10	4.50046e-08	TRUE
225	3.6843e-83	6.76045e-38	0.639541	0.45861	0.180931	FALSE	1.86377	2 vs 4	0.572829	2 vs 3	0.189031	-0.383798	Pnrc2:chr4:135868628-135869039:-1, Pnrc2:chr4:135870395-135870799:-1, Pnrc2:chr4:135870872-135871375:-1, Pnrc2:chr4:135871813-135872248:-1	Pnrc2	3.23187e-80	2.57758e-35	TRUE	TRUE	6.76045e-38	4.94189e-35	TRUE
226	1	NA	0.285714	0	0.285714	TRUE	Inf	2 vs 1	0.571429	2 vs 1	-0.428571	-1	Bace2:chr16:97436691-97437108:1, Bace2:chr16:97436982-97437142:1	Bace2	NA	NA	FALSE	FALSE	1	NA	FALSE
227	1	NA	0.285714	0	0.285714	TRUE	Inf	2 vs 1	0.571429	2 vs 1	-0.428571	-1	Lrrc8e:chr8:4236711-4236944:1, Lrrc8e:chr8:4237117-4237483:1	Lrrc8e	NA	NA	FALSE	FALSE	1	NA	FALSE
228	0.287495	NA	0.857143	0.571429	0.285714	TRUE	1.50408	1 vs 2	0.571429	1 vs 2	0.714286	0.142857	Fam184b:chr5:45529803-45529976:-1, Fam184b:chr5:45530259-45530677:-1	Fam184b	NA	NA	FALSE	FALSE	0.287495	NA	FALSE
229	0.431213	NA	0.27451	0.0649351	0.209575	TRUE	Inf	2 vs 1	0.569816	6 vs 1	-0.248366	-0.818182	Dlgap2:chr8:14846976-14847410:1, Dlgap2:chr8:14847306-14847585:1, Dlgap2:chr8:14847376-14847834:1, Dlgap2:chr8:14847668-14847858:1, Dlgap2:chr8:14849583-14849848:1, Dlgap2:chr8:14853023-14853437:1, Dlgap2:chr8:14853482-14853591:1, Dlgap2:chr8:14856993-14857169:1	Dlgap2	NA	NA	FALSE	FALSE	0.431213	NA	FALSE
230	0.337822	NA	0.718219	0.733333	-0.0151147	TRUE	#NAME?	4 vs 1	0.569501	6 vs 5	-0.097166	-0.666667	Sdk1:chr5:142211996-142212253:1, Sdk1:chr5:142212122-142212347:1, Sdk1:chr5:142212461-142213160:1, Sdk1:chr5:142212722-142213231:1, Sdk1:chr5:142213353-142213828:1, Sdk1:chr5:142215211-142215550:1	Sdk1	NA	NA	FALSE	FALSE	0.337822	NA	FALSE
231	0.567112	NA	0.6	0.466667	0.133333	TRUE	#NAME?	2 vs 1	0.568627	5 vs 2	0.235294	-0.333333	Olfr1393:chr11:49281923-49282079:1, Olfr1393:chr11:49282151-49282293:1, Olfr1393:chr11:49282167-49282487:1, Olfr1393:chr11:49282341-49282670:1, Olfr1393:chr11:49282530-49282647:1, Olfr1393:chr11:49282589-49282676:1	Olfr1393	NA	NA	FALSE	FALSE	0.567112	NA	FALSE
232	0.0524776	0.36592	0.935897	0.833333	0.102564	TRUE	#NAME?	1 vs 3	0.564103	1 vs 2	0.897436	0.333333	Dact2:chr17:14195271-14195561:-1, Dact2:chr17:14195240-14195355:-1, Dact2:chr17:14195418-14195686:-1	Dact2	NA	NA	FALSE	FALSE	0.36592	NA	FALSE
233	0.358656	NA	0.59375	0.5	0.09375	TRUE	Inf	1 vs 2	0.5625	1 vs 2	-0.4375	-1	Abca8b:chr11:109932174-109932613:-1, Abca8b:chr11:109932657-109932963:-1, Abca8b:chr11:109934341-109934542:-1	Abca8b	NA	NA	FALSE	FALSE	0.358656	NA	FALSE
234	0.410505	NA	0.40625	0.125	0.28125	TRUE	Inf	3 vs 1	0.5625	3 vs 1	-0.1875	-0.75	Slc3a1:chr17:85063868-85064217:1, Slc3a1:chr17:85064109-85064522:1, Slc3a1:chr17:85064191-85064570:1	Slc3a1	NA	NA	FALSE	FALSE	0.410505	NA	FALSE
235	0.0240011	NA	0.69697	0.416667	0.280303	TRUE	1.31432	1 vs 2	0.560606	1 vs 3	0.393939	-0.166667	Ripk2:chr4:16122817-16122993:-1, Ripk2:chr4:16123119-16123344:-1, Ripk2:chr4:16123301-16123807:-1	Ripk2	NA	NA	FALSE	FALSE	0.0240011	NA	FALSE
236	0.2163	0.163931	0.615385	0.5625	0.0528846	TRUE	#NAME?	2 vs 1	0.557692	3 vs 2	-0.192308	-0.75	Rasgef1c:chr11:49979682-49980136:1, Rasgef1c:chr11:49979875-49980152:1, Rasgef1c:chr11:49980104-49980220:1	Rasgef1c	NA	NA	FALSE	FALSE	0.2163	NA	FALSE
237	0.0278458	NA	0.878788	0.6	0.278788	TRUE	1.57554	1 vs 2	0.557576	1 vs 2	0.757576	0.2	Tgfbr2:chr9:116087672-116088105:-1, Tgfbr2:chr9:116089947-116090458:-1	Tgfbr2	NA	NA	FALSE	FALSE	0.0278458	NA	FALSE
238	0.350481	NA	0.626437	0.625	0.00143678	TRUE	Inf	2 vs 1	0.556034	4 vs 3	-0.0689655	-0.625	Ganc:chr2:120459895-120460240:1, Ganc:chr2:120460248-120460773:1, Ganc:chr2:120460410-120460885:1, Ganc:chr2:120461316-120461528:1	Ganc	NA	NA	FALSE	FALSE	0.350481	NA	FALSE
239	0.742219	NA	0.611111	0.333333	0.277778	TRUE	1.14513	1 vs 2	0.555556	1 vs 2	0.222222	-0.333333	Cdiptos:chr7:126971730-126972051:-1, Cdiptos:chr7:126972637-126973022:-1	Cdiptos	NA	NA	FALSE	FALSE	0.742219	NA	FALSE
240	1	NA	0.277778	0	0.277778	TRUE	Inf	1 vs 2	0.555556	1 vs 2	-0.444444	-1	Fam20a:chr11:109669747-109670185:-1, Fam20a:chr11:109672903-109673331:-1	Fam20a	NA	NA	FALSE	FALSE	1	NA	FALSE
241	0.0407691	0.0559038	0.745098	0.380952	0.364146	TRUE	Inf	2 vs 1	0.554622	3 vs 1	0.411765	-0.142857	Ace:chr11:105988720-105989315:1, Ace:chr11:105988918-105989123:1, Ace:chr11:105989026-105989192:1, Ace:chr11:105989601-105989915:1	Ace	NA	NA	FALSE	FALSE	0.0559038	NA	FALSE
242	0.442271	NA	0.775	0.75	0.025	TRUE	#NAME?	1 vs 3	0.55	1 vs 2	0.55	0	Mecom:chr3:29951339-29951645:-1, Mecom:chr3:29951207-29951911:-1, Mecom:chr3:29952575-29952925:-1	Mecom	NA	NA	FALSE	FALSE	0.442271	NA	FALSE
243	0.336447	NA	0.307692	0.047619	0.260073	TRUE	Inf	3 vs 1	0.549451	3 vs 1	-0.307692	-0.857143	Mab21l1:chr3:55784461-55784866:1, Mab21l1:chr3:55784561-55784922:1, Mab21l1:chr3:55784798-55785099:1, Mab21l1:chr3:55784932-55785122:1	Mab21l1	NA	NA	FALSE	FALSE	0.336447	NA	FALSE
244	0.0414112	NA	0.35625	0.142857	0.213393	TRUE	Inf	3 vs 1	0.548214	3 vs 2	0.2625	-0.285714	Pcdhb2:chr18:37297102-37297625:1, Pcdhb2:chr18:37298464-37299090:1, Pcdhb2:chr18:37299454-37299865:1	Pcdhb2	NA	NA	FALSE	FALSE	0.0414112	NA	FALSE
245	1	NA	0.272727	0	0.272727	TRUE	Inf	1 vs 2	0.545455	1 vs 2	-0.454545	-1	Teddm2:chr1:153849560-153849905:-1, Teddm2:chr1:153850171-153850416:-1	Teddm2	NA	NA	FALSE	FALSE	1	NA	FALSE
246	1	NA	0.272727	0	0.272727	TRUE	Inf	1 vs 2	0.545455	1 vs 2	-0.454545	-1	Elf3:chr1:135253572-135253776:-1, Elf3:chr1:135253636-135254005:-1	Elf3	NA	NA	FALSE	FALSE	1	NA	FALSE
247	0.0147267	0.103188	0.556098	0.614286	-0.0581882	TRUE	#NAME?	1 vs 5	0.545296	4 vs 6	0.402439	-0.142857	Nhs:chrX:161833293-161833648:-1, Nhs:chrX:161833510-161833726:-1, Nhs:chrX:161834031-161834302:-1, Nhs:chrX:161834486-161835179:-1, Nhs:chrX:161835073-161835291:-1, Nhs:chrX:161835256-161835794:-1	Nhs	NA	NA	FALSE	FALSE	0.103188	NA	FALSE
248	0.16114	NA	0.409574	0.305556	0.104019	TRUE	Inf	1 vs 3	0.544917	3 vs 4	-0.0106383	-0.555556	Lgals3bp:chr11:118390111-118390363:-1, Lgals3bp:chr11:118390170-118390503:-1, Lgals3bp:chr11:118392743-118392879:-1, Lgals3bp:chr11:118392756-118393069:-1, Lgals3bp:chr11:118392772-118393234:-1	Lgals3bp	NA	NA	FALSE	FALSE	0.16114	NA	FALSE
249	0.172906	NA	0.372093	0.1	0.272093	TRUE	1.67398	2 vs 1	0.544186	2 vs 1	-0.255814	-0.8	Zfp108:chr7:24261786-24262445:1, Zfp108:chr7:24262082-24262381:1	Zfp108	NA	NA	FALSE	FALSE	0.172906	NA	FALSE
250	2.43548e-09	1.43524e-05	0.315374	0.137795	0.177578	TRUE	1.58159	2 vs 1	0.541361	2 vs 1	-0.143678	-0.685039	Dbndd2:chr2:164490306-164490810:1, Dbndd2:chr2:164490850-164491279:1, Dbndd2:chr2:164492887-164493323:1	Dbndd2	NA	NA	FALSE	FALSE	1.43524e-05	NA	FALSE
251	0.0183595	0.0881191	0.717213	0.447368	0.269845	TRUE	1.7148	2 vs 3	0.539689	1 vs 3	0.434426	-0.105263	Mis18bp1:chr12:65132734-65133147:-1, Mis18bp1:chr12:65133131-65133795:-1, Mis18bp1:chr12:65148975-65149542:-1	Mis18bp1	NA	NA	FALSE	FALSE	0.0881191	NA	FALSE
252	0.0789649	NA	0.690329	0.55	0.140329	TRUE	#NAME?	1 vs 2	0.539506	3 vs 6	-0.160494	-0.7	Neu3:chr7:99807062-99807348:-1, Neu3:chr7:99807432-99807869:-1, Neu3:chr7:99808952-99809222:-1, Neu3:chr7:99809091-99809241:-1, Neu3:chr7:99810729-99810994:-1, Neu3:chr7:99811435-99811770:-1, Neu3:chr7:99811580-99812000:-1, Neu3:chr7:99811930-99812130:-1, Neu3:chr7:99812046-99812237:-1, Neu3:chr7:99812129-99812490:-1, Neu3:chr7:99812931-99813296:-1, Neu3:chr7:99813124-99813399:-1, Neu3:chr7:99813…	Neu3	NA	NA	FALSE	FALSE	0.0789649	NA	FALSE
253	0.32116	NA	0.435897	0.166667	0.269231	TRUE	Inf	2 vs 1	0.538462	3 vs 1	-0.128205	-0.666667	Ascl4:chr10:85928623-85928919:1, Ascl4:chr10:85928961-85929114:1, Ascl4:chr10:85929274-85929630:1	Ascl4	NA	NA	FALSE	FALSE	0.32116	NA	FALSE
254	4.26728e-40	2.07587e-17	0.677131	0.446798	0.230332	FALSE	1.67688	4 vs 1	0.536136	5 vs 2	0.161372	-0.374765	Nudt5:chr2:5867992-5868330:1, Nudt5:chr2:5868309-5868771:1, Nudt5:chr2:5870400-5870823:1, Nudt5:chr2:5870953-5871387:1, Nudt5:chr2:5871341-5871829:1	Nudt5	7.79845e-38	1.77677e-15	TRUE	TRUE	2.07587e-17	2.67787e-15	TRUE
255	3.38234e-19	7.63861e-11	0.361323	0.169837	0.191486	TRUE	Inf	4 vs 1	0.534993	3 vs 1	0.181732	-0.353261	Lemd1:chr1:132205362-132205806:1, Lemd1:chr1:132209124-132209573:1, Lemd1:chr1:132256954-132257366:1, Lemd1:chr1:132258200-132258705:1, Lemd1:chr1:132258946-132259100:1	Lemd1	NA	NA	FALSE	FALSE	7.63861e-11	NA	FALSE
256	0.806952	NA	0.6	0.333333	0.266667	TRUE	1.09861	2 vs 1	0.533333	2 vs 1	0.2	-0.333333	Sag:chr1:87844767-87845108:1, Sag:chr1:87844847-87845136:1	Sag	NA	NA	FALSE	FALSE	0.806952	NA	FALSE
257	0.0669807	NA	0.328571	0.0625	0.266071	TRUE	1.9934	1 vs 2	0.532143	1 vs 2	-0.342857	-0.875	Cxcl16:chr11:70454214-70454644:-1, Cxcl16:chr11:70455250-70455408:-1	Cxcl16	NA	NA	FALSE	FALSE	0.0669807	NA	FALSE
258	0.0400395	0.192818	0.835821	0.688889	0.146932	TRUE	#NAME?	2 vs 1	0.530348	4 vs 2	0.597015	0.0666667	Arhgef10:chr8:14999994-15000454:1, Arhgef10:chr8:15000063-15000467:1, Arhgef10:chr8:15000597-15000850:1, Arhgef10:chr8:15000690-15001084:1	Arhgef10	NA	NA	FALSE	FALSE	0.192818	NA	FALSE
259	0.0196009	NA	0.863636	0.833333	0.030303	TRUE	Inf	1 vs 2	0.530303	1 vs 2	0.863636	0.333333	Marveld2:chr13:100595987-100596281:-1, Marveld2:chr13:100595955-100596433:-1, Marveld2:chr13:100596333-100596617:-1	Marveld2	NA	NA	FALSE	FALSE	0.0196009	NA	FALSE
260	0.358128	0.255662	0.704327	0.55	0.154327	TRUE	Inf	2 vs 1	0.523077	5 vs 4	-0.0769231	-0.6	Malt1:chr18:65477180-65477480:1, Malt1:chr18:65478064-65478291:1, Malt1:chr18:65478448-65478577:1, Malt1:chr18:65478490-65478770:1, Malt1:chr18:65478114-65479164:1	Malt1	NA	NA	FALSE	FALSE	0.358128	NA	FALSE
261	0.00338914	NA	0.904255	0.642857	0.261398	TRUE	Inf	2 vs 1	0.522796	3 vs 1	0.808511	0.285714	Lcp1:chr14:75229167-75229595:1, Lcp1:chr14:75229351-75229885:1, Lcp1:chr14:75230394-75230848:1	Lcp1	NA	NA	FALSE	FALSE	0.00338914	NA	FALSE
262	0.00144434	NA	0.987654	0.727273	0.260382	TRUE	3.4012	1 vs 2	0.520763	1 vs 2	0.975309	0.454545	Gimap6:chr6:48701540-48701993:-1, Gimap6:chr6:48701776-48702659:-1	Gimap6	NA	NA	FALSE	FALSE	0.00144434	NA	FALSE
263	0.259205	NA	0.426829	0.166667	0.260163	TRUE	#NAME?	1 vs 2	0.520325	1 vs 3	-0.146341	-0.666667	Tmbim1:chr1:74287748-74288018:-1, Tmbim1:chr1:74287841-74288249:-1, Tmbim1:chr1:74288202-74288681:-1	Tmbim1	NA	NA	FALSE	FALSE	0.259205	NA	FALSE
264	0.0318783	NA	0.926829	0.833333	0.0934959	TRUE	#NAME?	1 vs 3	0.520325	1 vs 2	0.853659	0.333333	Kif18b:chr11:102905519-102905906:-1, Kif18b:chr11:102905905-102906324:-1, Kif18b:chr11:102906290-102906631:-1	Kif18b	NA	NA	FALSE	FALSE	0.0318783	NA	FALSE
265	0.0520065	NA	0.593085	0.416667	0.176418	TRUE	Inf	2 vs 1	0.519504	2 vs 1	-0.0638298	-0.583333	Col11a2:chr17:34065918-34066058:1, Col11a2:chr17:34065688-34066189:1, Col11a2:chr17:34066269-34066690:1	Col11a2	NA	NA	FALSE	FALSE	0.0520065	NA	FALSE
266	0.773517	NA	0.259259	0	0.259259	TRUE	Inf	2 vs 1	0.518519	2 vs 1	-0.481481	-1	Npb:chr11:120608607-120609100:1, Npb:chr11:120608818-120609081:1	Npb	NA	NA	FALSE	FALSE	0.773517	NA	FALSE
267	0.108341	NA	0.404762	0.15625	0.248512	TRUE	Inf	1 vs 4	0.517857	3 vs 5	0.142857	-0.375	Gm14434:chr2:176460296-176460509:-1, Gm14434:chr2:176460245-176461048:-1, Gm14434:chr2:176474741-176474970:-1, Gm14434:chr2:176474839-176475124:-1, Gm14434:chr2:176475600-176475797:-1	Gm14434	NA	NA	FALSE	FALSE	0.108341	NA	FALSE
268	0.255065	NA	0.508403	0.25	0.258403	TRUE	1.65026	3 vs 1	0.516807	3 vs 1	0.0168067	-0.5	Rara:chr11:98973716-98974169:1, Rara:chr11:98973901-98974184:1, Rara:chr11:98974556-98974751:1	Rara	NA	NA	FALSE	FALSE	0.255065	NA	FALSE
269	0.183398	NA	0.730769	0.666667	0.0641026	TRUE	#NAME?	4 vs 1	0.516484	7 vs 4	0.230769	-0.285714	Kcnj2:chr11:111073355-111074216:1, Kcnj2:chr11:111074914-111075199:1, Kcnj2:chr11:111074776-111075062:1, Kcnj2:chr11:111075047-111075373:1, Kcnj2:chr11:111075027-111075677:1, Kcnj2:chr11:111075323-111075611:1, Kcnj2:chr11:111076402-111076838:1	Kcnj2	NA	NA	FALSE	FALSE	0.183398	NA	FALSE
270	0.64161	NA	0.455882	0.3125	0.143382	TRUE	Inf	1 vs 3	0.514706	1 vs 4	-0.235294	-0.75	Marchf3:chr18:56761722-56762045:-1, Marchf3:chr18:56762035-56762133:-1, Marchf3:chr18:56774914-56775294:-1, Marchf3:chr18:56775186-56775483:-1, Marchf3:chr18:56775312-56775620:-1	Marchf3	NA	NA	FALSE	FALSE	0.64161	NA	FALSE
271	1.13915e-08	0.00311199	0.515239	0.258065	0.257175	TRUE	1.11703	2 vs 1	0.51435	2 vs 1	0.030479	-0.483871	Efemp2:chr19:5481499-5481792:1, Efemp2:chr19:5481793-5482092:1	Efemp2	NA	NA	FALSE	FALSE	0.00311199	NA	FALSE
272	0.80871	NA	0.923077	0.666667	0.25641	TRUE	1.79176	1 vs 2	0.512821	1 vs 2	0.846154	0.333333	Hus1b:chr13:30946580-30946977:-1, Hus1b:chr13:30946869-30947034:-1	Hus1b	NA	NA	FALSE	FALSE	0.80871	NA	FALSE
273	0.0390934	NA	0.350552	0.321429	0.0291235	TRUE	#NAME?	1 vs 2	0.51059	7 vs 9	0.0820189	-0.428571	Pex5l:chr3:32943917-32944408:-1, Pex5l:chr3:32944653-32944863:-1, Pex5l:chr3:32944548-32945136:-1, Pex5l:chr3:32945225-32945566:-1, Pex5l:chr3:32945428-32945869:-1, Pex5l:chr3:32945655-32945971:-1, Pex5l:chr3:32949590-32950014:-1, Pex5l:chr3:32949816-32949934:-1, Pex5l:chr3:32949834-32950393:-1	Pex5l	NA	NA	FALSE	FALSE	0.0390934	NA	FALSE
274	0.00842963	0.0534643	0.496774	0.466667	0.0301075	TRUE	Inf	1 vs 4	0.508065	2 vs 3	0.258065	-0.25	Zcwpw2:chr9:117880521-117880712:-1, Zcwpw2:chr9:117880581-117880782:-1, Zcwpw2:chr9:117923923-117924196:-1, Zcwpw2:chr9:117924289-117924538:-1, Zcwpw2:chr9:117947861-117948234:-1, Zcwpw2:chr9:117959528-117960693:-1	Zcwpw2	NA	NA	FALSE	FALSE	0.0534643	NA	FALSE
275	0.0261613	NA	0.568862	0.3875	0.181362	TRUE	Inf	5 vs 1	0.503892	5 vs 3	0.0538922	-0.45	Ecm2:chr13:49531228-49531677:1, Ecm2:chr13:49531576-49532078:1, Ecm2:chr13:49531783-49531900:1, Ecm2:chr13:49532303-49532850:1, Ecm2:chr13:49533971-49534497:1	Ecm2	NA	NA	FALSE	FALSE	0.0261613	NA	FALSE
276	0.00577306	0.10958	0.701389	0.45	0.251389	TRUE	1.25074	1 vs 3	0.502778	1 vs 3	0.402778	-0.1	H2ac12:chr13:22033128-22033537:-1, H2ac12:chr13:22034192-22034529:-1, H2ac12:chr13:22034464-22034959:-1	H2ac12	NA	NA	FALSE	FALSE	0.10958	NA	FALSE
277	0.836802	NA	0.25	0	0.25	TRUE	Inf	2 vs 1	0.5	3 vs 1	-0.5	-1	Cpne9:chr6:113304375-113304870:1, Cpne9:chr6:113304803-113305571:1, Cpne9:chr6:113305248-113305571:1	Cpne9	NA	NA	FALSE	FALSE	0.836802	NA	FALSE
278	0.189027	NA	0.5625	0.5	0.0625	TRUE	Inf	1 vs 2	0.5	1 vs 2	-0.5	-1	Loxl4:chr19:42592270-42592962:-1, Loxl4:chr19:42592518-42592652:-1, Loxl4:chr19:42593857-42594350:-1	Loxl4	NA	NA	FALSE	FALSE	0.189027	NA	FALSE
279	1	NA	0.25	0	0.25	TRUE	Inf	2 vs 1	0.5	2 vs 1	-0.5	-1	Ntf5:chr7:45416282-45416669:1, Ntf5:chr7:45416892-45417111:1	Ntf5	NA	NA	FALSE	FALSE	1	NA	FALSE
280	1	NA	1	0.75	0.25	TRUE	Inf	1 vs 2	0.5	1 vs 2	1	0.5	Slc10a4-ps:chr5:72581665-72581990:-1, Slc10a4-ps:chr5:72582112-72582215:-1	Slc10a4-ps	NA	NA	FALSE	FALSE	1	NA	FALSE
281	0.687225	NA	0.571429	0.5	0.0714286	TRUE	#NAME?	2 vs 1	0.5	4 vs 2	0	-0.5	Vmn2r79:chr7:87039763-87039965:1, Vmn2r79:chr7:87041035-87041232:1, Vmn2r79:chr7:87042010-87042167:1, Vmn2r79:chr7:87042279-87042431:1	Vmn2r79	NA	NA	FALSE	FALSE	0.687225	NA	FALSE
282	0.726167	NA	0.177083	0	0.177083	TRUE	Inf	1 vs 4	0.5	3 vs 4	-0.5	-1	Zfp750:chr11:121510976-121511268:-1, Zfp750:chr11:121511135-121511276:-1, Zfp750:chr11:121511510-121511741:-1, Zfp750:chr11:121511569-121511912:-1	Zfp750	NA	NA	FALSE	FALSE	0.726167	NA	FALSE
283	3.53795e-30	1.36026e-14	0.820191	0.733425	0.0867654	FALSE	-1.76257	2 vs 1	0.499247	3 vs 2	0.54897	0.0497238	Seh1l:chr18:67792145-67792687:1, Seh1l:chr18:67793091-67793679:1, Seh1l:chr18:67794944-67795487:1	Seh1l	5.00563e-28	8.26799e-13	TRUE	TRUE	1.36026e-14	1.24293e-12	TRUE
284	0.00559572	0.16389	0.717557	0.481481	0.236076	TRUE	1.56398	1 vs 2	0.497314	1 vs 2	0.534351	0.037037	Enpp2:chr15:54838894-54839277:-1, Enpp2:chr15:54838910-54839635:-1, Enpp2:chr15:54839312-54839596:-1	Enpp2	NA	NA	FALSE	FALSE	0.16389	NA	FALSE
285	4.06367e-07	0.00306948	0.535599	0.277778	0.257821	TRUE	3.7436	1 vs 4	0.496157	1 vs 4	0.26699	-0.229167	Scg2:chr1:79434383-79434729:-1, Scg2:chr1:79434420-79435123:-1, Scg2:chr1:79434700-79435102:-1, Scg2:chr1:79434942-79435283:-1	Scg2	NA	NA	FALSE	FALSE	0.00306948	NA	FALSE
286	0.656322	NA	0.790741	0.833333	-0.0425926	TRUE	#NAME?	1 vs 3	0.494444	1 vs 2	0.494444	0	Kcnq5:chr1:21398409-21398798:-1, Kcnq5:chr1:21400753-21401100:-1, Kcnq5:chr1:21401178-21401391:-1, Kcnq5:chr1:21401615-21402120:-1	Kcnq5	NA	NA	FALSE	FALSE	0.656322	NA	FALSE
287	0.000263858	0.00704346	0.67971	0.432692	0.247018	TRUE	1.47313	3 vs 2	0.494036	3 vs 1	0.35942	-0.134615	Stim1:chr7:102436460-102436798:1, Stim1:chr7:102436336-102436960:1, Stim1:chr7:102436881-102437319:1	Stim1	NA	NA	FALSE	FALSE	0.00704346	NA	FALSE
288	0.172499	NA	0.655093	0.488095	0.166997	TRUE	#NAME?	1 vs 2	0.492063	1 vs 5	0.277778	-0.214286	Tmem229a:chr6:24951141-24951522:-1, Tmem229a:chr6:24951361-24951812:-1, Tmem229a:chr6:24952368-24952683:-1, Tmem229a:chr6:24953286-24953715:-1, Tmem229a:chr6:24953769-24954078:-1, Tmem229a:chr6:24953785-24954274:-1, Tmem229a:chr6:24954370-24954707:-1	Tmem229a	NA	NA	FALSE	FALSE	0.172499	NA	FALSE
289	0.733297	NA	0.911765	0.666667	0.245098	TRUE	1.64223	2 vs 1	0.490196	2 vs 1	0.823529	0.333333	Kazald1:chr19:45078863-45079110:1, Kazald1:chr19:45078944-45079247:1	Kazald1	NA	NA	FALSE	FALSE	0.733297	NA	FALSE
290	0.00793496	0.039682	0.675416	0.52	0.155416	TRUE	#NAME?	1 vs 2	0.485984	1 vs 3	0.125984	-0.36	Hps3:chr3:19995982-19996271:-1, Hps3:chr3:19995945-19996543:-1, Hps3:chr3:19996107-19996596:-1, Hps3:chr3:19996577-19997248:-1	Hps3	NA	NA	FALSE	FALSE	0.039682	NA	FALSE
291	0.249687	NA	0.956522	0.714286	0.242236	TRUE	2.17475	2 vs 1	0.484472	2 vs 1	0.913043	0.428571	Mchr1:chr15:81238509-81238718:1, Mchr1:chr15:81238608-81238918:1	Mchr1	NA	NA	FALSE	FALSE	0.249687	NA	FALSE
292	0.164004	NA	0.870833	0.65625	0.214583	TRUE	Inf	4 vs 1	0.483333	5 vs 3	0.733333	0.25	Slc25a24:chr3:109166429-109166769:1, Slc25a24:chr3:109166510-109166899:1, Slc25a24:chr3:109167324-109167911:1, Slc25a24:chr3:109167846-109168146:1, Slc25a24:chr3:109168020-109168469:1	Slc25a24	NA	NA	FALSE	FALSE	0.164004	NA	FALSE
293	0.0445113	0.199794	0.571429	0.439394	0.132035	TRUE	1.61682	3 vs 2	0.483302	3 vs 2	-0.153061	-0.636364	A930007A09Rik:chr16:13756451-13757602:1, A930007A09Rik:chr16:13756992-13757387:1, A930007A09Rik:chr16:13758092-13758539:1, A930007A09Rik:chr16:13758726-13759172:1	A930007A09Rik	NA	NA	FALSE	FALSE	0.199794	NA	FALSE
294	1.71758e-11	1.11562e-07	0.447899	0.211538	0.236361	TRUE	Inf	2 vs 1	0.482805	5 vs 1	-0.0941176	-0.576923	Mta3:chr17:83792461-83792884:1, Mta3:chr17:83804806-83805190:1, Mta3:chr17:83805005-83805447:1, Mta3:chr17:83805400-83805556:1, Mta3:chr17:83814532-83814883:1	Mta3	NA	NA	FALSE	FALSE	1.11562e-07	NA	FALSE
295	0.00401118	0.0116049	0.776119	0.59596	0.18016	TRUE	Inf	2 vs 1	0.479873	4 vs 3	0.328358	-0.151515	E2f2:chr4:136193943-136194766:1, E2f2:chr4:136194317-136194598:1, E2f2:chr4:136194397-136194685:1, E2f2:chr4:136195621-136196057:1	E2f2	NA	NA	FALSE	FALSE	0.0116049	NA	FALSE
296	0.482423	NA	0.419872	0.357143	0.0627289	TRUE	#NAME?	1 vs 2	0.479853	4 vs 8	0.0512821	-0.428571	Evi2:chr11:79513584-79513769:-1, Evi2:chr11:79513661-79513865:-1, Evi2:chr11:79513892-79514076:-1, Evi2:chr11:79513913-79514180:-1, Evi2:chr11:79514421-79514714:-1, Evi2:chr11:79514546-79514790:-1, Evi2:chr11:79514998-79515430:-1, Evi2:chr11:79515161-79515304:-1, Evi2:chr11:79515347-79515581:-1	Evi2	NA	NA	FALSE	FALSE	0.482423	NA	FALSE
297	0.482423	NA	0.419872	0.357143	0.0627289	TRUE	#NAME?	1 vs 2	0.479853	4 vs 8	0.0512821	-0.428571	Evi2b:chr11:79513584-79513769:-1, Evi2b:chr11:79513661-79513865:-1, Evi2b:chr11:79513892-79514076:-1, Evi2b:chr11:79513913-79514180:-1, Evi2b:chr11:79514421-79514714:-1, Evi2b:chr11:79514546-79514790:-1, Evi2b:chr11:79514998-79515430:-1, Evi2b:chr11:79515161-79515304:-1, Evi2b:chr11:79515347-79515581:-1	Evi2b	NA	NA	FALSE	FALSE	0.482423	NA	FALSE
298	0.0221572	NA	0.669248	0.62037	0.0488774	TRUE	#NAME?	3 vs 1	0.478696	5 vs 3	-0.039823	-0.518519	Plk4:chr3:40816276-40816437:1, Plk4:chr3:40816068-40816980:1, Plk4:chr3:40816505-40816891:1, Plk4:chr3:40817410-40817849:1, Plk4:chr3:40817825-40818133:1	Plk4	NA	NA	FALSE	FALSE	0.0221572	NA	FALSE
299	0.161479	0.41383	0.7625	0.703704	0.0587963	TRUE	1.75539	1 vs 2	0.476389	1 vs 2	0.5875	0.111111	Gabra3:chrX:72432751-72433020:-1, Gabra3:chrX:72433798-72434169:-1, Gabra3:chrX:72433961-72434195:-1, Gabra3:chrX:72434412-72434967:-1	Gabra3	NA	NA	FALSE	FALSE	0.41383	NA	FALSE
300	0.763824	NA	0.571429	0.333333	0.238095	TRUE	0.980829	2 vs 1	0.47619	2 vs 1	0.142857	-0.333333	Agtr1a:chr13:30382434-30382790:1, Agtr1a:chr13:30382553-30382813:1	Agtr1a	NA	NA	FALSE	FALSE	0.763824	NA	FALSE
301	0.078701	0.186068	0.769697	0.6	0.169697	TRUE	#NAME?	1 vs 5	0.475379	1 vs 4	0.287879	-0.1875	Ccdc141:chr2:77009879-77010253:-1, Ccdc141:chr2:77009957-77010346:-1, Ccdc141:chr2:77010178-77010685:-1, Ccdc141:chr2:77013137-77013583:-1, Ccdc141:chr2:77161957-77162223:-1, Ccdc141:chr2:77162102-77162325:-1	Ccdc141	NA	NA	FALSE	FALSE	0.186068	NA	FALSE
302	0.00133291	0.0497212	0.756378	0.650794	0.105584	TRUE	-1.19667	2 vs 3	0.474206	1 vs 2	0.125	-0.349206	Srd5a1:chr13:69573449-69573843:-1, Srd5a1:chr13:69574576-69574973:-1, Srd5a1:chr13:69575059-69575258:-1	Srd5a1	NA	NA	FALSE	FALSE	0.0497212	NA	FALSE
303	0.956212	NA	0.521905	0.5	0.0219048	TRUE	Inf	1 vs 2	0.473333	3 vs 7	-0.0266667	-0.5	Stum:chr1:180431557-180431683:-1, Stum:chr1:180432553-180432744:-1, Stum:chr1:180432611-180432909:-1, Stum:chr1:180434531-180434739:-1, Stum:chr1:180436785-180437058:-1, Stum:chr1:180437464-180437595:-1, Stum:chr1:180437151-180437445:-1, Stum:chr1:180437519-180437942:-1	Stum	NA	NA	FALSE	FALSE	0.956212	NA	FALSE
304	0.110789	NA	0.168254	0	0.168254	TRUE	Inf	2 vs 1	0.473016	3 vs 1	-0.526984	-1	Otud7a:chr7:63758596-63759071:1, Otud7a:chr7:63759574-63759837:1, Otud7a:chr7:63759777-63760494:1, Otud7a:chr7:63760310-63760585:1	Otud7a	NA	NA	FALSE	FALSE	0.110789	NA	FALSE
305	0.000444545	0.000476152	0.630435	0.394737	0.235698	TRUE	Inf	1 vs 2	0.471396	1 vs 3	0.26087	-0.210526	Npl:chr1:153500896-153501109:-1, Npl:chr1:153503028-153503362:-1, Npl:chr1:153502921-153503541:-1	Npl	NA	NA	FALSE	FALSE	0.000476152	NA	FALSE
306	0.216761	NA	0.60061	0.583333	0.0172764	TRUE	Inf	1 vs 2	0.46748	1 vs 2	0.134146	-0.333333	1700034I23Rik:chr3:40900196-40900561:-1, 1700034I23Rik:chr3:40900429-40900575:-1, 1700034I23Rik:chr3:40900424-40900784:-1, 1700034I23Rik:chr3:40901511-40901697:-1, 1700034I23Rik:chr3:40901580-40901755:-1	1700034I23Rik	NA	NA	FALSE	FALSE	0.216761	NA	FALSE
307	0.0956031	NA	0.443471	0.210526	0.232945	TRUE	Inf	2 vs 1	0.464298	5 vs 1	-0.11465	-0.578947	Tunar:chr12:105381718-105382098:1, Tunar:chr12:105381813-105382682:1, Tunar:chr12:105383076-105383375:1, Tunar:chr12:105383398-105383903:1, Tunar:chr12:105383566-105383932:1	Tunar	NA	NA	FALSE	FALSE	0.0956031	NA	FALSE
308	0.645063	NA	0.232143	0	0.232143	TRUE	Inf	2 vs 1	0.464286	2 vs 1	-0.535714	-1	Icam5:chr9:21038600-21039008:1, Icam5:chr9:21038693-21039036:1	Icam5	NA	NA	FALSE	FALSE	0.645063	NA	FALSE
309	0.00249379	NA	0.917266	0.770833	0.146433	TRUE	Inf	2 vs 1	0.460731	3 vs 2	0.669065	0.208333	Trpc2:chr7:102096001-102096148:1, Trpc2:chr7:102095987-102096457:1, Trpc2:chr7:102096474-102096882:1	Trpc2	NA	NA	FALSE	FALSE	0.00249379	NA	FALSE
310	0.00249379	NA	0.917266	0.770833	0.146433	TRUE	Inf	2 vs 1	0.460731	3 vs 2	0.669065	0.208333	Xntrpc:chr7:102096001-102096148:1, Xntrpc:chr7:102095987-102096457:1, Xntrpc:chr7:102096474-102096882:1	Xntrpc	NA	NA	FALSE	FALSE	0.00249379	NA	FALSE
311	0.798696	NA	0.162162	0	0.162162	TRUE	Inf	2 vs 1	0.459459	2 vs 1	-0.540541	-1	Impa2:chr18:67318390-67318870:1, Impa2:chr18:67318735-67319230:1, Impa2:chr18:67320661-67320734:1, Impa2:chr18:67320873-67321099:1, Impa2:chr18:67320963-67321319:1, Impa2:chr18:67321177-67321368:1	Impa2	NA	NA	FALSE	FALSE	0.798696	NA	FALSE
312	0.748766	0.756226	0.499359	0.323077	0.176282	TRUE	Inf	2 vs 1	0.458333	14 vs 6	-0.141667	-0.6	Tafa1:chr6:96654529-96654735:1, Tafa1:chr6:96654729-96654880:1, Tafa1:chr6:96654788-96655063:1, Tafa1:chr6:96655266-96655415:1, Tafa1:chr6:96655317-96655629:1, Tafa1:chr6:96655554-96655864:1, Tafa1:chr6:96655755-96655943:1, Tafa1:chr6:96655492-96655750:1, Tafa1:chr6:96655906-96655983:1, Tafa1:chr6:96656069-96656422:1, Tafa1:chr6:96656289-96656442:1, Tafa1:chr6:96656590-96656770:1, Tafa1:chr6:9665…	Tafa1	NA	NA	FALSE	FALSE	0.756226	NA	FALSE
313	1.54247e-05	0.00184341	0.922449	0.693878	0.228571	TRUE	1.65779	1 vs 2	0.457143	1 vs 2	0.844898	0.387755	Slc22a21:chr11:53949964-53950352:-1, Slc22a21:chr11:53950847-53951160:-1	Slc22a21	NA	NA	FALSE	FALSE	0.00184341	NA	FALSE
314	0.0184532	NA	0.368852	0.223214	0.145638	TRUE	Inf	1 vs 3	0.456674	4 vs 9	-0.114754	-0.571429	Fam228a:chr12:4713291-4713582:-1, Fam228a:chr12:4713391-4713631:-1, Fam228a:chr12:4713702-4713982:-1, Fam228a:chr12:4713839-4714152:-1, Fam228a:chr12:4714002-4714185:-1, Fam228a:chr12:4714305-4714508:-1, Fam228a:chr12:4714452-4714782:-1, Fam228a:chr12:4714685-4714817:-1, Fam228a:chr12:4715423-4715748:-1	Fam228a	NA	NA	FALSE	FALSE	0.0184532	NA	FALSE
315	0.27194	NA	0.540816	0.527778	0.0130385	TRUE	#NAME?	1 vs 3	0.455782	1 vs 2	0.122449	-0.333333	Evi2a:chr11:79525493-79525820:-1, Evi2a:chr11:79526275-79526502:-1, Evi2a:chr11:79525866-79527031:-1, Evi2a:chr11:79526504-79526955:-1, Evi2a:chr11:79526853-79527404:-1	Evi2a	NA	NA	FALSE	FALSE	0.27194	NA	FALSE
316	0.472887	NA	0.742222	0.528571	0.213651	TRUE	Inf	2 vs 1	0.455556	6 vs 1	0.455556	0	E2f7:chr10:110754062-110754485:1, E2f7:chr10:110755998-110756227:1, E2f7:chr10:110755994-110756788:1, E2f7:chr10:110785020-110785606:1, E2f7:chr10:110786014-110786388:1, E2f7:chr10:110786929-110787410:1	E2f7	NA	NA	FALSE	FALSE	0.472887	NA	FALSE
317	0.42035	0.886754	0.681818	0.636364	0.0454545	TRUE	-1.38629	2 vs 3	0.454545	1 vs 2	0.272727	-0.181818	Smpdl3b:chr4:132732984-132733296:-1, Smpdl3b:chr4:132733110-132733378:-1, Smpdl3b:chr4:132733238-132733500:-1	Smpdl3b	NA	NA	FALSE	FALSE	0.886754	NA	FALSE
318	0.129791	0.0664913	0.892857	0.735294	0.157563	TRUE	Inf	1 vs 3	0.453782	1 vs 2	0.571429	0.117647	Rfx2:chr17:56775896-56776218:-1, Rfx2:chr17:56775916-56776360:-1, Rfx2:chr17:56776225-56777296:-1	Rfx2	NA	NA	FALSE	FALSE	0.129791	NA	FALSE
319	0.055639	NA	0.46371	0.352941	0.110769	TRUE	1.33171	2 vs 3	0.45019	2 vs 3	0.685484	0.235294	Ccdc85a:chr11:28385684-28386092:-1, Ccdc85a:chr11:28387107-28387451:-1, Ccdc85a:chr11:28388666-28389218:-1	Ccdc85a	NA	NA	FALSE	FALSE	0.055639	NA	FALSE
320	0.0289864	NA	0.586735	0.56	0.0267347	TRUE	1.51146	2 vs 3	0.447347	2 vs 3	0.367347	-0.08	4930522L14Rik:chr5:109735515-109735919:-1, 4930522L14Rik:chr5:109738819-109739166:-1, 4930522L14Rik:chr5:109738523-109739688:-1	4930522L14Rik	NA	NA	FALSE	FALSE	0.0289864	NA	FALSE
321	0.0369876	0.119134	0.394904	0.171875	0.223029	TRUE	1.80829	3 vs 2	0.446059	3 vs 1	-0.210191	-0.65625	BC051142:chr17:34459793-34460494:1, BC051142:chr17:34459959-34460734:1, BC051142:chr17:34460317-34460718:1	BC051142	NA	NA	FALSE	FALSE	0.119134	NA	FALSE
322	1	NA	0.222222	0	0.222222	TRUE	Inf	1 vs 2	0.444444	1 vs 2	-0.555556	-1	Clnk:chr5:38706555-38706670:-1, Clnk:chr5:38706552-38706781:-1	Clnk	NA	NA	FALSE	FALSE	1	NA	FALSE
323	0.205913	0.266631	0.5	0.277778	0.222222	TRUE	0.955511	2 vs 1	0.444444	2 vs 1	0	-0.444444	Pir:chrX:164372412-164372701:1, Pir:chrX:164372323-164372924:1	Pir	NA	NA	FALSE	FALSE	0.266631	NA	FALSE
324	0.00122062	0.0278279	0.577778	0.356164	0.221613	TRUE	0.905709	2 vs 1	0.443227	2 vs 1	0.155556	-0.287671	Uhrf1:chr17:56322312-56322731:1, Uhrf1:chr17:56323067-56323486:1	Uhrf1	NA	NA	FALSE	FALSE	0.0278279	NA	FALSE
325	0.138658	NA	0.75	0.529412	0.220588	TRUE	Inf	2 vs 1	0.441176	3 vs 1	0.5	0.0588235	Prr15:chr6:54329851-54330176:1, Prr15:chr6:54330908-54331121:1, Prr15:chr6:54331689-54332194:1	Prr15	NA	NA	FALSE	FALSE	0.138658	NA	FALSE
326	0.176971	NA	0.559524	0.339286	0.220238	TRUE	0.93827	1 vs 2	0.440476	1 vs 3	0.119048	-0.321429	Bmp7:chr2:172868091-172868230:-1, Bmp7:chr2:172868384-172868542:-1, Bmp7:chr2:172869672-172870077:-1	Bmp7	NA	NA	FALSE	FALSE	0.176971	NA	FALSE
327	0.0067146	0.0751337	0.805	0.535714	0.269286	TRUE	Inf	1 vs 5	0.44	1 vs 4	0.44	0	Pdzd9:chr7:120658985-120659302:-1, Pdzd9:chr7:120659176-120659482:-1, Pdzd9:chr7:120659403-120659527:-1, Pdzd9:chr7:120658789-120659893:-1, Pdzd9:chr7:120659696-120660025:-1	Pdzd9	NA	NA	FALSE	FALSE	0.0751337	NA	FALSE
328	0.107301	NA	0.668478	0.6	0.0684783	TRUE	#NAME?	2 vs 1	0.43913	5 vs 2	0.23913	-0.2	Slc25a35:chr11:68971925-68972036:1, Slc25a35:chr11:68972096-68972495:1, Slc25a35:chr11:68973984-68974200:1, Slc25a35:chr11:68974032-68974391:1, Slc25a35:chr11:68976338-68976728:1	Slc25a35	NA	NA	FALSE	FALSE	0.107301	NA	FALSE
329	0.0049179	0.0633308	0.41883	0.203922	0.214908	TRUE	Inf	1 vs 2	0.438258	3 vs 11	-0.0127226	-0.45098	Trdmt1:chr2:13506527-13506671:-1, Trdmt1:chr2:13506765-13507216:-1, Trdmt1:chr2:13507709-13508185:-1, Trdmt1:chr2:13508007-13508274:-1, Trdmt1:chr2:13508724-13508892:-1, Trdmt1:chr2:13509084-13509343:-1, Trdmt1:chr2:13509431-13509925:-1, Trdmt1:chr2:13510230-13510543:-1, Trdmt1:chr2:13510596-13510959:-1, Trdmt1:chr2:13510835-13511074:-1, Trdmt1:chr2:13511066-13511549:-1	Trdmt1	NA	NA	FALSE	FALSE	0.0633308	NA	FALSE
330	0.520146	NA	0.96875	0.75	0.21875	TRUE	2.33537	1 vs 2	0.4375	1 vs 2	0.9375	0.5	Gpr18:chr14:121911514-121911705:-1, Gpr18:chr14:121911594-121911841:-1	Gpr18	NA	NA	FALSE	FALSE	0.520146	NA	FALSE
331	2.94178e-05	NA	0.188781	0.030303	0.158478	TRUE	Inf	2 vs 1	0.436746	3 vs 1	-0.517799	-0.954545	Man2b1:chr8:85097127-85097634:1, Man2b1:chr8:85097905-85098265:1, Man2b1:chr8:85098317-85098760:1, Man2b1:chr8:85098896-85099290:1	Man2b1	NA	NA	FALSE	FALSE	2.94178e-05	NA	FALSE
332	2.86264e-07	0.0028674	0.806792	0.602103	0.204688	TRUE	2.07944	7 vs 5	0.434007	8 vs 2	0.562842	0.128834	Parva:chr7:112588497-112588696:1, Parva:chr7:112588545-112588986:1, Parva:chr7:112588699-112589458:1, Parva:chr7:112588841-112589451:1, Parva:chr7:112589196-112589786:1, Parva:chr7:112589290-112589509:1, Parva:chr7:112590777-112591292:1, Parva:chr7:112591248-112591725:1	Parva	NA	NA	FALSE	FALSE	0.0028674	NA	FALSE
333	0.195385	NA	0.794118	0.625	0.169118	TRUE	Inf	2 vs 1	0.433824	2 vs 1	0.0588235	-0.375	Vsig10:chr5:117352841-117353155:1, Vsig10:chr5:117353610-117353742:1, Vsig10:chr5:117354705-117354934:1	Vsig10	NA	NA	FALSE	FALSE	0.195385	NA	FALSE
334	0.210362	0.304868	0.510638	0.294118	0.216521	TRUE	0.918028	1 vs 2	0.433041	1 vs 2	0.0212766	-0.411765	Hhat:chr1:192512813-192513148:-1, Hhat:chr1:192512907-192513204:-1	Hhat	NA	NA	FALSE	FALSE	0.304868	NA	FALSE
335	0.386707	NA	0.590909	0.375	0.215909	TRUE	Inf	3 vs 1	0.431818	3 vs 1	0.181818	-0.25	Cntnap1:chr11:101189752-101190724:1, Cntnap1:chr11:101190142-101190545:1, Cntnap1:chr11:101190330-101190724:1	Cntnap1	NA	NA	FALSE	FALSE	0.386707	NA	FALSE
336	2.3871e-30	1.71013e-14	0.72927	0.51462	0.21465	FALSE	0.932427	2 vs 1	0.429301	2 vs 1	0.458541	0.0292398	Letmd1:chr15:100478751-100479188:1, Letmd1:chr15:100479868-100480392:1	Letmd1	3.48995e-28	1.01018e-12	TRUE	TRUE	1.71013e-14	1.50013e-12	TRUE
337	0.0360836	NA	1	0.785714	0.214286	TRUE	Inf	1 vs 2	0.428571	1 vs 2	1	0.571429	Gm10643:chr8:84063557-84063963:-1, Gm10643:chr8:84063978-84064259:-1	Gm10643	NA	NA	FALSE	FALSE	0.0360836	NA	FALSE
338	0.0222343	NA	0.61413	0.4	0.21413	TRUE	0.870173	2 vs 1	0.428261	2 vs 1	0.228261	-0.2	Gadd45b:chr10:80931302-80931723:1, Gadd45b:chr10:80931755-80932204:1	Gadd45b	NA	NA	FALSE	FALSE	0.0222343	NA	FALSE
339	0.000213859	0.216342	0.708	0.495238	0.212762	TRUE	0.904738	2 vs 1	0.425524	2 vs 1	0.416	-0.00952381	Dnaja4:chr9:54714988-54715420:1, Dnaja4:chr9:54715863-54716317:1	Dnaja4	NA	NA	FALSE	FALSE	0.216342	NA	FALSE
340	0.0170211	NA	0.326531	0.114286	0.212245	TRUE	1.32377	2 vs 1	0.42449	2 vs 1	-0.346939	-0.771429	Sapcd2:chr2:25376370-25376818:1, Sapcd2:chr2:25377067-25377488:1	Sapcd2	NA	NA	FALSE	FALSE	0.0170211	NA	FALSE
341	0.545122	NA	0.545455	0.333333	0.212121	TRUE	0.875469	1 vs 2	0.424242	1 vs 2	0.0909091	-0.333333	Trpc7:chr13:56773142-56773417:-1, Trpc7:chr13:56773155-56773711:-1	Trpc7	NA	NA	FALSE	FALSE	0.545122	NA	FALSE
342	0.00021822	NA	0.801471	0.659722	0.141748	TRUE	1.10092	1 vs 2	0.423786	1 vs 2	0.521008	0.0972222	Dusp15:chr2:152941048-152941331:-1, Dusp15:chr2:152942880-152943246:-1, Dusp15:chr2:152944800-152945423:-1	Dusp15	NA	NA	FALSE	FALSE	0.00021822	NA	FALSE
343	0.0482261	NA	0.387097	0.1875	0.199597	TRUE	1.24058	2 vs 1	0.423387	2 vs 1	-0.201613	-0.625	Mgll:chr6:88825543-88825896:1, Mgll:chr6:88825695-88826015:1, Mgll:chr6:88827957-88828360:1	Mgll	NA	NA	FALSE	FALSE	0.0482261	NA	FALSE
344	1.1748e-24	2.47707e-18	0.680033	0.546179	0.133854	FALSE	1.12221	6 vs 4	0.423316	6 vs 3	0.0595287	-0.363787	Tnks2:chr19:36890667-36891057:1, Tnks2:chr19:36890714-36891452:1, Tnks2:chr19:36892519-36892894:1, Tnks2:chr19:36892405-36892760:1, Tnks2:chr19:36892715-36893260:1, Tnks2:chr19:36893073-36893493:1	Tnks2	1.17106e-22	2.416e-16	TRUE	TRUE	2.47707e-18	3.50465e-16	TRUE
345	0.121276	NA	0.303763	0.181818	0.121945	TRUE	#NAME?	1 vs 2	0.423265	1 vs 4	0.150538	-0.272727	Fam81a:chr9:70088610-70088832:-1, Fam81a:chr9:70089411-70089609:-1, Fam81a:chr9:70089476-70090207:-1, Fam81a:chr9:70089824-70090191:-1, Fam81a:chr9:70090450-70090927:-1	Fam81a	NA	NA	FALSE	FALSE	0.121276	NA	FALSE
346	0.000556565	NA	0.588718	0.576923	0.0117949	TRUE	#NAME?	4 vs 1	0.422857	14 vs 6	0.28	-0.142857	Pcdh15:chr10:74632190-74632707:1, Pcdh15:chr10:74632486-74632835:1, Pcdh15:chr10:74632765-74632958:1, Pcdh15:chr10:74633256-74633496:1, Pcdh15:chr10:74634309-74634781:1, Pcdh15:chr10:74643541-74643748:1, Pcdh15:chr10:74645753-74646232:1, Pcdh15:chr10:74646101-74646348:1, Pcdh15:chr10:74646215-74646691:1, Pcdh15:chr10:74647702-74648114:1, Pcdh15:chr10:74648391-74648553:1, Pcdh15:chr10:74648458-746…	Pcdh15	NA	NA	FALSE	FALSE	0.000556565	NA	FALSE
347	0.0681369	0.532213	0.576389	0.362745	0.213644	TRUE	1.13243	4 vs 1	0.422794	4 vs 1	0.1875	-0.235294	Slc16a3:chr11:120958359-120958771:1, Slc16a3:chr11:120961534-120962302:1, Slc16a3:chr11:120962915-120963141:1, Slc16a3:chr11:120962889-120963431:1	Slc16a3	NA	NA	FALSE	FALSE	0.532213	NA	FALSE
348	1.24359e-05	0.000738544	0.449198	0.238532	0.210666	TRUE	0.956832	1 vs 2	0.421332	1 vs 2	-0.101604	-0.522936	Wwtr1:chr3:57455642-57456078:-1, Wwtr1:chr3:57458657-57459132:-1	Wwtr1	NA	NA	FALSE	FALSE	0.000738544	NA	FALSE
349	0.0235122	NA	0.48366	0.37037	0.11329	TRUE	#NAME?	2 vs 1	0.418301	4 vs 2	-0.470588	-0.888889	Ckm:chr7:19423252-19423415:1, Ckm:chr7:19423365-19423793:1, Ckm:chr7:19423866-19423977:1, Ckm:chr7:19424421-19424688:1	Ckm	NA	NA	FALSE	FALSE	0.0235122	NA	FALSE
350	0.166786	0.280619	0.458015	0.405797	0.0522182	TRUE	Inf	1 vs 3	0.416528	3 vs 4	0.0687023	-0.347826	Zfp977:chr7:42578773-42578936:-1, Zfp977:chr7:42578868-42578943:-1, Zfp977:chr7:42578847-42579502:-1, Zfp977:chr7:42579166-42579571:-1, Zfp977:chr7:42579309-42579716:-1, Zfp977:chr7:42579129-42580178:-1, Zfp977:chr7:42579768-42580111:-1	Zfp977	NA	NA	FALSE	FALSE	0.280619	NA	FALSE
351	0.705138	0.686416	0.571429	0.363636	0.207792	TRUE	0.847298	2 vs 1	0.415584	2 vs 1	0.142857	-0.272727	Usp18:chr6:121270483-121270915:1, Usp18:chr6:121270702-121270872:1	Usp18	NA	NA	FALSE	FALSE	0.705138	NA	FALSE
352	0.00033555	0.197582	0.478448	0.264706	0.213742	TRUE	Inf	6 vs 1	0.414807	7 vs 2	0.12069	-0.294118	Utp14b:chr1:78666454-78667015:1, Utp14b:chr1:78666790-78667191:1, Utp14b:chr1:78667190-78667645:1, Utp14b:chr1:78669565-78669873:1, Utp14b:chr1:78669859-78670054:1, Utp14b:chr1:78669882-78670408:1, Utp14b:chr1:78671098-78671512:1	Utp14b	NA	NA	FALSE	FALSE	0.197582	NA	FALSE
353	1	NA	0.206897	0	0.206897	TRUE	Inf	2 vs 1	0.413793	2 vs 1	-0.586207	-1	C1qtnf2:chr11:43491079-43491524:1, C1qtnf2:chr11:43491351-43491632:1	C1qtnf2	NA	NA	FALSE	FALSE	1	NA	FALSE
354	0.0191065	0.0628328	0.581081	0.565217	0.0158637	TRUE	#NAME?	1 vs 7	0.413043	3 vs 5	0	-0.413043	H2bc23:chr13:21806581-21806782:-1, H2bc23:chr13:21806535-21806984:-1, H2bc23:chr13:21806743-21807063:-1, H2bc23:chr13:21806995-21807113:-1, H2bc23:chr13:21807230-21807652:-1, H2bc23:chr13:21807447-21807723:-1, H2bc23:chr13:21807783-21808101:-1, H2bc23:chr13:21807594-21807900:-1	H2bc23	NA	NA	FALSE	FALSE	0.0628328	NA	FALSE
355	0.308924	NA	0.734568	0.571429	0.163139	TRUE	Inf	2 vs 1	0.412698	7 vs 4	0.555556	0.142857	Htr1a:chr13:105445581-105445830:1, Htr1a:chr13:105445481-105446072:1, Htr1a:chr13:105446003-105446248:1, Htr1a:chr13:105447334-105447663:1, Htr1a:chr13:105447547-105447699:1, Htr1a:chr13:105447640-105447900:1, Htr1a:chr13:105447849-105448031:1	Htr1a	NA	NA	FALSE	FALSE	0.308924	NA	FALSE
356	0.370348	NA	0.782609	0.576923	0.205686	TRUE	1.11045	3 vs 1	0.411371	3 vs 1	0.565217	0.153846	Tmem100:chr11:90035322-90035905:1, Tmem100:chr11:90035899-90036551:1, Tmem100:chr11:90036139-90036470:1	Tmem100	NA	NA	FALSE	FALSE	0.370348	NA	FALSE
357	0.0936048	0.404035	0.824074	0.575	0.249074	TRUE	Inf	3 vs 1	0.411111	4 vs 2	0.111111	-0.3	E130208F15Rik:chr7:30322253-30322790:1, E130208F15Rik:chr7:30322458-30322761:1, E130208F15Rik:chr7:30323017-30323240:1, E130208F15Rik:chr7:30323166-30323397:1, E130208F15Rik:chr7:30323499-30323850:1	E130208F15Rik	NA	NA	FALSE	FALSE	0.404035	NA	FALSE
358	0.0628897	NA	0.164384	0	0.164384	TRUE	Inf	2 vs 1	0.410959	2 vs 1	-0.589041	-1	H3c8:chr13:23535543-23535884:1, H3c8:chr13:23535877-23536080:1, H3c8:chr13:23535991-23536146:1	H3c8	NA	NA	FALSE	FALSE	0.0628897	NA	FALSE
359	2.81185e-11	1.85199e-06	0.443031	0.237624	0.205407	FALSE	0.936882	2 vs 1	0.410814	2 vs 1	-0.113938	-0.524752	Stx18:chr5:38136382-38136837:1, Stx18:chr5:38137279-38137770:1	Stx18	8.50535e-10	3.46752e-05	TRUE	TRUE	1.85199e-06	4.95294e-05	TRUE
360	1.03498e-17	1.46576e-10	0.614246	0.485496	0.12875	FALSE	1.25941	1 vs 4	0.410084	1 vs 4	0.0589385	-0.351145	Gls:chr1:52163445-52163842:-1, Gls:chr1:52165996-52166348:-1, Gls:chr1:52184982-52185408:-1, Gls:chr1:52185230-52185688:-1, Gls:chr1:52185510-52186048:-1, Gls:chr1:52187167-52188111:-1	Gls	6.21839e-16	5.69203e-09	TRUE	TRUE	1.46576e-10	7.74557e-09	TRUE
361	0.0634671	0.293699	0.820132	0.716049	0.104083	TRUE	#NAME?	1 vs 4	0.407774	1 vs 2	0.148515	-0.259259	Optn:chr2:5019047-5019465:-1, Optn:chr2:5020665-5021021:-1, Optn:chr2:5020355-5021366:-1, Optn:chr2:5021339-5021557:-1	Optn	NA	NA	FALSE	FALSE	0.293699	NA	FALSE
362	0.0897368	NA	0.678295	0.678571	-0.000276855	TRUE	#NAME?	1 vs 4	0.406977	2 vs 3	0.406977	0	Katnal2:chr18:76976004-76976358:-1, Katnal2:chr18:76977136-76977554:-1, Katnal2:chr18:77009993-77010450:-1, Katnal2:chr18:77010526-77010871:-1	Katnal2	NA	NA	FALSE	FALSE	0.0897368	NA	FALSE
363	3.24116e-20	9.90857e-17	0.365359	0.162304	0.203055	FALSE	1.08901	1 vs 2	0.40611	1 vs 2	-0.269283	-0.675393	Acot13:chr13:24814310-24814965:-1, Acot13:chr13:24817962-24818276:-1	Acot13	2.45099e-18	8.14834e-15	TRUE	TRUE	9.90857e-17	1.20719e-14	TRUE
364	0.013067	NA	0.80814	0.605263	0.202876	TRUE	1.01052	2 vs 1	0.405753	2 vs 1	0.616279	0.210526	Foxm1:chr6:128374408-128374886:1, Foxm1:chr6:128375454-128375929:1	Foxm1	NA	NA	FALSE	FALSE	0.013067	NA	FALSE
365	0.0817661	NA	0.889706	0.75	0.139706	TRUE	1.53471	1 vs 2	0.404412	1 vs 2	0.779412	0.375	Apln:chrX:48025146-48025566:-1, Apln:chrX:48025636-48026131:-1, Apln:chrX:48026773-48027640:-1	Apln	NA	NA	FALSE	FALSE	0.0817661	NA	FALSE
366	0.000543985	0.00532439	0.545756	0.456522	0.0892342	TRUE	1.84281	1 vs 4	0.404106	1 vs 4	0.143236	-0.26087	Tln2:chr9:67217085-67217478:-1, Tln2:chr9:67220691-67220967:-1, Tln2:chr9:67220606-67221145:-1, Tln2:chr9:67220937-67221254:-1, Tln2:chr9:67221076-67221549:-1	Tln2	NA	NA	FALSE	FALSE	0.00532439	NA	FALSE
367	0.00265039	0.0660801	0.592457	0.433333	0.159124	TRUE	1.39786	1 vs 3	0.40365	1 vs 3	0.00364964	-0.4	Tor3a:chr1:156651133-156651898:-1, Tor3a:chr1:156653521-156654044:-1, Tor3a:chr1:156654988-156655431:-1, Tor3a:chr1:156665712-156666204:-1	Tor3a	NA	NA	FALSE	FALSE	0.0660801	NA	FALSE
368	0.0028046	0.00161917	0.826531	0.625	0.201531	TRUE	1.05041	1 vs 2	0.403061	1 vs 2	0.653061	0.25	Suclg2:chr6:95474129-95474530:-1, Suclg2:chr6:95474881-95475243:-1	Suclg2	NA	NA	FALSE	FALSE	0.0028046	NA	FALSE
369	3.5189e-09	5.91269e-07	0.791475	0.628655	0.16282	FALSE	1.36729	3 vs 1	0.403037	3 vs 2	0.33871	-0.0643275	Tmem248:chr5:130241229-130241404:1, Tmem248:chr5:130241449-130241798:1, Tmem248:chr5:130243374-130243677:1	Tmem248	7.67856e-08	1.22761e-05	TRUE	TRUE	5.91269e-07	1.75223e-05	TRUE
370	0.00118782	0.0165342	0.542845	0.333333	0.209512	TRUE	Inf	2 vs 1	0.401988	4 vs 1	0.0475578	-0.35443	Pcdhb17:chr18:37487914-37488300:1, Pcdhb17:chr18:37488730-37488943:1, Pcdhb17:chr18:37488855-37489358:1, Pcdhb17:chr18:37489067-37489454:1	Pcdhb17	NA	NA	FALSE	FALSE	0.0165342	NA	FALSE
371	0.0049955	NA	0.587356	0.386364	0.200993	TRUE	Inf	1 vs 2	0.401985	1 vs 3	0.174713	-0.227273	Faah:chr4:115996636-115997117:-1, Faah:chr4:115997773-115998199:-1, Faah:chr4:115998340-115998645:-1	Faah	NA	NA	FALSE	FALSE	0.0049955	NA	FALSE
372	0.111473	NA	0.969697	0.769231	0.200466	TRUE	2.26176	1 vs 2	0.400932	1 vs 2	0.939394	0.538462	Gpc3:chrX:52272430-52272782:-1, Gpc3:chrX:52272741-52272980:-1	Gpc3	NA	NA	FALSE	FALSE	0.111473	NA	FALSE
373	0.204138	NA	0.597279	0.402778	0.194501	TRUE	1.00371	3 vs 4	0.40017	1 vs 4	0.191837	-0.208333	Dnai4:chr4:103034917-103035032:-1, Dnai4:chr4:103035069-103035589:-1, Dnai4:chr4:103037930-103038588:-1, Dnai4:chr4:103038115-103038416:-1	Dnai4	NA	NA	FALSE	FALSE	0.204138	NA	FALSE
374	0.0843894	NA	1	0.8	0.2	TRUE	Inf	1 vs 2	0.4	1 vs 2	1	0.6	Acsf2:chr11:94557085-94557510:-1, Acsf2:chr11:94557920-94558165:-1	Acsf2	NA	NA	FALSE	FALSE	0.0843894	NA	FALSE
375	1	NA	0.2	0	0.2	TRUE	Inf	2 vs 1	0.4	2 vs 1	-0.6	-1	Car7:chr8:104549784-104550348:1, Car7:chr8:104550078-104550348:1	Car7	NA	NA	FALSE	FALSE	1	NA	FALSE
376	0.938878	NA	0.342857	0.2	0.142857	TRUE	#NAME?	2 vs 1	0.4	6 vs 2	-0.6	-1	Pcsk1:chr13:75132100-75132215:1, Pcsk1:chr13:75132110-75132493:1, Pcsk1:chr13:75133464-75133931:1, Pcsk1:chr13:75133733-75133915:1, Pcsk1:chr13:75134295-75135051:1, Pcsk1:chr13:75134547-75134823:1	Pcsk1	NA	NA	FALSE	FALSE	0.938878	NA	FALSE
377	1	NA	0.2	0	0.2	TRUE	Inf	1 vs 2	0.4	1 vs 2	-0.6	-1	Siglec1:chr2:131067859-131067995:-1, Siglec1:chr2:131072114-131072280:-1	Siglec1	NA	NA	FALSE	FALSE	1	NA	FALSE
378	1	NA	0.2	0	0.2	TRUE	Inf	2 vs 1	0.4	2 vs 1	-0.6	-1	Fam83e:chr7:45729015-45729334:1, Fam83e:chr7:45728983-45729095:1	Fam83e	NA	NA	FALSE	FALSE	1	NA	FALSE
379	0.786648	0.703459	0.4	0.2	0.2	TRUE	0.980829	1 vs 2	0.4	1 vs 2	-0.2	-0.6	Hpdl:chr4:116819903-116820272:-1, Hpdl:chr4:116819957-116820289:-1	Hpdl	NA	NA	FALSE	FALSE	0.786648	NA	FALSE
380	7.35524e-05	NA	0.454068	0.254386	0.199682	TRUE	1.1734	2 vs 1	0.399365	3 vs 1	-0.0918635	-0.491228	Wscd2:chr5:113589292-113589744:1, Wscd2:chr5:113590585-113590992:1, Wscd2:chr5:113592168-113592300:1	Wscd2	NA	NA	FALSE	FALSE	7.35524e-05	NA	FALSE
381	0.528355	NA	0.427083	0.285714	0.141369	TRUE	#NAME?	2 vs 1	0.39881	5 vs 2	-0.458333	-0.857143	Fmo5:chr3:97652148-97652324:1, Fmo5:chr3:97652170-97652606:1, Fmo5:chr3:97652606-97652837:1, Fmo5:chr3:97654747-97655291:1, Fmo5:chr3:97655007-97655201:1	Fmo5	NA	NA	FALSE	FALSE	0.528355	NA	FALSE
382	6.80664e-21	4.06423e-12	0.93894	0.740385	0.198555	FALSE	1.68493	2 vs 1	0.397111	2 vs 1	0.87788	0.480769	Hyal1:chr9:107579693-107580109:1, Hyal1:chr9:107581269-107581689:1	Hyal1	5.42799e-19	1.79425e-10	TRUE	TRUE	4.06423e-12	2.62143e-10	TRUE
383	0.000244215	0.0618331	0.742947	0.731225	0.0117214	TRUE	Inf	1 vs 6	0.396552	2 vs 6	0.396552	0	Ston2:chr12:91632948-91633370:-1, Ston2:chr12:91633037-91633509:-1, Ston2:chr12:91633340-91633531:-1, Ston2:chr12:91634709-91635097:-1, Ston2:chr12:91635223-91635670:-1, Ston2:chr12:91636152-91636446:-1, Ston2:chr12:91637094-91637252:-1, Ston2:chr12:91637708-91637967:-1, Ston2:chr12:91638244-91638681:-1, Ston2:chr12:91638577-91638868:-1, Ston2:chr12:91638662-91639145:-1, Ston2:chr12:91639069-9163…	Ston2	NA	NA	FALSE	FALSE	0.0618331	NA	FALSE
384	0.0129829	0.0559648	0.457143	0.365714	0.0914286	TRUE	#NAME?	1 vs 2	0.395556	2 vs 6	-0.0444444	-0.44	Agtrap:chr4:148075811-148076132:-1, Agtrap:chr4:148077067-148077391:-1, Agtrap:chr4:148077288-148077476:-1, Agtrap:chr4:148077544-148077897:-1, Agtrap:chr4:148078969-148079310:-1, Agtrap:chr4:148079129-148079558:-1, Agtrap:chr4:148079968-148080247:-1, Agtrap:chr4:148080259-148080648:-1	Agtrap	NA	NA	FALSE	FALSE	0.0559648	NA	FALSE
385	0.494426	0.326545	0.631818	0.416667	0.215152	TRUE	#NAME?	1 vs 2	0.395455	1 vs 4	0.395455	0	Coro2a:chr4:46536937-46537321:-1, Coro2a:chr4:46537344-46538096:-1, Coro2a:chr4:46537185-46537527:-1, Coro2a:chr4:46537711-46538099:-1	Coro2a	NA	NA	FALSE	FALSE	0.494426	NA	FALSE
386	0.0956353	NA	0.603478	0.515385	0.0880936	TRUE	#NAME?	1 vs 4	0.394983	2 vs 5	0.356522	-0.0384615	Shld2:chr14:34236570-34236896:-1, Shld2:chr14:34237023-34237404:-1, Shld2:chr14:34237268-34237411:-1, Shld2:chr14:34237172-34237616:-1, Shld2:chr14:34265837-34266424:-1, Shld2:chr14:34266837-34267064:-1	Shld2	NA	NA	FALSE	FALSE	0.0956353	NA	FALSE
387	0.786865	NA	0.620991	0.595238	0.0257532	TRUE	Inf	2 vs 1	0.394558	5 vs 3	0.0612245	-0.333333	Cldn22:chr8:47826119-47826264:1, Cldn22:chr8:47825887-47825983:1, Cldn22:chr8:47826295-47826481:1, Cldn22:chr8:47826532-47826913:1, Cldn22:chr8:47826886-47827491:1, Cldn22:chr8:47827334-47827455:1, Cldn22:chr8:47827489-47827618:1, Cldn22:chr8:47828237-47828563:1	Cldn22	NA	NA	FALSE	FALSE	0.786865	NA	FALSE
388	1.78257e-11	5.4867e-06	0.425153	0.373057	0.052096	TRUE	1.90727	1 vs 2	0.393428	1 vs 2	0.160267	-0.233161	Plbd2:chr5:120483880-120484311:-1, Plbd2:chr5:120484672-120485214:-1, Plbd2:chr5:120485061-120485780:-1, Plbd2:chr5:120485247-120485633:-1	Plbd2	NA	NA	FALSE	FALSE	5.4867e-06	NA	FALSE
389	1.8335e-07	0.000122706	0.303775	0.107143	0.196632	FALSE	1.29088	1 vs 2	0.393265	1 vs 2	-0.39245	-0.785714	Zdhhc18:chr4:133605291-133605736:-1, Zdhhc18:chr4:133606970-133607388:-1	Zdhhc18	2.95652e-06	0.00132637	TRUE	TRUE	0.000122706	0.00174737	TRUE
390	0.000446319	0.00483392	0.48885	0.4	0.0888498	TRUE	#NAME?	1 vs 3	0.392394	2 vs 5	-0.267606	-0.66	Baz1a:chr12:54892255-54892630:-1, Baz1a:chr12:54892492-54892699:-1, Baz1a:chr12:54892648-54893004:-1, Baz1a:chr12:54892934-54893431:-1, Baz1a:chr12:54893521-54893963:-1, Baz1a:chr12:54893559-54894176:-1, Baz1a:chr12:54894323-54894561:-1	Baz1a	NA	NA	FALSE	FALSE	0.00483392	NA	FALSE
391	0.000701994	0.0500226	0.891304	0.852941	0.0383632	TRUE	#NAME?	1 vs 3	0.389866	1 vs 2	0.80163	0.411765	St3gal1:chr15:67102852-67103285:-1, St3gal1:chr15:67103162-67103326:-1, St3gal1:chr15:67106288-67106715:-1	St3gal1	NA	NA	FALSE	FALSE	0.0500226	NA	FALSE
392	0.22031	NA	0.67644	0.588235	0.0882045	TRUE	1.8718	1 vs 4	0.38959	1 vs 2	0.0366492	-0.352941	Tsku:chr7:98349098-98349502:-1, Tsku:chr7:98350655-98350996:-1, Tsku:chr7:98350901-98351124:-1, Tsku:chr7:98350885-98351242:-1, Tsku:chr7:98351522-98351991:-1, Tsku:chr7:98351914-98352227:-1	Tsku	NA	NA	FALSE	FALSE	0.22031	NA	FALSE
393	0.396164	NA	0.555556	0.5	0.0555556	TRUE	Inf	1 vs 2	0.388889	1 vs 2	-0.611111	-1	Olfr1423:chr19:12033587-12033770:-1, Olfr1423:chr19:12033590-12033774:-1, Olfr1423:chr19:12033859-12034170:-1	Olfr1423	NA	NA	FALSE	FALSE	0.396164	NA	FALSE
394	0.322322	0.295169	0.395553	0.196429	0.199124	TRUE	#NAME?	1 vs 3	0.388365	1 vs 8	-0.278302	-0.666667	C2cd2:chr16:97855203-97855606:-1, C2cd2:chr16:97856505-97857085:-1, C2cd2:chr16:97857123-97857521:-1, C2cd2:chr16:97857277-97857636:-1, C2cd2:chr16:97857409-97858466:-1, C2cd2:chr16:97857882-97858169:-1, C2cd2:chr16:97858462-97858726:-1, C2cd2:chr16:97858698-97859245:-1	C2cd2	NA	NA	FALSE	FALSE	0.322322	NA	FALSE
395	3.56255e-07	0.000206171	0.70418	0.608333	0.0958467	TRUE	2.11766	3 vs 2	0.387942	3 vs 2	0.737942	0.35	Nfkb2:chr19:46311428-46311852:1, Nfkb2:chr19:46311696-46312013:1, Nfkb2:chr19:46312083-46312212:1, Nfkb2:chr19:46312000-46312385:1	Nfkb2	NA	NA	FALSE	FALSE	0.000206171	NA	FALSE
396	0.000194072	0.00492219	0.35809	0.174312	0.183778	TRUE	1.33707	4 vs 1	0.386781	4 vs 1	-0.209549	-0.59633	Dnaaf5:chr5:139186205-139186431:1, Dnaaf5:chr5:139187874-139188056:1, Dnaaf5:chr5:139188216-139188385:1, Dnaaf5:chr5:139189225-139189556:1, Dnaaf5:chr5:139189484-139189973:1	Dnaaf5	NA	NA	FALSE	FALSE	0.00492219	NA	FALSE
397	4.60022e-05	0.00229823	0.55684	0.364238	0.192602	TRUE	0.785362	2 vs 1	0.385203	2 vs 1	0.11368	-0.271523	Gm29695:chr1:132205362-132205806:1, Gm29695:chr1:132209115-132209530:1	Gm29695	NA	NA	FALSE	FALSE	0.00229823	NA	FALSE
398	0.0128627	0.0161829	0.387234	0.329749	0.0574849	TRUE	1.24621	4 vs 6	0.382796	4 vs 6	0.2	-0.182796	Ubxn8:chr8:33619532-33619995:-1, Ubxn8:chr8:33619748-33620193:-1, Ubxn8:chr8:33619935-33621010:-1, Ubxn8:chr8:33620342-33621179:-1, Ubxn8:chr8:33620778-33621119:-1, Ubxn8:chr8:33620956-33621429:-1, Ubxn8:chr8:33621173-33621726:-1	Ubxn8	NA	NA	FALSE	FALSE	0.0161829	NA	FALSE
399	0.129902	0.599547	0.758403	0.75	0.00840336	TRUE	#NAME?	1 vs 4	0.382353	2 vs 3	0.382353	0	Nrip3:chr7:109758055-109758422:-1, Nrip3:chr7:109759792-109760188:-1, Nrip3:chr7:109760014-109760354:-1, Nrip3:chr7:109760340-109760543:-1, Nrip3:chr7:109760630-109761309:-1	Nrip3	NA	NA	FALSE	FALSE	0.599547	NA	FALSE
400	0.000393781	0.0196595	0.54125	0.359375	0.181875	TRUE	Inf	1 vs 2	0.382083	2 vs 5	0.33	-0.0520833	Nedd1:chr10:92684501-92684917:-1, Nedd1:chr10:92684733-92685129:-1, Nedd1:chr10:92684528-92685673:-1, Nedd1:chr10:92685101-92685434:-1, Nedd1:chr10:92685913-92686394:-1	Nedd1	NA	NA	FALSE	FALSE	0.0196595	NA	FALSE
401	0.00898438	NA	0.565826	0.4875	0.0783263	TRUE	Inf	1 vs 2	0.381162	1 vs 2	-0.593838	-0.975	Rhof:chr5:123103044-123103345:-1, Rhof:chr5:123118149-123118575:-1, Rhof:chr5:123118841-123119303:-1	Rhof	NA	NA	FALSE	FALSE	0.00898438	NA	FALSE
402	0.768896	NA	0.31677	0.222222	0.094548	TRUE	#NAME?	1 vs 2	0.380262	5 vs 7	-0.397516	-0.777778	Edaradd:chr13:12472726-12472926:-1, Edaradd:chr13:12474460-12474635:-1, Edaradd:chr13:12476648-12476864:-1, Edaradd:chr13:12477422-12477618:-1, Edaradd:chr13:12477273-12477498:-1, Edaradd:chr13:12477611-12477795:-1, Edaradd:chr13:12477617-12478645:-1	Edaradd	NA	NA	FALSE	FALSE	0.768896	NA	FALSE
403	1.21787e-05	0.000120468	0.5	0.344633	0.155367	TRUE	2.16867	3 vs 1	0.378554	3 vs 1	0.27686	-0.101695	Cldn10:chr14:118874121-118874482:1, Cldn10:chr14:118875135-118875423:1, Cldn10:chr14:118874934-118875588:1, Cldn10:chr14:118875552-118875677:1	Cldn10	NA	NA	FALSE	FALSE	0.000120468	NA	FALSE
404	0.0177917	0.372537	0.722441	0.533333	0.189108	TRUE	0.961853	3 vs 2	0.378215	3 vs 1	0.444882	0.0666667	Gad2:chr2:22690524-22691129:1, Gad2:chr2:22693292-22693854:1, Gad2:chr2:22693449-22693877:1	Gad2	NA	NA	FALSE	FALSE	0.372537	NA	FALSE
405	0.0486791	0.0389468	0.260274	0.0714286	0.188845	TRUE	1.5204	2 vs 1	0.377691	2 vs 1	-0.479452	-0.857143	Itga10:chr3:96664218-96664336:1, Itga10:chr3:96664116-96664519:1	Itga10	NA	NA	FALSE	FALSE	0.0486791	NA	FALSE
406	0.728281	NA	0.43609	0.257143	0.178947	TRUE	#NAME?	2 vs 1	0.377193	8 vs 2	-0.122807	-0.5	Nsun7:chr5:66295911-66296118:1, Nsun7:chr5:66296823-66296994:1, Nsun7:chr5:66297077-66297284:1, Nsun7:chr5:66297621-66298058:1, Nsun7:chr5:66298092-66298299:1, Nsun7:chr5:66298332-66298469:1, Nsun7:chr5:66298420-66298487:1, Nsun7:chr5:66298379-66298789:1	Nsun7	NA	NA	FALSE	FALSE	0.728281	NA	FALSE
407	1	NA	0.1875	0	0.1875	TRUE	Inf	1 vs 2	0.375	1 vs 2	-0.625	-1	Taf7l:chrX:134460115-134460471:-1, Taf7l:chrX:134460337-134460462:-1	Taf7l	NA	NA	FALSE	FALSE	1	NA	FALSE
408	0.194185	NA	0.686869	0.5	0.186869	TRUE	0.85745	2 vs 3	0.373737	1 vs 3	0.373737	0	Tmc6:chr11:117762711-117763497:-1, Tmc6:chr11:117763294-117763589:-1, Tmc6:chr11:117765963-117766390:-1	Tmc6	NA	NA	FALSE	FALSE	0.194185	NA	FALSE
409	0.0688158	0.209609	0.85654	0.766667	0.0898734	TRUE	0.921454	3 vs 2	0.373418	3 vs 2	0.540084	0.166667	Pard6b:chr2:168099049-168099616:1, Pard6b:chr2:168100588-168101162:1, Pard6b:chr2:168100822-168101203:1	Pard6b	NA	NA	FALSE	FALSE	0.209609	NA	FALSE
410	0.713762	NA	0.52	0.333333	0.186667	TRUE	0.77319	1 vs 2	0.373333	1 vs 2	0.04	-0.333333	A530084C06Rik:chr13:31556112-31556534:-1, A530084C06Rik:chr13:31557632-31558046:-1	A530084C06Rik	NA	NA	FALSE	FALSE	0.713762	NA	FALSE
411	7.4436e-05	0.00107088	0.708333	0.553161	0.155172	TRUE	#NAME?	5 vs 1	0.372382	9 vs 7	0.3379	-0.0344828	Rad54b:chr4:11583901-11584321:1, Rad54b:chr4:11584230-11584850:1, Rad54b:chr4:11584486-11584713:1, Rad54b:chr4:11584562-11584800:1, Rad54b:chr4:11584963-11585146:1, Rad54b:chr4:11585231-11585630:1, Rad54b:chr4:11585377-11585766:1, Rad54b:chr4:11586986-11587683:1, Rad54b:chr4:11615430-11615808:1	Rad54b	NA	NA	FALSE	FALSE	0.00107088	NA	FALSE
412	6.33722e-07	0.018426	0.505671	0.417431	0.0882399	FALSE	1.35677	2 vs 1	0.371326	2 vs 1	0.710775	0.33945	Edem1:chr6:108855375-108855753:1, Edem1:chr6:108858933-108859396:1, Edem1:chr6:108861565-108862031:1	Edem1	8.93732e-06	0.0756149	TRUE	FALSE	0.018426	0.0919411	FALSE
413	0.68998	NA	0.935065	0.75	0.185065	TRUE	1.56862	1 vs 2	0.37013	1 vs 2	0.87013	0.5	Ryr2:chr13:11553095-11553471:-1, Ryr2:chr13:11772120-11772472:-1	Ryr2	NA	NA	FALSE	FALSE	0.68998	NA	FALSE
414	0.305463	NA	0.392157	0.375	0.0171569	TRUE	#NAME?	1 vs 2	0.370098	2 vs 3	-0.254902	-0.625	Lcat:chr8:105938964-105939396:-1, Lcat:chr8:105939162-105939319:-1, Lcat:chr8:105939122-105939735:-1	Lcat	NA	NA	FALSE	FALSE	0.305463	NA	FALSE
415	0.00177674	0.0684109	0.357798	0.17284	0.184959	TRUE	0.980702	1 vs 2	0.369917	1 vs 2	-0.284404	-0.654321	Zfp551:chr7:12412521-12412917:-1, Zfp551:chr7:12415138-12415555:-1	Zfp551	NA	NA	FALSE	FALSE	0.0684109	NA	FALSE
416	0.308425	NA	0.753623	0.555556	0.198068	TRUE	#NAME?	2 vs 1	0.36715	4 vs 1	0.478261	0.111111	Cd274:chr19:29386152-29386477:1, Cd274:chr19:29387610-29387821:1, Cd274:chr19:29387767-29388095:1, Cd274:chr19:29387706-29388066:1	Cd274	NA	NA	FALSE	FALSE	0.308425	NA	FALSE
417	0.884899	NA	0.933333	0.75	0.183333	TRUE	1.54045	2 vs 1	0.366667	2 vs 1	0.866667	0.5	Naaladl1:chr19:6115478-6115673:1, Naaladl1:chr19:6115565-6115955:1	Naaladl1	NA	NA	FALSE	FALSE	0.884899	NA	FALSE
418	0.564648	0.195934	0.754717	0.571429	0.183288	TRUE	0.836248	2 vs 1	0.366577	2 vs 1	0.509434	0.142857	Chst7:chrX:20096928-20097329:1, Chst7:chrX:20097054-20097556:1	Chst7	NA	NA	FALSE	FALSE	0.564648	NA	FALSE
419	0.00588254	0.178319	0.623188	0.491228	0.13196	TRUE	1.51055	3 vs 1	0.366133	3 vs 1	0.594203	0.22807	Trmt10a:chr3:138156648-138157043:1, Trmt10a:chr3:138157083-138157392:1, Trmt10a:chr3:138157849-138158293:1, Trmt10a:chr3:138159480-138159748:1	Trmt10a	NA	NA	FALSE	FALSE	0.178319	NA	FALSE
420	0.000845965	0.212104	0.899642	0.833333	0.0663082	TRUE	#NAME?	1 vs 4	0.365275	1 vs 2	0.806452	0.441176	F13a1:chr13:36864057-36864428:-1, F13a1:chr13:36864449-36864584:-1, F13a1:chr13:36864190-36865005:-1, F13a1:chr13:36867097-36868210:-1	F13a1	NA	NA	FALSE	FALSE	0.212104	NA	FALSE
421	0.122623	0.436078	0.429448	0.294118	0.13533	TRUE	1.40691	3 vs 1	0.364128	3 vs 1	0.128834	-0.235294	Milr1:chr11:106767096-106767601:1, Milr1:chr11:106767363-106767486:1, Milr1:chr11:106769873-106770401:1, Milr1:chr11:106770177-106770494:1	Milr1	NA	NA	FALSE	FALSE	0.436078	NA	FALSE
422	0.558176	0.484898	0.877193	0.888889	-0.0116959	TRUE	#NAME?	1 vs 3	0.364035	1 vs 2	0.697368	0.333333	Ccdc148:chr2:58821846-58822000:-1, Ccdc148:chr2:58822063-58823112:-1, Ccdc148:chr2:58822428-58822846:-1, Ccdc148:chr2:58823382-58823736:-1	Ccdc148	NA	NA	FALSE	FALSE	0.558176	NA	FALSE
423	9.27281e-10	1.77298e-05	0.278223	0.166056	0.112167	FALSE	1.5724	4 vs 1	0.363724	2 vs 1	0.140281	-0.223443	Wwp2:chr8:107556833-107557186:1, Wwp2:chr8:107558225-107558625:1, Wwp2:chr8:107558858-107559357:1, Wwp2:chr8:107559260-107559619:1	Wwp2	2.22243e-08	0.000247129	TRUE	TRUE	1.77298e-05	0.000350284	TRUE
424	1.80312e-05	0.0124333	0.25	0.0683761	0.181624	TRUE	3.49651	3 vs 2	0.363248	3 vs 1	-0.5	-0.863248	Ttc23:chr7:67726147-67726596:1, Ttc23:chr7:67726579-67727034:1, Ttc23:chr7:67729649-67730058:1	Ttc23	NA	NA	FALSE	FALSE	0.0124333	NA	FALSE
425	7.66355e-08	0.106438	0.736842	0.559259	0.177583	TRUE	3.03829	2 vs 6	0.363234	1 vs 6	0.496568	0.133333	Dpf3:chr12:83205180-83205560:-1, Dpf3:chr12:83208674-83209041:-1, Dpf3:chr12:83208924-83209300:-1, Dpf3:chr12:83211171-83211531:-1, Dpf3:chr12:83213669-83214213:-1, Dpf3:chr12:83268973-83269432:-1, Dpf3:chr12:83269225-83269703:-1	Dpf3	NA	NA	FALSE	FALSE	0.106438	NA	FALSE
426	1.217e-05	0.000860594	0.618351	0.437158	0.181193	FALSE	0.735258	1 vs 2	0.362385	1 vs 2	0.236702	-0.125683	Qrsl1:chr10:43874198-43874316:-1, Qrsl1:chr10:43874141-43874604:-1	Qrsl1	0.000121867	0.00699956	TRUE	TRUE	0.000860594	0.00897584	TRUE
427	0.344619	0.655557	0.485677	0.322222	0.163455	TRUE	Inf	2 vs 1	0.362109	5 vs 1	0.162109	-0.2	Adcyap1:chr17:93203871-93204264:1, Adcyap1:chr17:93204198-93204325:1, Adcyap1:chr17:93204235-93204464:1, Adcyap1:chr17:93205041-93205289:1, Adcyap1:chr17:93205096-93205580:1, Adcyap1:chr17:93206059-93206297:1, Adcyap1:chr17:93206200-93206537:1	Adcyap1	NA	NA	FALSE	FALSE	0.655557	NA	FALSE
428	0.0444449	NA	0.916667	0.888889	0.0277778	TRUE	Inf	1 vs 2	0.361111	1 vs 2	0.916667	0.555556	Minar1:chr9:89587217-89587568:-1, Minar1:chr9:89590086-89590354:-1, Minar1:chr9:89589773-89590677:-1	Minar1	NA	NA	FALSE	FALSE	0.0444449	NA	FALSE
429	0.190447	NA	0.291262	0.111111	0.180151	TRUE	1.19018	2 vs 1	0.360302	2 vs 1	-0.417476	-0.777778	A3galt2:chr4:128768938-128769314:1, A3galt2:chr4:128769788-128770199:1	A3galt2	NA	NA	FALSE	FALSE	0.190447	NA	FALSE
430	0.00462281	0.00353339	0.333333	0.153285	0.180049	TRUE	1.01592	1 vs 2	0.360097	1 vs 2	-0.333333	-0.693431	Ptgds:chr2:25466713-25466930:-1, Ptgds:chr2:25466627-25467162:-1	Ptgds	NA	NA	FALSE	FALSE	0.00462281	NA	FALSE
431	1.0375e-74	5.41462e-27	0.729513	0.549703	0.17981	FALSE	0.79268	1 vs 2	0.359619	1 vs 2	0.459025	0.0994059	Acp1:chr12:30895018-30895365:-1, Acp1:chr12:30895607-30895998:-1	Acp1	6.50069e-72	1.13545e-24	TRUE	TRUE	5.41462e-27	1.97904e-24	TRUE
432	0.349874	0.311264	0.521739	0.375	0.146739	TRUE	Inf	1 vs 2	0.358696	1 vs 2	-0.391304	-0.75	Tagln:chr9:45929724-45929947:-1, Tagln:chr9:45930032-45930343:-1, Tagln:chr9:45929842-45930617:-1	Tagln	NA	NA	FALSE	FALSE	0.349874	NA	FALSE
433	0.367482	NA	0.928571	0.875	0.0535714	TRUE	#NAME?	2 vs 1	0.357143	3 vs 2	0.857143	0.5	Gm49711:chr16:92186757-92186823:1, Gm49711:chr16:92186883-92187003:1, Gm49711:chr16:92187042-92187132:1	Gm49711	NA	NA	FALSE	FALSE	0.367482	NA	FALSE
434	0.144	NA	0.744186	0.55	0.194186	TRUE	Inf	4 vs 1	0.356589	6 vs 1	0.523256	0.166667	Arhgap26:chr18:39371484-39371847:1, Arhgap26:chr18:39372049-39372559:1, Arhgap26:chr18:39372597-39373192:1, Arhgap26:chr18:39373962-39374265:1, Arhgap26:chr18:39374876-39375093:1, Arhgap26:chr18:39375798-39376285:1	Arhgap26	NA	NA	FALSE	FALSE	0.144	NA	FALSE
435	0.00453861	0.0269982	0.434188	0.302381	0.131807	TRUE	1.91993	5 vs 1	0.356532	5 vs 1	0.213675	-0.142857	2810459M11Rik:chr1:86053224-86053721:1, 2810459M11Rik:chr1:86054198-86054687:1, 2810459M11Rik:chr1:86054687-86055050:1, 2810459M11Rik:chr1:86054649-86054863:1, 2810459M11Rik:chr1:86055044-86055442:1, 2810459M11Rik:chr1:86055570-86056051:1	2810459M11Rik	NA	NA	FALSE	FALSE	0.0269982	NA	FALSE
436	5.62455e-25	3.62096e-16	0.428562	0.285161	0.143401	FALSE	1.01948	2 vs 3	0.356269	2 vs 4	0.0233654	-0.332903	Amfr:chr8:93968298-93968674:-1, Amfr:chr8:93968979-93969101:-1, Amfr:chr8:93971565-93971914:-1, Amfr:chr8:93971743-93972342:-1	Amfr	5.73705e-23	2.71184e-14	TRUE	TRUE	3.62096e-16	3.97039e-14	TRUE
437	1.07711e-25	5.2797e-12	0.532673	0.354697	0.177976	FALSE	0.745746	1 vs 3	0.355952	1 vs 3	0.0653465	-0.290606	St13:chr15:81363635-81364072:-1, St13:chr15:81364652-81365153:-1, St13:chr15:81364998-81365486:-1	St13	1.18105e-23	2.28279e-10	TRUE	TRUE	5.2797e-12	3.35605e-10	TRUE
438	0.000669294	NA	0.782828	0.676471	0.106358	TRUE	3.13983	3 vs 2	0.355912	3 vs 2	0.767677	0.411765	Swap70:chr7:110282034-110282573:1, Swap70:chr7:110282389-110282679:1, Swap70:chr7:110283021-110283478:1	Swap70	NA	NA	FALSE	FALSE	0.000669294	NA	FALSE
439	0.228181	NA	0.821596	0.782051	0.039545	TRUE	#NAME?	1 vs 3	0.354821	1 vs 2	0.239437	-0.115385	Cfap69:chr5:5579278-5579648:-1, Cfap69:chr5:5581046-5581399:-1, Cfap69:chr5:5581257-5581395:-1, Cfap69:chr5:5593759-5593895:-1	Cfap69	NA	NA	FALSE	FALSE	0.228181	NA	FALSE
440	0.00610519	0.0502865	0.725581	0.594595	0.130987	TRUE	#NAME?	1 vs 4	0.354117	1 vs 3	0.116279	-0.237838	Stc2:chr11:31357856-31358320:-1, Stc2:chr11:31358835-31359354:-1, Stc2:chr11:31359415-31359794:-1, Stc2:chr11:31359933-31360264:-1, Stc2:chr11:31360012-31360335:-1, Stc2:chr11:31360076-31360429:-1	Stc2	NA	NA	FALSE	FALSE	0.0502865	NA	FALSE
441	0.0197909	NA	0.238095	0.0612245	0.176871	TRUE	#NAME?	1 vs 2	0.353741	1 vs 3	-0.52381	-0.877551	Crtap:chr9:114373513-114373954:-1, Crtap:chr9:114373895-114374062:-1, Crtap:chr9:114375106-114375544:-1	Crtap	NA	NA	FALSE	FALSE	0.0197909	NA	FALSE
442	0.76198	NA	0.392157	0.333333	0.0588235	TRUE	Inf	1 vs 3	0.352941	2 vs 3	-0.647059	-1	Apela:chr8:65025906-65026009:-1, Apela:chr8:65027494-65027729:-1, Apela:chr8:65028431-65028780:-1, Apela:chr8:65028904-65029005:-1	Apela	NA	NA	FALSE	FALSE	0.76198	NA	FALSE
443	0.0220993	0.0742109	0.594378	0.49359	0.100788	TRUE	1.05562	2 vs 3	0.35241	1 vs 3	0.10241	-0.25	Wdr17:chr8:54629631-54629992:-1, Wdr17:chr8:54686990-54687691:-1, Wdr17:chr8:54687201-54687754:-1, Wdr17:chr8:54687461-54687668:-1	Wdr17	NA	NA	FALSE	FALSE	0.0742109	NA	FALSE
444	1.49706e-06	1.09988e-05	0.352727	0.257143	0.0955844	TRUE	Inf	1 vs 2	0.351968	3 vs 5	-0.0436364	-0.395604	Ppcdc:chr9:57385956-57386579:-1, Ppcdc:chr9:57385956-57386349:-1, Ppcdc:chr9:57412662-57413060:-1, Ppcdc:chr9:57413370-57414027:-1, Ppcdc:chr9:57413964-57414312:-1, Ppcdc:chr9:57413968-57414645:-1	Ppcdc	NA	NA	FALSE	FALSE	1.09988e-05	NA	FALSE
445	2.00575e-06	0.00415303	0.54296	0.419767	0.123193	TRUE	#NAME?	2 vs 1	0.35186	4 vs 2	0.0379061	-0.313953	Tspan11:chr6:127949881-127950043:1, Tspan11:chr6:127949773-127950259:1, Tspan11:chr6:127949803-127950544:1, Tspan11:chr6:127950386-127950887:1, Tspan11:chr6:127952618-127953033:1, Tspan11:chr6:127953564-127953989:1	Tspan11	NA	NA	FALSE	FALSE	0.00415303	NA	FALSE
446	0.474777	0.574737	0.241379	0.136364	0.105016	TRUE	Inf	3 vs 1	0.351097	2 vs 1	-0.103448	-0.454545	Pcdhb3:chr18:37303548-37303932:1, Pcdhb3:chr18:37303619-37303998:1, Pcdhb3:chr18:37304055-37304211:1	Pcdhb3	NA	NA	FALSE	FALSE	0.574737	NA	FALSE
447	0.0481707	0.176588	0.624183	0.541667	0.0825163	TRUE	0.997462	1 vs 3	0.350327	1 vs 3	-0.183007	-0.533333	Prxl2c:chr13:64289802-64290207:-1, Prxl2c:chr13:64290198-64290731:-1, Prxl2c:chr13:64291273-64291642:-1, Prxl2c:chr13:64291584-64292443:-1, Prxl2c:chr13:64291853-64292263:-1	Prxl2c	NA	NA	FALSE	FALSE	0.176588	NA	FALSE
448	1.17726e-06	9.65123e-05	0.420536	0.245614	0.174922	FALSE	0.801568	2 vs 1	0.349843	2 vs 1	-0.158929	-0.508772	Atpaf1:chr4:115811506-115811934:1, Atpaf1:chr4:115813871-115814293:1	Atpaf1	1.55526e-05	0.00107083	TRUE	TRUE	9.65123e-05	0.00142526	TRUE
449	0.00105304	NA	0.529973	0.35514	0.174833	TRUE	0.716555	1 vs 2	0.349665	1 vs 2	0.0599455	-0.28972	1700037C18Rik:chr16:3904959-3905372:-1, 1700037C18Rik:chr16:3905769-3906201:-1	1700037C18Rik	NA	NA	FALSE	FALSE	0.00105304	NA	FALSE
450	0.392215	0.230603	0.589122	0.601504	-0.0123819	TRUE	Inf	1 vs 2	0.349348	1 vs 3	-0.334862	-0.684211	Gm13420:chr2:29741852-29742231:-1, Gm13420:chr2:29742093-29742284:-1, Gm13420:chr2:29742121-29742816:-1, Gm13420:chr2:29742725-29743191:-1, Gm13420:chr2:29743207-29743437:-1, Gm13420:chr2:29743203-29743289:-1, Gm13420:chr2:29743072-29743808:-1, Gm13420:chr2:29743606-29744282:-1	Gm13420	NA	NA	FALSE	FALSE	0.392215	NA	FALSE
451	0.0269263	NA	0.540392	0.350575	0.189817	TRUE	Inf	2 vs 1	0.347992	6 vs 1	0.0376471	-0.310345	Tmem132c:chr5:127564026-127564505:1, Tmem132c:chr5:127563929-127564120:1, Tmem132c:chr5:127564501-127564945:1, Tmem132c:chr5:127564883-127565405:1, Tmem132c:chr5:127565195-127565487:1, Tmem132c:chr5:127565322-127565793:1, Tmem132c:chr5:127565566-127565683:1	Tmem132c	NA	NA	FALSE	FALSE	0.0269263	NA	FALSE
452	0.172018	0.503708	0.683333	0.741071	-0.0577381	TRUE	#NAME?	1 vs 5	0.347619	1 vs 2	0.133333	-0.214286	Mcc:chr18:44425053-44425367:-1, Mcc:chr18:44425116-44425501:-1, Mcc:chr18:44425290-44425603:-1, Mcc:chr18:44425737-44426228:-1, Mcc:chr18:44429516-44429699:-1	Mcc	NA	NA	FALSE	FALSE	0.503708	NA	FALSE
453	0.0227917	0.163338	0.636667	0.461634	0.175033	TRUE	1.63761	9 vs 1	0.346271	9 vs 1	0.306667	-0.039604	Samd4:chr14:47101763-47102149:1, Samd4:chr14:47101886-47102167:1, Samd4:chr14:47102602-47103100:1, Samd4:chr14:47102794-47103146:1, Samd4:chr14:47103088-47103415:1, Samd4:chr14:47103638-47104034:1, Samd4:chr14:47103839-47104299:1, Samd4:chr14:47105163-47105619:1, Samd4:chr14:47105397-47105820:1	Samd4	NA	NA	FALSE	FALSE	0.163338	NA	FALSE
454	0.650981	NA	0.564954	0.448718	0.116236	TRUE	Inf	1 vs 6	0.345781	1 vs 11	0.0124481	-0.333333	Fgf14:chr14:123977448-123977752:-1, Fgf14:chr14:123977728-123977872:-1, Fgf14:chr14:123978023-123978237:-1, Fgf14:chr14:123977932-123978036:-1, Fgf14:chr14:123978296-123978509:-1, Fgf14:chr14:123978345-123978728:-1, Fgf14:chr14:123978613-123978750:-1, Fgf14:chr14:123978721-123978977:-1, Fgf14:chr14:123978886-123979109:-1, Fgf14:chr14:123979226-123979582:-1, Fgf14:chr14:123979474-123979725:-1, Fgf…	Fgf14	NA	NA	FALSE	FALSE	0.650981	NA	FALSE
455	0.000315716	0.249852	0.617204	0.444954	0.17225	TRUE	1.04105	2 vs 3	0.3445	1 vs 3	0.234409	-0.110092	Otud3:chr4:138891048-138891466:-1, Otud3:chr4:138893233-138893636:-1, Otud3:chr4:138895360-138895797:-1	Otud3	NA	NA	FALSE	FALSE	0.249852	NA	FALSE
456	0.0149273	NA	0.588561	0.5	0.0885609	TRUE	2.39319	3 vs 2	0.344377	3 vs 2	-0.590406	-0.934783	Tspan33:chr6:29717382-29717941:1, Tspan33:chr6:29718215-29718529:1, Tspan33:chr6:29719028-29719236:1	Tspan33	NA	NA	FALSE	FALSE	0.0149273	NA	FALSE
457	0.380114	0.252321	0.709402	0.719298	-0.00989654	TRUE	Inf	2 vs 1	0.34413	4 vs 3	-0.0769231	-0.421053	Plekha4:chr7:45549152-45549619:1, Plekha4:chr7:45553708-45553872:1, Plekha4:chr7:45553823-45554130:1, Plekha4:chr7:45553936-45554192:1	Plekha4	NA	NA	FALSE	FALSE	0.380114	NA	FALSE
458	0.00766805	0.0420347	0.32946	0.225108	0.104352	TRUE	#NAME?	1 vs 2	0.343358	10 vs 12	0.105263	-0.238095	Hacd4:chr4:88410406-88410612:-1, Hacd4:chr4:88410496-88410797:-1, Hacd4:chr4:88410800-88411050:-1, Hacd4:chr4:88410682-88411566:-1, Hacd4:chr4:88412295-88412618:-1, Hacd4:chr4:88412514-88412638:-1, Hacd4:chr4:88413193-88413357:-1, Hacd4:chr4:88413743-88413970:-1, Hacd4:chr4:88413995-88414154:-1, Hacd4:chr4:88413837-88414508:-1, Hacd4:chr4:88414163-88414512:-1, Hacd4:chr4:88414120-88414703:-1	Hacd4	NA	NA	FALSE	FALSE	0.0420347	NA	FALSE
459	0.0439158	NA	0.25641	0.104167	0.152244	TRUE	#NAME?	1 vs 4	0.34188	2 vs 7	-0.435897	-0.777778	Veph1:chr3:66053921-66054049:-1, Veph1:chr3:66054034-66054726:-1, Veph1:chr3:66054491-66054942:-1, Veph1:chr3:66054816-66054992:-1, Veph1:chr3:66054762-66055258:-1, Veph1:chr3:66055470-66055899:-1, Veph1:chr3:66056600-66057059:-1	Veph1	NA	NA	FALSE	FALSE	0.0439158	NA	FALSE
460	0.0214959	0.359222	0.745882	0.588889	0.156993	TRUE	2.12312	6 vs 4	0.341394	6 vs 3	0.211765	-0.12963	Egfr:chr11:16886929-16887685:1, Egfr:chr11:16888017-16888490:1, Egfr:chr11:16913682-16913811:1, Egfr:chr11:16916630-16917039:1, Egfr:chr11:16917507-16918082:1, Egfr:chr11:16917795-16918158:1	Egfr	NA	NA	FALSE	FALSE	0.359222	NA	FALSE
461	0.443253	0.51776	0.785714	0.615385	0.17033	TRUE	0.829279	1 vs 2	0.340659	1 vs 2	0.571429	0.230769	Agpat2:chr2:26593071-26593453:-1, Agpat2:chr2:26593104-26593541:-1	Agpat2	NA	NA	FALSE	FALSE	0.51776	NA	FALSE
462	0.0147112	0.00328935	0.416667	0.246575	0.170091	TRUE	0.780489	1 vs 2	0.340183	1 vs 2	-0.166667	-0.506849	Plin3:chr17:56278916-56279370:-1, Plin3:chr17:56279475-56279981:-1	Plin3	NA	NA	FALSE	FALSE	0.0147112	NA	FALSE
463	0.192116	NA	0.873626	0.805556	0.0680708	TRUE	#NAME?	2 vs 1	0.338217	3 vs 2	0.56044	0.222222	Kctd7:chr5:130152533-130153112:1, Kctd7:chr5:130154446-130154820:1, Kctd7:chr5:130154712-130155146:1	Kctd7	NA	NA	FALSE	FALSE	0.192116	NA	FALSE
464	0.461774	NA	0.335526	0.166667	0.16886	TRUE	1.52606	1 vs 2	0.337719	1 vs 3	-0.328947	-0.666667	Haspin:chr11:73135481-73135825:-1, Haspin:chr11:73135564-73136037:-1, Haspin:chr11:73135785-73136180:-1	Haspin	NA	NA	FALSE	FALSE	0.461774	NA	FALSE
465	0.000106893	0.0804477	0.922222	0.741667	0.180556	TRUE	2.48491	3 vs 2	0.3375	4 vs 1	0.8125	0.475	Pdgfc:chr3:81212388-81212911:1, Pdgfc:chr3:81212819-81212977:1, Pdgfc:chr3:81212871-81213629:1, Pdgfc:chr3:81213595-81214065:1	Pdgfc	NA	NA	FALSE	FALSE	0.0804477	NA	FALSE
466	1.77807e-57	2.90617e-23	0.485276	0.429446	0.05583	FALSE	2.49837	8 vs 6	0.334991	7 vs 4	0.0539988	-0.280992	Ntrk2:chr13:58878295-58878740:1, Ntrk2:chr13:58887318-58887925:1, Ntrk2:chr13:58887583-58887714:1, Ntrk2:chr13:58932028-58932461:1, Ntrk2:chr13:58933757-58934243:1, Ntrk2:chr13:58936602-58937074:1, Ntrk2:chr13:59128351-59128838:1, Ntrk2:chr13:59129543-59129951:1, Ntrk2:chr13:59130877-59131332:1, Ntrk2:chr13:59133523-59133970:1	Ntrk2	7.08966e-55	4.35303e-21	TRUE	TRUE	2.90617e-23	6.06975e-21	TRUE
467	0.193053	NA	0.225989	0.0588235	0.167165	TRUE	1.54149	1 vs 2	0.33433	1 vs 2	-0.548023	-0.882353	Nox1:chrX:134086421-134086842:-1, Nox1:chrX:134086622-134086734:-1	Nox1	NA	NA	FALSE	FALSE	0.193053	NA	FALSE
468	0.870325	NA	0.166667	0	0.166667	TRUE	Inf	1 vs 3	0.333333	1 vs 3	-0.666667	-1	Dbx2:chr15:95623587-95623779:-1, Dbx2:chr15:95623663-95623921:-1, Dbx2:chr15:95624517-95624742:-1	Dbx2	NA	NA	FALSE	FALSE	0.870325	NA	FALSE
469	1	NA	0.666667	0.5	0.166667	TRUE	0.693147	2 vs 1	0.333333	2 vs 1	0.333333	0	Olfr338:chr2:36379793-36379962:1, Olfr338:chr2:36380396-36380569:1	Olfr338	NA	NA	FALSE	FALSE	1	NA	FALSE
470	1	NA	0.166667	0	0.166667	TRUE	Inf	1 vs 2	0.333333	1 vs 2	-0.666667	-1	Qrfp:chr2:31806213-31806417:-1, Qrfp:chr2:31808295-31808706:-1	Qrfp	NA	NA	FALSE	FALSE	1	NA	FALSE
471	1	NA	0.166667	0	0.166667	TRUE	Inf	1 vs 2	0.333333	1 vs 2	-0.666667	-1	Xcr1:chr9:123852450-123852642:-1, Xcr1:chr9:123854968-123855237:-1	Xcr1	NA	NA	FALSE	FALSE	1	NA	FALSE
472	0.017652	0.131417	0.57115	0.535354	0.0357966	TRUE	#NAME?	2 vs 1	0.332536	6 vs 3	0.105263	-0.227273	Riox2:chr16:59476358-59476905:1, Riox2:chr16:59491125-59491764:1, Riox2:chr16:59491743-59492237:1, Riox2:chr16:59491947-59492188:1, Riox2:chr16:59492014-59492297:1, Riox2:chr16:59492057-59492541:1, Riox2:chr16:59492694-59493197:1	Riox2	NA	NA	FALSE	FALSE	0.131417	NA	FALSE
473	0.145081	0.160417	0.726415	0.692308	0.0341074	TRUE	-1.45343	2 vs 1	0.332366	3 vs 2	0.216981	-0.115385	Slc39a8:chr3:135886707-135887695:1, Slc39a8:chr3:135887679-135888617:1, Slc39a8:chr3:135888023-135888386:1	Slc39a8	NA	NA	FALSE	FALSE	0.160417	NA	FALSE
474	0.162443	0.514204	0.514275	0.481481	0.0327932	TRUE	#NAME?	1 vs 6	0.331944	8 vs 10	-0.0347222	-0.366667	Rgs9:chr11:109225341-109225772:-1, Rgs9:chr11:109229812-109230297:-1, Rgs9:chr11:109233170-109233564:-1, Rgs9:chr11:109233513-109233845:-1, Rgs9:chr11:109233929-109234389:-1, Rgs9:chr11:109234204-109234644:-1, Rgs9:chr11:109234940-109235260:-1, Rgs9:chr11:109254766-109255121:-1, Rgs9:chr11:109254795-109255406:-1, Rgs9:chr11:109256011-109256368:-1	Rgs9	NA	NA	FALSE	FALSE	0.514204	NA	FALSE
475	0.0527964	0.0510272	0.383626	0.317647	0.0659787	TRUE	#NAME?	1 vs 2	0.330065	3 vs 5	-0.111111	-0.441176	H3c15:chr3:96236466-96236825:-1, H3c15:chr3:96236793-96237212:-1, H3c15:chr3:96237771-96238550:-1, H3c15:chr3:96238088-96238483:-1, H3c15:chr3:96238415-96238832:-1, H3c15:chr3:96238451-96238898:-1	H3c15	NA	NA	FALSE	FALSE	0.0527964	NA	FALSE
476	0.405461	NA	0.248227	0.0833333	0.164894	TRUE	Inf	2 vs 1	0.329787	3 vs 1	-0.503546	-0.833333	Pcsk2:chr2:143813622-143814041:1, Pcsk2:chr2:143815196-143815419:1, Pcsk2:chr2:143815723-143816285:1	Pcsk2	NA	NA	FALSE	FALSE	0.405461	NA	FALSE
477	0.523404	0.844788	0.54902	0.4	0.14902	TRUE	Inf	3 vs 1	0.329412	4 vs 2	0.196078	-0.133333	Col1a1:chr11:94951422-94951763:1, Col1a1:chr11:94951565-94951898:1, Col1a1:chr11:94952567-94952701:1, Col1a1:chr11:94952677-94953044:1	Col1a1	NA	NA	FALSE	FALSE	0.844788	NA	FALSE
478	0.558175	0.49613	0.528302	0.5	0.0283019	TRUE	#NAME?	1 vs 4	0.328841	2 vs 3	-0.0283019	-0.357143	Nexn:chr3:152236830-152237300:-1, Nexn:chr3:152237065-152237216:-1, Nexn:chr3:152237140-152237345:-1, Nexn:chr3:152237460-152237641:-1, Nexn:chr3:152237477-152237970:-1	Nexn	NA	NA	FALSE	FALSE	0.558175	NA	FALSE
479	3.89209e-22	2.10412e-12	0.572783	0.408491	0.164292	FALSE	0.663423	2 vs 1	0.328584	2 vs 1	0.145566	-0.183019	Ube2q1:chr3:89782317-89782761:1, Ube2q1:chr3:89783708-89783901:1	Ube2q1	3.34719e-20	9.59203e-11	TRUE	TRUE	2.10412e-12	1.39828e-10	TRUE
480	0.875935	NA	0.914286	0.75	0.164286	TRUE	1.26851	1 vs 2	0.328571	1 vs 2	0.828571	0.5	Gm128:chr3:95236933-95237296:-1, Gm128:chr3:95237185-95237478:-1	Gm128	NA	NA	FALSE	FALSE	0.875935	NA	FALSE
481	0.622421	NA	0.293103	0.25	0.0431034	TRUE	Inf	3 vs 1	0.327586	3 vs 2	-0.172414	-0.5	Zap70:chr1:36782406-36782751:1, Zap70:chr1:36782456-36782871:1, Zap70:chr1:36787384-36787585:1	Zap70	NA	NA	FALSE	FALSE	0.622421	NA	FALSE
482	0.654721	NA	0.306122	0.142857	0.163265	TRUE	0.973449	1 vs 2	0.326531	1 vs 2	-0.387755	-0.714286	Ctsw:chr19:5465042-5465455:-1, Ctsw:chr19:5465290-5465541:-1	Ctsw	NA	NA	FALSE	FALSE	0.654721	NA	FALSE
483	0.00699288	NA	0.66087	0.487179	0.17369	TRUE	Inf	4 vs 1	0.326421	4 vs 1	0.0956522	-0.230769	Adgrf5:chr17:43455308-43455763:1, Adgrf5:chr17:43455294-43456183:1, Adgrf5:chr17:43456105-43456720:1, Adgrf5:chr17:43459146-43459580:1	Adgrf5	NA	NA	FALSE	FALSE	0.00699288	NA	FALSE
484	0.000553183	0.0331807	0.873846	0.710843	0.163003	TRUE	1.03592	1 vs 2	0.326006	1 vs 2	0.747692	0.421687	Tspan9:chr6:127961384-127961812:-1, Tspan9:chr6:127963857-127964322:-1	Tspan9	NA	NA	FALSE	FALSE	0.0331807	NA	FALSE
485	0.187101	0.0945765	0.478723	0.423077	0.0556465	TRUE	1.22867	2 vs 3	0.325696	2 vs 3	0.787234	0.461538	Zbtb8b:chr4:129425828-129426116:-1, Zbtb8b:chr4:129426267-129426615:-1, Zbtb8b:chr4:129426007-129426968:-1	Zbtb8b	NA	NA	FALSE	FALSE	0.187101	NA	FALSE
486	0.342942	NA	0.877451	0.818182	0.0592692	TRUE	#NAME?	2 vs 1	0.325312	3 vs 2	0.598039	0.272727	H3c14:chr3:96247632-96247813:1, H3c14:chr3:96247491-96248142:1, H3c14:chr3:96248048-96248529:1	H3c14	NA	NA	FALSE	FALSE	0.342942	NA	FALSE
487	1.42279e-17	3.505e-11	0.765568	0.598135	0.167433	FALSE	#NAME?	1 vs 4	0.325229	1 vs 7	0.479532	0.154303	Kalrn:chr16:33969073-33969460:-1, Kalrn:chr16:33969954-33970888:-1, Kalrn:chr16:33970292-33970602:-1, Kalrn:chr16:33972272-33973095:-1, Kalrn:chr16:33972480-33972851:-1, Kalrn:chr16:33973898-33974434:-1, Kalrn:chr16:34013106-34013505:-1, Kalrn:chr16:34012946-34013735:-1	Kalrn	8.211e-16	1.47e-09	TRUE	TRUE	3.505e-11	2.02276e-09	TRUE
488	0.641751	NA	0.633333	0.666667	-0.0333333	TRUE	Inf	1 vs 2	0.325	1 vs 2	-0.675	-1	Rnls:chr19:33136085-33136314:-1, Rnls:chr19:33137783-33138087:-1, Rnls:chr19:33137733-33137904:-1, Rnls:chr19:33138001-33138198:-1	Rnls	NA	NA	FALSE	FALSE	0.641751	NA	FALSE
489	0.0599022	0.274435	0.716837	0.647222	0.0696145	TRUE	#NAME?	1 vs 2	0.324717	1 vs 6	0.346939	0.0222222	Zfp109:chr7:24225320-24225743:-1, Zfp109:chr7:24225949-24226105:-1, Zfp109:chr7:24225964-24226281:-1, Zfp109:chr7:24226038-24226533:-1, Zfp109:chr7:24226430-24226600:-1, Zfp109:chr7:24226729-24227144:-1, Zfp109:chr7:24227024-24227543:-1, Zfp109:chr7:24227876-24228006:-1, Zfp109:chr7:24227947-24228199:-1	Zfp109	NA	NA	FALSE	FALSE	0.274435	NA	FALSE
490	1	NA	0.162162	0	0.162162	TRUE	Inf	1 vs 2	0.324324	1 vs 2	-0.675676	-1	Rxfp3:chr15:11033717-11034175:-1, Rxfp3:chr15:11034302-11034717:-1	Rxfp3	NA	NA	FALSE	FALSE	1	NA	FALSE
491	0.225912	0.417891	0.911765	0.75	0.161765	TRUE	Inf	1 vs 3	0.323529	1 vs 3	0.823529	0.5	Chst9:chr18:15451918-15452284:-1, Chst9:chr18:15451947-15452426:-1, Chst9:chr18:15451918-15452789:-1	Chst9	NA	NA	FALSE	FALSE	0.417891	NA	FALSE
492	0.227852	NA	0.214286	0.0526316	0.161654	TRUE	1.59109	2 vs 1	0.323308	2 vs 1	-0.571429	-0.894737	Hmgcs2:chr3:98309009-98309457:1, Hmgcs2:chr3:98310332-98310737:1	Hmgcs2	NA	NA	FALSE	FALSE	0.227852	NA	FALSE
493	6.73533e-10	0.000310628	0.695634	0.656783	0.0388507	FALSE	1.06431	4 vs 3	0.323219	4 vs 3	-0.288641	-0.61186	Sdccag8:chr1:176861673-176862108:1, Sdccag8:chr1:176862587-176863069:1, Sdccag8:chr1:177020046-177020431:1, Sdccag8:chr1:177020573-177020987:1	Sdccag8	1.66899e-08	0.00297437	TRUE	TRUE	0.000310628	0.00385953	TRUE
494	0.00598955	0.00166292	0.502551	0.417544	0.0850072	TRUE	#NAME?	1 vs 3	0.321912	2 vs 6	-0.193878	-0.515789	Peg12:chr7:62458833-62459218:-1, Peg12:chr7:62460856-62460955:-1, Peg12:chr7:62460514-62461376:-1, Peg12:chr7:62460982-62461252:-1, Peg12:chr7:62461179-62461612:-1, Peg12:chr7:62461791-62462458:-1, Peg12:chr7:62462798-62463392:-1	Peg12	NA	NA	FALSE	FALSE	0.00598955	NA	FALSE
495	0.05296	0.337062	0.697905	0.578231	0.119673	TRUE	#NAME?	2 vs 1	0.321143	8 vs 2	0.464	0.142857	Cntn1:chr15:92339479-92339631:1, Cntn1:chr15:92339417-92340151:1, Cntn1:chr15:92339734-92340074:1, Cntn1:chr15:92340557-92340742:1, Cntn1:chr15:92340613-92341386:1, Cntn1:chr15:92340989-92341316:1, Cntn1:chr15:92341200-92341926:1, Cntn1:chr15:92341530-92341967:1	Cntn1	NA	NA	FALSE	FALSE	0.337062	NA	FALSE
496	0.463499	0.46353	0.347826	0.3125	0.0353261	TRUE	Inf	3 vs 1	0.320652	3 vs 2	-0.304348	-0.625	Epcam:chr17:87650528-87650746:1, Epcam:chr17:87650607-87650861:1, Epcam:chr17:87650801-87651027:1	Epcam	NA	NA	FALSE	FALSE	0.46353	NA	FALSE
497	0.853147	NA	0.8	0.75	0.05	TRUE	#NAME?	1 vs 3	0.32	1 vs 2	0.32	0	Dnah9:chr11:65831448-65831571:-1, Dnah9:chr11:66121158-66121457:-1, Dnah9:chr11:66121376-66121515:-1	Dnah9	NA	NA	FALSE	FALSE	0.853147	NA	FALSE
498	0.101946	0.305654	0.383396	0.31	0.0733955	TRUE	Inf	2 vs 1	0.319851	4 vs 3	0.279851	-0.04	Arhgap20:chr9:51851786-51852166:1, Arhgap20:chr9:51852373-51852914:1, Arhgap20:chr9:51852617-51853136:1, Arhgap20:chr9:51853433-51853925:1, Arhgap20:chr9:51853248-51854340:1	Arhgap20	NA	NA	FALSE	FALSE	0.305654	NA	FALSE
499	0.179465	NA	0.751366	0.666667	0.0846995	TRUE	#NAME?	2 vs 1	0.319672	4 vs 2	0.319672	0	Cntnap5c:chr17:58410739-58411097:1, Cntnap5c:chr17:58411663-58412260:1, Cntnap5c:chr17:58416264-58417383:1, Cntnap5c:chr17:58417562-58417951:1	Cntnap5c	NA	NA	FALSE	FALSE	0.179465	NA	FALSE
500	0.021469	0.174624	0.524917	0.365385	0.159532	TRUE	#NAME?	1 vs 3	0.319576	1 vs 5	-0.0265781	-0.346154	Zmat1:chrX:134971372-134971744:-1, Zmat1:chrX:134972153-134972898:-1, Zmat1:chrX:134972126-134973201:-1, Zmat1:chrX:134972582-134972881:-1, Zmat1:chrX:134972621-134973010:-1	Zmat1	NA	NA	FALSE	FALSE	0.174624	NA	FALSE
501	0.186824	NA	0.664634	0.6	0.0646341	TRUE	#NAME?	2 vs 1	0.319512	5 vs 2	0.219512	-0.1	Slc35g1:chr19:38403163-38403438:1, Slc35g1:chr19:38403418-38403707:1, Slc35g1:chr19:38403885-38404301:1, Slc35g1:chr19:38404167-38404431:1, Slc35g1:chr19:38405223-38405610:1	Slc35g1	NA	NA	FALSE	FALSE	0.186824	NA	FALSE
502	0.0106137	0.0990402	0.581756	0.485714	0.0960413	TRUE	Inf	7 vs 1	0.318761	6 vs 4	-0.0240964	-0.342857	Atp8b5:chr4:43324739-43325453:1, Atp8b5:chr4:43325195-43325385:1, Atp8b5:chr4:43325525-43325661:1, Atp8b5:chr4:43325559-43325884:1, Atp8b5:chr4:43326140-43326543:1, Atp8b5:chr4:43373223-43373417:1, Atp8b5:chr4:43373442-43373617:1, Atp8b5:chr4:43373509-43373799:1	Atp8b5	NA	NA	FALSE	FALSE	0.0990402	NA	FALSE
503	0.811834	NA	0.843014	0.714286	0.128728	TRUE	#NAME?	1 vs 3	0.318681	2 vs 8	0.318681	0	Slc24a2:chr4:86983124-86983560:-1, Slc24a2:chr4:86983957-86984290:-1, Slc24a2:chr4:86984909-86985673:-1, Slc24a2:chr4:86986594-86986890:-1, Slc24a2:chr4:86987035-86987240:-1, Slc24a2:chr4:86987228-86987556:-1, Slc24a2:chr4:86987428-86987691:-1, Slc24a2:chr4:86991028-86991313:-1	Slc24a2	NA	NA	FALSE	FALSE	0.811834	NA	FALSE
504	0.648779	NA	0.959184	0.8	0.159184	TRUE	1.77071	2 vs 1	0.318367	2 vs 1	0.918367	0.6	Fanci:chr7:79449448-79450278:1, Fanci:chr7:79449848-79450278:1	Fanci	NA	NA	FALSE	FALSE	0.648779	NA	FALSE
505	0.150096	NA	0.909091	0.75	0.159091	TRUE	1.20397	1 vs 2	0.318182	1 vs 2	0.818182	0.5	Antxr1:chr6:87134081-87134357:-1, Antxr1:chr6:87134542-87135114:-1	Antxr1	NA	NA	FALSE	FALSE	0.150096	NA	FALSE
506	6.80892e-06	0.00700751	0.685283	0.52657	0.158712	FALSE	0.879277	1 vs 3	0.317425	1 vs 3	0.370565	0.0531401	Knop1:chr7:118842218-118842604:-1, Knop1:chr7:118843749-118844209:-1, Knop1:chr7:118845407-118845914:-1	Knop1	7.2851e-05	0.0370754	TRUE	TRUE	0.00700751	0.0473756	TRUE
507	0.0139418	0.0736915	0.64275	0.518519	0.124232	TRUE	Inf	2 vs 1	0.31714	4 vs 2	-0.0717489	-0.388889	Tmem104:chr11:115245247-115245864:1, Tmem104:chr11:115245334-115245807:1, Tmem104:chr11:115246578-115247025:1, Tmem104:chr11:115246797-115246921:1	Tmem104	NA	NA	FALSE	FALSE	0.0736915	NA	FALSE
508	0.00600441	0.0594482	0.595801	0.462585	0.133215	TRUE	2.0424	2 vs 4	0.316728	2 vs 4	0.377953	0.0612245	Nudt17:chr3:96705586-96705887:-1, Nudt17:chr3:96706063-96706306:-1, Nudt17:chr3:96706303-96706554:-1, Nudt17:chr3:96706738-96707201:-1	Nudt17	NA	NA	FALSE	FALSE	0.0594482	NA	FALSE
509	0.120341	NA	0.925	0.833333	0.0916667	TRUE	#NAME?	1 vs 2	0.316667	2 vs 3	0.15	-0.166667	Tdrd6:chr17:43615370-43615685:-1, Tdrd6:chr17:43615492-43615719:-1, Tdrd6:chr17:43615638-43615790:-1	Tdrd6	NA	NA	FALSE	FALSE	0.120341	NA	FALSE
510	0.000179075	0.0666393	0.580065	0.428571	0.151494	TRUE	1.36702	3 vs 4	0.316527	1 vs 4	0.156863	-0.159664	Slc66a1:chr4:139294028-139294437:-1, Slc66a1:chr4:139294578-139295336:-1, Slc66a1:chr4:139294908-139295178:-1, Slc66a1:chr4:139298499-139298941:-1	Slc66a1	NA	NA	FALSE	FALSE	0.0666393	NA	FALSE
511	0.0378895	0.23763	0.441727	0.293333	0.148393	TRUE	Inf	4 vs 1	0.315188	6 vs 2	-0.26259	-0.577778	Dmac2l:chr12:69743730-69744095:1, Dmac2l:chr12:69744235-69744686:1, Dmac2l:chr12:69744050-69745231:1, Dmac2l:chr12:69744194-69745221:1, Dmac2l:chr12:69744583-69744950:1, Dmac2l:chr12:69745438-69745871:1	Dmac2l	NA	NA	FALSE	FALSE	0.23763	NA	FALSE
512	0.00287311	NA	0.878641	0.721154	0.157487	TRUE	1.18098	1 vs 3	0.314974	1 vs 3	0.757282	0.442308	Sgsm1:chr5:113243220-113243663:-1, Sgsm1:chr5:113265712-113266019:-1, Sgsm1:chr5:113273915-113274344:-1	Sgsm1	NA	NA	FALSE	FALSE	0.00287311	NA	FALSE
513	0.269976	0.500737	0.429379	0.423077	0.00630161	TRUE	-1.58964	3 vs 2	0.314646	2 vs 1	-0.146893	-0.461538	Grid1:chr14:35580815-35581006:1, Grid1:chr14:35581096-35581664:1, Grid1:chr14:35582978-35583374:1	Grid1	NA	NA	FALSE	FALSE	0.500737	NA	FALSE
514	0.000296374	0.0751995	0.533749	0.376543	0.157205	FALSE	0.639447	1 vs 2	0.314411	1 vs 2	0.0674974	-0.246914	Ikzf4:chr10:128630825-128631248:-1, Ikzf4:chr10:128632470-128632855:-1	Ikzf4	0.00191725	0.202691	TRUE	FALSE	0.0751995	0.24234	FALSE
515	2.02735e-14	1.78884e-06	0.438896	0.28196	0.156936	FALSE	0.721532	3 vs 1	0.313872	3 vs 1	-0.122208	-0.43608	Rnmt:chr18:68321471-68321937:1, Rnmt:chr18:68323404-68323811:1, Rnmt:chr18:68324345-68324852:1	Rnmt	8.89197e-13	3.37945e-05	TRUE	TRUE	1.78884e-06	4.87319e-05	TRUE
516	0.29598	0.222929	0.434579	0.277778	0.156802	TRUE	0.69232	1 vs 2	0.313603	1 vs 2	-0.130841	-0.444444	Ablim3:chr18:61799392-61799714:-1, Ablim3:chr18:61799465-61799790:-1	Ablim3	NA	NA	FALSE	FALSE	0.29598	NA	FALSE
517	0.00143833	NA	0.424429	0.3663	0.0581282	FALSE	2.17235	3 vs 2	0.313372	3 vs 2	-0.554759	-0.868132	Pclo:chr5:14793756-14794305:1, Pclo:chr5:14795598-14796029:1, Pclo:chr5:14859715-14860228:1, Pclo:chr5:14863087-14863463:1	Pclo	0.00719904	NA	TRUE	NA	0.00143833	0.013236	TRUE
518	8.76143e-05	0.20274	0.356972	0.421833	-0.0648605	TRUE	Inf	2 vs 1	0.313009	12 vs 11	0.143198	-0.169811	Mcph1:chr8:18632351-18632736:1, Mcph1:chr8:18632631-18632784:1, Mcph1:chr8:18632431-18633400:1, Mcph1:chr8:18633890-18634317:1, Mcph1:chr8:18634047-18634360:1, Mcph1:chr8:18634741-18635304:1, Mcph1:chr8:18634950-18635327:1, Mcph1:chr8:18801316-18801750:1, Mcph1:chr8:18801611-18801821:1, Mcph1:chr8:18801916-18802189:1, Mcph1:chr8:18802298-18802673:1, Mcph1:chr8:18802813-18803144:1, Mcph1:chr8:1880…	Mcph1	NA	NA	FALSE	FALSE	0.20274	NA	FALSE
519	0.0806366	NA	0.240464	0.0833333	0.157131	TRUE	#NAME?	1 vs 2	0.312562	1 vs 4	-0.512438	-0.825	Ofd1:chrX:166390043-166390319:-1, Ofd1:chrX:166390174-166390378:-1, Ofd1:chrX:166390070-166390707:-1, Ofd1:chrX:166390876-166391361:-1	Ofd1	NA	NA	FALSE	FALSE	0.0806366	NA	FALSE
520	0.91939	NA	0.458333	0.4	0.0583333	TRUE	Inf	1 vs 3	0.3125	1 vs 4	-0.1875	-0.5	Nfe2:chr15:103246003-103246323:-1, Nfe2:chr15:103246239-103246414:-1, Nfe2:chr15:103246498-103246653:-1, Nfe2:chr15:103246718-103247004:-1, Nfe2:chr15:103247334-103247440:-1, Nfe2:chr15:103248165-103248507:-1	Nfe2	NA	NA	FALSE	FALSE	0.91939	NA	FALSE
521	0.605666	NA	0.427083	0.333333	0.09375	TRUE	#NAME?	2 vs 1	0.3125	4 vs 2	-0.6875	-1	Pcdhb8:chr18:37357735-37357849:1, Pcdhb8:chr18:37358171-37358621:1, Pcdhb8:chr18:37358808-37358985:1, Pcdhb8:chr18:37358945-37359370:1	Pcdhb8	NA	NA	FALSE	FALSE	0.605666	NA	FALSE
522	0.104643	NA	0.580674	0.5625	0.0181738	TRUE	#NAME?	2 vs 1	0.312057	3 vs 2	-0.437943	-0.75	Cdh13:chr8:119323191-119323612:1, Cdh13:chr8:119324038-119324512:1, Cdh13:chr8:119324546-119324927:1	Cdh13	NA	NA	FALSE	FALSE	0.104643	NA	FALSE
523	0.0217219	0.138118	0.754448	0.727273	0.0271757	TRUE	-1.61924	3 vs 1	0.310194	4 vs 3	-0.0664294	-0.376623	Ank:chr15:27592854-27593623:1, Ank:chr15:27593722-27594567:1, Ank:chr15:27594052-27594475:1, Ank:chr15:27594470-27594931:1	Ank	NA	NA	FALSE	FALSE	0.138118	NA	FALSE
524	0.00104962	0.0427879	0.411965	0.283245	0.12872	TRUE	-1.07044	3 vs 2	0.308656	4 vs 1	-0.0583658	-0.367021	Cab39l:chr14:59546894-59547338:1, Cab39l:chr14:59547689-59548206:1, Cab39l:chr14:59548169-59548481:1, Cab39l:chr14:59548482-59548920:1, Cab39l:chr14:59585468-59585643:1	Cab39l	NA	NA	FALSE	FALSE	0.0427879	NA	FALSE
525	5.4844e-20	8.97144e-14	0.31425	0.309219	0.00503116	FALSE	Inf	7 vs 1	0.308349	3 vs 2	0.290034	-0.018315	Galnt1:chr18:24284887-24285403:1, Galnt1:chr18:24285231-24285634:1, Galnt1:chr18:24285645-24285986:1, Galnt1:chr18:24285578-24286235:1, Galnt1:chr18:24286221-24286657:1, Galnt1:chr18:24286436-24286836:1, Galnt1:chr18:24286810-24286958:1	Galnt1	4.07705e-18	4.82387e-12	TRUE	TRUE	8.97144e-14	7.02656e-12	TRUE
526	0.380204	NA	0.55	0.441176	0.108824	TRUE	Inf	4 vs 1	0.308235	4 vs 2	-0.28	-0.588235	Arid5a:chr1:36319936-36320568:1, Arid5a:chr1:36320105-36320539:1, Arid5a:chr1:36322644-36322858:1, Arid5a:chr1:36323289-36323537:1, Arid5a:chr1:36323602-36323994:1	Arid5a	NA	NA	FALSE	FALSE	0.380204	NA	FALSE
527	0.323283	NA	0.220339	0.0666667	0.153672	TRUE	1.37537	2 vs 1	0.307345	2 vs 1	-0.559322	-0.866667	Abhd1:chr5:30954776-30955033:1, Abhd1:chr5:30954829-30955136:1	Abhd1	NA	NA	FALSE	FALSE	0.323283	NA	FALSE
528	0.43682	NA	0.79	0.636364	0.153636	TRUE	0.76531	2 vs 1	0.307273	2 vs 1	0.58	0.272727	Rexo5:chr7:119848112-119848943:1, Rexo5:chr7:119848477-119848943:1	Rexo5	NA	NA	FALSE	FALSE	0.43682	NA	FALSE
529	8.16278e-13	7.90059e-08	0.670593	0.517296	0.153297	FALSE	0.641658	1 vs 2	0.306595	1 vs 2	0.341186	0.0345912	Cd2bp2:chr7:127191990-127192430:-1, Cd2bp2:chr7:127193710-127194021:-1	Cd2bp2	3.03406e-11	1.98414e-06	TRUE	TRUE	7.90059e-08	2.84033e-06	TRUE
530	0.390117	0.525994	0.524904	0.5	0.0249042	TRUE	1.86587	2 vs 1	0.30624	2 vs 1	0.091954	-0.214286	Kifc5b:chr17:26931597-26932480:1, Kifc5b:chr17:26932065-26932237:1, Kifc5b:chr17:26931867-26932526:1, Kifc5b:chr17:26932255-26932583:1	Kifc5b	NA	NA	FALSE	FALSE	0.525994	NA	FALSE
531	0.157334	0.59702	0.399396	0.267045	0.132351	TRUE	Inf	1 vs 2	0.305515	2 vs 5	0.0100604	-0.295455	Ptprj:chr2:90429842-90430065:-1, Ptprj:chr2:90432882-90433268:-1, Ptprj:chr2:90433494-90434093:-1, Ptprj:chr2:90434704-90435637:-1, Ptprj:chr2:90435033-90435433:-1	Ptprj	NA	NA	FALSE	FALSE	0.59702	NA	FALSE
532	3.09966e-10	3.42007e-05	0.580616	0.428315	0.152301	FALSE	1.00775	2 vs 3	0.304602	1 vs 3	0.161233	-0.143369	Timp2:chr11:118301061-118301447:-1, Timp2:chr11:118301822-118302241:-1, Timp2:chr11:118303594-118303971:-1	Timp2	8.04445e-09	0.000433347	TRUE	TRUE	3.42007e-05	0.000588253	TRUE
533	0.0273935	NA	0.739496	0.587302	0.152194	TRUE	0.690528	1 vs 2	0.304388	1 vs 2	0.478992	0.174603	Plxnc1:chr10:94790866-94791241:-1, Plxnc1:chr10:94792169-94792637:-1	Plxnc1	NA	NA	FALSE	FALSE	0.0273935	NA	FALSE
534	0.0117789	0.00783039	0.824219	0.722458	0.101761	TRUE	1.11542	1 vs 4	0.303628	1 vs 4	0.617188	0.313559	Phldb2:chr16:45746210-45746652:-1, Phldb2:chr16:45746069-45747057:-1, Phldb2:chr16:45746861-45747837:-1, Phldb2:chr16:45747192-45747553:-1, Phldb2:chr16:45747586-45747980:-1	Phldb2	NA	NA	FALSE	FALSE	0.0117789	NA	FALSE
535	2.99463e-25	5.589e-13	0.526893	0.426919	0.0999743	FALSE	1.39243	3 vs 2	0.303504	6 vs 2	-0.0518682	-0.355372	Bri3bp:chr5:125454360-125454851:1, Bri3bp:chr5:125454662-125455118:1, Bri3bp:chr5:125456209-125456712:1, Bri3bp:chr5:125456623-125457691:1, Bri3bp:chr5:125459567-125460038:1, Bri3bp:chr5:125459899-125460444:1	Bri3bp	3.12725e-23	2.75768e-11	TRUE	TRUE	5.589e-13	3.95377e-11	TRUE
536	0.760802	0.561263	0.290431	0.190476	0.0999551	TRUE	#NAME?	1 vs 2	0.303459	2 vs 8	-0.363208	-0.666667	Adamts5:chr16:85856214-85856480:-1, Adamts5:chr16:85857883-85858882:-1, Adamts5:chr16:85859386-85859645:-1, Adamts5:chr16:85859427-85859861:-1, Adamts5:chr16:85859483-85860130:-1, Adamts5:chr16:85861483-85862503:-1, Adamts5:chr16:85862190-85862487:-1, Adamts5:chr16:85862012-85862376:-1	Adamts5	NA	NA	FALSE	FALSE	0.760802	NA	FALSE
537	0.0944639	NA	0.563218	0.4	0.163218	TRUE	Inf	1 vs 2	0.303448	1 vs 4	0.103448	-0.2	Ncf1:chr5:134220212-134220368:-1, Ncf1:chr5:134220260-134220616:-1, Ncf1:chr5:134220596-134220893:-1, Ncf1:chr5:134221325-134221702:-1	Ncf1	NA	NA	FALSE	FALSE	0.0944639	NA	FALSE
538	2.14754e-06	0.000103518	0.274483	0.170588	0.103895	FALSE	1.07082	1 vs 3	0.302799	2 vs 3	-0.108966	-0.411765	Rab3d:chr9:21907212-21907581:-1, Rab3d:chr9:21907454-21907927:-1, Rab3d:chr9:21909002-21909433:-1	Rab3d	2.63103e-05	0.00113653	TRUE	TRUE	0.000103518	0.00151343	TRUE
539	0.506679	0.377887	0.649306	0.642857	0.00644841	TRUE	#NAME?	1 vs 2	0.302579	1 vs 3	0.159722	-0.142857	Grin3a:chr4:49661633-49662063:-1, Grin3a:chr4:49661967-49662245:-1, Grin3a:chr4:49662759-49663125:-1, Grin3a:chr4:49664788-49665114:-1, Grin3a:chr4:49664979-49665197:-1	Grin3a	NA	NA	FALSE	FALSE	0.506679	NA	FALSE
540	0.000183624	0.0165898	0.723776	0.596774	0.127002	TRUE	0.936502	1 vs 2	0.302211	1 vs 2	0.511888	0.209677	Vars2:chr17:35655634-35656029:-1, Vars2:chr17:35656340-35656575:-1, Vars2:chr17:35656475-35656700:-1	Vars2	NA	NA	FALSE	FALSE	0.0165898	NA	FALSE
541	0.00140521	0.0263982	0.543548	0.536325	0.0072236	TRUE	1.04287	6 vs 4	0.302109	6 vs 4	-0.120968	-0.423077	Traf6:chr2:101697221-101698215:1, Traf6:chr2:101698155-101698607:1, Traf6:chr2:101698927-101699403:1, Traf6:chr2:101700529-101701002:1, Traf6:chr2:101701117-101701487:1, Traf6:chr2:101701254-101701674:1, Traf6:chr2:101702053-101702640:1	Traf6	NA	NA	FALSE	FALSE	0.0263982	NA	FALSE
542	0.226408	0.334563	0.669355	0.518519	0.150836	TRUE	0.763321	3 vs 1	0.301673	3 vs 1	0.33871	0.037037	Syt6:chr3:103627148-103627632:1, Syt6:chr3:103632386-103632753:1, Syt6:chr3:103634852-103635078:1	Syt6	NA	NA	FALSE	FALSE	0.334563	NA	FALSE
543	0.0212407	0.149401	0.61126	0.460526	0.150734	TRUE	0.610836	2 vs 1	0.301467	2 vs 1	0.22252	-0.0789474	P3h1:chr4:119247930-119248394:1, P3h1:chr4:119248547-119248977:1	P3h1	NA	NA	FALSE	FALSE	0.149401	NA	FALSE
544	0.0996747	0.0622503	0.216495	0.0657895	0.150705	TRUE	1.50257	1 vs 3	0.301411	1 vs 3	-0.56701	-0.868421	Relb:chr7:19604893-19605031:-1, Relb:chr7:19606102-19606790:-1, Relb:chr7:19606209-19606608:-1	Relb	NA	NA	FALSE	FALSE	0.0996747	NA	FALSE
545	0.376476	NA	0.75	0.678571	0.0714286	TRUE	#NAME?	1 vs 2	0.301299	2 vs 4	-0.127273	-0.428571	Pld6:chr11:59782708-59782974:-1, Pld6:chr11:59783870-59784200:-1, Pld6:chr11:59783670-59784402:-1, Pld6:chr11:59784081-59784436:-1, Pld6:chr11:59784408-59784494:-1	Pld6	NA	NA	FALSE	FALSE	0.376476	NA	FALSE
546	0.560519	NA	0.70045	0.55	0.15045	TRUE	0.728239	1 vs 3	0.300901	1 vs 3	0.400901	0.1	Ifi203:chr1:173920369-173920822:-1, Ifi203:chr1:173921829-173922277:-1, Ifi203:chr1:173922245-173922729:-1	Ifi203	NA	NA	FALSE	FALSE	0.560519	NA	FALSE
547	6.7419e-19	6.72559e-11	0.232509	0.0820793	0.150429	FALSE	1.22022	1 vs 2	0.300858	1 vs 2	-0.534983	-0.835841	Rnh1:chr7:141157685-141158070:-1, Rnh1:chr7:141160263-141160780:-1	Rnh1	4.62031e-17	2.7654e-09	TRUE	TRUE	6.72559e-11	3.78185e-09	TRUE
548	0.0930103	0.0908459	0.323288	0.209195	0.114093	TRUE	Inf	2 vs 1	0.300603	3 vs 1	-0.251121	-0.551724	Cdh12:chr15:21586808-21587225:1, Cdh12:chr15:21587322-21587825:1, Cdh12:chr15:21587589-21588014:1, Cdh12:chr15:21587939-21588518:1, Cdh12:chr15:21589115-21589351:1, Cdh12:chr15:21589173-21589539:1, Cdh12:chr15:21588924-21590112:1, Cdh12:chr15:21589428-21590172:1, Cdh12:chr15:21589634-21589934:1, Cdh12:chr15:21590127-21590272:1, Cdh12:chr15:21591184-21592078:1, Cdh12:chr15:21591568-21591822:1, Cdh…	Cdh12	NA	NA	FALSE	FALSE	0.0930103	NA	FALSE
549	2.4334e-07	0.000336593	0.5734	0.447368	0.126031	FALSE	1.9338	1 vs 3	0.300482	2 vs 4	0.589956	0.289474	Septin6:chrX:36911272-36911622:-1, Septin6:chrX:36912211-36912656:-1, Septin6:chrX:36913386-36913853:-1, Septin6:chrX:36915793-36916240:-1	Septin6	3.79819e-06	0.00317944	TRUE	TRUE	0.000336593	0.00410083	TRUE
550	0.783139	NA	0.15	0	0.15	TRUE	Inf	2 vs 1	0.3	2 vs 1	-0.7	-1	AI661453:chr17:47469702-47470180:1, AI661453:chr17:47470391-47470540:1, AI661453:chr17:47470542-47471180:1	AI661453	NA	NA	FALSE	FALSE	0.783139	NA	FALSE
551	0.972591	NA	0.75	0.6	0.15	TRUE	0.693147	1 vs 2	0.3	1 vs 2	0.5	0.2	Pdzph1:chr17:58878808-58879166:-1, Pdzph1:chr17:58878932-58879193:-1	Pdzph1	NA	NA	FALSE	FALSE	0.972591	NA	FALSE
552	0.654721	NA	0.775	0.625	0.15	TRUE	0.725937	2 vs 1	0.3	2 vs 1	0.55	0.25	Shpk:chr11:73223164-73223487:1, Shpk:chr11:73224109-73224285:1	Shpk	NA	NA	FALSE	FALSE	0.654721	NA	FALSE
553	0.0256327	0.152322	0.57132	0.496732	0.0745884	TRUE	1.0587	3 vs 1	0.297367	3 vs 2	0.513053	0.215686	Mical2:chr7:112351592-112352043:1, Mical2:chr7:112353008-112353394:1, Mical2:chr7:112354646-112355203:1, Mical2:chr7:112412718-112413091:1	Mical2	NA	NA	FALSE	FALSE	0.152322	NA	FALSE
554	0.000982904	0.107541	0.514879	0.468687	0.0461916	TRUE	#NAME?	1 vs 3	0.296697	1 vs 5	0.252252	-0.0444444	Ankrd42:chr7:92581723-92582094:-1, Ankrd42:chr7:92581904-92582173:-1, Ankrd42:chr7:92581945-92582415:-1, Ankrd42:chr7:92582217-92582468:-1, Ankrd42:chr7:92582338-92582732:-1, Ankrd42:chr7:92582619-92582747:-1, Ankrd42:chr7:92582817-92583032:-1, Ankrd42:chr7:92582613-92583294:-1, Ankrd42:chr7:92583195-92583441:-1, Ankrd42:chr7:92584184-92584577:-1, Ankrd42:chr7:92609252-92609373:-1, Ankrd42:chr7:9…	Ankrd42	NA	NA	FALSE	FALSE	0.107541	NA	FALSE
555	0.000530852	0.0140635	0.268148	0.122222	0.145926	TRUE	#NAME?	1 vs 3	0.296667	1 vs 6	-0.379259	-0.675926	Surf6:chr2:26887265-26887770:-1, Surf6:chr2:26887816-26888185:-1, Surf6:chr2:26888228-26888571:-1, Surf6:chr2:26888550-26889088:-1, Surf6:chr2:26889523-26889859:-1, Surf6:chr2:26890750-26891167:-1	Surf6	NA	NA	FALSE	FALSE	0.0140635	NA	FALSE
556	0.372486	0.344383	0.564597	0.461538	0.103059	TRUE	1.63142	1 vs 2	0.296593	1 vs 4	0.181208	-0.115385	Slc26a2:chr18:61192900-61193285:-1, Slc26a2:chr18:61193900-61194143:-1, Slc26a2:chr18:61195882-61196110:-1, Slc26a2:chr18:61196396-61196951:-1, Slc26a2:chr18:61196732-61197237:-1, Slc26a2:chr18:61197339-61197507:-1, Slc26a2:chr18:61197343-61197660:-1, Slc26a2:chr18:61197080-61198045:-1, Slc26a2:chr18:61198068-61198529:-1	Slc26a2	NA	NA	FALSE	FALSE	0.372486	NA	FALSE
557	0.000129969	NA	0.624514	0.486111	0.138403	TRUE	1.16918	3 vs 1	0.296314	2 vs 1	0.365759	0.0694444	Entpd7:chr19:43730529-43730944:1, Entpd7:chr19:43732203-43732675:1, Entpd7:chr19:43734779-43735213:1	Entpd7	NA	NA	FALSE	FALSE	0.000129969	NA	FALSE
558	0.538503	NA	0.378601	0.336364	0.0422372	TRUE	#NAME?	2 vs 1	0.296296	3 vs 2	0.296296	0	Mcmdc2:chr1:9920539-9921466:1, Mcmdc2:chr1:9920821-9921234:1, Mcmdc2:chr1:9940468-9940961:1, Mcmdc2:chr1:9941771-9941989:1, Mcmdc2:chr1:9941643-9941845:1, Mcmdc2:chr1:9942044-9942226:1	Mcmdc2	NA	NA	FALSE	FALSE	0.538503	NA	FALSE
559	4.47225e-09	3.74812e-05	0.764597	0.662821	0.101776	FALSE	1.97802	5 vs 2	0.295829	5 vs 4	-0.273401	-0.569231	Septin8:chr11:53541262-53542012:1, Septin8:chr11:53541563-53541869:1, Septin8:chr11:53541767-53542218:1, Septin8:chr11:53543682-53544139:1, Septin8:chr11:53549176-53549594:1	Septin8	9.47599e-08	0.000470647	TRUE	TRUE	3.74812e-05	0.000639659	TRUE
560	2.68056e-15	2.52599e-09	0.203779	0.0559006	0.147879	FALSE	1.70001	3 vs 1	0.295757	3 vs 1	-0.592441	-0.888199	Rdx:chr9:52088329-52088752:1, Rdx:chr9:52100585-52101018:1, Rdx:chr9:52103002-52103416:1	Rdx	1.25074e-13	7.96541e-08	TRUE	TRUE	2.52599e-09	1.11909e-07	TRUE
561	0.000608717	0.0199237	0.419954	0.337662	0.0822913	TRUE	0.932627	3 vs 1	0.295718	2 vs 1	0.568445	0.272727	Taco1:chr11:106073159-106073622:1, Taco1:chr11:106074386-106074816:1, Taco1:chr11:106074808-106075237:1	Taco1	NA	NA	FALSE	FALSE	0.0199237	NA	FALSE
562	0.00311899	0.0780059	0.779947	0.761905	0.0180425	TRUE	2.11021	5 vs 6	0.295703	1 vs 2	0.224274	-0.0714286	Lats2:chr14:57689652-57690077:-1, Lats2:chr14:57690196-57690625:-1, Lats2:chr14:57691039-57691572:-1, Lats2:chr14:57693433-57693673:-1, Lats2:chr14:57693313-57693963:-1, Lats2:chr14:57722177-57722545:-1	Lats2	NA	NA	FALSE	FALSE	0.0780059	NA	FALSE
563	0.0806014	0.169568	0.664439	0.59375	0.0706885	TRUE	Inf	5 vs 1	0.295622	5 vs 3	-0.0481283	-0.34375	Nmrk1:chr19:18651266-18651666:1, Nmrk1:chr19:18651526-18651928:1, Nmrk1:chr19:18651796-18652097:1, Nmrk1:chr19:18651940-18652165:1, Nmrk1:chr19:18652105-18652455:1	Nmrk1	NA	NA	FALSE	FALSE	0.169568	NA	FALSE
564	0.0542875	0.367378	0.411538	0.392241	0.0192971	TRUE	Inf	4 vs 1	0.295491	2 vs 1	0.123077	-0.172414	Gins3:chr8:95637795-95638254:1, Gins3:chr8:95643786-95644169:1, Gins3:chr8:95644151-95644456:1, Gins3:chr8:95644518-95644759:1, Gins3:chr8:95644605-95645060:1	Gins3	NA	NA	FALSE	FALSE	0.367378	NA	FALSE
565	0.457369	NA	0.532258	0.384615	0.147643	TRUE	0.599215	2 vs 1	0.295285	2 vs 1	0.0645161	-0.230769	AI854703:chr6:48631799-48632256:1, AI854703:chr6:48633307-48633693:1	AI854703	NA	NA	FALSE	FALSE	0.457369	NA	FALSE
566	0.135276	0.432712	0.546723	0.496094	0.0506296	TRUE	#NAME?	1 vs 7	0.294144	3 vs 5	-0.0339806	-0.328125	Steap2:chr5:5664817-5665247:-1, Steap2:chr5:5664976-5665520:-1, Steap2:chr5:5665207-5665330:-1, Steap2:chr5:5665471-5666172:-1, Steap2:chr5:5667203-5667586:-1, Steap2:chr5:5668524-5668920:-1, Steap2:chr5:5668820-5669008:-1, Steap2:chr5:5669969-5670505:-1, Steap2:chr5:5671696-5672127:-1	Steap2	NA	NA	FALSE	FALSE	0.432712	NA	FALSE
567	0.606188	NA	0.524823	0.363636	0.161186	TRUE	1.4816	4 vs 1	0.294004	4 vs 1	0.0212766	-0.272727	Nhsl2:chrX:102083515-102083883:1, Nhsl2:chrX:102087069-102087721:1, Nhsl2:chrX:102089395-102089781:1, Nhsl2:chrX:102091648-102092055:1	Nhsl2	NA	NA	FALSE	FALSE	0.606188	NA	FALSE
568	6.12122e-12	5.77496e-07	0.615912	0.468912	0.147	FALSE	0.849035	2 vs 1	0.294	3 vs 1	0.231823	-0.0621762	Fip1l1:chr5:74595745-74596179:1, Fip1l1:chr5:74596240-74596771:1, Fip1l1:chr5:74598343-74598809:1	Fip1l1	2.08122e-10	1.21101e-05	TRUE	TRUE	5.77496e-07	1.72306e-05	TRUE
569	0.000466854	0.00901959	0.375625	0.350877	0.0247476	FALSE	0.84251	2 vs 1	0.292519	2 vs 1	0.158016	-0.134503	Carnmt1:chr19:18704345-18704821:1, Carnmt1:chr19:18705758-18706212:1, Carnmt1:chr19:18706267-18706728:1, Carnmt1:chr19:18706798-18707211:1	Carnmt1	0.00280496	0.045141	TRUE	TRUE	0.00901959	0.0567574	FALSE
570	0.0426303	0.0299808	0.325581	0.163265	0.162316	TRUE	Inf	1 vs 2	0.292273	1 vs 6	-0.340381	-0.632653	Lyrm7:chr11:54838422-54838664:-1, Lyrm7:chr11:54838539-54839047:-1, Lyrm7:chr11:54839555-54839832:-1, Lyrm7:chr11:54839758-54840219:-1, Lyrm7:chr11:54840307-54840509:-1, Lyrm7:chr11:54840768-54841210:-1	Lyrm7	NA	NA	FALSE	FALSE	0.0426303	NA	FALSE
571	0.603385	0.747489	0.401316	0.261905	0.139411	TRUE	1.62471	5 vs 1	0.29198	5 vs 1	-0.184211	-0.47619	Taf4b:chr18:14898395-14898915:1, Taf4b:chr18:14899176-14899484:1, Taf4b:chr18:14899277-14899648:1, Taf4b:chr18:14901768-14901967:1, Taf4b:chr18:14901771-14902103:1	Taf4b	NA	NA	FALSE	FALSE	0.747489	NA	FALSE
572	0.816282	NA	0.3125	0.166667	0.145833	TRUE	0.820981	1 vs 2	0.291667	1 vs 2	-0.375	-0.666667	Dkkl1:chr7:45207545-45207786:-1, Dkkl1:chr7:45207609-45207870:-1	Dkkl1	NA	NA	FALSE	FALSE	0.816282	NA	FALSE
573	0.883467	NA	0.3125	0.166667	0.145833	TRUE	0.820981	1 vs 2	0.291667	1 vs 2	-0.375	-0.666667	Myzap:chr9:71504347-71504624:-1, Myzap:chr9:71504371-71504773:-1	Myzap	NA	NA	FALSE	FALSE	0.883467	NA	FALSE
574	0.821216	NA	0.145833	0	0.145833	TRUE	Inf	2 vs 1	0.291667	3 vs 1	-0.708333	-1	H2ac10:chr13:23534079-23534320:1, H2ac10:chr13:23534257-23534530:1, H2ac10:chr13:23534646-23534863:1	H2ac10	NA	NA	FALSE	FALSE	0.821216	NA	FALSE
575	1.03748e-09	2.23396e-05	0.433932	0.344392	0.0895401	FALSE	0.83328	2 vs 4	0.290824	2 vs 4	0.191298	-0.0995261	Mccc1:chr3:35957037-35957579:-1, Mccc1:chr3:35958162-35958536:-1, Mccc1:chr3:35959283-35959729:-1, Mccc1:chr3:35959834-35960201:-1	Mccc1	2.45966e-08	0.000300295	TRUE	TRUE	2.23396e-05	0.000415175	TRUE
576	0.0776255	NA	0.570346	0.510638	0.059708	TRUE	2.02537	4 vs 3	0.290135	4 vs 3	-0.454545	-0.744681	Nusap1:chr2:119648825-119649102:1, Nusap1:chr2:119648973-119649957:1, Nusap1:chr2:119649378-119649784:1, Nusap1:chr2:119649751-119650432:1, Nusap1:chr2:119651149-119651554:1	Nusap1	NA	NA	FALSE	FALSE	0.0776255	NA	FALSE
577	1.07941e-10	0.000110059	0.70284	0.558059	0.144781	FALSE	0.627569	2 vs 1	0.289562	2 vs 1	0.40568	0.116118	Rab8a:chr8:72180380-72180895:1, Rab8a:chr8:72180851-72181323:1	Rab8a	2.94056e-09	0.00120205	TRUE	TRUE	0.000110059	0.00159313	TRUE
578	0.676485	NA	0.315789	0.166667	0.149123	TRUE	Inf	3 vs 1	0.289474	4 vs 2	-0.210526	-0.5	Apoa2:chr1:171226095-171226222:1, Apoa2:chr1:171226021-171226770:1, Apoa2:chr1:171228084-171228330:1, Apoa2:chr1:171229115-171229322:1	Apoa2	NA	NA	FALSE	FALSE	0.676485	NA	FALSE
579	0.00201291	0.148161	0.400161	0.322835	0.0773264	FALSE	0.868804	1 vs 3	0.288917	2 vs 3	0.533011	0.244094	Arid3b:chr9:57790764-57791118:-1, Arid3b:chr9:57790523-57790914:-1, Arid3b:chr9:57794705-57795118:-1	Arid3b	0.0094424	0.32065	TRUE	FALSE	0.148161	0.371808	FALSE
580	0.167773	0.520852	0.743529	0.612903	0.130626	TRUE	2.16905	4 vs 5	0.288805	1 vs 5	0.482353	0.193548	Prr11:chr11:87089203-87089491:-1, Prr11:chr11:87089429-87089785:-1, Prr11:chr11:87089636-87090201:-1, Prr11:chr11:87090883-87091272:-1, Prr11:chr11:87091075-87091453:-1, Prr11:chr11:87091041-87092006:-1	Prr11	NA	NA	FALSE	FALSE	0.520852	NA	FALSE
581	0.029486	NA	0.867816	0.824561	0.0432547	TRUE	Inf	1 vs 3	0.288566	1 vs 2	0.551724	0.263158	Rarb:chr14:16430842-16431191:-1, Rarb:chr14:16431336-16431739:-1, Rarb:chr14:16431710-16431931:-1, Rarb:chr14:16431951-16432344:-1	Rarb	NA	NA	FALSE	FALSE	0.029486	NA	FALSE
582	0.081122	NA	0.22314	0.0789474	0.144193	TRUE	1.20928	1 vs 2	0.288386	1 vs 2	-0.553719	-0.842105	Ankrd23:chr1:36529384-36529752:-1, Ankrd23:chr1:36530155-36530615:-1	Ankrd23	NA	NA	FALSE	FALSE	0.081122	NA	FALSE
583	0.081122	NA	0.22314	0.0789474	0.144193	TRUE	1.20928	1 vs 2	0.288386	1 vs 2	-0.553719	-0.842105	Gm42417:chr1:36529384-36529752:-1, Gm42417:chr1:36530155-36530615:-1	Gm42417	NA	NA	FALSE	FALSE	0.081122	NA	FALSE
584	0.000116486	0.0149476	0.721881	0.583838	0.138043	TRUE	1.92261	6 vs 2	0.28822	6 vs 4	-0.0552147	-0.343434	Pdk1:chr2:71900161-71900930:1, Pdk1:chr2:71900640-71901531:1, Pdk1:chr2:71901288-71902207:1, Pdk1:chr2:71901594-71901985:1, Pdk1:chr2:71902311-71902593:1, Pdk1:chr2:71903412-71903865:1	Pdk1	NA	NA	FALSE	FALSE	0.0149476	NA	FALSE
585	0.589261	0.7819	0.393939	0.25	0.143939	TRUE	0.667829	2 vs 1	0.287879	2 vs 1	-0.212121	-0.5	Arsg:chr11:109572835-109573401:1, Arsg:chr11:109573077-109573268:1	Arsg	NA	NA	FALSE	FALSE	0.7819	NA	FALSE
586	2.28293e-05	0.00269491	0.519271	0.405759	0.113512	TRUE	1.31811	3 vs 7	0.286993	3 vs 5	-0.215625	-0.502618	Hdac9:chr12:34047597-34047966:-1, Hdac9:chr12:34047816-34048185:-1, Hdac9:chr12:34048456-34048890:-1, Hdac9:chr12:34048777-34049046:-1, Hdac9:chr12:34371449-34371904:-1, Hdac9:chr12:34371663-34372336:-1, Hdac9:chr12:34373051-34373569:-1	Hdac9	NA	NA	FALSE	FALSE	0.00269491	NA	FALSE
587	0.00106519	0.132867	0.553524	0.552632	0.000892231	TRUE	-2.48491	2 vs 6	0.286947	1 vs 4	0.208	-0.0789474	Dclre1b:chr3:103800596-103801015:-1, Dclre1b:chr3:103801431-103801820:-1, Dclre1b:chr3:103802589-103803095:-1, Dclre1b:chr3:103802663-103803198:-1, Dclre1b:chr3:103805683-103806535:-1, Dclre1b:chr3:103805950-103806413:-1, Dclre1b:chr3:103806818-103807217:-1, Dclre1b:chr3:103806727-103807590:-1	Dclre1b	NA	NA	FALSE	FALSE	0.132867	NA	FALSE
588	2.54142e-06	0.000102461	0.595062	0.451613	0.143449	FALSE	0.991821	3 vs 2	0.286898	3 vs 1	0.190123	-0.0967742	Fam71e1:chr7:44496752-44497209:1, Fam71e1:chr7:44496834-44497287:1, Fam71e1:chr7:44500714-44501140:1	Fam71e1	3.02078e-05	0.00112788	TRUE	TRUE	0.000102461	0.00150299	TRUE
589	0.000204133	0.0496647	0.775342	0.638298	0.137045	FALSE	Inf	1 vs 2	0.286518	1 vs 6	0.570205	0.283688	8030462N17Rik:chr18:77631467-77631950:-1, 8030462N17Rik:chr18:77633085-77633336:-1, 8030462N17Rik:chr18:77633234-77633705:-1, 8030462N17Rik:chr18:77634111-77634609:-1, 8030462N17Rik:chr18:77634536-77634972:-1, 8030462N17Rik:chr18:77634509-77635442:-1	8030462N17Rik	0.00139652	0.153045	TRUE	FALSE	0.0496647	0.183667	FALSE
590	2.98379e-12	2.95036e-06	0.525442	0.382507	0.142935	FALSE	0.580778	2 vs 1	0.28587	2 vs 1	0.0508834	-0.234987	Rtf2:chr2:172468505-172468840:1, Rtf2:chr2:172469477-172469918:1	Rtf2	1.05689e-10	5.19909e-05	TRUE	TRUE	2.95036e-06	7.26983e-05	TRUE
591	0.00384813	0.0938014	0.52974	0.386861	0.142878	TRUE	0.579625	2 vs 1	0.285757	2 vs 1	0.0594796	-0.226277	Fmn2:chr1:174821693-174822036:1, Fmn2:chr1:174822291-174822741:1	Fmn2	NA	NA	FALSE	FALSE	0.0938014	NA	FALSE
592	1	NA	0.142857	0	0.142857	TRUE	Inf	2 vs 1	0.285714	2 vs 1	-0.714286	-1	Lrrc17:chr5:21575201-21575488:1, Lrrc17:chr5:21575552-21575809:1	Lrrc17	NA	NA	FALSE	FALSE	1	NA	FALSE
593	0.441308	NA	0.942857	0.8	0.142857	TRUE	1.41707	1 vs 2	0.285714	1 vs 2	0.885714	0.6	Prokr1:chr6:87578867-87579503:-1, Prokr1:chr6:87580987-87581368:-1	Prokr1	NA	NA	FALSE	FALSE	0.441308	NA	FALSE
594	1	NA	1	0.857143	0.142857	TRUE	Inf	2 vs 1	0.285714	2 vs 1	1	0.714286	Rab38:chr7:88491228-88491476:1, Rab38:chr7:88491118-88491350:1	Rab38	NA	NA	FALSE	FALSE	1	NA	FALSE
595	1	NA	0.142857	0	0.142857	TRUE	Inf	1 vs 2	0.285714	1 vs 2	-0.714286	-1	Klrg1:chr6:122270102-122270274:-1, Klrg1:chr6:122270629-122270984:-1	Klrg1	NA	NA	FALSE	FALSE	1	NA	FALSE
596	0.00962643	0.268695	0.913462	0.770833	0.142628	TRUE	1.14363	2 vs 1	0.285256	2 vs 1	0.826923	0.541667	Gpd1:chr15:99723422-99723791:1, Gpd1:chr15:99724598-99725045:1	Gpd1	NA	NA	FALSE	FALSE	0.268695	NA	FALSE
597	0.756713	NA	0.516517	0.461538	0.0549781	TRUE	#NAME?	1 vs 3	0.28517	5 vs 6	-0.0225225	-0.307692	Lrrc3:chr10:77897576-77897869:-1, Lrrc3:chr10:77897681-77897974:-1, Lrrc3:chr10:77897818-77898095:-1, Lrrc3:chr10:77898102-77898207:-1, Lrrc3:chr10:77898933-77899328:-1, Lrrc3:chr10:77899793-77900166:-1, Lrrc3:chr10:77900749-77901066:-1	Lrrc3	NA	NA	FALSE	FALSE	0.756713	NA	FALSE
598	0.307926	NA	0.0917431	0	0.0917431	TRUE	Inf	2 vs 1	0.284404	2 vs 1	-0.715596	-1	Rasl12:chr9:65412258-65412751:1, Rasl12:chr9:65414445-65414853:1, Rasl12:chr9:65414593-65415063:1	Rasl12	NA	NA	FALSE	FALSE	0.307926	NA	FALSE
599	8.94449e-05	0.00286955	0.434518	0.400985	0.0335325	TRUE	1.25536	2 vs 4	0.28412	2 vs 4	-0.178934	-0.463054	Timmdc1:chr16:38496051-38496363:-1, Timmdc1:chr16:38496163-38496721:-1, Timmdc1:chr16:38497839-38498258:-1, Timmdc1:chr16:38498321-38498716:-1, Timmdc1:chr16:38498490-38498761:-1, Timmdc1:chr16:38498586-38499110:-1	Timmdc1	NA	NA	FALSE	FALSE	0.00286955	NA	FALSE
600	1.27781e-08	NA	0.869686	0.691667	0.17802	TRUE	#NAME?	1 vs 2	0.283754	1 vs 5	0.721254	0.4375	Arhgap11a:chr2:113831470-113831871:-1, Arhgap11a:chr2:113831731-113831912:-1, Arhgap11a:chr2:113831585-113832408:-1, Arhgap11a:chr2:113832944-113833257:-1, Arhgap11a:chr2:113833115-113833396:-1, Arhgap11a:chr2:113833017-113833761:-1	Arhgap11a	NA	NA	FALSE	FALSE	1.27781e-08	NA	FALSE
601	1.10725e-06	0.000654259	0.454354	0.395604	0.0587495	TRUE	0.967346	3 vs 4	0.283677	3 vs 4	0.157303	-0.126374	Utp25:chr1:193104402-193104877:-1, Utp25:chr1:193106745-193107131:-1, Utp25:chr1:193106985-193107306:-1, Utp25:chr1:193107266-193107684:-1	Utp25	NA	NA	FALSE	FALSE	0.000654259	NA	FALSE
602	0.680163	NA	0.266667	0.125	0.141667	TRUE	0.934309	2 vs 1	0.283333	2 vs 1	-0.466667	-0.75	Vipr2:chr12:116145990-116146114:1, Vipr2:chr12:116145837-116146264:1	Vipr2	NA	NA	FALSE	FALSE	0.680163	NA	FALSE
603	8.91352e-07	0.000537291	0.470548	0.328982	0.141567	FALSE	0.594851	1 vs 2	0.283133	1 vs 2	-0.0589032	-0.342037	Ess2:chr16:17900680-17901178:-1, Ess2:chr16:17901746-17902156:-1	Ess2	1.21672e-05	0.00469458	TRUE	TRUE	0.000537291	0.00604246	TRUE
604	8.8484e-11	4.5999e-06	0.380716	0.241463	0.139252	FALSE	1.02641	2 vs 1	0.28306	4 vs 1	-0.255964	-0.539024	Kti12:chr4:108848975-108849433:1, Kti12:chr4:108849433-108849940:1, Kti12:chr4:108850205-108851071:1, Kti12:chr4:108851585-108852065:1	Kti12	2.42557e-09	7.68605e-05	TRUE	TRUE	4.5999e-06	0.000107889	TRUE
605	0.0021475	0.0274012	0.745014	0.705882	0.0391319	TRUE	#NAME?	1 vs 9	0.282931	1 vs 2	-0.290598	-0.573529	Rsbn1l:chr5:20892267-20892689:-1, Rsbn1l:chr5:20892988-20893430:-1, Rsbn1l:chr5:20895005-20895465:-1, Rsbn1l:chr5:20895328-20895506:-1, Rsbn1l:chr5:20895356-20895659:-1, Rsbn1l:chr5:20895465-20895858:-1, Rsbn1l:chr5:20895665-20895911:-1, Rsbn1l:chr5:20895645-20896198:-1, Rsbn1l:chr5:20895974-20896128:-1, Rsbn1l:chr5:20896053-20896376:-1	Rsbn1l	NA	NA	FALSE	FALSE	0.0274012	NA	FALSE
606	1.25115e-06	NA	0.51171	0.420213	0.0914968	FALSE	1.96361	3 vs 1	0.282874	2 vs 1	0.836066	0.553191	Rgp1:chr4:43582789-43583118:1, Rgp1:chr4:43587082-43587499:1, Rgp1:chr4:43589647-43590067:1	Rgp1	1.62835e-05	NA	TRUE	NA	1.25115e-06	3.56333e-05	TRUE
607	3.14261e-08	0.00107602	0.426547	0.285156	0.141391	FALSE	0.623075	1 vs 2	0.282782	1 vs 2	-0.146905	-0.429688	Gfer:chr17:24693186-24693580:-1, Gfer:chr17:24694220-24694547:-1	Gfer	5.89037e-07	0.00840375	TRUE	TRUE	0.00107602	0.0107016	TRUE
608	0.0890456	0.245732	0.348782	0.263736	0.0850454	TRUE	Inf	7 vs 1	0.282609	4 vs 2	0.0518395	-0.230769	H4c11:chr13:21735268-21735505:1, H4c11:chr13:21735427-21735846:1, H4c11:chr13:21735568-21735861:1, H4c11:chr13:21735868-21736251:1, H4c11:chr13:21736023-21736478:1, H4c11:chr13:21735811-21736876:1, H4c11:chr13:21736768-21737708:1, H4c11:chr13:21736993-21737592:1	H4c11	NA	NA	FALSE	FALSE	0.245732	NA	FALSE
609	0.0424507	0.386939	0.40051	0.276316	0.124194	TRUE	1.74204	3 vs 2	0.282492	3 vs 2	-0.112245	-0.394737	Msantd1:chr5:34923545-34923660:1, Msantd1:chr5:34923409-34923923:1, Msantd1:chr5:34926509-34926989:1	Msantd1	NA	NA	FALSE	FALSE	0.386939	NA	FALSE
610	0.00183629	0.0899831	0.76569	0.701258	0.0644325	FALSE	0.618239	3 vs 2	0.282479	3 vs 2	0.257322	-0.0251572	Gpt2:chr8:85525386-85525989:1, Gpt2:chr8:85526823-85527320:1, Gpt2:chr8:85527135-85527626:1	Gpt2	0.00879491	0.230195	TRUE	FALSE	0.0899831	0.273642	FALSE
611	0.021401	0.0270591	0.682243	0.541176	0.141067	TRUE	0.599019	2 vs 1	0.282133	2 vs 1	0.364486	0.0823529	Psrc1:chr3:108387493-108387998:1, Psrc1:chr3:108387780-108388181:1	Psrc1	NA	NA	FALSE	FALSE	0.0270591	NA	FALSE
612	0.0284894	NA	0.655584	0.535714	0.11987	TRUE	Inf	2 vs 1	0.281969	3 vs 1	0.531969	0.25	Shank3:chr15:89558025-89559061:1, Shank3:chr15:89559045-89559814:1, Shank3:chr15:89559381-89559762:1, Shank3:chr15:89559800-89560257:1	Shank3	NA	NA	FALSE	FALSE	0.0284894	NA	FALSE
613	0.0218485	0.103345	0.425355	0.392857	0.0324983	TRUE	-1.66049	1 vs 3	0.281765	3 vs 5	-0.170616	-0.452381	Cep162:chr9:87189572-87189904:-1, Cep162:chr9:87190102-87190482:-1, Cep162:chr9:87190194-87190589:-1, Cep162:chr9:87192385-87192716:-1, Cep162:chr9:87192493-87192958:-1	Cep162	NA	NA	FALSE	FALSE	0.103345	NA	FALSE
614	0.695654	NA	0.09375	0	0.09375	TRUE	Inf	1 vs 3	0.28125	2 vs 3	-0.71875	-1	Aif1:chr17:35170619-35170776:-1, Aif1:chr17:35170495-35171339:-1, Aif1:chr17:35171016-35171303:-1	Aif1	NA	NA	FALSE	FALSE	0.695654	NA	FALSE
615	0.00298475	0.0848907	0.736911	0.623077	0.113834	TRUE	0.733673	3 vs 2	0.280387	3 vs 2	0.418848	0.138462	Zfp968:chr2:175381355-175381604:1, Zfp968:chr2:175381346-175381841:1, Zfp968:chr2:175387847-175388228:1	Zfp968	NA	NA	FALSE	FALSE	0.0848907	NA	FALSE
616	0.0747369	NA	0.756881	0.617021	0.139859	TRUE	0.658729	1 vs 2	0.279719	1 vs 2	0.513761	0.234043	Mtfp1:chr11:4091473-4091901:-1, Mtfp1:chr11:4091940-4092367:-1	Mtfp1	NA	NA	FALSE	FALSE	0.0747369	NA	FALSE
617	0.0783404	NA	0.497531	0.418182	0.079349	TRUE	Inf	2 vs 1	0.278339	2 vs 1	-0.0246914	-0.30303	Ccdc14:chr16:34723602-34724154:1, Ccdc14:chr16:34724096-34724577:1, Ccdc14:chr16:34724289-34724513:1, Ccdc14:chr16:34724767-34725208:1, Ccdc14:chr16:34724478-34725568:1, Ccdc14:chr16:34726065-34726339:1	Ccdc14	NA	NA	FALSE	FALSE	0.0783404	NA	FALSE
618	0.304935	0.518649	0.560902	0.55	0.0109023	TRUE	#NAME?	1 vs 2	0.278195	1 vs 4	0.278195	0	Slc10a1:chr12:80952172-80952693:-1, Slc10a1:chr12:80952580-80952809:-1, Slc10a1:chr12:80952535-80953092:-1, Slc10a1:chr12:80952966-80953457:-1, Slc10a1:chr12:80953125-80953572:-1, Slc10a1:chr12:80953381-80953572:-1, Slc10a1:chr12:80953541-80953778:-1, Slc10a1:chr12:80955444-80955684:-1, Slc10a1:chr12:80955530-80955825:-1, Slc10a1:chr12:80955640-80955988:-1, Slc10a1:chr12:80955906-80956237:-1	Slc10a1	NA	NA	FALSE	FALSE	0.518649	NA	FALSE
619	3.18534e-49	9.31568e-26	0.489262	0.434835	0.0544269	FALSE	0.714924	4 vs 2	0.278052	3 vs 2	0.145421	-0.132631	Zfp207:chr11:80393523-80393986:1, Zfp207:chr11:80395149-80396330:1, Zfp207:chr11:80405585-80405766:1, Zfp207:chr11:80408155-80408559:1	Zfp207	8.73182e-47	1.50269e-23	TRUE	TRUE	9.31568e-26	2.26992e-23	TRUE
620	0.000449995	0.00245074	0.664747	0.5223	0.142447	TRUE	0.650481	1 vs 4	0.277317	1 vs 4	0.330134	0.0528169	Slc15a2:chr16:36750164-36750585:-1, Slc15a2:chr16:36750557-36751016:-1, Slc15a2:chr16:36750654-36751523:-1, Slc15a2:chr16:36771875-36772216:-1	Slc15a2	NA	NA	FALSE	FALSE	0.00245074	NA	FALSE
621	7.27702e-05	0.0482935	0.884494	0.746032	0.138462	FALSE	0.958131	1 vs 2	0.276924	1 vs 2	0.768987	0.492063	Acap2:chr16:31092407-31092801:-1, Acap2:chr16:31095321-31095883:-1	Acap2	0.000580309	0.150032	TRUE	FALSE	0.0482935	0.180623	FALSE
622	2.92461e-09	3.28946e-05	0.457847	0.336996	0.12085	FALSE	1.67281	4 vs 5	0.276306	3 vs 5	-0.181569	-0.457875	Vps13d:chr4:144971925-144972292:-1, Vps13d:chr4:144972587-144972988:-1, Vps13d:chr4:144972636-144973171:-1, Vps13d:chr4:144974240-144974854:-1, Vps13d:chr4:144974785-144975162:-1, Vps13d:chr4:144974957-144975366:-1	Vps13d	6.48575e-08	0.00042061	TRUE	TRUE	3.28946e-05	0.000568015	TRUE
623	0.763449	NA	0.285714	0.2	0.0857143	TRUE	Inf	2 vs 1	0.27619	2 vs 1	-0.52381	-0.8	Adgrg2:chrX:160496379-160496830:1, Adgrg2:chrX:160496591-160496910:1, Adgrg2:chrX:160496923-160497058:1, Adgrg2:chrX:160497601-160497806:1	Adgrg2	NA	NA	FALSE	FALSE	0.763449	NA	FALSE
624	9.83614e-07	3.73405e-05	0.242892	0.115909	0.126983	FALSE	1.47658	4 vs 1	0.276138	3 vs 1	-0.464771	-0.740909	Maoa:chrX:16685232-16685768:1, Maoa:chrX:16685840-16686286:1, Maoa:chrX:16686927-16687422:1, Maoa:chrX:16687239-16687795:1, Maoa:chrX:16687396-16687818:1	Maoa	1.31528e-05	0.000470288	TRUE	TRUE	3.73405e-05	0.000639659	TRUE
625	0.043768	0.406061	0.666667	0.526042	0.140625	TRUE	2.30259	3 vs 4	0.276042	1 vs 4	0.166667	-0.109375	Eif2ak2:chr17:78852534-78852972:-1, Eif2ak2:chr17:78853108-78853548:-1, Eif2ak2:chr17:78854469-78854834:-1, Eif2ak2:chr17:78854660-78855005:-1	Eif2ak2	NA	NA	FALSE	FALSE	0.406061	NA	FALSE
626	0.00660352	0.0216839	0.560937	0.423077	0.137861	TRUE	0.740093	3 vs 1	0.275721	3 vs 1	0.121875	-0.153846	Wdr36:chr18:32865592-32866204:1, Wdr36:chr18:32865982-32866436:1, Wdr36:chr18:32866213-32866343:1	Wdr36	NA	NA	FALSE	FALSE	0.0216839	NA	FALSE
627	0.454627	NA	0.171171	0.0512821	0.119889	TRUE	Inf	3 vs 1	0.275583	3 vs 1	-0.570571	-0.846154	Trmt9b:chr8:36512603-36513014:1, Trmt9b:chr8:36512963-36513260:1, Trmt9b:chr8:36514106-36515048:1, Trmt9b:chr8:36515788-36516061:1	Trmt9b	NA	NA	FALSE	FALSE	0.454627	NA	FALSE
628	0.000464052	0.00372631	0.695642	0.592262	0.10338	TRUE	2.9029	3 vs 5	0.275491	3 vs 5	-0.0816514	-0.357143	Atp8a2:chr14:59638525-59638935:-1, Atp8a2:chr14:59639610-59640071:-1, Atp8a2:chr14:59640401-59640861:-1, Atp8a2:chr14:59640972-59641588:-1, Atp8a2:chr14:59647508-59647930:-1	Atp8a2	NA	NA	FALSE	FALSE	0.00372631	NA	FALSE
629	0.574778	0.489254	0.387302	0.305882	0.0814192	TRUE	#NAME?	1 vs 3	0.275444	2 vs 6	-0.253968	-0.529412	Synm:chr7:67730128-67730584:-1, Synm:chr7:67730628-67731096:-1, Synm:chr7:67731058-67731492:-1, Synm:chr7:67731731-67732182:-1, Synm:chr7:67732625-67732905:-1, Synm:chr7:67732628-67733192:-1	Synm	NA	NA	FALSE	FALSE	0.574778	NA	FALSE
630	0.0206602	NA	0.187209	0.0762712	0.110938	TRUE	1.35321	2 vs 3	0.275365	2 vs 3	-0.572093	-0.847458	Rrp12:chr19:41859406-41859857:-1, Rrp12:chr19:41862108-41862248:-1, Rrp12:chr19:41862828-41863257:-1	Rrp12	NA	NA	FALSE	FALSE	0.0206602	NA	FALSE
631	2.65399e-10	0.000146589	0.757336	0.619675	0.13766	FALSE	0.757299	1 vs 3	0.27532	1 vs 3	0.514671	0.239351	Gosr2:chr11:103676837-103677253:-1, Gosr2:chr11:103677990-103678675:-1, Gosr2:chr11:103679099-103679487:-1	Gosr2	7.01228e-09	0.00156039	TRUE	TRUE	0.000146589	0.0020607	TRUE
632	2.11568e-46	1.22233e-21	0.826575	0.688581	0.137994	FALSE	1.73615	3 vs 2	0.27532	4 vs 2	0.552136	0.276817	Ap1s2:chrX:163928149-163928588:1, Ap1s2:chrX:163929125-163929589:1, Ap1s2:chrX:163932095-163932570:1, Ap1s2:chrX:163932965-163933379:1	Ap1s2	5.45845e-44	1.60202e-19	TRUE	TRUE	1.22233e-21	2.33093e-19	TRUE
633	0.0316034	0.0160986	0.589467	0.489583	0.0998841	TRUE	#NAME?	1 vs 2	0.275135	2 vs 3	0.0251346	-0.25	Fst:chr13:114452262-114452661:-1, Fst:chr13:114453383-114453561:-1, Fst:chr13:114453226-114453797:-1, Fst:chr13:114453715-114454038:-1	Fst	NA	NA	FALSE	FALSE	0.0316034	NA	FALSE
634	0.00502882	NA	0.911647	0.774194	0.137453	TRUE	1.10176	1 vs 2	0.274906	1 vs 2	0.823293	0.548387	Ermp1:chr19:29610313-29610505:-1, Ermp1:chr19:29611310-29611768:-1	Ermp1	NA	NA	FALSE	FALSE	0.00502882	NA	FALSE
635	0.186936	0.256146	0.650794	0.513514	0.13728	TRUE	0.568462	1 vs 2	0.27456	1 vs 2	0.301587	0.027027	Smad6:chr9:63953075-63953508:-1, Smad6:chr9:63953166-63953767:-1	Smad6	NA	NA	FALSE	FALSE	0.256146	NA	FALSE
636	0.684487	NA	0.970588	0.833333	0.137255	TRUE	1.88707	1 vs 2	0.27451	1 vs 2	0.941176	0.666667	Card10:chr15:78775146-78775521:-1, Card10:chr15:78775122-78775938:-1	Card10	NA	NA	FALSE	FALSE	0.684487	NA	FALSE
637	0.470193	NA	0.659292	0.535714	0.123578	TRUE	0.727049	1 vs 2	0.274336	1 vs 2	0.274336	0	Ano4:chr10:88949066-88949191:-1, Ano4:chr10:88948935-88949309:-1, Ano4:chr10:89067952-89068301:-1	Ano4	NA	NA	FALSE	FALSE	0.470193	NA	FALSE
638	0.396475	0.157691	0.528302	0.391304	0.136998	TRUE	0.555161	2 vs 1	0.273995	2 vs 1	0.0566038	-0.217391	Pld4:chr12:112768564-112768993:1, Pld4:chr12:112768808-112768931:1	Pld4	NA	NA	FALSE	FALSE	0.396475	NA	FALSE
639	0.93021	NA	0.136364	0	0.136364	TRUE	Inf	2 vs 1	0.272727	2 vs 1	-0.727273	-1	Pla2g3:chr11:3493794-3494137:1, Pla2g3:chr11:3493662-3494303:1	Pla2g3	NA	NA	FALSE	FALSE	0.93021	NA	FALSE
640	0.0298111	NA	0.407314	0.37619	0.0311232	TRUE	Inf	4 vs 1	0.272403	2 vs 1	-0.00140647	-0.27381	Ocel1:chr8:71372818-71373129:1, Ocel1:chr8:71373979-71374355:1, Ocel1:chr8:71376266-71376704:1, Ocel1:chr8:71377489-71378145:1, Ocel1:chr8:71377723-71378182:1, Ocel1:chr8:71378910-71379361:1	Ocel1	NA	NA	FALSE	FALSE	0.0298111	NA	FALSE
641	0.310151	NA	0.705882	0.654762	0.0511204	TRUE	Inf	2 vs 1	0.272004	6 vs 1	0.414861	0.142857	Unc5c:chr3:141828915-141829509:1, Unc5c:chr3:141830085-141830560:1, Unc5c:chr3:141830719-141831021:1, Unc5c:chr3:141830328-141831390:1, Unc5c:chr3:141832524-141832953:1, Unc5c:chr3:141834048-141834468:1, Unc5c:chr3:141834527-141834924:1	Unc5c	NA	NA	FALSE	FALSE	0.310151	NA	FALSE
642	0.0401757	0.325761	0.707843	0.668403	0.0394404	TRUE	-1.86813	4 vs 5	0.269191	1 vs 4	0.112941	-0.15625	Scfd2:chr5:74204809-74205206:-1, Scfd2:chr5:74205314-74205589:-1, Scfd2:chr5:74205320-74205852:-1, Scfd2:chr5:74206079-74206474:-1, Scfd2:chr5:74456272-74456938:-1, Scfd2:chr5:74456720-74457167:-1, Scfd2:chr5:74457049-74457286:-1	Scfd2	NA	NA	FALSE	FALSE	0.325761	NA	FALSE
643	7.25537e-05	0.0145318	0.815	0.740331	0.0746685	FALSE	-1.03555	4 vs 6	0.26913	1 vs 3	0.4625	0.19337	Ankrd28:chr14:31698814-31699105:-1, Ankrd28:chr14:31700023-31700378:-1, Ankrd28:chr14:31699833-31700602:-1, Ankrd28:chr14:31700854-31701451:-1, Ankrd28:chr14:31701482-31701965:-1, Ankrd28:chr14:31701724-31701994:-1, Ankrd28:chr14:31701794-31702387:-1	Ankrd28	0.000579636	0.0641542	TRUE	FALSE	0.0145318	0.0783968	FALSE
644	0.324513	NA	0.815657	0.694444	0.121212	TRUE	1.11663	4 vs 1	0.268939	4 vs 1	0.560606	0.291667	Adgrl4:chr3:151543183-151544021:1, Adgrl4:chr3:151543762-151544162:1, Adgrl4:chr3:151543865-151544375:1, Adgrl4:chr3:151544664-151545095:1	Adgrl4	NA	NA	FALSE	FALSE	0.324513	NA	FALSE
645	0.873845	NA	0.705882	0.571429	0.134454	TRUE	0.587787	2 vs 1	0.268908	2 vs 1	0.411765	0.142857	Wnt9a:chr11:59333148-59333536:1, Wnt9a:chr11:59333344-59333471:1	Wnt9a	NA	NA	FALSE	FALSE	0.873845	NA	FALSE
646	2.98802e-12	2.0053e-06	0.349409	0.221541	0.127869	FALSE	1.66004	6 vs 3	0.268673	6 vs 1	-0.373454	-0.642127	Rit1:chr3:88729213-88729700:1, Rit1:chr3:88730069-88730247:1, Rit1:chr3:88729676-88730083:1, Rit1:chr3:88730636-88731062:1, Rit1:chr3:88731644-88732136:1, Rit1:chr3:88732768-88733201:1, Rit1:chr3:88733130-88733854:1	Rit1	1.05689e-10	3.68869e-05	TRUE	TRUE	2.0053e-06	5.26661e-05	TRUE
647	0.291028	0.581387	0.246711	0.2	0.0467105	TRUE	-0.965081	1 vs 2	0.268421	2 vs 3	-0.131579	-0.4	Neurl2:chr2:164830344-164830574:-1, Neurl2:chr2:164830435-164830972:-1, Neurl2:chr2:164830762-164831043:-1	Neurl2	NA	NA	FALSE	FALSE	0.581387	NA	FALSE
648	0.011298	0.174444	0.765789	0.631579	0.134211	TRUE	0.64569	2 vs 1	0.268421	2 vs 1	0.531579	0.263158	Kit:chr5:75655020-75655456:1, Kit:chr5:75656324-75656733:1	Kit	NA	NA	FALSE	FALSE	0.174444	NA	FALSE
649	0.189409	NA	0.541966	0.421053	0.120914	TRUE	Inf	2 vs 1	0.267702	4 vs 1	-0.100719	-0.368421	Adamts17:chr7:67149979-67150357:1, Adamts17:chr7:67152071-67152435:1, Adamts17:chr7:67152220-67152664:1, Adamts17:chr7:67152815-67153171:1	Adamts17	NA	NA	FALSE	FALSE	0.189409	NA	FALSE
650	7.68551e-09	0.000153736	0.672173	0.644042	0.0281303	FALSE	-2.14602	3 vs 6	0.267588	1 vs 3	0.339986	0.0723982	Zfp558:chr9:18453557-18453958:-1, Zfp558:chr9:18453604-18454662:-1, Zfp558:chr9:18454040-18454433:-1, Zfp558:chr9:18455186-18455437:-1, Zfp558:chr9:18455362-18455819:-1, Zfp558:chr9:18455439-18456232:-1, Zfp558:chr9:18456020-18456817:-1	Zfp558	1.58257e-07	0.00161596	TRUE	TRUE	0.000153736	0.00214059	TRUE
651	0.419031	NA	0.860947	0.727273	0.133674	TRUE	0.842346	2 vs 1	0.267348	2 vs 1	0.721893	0.454545	Smpd5:chr15:76296004-76296898:1, Smpd5:chr15:76296478-76296898:1	Smpd5	NA	NA	FALSE	FALSE	0.419031	NA	FALSE
652	0.0521388	0.0256299	0.681111	0.547619	0.133492	TRUE	0.595222	1 vs 3	0.266984	1 vs 3	0.362222	0.0952381	Dnajc16:chr4:141760165-141760591:-1, Dnajc16:chr4:141761501-141762210:-1, Dnajc16:chr4:141761968-141762407:-1	Dnajc16	NA	NA	FALSE	FALSE	0.0521388	NA	FALSE
653	0.483624	0.564482	0.860759	0.727273	0.133487	TRUE	0.840783	1 vs 2	0.266974	1 vs 2	0.721519	0.454545	Nbeal2:chr9:110624789-110625145:-1, Nbeal2:chr9:110624789-110625282:-1	Nbeal2	NA	NA	FALSE	FALSE	0.564482	NA	FALSE
654	0.000149532	0.000172892	0.221416	0.0880503	0.133365	FALSE	1.08024	2 vs 1	0.266731	2 vs 1	-0.557169	-0.823899	Mdn1:chr4:32774782-32775237:1, Mdn1:chr4:32778301-32778718:1	Mdn1	0.0010787	0.00176992	TRUE	TRUE	0.000172892	0.0023495	TRUE
655	1	NA	0.133333	0	0.133333	TRUE	Inf	2 vs 1	0.266667	2 vs 1	-0.733333	-1	Aanat:chr11:116597363-116597613:1, Aanat:chr11:116597272-116597617:1	Aanat	NA	NA	FALSE	FALSE	1	NA	FALSE
656	0.632337	NA	0.333333	0.2	0.133333	TRUE	Inf	3 vs 1	0.266667	3 vs 1	-0.333333	-0.6	Slc25a45:chr19:5885380-5885754:1, Slc25a45:chr19:5885513-5885794:1, Slc25a45:chr19:5885867-5886065:1	Slc25a45	NA	NA	FALSE	FALSE	0.632337	NA	FALSE
657	0.744882	NA	0.966667	0.833333	0.133333	TRUE	1.75786	1 vs 2	0.266667	1 vs 2	0.933333	0.666667	Cobll1:chr2:65088323-65088749:-1, Cobll1:chr2:65089371-65089630:-1	Cobll1	NA	NA	FALSE	FALSE	0.744882	NA	FALSE
658	0.124208	0.578899	0.60076	0.468085	0.132675	TRUE	0.536468	1 vs 2	0.265351	1 vs 2	0.201521	-0.0638298	Nr6a1:chr2:38723379-38723751:-1, Nr6a1:chr2:38724702-38725083:-1	Nr6a1	NA	NA	FALSE	FALSE	0.578899	NA	FALSE
659	0.221854	NA	0.620327	0.561475	0.0588517	TRUE	0.875469	1 vs 4	0.265244	1 vs 3	-0.259346	-0.52459	Elac1:chr18:73735038-73735465:-1, Elac1:chr18:73735872-73736393:-1, Elac1:chr18:73737505-73737946:-1, Elac1:chr18:73738623-73738960:-1, Elac1:chr18:73738535-73739370:-1	Elac1	NA	NA	FALSE	FALSE	0.221854	NA	FALSE
660	0.0224971	NA	0.247312	0.175	0.0723118	TRUE	2.80336	1 vs 2	0.265054	1 vs 2	0.215054	-0.05	C2cd4c:chr10:79606880-79607248:-1, C2cd4c:chr10:79610690-79610855:-1, C2cd4c:chr10:79610709-79611040:-1	C2cd4c	NA	NA	FALSE	FALSE	0.0224971	NA	FALSE
661	8.09771e-05	0.00164874	0.414883	0.271148	0.143735	TRUE	1.18958	4 vs 2	0.264709	5 vs 1	-0.167315	-0.432024	Isoc1:chr18:58677809-58678254:1, Isoc1:chr18:58678513-58678962:1, Isoc1:chr18:58678771-58678910:1, Isoc1:chr18:58678289-58679353:1, Isoc1:chr18:58679962-58680376:1	Isoc1	NA	NA	FALSE	FALSE	0.00164874	NA	FALSE
662	5.01812e-06	0.00032687	0.637578	0.511026	0.126552	TRUE	Inf	5 vs 1	0.264442	8 vs 4	0.371824	0.107383	Farp2:chr1:93586064-93586484:1, Farp2:chr1:93587336-93587791:1, Farp2:chr1:93588022-93588225:1, Farp2:chr1:93588055-93588386:1, Farp2:chr1:93592676-93592884:1, Farp2:chr1:93592873-93593321:1, Farp2:chr1:93621381-93621827:1, Farp2:chr1:93621607-93621971:1	Farp2	NA	NA	FALSE	FALSE	0.00032687	NA	FALSE
663	0.0591738	0.536754	0.863946	0.701754	0.162191	TRUE	2.42037	2 vs 4	0.264232	1 vs 4	0.632653	0.368421	Zfp641:chr15:98285585-98285975:-1, Zfp641:chr15:98285675-98286062:-1, Zfp641:chr15:98287734-98287906:-1, Zfp641:chr15:98287973-98288633:-1	Zfp641	NA	NA	FALSE	FALSE	0.536754	NA	FALSE
664	0.00445526	0.112039	0.934109	0.904762	0.0293466	TRUE	#NAME?	1 vs 4	0.26412	1 vs 2	0.906977	0.642857	Cd37:chr7:45233656-45234011:-1, Cd37:chr7:45233997-45234179:-1, Cd37:chr7:45235033-45235309:-1, Cd37:chr7:45237742-45238157:-1	Cd37	NA	NA	FALSE	FALSE	0.112039	NA	FALSE
665	0.194114	NA	0.591398	0.459459	0.131938	TRUE	0.532266	1 vs 2	0.263877	1 vs 2	0.182796	-0.0810811	Cenpo:chr12:4197822-4198306:-1, Cenpo:chr12:4213444-4213896:-1	Cenpo	NA	NA	FALSE	FALSE	0.194114	NA	FALSE
666	0.00225238	0.00811463	0.808974	0.663004	0.145971	TRUE	0.994623	1 vs 4	0.263736	1 vs 4	0.615385	0.351648	Ccng1:chr11:40748539-40748943:-1, Ccng1:chr11:40749097-40749640:-1, Ccng1:chr11:40750317-40751280:-1, Ccng1:chr11:40750760-40751123:-1	Ccng1	NA	NA	FALSE	FALSE	0.00811463	NA	FALSE
667	0.52195	0.50215	0.703125	0.571429	0.131696	TRUE	0.574541	2 vs 1	0.263393	2 vs 1	0.40625	0.142857	Zmynd15:chr11:70465731-70466142:1, Zmynd15:chr11:70465833-70466180:1	Zmynd15	NA	NA	FALSE	FALSE	0.52195	NA	FALSE
668	0.272705	0.298112	0.601266	0.504762	0.0965039	TRUE	Inf	3 vs 1	0.26311	4 vs 2	0.120253	-0.142857	Zfp568:chr7:30024055-30024428:1, Zfp568:chr7:30024734-30025081:1, Zfp568:chr7:30026447-30026983:1, Zfp568:chr7:30027861-30028282:1	Zfp568	NA	NA	FALSE	FALSE	0.298112	NA	FALSE
669	0.153787	0.0560246	0.458403	0.450292	0.00811073	TRUE	2.12141	4 vs 3	0.262761	4 vs 3	0.341709	0.0789474	Asap3:chr4:136243725-136244174:1, Asap3:chr4:136244224-136244503:1, Asap3:chr4:136244185-136244360:1, Asap3:chr4:136244489-136244886:1, Asap3:chr4:136244787-136245197:1, Asap3:chr4:136245009-136245150:1, Asap3:chr4:136245218-136245546:1, Asap3:chr4:136245456-136245875:1, Asap3:chr4:136246267-136246538:1, Asap3:chr4:136246656-136246803:1	Asap3	NA	NA	FALSE	FALSE	0.153787	NA	FALSE
670	0.375656	NA	0.657692	0.526316	0.131377	TRUE	0.956732	1 vs 2	0.262753	1 vs 3	0.315385	0.0526316	Nfkbiz:chr16:55811370-55811756:-1, Nfkbiz:chr16:55811370-55812093:-1, Nfkbiz:chr16:55812421-55812850:-1	Nfkbiz	NA	NA	FALSE	FALSE	0.375656	NA	FALSE
671	0.539113	NA	0.788679	0.74	0.0486792	TRUE	#NAME?	1 vs 2	0.262264	2 vs 4	-0.0377358	-0.3	Prickle2:chr6:92370900-92371329:-1, Prickle2:chr6:92373327-92374357:-1, Prickle2:chr6:92373791-92374143:-1, Prickle2:chr6:92374561-92375233:-1, Prickle2:chr6:92375292-92375692:-1, Prickle2:chr6:92375740-92375819:-1	Prickle2	NA	NA	FALSE	FALSE	0.539113	NA	FALSE
672	0.00605458	0.344635	0.62002	0.51173	0.10829	TRUE	#NAME?	2 vs 1	0.26187	12 vs 2	0.213483	-0.0483871	Zfp709:chr8:71887558-71887791:1, Zfp709:chr8:71887568-71887923:1, Zfp709:chr8:71890630-71891225:1, Zfp709:chr8:71891114-71891515:1, Zfp709:chr8:71891332-71891717:1, Zfp709:chr8:71891583-71891808:1, Zfp709:chr8:71892073-71892542:1, Zfp709:chr8:71892027-71892794:1, Zfp709:chr8:71893087-71893383:1, Zfp709:chr8:71893278-71893922:1, Zfp709:chr8:71895393-71895716:1, Zfp709:chr8:71895683-71896066:1	Zfp709	NA	NA	FALSE	FALSE	0.344635	NA	FALSE
673	4.79938e-22	3.20266e-12	0.534602	0.403808	0.130793	FALSE	1.00038	2 vs 3	0.261586	1 vs 3	0.069203	-0.192383	Scrn1:chr6:54505890-54506292:-1, Scrn1:chr6:54508278-54508773:-1, Scrn1:chr6:54509130-54509447:-1	Scrn1	4.0481e-20	1.42893e-10	TRUE	TRUE	3.20266e-12	2.09654e-10	TRUE
674	8.01295e-05	0.00124193	0.691381	0.560669	0.130712	FALSE	0.562706	2 vs 1	0.261424	2 vs 1	0.382763	0.121339	Prpf39:chr12:65061736-65062217:1, Prpf39:chr12:65063021-65063380:1	Prpf39	0.000626201	0.00947029	TRUE	TRUE	0.00124193	0.0120257	TRUE
675	0.310877	NA	0.780251	0.708571	0.0716799	TRUE	Inf	2 vs 1	0.2614	6 vs 3	0.4614	0.2	Usp29:chr7:6963421-6963902:1, Usp29:chr7:6964021-6964275:1, Usp29:chr7:6964164-6964606:1, Usp29:chr7:6964395-6964924:1, Usp29:chr7:6965861-6966547:1, Usp29:chr7:6966771-6967237:1	Usp29	NA	NA	FALSE	FALSE	0.310877	NA	FALSE
676	0.0460636	NA	0.559478	0.452381	0.107097	TRUE	Inf	3 vs 1	0.261306	3 vs 1	0.0232108	-0.238095	Fam169a:chr13:97126781-97127042:1, Fam169a:chr13:97126560-97127701:1, Fam169a:chr13:97127103-97127516:1, Fam169a:chr13:97127667-97128301:1, Fam169a:chr13:97128548-97129031:1, Fam169a:chr13:97129078-97129570:1, Fam169a:chr13:97129832-97129972:1, Fam169a:chr13:97129859-97130198:1, Fam169a:chr13:97130005-97130456:1	Fam169a	NA	NA	FALSE	FALSE	0.0460636	NA	FALSE
677	0.0201682	0.0158102	0.551111	0.420561	0.13055	TRUE	0.525633	1 vs 2	0.261101	1 vs 2	0.102222	-0.158879	Eloa:chr4:136003359-136003763:-1, Eloa:chr4:136005227-136005735:-1	Eloa	NA	NA	FALSE	FALSE	0.0201682	NA	FALSE
678	0.00100074	0.0239713	0.243119	0.112676	0.130443	FALSE	0.92804	2 vs 1	0.260886	2 vs 1	-0.513761	-0.774648	Mtfmt:chr9:65452002-65452424:1, Mtfmt:chr9:65452633-65453094:1	Mtfmt	0.00535273	0.09123	TRUE	FALSE	0.0239713	0.110439	FALSE
679	0.00122641	0.144092	0.727124	0.65859	0.0685339	FALSE	1.04542	3 vs 1	0.260776	3 vs 2	-0.0784314	-0.339207	Lpcat3:chr6:124703570-124703665:1, Lpcat3:chr6:124703761-124704166:1, Lpcat3:chr6:124703854-124704421:1	Lpcat3	0.00629866	0.315106	TRUE	FALSE	0.144092	0.3664	FALSE
680	0.295086	0.790353	0.836466	0.761364	0.0751025	TRUE	#NAME?	2 vs 1	0.260766	5 vs 3	0.578947	0.318182	Ttc38:chr15:85856439-85856580:1, Ttc38:chr15:85856480-85856759:1, Ttc38:chr15:85857942-85858428:1, Ttc38:chr15:85858353-85858694:1, Ttc38:chr15:85858465-85858804:1	Ttc38	NA	NA	FALSE	FALSE	0.790353	NA	FALSE
681	1.06028e-70	1.09759e-30	0.730863	0.600716	0.130148	FALSE	0.595493	3 vs 1	0.260295	3 vs 1	0.461727	0.201431	Gnb1:chr4:155557358-155557903:1, Gnb1:chr4:155558667-155558932:1, Gnb1:chr4:155558839-155559269:1	Gnb1	5.81297e-68	3.06886e-28	TRUE	TRUE	1.09759e-30	5.82924e-28	TRUE
682	2.21991e-06	0.0028991	0.735644	0.604106	0.131538	FALSE	1.31865	5 vs 2	0.260274	5 vs 1	0.433295	0.173021	Dnajc14:chr10:128817142-128817473:1, Dnajc14:chr10:128817178-128817791:1, Dnajc14:chr10:128817518-128817827:1, Dnajc14:chr10:128817229-128818244:1, Dnajc14:chr10:128817733-128818184:1	Dnajc14	2.69296e-05	0.0182291	TRUE	TRUE	0.0028991	0.0236787	TRUE
683	0.000580815	0.0168924	0.365135	0.267016	0.0981197	FALSE	0.722803	1 vs 3	0.260201	2 vs 3	0.0612485	-0.198953	Cln3:chr7:126571313-126571863:-1, Cln3:chr7:126572049-126572384:-1, Cln3:chr7:126572097-126572454:-1	Cln3	0.00337859	0.0714181	TRUE	FALSE	0.0168924	0.0872675	FALSE
684	5.79388e-05	0.150644	0.795491	0.668639	0.126852	FALSE	1.0221	1 vs 3	0.260002	1 vs 2	0.413849	0.153846	Zfp507:chr7:35772342-35772741:-1, Zfp507:chr7:35773733-35774100:-1, Zfp507:chr7:35774794-35775275:-1	Zfp507	0.000476772	0.323834	TRUE	FALSE	0.150644	0.374985	FALSE
685	0.0145553	0.131454	0.496404	0.409632	0.086772	TRUE	Inf	5 vs 1	0.258841	11 vs 4	-0.0366133	-0.295455	Gm14419:chr2:177009991-177010080:1, Gm14419:chr2:177010023-177010176:1, Gm14419:chr2:177010161-177010544:1, Gm14419:chr2:177010611-177011142:1, Gm14419:chr2:177010698-177011247:1, Gm14419:chr2:177012661-177012915:1, Gm14419:chr2:177012554-177013173:1, Gm14419:chr2:177013416-177013621:1, Gm14419:chr2:177015085-177015508:1, Gm14419:chr2:177018930-177019150:1, Gm14419:chr2:177020656-177021118:1, Gm1…	Gm14419	NA	NA	FALSE	FALSE	0.131454	NA	FALSE
686	1.16116e-11	1.24972e-05	0.239986	0.129424	0.110562	FALSE	1.79865	2 vs 1	0.258608	3 vs 1	-0.454545	-0.713154	Med9:chr11:59960698-59961142:1, Med9:chr11:59961637-59962299:1, Med9:chr11:59961791-59962231:1, Med9:chr11:59962824-59963288:1	Med9	3.80064e-10	0.000184553	TRUE	TRUE	1.24972e-05	0.000257336	TRUE
687	6.20829e-07	0.00387884	0.634561	0.505376	0.129185	FALSE	0.587904	3 vs 1	0.258369	3 vs 1	0.269122	0.0107527	Ube2j1:chr4:33049618-33050050:1, Ube2j1:chr4:33049772-33050852:1, Ube2j1:chr4:33052132-33052253:1	Ube2j1	8.78372e-06	0.0230423	TRUE	TRUE	0.00387884	0.0297943	TRUE
688	1.50263e-12	3.10596e-07	0.676901	0.519747	0.157153	TRUE	#NAME?	3 vs 1	0.257787	16 vs 7	0.129825	-0.127962	Gca:chr2:62691224-62691624:1, Gca:chr2:62691526-62691683:1, Gca:chr2:62691816-62692009:1, Gca:chr2:62691533-62691933:1, Gca:chr2:62691850-62692575:1, Gca:chr2:62692558-62693262:1, Gca:chr2:62693120-62693547:1, Gca:chr2:62693053-62693409:1, Gca:chr2:62693432-62693697:1, Gca:chr2:62693433-62694033:1, Gca:chr2:62693314-62694162:1, Gca:chr2:62694513-62694664:1, Gca:chr2:62694648-62695149:1, Gca:chr2:…	Gca	NA	NA	FALSE	FALSE	3.10596e-07	NA	FALSE
689	0.167898	NA	0.202857	0.0740741	0.128783	TRUE	1.1572	2 vs 1	0.257566	2 vs 1	-0.594286	-0.851852	Speg:chr1:75404135-75404580:1, Speg:chr1:75431894-75432019:1	Speg	NA	NA	FALSE	FALSE	0.167898	NA	FALSE
690	1.21877e-06	0.0112128	0.46861	0.33945	0.12916	FALSE	0.65626	4 vs 1	0.256969	4 vs 1	-0.0870674	-0.344037	Btrc:chr19:45528888-45529296:1, Btrc:chr19:45529519-45530032:1, Btrc:chr19:45531643-45532062:1, Btrc:chr19:45533045-45533246:1	Btrc	1.60046e-05	0.0532578	TRUE	FALSE	0.0112128	0.0654138	FALSE
691	0.177904	NA	0.194915	0.0862069	0.108708	TRUE	Inf	3 vs 1	0.256867	2 vs 1	-0.398305	-0.655172	Zfp52:chr17:21561760-21562261:1, Zfp52:chr17:21562208-21562597:1, Zfp52:chr17:21563076-21563285:1	Zfp52	NA	NA	FALSE	FALSE	0.177904	NA	FALSE
692	0.509673	NA	0.288288	0.166667	0.121622	TRUE	Inf	1 vs 3	0.256757	2 vs 4	-0.243243	-0.5	Fam89a:chr8:124739539-124739632:-1, Fam89a:chr8:124740258-124740589:-1, Fam89a:chr8:124739997-124741018:-1, Fam89a:chr8:124740530-124740793:-1	Fam89a	NA	NA	FALSE	FALSE	0.509673	NA	FALSE
693	0.447402	NA	0.473684	0.5	-0.0263158	TRUE	#NAME?	1 vs 4	0.256579	1 vs 2	0.131579	-0.125	Mc4r:chr18:66857704-66858094:-1, Mc4r:chr18:66858522-66858771:-1, Mc4r:chr18:66858755-66859110:-1, Mc4r:chr18:66858473-66859017:-1	Mc4r	NA	NA	FALSE	FALSE	0.447402	NA	FALSE
694	7.62967e-06	0.00491811	0.690865	0.604972	0.0858922	TRUE	1.55193	2 vs 3	0.256559	2 vs 3	-0.0473083	-0.303867	Gtf3c6:chr10:40247667-40248093:-1, Gtf3c6:chr10:40248622-40249177:-1, Gtf3c6:chr10:40249246-40249467:-1	Gtf3c6	NA	NA	FALSE	FALSE	0.00491811	NA	FALSE
695	0.890867	NA	0.75	0.75	0	TRUE	#NAME?	1 vs 2	0.25641	2 vs 4	-0.0769231	-0.333333	Jade2:chr11:51813524-51813831:-1, Jade2:chr11:51813729-51814006:-1, Jade2:chr11:51813871-51814052:-1, Jade2:chr11:51814467-51814833:-1, Jade2:chr11:51816769-51817035:-1	Jade2	NA	NA	FALSE	FALSE	0.890867	NA	FALSE
696	3.77185e-12	3.1894e-08	0.436132	0.331602	0.10453	FALSE	1.3725	1 vs 6	0.256062	3 vs 5	-0.153029	-0.409091	Erp44:chr4:48190690-48191118:-1, Erp44:chr4:48193035-48193382:-1, Erp44:chr4:48193294-48193757:-1, Erp44:chr4:48194176-48194401:-1, Erp44:chr4:48194415-48194751:-1, Erp44:chr4:48194608-48194738:-1	Erp44	1.32347e-10	8.80024e-07	TRUE	TRUE	3.1894e-08	1.23794e-06	TRUE
697	0.0885633	0.23441	0.566213	0.545833	0.0203792	TRUE	#NAME?	1 vs 2	0.255393	3 vs 5	0.651226	0.395833	Mastl:chr2:23114426-23114857:-1, Mastl:chr2:23114616-23115033:-1, Mastl:chr2:23115703-23115897:-1, Mastl:chr2:23116535-23117019:-1, Mastl:chr2:23118105-23118429:-1, Mastl:chr2:23117986-23118675:-1	Mastl	NA	NA	FALSE	FALSE	0.23441	NA	FALSE
698	0.27794	NA	0.798193	0.782609	0.0155841	TRUE	#NAME?	3 vs 1	0.255107	5 vs 3	0.385542	0.130435	Med12l:chr3:59094520-59094789:1, Med12l:chr3:59094551-59095157:1, Med12l:chr3:59314708-59315315:1, Med12l:chr3:59316091-59316326:1, Med12l:chr3:59318013-59318457:1	Med12l	NA	NA	FALSE	FALSE	0.27794	NA	FALSE
699	0.0131123	0.0276203	0.651442	0.523897	0.127545	TRUE	0.581626	1 vs 3	0.25509	1 vs 3	0.302885	0.0477941	Nr2e1:chr10:42561963-42562300:-1, Nr2e1:chr10:42561963-42562561:-1, Nr2e1:chr10:42563275-42563621:-1	Nr2e1	NA	NA	FALSE	FALSE	0.0276203	NA	FALSE
700	4.71944e-13	6.94813e-06	0.744258	0.616852	0.127406	FALSE	0.678784	3 vs 1	0.254811	3 vs 1	0.488516	0.233704	Pmpca:chr2:26395339-26395718:1, Pmpca:chr2:26395647-26396350:1, Pmpca:chr2:26396837-26397055:1	Pmpca	1.83181e-11	0.000112079	TRUE	TRUE	6.94813e-06	0.000155482	TRUE
701	0.0126747	0.196084	0.718228	0.603704	0.114525	TRUE	#NAME?	1 vs 5	0.254811	4 vs 6	0.0511073	-0.203704	Peli3:chr19:4929700-4930089:-1, Peli3:chr19:4929968-4930144:-1, Peli3:chr19:4929967-4930332:-1, Peli3:chr19:4930658-4931092:-1, Peli3:chr19:4931315-4931414:-1, Peli3:chr19:4931860-4932242:-1	Peli3	NA	NA	FALSE	FALSE	0.196084	NA	FALSE
702	0.00187513	0.000474528	0.51232	0.385027	0.127294	FALSE	0.517557	2 vs 1	0.254587	2 vs 1	0.0246407	-0.229947	Spata7:chr12:98669339-98669819:1, Spata7:chr12:98669614-98669746:1	Spata7	0.00893947	0.00422541	TRUE	TRUE	0.00187513	0.0165695	TRUE
703	0.181535	0.612445	0.587231	0.487528	0.099703	TRUE	Inf	6 vs 1	0.25453	8 vs 1	0.159292	-0.0952381	Pcdhb19:chr18:37499441-37499825:1, Pcdhb19:chr18:37500266-37500943:1, Pcdhb19:chr18:37501278-37501853:1, Pcdhb19:chr18:37502142-37503238:1, Pcdhb19:chr18:37503463-37503809:1, Pcdhb19:chr18:37503287-37503438:1, Pcdhb19:chr18:37503675-37504117:1, Pcdhb19:chr18:37503847-37504128:1	Pcdhb19	NA	NA	FALSE	FALSE	0.612445	NA	FALSE
704	0.00792146	0.232166	0.846939	0.722581	0.124358	TRUE	Inf	4 vs 1	0.254115	6 vs 1	0.673469	0.419355	Rassf8:chr6:145817013-145817537:1, Rassf8:chr6:145817339-145817844:1, Rassf8:chr6:145817695-145818764:1, Rassf8:chr6:145818267-145818518:1, Rassf8:chr6:145818586-145819020:1, Rassf8:chr6:145820647-145821081:1	Rassf8	NA	NA	FALSE	FALSE	0.232166	NA	FALSE
705	0.000575529	0.043191	0.638845	0.548969	0.0898759	TRUE	1.09118	4 vs 1	0.254094	5 vs 3	-0.137658	-0.391753	Snap23:chr2:120599230-120599755:1, Snap23:chr2:120600081-120600384:1, Snap23:chr2:120600111-120600599:1, Snap23:chr2:120600535-120600982:1, Snap23:chr2:120602588-120603042:1	Snap23	NA	NA	FALSE	FALSE	0.043191	NA	FALSE
706	0.0204818	0.0431864	0.817308	0.690476	0.126832	TRUE	Inf	2 vs 1	0.253663	3 vs 1	0.634615	0.380952	Tcap:chr11:98384388-98384568:1, Tcap:chr11:98384630-98384783:1, Tcap:chr11:98384490-98384941:1	Tcap	NA	NA	FALSE	FALSE	0.0431864	NA	FALSE
707	0.0073444	NA	0.945	0.818182	0.126818	TRUE	Inf	1 vs 3	0.253636	1 vs 3	0.89	0.636364	Actrt3:chr3:30594836-30595103:-1, Actrt3:chr3:30597480-30598016:-1, Actrt3:chr3:30598044-30598206:-1	Actrt3	NA	NA	FALSE	FALSE	0.0073444	NA	FALSE
708	4.13724e-05	0.000717263	0.589339	0.462604	0.126735	FALSE	0.511096	2 vs 1	0.253469	2 vs 1	0.178677	-0.0747922	Chchd5:chr2:129133110-129133459:1, Chchd5:chr2:129133690-129134144:1	Chchd5	0.000353034	0.00593334	TRUE	TRUE	0.000717263	0.00761723	TRUE
709	0.548756	0.479484	0.709877	0.583333	0.126543	TRUE	0.774373	3 vs 1	0.253086	3 vs 1	0.419753	0.166667	Rhoj:chr12:75400382-75401082:1, Rhoj:chr12:75400673-75400984:1, Rhoj:chr12:75401044-75401487:1	Rhoj	NA	NA	FALSE	FALSE	0.548756	NA	FALSE
710	0.072158	0.162027	0.273647	0.181818	0.0918288	FALSE	0.786498	2 vs 4	0.252621	2 vs 4	-0.270106	-0.522727	Cenpw:chr10:30194580-30194985:-1, Cenpw:chr10:30196000-30196547:-1, Cenpw:chr10:30197111-30197272:-1, Cenpw:chr10:30196920-30197523:-1	Cenpw	0.159088	0.340282	FALSE	FALSE	0.162027	0.393713	FALSE
711	0.240518	0.694878	0.660714	0.6	0.0607143	TRUE	0.699189	1 vs 2	0.252177	1 vs 3	0.0255102	-0.226667	Garem1:chr18:21124850-21125290:-1, Garem1:chr18:21126527-21127106:-1, Garem1:chr18:21128496-21128878:-1, Garem1:chr18:21128385-21129025:-1, Garem1:chr18:21128844-21129451:-1	Garem1	NA	NA	FALSE	FALSE	0.694878	NA	FALSE
712	0.0214836	NA	0.284512	0.158537	0.125975	TRUE	1.35855	2 vs 1	0.25195	3 vs 1	-0.430976	-0.682927	Bud13:chr9:46298355-46298799:1, Bud13:chr9:46299324-46299984:1, Bud13:chr9:46299551-46300012:1	Bud13	NA	NA	FALSE	FALSE	0.0214836	NA	FALSE
713	0.0403833	0.424152	0.70035	0.626573	0.0737766	TRUE	0.680919	1 vs 3	0.251944	1 vs 3	0.168028	-0.0839161	Zfp236:chr18:82593593-82593988:-1, Zfp236:chr18:82593650-82594284:-1, Zfp236:chr18:82595401-82595890:-1, Zfp236:chr18:82595718-82596272:-1, Zfp236:chr18:82596227-82596529:-1, Zfp236:chr18:82596445-82597012:-1	Zfp236	NA	NA	FALSE	FALSE	0.424152	NA	FALSE
714	8.27361e-05	0.0466963	0.28628	0.241287	0.0449928	FALSE	0.656574	4 vs 6	0.251756	4 vs 6	0.0158311	-0.235925	Flad1:chr3:89400340-89401141:-1, Flad1:chr3:89400509-89400952:-1, Flad1:chr3:89400964-89401421:-1, Flad1:chr3:89401926-89402385:-1, Flad1:chr3:89402099-89402722:-1, Flad1:chr3:89403066-89403465:-1	Flad1	0.000643405	0.1467	TRUE	FALSE	0.0466963	0.17656	FALSE
715	0.00764316	0.0147031	0.928571	0.80303	0.125541	TRUE	1.15961	1 vs 2	0.251082	1 vs 2	0.857143	0.606061	Nfkb1:chr3:135584639-135585033:-1, Nfkb1:chr3:135584616-135585426:-1	Nfkb1	NA	NA	FALSE	FALSE	0.0147031	NA	FALSE
716	0.149003	0.785272	0.159405	0.145299	0.0141061	TRUE	-1.60666	4 vs 2	0.250958	2 vs 1	-0.210581	-0.461538	Ldlrad4:chr18:68254224-68254697:1, Ldlrad4:chr18:68254474-68254987:1, Ldlrad4:chr18:68255162-68255535:1, Ldlrad4:chr18:68258571-68258935:1	Ldlrad4	NA	NA	FALSE	FALSE	0.785272	NA	FALSE
717	0.0363039	0.20474	0.497112	0.405449	0.0916635	TRUE	Inf	6 vs 1	0.250952	5 vs 2	0.366337	0.115385	Zscan22:chr7:12907211-12907610:1, Zscan22:chr7:12907798-12908294:1, Zscan22:chr7:12908133-12908363:1, Zscan22:chr7:12908298-12908507:1, Zscan22:chr7:12908744-12909076:1, Zscan22:chr7:12909544-12909998:1, Zscan22:chr7:12911288-12911525:1, Zscan22:chr7:12911292-12911870:1, Zscan22:chr7:12911868-12912116:1	Zscan22	NA	NA	FALSE	FALSE	0.20474	NA	FALSE
718	0.0173251	0.23794	0.565741	0.453297	0.112444	TRUE	#NAME?	1 vs 3	0.250916	1 vs 4	-0.166667	-0.417582	Tctn3:chr19:40592933-40593325:-1, Tctn3:chr19:40593566-40593928:-1, Tctn3:chr19:40595595-40596014:-1, Tctn3:chr19:40596433-40596843:-1, Tctn3:chr19:40604957-40605357:-1	Tctn3	NA	NA	FALSE	FALSE	0.23794	NA	FALSE
719	0.39985	NA	1	0.875	0.125	TRUE	Inf	3 vs 1	0.25	3 vs 1	1	0.75	Ppp1r17:chr6:56032147-56032239:1, Ppp1r17:chr6:56032216-56032368:1, Ppp1r17:chr6:56032321-56032665:1	Ppp1r17	NA	NA	FALSE	FALSE	0.39985	NA	FALSE
720	0.317136	0.23504	0.458333	0.333333	0.125	TRUE	1.2164	3 vs 1	0.25	3 vs 1	-0.0833333	-0.333333	Prickle3:chrX:7667418-7667885:1, Prickle3:chrX:7667503-7667940:1, Prickle3:chrX:7667790-7668125:1	Prickle3	NA	NA	FALSE	FALSE	0.317136	NA	FALSE
721	1	NA	0.125	0	0.125	TRUE	Inf	1 vs 2	0.25	1 vs 2	-0.75	-1	Rbp4:chr19:38116637-38116762:-1, Rbp4:chr19:38116667-38116950:-1	Rbp4	NA	NA	FALSE	FALSE	1	NA	FALSE
722	0.319806	NA	0.5	0.375	0.125	TRUE	Inf	3 vs 1	0.25	3 vs 1	0	-0.25	Rin3:chr12:102361562-102361823:1, Rin3:chr12:102390429-102390857:1, Rin3:chr12:102392413-102392667:1	Rin3	NA	NA	FALSE	FALSE	0.319806	NA	FALSE
723	0.491532	NA	0.925	0.8	0.125	TRUE	#NAME?	1 vs 2	0.25	1 vs 3	0.85	0.6	Tnfrsf11b:chr15:54250619-54250995:-1, Tnfrsf11b:chr15:54250693-54251494:-1, Tnfrsf11b:chr15:54250961-54251274:-1	Tnfrsf11b	NA	NA	FALSE	FALSE	0.491532	NA	FALSE
724	0.304951	NA	0.628571	0.533333	0.0952381	TRUE	#NAME?	1 vs 2	0.25	1 vs 5	0.25	0	Eda2r:chrX:97332402-97332523:-1, Eda2r:chrX:97332329-97332728:-1, Eda2r:chrX:97333806-97334180:-1, Eda2r:chrX:97333935-97334189:-1, Eda2r:chrX:97334122-97334330:-1, Eda2r:chrX:97334397-97334852:-1	Eda2r	NA	NA	FALSE	FALSE	0.304951	NA	FALSE
725	0.894173	NA	0.503472	0.5	0.00347222	TRUE	#NAME?	3 vs 1	0.25	5 vs 4	0	-0.25	Gpld1:chr13:24989954-24990033:1, Gpld1:chr13:24990231-24990326:1, Gpld1:chr13:24990430-24990685:1, Gpld1:chr13:24991026-24991151:1, Gpld1:chr13:24991408-24991589:1, Gpld1:chr13:24991273-24991870:1, Gpld1:chr13:24991885-24992501:1	Gpld1	NA	NA	FALSE	FALSE	0.894173	NA	FALSE
726	0.0700701	0.67485	0.640726	0.593093	0.0476332	TRUE	2.77259	7 vs 2	0.249816	7 vs 1	0.101167	-0.148649	BC024978:chr7:27203781-27204214:1, BC024978:chr7:27204005-27204238:1, BC024978:chr7:27204196-27204507:1, BC024978:chr7:27204319-27204684:1, BC024978:chr7:27204707-27204968:1, BC024978:chr7:27205025-27205296:1, BC024978:chr7:27205694-27206105:1, BC024978:chr7:27206561-27207102:1, BC024978:chr7:27208007-27208588:1, BC024978:chr7:27208276-27208683:1	BC024978	NA	NA	FALSE	FALSE	0.67485	NA	FALSE
727	0.631408	NA	0.185792	0.0740741	0.111718	TRUE	Inf	1 vs 2	0.249545	1 vs 4	-0.639344	-0.888889	Uap1l1:chr2:25358384-25358494:-1, Uap1l1:chr2:25358290-25358690:-1, Uap1l1:chr2:25358484-25358821:-1, Uap1l1:chr2:25361572-25361785:-1	Uap1l1	NA	NA	FALSE	FALSE	0.631408	NA	FALSE
728	0.00883006	NA	0.84527	0.72093	0.12434	TRUE	0.819988	1 vs 3	0.24868	1 vs 3	0.690541	0.44186	Rab26:chr17:24527240-24527676:-1, Rab26:chr17:24527732-24527894:-1, Rab26:chr17:24529027-24529492:-1	Rab26	NA	NA	FALSE	FALSE	0.00883006	NA	FALSE
729	0.155392	NA	0.874172	0.75	0.124172	TRUE	0.839751	1 vs 2	0.248344	1 vs 2	0.748344	0.5	Col12a1:chr9:79598984-79599416:-1, Col12a1:chr9:79600724-79601189:-1	Col12a1	NA	NA	FALSE	FALSE	0.155392	NA	FALSE
730	0.000172771	0.106296	0.298748	0.174757	0.123991	FALSE	0.799713	1 vs 3	0.247982	1 vs 3	-0.402503	-0.650485	Cbx8:chr11:119036302-119036681:-1, Cbx8:chr11:119037783-119038285:-1, Cbx8:chr11:119038412-119038861:-1	Cbx8	0.00122419	0.257985	TRUE	FALSE	0.106296	0.304505	FALSE
731	0.000216199	0.00542095	0.636646	0.531046	0.1056	FALSE	Inf	3 vs 1	0.247623	5 vs 2	0.126708	-0.120915	Tasor:chr14:27480601-27480764:1, Tasor:chr14:27480902-27481430:1, Tasor:chr14:27482717-27482904:1, Tasor:chr14:27482803-27483438:1, Tasor:chr14:27483146-27483555:1	Tasor	0.00146561	0.0301932	TRUE	TRUE	0.00542095	0.0387868	TRUE
732	0.019867	0.0329581	0.184801	0.114943	0.0698589	TRUE	0.739246	2 vs 1	0.246867	2 vs 1	-0.388601	-0.635468	Nfatc4:chr14:55833496-55833959:1, Nfatc4:chr14:55833698-55833954:1, Nfatc4:chr14:55836432-55836554:1, Nfatc4:chr14:55836581-55837019:1	Nfatc4	NA	NA	FALSE	FALSE	0.0329581	NA	FALSE
733	0.371187	0.482796	0.607595	0.625	-0.0174051	TRUE	#NAME?	3 vs 1	0.246835	5 vs 3	-0.253165	-0.5	Foxc1:chr13:31808659-31808870:1, Foxc1:chr13:31808647-31809280:1, Foxc1:chr13:31809172-31809601:1, Foxc1:chr13:31809751-31810421:1, Foxc1:chr13:31810245-31810646:1	Foxc1	NA	NA	FALSE	FALSE	0.482796	NA	FALSE
734	1.46955e-10	5.58733e-08	0.224857	0.101533	0.123325	FALSE	0.942729	1 vs 2	0.246649	1 vs 2	-0.550286	-0.796935	Cyrib:chr15:63929093-63929508:-1, Cyrib:chr15:63930926-63931322:-1	Cyrib	3.93016e-09	1.43762e-06	TRUE	TRUE	5.58733e-08	2.04217e-06	TRUE
735	0.0173623	0.151254	0.672549	0.642857	0.0296919	TRUE	-1.28837	4 vs 1	0.246499	5 vs 4	0.0941176	-0.152381	Tcf7l2:chr19:55931481-55932345:1, Tcf7l2:chr19:55931811-55932181:1, Tcf7l2:chr19:55932868-55933184:1, Tcf7l2:chr19:55932716-55933311:1, Tcf7l2:chr19:55933219-55933655:1	Tcf7l2	NA	NA	FALSE	FALSE	0.151254	NA	FALSE
736	0.133187	0.0833107	0.358804	0.274725	0.0840787	TRUE	#NAME?	2 vs 1	0.246422	5 vs 1	0.0348837	-0.211538	Inka2:chr3:105716926-105717315:1, Inka2:chr3:105717262-105717643:1, Inka2:chr3:105718132-105718469:1, Inka2:chr3:105718946-105719187:1, Inka2:chr3:105718748-105719390:1, Inka2:chr3:105719346-105719486:1, Inka2:chr3:105719322-105719851:1, Inka2:chr3:105720311-105720484:1	Inka2	NA	NA	FALSE	FALSE	0.133187	NA	FALSE
737	0.930008	NA	0.872159	0.916667	-0.0445076	TRUE	#NAME?	4 vs 1	0.246212	5 vs 4	0.579545	0.333333	Shroom4:chrX:6635620-6635890:1, Shroom4:chrX:6635629-6636459:1, Shroom4:chrX:6636378-6636942:1, Shroom4:chrX:6636568-6636977:1, Shroom4:chrX:6637033-6637454:1	Shroom4	NA	NA	FALSE	FALSE	0.930008	NA	FALSE
738	0.978747	NA	0.923077	0.8	0.123077	TRUE	1.09861	2 vs 1	0.246154	2 vs 1	0.846154	0.6	Kbtbd6:chr14:79454327-79454583:1, Kbtbd6:chr14:79454407-79454818:1	Kbtbd6	NA	NA	FALSE	FALSE	0.978747	NA	FALSE
739	3.61822e-06	0.000532228	0.837765	0.758547	0.0792179	FALSE	0.795998	4 vs 3	0.246072	4 vs 2	0.624277	0.378205	Tfdp2:chr9:96317553-96318082:1, Tfdp2:chr9:96318303-96319162:1, Tfdp2:chr9:96318614-96318995:1, Tfdp2:chr9:96323290-96323595:1	Tfdp2	4.11127e-05	0.00466154	TRUE	TRUE	0.000532228	0.00600282	TRUE
740	0.0270585	0.00704737	0.614754	0.508117	0.106637	TRUE	Inf	4 vs 1	0.246008	5 vs 2	0.0901639	-0.155844	Mms22l:chr4:24502673-24503280:1, Mms22l:chr4:24503002-24503433:1, Mms22l:chr4:24503397-24503722:1, Mms22l:chr4:24602369-24602527:1, Mms22l:chr4:24602532-24602950:1	Mms22l	NA	NA	FALSE	FALSE	0.0270585	NA	FALSE
741	0.0473922	0.345035	0.633683	0.581897	0.0517868	TRUE	0.724663	1 vs 3	0.245738	1 vs 3	-0.0904685	-0.336207	Paqr4:chr17:23736186-23736515:-1, Paqr4:chr17:23736332-23736566:-1, Paqr4:chr17:23736475-23736870:-1, Paqr4:chr17:23736663-23737151:-1, Paqr4:chr17:23737075-23737310:-1	Paqr4	NA	NA	FALSE	FALSE	0.345035	NA	FALSE
742	5.03904e-07	0.00147689	0.649467	0.563393	0.0860744	FALSE	#NAME?	1 vs 6	0.245666	1 vs 4	0.217541	-0.028125	Zfp334:chr2:165374272-165374545:-1, Zfp334:chr2:165376664-165377361:-1, Zfp334:chr2:165377030-165377338:-1, Zfp334:chr2:165377383-165377864:-1, Zfp334:chr2:165377887-165378394:-1, Zfp334:chr2:165378562-165378824:-1, Zfp334:chr2:165378666-165379252:-1, Zfp334:chr2:165379222-165379963:-1	Zfp334	7.29414e-06	0.0107723	TRUE	TRUE	0.00147689	0.0134951	TRUE
743	2.22204e-11	2.21542e-06	0.587142	0.50817	0.0789722	FALSE	1.06133	1 vs 3	0.245593	2 vs 3	0.632848	0.387255	Pds5a:chr5:65605705-65606119:-1, Pds5a:chr5:65607722-65608212:-1, Pds5a:chr5:65608999-65609468:-1, Pds5a:chr5:65609268-65610070:-1	Pds5a	6.91195e-10	4.03978e-05	TRUE	TRUE	2.21542e-06	5.78384e-05	TRUE
744	0.003364	NA	0.195426	0.0727273	0.122699	FALSE	1.1304	2 vs 1	0.245398	2 vs 1	-0.609148	-0.854545	Gzf1:chr2:148692523-148692988:1, Gzf1:chr2:148694023-148694325:1	Gzf1	0.0144794	NA	TRUE	NA	0.003364	0.0268264	TRUE
745	0.00242611	0.0728146	0.214671	0.154008	0.0606625	FALSE	0.54439	2 vs 3	0.245313	2 vs 3	-0.16397	-0.409283	Msto1:chr3:88905238-88905495:-1, Msto1:chr3:88909602-88909905:-1, Msto1:chr3:88909657-88909994:-1	Msto1	0.0110383	0.198044	TRUE	FALSE	0.0728146	0.236566	FALSE
746	2.79866e-05	0.000462769	0.341808	0.217527	0.124282	FALSE	0.954442	1 vs 4	0.245283	1 vs 9	-0.327671	-0.572954	Fbxl17:chr17:63045992-63046356:-1, Fbxl17:chr17:63050514-63050953:-1, Fbxl17:chr17:63051200-63051794:-1, Fbxl17:chr17:63052357-63052484:-1, Fbxl17:chr17:63053896-63054201:-1, Fbxl17:chr17:63054325-63054627:-1, Fbxl17:chr17:63057519-63057891:-1, Fbxl17:chr17:63057358-63058254:-1, Fbxl17:chr17:63059424-63059877:-1	Fbxl17	0.000248531	0.00419191	TRUE	TRUE	0.000462769	0.00534133	TRUE
747	0.00279302	NA	0.783529	0.66092	0.12261	TRUE	2.25594	2 vs 1	0.24522	3 vs 1	0.567059	0.321839	Dmd:chrX:85202377-85202769:1, Dmd:chrX:85204097-85204415:1, Dmd:chrX:85204647-85205062:1	Dmd	NA	NA	FALSE	FALSE	0.00279302	NA	FALSE
748	0.000607637	0.0166488	0.421224	0.312831	0.108393	TRUE	#NAME?	3 vs 1	0.245127	14 vs 4	-0.0789474	-0.324074	Wars2:chr3:99216984-99217220:1, Wars2:chr3:99216908-99217709:1, Wars2:chr3:99218055-99218244:1, Wars2:chr3:99217905-99218461:1, Wars2:chr3:99218831-99219181:1, Wars2:chr3:99218673-99219177:1, Wars2:chr3:99219146-99219594:1, Wars2:chr3:99219427-99219810:1, Wars2:chr3:99219798-99220192:1, Wars2:chr3:99220182-99220578:1, Wars2:chr3:99220287-99221048:1, Wars2:chr3:99221162-99222059:1, Wars2:chr3:9922…	Wars2	NA	NA	FALSE	FALSE	0.0166488	NA	FALSE
749	0.162328	0.242733	0.43609	0.377444	0.0586466	TRUE	-1.58412	2 vs 3	0.244851	3 vs 6	-0.176201	-0.421053	Zfp748:chr13:67538313-67538658:-1, Zfp748:chr13:67538358-67538893:-1, Zfp748:chr13:67538667-67538966:-1, Zfp748:chr13:67538869-67539231:-1, Zfp748:chr13:67538690-67539552:-1, Zfp748:chr13:67539229-67539570:-1, Zfp748:chr13:67539638-67540135:-1, Zfp748:chr13:67540068-67540334:-1	Zfp748	NA	NA	FALSE	FALSE	0.242733	NA	FALSE
750	0.271647	NA	0.9	0.777778	0.122222	TRUE	0.944462	2 vs 1	0.244444	2 vs 1	0.8	0.555556	Fam83d:chr2:158786066-158786609:1, Fam83d:chr2:158786229-158786637:1	Fam83d	NA	NA	FALSE	FALSE	0.271647	NA	FALSE
751	0.000338191	0.00442072	0.590717	0.478927	0.11179	TRUE	Inf	3 vs 1	0.243998	3 vs 1	-0.0548523	-0.298851	Tcaim:chr9:122834632-122835115:1, Tcaim:chr9:122834820-122835195:1, Tcaim:chr9:122835076-122835457:1, Tcaim:chr9:122835931-122836340:1	Tcaim	NA	NA	FALSE	FALSE	0.00442072	NA	FALSE
752	8.32007e-10	1.30002e-05	0.60971	0.487742	0.121968	FALSE	0.495135	1 vs 2	0.243936	1 vs 2	0.21942	-0.0245161	Hspa4:chr11:53259814-53260203:-1, Hspa4:chr11:53261582-53261947:-1	Hspa4	2.01318e-08	0.000191308	TRUE	TRUE	1.30002e-05	0.000266443	TRUE
753	0.113818	0.511262	0.738994	0.629032	0.109961	TRUE	1.48573	3 vs 1	0.243863	3 vs 2	0.0503145	-0.193548	Parm1:chr5:91622893-91623047:1, Parm1:chr5:91623609-91623982:1, Parm1:chr5:91626350-91626743:1	Parm1	NA	NA	FALSE	FALSE	0.511262	NA	FALSE
754	1	0.317508	0.871795	0.75	0.121795	TRUE	0.81831	2 vs 1	0.24359	2 vs 1	0.74359	0.5	Cntn6:chr6:104863079-104863248:1, Cntn6:chr6:104863099-104863378:1	Cntn6	NA	NA	FALSE	FALSE	1	NA	FALSE
755	0.0773444	0.137057	0.299213	0.177419	0.121793	TRUE	0.68288	1 vs 2	0.243586	1 vs 2	-0.401575	-0.645161	Tspan15:chr10:62185517-62186010:-1, Tspan15:chr10:62187336-62187764:-1	Tspan15	NA	NA	FALSE	FALSE	0.137057	NA	FALSE
756	0.00437226	NA	0.566667	0.5	0.0666667	TRUE	Inf	1 vs 2	0.243561	1 vs 2	-0.493939	-0.7375	Csgalnact2:chr6:118105702-118106718:-1, Csgalnact2:chr6:118107425-118107842:-1, Csgalnact2:chr6:118107703-118108442:-1, Csgalnact2:chr6:118108161-118108627:-1	Csgalnact2	NA	NA	FALSE	FALSE	0.00437226	NA	FALSE
757	0.000327136	0.00761235	0.539683	0.430769	0.108913	TRUE	#NAME?	1 vs 4	0.243346	1 vs 5	0.15873	-0.0846154	Fbxo32:chr15:58175858-58176262:-1, Fbxo32:chr15:58176066-58176458:-1, Fbxo32:chr15:58179377-58179818:-1, Fbxo32:chr15:58179406-58180054:-1, Fbxo32:chr15:58180094-58180449:-1, Fbxo32:chr15:58179831-58180888:-1, Fbxo32:chr15:58180836-58181126:-1, Fbxo32:chr15:58181094-58181471:-1, Fbxo32:chr15:58181221-58181639:-1	Fbxo32	NA	NA	FALSE	FALSE	0.00761235	NA	FALSE
758	0.000330851	0.042338	0.819813	0.711111	0.108702	TRUE	#NAME?	1 vs 4	0.243025	1 vs 5	0.446729	0.203704	Peak1:chr9:56201115-56201546:-1, Peak1:chr9:56202261-56202743:-1, Peak1:chr9:56202263-56202968:-1, Peak1:chr9:56203402-56204128:-1, Peak1:chr9:56205190-56205490:-1, Peak1:chr9:56206074-56206917:-1	Peak1	NA	NA	FALSE	FALSE	0.042338	NA	FALSE
759	0.392508	0.715323	0.870536	0.85	0.0205357	TRUE	#NAME?	2 vs 1	0.242857	3 vs 2	0.642857	0.4	Bhlhe40:chr6:108665568-108666021:1, Bhlhe40:chr6:108666029-108666810:1, Bhlhe40:chr6:108666424-108666781:1	Bhlhe40	NA	NA	FALSE	FALSE	0.715323	NA	FALSE
760	6.27256e-05	0.0122284	0.233581	0.140773	0.0928082	FALSE	1.33255	2 vs 6	0.242788	5 vs 6	-0.358071	-0.600858	Tma16:chr8:66473116-66473533:-1, Tma16:chr8:66473794-66474447:-1, Tma16:chr8:66474288-66474814:-1, Tma16:chr8:66474277-66474750:-1, Tma16:chr8:66476355-66476714:-1, Tma16:chr8:66476428-66476863:-1	Tma16	0.00050853	0.056732	TRUE	FALSE	0.0122284	0.0695637	FALSE
761	0.946998	0.841364	0.454545	0.333333	0.121212	TRUE	0.510826	1 vs 2	0.242424	1 vs 2	-0.0909091	-0.333333	Adam4:chr12:81419460-81419761:-1, Adam4:chr12:81419580-81419789:-1	Adam4	NA	NA	FALSE	FALSE	0.946998	NA	FALSE
762	0.26758	NA	0.841706	0.7	0.141706	TRUE	2.03143	2 vs 6	0.24218	1 vs 6	0.64218	0.4	Tmtc1:chr6:148232423-148232828:-1, Tmtc1:chr6:148233826-148234220:-1, Tmtc1:chr6:148233785-148234968:-1, Tmtc1:chr6:148234719-148234928:-1, Tmtc1:chr6:148234701-148235489:-1, Tmtc1:chr6:148236242-148236441:-1	Tmtc1	NA	NA	FALSE	FALSE	0.26758	NA	FALSE
763	0.00717832	NA	0.761628	0.70197	0.0596575	FALSE	#NAME?	2 vs 1	0.242118	3 vs 2	0.05	-0.192118	Nmt1:chr11:103065729-103065817:1, Nmt1:chr11:103065710-103066092:1, Nmt1:chr11:103068489-103068918:1	Nmt1	0.0265913	NA	TRUE	NA	0.00717832	0.0480395	TRUE
764	0.875929	NA	0.462406	0.357143	0.105263	TRUE	Inf	2 vs 1	0.242105	8 vs 1	-0.157895	-0.4	Exo1:chr1:175908350-175908701:1, Exo1:chr1:175910394-175910995:1, Exo1:chr1:175910891-175911541:1, Exo1:chr1:175911531-175911864:1, Exo1:chr1:175911768-175912131:1, Exo1:chr1:175912623-175912786:1, Exo1:chr1:175913032-175913297:1, Exo1:chr1:175913166-175913434:1	Exo1	NA	NA	FALSE	FALSE	0.875929	NA	FALSE
765	0.1737	0.293049	0.591603	0.470588	0.121015	TRUE	1.45529	1 vs 2	0.24203	1 vs 3	0.183206	-0.0588235	Tmem200a:chr10:25991179-25991587:-1, Tmem200a:chr10:25991874-25992902:-1, Tmem200a:chr10:25992321-25992689:-1	Tmem200a	NA	NA	FALSE	FALSE	0.293049	NA	FALSE
766	0.287245	0.319826	0.61039	0.54878	0.0616091	TRUE	0.709772	1 vs 2	0.24121	1 vs 2	-0.344156	-0.585366	Nr1d1:chr11:98767692-98768039:-1, Nr1d1:chr11:98767876-98768391:-1, Nr1d1:chr11:98768190-98768439:-1	Nr1d1	NA	NA	FALSE	FALSE	0.319826	NA	FALSE
767	0.206959	0.567787	0.232443	0.115385	0.117059	TRUE	#NAME?	1 vs 2	0.241155	1 vs 4	-0.489614	-0.730769	Rad50:chr11:53646494-53646923:-1, Rad50:chr11:53646830-53647084:-1, Rad50:chr11:53647340-53647748:-1, Rad50:chr11:53649445-53649978:-1	Rad50	NA	NA	FALSE	FALSE	0.567787	NA	FALSE
768	4.09416e-06	0.000133671	0.569029	0.394324	0.174705	TRUE	#NAME?	1 vs 6	0.240394	1 vs 10	0.186047	-0.0543478	Soat1:chr1:156424525-156424909:-1, Soat1:chr1:156424525-156425298:-1, Soat1:chr1:156426751-156427630:-1, Soat1:chr1:156427278-156428052:-1, Soat1:chr1:156427465-156427829:-1, Soat1:chr1:156427970-156428170:-1, Soat1:chr1:156428289-156429127:-1, Soat1:chr1:156428980-156429608:-1, Soat1:chr1:156429802-156430110:-1, Soat1:chr1:156430570-156431015:-1	Soat1	NA	NA	FALSE	FALSE	0.000133671	NA	FALSE
769	2.29575e-05	0.00472735	0.689199	0.569014	0.120185	FALSE	0.518546	1 vs 2	0.240369	1 vs 2	0.378397	0.138028	Fam207a:chr10:77486655-77487089:-1, Fam207a:chr10:77488188-77488553:-1	Fam207a	0.000208552	0.0271596	TRUE	TRUE	0.00472735	0.034906	TRUE
770	1.03831e-05	0.0071162	0.720655	0.600575	0.12008	FALSE	0.539851	2 vs 1	0.24016	2 vs 1	0.441309	0.201149	Nolc1:chr19:46084029-46084548:1, Nolc1:chr19:46085127-46085536:1	Nolc1	0.000105173	0.0375358	TRUE	TRUE	0.0071162	0.0479238	TRUE
771	0.00580622	NA	0.11588	0.107143	0.00873697	TRUE	Inf	3 vs 1	0.240037	3 vs 2	0.0257511	-0.214286	Dok7:chr5:35080509-35081008:1, Dok7:chr5:35087223-35087839:1, Dok7:chr5:35087496-35087779:1	Dok7	NA	NA	FALSE	FALSE	0.00580622	NA	FALSE
772	0.139735	0.304202	0.568465	0.516304	0.0521604	TRUE	1.09468	3 vs 5	0.239942	3 vs 4	0.392116	0.152174	Ccsap:chr8:123839974-123840493:-1, Ccsap:chr8:123840053-123840863:-1, Ccsap:chr8:123840802-123841275:-1, Ccsap:chr8:123841927-123842634:-1, Ccsap:chr8:123842358-123842570:-1	Ccsap	NA	NA	FALSE	FALSE	0.304202	NA	FALSE
773	0.0678337	NA	0.429787	0.309859	0.119928	TRUE	0.518059	1 vs 2	0.239856	1 vs 2	-0.140426	-0.380282	Asap1:chr15:64086821-64087244:-1, Asap1:chr15:64088519-64088942:-1	Asap1	NA	NA	FALSE	FALSE	0.0678337	NA	FALSE
774	8.58258e-06	0.0553746	0.197339	0.170417	0.0269224	FALSE	-1.27483	5 vs 2	0.239422	2 vs 1	-0.183078	-0.4225	Coa7:chr4:108338292-108338765:1, Coa7:chr4:108339657-108340137:1, Coa7:chr4:108340020-108340883:1, Coa7:chr4:108340377-108340654:1, Coa7:chr4:108340917-108341814:1, Coa7:chr4:108341192-108341584:1, Coa7:chr4:108341723-108342441:1	Coa7	8.94137e-05	0.166005	TRUE	FALSE	0.0553746	0.19875	FALSE
775	0.242693	NA	0.909091	0.789474	0.119617	TRUE	0.980829	1 vs 2	0.239234	1 vs 2	0.818182	0.578947	Denn2b:chr7:109524052-109524502:-1, Denn2b:chr7:109524360-109524845:-1	Denn2b	NA	NA	FALSE	FALSE	0.242693	NA	FALSE
776	1	NA	0.869565	0.75	0.119565	TRUE	0.798508	2 vs 1	0.23913	2 vs 1	0.73913	0.5	Ankrd35:chr3:96690155-96690348:1, Ankrd35:chr3:96690651-96691034:1	Ankrd35	NA	NA	FALSE	FALSE	1	NA	FALSE
777	0.0545218	0.200087	0.665698	0.619048	0.0466501	TRUE	#NAME?	1 vs 5	0.238649	1 vs 3	0.476744	0.238095	Zfp367:chr13:64133018-64133404:-1, Zfp367:chr13:64133018-64133684:-1, Zfp367:chr13:64134021-64134500:-1, Zfp367:chr13:64134775-64135114:-1, Zfp367:chr13:64134821-64135590:-1	Zfp367	NA	NA	FALSE	FALSE	0.200087	NA	FALSE
778	5.90892e-05	1.75563e-05	0.374957	0.334483	0.0404747	FALSE	0.541408	2 vs 3	0.238639	2 vs 3	0.193812	-0.0448276	Flrt3:chr2:140658197-140658589:-1, Flrt3:chr2:140658459-140658950:-1, Flrt3:chr2:140659304-140659720:-1	Flrt3	0.000484421	0.000247084	TRUE	TRUE	5.90892e-05	0.000935615	TRUE
779	0.000584102	0.0110727	0.598778	0.479705	0.119073	FALSE	0.481601	1 vs 2	0.238146	1 vs 2	0.197556	-0.0405904	2810004N23Rik:chr8:124836935-124837341:-1, 2810004N23Rik:chr8:124839344-124839753:-1	2810004N23Rik	0.00338943	0.052952	TRUE	FALSE	0.0110727	0.0652753	FALSE
780	2.0083e-11	1.4927e-09	0.60301	0.484012	0.118998	FALSE	0.679047	1 vs 2	0.237996	1 vs 3	0.206019	-0.0319767	Lman2:chr13:55343898-55344128:-1, Lman2:chr13:55345350-55345818:-1, Lman2:chr13:55346739-55347129:-1	Lman2	6.29173e-10	4.92943e-08	TRUE	TRUE	1.4927e-09	6.96486e-08	TRUE
781	0.00991682	0.0444252	0.55814	0.53125	0.0268895	TRUE	1.62831	5 vs 2	0.237645	5 vs 3	-0.418605	-0.65625	2610021A01Rik:chr7:41627016-41627778:1, 2610021A01Rik:chr7:41627691-41627846:1, 2610021A01Rik:chr7:41628123-41628530:1, 2610021A01Rik:chr7:41627885-41628982:1, 2610021A01Rik:chr7:41630275-41630658:1	2610021A01Rik	NA	NA	FALSE	FALSE	0.0444252	NA	FALSE
782	0.247418	0.518456	0.740557	0.657692	0.082865	TRUE	Inf	3 vs 1	0.237378	6 vs 2	0.448916	0.211538	Ak4:chr4:101463836-101464576:1, Ak4:chr4:101464046-101464611:1, Ak4:chr4:101464659-101464865:1, Ak4:chr4:101465970-101466237:1, Ak4:chr4:101466157-101466558:1, Ak4:chr4:101466560-101467045:1	Ak4	NA	NA	FALSE	FALSE	0.518456	NA	FALSE
783	0.00704921	NA	0.870336	0.729167	0.141169	TRUE	#NAME?	1 vs 2	0.237251	1 vs 5	0.716418	0.479167	Slc25a15:chr8:22375530-22375964:-1, Slc25a15:chr8:22376025-22376328:-1, Slc25a15:chr8:22376534-22377188:-1, Slc25a15:chr8:22377085-22377297:-1, Slc25a15:chr8:22377224-22377853:-1	Slc25a15	NA	NA	FALSE	FALSE	0.00704921	NA	FALSE
784	3.034e-10	8.221e-05	0.354918	0.236364	0.118554	FALSE	0.667721	3 vs 1	0.237108	3 vs 1	-0.290165	-0.527273	Ubxn4:chr1:128277099-128277588:1, Ubxn4:chr1:128278708-128279294:1, Ubxn4:chr1:128279010-128279375:1	Ubxn4	7.9209e-09	0.000934386	TRUE	TRUE	8.221e-05	0.00123908	TRUE
785	0.503816	NA	0.944444	0.826087	0.118357	TRUE	1.27507	2 vs 1	0.236715	2 vs 1	0.888889	0.652174	Bdh2:chr3:135304131-135304292:1, Bdh2:chr3:135304130-135304426:1	Bdh2	NA	NA	FALSE	FALSE	0.503816	NA	FALSE
786	0.00379192	0.0600048	0.792683	0.674603	0.11808	FALSE	0.612095	2 vs 1	0.23616	2 vs 1	0.585366	0.349206	Hltf:chr3:20116865-20117290:1, Hltf:chr3:20118239-20118423:1	Hltf	0.016038	0.175776	TRUE	FALSE	0.0600048	0.209539	FALSE
787	0.0123553	0.208825	0.644899	0.578947	0.0659519	TRUE	#NAME?	2 vs 1	0.235802	15 vs 3	0.135802	-0.1	Ncam2:chr16:81595747-81596091:1, Ncam2:chr16:81596304-81596518:1, Ncam2:chr16:81596876-81597284:1, Ncam2:chr16:81597123-81597313:1, Ncam2:chr16:81600174-81600634:1, Ncam2:chr16:81600006-81600922:1, Ncam2:chr16:81623487-81623678:1, Ncam2:chr16:81623566-81623735:1, Ncam2:chr16:81623725-81624284:1, Ncam2:chr16:81623760-81624563:1, Ncam2:chr16:81625083-81625376:1, Ncam2:chr16:81625317-81625528:1, Nca…	Ncam2	NA	NA	FALSE	FALSE	0.208825	NA	FALSE
788	0.331939	NA	0.208791	0.0909091	0.117882	TRUE	0.970358	1 vs 2	0.235764	1 vs 2	-0.582418	-0.818182	Sgo1:chr17:53674785-53675203:-1, Sgo1:chr17:53676034-53676457:-1	Sgo1	NA	NA	FALSE	FALSE	0.331939	NA	FALSE
789	1.84317e-06	0.000179131	0.266773	0.148936	0.117837	FALSE	0.731913	2 vs 1	0.235674	2 vs 1	-0.466454	-0.702128	Trim37:chr11:87219060-87219518:1, Trim37:chr11:87220264-87220686:1	Trim37	2.29012e-05	0.00182792	TRUE	TRUE	0.000179131	0.00242491	TRUE
790	0.701799	NA	0.331933	0.25	0.0819328	TRUE	Inf	1 vs 4	0.235294	1 vs 4	-0.764706	-1	Rapgef3:chr15:97740069-97740289:-1, Rapgef3:chr15:97739855-97740484:-1, Rapgef3:chr15:97742426-97742794:-1, Rapgef3:chr15:97744774-97745426:-1, Rapgef3:chr15:97745348-97745536:-1	Rapgef3	NA	NA	FALSE	FALSE	0.701799	NA	FALSE
791	0.377847	NA	0.225	0.192308	0.0326923	TRUE	Inf	1 vs 2	0.234615	1 vs 2	-0.15	-0.384615	Tnfsf13:chr11:69682339-69682564:-1, Tnfsf13:chr11:69682574-69682859:-1, Tnfsf13:chr11:69683036-69683437:-1	Tnfsf13	NA	NA	FALSE	FALSE	0.377847	NA	FALSE
792	0.377847	NA	0.225	0.192308	0.0326923	TRUE	Inf	1 vs 2	0.234615	1 vs 2	-0.15	-0.384615	Tnfsfm13:chr11:69682339-69682564:-1, Tnfsfm13:chr11:69682574-69682859:-1, Tnfsfm13:chr11:69683036-69683437:-1	Tnfsfm13	NA	NA	FALSE	FALSE	0.377847	NA	FALSE
793	0.120344	0.395454	0.917279	0.8	0.117279	TRUE	#NAME?	1 vs 2	0.234559	1 vs 3	0.834559	0.6	Rerg:chr6:137054825-137055248:-1, Rerg:chr6:137055198-137055429:-1, Rerg:chr6:137055474-137055921:-1	Rerg	NA	NA	FALSE	FALSE	0.395454	NA	FALSE
794	0.745033	0.699702	0.447499	0.392857	0.0546417	TRUE	Inf	1 vs 4	0.233701	2 vs 6	-0.182965	-0.416667	Prokr2:chr2:132367674-132368486:-1, Prokr2:chr2:132367952-132368179:-1, Prokr2:chr2:132369825-132370351:-1, Prokr2:chr2:132370278-132370764:-1, Prokr2:chr2:132371248-132371490:-1, Prokr2:chr2:132371135-132371642:-1, Prokr2:chr2:132371526-132372191:-1, Prokr2:chr2:132372504-132372729:-1	Prokr2	NA	NA	FALSE	FALSE	0.745033	NA	FALSE
795	0.98435	NA	0.916667	0.8	0.116667	TRUE	1.0116	1 vs 2	0.233333	1 vs 2	0.833333	0.6	Pcdh12:chr18:38267088-38267494:-1, Pcdh12:chr18:38268316-38268731:-1	Pcdh12	NA	NA	FALSE	FALSE	0.98435	NA	FALSE
796	0.475573	0.777068	0.595506	0.416667	0.178839	TRUE	#NAME?	1 vs 5	0.232745	1 vs 10	0.0898876	-0.142857	Prkg1:chr19:30564500-30564832:-1, Prkg1:chr19:30564674-30564944:-1, Prkg1:chr19:30564931-30565716:-1, Prkg1:chr19:30565219-30565439:-1, Prkg1:chr19:30567228-30568198:-1, Prkg1:chr19:30567853-30568308:-1, Prkg1:chr19:30568162-30568494:-1, Prkg1:chr19:30568259-30568952:-1, Prkg1:chr19:30568683-30569033:-1, Prkg1:chr19:30568553-30568872:-1	Prkg1	NA	NA	FALSE	FALSE	0.777068	NA	FALSE
797	1.0783e-05	5.29022e-05	0.171244	0.090106	0.0811379	FALSE	1.01795	2 vs 3	0.231543	2 vs 3	-0.567044	-0.798587	Mthfsl:chr9:88672894-88673223:-1, Mthfsl:chr9:88686245-88686580:-1, Mthfsl:chr9:88688586-88688987:-1	Mthfsl	0.000108973	0.000626757	TRUE	TRUE	5.29022e-05	0.000849923	TRUE
798	0.00104307	0.0250726	0.666303	0.546166	0.120137	FALSE	0.719837	4 vs 1	0.231281	4 vs 1	0.245365	0.0140845	Spring1:chr5:118261083-118261550:1, Spring1:chr5:118261428-118262094:1, Spring1:chr5:118262691-118263133:1, Spring1:chr5:118265678-118266106:1	Spring1	0.00553863	0.0943938	TRUE	FALSE	0.0250726	0.114312	FALSE
799	0.0231359	NA	0.9488	0.833333	0.115467	TRUE	1.31002	1 vs 2	0.230933	1 vs 2	0.8976	0.666667	Npcd:chr15:79786351-79786786:-1, Npcd:chr15:79789170-79789752:-1	Npcd	NA	NA	FALSE	FALSE	0.0231359	NA	FALSE
800	0.0231359	NA	0.9488	0.833333	0.115467	TRUE	1.31002	1 vs 2	0.230933	1 vs 2	0.8976	0.666667	Nptxr:chr15:79786351-79786786:-1, Nptxr:chr15:79789170-79789752:-1	Nptxr	NA	NA	FALSE	FALSE	0.0231359	NA	FALSE
801	2.19838e-05	0.0320458	0.795361	0.723535	0.0718255	FALSE	1.10219	1 vs 6	0.230898	1 vs 3	0.360395	0.129496	Uggt2:chr14:118982046-118982306:-1, Uggt2:chr14:118982053-118982564:-1, Uggt2:chr14:118982910-118983373:-1, Uggt2:chr14:118983720-118984306:-1, Uggt2:chr14:118986192-118986561:-1, Uggt2:chr14:118986018-118986816:-1, Uggt2:chr14:118986450-118986710:-1, Uggt2:chr14:118986507-118986971:-1	Uggt2	0.000202992	0.112752	TRUE	FALSE	0.0320458	0.136195	FALSE
802	0.100551	0.0884853	0.428318	0.337079	0.0912391	TRUE	0.845793	4 vs 3	0.230833	4 vs 1	-0.128717	-0.359551	Vldlr:chr19:27249143-27249765:1, Vldlr:chr19:27250100-27251076:1, Vldlr:chr19:27250538-27250856:1, Vldlr:chr19:27251684-27252072:1, Vldlr:chr19:27253819-27254239:1	Vldlr	NA	NA	FALSE	FALSE	0.100551	NA	FALSE
803	1.44747e-07	0.000212833	0.474724	0.338403	0.136321	FALSE	1.44042	6 vs 2	0.230784	6 vs 1	-0.119026	-0.34981	H4c8:chr13:23531086-23531503:1, H4c8:chr13:23531050-23531996:1, H4c8:chr13:23531501-23531842:1, H4c8:chr13:23531731-23532170:1, H4c8:chr13:23532197-23532748:1, H4c8:chr13:23533240-23533662:1	H4c8	2.41393e-06	0.00212529	TRUE	TRUE	0.000212833	0.00279487	TRUE
804	0.671125	NA	0.215385	0.1	0.115385	TRUE	0.904456	2 vs 1	0.230769	2 vs 1	-0.569231	-0.8	Fgf23:chr6:127081045-127081342:1, Fgf23:chr6:127081982-127082232:1	Fgf23	NA	NA	FALSE	FALSE	0.671125	NA	FALSE
805	0.00908592	0.0336677	0.572368	0.481707	0.0906611	TRUE	1.56862	3 vs 1	0.230745	3 vs 2	-0.513158	-0.743902	Zscan25:chr5:145291523-145291819:1, Zscan25:chr5:145291844-145292061:1, Zscan25:chr5:145293416-145293829:1	Zscan25	NA	NA	FALSE	FALSE	0.0336677	NA	FALSE
806	0.0125387	NA	0.196769	0.0854701	0.111299	TRUE	1.33702	4 vs 1	0.230468	4 vs 1	-0.581498	-0.811966	Nubpl:chr12:52310607-52310952:1, Nubpl:chr12:52312105-52312777:1, Nubpl:chr12:52312772-52313180:1, Nubpl:chr12:52313265-52313895:1	Nubpl	NA	NA	FALSE	FALSE	0.0125387	NA	FALSE
807	1.11844e-11	9.11653e-06	0.903653	0.788462	0.115192	FALSE	0.922814	1 vs 2	0.230383	1 vs 2	0.807306	0.576923	Slc39a3:chr10:81028609-81028891:-1, Slc39a3:chr10:81030767-81031211:-1	Slc39a3	3.68834e-10	0.000141088	TRUE	TRUE	9.11653e-06	0.000196005	TRUE
808	0.538242	0.287832	0.75	0.676471	0.0735294	TRUE	Inf	2 vs 1	0.230179	5 vs 3	0.347826	0.117647	Col27a1:chr4:63333334-63333654:1, Col27a1:chr4:63333738-63334017:1, Col27a1:chr4:63333849-63334112:1, Col27a1:chr4:63334515-63334724:1, Col27a1:chr4:63334603-63334972:1	Col27a1	NA	NA	FALSE	FALSE	0.538242	NA	FALSE
809	0.431566	0.513807	0.485294	0.37037	0.114924	TRUE	0.471788	1 vs 2	0.229847	1 vs 2	-0.0294118	-0.259259	Pacrg:chr17:10403039-10403494:-1, Pacrg:chr17:10403186-10403523:-1	Pacrg	NA	NA	FALSE	FALSE	0.513807	NA	FALSE
810	0.00708218	0.131546	0.563025	0.486667	0.0763585	TRUE	#NAME?	1 vs 10	0.229664	1 vs 8	0.159664	-0.07	Stxbp6:chr12:44852484-44852891:-1, Stxbp6:chr12:44853787-44854078:-1, Stxbp6:chr12:44853798-44854248:-1, Stxbp6:chr12:44854281-44854592:-1, Stxbp6:chr12:44854692-44854984:-1, Stxbp6:chr12:44854409-44854684:-1, Stxbp6:chr12:44855008-44855187:-1, Stxbp6:chr12:44855200-44855523:-1, Stxbp6:chr12:44855352-44855720:-1, Stxbp6:chr12:44855631-44855931:-1	Stxbp6	NA	NA	FALSE	FALSE	0.131546	NA	FALSE
811	2.6494e-41	2.37116e-18	0.362137	0.342422	0.0197148	FALSE	1.23255	1 vs 4	0.229596	3 vs 4	0.115745	-0.113851	Elavl1:chr8:4284778-4285146:-1, Elavl1:chr8:4284939-4285390:-1, Elavl1:chr8:4285344-4285789:-1, Elavl1:chr8:4288315-4288742:-1, Elavl1:chr8:4289149-4289661:-1, Elavl1:chr8:4289446-4289984:-1	Elavl1	5.81014e-39	2.36778e-16	TRUE	TRUE	2.37116e-18	3.46664e-16	TRUE
812	0.0960538	0.397015	0.389831	0.275362	0.114468	TRUE	0.519559	1 vs 2	0.228936	1 vs 2	-0.220339	-0.449275	Adamts18:chr8:113697960-113698335:-1, Adamts18:chr8:113698785-113699148:-1	Adamts18	NA	NA	FALSE	FALSE	0.397015	NA	FALSE
813	0.0101064	0.218671	0.677258	0.562963	0.114295	FALSE	0.488001	2 vs 1	0.228589	2 vs 1	0.354515	0.125926	Nat8l:chr5:34002506-34003153:1, Nat8l:chr5:34005507-34005916:1	Nat8l	0.0349857	0.411997	TRUE	FALSE	0.218671	0.476448	FALSE
814	0.122751	0.367601	0.885714	0.771429	0.114286	TRUE	0.831298	1 vs 2	0.228571	1 vs 2	0.771429	0.542857	Zfp764:chr7:127403704-127403977:-1, Zfp764:chr7:127404094-127404518:-1	Zfp764	NA	NA	FALSE	FALSE	0.367601	NA	FALSE
815	0.488255	NA	0.62963	0.555556	0.0740741	TRUE	#NAME?	1 vs 2	0.228571	1 vs 3	0.428571	0.2	Kank2:chr9:21766768-21767185:-1, Kank2:chr9:21767313-21767520:-1, Kank2:chr9:21767470-21767768:-1, Kank2:chr9:21768040-21768558:-1	Kank2	NA	NA	FALSE	FALSE	0.488255	NA	FALSE
816	8.13276e-09	0.000270969	0.657406	0.509718	0.147688	FALSE	1.45853	8 vs 1	0.228516	8 vs 2	0.242121	0.0136054	Tmem106b:chr6:13084129-13084776:1, Tmem106b:chr6:13084653-13085102:1, Tmem106b:chr6:13084957-13085426:1, Tmem106b:chr6:13086795-13087114:1, Tmem106b:chr6:13086672-13087484:1, Tmem106b:chr6:13087313-13087493:1, Tmem106b:chr6:13088163-13088673:1, Tmem106b:chr6:13088844-13089299:1	Tmem106b	1.6514e-07	0.00263066	TRUE	TRUE	0.000270969	0.00343489	TRUE
817	0.00958441	0.195818	0.700101	0.64899	0.0511109	FALSE	0.492986	3 vs 2	0.228423	3 vs 2	-0.0695565	-0.29798	Rngtt:chr4:33500347-33501013:1, Rngtt:chr4:33500533-33500928:1, Rngtt:chr4:33502080-33502661:1	Rngtt	0.0336029	0.383946	TRUE	FALSE	0.195818	0.445696	FALSE
818	0.0607761	0.00827271	0.724044	0.646465	0.0775791	TRUE	0.687665	1 vs 3	0.228266	1 vs 3	0.213115	-0.0151515	Hopx:chr5:77086988-77087285:-1, Hopx:chr5:77086983-77087783:-1, Hopx:chr5:77087605-77087853:-1, Hopx:chr5:77087735-77087841:-1	Hopx	NA	NA	FALSE	FALSE	0.0607761	NA	FALSE
819	0.000121878	0.0813062	0.577703	0.53	0.0477027	TRUE	#NAME?	1 vs 2	0.228198	3 vs 10	0.448198	0.22	Cacna1d:chr14:30037554-30037932:-1, Cacna1d:chr14:30037581-30038071:-1, Cacna1d:chr14:30039895-30040373:-1, Cacna1d:chr14:30040345-30040656:-1, Cacna1d:chr14:30041072-30041477:-1, Cacna1d:chr14:30041302-30041546:-1, Cacna1d:chr14:30041418-30041651:-1, Cacna1d:chr14:30041681-30041869:-1, Cacna1d:chr14:30060101-30060434:-1, Cacna1d:chr14:30060458-30060711:-1, Cacna1d:chr14:30061055-30061456:-1	Cacna1d	NA	NA	FALSE	FALSE	0.0813062	NA	FALSE
820	0.248515	0.436236	0.833977	0.72	0.113977	TRUE	0.669617	1 vs 2	0.227954	1 vs 2	0.667954	0.44	Klf10:chr15:38294386-38294825:-1, Klf10:chr15:38295180-38295439:-1	Klf10	NA	NA	FALSE	FALSE	0.436236	NA	FALSE
821	1.23574e-05	0.000560321	0.147186	0.0333333	0.113853	FALSE	1.61045	2 vs 1	0.227706	2 vs 1	-0.705628	-0.933333	Krit1:chr5:3840945-3841417:1, Krit1:chr5:3845188-3845641:1	Krit1	0.000123181	0.00487813	TRUE	TRUE	0.000560321	0.00628534	TRUE
822	0.104301	0.460621	0.298982	0.232804	0.066178	TRUE	Inf	5 vs 1	0.227523	3 vs 1	0.116412	-0.111111	2810021J22Rik:chr11:58881845-58882330:1, 2810021J22Rik:chr11:58882280-58882530:1, 2810021J22Rik:chr11:58882823-58883278:1, 2810021J22Rik:chr11:58883969-58884187:1, 2810021J22Rik:chr11:58883845-58884235:1, 2810021J22Rik:chr11:58884054-58884298:1, 2810021J22Rik:chr11:58884150-58884523:1	2810021J22Rik	NA	NA	FALSE	FALSE	0.460621	NA	FALSE
823	0.180512	NA	0.693989	0.581197	0.112792	TRUE	0.955511	3 vs 2	0.227406	4 vs 2	0.278689	0.0512821	Icmt:chr4:152303238-152303807:1, Icmt:chr4:152303506-152304240:1, Icmt:chr4:152305367-152305698:1, Icmt:chr4:152306564-152306812:1	Icmt	NA	NA	FALSE	FALSE	0.180512	NA	FALSE
824	0.320613	NA	0.272727	0.25	0.0227273	TRUE	Inf	1 vs 2	0.227273	1 vs 2	-0.272727	-0.5	Casp16:chr17:23546670-23547004:-1, Casp16:chr17:23548747-23548877:-1, Casp16:chr17:23549933-23550341:-1	Casp16	NA	NA	FALSE	FALSE	0.320613	NA	FALSE
825	0.658458	0.497772	0.295238	0.181818	0.11342	TRUE	0.634	2 vs 1	0.22684	2 vs 1	-0.409524	-0.636364	Slc1a6:chr10:78814374-78814756:1, Slc1a6:chr10:78814638-78814765:1	Slc1a6	NA	NA	FALSE	FALSE	0.658458	NA	FALSE
826	0.0419354	NA	0.933333	0.839286	0.0940476	TRUE	1.21368	4 vs 1	0.226613	4 vs 3	0.851613	0.625	Pi4k2b:chr5:52767404-52768116:1, Pi4k2b:chr5:52768025-52768459:1, Pi4k2b:chr5:52768150-52768485:1, Pi4k2b:chr5:52768929-52769347:1	Pi4k2b	NA	NA	FALSE	FALSE	0.0419354	NA	FALSE
827	0.000204217	0.000418964	0.530501	0.408772	0.121729	TRUE	0.863944	1 vs 4	0.226316	1 vs 3	0	-0.226316	Cdadc1:chr14:59559383-59559774:-1, Cdadc1:chr14:59560297-59560719:-1, Cdadc1:chr14:59563936-59564340:-1, Cdadc1:chr14:59567711-59568114:-1	Cdadc1	NA	NA	FALSE	FALSE	0.000418964	NA	FALSE
828	1	NA	0.913043	0.8	0.113043	TRUE	0.965081	2 vs 1	0.226087	2 vs 1	0.826087	0.6	Asic3:chr5:24417304-24417393:1, Asic3:chr5:24417668-24417834:1	Asic3	NA	NA	FALSE	FALSE	1	NA	FALSE
829	0.00264022	0.174849	0.844872	0.793333	0.0515385	TRUE	#NAME?	2 vs 1	0.225641	6 vs 3	0.525641	0.3	Hmgcll1:chr9:76134086-76134304:1, Hmgcll1:chr9:76134280-76134843:1, Hmgcll1:chr9:76134378-76134588:1, Hmgcll1:chr9:76134472-76134672:1, Hmgcll1:chr9:76134756-76135129:1, Hmgcll1:chr9:76135927-76136389:1	Hmgcll1	NA	NA	FALSE	FALSE	0.174849	NA	FALSE
830	0.000143371	0.0153219	0.486565	0.393617	0.092948	FALSE	#NAME?	1 vs 3	0.225529	2 vs 5	-0.242556	-0.468085	Uxs1:chr1:43746483-43746989:-1, Uxs1:chr1:43748299-43749449:-1, Uxs1:chr1:43749039-43749207:-1, Uxs1:chr1:43749218-43749776:-1, Uxs1:chr1:43749500-43749939:-1, Uxs1:chr1:43749605-43750416:-1, Uxs1:chr1:43749909-43750220:-1	Uxs1	0.0010411	0.0667983	TRUE	FALSE	0.0153219	0.0813581	FALSE
831	0.046572	NA	0.598504	0.52809	0.0704139	TRUE	0.917679	1 vs 3	0.225251	1 vs 2	-0.426434	-0.651685	Zfp963:chr8:69740037-69740423:-1, Zfp963:chr8:69741899-69742317:-1, Zfp963:chr8:69743102-69743352:-1	Zfp963	NA	NA	FALSE	FALSE	0.046572	NA	FALSE
832	0.494369	NA	0.126316	0.0384615	0.0878543	TRUE	Inf	1 vs 2	0.225101	2 vs 3	-0.621053	-0.846154	Plcd3:chr11:103069231-103069755:-1, Plcd3:chr11:103069533-103069910:-1, Plcd3:chr11:103070314-103070722:-1	Plcd3	NA	NA	FALSE	FALSE	0.494369	NA	FALSE
833	0.002165	0.201853	0.73487	0.62234	0.11253	FALSE	0.519981	1 vs 2	0.22506	1 vs 2	0.469741	0.244681	Abcb10:chr8:123952540-123952790:-1, Abcb10:chr8:123953565-123953980:-1	Abcb10	0.00997444	0.391026	TRUE	FALSE	0.201853	0.454014	FALSE
834	0.00877853	0.3074	0.443229	0.34902	0.0942096	TRUE	Inf	4 vs 1	0.225031	8 vs 2	0.117188	-0.107843	Tmem164:chrX:142837801-142838360:1, Tmem164:chrX:142837908-142838360:1, Tmem164:chrX:142838037-142838414:1, Tmem164:chrX:142842714-142842976:1, Tmem164:chrX:142842902-142843531:1, Tmem164:chrX:142843213-142843456:1, Tmem164:chrX:142843565-142844346:1, Tmem164:chrX:142843906-142844279:1, Tmem164:chrX:142844235-142844764:1, Tmem164:chrX:142845040-142845350:1, Tmem164:chrX:142845783-142846154:1	Tmem164	NA	NA	FALSE	FALSE	0.3074	NA	FALSE
835	8.81826e-05	0.00875129	0.547692	0.435233	0.112459	FALSE	0.451882	2 vs 1	0.224918	2 vs 1	0.0953846	-0.129534	Crkl:chr16:17486850-17487417:1, Crkl:chr16:17487043-17487455:1	Crkl	0.000682132	0.0440611	TRUE	TRUE	0.00875129	0.055467	FALSE
836	0.846339	NA	0.200856	0.0873016	0.113555	TRUE	Inf	2 vs 1	0.224342	8 vs 1	-0.608992	-0.833333	Inhba:chr13:16026770-16027239:1, Inhba:chr13:16026849-16027286:1, Inhba:chr13:16027604-16027955:1, Inhba:chr13:16027645-16028226:1, Inhba:chr13:16029186-16029567:1, Inhba:chr13:16029182-16029314:1, Inhba:chr13:16029721-16030210:1, Inhba:chr13:16031183-16031622:1	Inhba	NA	NA	FALSE	FALSE	0.846339	NA	FALSE
837	0.00105309	0.030513	0.555429	0.443284	0.112145	FALSE	0.761646	2 vs 3	0.22429	1 vs 3	0.110857	-0.113433	Leng1:chr7:3660091-3660499:-1, Leng1:chr7:3660079-3660776:-1, Leng1:chr7:3661057-3661440:-1	Leng1	0.00558359	0.10845	TRUE	FALSE	0.030513	0.130949	FALSE
838	3.17667e-11	5.54119e-07	0.670739	0.558732	0.112007	FALSE	0.481728	1 vs 3	0.224014	1 vs 3	0.341478	0.117464	Neo1:chr9:58874728-58875283:-1, Neo1:chr9:58874680-58875587:-1, Neo1:chr9:58876511-58876988:-1	Neo1	9.35093e-10	1.17372e-05	TRUE	TRUE	5.54119e-07	1.67611e-05	TRUE
839	0.00158296	0.00993928	0.54463	0.47451	0.07012	FALSE	0.706212	1 vs 3	0.223939	1 vs 3	-0.179982	-0.403922	Crbn:chr6:106778245-106778647:-1, Crbn:chr6:106778825-106779278:-1, Crbn:chr6:106780193-106780581:-1, Crbn:chr6:106780020-106781065:-1	Crbn	0.00777475	0.0485277	TRUE	TRUE	0.00993928	0.060379	FALSE
840	0.0953812	0.520362	0.355985	0.300595	0.0553898	TRUE	1.08181	3 vs 4	0.223905	1 vs 4	-0.418953	-0.642857	Pdk3:chrX:93755295-93755698:-1, Pdk3:chrX:93760585-93760848:-1, Pdk3:chrX:93760649-93761014:-1, Pdk3:chrX:93764564-93765054:-1, Pdk3:chrX:93765017-93765343:-1	Pdk3	NA	NA	FALSE	FALSE	0.520362	NA	FALSE
841	9.65773e-07	0.000464956	0.617124	0.505172	0.111952	FALSE	0.45667	2 vs 1	0.223904	2 vs 1	0.234249	0.0103448	Get4:chr5:139268891-139269354:1, Get4:chr5:139269639-139270051:1	Get4	1.29538e-05	0.00420264	TRUE	TRUE	0.000464956	0.00535248	TRUE
842	0.167946	NA	0.752515	0.630952	0.121563	TRUE	Inf	2 vs 1	0.223005	5 vs 2	0.056338	-0.166667	Ptprb:chr10:116383826-116383927:1, Ptprb:chr10:116383817-116384124:1, Ptprb:chr10:116383965-116384413:1, Ptprb:chr10:116384726-116385381:1, Ptprb:chr10:116386771-116387200:1, Ptprb:chr10:116388132-116388721:1, Ptprb:chr10:116388388-116388748:1, Ptprb:chr10:116389110-116389538:1	Ptprb	NA	NA	FALSE	FALSE	0.167946	NA	FALSE
843	0.106954	0.337134	0.601942	0.579861	0.0220806	TRUE	-1.32687	3 vs 2	0.222998	4 vs 3	-0.0582524	-0.28125	Zic4:chr9:91386500-91387037:1, Zic4:chr9:91387335-91387808:1, Zic4:chr9:91387600-91388171:1, Zic4:chr9:91388816-91389351:1	Zic4	NA	NA	FALSE	FALSE	0.337134	NA	FALSE
844	0.000307163	NA	0.238255	0.126761	0.111494	FALSE	0.76764	1 vs 2	0.222989	1 vs 2	-0.52349	-0.746479	Fez2:chr17:78371337-78371723:-1, Fez2:chr17:78377848-78378293:-1	Fez2	0.0019725	NA	TRUE	NA	0.000307163	0.00382733	TRUE
845	0.528329	NA	0.736364	0.625	0.111364	TRUE	0.516328	1 vs 2	0.222727	1 vs 2	0.472727	0.25	Sult5a1:chr8:123141580-123141712:-1, Sult5a1:chr8:123142876-123143201:-1	Sult5a1	NA	NA	FALSE	FALSE	0.528329	NA	FALSE
846	1	NA	0.111111	0	0.111111	TRUE	Inf	1 vs 2	0.222222	1 vs 2	-0.777778	-1	Igsf23:chr7:19934756-19935048:-1, Igsf23:chr7:19934933-19935124:-1	Igsf23	NA	NA	FALSE	FALSE	1	NA	FALSE
847	0.0308129	0.177748	0.591078	0.48	0.111078	TRUE	0.448467	2 vs 1	0.222156	2 vs 1	0.182156	-0.04	Ehd3:chr17:73830627-73831106:1, Ehd3:chr17:73831690-73832112:1	Ehd3	NA	NA	FALSE	FALSE	0.177748	NA	FALSE
848	2.06906e-07	3.20842e-06	0.23309	0.121727	0.111364	FALSE	0.882087	1 vs 4	0.22174	1 vs 4	-0.540468	-0.762208	Letm1:chr5:33738934-33739152:-1, Letm1:chr5:33739654-33740046:-1, Letm1:chr5:33740478-33740887:-1, Letm1:chr5:33742324-33742701:-1	Letm1	3.27614e-06	5.603e-05	TRUE	TRUE	3.20842e-06	7.84523e-05	TRUE
849	0.00553441	0.230641	0.295163	0.285141	0.0100228	TRUE	2.60269	9 vs 8	0.221573	9 vs 3	0.00470588	-0.216867	BC024063:chr10:82110762-82111215:1, BC024063:chr10:82111239-82111666:1, BC024063:chr10:82111621-82111988:1, BC024063:chr10:82112132-82112369:1, BC024063:chr10:82112309-82112516:1, BC024063:chr10:82112684-82113161:1, BC024063:chr10:82113154-82113817:1, BC024063:chr10:82113755-82114014:1, BC024063:chr10:82113914-82114445:1, BC024063:chr10:82114212-82114852:1	BC024063	NA	NA	FALSE	FALSE	0.230641	NA	FALSE
850	0.002036	0.0164068	0.627229	0.571739	0.0554894	FALSE	0.650963	1 vs 2	0.221492	1 vs 2	-0.41329	-0.634783	Atl2:chr17:79848335-79848799:-1, Atl2:chr17:79849008-79849468:-1, Atl2:chr17:79850087-79850377:-1	Atl2	0.00951001	0.0700716	TRUE	FALSE	0.0164068	0.0856671	FALSE
851	8.04261e-05	0.0328954	0.679372	0.624648	0.0547243	TRUE	Inf	2 vs 1	0.221276	8 vs 4	0.100149	-0.121127	Wnt5a:chr14:28522485-28522926:1, Wnt5a:chr14:28522722-28523166:1, Wnt5a:chr14:28523052-28523516:1, Wnt5a:chr14:28523460-28523864:1, Wnt5a:chr14:28524535-28524931:1, Wnt5a:chr14:28524700-28525212:1, Wnt5a:chr14:28524970-28525285:1, Wnt5a:chr14:28525104-28525531:1, Wnt5a:chr14:28527039-28527448:1	Wnt5a	NA	NA	FALSE	FALSE	0.0328954	NA	FALSE
852	0.00189706	0.00974845	0.556501	0.51184	0.0446616	FALSE	Inf	2 vs 1	0.221208	7 vs 3	-0.123054	-0.344262	Sh3kbp1:chrX:159973269-159973886:1, Sh3kbp1:chrX:159973977-159974201:1, Sh3kbp1:chrX:159973739-159974156:1, Sh3kbp1:chrX:159973774-159974942:1, Sh3kbp1:chrX:159974356-159974790:1, Sh3kbp1:chrX:159975047-159976010:1, Sh3kbp1:chrX:159975558-159975905:1	Sh3kbp1	0.00898544	0.0478187	TRUE	TRUE	0.00974845	0.0596155	FALSE
853	0.000356409	NA	0.989189	0.878788	0.110401	TRUE	2.53534	1 vs 2	0.220803	1 vs 2	0.978378	0.757576	Nipal3:chr4:135448916-135449251:-1, Nipal3:chr4:135451937-135452491:-1	Nipal3	NA	NA	FALSE	FALSE	0.000356409	NA	FALSE
854	0.0041863	0.104238	0.329435	0.265651	0.0637833	FALSE	0.77319	3 vs 1	0.220512	2 vs 1	0.316959	0.0964467	Atmin:chr8:116957831-116958302:1, Atmin:chr8:116960007-116960493:1, Atmin:chr8:116961228-116961901:1, Atmin:chr8:116964166-116964567:1	Atmin	0.0173218	0.254911	TRUE	FALSE	0.104238	0.300896	FALSE
855	0.00401991	0.034868	0.254902	0.144654	0.110248	FALSE	0.704524	1 vs 2	0.220496	1 vs 2	-0.490196	-0.710692	Zfp867:chr11:59461132-59461699:-1, Zfp867:chr11:59461742-59462224:-1	Zfp867	0.0168077	0.120125	TRUE	FALSE	0.034868	0.145135	FALSE
856	0.224659	0.679691	0.536898	0.421348	0.115549	TRUE	0.796042	5 vs 3	0.220218	5 vs 1	0.141566	-0.0786517	Agbl3:chr6:34785128-34785521:1, Agbl3:chr6:34785321-34785528:1, Agbl3:chr6:34785169-34785902:1, Agbl3:chr6:34785521-34785782:1, Agbl3:chr6:34785829-34786332:1	Agbl3	NA	NA	FALSE	FALSE	0.679691	NA	FALSE
857	0.186254	NA	0.908	0.83	0.078	TRUE	Inf	1 vs 2	0.22	1 vs 5	0.82	0.6	Gfra1:chr19:58235557-58236046:-1, Gfra1:chr19:58236392-58236480:-1, Gfra1:chr19:58236472-58237052:-1, Gfra1:chr19:58236778-58237123:-1, Gfra1:chr19:58237845-58238227:-1, Gfra1:chr19:58238395-58238614:-1	Gfra1	NA	NA	FALSE	FALSE	0.186254	NA	FALSE
858	1	NA	0.36	0.25	0.11	TRUE	0.523248	1 vs 2	0.22	1 vs 2	-0.28	-0.5	Irf7:chr7:141262809-141263074:-1, Irf7:chr7:141263259-141263432:-1	Irf7	NA	NA	FALSE	FALSE	1	NA	FALSE
859	1.32633e-22	2.06806e-14	0.50596	0.395965	0.109995	FALSE	0.446147	2 vs 1	0.21999	2 vs 1	0.0119202	-0.20807	Srp9:chr1:182131341-182131849:1, Srp9:chr1:182131954-182132415:1	Srp9	1.1872e-20	1.20465e-12	TRUE	TRUE	2.06806e-14	1.77853e-12	TRUE
860	2.19926e-14	7.11124e-13	0.497284	0.386905	0.110379	FALSE	0.992424	9 vs 4	0.219096	9 vs 2	-0.0367179	-0.255814	Tmem33:chr5:67264138-67264639:1, Tmem33:chr5:67286103-67286541:1, Tmem33:chr5:67286731-67287669:1, Tmem33:chr5:67287274-67287677:1, Tmem33:chr5:67287412-67287738:1, Tmem33:chr5:67287341-67288203:1, Tmem33:chr5:67288377-67288834:1, Tmem33:chr5:67290893-67291285:1, Tmem33:chr5:67291037-67291483:1	Tmem33	9.45681e-13	3.46797e-11	TRUE	TRUE	7.11124e-13	4.95078e-11	TRUE
861	0.000790272	0.053799	0.485779	0.481262	0.00451658	TRUE	2.36085	13 vs 12	0.218875	10 vs 5	-0.0178117	-0.236686	Zbtb9:chr17:26974376-26975471:1, Zbtb9:chr17:26974894-26975153:1, Zbtb9:chr17:26975110-26975533:1, Zbtb9:chr17:26975392-26975623:1, Zbtb9:chr17:26975753-26976220:1, Zbtb9:chr17:26975772-26976679:1, Zbtb9:chr17:26976827-26976920:1, Zbtb9:chr17:26976607-26977404:1, Zbtb9:chr17:26976918-26977317:1, Zbtb9:chr17:26977735-26978236:1, Zbtb9:chr17:26979014-26979430:1, Zbtb9:chr17:26979281-26979469:1, Zbt…	Zbtb9	NA	NA	FALSE	FALSE	0.053799	NA	FALSE
862	0.206674	0.124869	0.695614	0.626016	0.0695978	TRUE	1.21339	2 vs 4	0.218806	2 vs 4	0.0236842	-0.195122	Pcdh1:chr18:38185924-38186207:-1, Pcdh1:chr18:38186083-38186288:-1, Pcdh1:chr18:38188644-38188954:-1, Pcdh1:chr18:38196685-38197083:-1	Pcdh1	NA	NA	FALSE	FALSE	0.206674	NA	FALSE
863	0.171323	NA	0.139487	0.101655	0.0378317	TRUE	#NAME?	1 vs 2	0.218717	8 vs 10	-0.54724	-0.765957	Slitrk3:chr3:73041233-73041539:-1, Slitrk3:chr3:73041701-73042699:-1, Slitrk3:chr3:73044948-73045177:-1, Slitrk3:chr3:73044992-73045301:-1, Slitrk3:chr3:73046050-73046903:-1, Slitrk3:chr3:73046709-73047006:-1, Slitrk3:chr3:73047236-73047595:-1, Slitrk3:chr3:73047439-73047890:-1, Slitrk3:chr3:73048119-73048602:-1, Slitrk3:chr3:73048434-73048863:-1	Slitrk3	NA	NA	FALSE	FALSE	0.171323	NA	FALSE
864	0.159963	0.201308	0.798982	0.755208	0.0437739	TRUE	Inf	1 vs 4	0.218631	1 vs 2	0.671756	0.453125	Prps2:chrX:167346319-167346723:-1, Prps2:chrX:167346905-167347618:-1, Prps2:chrX:167347371-167347976:-1, Prps2:chrX:167348090-167348318:-1, Prps2:chrX:167348245-167348708:-1, Prps2:chrX:167348464-167348880:-1, Prps2:chrX:167348617-167349064:-1	Prps2	NA	NA	FALSE	FALSE	0.201308	NA	FALSE
865	0.00657116	NA	0.478261	0.386364	0.0918972	TRUE	Inf	3 vs 1	0.218521	2 vs 1	0.763975	0.545455	Cpt1a:chr19:3384739-3385377:1, Cpt1a:chr19:3385313-3385764:1, Cpt1a:chr19:3387525-3388012:1	Cpt1a	NA	NA	FALSE	FALSE	0.00657116	NA	FALSE
866	0.179259	0.740233	0.529231	0.42	0.109231	TRUE	0.43983	2 vs 1	0.218462	2 vs 1	0.0584615	-0.16	Tes:chr6:17104505-17104810:1, Tes:chr6:17105423-17105828:1	Tes	NA	NA	FALSE	FALSE	0.740233	NA	FALSE
867	0.238302	0.664074	0.620833	0.511628	0.109205	TRUE	0.446567	2 vs 1	0.218411	2 vs 1	0.241667	0.0232558	Ccl4:chr11:83664262-83664586:1, Ccl4:chr11:83664369-83664665:1	Ccl4	NA	NA	FALSE	FALSE	0.664074	NA	FALSE
868	0.169382	0.438164	0.819149	0.794118	0.0250313	TRUE	-1.16315	2 vs 3	0.218398	1 vs 2	0.659574	0.441176	Fibcd1:chr2:31813290-31813655:-1, Fibcd1:chr2:31816205-31816762:-1, Fibcd1:chr2:31816392-31816739:-1	Fibcd1	NA	NA	FALSE	FALSE	0.438164	NA	FALSE
869	6.08284e-05	0.00153447	0.121324	0.0572917	0.0640319	FALSE	Inf	3 vs 1	0.218312	2 vs 1	-0.552521	-0.770833	Atpsckmt:chr15:31617089-31617570:1, Atpsckmt:chr15:31623955-31624668:1, Atpsckmt:chr15:31624577-31624828:1	Atpsckmt	0.000495899	0.0110398	TRUE	TRUE	0.00153447	0.0138781	TRUE
870	0.000230664	0.00135386	0.466764	0.357724	0.10904	FALSE	0.452118	2 vs 1	0.218081	2 vs 1	-0.0664719	-0.284553	Nubp1:chr16:10423132-10423513:1, Nubp1:chr16:10423970-10424392:1	Nubp1	0.00155168	0.0100854	TRUE	TRUE	0.00135386	0.0127699	TRUE
871	0.167857	3.45524e-06	0.584211	0.494266	0.0899445	TRUE	1.70475	1 vs 3	0.218059	1 vs 4	0.126316	-0.0917431	Lpar1:chr4:58435237-58435675:-1, Lpar1:chr4:58435504-58435754:-1, Lpar1:chr4:58435438-58436066:-1, Lpar1:chr4:58436426-58436803:-1, Lpar1:chr4:58437016-58437456:-1	Lpar1	NA	NA	FALSE	FALSE	0.167857	NA	FALSE
872	0.293965	NA	0.683951	0.666667	0.017284	TRUE	#NAME?	2 vs 1	0.217989	4 vs 3	0.503704	0.285714	Neurl1a:chr19:47240960-47241335:1, Neurl1a:chr19:47243152-47243624:1, Neurl1a:chr19:47257378-47257795:1, Neurl1a:chr19:47259024-47259400:1	Neurl1a	NA	NA	FALSE	FALSE	0.293965	NA	FALSE
873	0.0613847	NA	0.637004	0.59009	0.0469138	FALSE	0.55769	3 vs 2	0.217831	3 vs 2	-0.3137	-0.531532	Socs5:chr17:87135122-87135753:1, Socs5:chr17:87136202-87136654:1, Socs5:chr17:87137209-87137665:1	Socs5	0.141034	NA	FALSE	NA	0.0613847	0.213135	FALSE
874	0.197332	0.466275	0.748756	0.685185	0.063571	TRUE	1.2412	2 vs 1	0.2178	2 vs 1	0.0696517	-0.148148	Iqsec2:chrX:152223637-152224033:1, Iqsec2:chrX:152224732-152225231:1, Iqsec2:chrX:152224874-152225254:1	Iqsec2	NA	NA	FALSE	FALSE	0.466275	NA	FALSE
875	0.863864	0.539874	0.539216	0.533333	0.00588235	TRUE	#NAME?	2 vs 1	0.217647	4 vs 3	-0.382353	-0.6	Rnf225:chr7:12929605-12929892:1, Rnf225:chr7:12930551-12930718:1, Rnf225:chr7:12930568-12930821:1, Rnf225:chr7:12930828-12930890:1	Rnf225	NA	NA	FALSE	FALSE	0.863864	NA	FALSE
876	0.0208958	0.0118037	0.390038	0.327744	0.0622937	TRUE	Inf	2 vs 1	0.217403	9 vs 6	-0.12406	-0.341463	Stat1:chr1:52154836-52155451:1, Stat1:chr1:52159197-52159560:1, Stat1:chr1:52159498-52159830:1, Stat1:chr1:52159604-52160095:1, Stat1:chr1:52160201-52160482:1, Stat1:chr1:52160564-52160912:1, Stat1:chr1:52161560-52161819:1, Stat1:chr1:52163432-52163720:1, Stat1:chr1:52163573-52164233:1	Stat1	NA	NA	FALSE	FALSE	0.0208958	NA	FALSE
877	0.801579	NA	0.108696	0	0.108696	TRUE	Inf	2 vs 1	0.217391	3 vs 1	-0.782609	-1	Il4ra:chr7:125577513-125578020:1, Il4ra:chr7:125579185-125579480:1, Il4ra:chr7:125580811-125581347:1	Il4ra	NA	NA	FALSE	FALSE	0.801579	NA	FALSE
878	0.0055214	0.0756662	0.635769	0.594595	0.0411742	FALSE	#NAME?	2 vs 1	0.217313	4 vs 3	-0.123228	-0.340541	Terf1:chr1:15842565-15842886:1, Terf1:chr1:15842743-15843492:1, Terf1:chr1:15843056-15843426:1, Terf1:chr1:15843291-15844033:1, Terf1:chr1:15845015-15845434:1	Terf1	0.0216415	0.203478	TRUE	FALSE	0.0756662	0.243071	FALSE
879	0.290261	NA	0.851852	0.743243	0.108609	TRUE	0.82198	3 vs 1	0.217217	3 vs 1	0.703704	0.486486	Hepacam:chr9:37384623-37385211:1, Hepacam:chr9:37385235-37385740:1, Hepacam:chr9:37386148-37386575:1	Hepacam	NA	NA	FALSE	FALSE	0.290261	NA	FALSE
880	0.00488648	0.0310137	0.423913	0.358156	0.065757	FALSE	Inf	3 vs 1	0.217211	4 vs 2	-0.346618	-0.56383	Zfp346:chr13:55133038-55133454:1, Zfp346:chr13:55134425-55134851:1, Zfp346:chr13:55134320-55134863:1, Zfp346:chr13:55134618-55135071:1	Zfp346	0.0196292	0.109921	TRUE	FALSE	0.0310137	0.132656	FALSE
881	0.844424	NA	0.106918	0	0.106918	TRUE	Inf	1 vs 4	0.216981	2 vs 4	-0.783019	-1	Lst1:chr17:35182248-35182499:-1, Lst1:chr17:35182362-35182706:-1, Lst1:chr17:35183422-35183587:-1, Lst1:chr17:35185102-35185497:-1	Lst1	NA	NA	FALSE	FALSE	0.844424	NA	FALSE
882	6.60624e-13	3.28892e-06	0.805532	0.768136	0.0373964	FALSE	-1.32577	3 vs 6	0.216641	1 vs 3	0.364098	0.147458	Azin1:chr15:38488146-38488649:-1, Azin1:chr15:38489400-38489905:-1, Azin1:chr15:38489773-38490192:-1, Azin1:chr15:38489801-38490675:-1, Azin1:chr15:38490130-38490561:-1, Azin1:chr15:38490383-38490503:-1	Azin1	2.47649e-11	5.67643e-05	TRUE	TRUE	3.28892e-06	7.96972e-05	TRUE
883	1.19524e-17	3.25121e-07	0.271429	0.216275	0.055154	FALSE	0.452958	2 vs 1	0.21657	2 vs 1	-0.000424328	-0.216995	Zmat2:chr18:36797848-36798312:1, Zmat2:chr18:36798225-36798734:1, Zmat2:chr18:36801829-36801963:1	Zmat2	7.08424e-16	7.37057e-06	TRUE	TRUE	3.25121e-07	1.07216e-05	TRUE
884	0.019867	0.0398493	0.351562	0.243333	0.108229	FALSE	0.620288	2 vs 3	0.216458	1 vs 3	-0.296875	-0.513333	Erich1:chr8:14026059-14026188:-1, Erich1:chr8:14026784-14027096:-1, Erich1:chr8:14027487-14027985:-1	Erich1	0.0587967	0.131752	FALSE	FALSE	0.0398493	0.158089	FALSE
885	0.986323	NA	0.474886	0.5	-0.0251142	TRUE	Inf	2 vs 1	0.216438	5 vs 4	-0.383562	-0.6	Coch:chr12:51605013-51605281:1, Coch:chr12:51605177-51605399:1, Coch:chr12:51605322-51605425:1, Coch:chr12:51605384-51605750:1, Coch:chr12:51605597-51605812:1, Coch:chr12:51605826-51606169:1, Coch:chr12:51606058-51606534:1	Coch	NA	NA	FALSE	FALSE	0.986323	NA	FALSE
886	0.00125336	0.0435414	0.6	0.52	0.08	TRUE	2.6897	2 vs 6	0.216025	5 vs 6	0.379661	0.163636	Gla:chrX:134588140-134588592:-1, Gla:chrX:134588395-134588709:-1, Gla:chrX:134588743-134589008:-1, Gla:chrX:134589108-134589653:-1, Gla:chrX:134589647-134590135:-1, Gla:chrX:134589911-134590168:-1	Gla	NA	NA	FALSE	FALSE	0.0435414	NA	FALSE
887	0.433409	0.919638	0.620924	0.526316	0.0946081	TRUE	1.79176	3 vs 5	0.215961	1 vs 4	0.00543478	-0.210526	Xkr8:chr4:132724875-132725287:-1, Xkr8:chr4:132725946-132726239:-1, Xkr8:chr4:132726664-132727245:-1, Xkr8:chr4:132727280-132727697:-1, Xkr8:chr4:132727684-132727920:-1	Xkr8	NA	NA	FALSE	FALSE	0.919638	NA	FALSE
888	6.26796e-10	1.8162e-05	0.484977	0.377	0.107977	FALSE	0.44219	2 vs 1	0.215953	2 vs 1	-0.0300466	-0.246	Phb:chr11:95679637-95680098:1, Phb:chr11:95680344-95680773:1	Phb	1.57093e-08	0.000252224	TRUE	TRUE	1.8162e-05	0.000354039	TRUE
889	0.0985344	0.32544	0.583569	0.47561	0.10796	TRUE	0.435082	2 vs 1	0.215919	2 vs 1	0.167139	-0.0487805	Rbm45:chr2:76380287-76380822:1, Rbm45:chr2:76383424-76383606:1	Rbm45	NA	NA	FALSE	FALSE	0.32544	NA	FALSE
890	0.0299244	0.0559662	0.600343	0.492424	0.107919	FALSE	0.4372	2 vs 1	0.215838	2 vs 1	0.200686	-0.0151515	Dhx35:chr2:158857725-158858236:1, Dhx35:chr2:158857846-158858252:1	Dhx35	0.0814703	0.166943	FALSE	FALSE	0.0559662	0.1999	FALSE
891	8.29607e-09	5.62453e-08	0.301873	0.193955	0.107919	TRUE	0.865324	2 vs 1	0.215837	3 vs 1	-0.396254	-0.612091	Ddah1:chr3:145891366-145891626:1, Ddah1:chr3:145892834-145893298:1, Ddah1:chr3:145893858-145894277:1	Ddah1	NA	NA	FALSE	FALSE	5.62453e-08	NA	FALSE
892	0.0275165	NA	0.890365	0.782609	0.107757	TRUE	0.813546	1 vs 2	0.215514	1 vs 2	0.780731	0.565217	Rasa2:chr9:96539293-96539693:-1, Rasa2:chr9:96541114-96541666:-1	Rasa2	NA	NA	FALSE	FALSE	0.0275165	NA	FALSE
893	0.0236808	0.121842	0.77104	0.663366	0.107673	TRUE	0.535859	2 vs 1	0.215347	2 vs 1	0.542079	0.326733	Alg6:chr4:99761877-99762317:1, Alg6:chr4:99763053-99763474:1	Alg6	NA	NA	FALSE	FALSE	0.121842	NA	FALSE
894	0.0481401	0.293482	0.405705	0.298077	0.107628	TRUE	0.474724	1 vs 2	0.215257	1 vs 2	-0.18859	-0.403846	Dedd2:chr7:25199883-25200324:-1, Dedd2:chr7:25202923-25203207:-1	Dedd2	NA	NA	FALSE	FALSE	0.293482	NA	FALSE
895	0.908145	NA	0.430921	0.4375	-0.00657895	TRUE	-0.798508	5 vs 3	0.214912	3 vs 2	0.131579	-0.0833333	Hhipl1:chr12:108328453-108329196:1, Hhipl1:chr12:108330497-108330766:1, Hhipl1:chr12:108330589-108330854:1, Hhipl1:chr12:108330268-108330929:1, Hhipl1:chr12:108330731-108331159:1	Hhipl1	NA	NA	FALSE	FALSE	0.908145	NA	FALSE
896	0.00669817	0.0794438	0.713755	0.606299	0.107455	TRUE	0.741466	2 vs 3	0.214911	1 vs 3	0.427509	0.212598	Ccnb1:chr13:100778703-100779144:-1, Ccnb1:chr13:100779089-100779682:-1, Ccnb1:chr13:100779610-100779893:-1	Ccnb1	NA	NA	FALSE	FALSE	0.0794438	NA	FALSE
897	0.306025	0.529821	0.792505	0.758065	0.0344401	TRUE	#NAME?	2 vs 1	0.214543	3 vs 2	0.246801	0.0322581	Ksr2:chr5:117771122-117771372:1, Ksr2:chr5:117774514-117774792:1, Ksr2:chr5:117774595-117775003:1	Ksr2	NA	NA	FALSE	FALSE	0.529821	NA	FALSE
898	0.0643433	NA	0.837423	0.730159	0.107265	TRUE	0.643752	1 vs 2	0.214529	1 vs 2	0.674847	0.460317	Rps6ka1:chr4:133847283-133847713:-1, Rps6ka1:chr4:133847841-133848248:-1	Rps6ka1	NA	NA	FALSE	FALSE	0.0643433	NA	FALSE
899	0.00101712	0.0931235	0.750623	0.643478	0.107145	FALSE	0.511447	2 vs 1	0.21429	2 vs 1	0.501247	0.286957	Ogfod2:chr5:124114643-124115124:1, Ogfod2:chr5:124115122-124115483:1	Ogfod2	0.00541785	0.235654	TRUE	FALSE	0.0931235	0.279864	FALSE
900	0.44509	NA	0.857143	0.75	0.107143	TRUE	0.887303	3 vs 1	0.214286	3 vs 1	0.714286	0.5	Duxbl1:chr14:25988283-25988824:1, Duxbl1:chr14:25989116-25990159:1, Duxbl1:chr14:25989785-25990132:1	Duxbl1	NA	NA	FALSE	FALSE	0.44509	NA	FALSE
901	0.566837	NA	0.503891	0.5	0.00389105	TRUE	Inf	1 vs 2	0.214008	1 vs 2	-0.785992	-1	Dmtn:chr14:70601317-70601678:-1, Dmtn:chr14:70603632-70604098:-1, Dmtn:chr14:70603467-70604383:-1	Dmtn	NA	NA	FALSE	FALSE	0.566837	NA	FALSE
902	0.000166768	0.0224263	0.680048	0.643817	0.0362305	FALSE	-0.965888	3 vs 7	0.213979	1 vs 3	0.314785	0.100806	Pias1:chr9:62878363-62878781:-1, Pias1:chr9:62879389-62879839:-1, Pias1:chr9:62880044-62880446:-1, Pias1:chr9:62880066-62880767:-1, Pias1:chr9:62880643-62881015:-1, Pias1:chr9:62880840-62881477:-1, Pias1:chr9:62882863-62883367:-1	Pias1	0.00118934	0.0869277	TRUE	FALSE	0.0224263	0.105425	FALSE
903	3.90804e-07	0.000167609	0.302255	0.246433	0.0558222	FALSE	0.439654	2 vs 3	0.213277	2 vs 3	0.128971	-0.0843061	Rab2b:chr14:52259117-52259276:-1, Rab2b:chr14:52261836-52262028:-1, Rab2b:chr14:52263281-52263692:-1	Rab2b	5.81039e-06	0.00173594	TRUE	TRUE	0.000167609	0.00230449	TRUE
904	3.6558e-05	0.0012177	0.700069	0.586957	0.113112	FALSE	0.908153	2 vs 4	0.213034	2 vs 4	0.104339	-0.108696	Utp6:chr11:79933923-79934377:-1, Utp6:chr11:79934756-79935216:-1, Utp6:chr11:79934984-79935864:-1, Utp6:chr11:79935732-79936160:-1	Utp6	0.000316259	0.00931224	TRUE	TRUE	0.0012177	0.0118547	TRUE
905	0.0171755	0.147384	0.92638	0.82	0.10638	TRUE	1.24432	3 vs 1	0.212761	3 vs 1	0.852761	0.64	Armc7:chr11:115489846-115490157:1, Armc7:chr11:115489635-115490434:1, Armc7:chr11:115490051-115490471:1	Armc7	NA	NA	FALSE	FALSE	0.147384	NA	FALSE
906	6.70095e-07	0.000259824	0.239659	0.242515	-0.0028556	FALSE	1.8477	3 vs 2	0.212514	3 vs 2	0.00892133	-0.203593	Zbtb4:chr11:69780799-69781232:1, Zbtb4:chr11:69781540-69781963:1, Zbtb4:chr11:69782866-69783605:1, Zbtb4:chr11:69783175-69783505:1, Zbtb4:chr11:69783591-69784026:1	Zbtb4	9.33027e-06	0.00252831	TRUE	TRUE	0.000259824	0.00330316	TRUE
907	0.325903	0.150427	0.60625	0.5	0.10625	TRUE	0.431576	1 vs 2	0.2125	1 vs 2	0.2125	0	Hrh3:chr2:180099528-180099670:-1, Hrh3:chr2:180099465-180099913:-1	Hrh3	NA	NA	FALSE	FALSE	0.325903	NA	FALSE
908	0.0058298	0.12237	0.65994	0.553763	0.106177	FALSE	0.447139	2 vs 1	0.212354	2 vs 1	0.31988	0.107527	Acsl6:chr11:54361104-54361553:1, Acsl6:chr11:54364491-54364658:1	Acsl6	0.0226079	0.28375	TRUE	FALSE	0.12237	0.333362	FALSE
909	1	0.908688	0.772727	0.666667	0.106061	TRUE	0.530628	1 vs 2	0.212121	1 vs 2	0.545455	0.333333	Zfp473:chr7:44731479-44731823:-1, Zfp473:chr7:44731698-44731881:-1	Zfp473	NA	NA	FALSE	FALSE	1	NA	FALSE
910	1.82251e-05	0.00263913	0.246667	0.172589	0.0740778	FALSE	0.996467	3 vs 1	0.212112	2 vs 1	-0.166061	-0.378173	Zfyve27:chr19:42191308-42191762:1, Zfyve27:chr19:42194150-42194644:1, Zfyve27:chr19:42194660-42195212:1	Zfyve27	0.000173396	0.0168728	TRUE	TRUE	0.00263913	0.021758	TRUE
911	0.019048	0.139897	0.178899	0.148148	0.0307509	TRUE	-1.6125	1 vs 3	0.212054	3 vs 4	-0.576835	-0.788889	Rgs7bp:chr13:104945915-104946074:-1, Rgs7bp:chr13:104947474-104947788:-1, Rgs7bp:chr13:104947215-104948054:-1, Rgs7bp:chr13:104951276-104951671:-1	Rgs7bp	NA	NA	FALSE	FALSE	0.139897	NA	FALSE
912	0.000378327	NA	0.168651	0.0628743	0.105777	FALSE	1.17371	1 vs 3	0.211553	1 vs 3	-0.662698	-0.874251	Cyren:chr6:34869215-34869648:-1, Cyren:chr6:34871834-34872276:-1, Cyren:chr6:34873685-34874078:-1	Cyren	0.00235702	NA	TRUE	NA	0.000378327	0.00453372	TRUE
913	4.49093e-05	2.42657e-08	0.637717	0.536568	0.101149	TRUE	0.606316	3 vs 2	0.21155	3 vs 2	0.332506	0.120956	Myo10:chr15:25812055-25812457:1, Myo10:chr15:25813133-25813616:1, Myo10:chr15:25813316-25813691:1	Myo10	NA	NA	FALSE	FALSE	4.49093e-05	NA	FALSE
914	0.114872	0.650304	0.492441	0.386667	0.105774	TRUE	0.431106	1 vs 2	0.211548	1 vs 2	-0.0151188	-0.226667	Ccna2:chr3:36564856-36565277:-1, Ccna2:chr3:36565926-36566377:-1	Ccna2	NA	NA	FALSE	FALSE	0.650304	NA	FALSE
915	0.000256096	0.0011675	0.589151	0.483402	0.105749	FALSE	0.628895	3 vs 1	0.211498	3 vs 1	0.178303	-0.033195	Cand2:chr6:115803967-115804478:1, Cand2:chr6:115804490-115804875:1, Cand2:chr6:115805199-115805557:1	Cand2	0.00170187	0.00898436	TRUE	TRUE	0.0011675	0.0114812	TRUE
916	0.0626446	0.35318	0.83378	0.75	0.0837802	TRUE	0.624106	3 vs 1	0.211485	3 vs 2	0.560322	0.348837	Tmco6:chr18:36735148-36735833:1, Tmco6:chr18:36735731-36736214:1, Tmco6:chr18:36741977-36742398:1	Tmco6	NA	NA	FALSE	FALSE	0.35318	NA	FALSE
917	0.275144	0.666997	0.76	0.72381	0.0361905	TRUE	-2.07944	2 vs 1	0.211429	4 vs 2	0.44	0.228571	Fgd6:chr10:94141651-94141987:1, Fgd6:chr10:94144686-94145339:1, Fgd6:chr10:94145023-94145156:1, Fgd6:chr10:94144974-94145339:1	Fgd6	NA	NA	FALSE	FALSE	0.666997	NA	FALSE
918	0.253903	0.0313994	0.562925	0.536458	0.0264668	TRUE	0.656273	3 vs 2	0.211097	3 vs 2	-0.132653	-0.34375	Dusp7:chr9:106373989-106374771:1, Dusp7:chr9:106375083-106375354:1, Dusp7:chr9:106375271-106375724:1, Dusp7:chr9:106375500-106375670:1	Dusp7	NA	NA	FALSE	FALSE	0.253903	NA	FALSE
919	0.046282	0.0549611	0.723926	0.668182	0.0557446	TRUE	#NAME?	1 vs 4	0.210959	1 vs 3	-0.220859	-0.431818	Dtl:chr1:191536033-191536412:-1, Dtl:chr1:191537359-191537710:-1, Dtl:chr1:191537444-191537892:-1, Dtl:chr1:191538152-191539017:-1, Dtl:chr1:191538838-191539159:-1, Dtl:chr1:191538435-191539461:-1	Dtl	NA	NA	FALSE	FALSE	0.0549611	NA	FALSE
920	0.00964297	0.185583	0.279904	0.174497	0.105408	FALSE	0.609151	2 vs 1	0.210815	2 vs 1	-0.440191	-0.651007	Iffo2:chr4:139616657-139617071:1, Iffo2:chr4:139619932-139620382:1	Iffo2	0.0337273	0.370537	TRUE	FALSE	0.185583	0.429829	FALSE
921	0.000195387	0.0995327	0.642014	0.569143	0.072871	TRUE	-1.36541	4 vs 5	0.210734	1 vs 4	0.399306	0.188571	Atf6:chr1:170704667-170705025:-1, Atf6:chr1:170705398-170705967:-1, Atf6:chr1:170705836-170706242:-1, Atf6:chr1:170707251-170707542:-1, Atf6:chr1:170707415-170707779:-1, Atf6:chr1:170708707-170709114:-1	Atf6	NA	NA	FALSE	FALSE	0.0995327	NA	FALSE
922	0.0169645	0.37828	0.56544	0.492248	0.0731924	TRUE	1.28913	4 vs 9	0.210586	1 vs 7	-0.0394144	-0.25	Zfp182:chrX:21026184-21026594:-1, Zfp182:chrX:21026691-21026878:-1, Zfp182:chrX:21026707-21027194:-1, Zfp182:chrX:21027185-21027667:-1, Zfp182:chrX:21027511-21027792:-1, Zfp182:chrX:21028511-21029052:-1, Zfp182:chrX:21028888-21029369:-1, Zfp182:chrX:21029014-21030043:-1, Zfp182:chrX:21029356-21030069:-1, Zfp182:chrX:21029936-21030325:-1	Zfp182	NA	NA	FALSE	FALSE	0.37828	NA	FALSE
923	0.0217198	0.169313	0.403738	0.356481	0.047256	TRUE	-1.47681	7 vs 4	0.210355	4 vs 1	-0.00260756	-0.212963	A130010J15Rik:chr1:193175129-193175544:1, A130010J15Rik:chr1:193175684-193176099:1, A130010J15Rik:chr1:193175880-193176315:1, A130010J15Rik:chr1:193176074-193176591:1, A130010J15Rik:chr1:193176163-193177180:1, A130010J15Rik:chr1:193177255-193177740:1, A130010J15Rik:chr1:193177495-193177830:1	A130010J15Rik	NA	NA	FALSE	FALSE	0.169313	NA	FALSE
924	1.41819e-09	0.000141155	0.352688	0.304369	0.0483188	FALSE	0.456781	2 vs 3	0.21024	2 vs 3	0.243011	0.0327706	Arfrp1:chr2:181357810-181358307:-1, Arfrp1:chr2:181358463-181358915:-1, Arfrp1:chr2:181359294-181359717:-1	Arfrp1	3.25664e-08	0.00151527	TRUE	TRUE	0.000141155	0.00199712	TRUE
925	0.000720465	NA	0.171472	0.0666667	0.104805	FALSE	1.06383	2 vs 1	0.209611	2 vs 1	-0.657056	-0.866667	Arhgef26:chr3:62461675-62462175:1, Arhgef26:chr3:62462748-62463740:1	Arhgef26	0.00402542	NA	TRUE	NA	0.000720465	0.00763275	TRUE
926	0.0280527	0.12562	0.737838	0.695122	0.0427159	TRUE	#NAME?	2 vs 1	0.208635	6 vs 5	0.0135135	-0.195122	Stard9:chr2:120714568-120714780:1, Stard9:chr2:120714645-120715236:1, Stard9:chr2:120715177-120715773:1, Stard9:chr2:120715547-120716059:1, Stard9:chr2:120715498-120715818:1, Stard9:chr2:120715741-120716080:1	Stard9	NA	NA	FALSE	FALSE	0.12562	NA	FALSE
927	0.00213863	NA	0.137037	0.0327869	0.10425	TRUE	1.54427	1 vs 2	0.2085	1 vs 2	-0.725926	-0.934426	Cenpm:chr15:82233762-82234186:-1, Cenpm:chr15:82234087-82234508:-1	Cenpm	NA	NA	FALSE	FALSE	0.00213863	NA	FALSE
928	0.220081	NA	0.104167	0	0.104167	TRUE	Inf	2 vs 1	0.208333	3 vs 1	-0.791667	-1	Tfr2:chr5:137587065-137587474:1, Tfr2:chr5:137586957-137587078:1, Tfr2:chr5:137587193-137588120:1	Tfr2	NA	NA	FALSE	FALSE	0.220081	NA	FALSE
929	0.142932	0.335095	0.739306	0.755102	-0.0157961	TRUE	#NAME?	2 vs 1	0.208098	8 vs 7	-0.291902	-0.5	Gab2:chr7:97304881-97305165:1, Gab2:chr7:97305288-97305446:1, Gab2:chr7:97305900-97306364:1, Gab2:chr7:97306183-97306592:1, Gab2:chr7:97307608-97308020:1, Gab2:chr7:97307419-97308015:1, Gab2:chr7:97307831-97308304:1, Gab2:chr7:97308516-97308941:1	Gab2	NA	NA	FALSE	FALSE	0.335095	NA	FALSE
930	0.126652	NA	0.829439	0.782609	0.0468306	TRUE	#NAME?	1 vs 2	0.208046	2 vs 3	-0.00934579	-0.217391	Sik2:chr9:50892801-50893213:-1, Sik2:chr9:50893356-50894058:-1, Sik2:chr9:50894227-50894614:-1	Sik2	NA	NA	FALSE	FALSE	0.126652	NA	FALSE
931	4.01868e-05	0.0413646	0.490141	0.413547	0.0765943	FALSE	0.694225	1 vs 3	0.208017	1 vs 3	-0.267919	-0.475936	Trub2:chr2:29769516-29770014:-1, Trub2:chr2:29770484-29770944:-1, Trub2:chr2:29776108-29776452:-1, Trub2:chr2:29776892-29777363:-1	Trub2	0.000343585	0.135112	TRUE	FALSE	0.0413646	0.162713	FALSE
932	0.0179478	0.172434	0.782534	0.766667	0.0158676	TRUE	-1.33123	2 vs 3	0.207991	1 vs 2	0.674658	0.466667	Pomt2:chr12:87106860-87107239:-1, Pomt2:chr12:87107964-87108406:-1, Pomt2:chr12:87108798-87109239:-1	Pomt2	NA	NA	FALSE	FALSE	0.172434	NA	FALSE
933	0.154145	0.60871	0.471362	0.380952	0.0904091	TRUE	1.59939	2 vs 3	0.207847	2 vs 4	-0.149296	-0.357143	Blm:chr7:80453873-80454202:-1, Blm:chr7:80454810-80455141:-1, Blm:chr7:80454504-80455663:-1, Blm:chr7:80455016-80455449:-1	Blm	NA	NA	FALSE	FALSE	0.60871	NA	FALSE
934	0.0554397	0.744342	0.477224	0.524444	-0.0472201	TRUE	-1.5247	1 vs 2	0.207739	5 vs 9	0.187739	-0.02	H6pd:chr4:149973842-149974232:-1, H6pd:chr4:149974404-149975094:-1, H6pd:chr4:149974972-149975243:-1, H6pd:chr4:149975013-149975358:-1, H6pd:chr4:149975568-149976682:-1, H6pd:chr4:149976549-149976715:-1, H6pd:chr4:149976633-149977003:-1, H6pd:chr4:149979527-149979770:-1, H6pd:chr4:149979452-149979949:-1, H6pd:chr4:149979874-149980007:-1	H6pd	NA	NA	FALSE	FALSE	0.744342	NA	FALSE
935	0.245389	0.168996	0.826087	0.722222	0.103865	TRUE	0.602633	1 vs 2	0.207729	1 vs 2	0.652174	0.444444	Cfap20dc:chr14:8431179-8431557:-1, Cfap20dc:chr14:8431296-8431691:-1	Cfap20dc	NA	NA	FALSE	FALSE	0.245389	NA	FALSE
936	0.0804191	NA	0.76058	0.656716	0.103864	TRUE	0.507169	2 vs 1	0.207728	2 vs 1	0.521161	0.313433	Gnptab:chr10:88446353-88446720:1, Gnptab:chr10:88446915-88447345:1	Gnptab	NA	NA	FALSE	FALSE	0.0804191	NA	FALSE
937	0.0384307	0.418958	0.354844	0.220551	0.134292	TRUE	Inf	2 vs 1	0.207533	11 vs 1	-0.213519	-0.421053	Hcn1:chr13:117975948-117976327:1, Hcn1:chr13:117976138-117976513:1, Hcn1:chr13:117976643-117977114:1, Hcn1:chr13:117976880-117977267:1, Hcn1:chr13:117977189-117977456:1, Hcn1:chr13:117977093-117977750:1, Hcn1:chr13:117977844-117978537:1, Hcn1:chr13:117978347-117978944:1, Hcn1:chr13:117978494-117979258:1, Hcn1:chr13:117979390-117979929:1, Hcn1:chr13:117980000-117980548:1, Hcn1:chr13:117980602-1179…	Hcn1	NA	NA	FALSE	FALSE	0.418958	NA	FALSE
938	0.0179448	0.57036	0.674819	0.666667	0.00815217	FALSE	0.768761	4 vs 3	0.207468	4 vs 3	-0.52038	-0.727848	Pi4kb:chr3:95005701-95005942:1, Pi4kb:chr3:95005976-95006195:1, Pi4kb:chr3:95006148-95006655:1, Pi4kb:chr3:95006554-95006926:1	Pi4kb	0.0545564	0.737247	FALSE	FALSE	0.57036	0.810197	FALSE
939	0.0136256	0.0502357	0.915	0.811321	0.103679	TRUE	0.946684	1 vs 3	0.207358	1 vs 3	0.83	0.622642	Zcchc24:chr14:25711642-25712081:-1, Zcchc24:chr14:25712610-25713464:-1, Zcchc24:chr14:25712839-25713265:-1	Zcchc24	NA	NA	FALSE	FALSE	0.0502357	NA	FALSE
940	0.00397744	0.198398	0.757841	0.643956	0.113885	TRUE	2.14885	2 vs 6	0.207266	1 vs 4	0.262211	0.0549451	Sepsecs:chr5:52640072-52640508:-1, Sepsecs:chr5:52641142-52641588:-1, Sepsecs:chr5:52642551-52642917:-1, Sepsecs:chr5:52642804-52643138:-1, Sepsecs:chr5:52643442-52644356:-1, Sepsecs:chr5:52643724-52644050:-1	Sepsecs	NA	NA	FALSE	FALSE	0.198398	NA	FALSE
941	0.0765374	0.520059	0.380702	0.297297	0.0834045	TRUE	1.60944	6 vs 3	0.207112	4 vs 2	-0.0631579	-0.27027	Etv1:chr12:38865926-38866268:1, Etv1:chr12:38866246-38866612:1, Etv1:chr12:38866464-38866850:1, Etv1:chr12:38866891-38867289:1, Etv1:chr12:38869253-38869589:1, Etv1:chr12:38869063-38869992:1, Etv1:chr12:38870074-38870533:1	Etv1	NA	NA	FALSE	FALSE	0.520059	NA	FALSE
942	0.00185163	0.104035	0.720457	0.638621	0.0818365	FALSE	1.08951	6 vs 2	0.207015	6 vs 2	0.579429	0.372414	Naa25:chr5:121439684-121440183:1, Naa25:chr5:121440386-121440888:1, Naa25:chr5:121441451-121441825:1, Naa25:chr5:121441647-121442182:1, Naa25:chr5:121442250-121442530:1, Naa25:chr5:121441970-121442433:1	Naa25	0.00884669	0.254713	TRUE	FALSE	0.104035	0.30079	FALSE
943	0.00155441	0.026492	0.568139	0.5	0.0681392	FALSE	0.722762	4 vs 2	0.206903	4 vs 2	-0.261847	-0.46875	Tbc1d19:chr5:53903306-53903413:1, Tbc1d19:chr5:53903246-53903784:1, Tbc1d19:chr5:53903566-53903991:1, Tbc1d19:chr5:53908808-53909214:1	Tbc1d19	0.00766029	0.0983777	TRUE	FALSE	0.026492	0.118808	FALSE
944	0.199908	0.595267	0.48913	0.385714	0.103416	TRUE	0.531697	3 vs 1	0.206832	3 vs 1	-0.0217391	-0.228571	Rest:chr5:77282984-77283423:1, Rest:chr5:77284685-77285133:1, Rest:chr5:77286022-77286432:1	Rest	NA	NA	FALSE	FALSE	0.595267	NA	FALSE
945	1.95898e-34	8.79265e-18	0.709158	0.599312	0.109846	FALSE	1.25786	3 vs 1	0.206764	6 vs 1	0.416627	0.209862	Rnf130:chr11:50104475-50104697:1, Rnf130:chr11:50118829-50119416:1, Rnf130:chr11:50120574-50120988:1, Rnf130:chr11:50122355-50122823:1, Rnf130:chr11:50124276-50124672:1, Rnf130:chr11:50125287-50125719:1	Rnf130	3.30465e-32	7.68258e-16	TRUE	TRUE	8.79265e-18	1.16862e-15	TRUE
946	3.52376e-11	1.53911e-05	0.467724	0.387885	0.079839	FALSE	#NAME?	1 vs 3	0.206579	6 vs 7	0.126258	-0.0803213	Sestd1:chr2:77180340-77180787:-1, Sestd1:chr2:77182011-77182504:-1, Sestd1:chr2:77182840-77183041:-1, Sestd1:chr2:77183609-77184283:-1, Sestd1:chr2:77184476-77185152:-1, Sestd1:chr2:77186024-77186565:-1, Sestd1:chr2:77186465-77187003:-1	Sestd1	1.01679e-09	0.000221063	TRUE	TRUE	1.53911e-05	0.000311086	TRUE
947	0.335505	0.293432	0.769697	0.724299	0.0453979	TRUE	0.583272	1 vs 3	0.20657	1 vs 2	0.187879	-0.0186916	Tns1:chr1:73910210-73910639:-1, Tns1:chr1:73912934-73913354:-1, Tns1:chr1:73913935-73914255:-1, Tns1:chr1:73913737-73914424:-1, Tns1:chr1:73914389-73914770:-1	Tns1	NA	NA	FALSE	FALSE	0.335505	NA	FALSE
948	0.00568959	0.000697784	0.601542	0.547337	0.0542043	TRUE	0.913687	4 vs 1	0.20626	4 vs 1	0.0938338	-0.112426	Hrk:chr5:118169748-118170214:1, Hrk:chr5:118185379-118185699:1, Hrk:chr5:118185828-118186233:1, Hrk:chr5:118186380-118187306:1, Hrk:chr5:118189090-118189478:1	Hrk	NA	NA	FALSE	FALSE	0.00568959	NA	FALSE
949	0.000597838	0.000170118	0.465821	0.362768	0.103053	FALSE	0.783902	3 vs 2	0.206105	3 vs 1	-0.068358	-0.274463	Csmd2:chr4:128566838-128567352:1, Csmd2:chr4:128567217-128567407:1, Csmd2:chr4:128567288-128567637:1	Csmd2	0.0034547	0.00174871	TRUE	TRUE	0.000597838	0.00663827	TRUE
950	6.56148e-05	0.0512976	0.572694	0.45674	0.115954	TRUE	#NAME?	1 vs 6	0.205866	4 vs 7	0.135443	-0.0704225	Rad51d:chr11:82873063-82873429:-1, Rad51d:chr11:82874709-82875130:-1, Rad51d:chr11:82876435-82876818:-1, Rad51d:chr11:82877499-82877902:-1, Rad51d:chr11:82877806-82878299:-1, Rad51d:chr11:82878145-82878404:-1, Rad51d:chr11:82878501-82878782:-1, Rad51d:chr11:82878594-82879037:-1	Rad51d	NA	NA	FALSE	FALSE	0.0512976	NA	FALSE
951	0.158981	0.239026	0.476048	0.373134	0.102914	TRUE	0.422912	2 vs 1	0.205827	2 vs 1	-0.0479042	-0.253731	Katnip:chr7:125874333-125874795:1, Katnip:chr7:125874581-125874704:1	Katnip	NA	NA	FALSE	FALSE	0.239026	NA	FALSE
952	0.00109682	0.17703	0.747423	0.644578	0.102844	TRUE	0.870673	2 vs 1	0.205689	3 vs 1	0.494845	0.289157	Sumf2:chr5:129862559-129863066:1, Sumf2:chr5:129862871-129863282:1, Sumf2:chr5:129863031-129863443:1	Sumf2	NA	NA	FALSE	FALSE	0.17703	NA	FALSE
953	0.262527	0.390536	0.700178	0.670213	0.0299652	TRUE	-1.06115	2 vs 3	0.205497	1 vs 2	-0.0498221	-0.255319	Gm49601:chr16:18620315-18620781:-1, Gm49601:chr16:18620492-18620837:-1, Gm49601:chr16:18620315-18621077:-1	Gm49601	NA	NA	FALSE	FALSE	0.390536	NA	FALSE
954	0.262527	0.390536	0.700178	0.670213	0.0299652	TRUE	-1.06115	2 vs 3	0.205497	1 vs 2	-0.0498221	-0.255319	Gp1bb:chr16:18620315-18620781:-1, Gp1bb:chr16:18620492-18620837:-1, Gp1bb:chr16:18620315-18621077:-1	Gp1bb	NA	NA	FALSE	FALSE	0.390536	NA	FALSE
955	0.0401687	NA	0.117737	0.0272727	0.0904643	TRUE	1.79481	2 vs 1	0.205393	2 vs 1	-0.740061	-0.945455	Sh3bp4:chr1:89153338-89153838:1, Sh3bp4:chr1:89154599-89155107:1, Sh3bp4:chr1:89154563-89155220:1	Sh3bp4	NA	NA	FALSE	FALSE	0.0401687	NA	FALSE
956	0.0147524	NA	0.799875	0.697248	0.102628	FALSE	0.551289	2 vs 1	0.205255	2 vs 1	0.599751	0.394495	Arxes1:chrX:136033915-136034309:1, Arxes1:chrX:136034540-136034946:1	Arxes1	0.0470234	NA	TRUE	NA	0.0147524	0.0792943	FALSE
957	0.000302475	0.177257	0.578281	0.553867	0.0244131	FALSE	0.5144	1 vs 2	0.205132	1 vs 2	-0.040724	-0.245856	Snx5:chr2:144250111-144250531:-1, Snx5:chr2:144250494-144250950:-1, Snx5:chr2:144251009-144251357:-1	Snx5	0.0019481	0.360048	TRUE	FALSE	0.177257	0.416193	FALSE
958	0.49644	NA	0.102564	0	0.102564	TRUE	Inf	1 vs 2	0.205128	1 vs 2	-0.794872	-1	Cgref1:chr5:30932848-30933079:-1, Cgref1:chr5:30933138-30933535:-1	Cgref1	NA	NA	FALSE	FALSE	0.49644	NA	FALSE
959	0.677336	0.41674	0.461538	0.416667	0.0448718	TRUE	0.597837	2 vs 1	0.205128	2 vs 1	0.538462	0.333333	Insc:chr7:114849913-114850298:1, Insc:chr7:114849981-114850337:1, Insc:chr7:114850129-114850400:1	Insc	NA	NA	FALSE	FALSE	0.677336	NA	FALSE
960	0.0281364	0.366665	0.527851	0.425311	0.10254	TRUE	0.596155	2 vs 3	0.205081	1 vs 3	0.0557029	-0.149378	Plch2:chr4:154983115-154983477:-1, Plch2:chr4:154983314-154983497:-1, Plch2:chr4:154983333-154983788:-1	Plch2	NA	NA	FALSE	FALSE	0.366665	NA	FALSE
961	6.3349e-11	6.35439e-08	0.241871	0.139381	0.10249	FALSE	0.677993	1 vs 2	0.20498	1 vs 2	-0.516259	-0.721239	Gm21992:chr19:4784272-4784730:-1, Gm21992:chr19:4785127-4785554:-1	Gm21992	1.78108e-09	1.60544e-06	TRUE	TRUE	6.35439e-08	2.30334e-06	TRUE
962	5.47023e-29	1.50062e-15	0.563858	0.437888	0.125971	FALSE	1.36347	5 vs 11	0.20494	3 vs 12	0.0956378	-0.109302	Orc4:chr2:48900189-48900702:-1, Orc4:chr2:48900708-48901262:-1, Orc4:chr2:48901941-48902289:-1, Orc4:chr2:48901771-48901978:-1, Orc4:chr2:48902442-48902561:-1, Orc4:chr2:48902845-48903208:-1, Orc4:chr2:48903144-48903266:-1, Orc4:chr2:48903049-48903769:-1, Orc4:chr2:48904101-48904460:-1, Orc4:chr2:48904372-48904501:-1, Orc4:chr2:48904302-48904882:-1, Orc4:chr2:48905152-48905627:-1, Orc4:chr2:48931…	Orc4	7.49763e-27	1.00441e-13	TRUE	TRUE	1.50062e-15	1.49585e-13	TRUE
963	9.72677e-09	9.09923e-07	0.324357	0.221948	0.102409	FALSE	0.520529	1 vs 2	0.204818	1 vs 2	-0.351286	-0.556104	Tial1:chr7:128439762-128440175:-1, Tial1:chr7:128442269-128442683:-1	Tial1	1.92169e-07	1.83472e-05	TRUE	TRUE	9.09923e-07	2.643e-05	TRUE
964	7.28397e-07	0.00126439	0.406961	0.269912	0.137049	TRUE	#NAME?	1 vs 6	0.204379	2 vs 9	-0.145179	-0.349558	Tmf1:chr6:97151953-97152279:-1, Tmf1:chr6:97153002-97153321:-1, Tmf1:chr6:97153143-97153539:-1, Tmf1:chr6:97153483-97153908:-1, Tmf1:chr6:97154015-97154434:-1, Tmf1:chr6:97154883-97154997:-1, Tmf1:chr6:97154214-97154962:-1, Tmf1:chr6:97154501-97154852:-1, Tmf1:chr6:97155278-97155599:-1	Tmf1	NA	NA	FALSE	FALSE	0.00126439	NA	FALSE
965	0.330472	0.867597	0.34593	0.318182	0.0277484	TRUE	-1.4781	5 vs 4	0.204369	4 vs 3	-0.00775194	-0.212121	Cenpu:chr8:46578187-46578703:1, Cenpu:chr8:46579601-46579915:1, Cenpu:chr8:46580119-46580459:1, Cenpu:chr8:46580234-46580372:1, Cenpu:chr8:46580818-46581158:1	Cenpu	NA	NA	FALSE	FALSE	0.867597	NA	FALSE
966	1.40351e-05	0.0368052	0.618529	0.53101	0.0875182	TRUE	-2.17853	6 vs 5	0.20422	5 vs 3	0.0286104	-0.17561	Slc38a9:chr13:112731474-112731584:1, Slc38a9:chr13:112731692-112732122:1, Slc38a9:chr13:112732004-112732555:1, Slc38a9:chr13:112734580-112735133:1, Slc38a9:chr13:112735216-112735686:1, Slc38a9:chr13:112738074-112738509:1, Slc38a9:chr13:112738312-112738540:1, Slc38a9:chr13:112738363-112738752:1	Slc38a9	NA	NA	FALSE	FALSE	0.0368052	NA	FALSE
967	0.228498	0.519057	0.638139	0.516667	0.121473	TRUE	1.27297	4 vs 1	0.204167	4 vs 1	-0.0625	-0.266667	Drp2:chrX:134452990-134453379:1, Drp2:chrX:134452907-134453713:1, Drp2:chrX:134453539-134454463:1, Drp2:chrX:134453903-134454152:1, Drp2:chrX:134456131-134456573:1	Drp2	NA	NA	FALSE	FALSE	0.519057	NA	FALSE
968	0.020298	0.024379	0.734074	0.670213	0.0638613	TRUE	1.05854	1 vs 3	0.204161	1 vs 2	0.0977778	-0.106383	Sumf1:chr6:108107076-108107200:-1, Sumf1:chr6:108107021-108107485:-1, Sumf1:chr6:108107322-108107517:-1, Sumf1:chr6:108107033-108107958:-1	Sumf1	NA	NA	FALSE	FALSE	0.024379	NA	FALSE
969	8.16145e-06	0.00598935	0.388682	0.286634	0.102048	FALSE	0.47891	3 vs 1	0.204096	3 vs 1	-0.222635	-0.426731	Sap30bp:chr11:115964221-115964679:1, Sap30bp:chr11:115965015-115965619:1, Sap30bp:chr11:115966287-115966758:1	Sap30bp	8.54323e-05	0.0327501	TRUE	TRUE	0.00598935	0.0418968	TRUE
970	0.128886	0.338316	0.458418	0.383333	0.075085	TRUE	-2.42037	5 vs 2	0.204082	8 vs 3	-0.117347	-0.321429	Zfp758:chr17:22376264-22376525:1, Zfp758:chr17:22376505-22376744:1, Zfp758:chr17:22376887-22377288:1, Zfp758:chr17:22377929-22378112:1, Zfp758:chr17:22378100-22378367:1, Zfp758:chr17:22378180-22378776:1, Zfp758:chr17:22378140-22378956:1, Zfp758:chr17:22378718-22379058:1, Zfp758:chr17:22378900-22379134:1, Zfp758:chr17:22379227-22379580:1, Zfp758:chr17:22379447-22379590:1	Zfp758	NA	NA	FALSE	FALSE	0.338316	NA	FALSE
971	0.214774	0.490691	0.459816	0.425373	0.0344424	TRUE	-2.22462	2 vs 4	0.204059	4 vs 6	-0.15415	-0.358209	Gabra4:chr5:71566805-71567271:-1, Gabra4:chr5:71567115-71567317:-1, Gabra4:chr5:71569715-71570208:-1, Gabra4:chr5:71570245-71570814:-1, Gabra4:chr5:71571267-71571529:-1, Gabra4:chr5:71571390-71571740:-1, Gabra4:chr5:71571091-71572128:-1	Gabra4	NA	NA	FALSE	FALSE	0.490691	NA	FALSE
972	0.00731897	0.246412	0.52136	0.419355	0.102005	FALSE	0.410915	1 vs 2	0.20401	1 vs 2	0.0427201	-0.16129	Rabggta:chr14:55715824-55716303:-1, Rabggta:chr14:55716330-55716619:-1	Rabggta	0.0270211	0.445646	TRUE	FALSE	0.246412	0.51221	FALSE
973	5.44916e-07	0.00362771	0.899242	0.799368	0.0998743	FALSE	1.26465	1 vs 3	0.204007	1 vs 3	0.772727	0.56872	Elmod2:chr8:83313003-83313425:-1, Elmod2:chr8:83314426-83314799:-1, Elmod2:chr8:83315442-83315929:-1, Elmod2:chr8:83316246-83316527:-1	Elmod2	7.83607e-06	0.0217663	TRUE	TRUE	0.00362771	0.0282614	TRUE
974	0.00106148	0.000295359	0.755347	0.662736	0.0926112	TRUE	0.646342	1 vs 5	0.203658	1 vs 4	0.437148	0.233491	Zfp36l1:chr12:80107754-80108186:-1, Zfp36l1:chr12:80108058-80108347:-1, Zfp36l1:chr12:80108026-80108733:-1, Zfp36l1:chr12:80108683-80109112:-1, Zfp36l1:chr12:80109301-80109591:-1, Zfp36l1:chr12:80109206-80109866:-1	Zfp36l1	NA	NA	FALSE	FALSE	0.00106148	NA	FALSE
975	0.0406592	0.358587	0.436009	0.336022	0.0999872	TRUE	0.785909	2 vs 4	0.203607	2 vs 4	-0.143167	-0.346774	Bcl2:chr1:106538146-106538579:-1, Bcl2:chr1:106541719-106542178:-1, Bcl2:chr1:106710335-106710723:-1, Bcl2:chr1:106712051-106712633:-1	Bcl2	NA	NA	FALSE	FALSE	0.358587	NA	FALSE
976	0.329809	0.588277	0.360996	0.228682	0.132314	TRUE	#NAME?	1 vs 3	0.203512	1 vs 7	-0.0290456	-0.232558	Rad18:chr6:112615614-112616028:-1, Rad18:chr6:112616257-112616587:-1, Rad18:chr6:112617225-112617559:-1, Rad18:chr6:112617350-112617722:-1, Rad18:chr6:112617620-112617972:-1, Rad18:chr6:112619857-112620332:-1, Rad18:chr6:112620614-112620982:-1	Rad18	NA	NA	FALSE	FALSE	0.588277	NA	FALSE
977	0.0190105	0.140057	0.27479	0.206767	0.068023	TRUE	#NAME?	7 vs 1	0.203096	4 vs 1	-0.170588	-0.373684	Apobec3:chr15:79907454-79907951:1, Apobec3:chr15:79908012-79908438:1, Apobec3:chr15:79908333-79908842:1, Apobec3:chr15:79908873-79909771:1, Apobec3:chr15:79909849-79910356:1, Apobec3:chr15:79910124-79910626:1, Apobec3:chr15:79910380-79910787:1, Apobec3:chr15:79910383-79910658:1	Apobec3	NA	NA	FALSE	FALSE	0.140057	NA	FALSE
978	8.18546e-18	0.000313855	0.649139	0.547692	0.101448	FALSE	0.482783	3 vs 1	0.202895	3 vs 1	0.298278	0.0953831	Prkar1a:chr11:109667370-109667798:1, Prkar1a:chr11:109668688-109669240:1, Prkar1a:chr11:109669222-109669674:1	Prkar1a	5.05654e-16	0.00299561	TRUE	TRUE	0.000313855	0.00388285	TRUE
979	0.000592456	0.0204896	0.665354	0.568224	0.09713	TRUE	1.76838	2 vs 5	0.202793	2 vs 5	0.277559	0.0747664	Usp46:chr5:73998588-73998952:-1, Usp46:chr5:73998739-73999149:-1, Usp46:chr5:73999431-74000357:-1, Usp46:chr5:74000011-74000439:-1, Usp46:chr5:74000151-74000816:-1, Usp46:chr5:74000646-74001146:-1	Usp46	NA	NA	FALSE	FALSE	0.0204896	NA	FALSE
980	0.691929	NA	0.672727	0.571429	0.101299	TRUE	0.432864	2 vs 1	0.202597	2 vs 1	0.345455	0.142857	Abcb1a:chr5:8747659-8747864:1, Abcb1a:chr5:8748062-8748543:1	Abcb1a	NA	NA	FALSE	FALSE	0.691929	NA	FALSE
981	0.00109526	0.299832	0.921017	0.81982	0.101198	FALSE	0.941124	1 vs 2	0.202395	1 vs 2	0.842035	0.63964	Sdad1:chr5:92284006-92284390:-1, Sdad1:chr5:92286470-92287270:-1	Sdad1	0.00576468	0.503602	TRUE	FALSE	0.299832	0.574263	FALSE
982	0.859601	NA	0.857143	0.833333	0.0238095	TRUE	#NAME?	1 vs 3	0.202381	1 vs 2	0.535714	0.333333	Dmrtc1a:chrX:102903245-102903466:-1, Dmrtc1a:chrX:102903274-102903591:-1, Dmrtc1a:chrX:102903517-102903697:-1	Dmrtc1a	NA	NA	FALSE	FALSE	0.859601	NA	FALSE
983	0.0180652	0.147002	0.355923	0.254902	0.101021	FALSE	0.94137	3 vs 2	0.202042	3 vs 1	-0.288154	-0.490196	Gfm1:chr3:67474635-67475072:1, Gfm1:chr3:67475987-67476615:1, Gfm1:chr3:67476158-67476551:1	Gfm1	0.0547954	0.319113	FALSE	FALSE	0.147002	0.37012	FALSE
984	0.138695	0.324571	0.610264	0.57967	0.0305932	TRUE	1.55731	1 vs 5	0.202016	1 vs 5	0.00970874	-0.192308	Slc23a1:chr18:35613554-35614009:-1, Slc23a1:chr18:35613965-35614259:-1, Slc23a1:chr18:35613570-35614670:-1, Slc23a1:chr18:35614785-35614995:-1, Slc23a1:chr18:35614875-35615166:-1, Slc23a1:chr18:35614937-35615662:-1, Slc23a1:chr18:35615014-35615339:-1, Slc23a1:chr18:35615651-35615749:-1	Slc23a1	NA	NA	FALSE	FALSE	0.324571	NA	FALSE
985	0.0019493	0.0183798	0.277457	0.176471	0.100986	FALSE	0.583332	2 vs 1	0.201972	2 vs 1	-0.445087	-0.647059	Qars:chr9:108515360-108515941:1, Qars:chr9:108515662-108515941:1	Qars	0.00920305	0.0756149	TRUE	FALSE	0.0183798	0.0918154	FALSE
986	0.0583687	0.701888	0.62867	0.588542	0.0401285	TRUE	1.26089	4 vs 2	0.201911	3 vs 2	0.733161	0.53125	Errfi1:chr4:150867320-150867569:1, Errfi1:chr4:150867149-150867906:1, Errfi1:chr4:150868460-150868916:1, Errfi1:chr4:150868930-150869240:1	Errfi1	NA	NA	FALSE	FALSE	0.701888	NA	FALSE
987	0.0194845	0.0613335	0.415033	0.351852	0.0631808	TRUE	1.12536	1 vs 2	0.201797	1 vs 2	0.257353	0.0555556	Cenpf:chr1:189640675-189640855:-1, Cenpf:chr1:189641595-189641958:-1, Cenpf:chr1:189641615-189642186:-1, Cenpf:chr1:189641838-189642405:-1	Cenpf	NA	NA	FALSE	FALSE	0.0613335	NA	FALSE
988	8.54491e-09	5.04783e-05	0.570606	0.471406	0.0991997	FALSE	0.74792	1 vs 6	0.201753	1 vs 6	0.175477	-0.0262751	Map3k10:chr7:27656376-27656845:-1, Map3k10:chr7:27665385-27665894:-1, Map3k10:chr7:27665881-27666496:-1, Map3k10:chr7:27666847-27667692:-1, Map3k10:chr7:27667560-27668149:-1, Map3k10:chr7:27668113-27668615:-1	Map3k10	1.72709e-07	0.000603151	TRUE	TRUE	5.04783e-05	0.000819992	TRUE
989	0.0238928	0.0705595	0.796651	0.722581	0.0740701	FALSE	0.506261	1 vs 3	0.201482	1 vs 2	0.440191	0.23871	Bloc1s3:chr7:19505777-19506209:-1, Bloc1s3:chr7:19506416-19506880:-1, Bloc1s3:chr7:19506572-19507310:-1	Bloc1s3	0.0677126	0.196498	FALSE	FALSE	0.0705595	0.232338	FALSE
990	0.0386455	0.186536	0.776129	0.773333	0.0027957	TRUE	Inf	2 vs 1	0.201434	5 vs 4	0.290323	0.0888889	Crebl2:chr6:134852060-134852327:1, Crebl2:chr6:134855939-134856098:1, Crebl2:chr6:134855930-134856351:1, Crebl2:chr6:134856011-134856708:1, Crebl2:chr6:134857497-134857860:1, Crebl2:chr6:134858497-134858931:1	Crebl2	NA	NA	FALSE	FALSE	0.186536	NA	FALSE
991	0.0403681	0.184217	0.235012	0.183784	0.0512282	FALSE	Inf	3 vs 1	0.201316	2 vs 1	-0.0635492	-0.264865	Rab3gap1:chr1:127943084-127943587:1, Rab3gap1:chr1:127943479-127943903:1, Rab3gap1:chr1:127943914-127944085:1	Rab3gap1	0.102403	0.369102	FALSE	FALSE	0.184217	0.428106	FALSE
992	0.0222635	0.00361881	0.461538	0.360902	0.100636	TRUE	0.4173	2 vs 1	0.201272	2 vs 1	-0.0769231	-0.278195	Myo6:chr9:80308981-80309427:1, Myo6:chr9:80311419-80311729:1	Myo6	NA	NA	FALSE	FALSE	0.0222635	NA	FALSE
993	0.194604	0.182292	0.644362	0.585185	0.0591771	TRUE	-0.753189	2 vs 1	0.201	5 vs 2	0.460259	0.259259	Zfp229:chr17:21746561-21746800:1, Zfp229:chr17:21746708-21747182:1, Zfp229:chr17:21746687-21747502:1, Zfp229:chr17:21748230-21748981:1, Zfp229:chr17:21748567-21748984:1, Zfp229:chr17:21769549-21769974:1	Zfp229	NA	NA	FALSE	FALSE	0.194604	NA	FALSE
994	0.111159	0.344665	0.630539	0.52381	0.106729	TRUE	#NAME?	1 vs 3	0.200993	6 vs 10	0.153374	-0.047619	Rffl:chr11:82802783-82802917:-1, Rffl:chr11:82803815-82804189:-1, Rffl:chr11:82804130-82804332:-1, Rffl:chr11:82804142-82804779:-1, Rffl:chr11:82804608-82804800:-1, Rffl:chr11:82805031-82805179:-1, Rffl:chr11:82805244-82805557:-1, Rffl:chr11:82805558-82805744:-1, Rffl:chr11:82805621-82805923:-1, Rffl:chr11:82805428-82806186:-1	Rffl	NA	NA	FALSE	FALSE	0.344665	NA	FALSE
995	0.0526753	0.242367	0.805732	0.705263	0.100469	TRUE	0.550028	1 vs 2	0.200939	1 vs 2	0.611465	0.410526	Tusc1:chr4:93334136-93334494:-1, Tusc1:chr4:93334311-93334734:-1	Tusc1	NA	NA	FALSE	FALSE	0.242367	NA	FALSE
996	0.44249	0.285184	0.574786	0.528846	0.0459402	TRUE	-0.920725	1 vs 2	0.200855	2 vs 3	0.123932	-0.0769231	Zfp39:chr11:58885604-58885945:-1, Zfp39:chr11:58888113-58888550:-1, Zfp39:chr11:58888985-58889359:-1, Zfp39:chr11:58888800-58889558:-1, Zfp39:chr11:58889337-58889866:-1	Zfp39	NA	NA	FALSE	FALSE	0.44249	NA	FALSE
997	9.43775e-05	0.0218447	0.293375	0.198102	0.0952734	FALSE	1.09999	4 vs 3	0.200467	4 vs 1	-0.425868	-0.626335	Dimt1:chr13:106958561-106958897:1, Dimt1:chr13:106959038-106959922:1, Dimt1:chr13:106959236-106959723:1, Dimt1:chr13:106960926-106961298:1	Dimt1	0.000723671	0.085623	TRUE	FALSE	0.0218447	0.103916	FALSE
998	0.0491839	0.33344	0.370662	0.270492	0.100171	TRUE	0.629431	3 vs 1	0.200341	3 vs 1	-0.258675	-0.459016	Mycbp:chr4:123911007-123911306:1, Mycbp:chr4:123911818-123912330:1, Mycbp:chr4:123912978-123913438:1	Mycbp	NA	NA	FALSE	FALSE	0.33344	NA	FALSE
999	0.00382775	0.0024975	0.266786	0.166667	0.100119	FALSE	0.672701	1 vs 3	0.200239	1 vs 3	-0.466428	-0.666667	Polr3a:chr14:24438552-24438965:-1, Polr3a:chr14:24439230-24439781:-1, Polr3a:chr14:24448685-24449096:-1	Polr3a	0.0161739	0.0162144	TRUE	TRUE	0.00382775	0.0295746	TRUE
1000	0.232944	NA	0.918216	0.818182	0.100034	TRUE	0.914268	2 vs 1	0.200068	2 vs 1	0.836431	0.636364	Kbtbd11:chr8:15030669-15031119:1, Kbtbd11:chr8:15032903-15033333:1	Kbtbd11	NA	NA	FALSE	FALSE	0.232944	NA	FALSE
1001	0.773258	NA	0.42	0.4	0.02	TRUE	Inf	3 vs 1	0.2	3 vs 2	-0.6	-0.8	1700001L19Rik:chr13:68612824-68613207:1, 1700001L19Rik:chr13:68612894-68613230:1, 1700001L19Rik:chr13:68613868-68614060:1	1700001L19Rik	NA	NA	FALSE	FALSE	0.773258	NA	FALSE
1002	0.92664	NA	0.1	0	0.1	TRUE	Inf	1 vs 3	0.2	1 vs 3	-0.8	-1	Dpp4:chr2:62330021-62330538:-1, Dpp4:chr2:62330511-62330805:-1, Dpp4:chr2:62331660-62332117:-1	Dpp4	NA	NA	FALSE	FALSE	0.92664	NA	FALSE
1003	1	NA	0.1	0	0.1	TRUE	Inf	1 vs 2	0.2	1 vs 2	-0.8	-1	Tdrd5:chr1:156255414-156255537:-1, Tdrd5:chr1:156255435-156255682:-1	Tdrd5	NA	NA	FALSE	FALSE	1	NA	FALSE
1004	0.892995	NA	0.1	0	0.1	TRUE	Inf	1 vs 2	0.2	1 vs 2	-0.8	-1	Ttc12:chr9:49437026-49437255:-1, Ttc12:chr9:49438308-49438511:-1	Ttc12	NA	NA	FALSE	FALSE	0.892995	NA	FALSE
1005	1	NA	0.6	0.5	0.1	TRUE	0.405465	1 vs 2	0.2	1 vs 2	0.2	0	Folr1:chr7:101858387-101858662:-1, Folr1:chr7:101858374-101858801:-1	Folr1	NA	NA	FALSE	FALSE	1	NA	FALSE
1006	0.0014144	0.0324673	0.840052	0.740196	0.0998559	FALSE	0.611627	1 vs 2	0.199712	1 vs 2	0.680104	0.480392	Cmtm4:chr8:104348191-104348599:-1, Cmtm4:chr8:104354734-104355205:-1	Cmtm4	0.00711418	0.114043	FALSE	FALSE	0.0324673	0.137719	FALSE
1007	0.000259526	0.0209997	0.50222	0.40241	0.0998104	FALSE	0.404315	2 vs 1	0.199621	2 vs 1	0.00444006	-0.195181	Dnajc11:chr4:151980788-151981294:1, Dnajc11:chr4:151981537-151981972:1	Dnajc11	0.00172206	0.0830093	FALSE	FALSE	0.0209997	0.100882	FALSE
1008	0.232813	0.817729	0.691787	0.641096	0.0506915	TRUE	Inf	2 vs 1	0.199424	5 vs 1	0.514493	0.315068	Zfp446:chr7:12982858-12983264:1, Zfp446:chr7:12983182-12983513:1, Zfp446:chr7:12983791-12984117:1, Zfp446:chr7:12983657-12984189:1, Zfp446:chr7:12983906-12984419:1, Zfp446:chr7:12985199-12985610:1	Zfp446	NA	NA	FALSE	FALSE	0.817729	NA	FALSE
1009	0.0394183	0.62168	0.872139	0.797101	0.0750379	TRUE	1.4202	4 vs 2	0.199156	4 vs 2	0.720896	0.521739	Ccnyl1:chr1:64723728-64724346:1, Ccnyl1:chr1:64724563-64725204:1, Ccnyl1:chr1:64724728-64725594:1, Ccnyl1:chr1:64725246-64725648:1	Ccnyl1	NA	NA	FALSE	FALSE	0.62168	NA	FALSE
1010	8.85261e-07	0.000469061	0.212063	0.1125	0.0995632	FALSE	0.752922	2 vs 1	0.199126	2 vs 1	-0.575874	-0.775	Washc1:chr17:66118997-66119468:1, Washc1:chr17:66120102-66120503:1	Washc1	1.21336e-05	0.00420432	FALSE	FALSE	0.000469061	0.00537155	FALSE
1011	0.0862976	0.245443	0.843238	0.808642	0.0345957	TRUE	-1.26113	3 vs 2	0.199099	5 vs 3	0.618852	0.419753	Zadh2:chr18:84094757-84095582:1, Zadh2:chr18:84095491-84096137:1, Zadh2:chr18:84095710-84096031:1, Zadh2:chr18:84096730-84097210:1, Zadh2:chr18:84097088-84097540:1	Zadh2	NA	NA	FALSE	FALSE	0.245443	NA	FALSE
1012	4.36091e-05	0.00278055	0.535417	0.455508	0.0799082	TRUE	1.53798	4 vs 1	0.198955	3 vs 2	0.461667	0.262712	Zfp276:chr8:123267837-123268482:1, Zfp276:chr8:123268049-123268404:1, Zfp276:chr8:123269308-123269771:1, Zfp276:chr8:123269849-123270845:1, Zfp276:chr8:123270669-123271130:1	Zfp276	NA	NA	FALSE	FALSE	0.00278055	NA	FALSE
1013	0.277696	0.537171	0.76749	0.65404	0.113449	TRUE	1.13905	7 vs 2	0.19884	7 vs 1	0.547325	0.348485	Slc30a1:chr1:191909690-191910113:1, Slc30a1:chr1:191910833-191911663:1, Slc30a1:chr1:191911460-191911929:1, Slc30a1:chr1:191911735-191912628:1, Slc30a1:chr1:191912054-191912447:1, Slc30a1:chr1:191912454-191912852:1, Slc30a1:chr1:191912784-191913254:1	Slc30a1	NA	NA	FALSE	FALSE	0.537171	NA	FALSE
1014	0.0202121	0.269697	0.863229	0.814208	0.049021	FALSE	#NAME?	1 vs 3	0.198775	1 vs 2	0.455605	0.256831	Wdr3:chr3:100138173-100138580:-1, Wdr3:chr3:100138173-100139125:-1, Wdr3:chr3:100138173-100139271:-1	Wdr3	0.0593376	0.469406	FALSE	FALSE	0.269697	0.537753	FALSE
1015	0.0735322	0.479197	0.381373	0.27439	0.106982	TRUE	1.10219	4 vs 5	0.198709	1 vs 5	-0.264706	-0.463415	Ears2:chr7:122034161-122034562:-1, Ears2:chr7:122035896-122036169:-1, Ears2:chr7:122035864-122036459:-1, Ears2:chr7:122036807-122037091:-1, Ears2:chr7:122038544-122039273:-1	Ears2	NA	NA	FALSE	FALSE	0.479197	NA	FALSE
1016	0.000189444	0.0183749	0.891972	0.807339	0.0846322	FALSE	0.823043	1 vs 3	0.198298	1 vs 2	0.716647	0.518349	Pccb:chr9:100982031-100982444:-1, Pccb:chr9:100982445-100982849:-1, Pccb:chr9:100982598-100982863:-1	Pccb	0.00132099	0.0756149	FALSE	FALSE	0.0183749	0.0918154	FALSE
1017	0.509164	0.446061	0.36	0.26087	0.0991304	TRUE	0.46609	1 vs 2	0.198261	1 vs 2	-0.28	-0.478261	Mmp23:chr4:155650624-155650929:-1, Mmp23:chr4:155650703-155650988:-1	Mmp23	NA	NA	FALSE	FALSE	0.509164	NA	FALSE
1018	1.08506e-44	7.09718e-26	0.516944	0.407972	0.108972	FALSE	1.30679	7 vs 1	0.198211	4 vs 1	0.285007	0.0867959	Dclk1:chr3:55466479-55466744:1, Dclk1:chr3:55467087-55467474:1, Dclk1:chr3:55469127-55469620:1, Dclk1:chr3:55469584-55470031:1, Dclk1:chr3:55470933-55471337:1, Dclk1:chr3:55536115-55536662:1, Dclk1:chr3:55538643-55539068:1	Dclk1	2.64393e-42	1.24023e-23	FALSE	FALSE	7.09718e-26	1.94552e-23	FALSE
1019	0.611088	0.698187	0.670588	0.616667	0.0539216	TRUE	0.452667	1 vs 2	0.198039	1 vs 2	-0.0352941	-0.233333	Tgfb3:chr12:86056743-86057055:-1, Tgfb3:chr12:86056809-86057200:-1, Tgfb3:chr12:86057153-86057966:-1	Tgfb3	NA	NA	FALSE	FALSE	0.698187	NA	FALSE
1020	1.63785e-07	1.62463e-06	0.46707	0.377725	0.0893448	FALSE	0.660352	1 vs 3	0.198007	2 vs 3	0.231183	0.0331754	E130114P18Rik:chr4:97568133-97568572:-1, E130114P18Rik:chr4:97568384-97568747:-1, E130114P18Rik:chr4:97568308-97569105:-1	E130114P18Rik	2.67048e-06	3.11129e-05	FALSE	FALSE	1.62463e-06	4.48154e-05	FALSE
1021	0.508755	NA	0.298611	0.260417	0.0381944	TRUE	-1.23214	4 vs 3	0.197917	3 vs 1	-0.395833	-0.59375	Mavs:chr2:131247615-131248038:1, Mavs:chr2:131249717-131250062:1, Mavs:chr2:131250932-131251270:1, Mavs:chr2:131252531-131252858:1	Mavs	NA	NA	FALSE	FALSE	0.508755	NA	FALSE
1022	0.347359	0.45716	0.689935	0.641667	0.0482684	TRUE	0.434133	1 vs 2	0.197619	1 vs 2	-0.0357143	-0.233333	A930004D18Rik:chr2:18025247-18025508:-1, A930004D18Rik:chr2:18025338-18025826:-1, A930004D18Rik:chr2:18025614-18026403:-1	A930004D18Rik	NA	NA	FALSE	FALSE	0.45716	NA	FALSE
1023	0.000142751	0.0805125	0.773821	0.737693	0.0361274	FALSE	1.34083	5 vs 3	0.197549	7 vs 4	0.421178	0.223629	Ttc9:chr12:81663821-81664410:1, Ttc9:chr12:81664238-81664613:1, Ttc9:chr12:81664462-81664886:1, Ttc9:chr12:81664574-81664985:1, Ttc9:chr12:81664821-81665349:1, Ttc9:chr12:81665197-81665711:1, Ttc9:chr12:81667104-81667557:1	Ttc9	0.00104065	0.212638	FALSE	FALSE	0.0805125	0.253502	FALSE
1024	6.50726e-06	1.00568e-05	0.669898	0.590566	0.0793319	TRUE	3.06317	2 vs 5	0.197512	3 vs 5	0.0701531	-0.127358	Slc30a7:chr3:115938973-115939367:-1, Slc30a7:chr3:115941391-115941684:-1, Slc30a7:chr3:115941215-115941901:-1, Slc30a7:chr3:115945276-115945519:-1, Slc30a7:chr3:115945931-115946386:-1, Slc30a7:chr3:115946124-115946706:-1	Slc30a7	NA	NA	FALSE	FALSE	1.00568e-05	NA	FALSE
1025	0.0486845	0.328678	0.77957	0.717949	0.0616212	TRUE	#NAME?	2 vs 1	0.19727	7 vs 3	0.274194	0.0769231	Vstm2a:chr11:16281919-16282176:1, Vstm2a:chr11:16281945-16282412:1, Vstm2a:chr11:16282512-16282906:1, Vstm2a:chr11:16282688-16283176:1, Vstm2a:chr11:16282966-16283273:1, Vstm2a:chr11:16283417-16283894:1, Vstm2a:chr11:16283770-16284186:1	Vstm2a	NA	NA	FALSE	FALSE	0.328678	NA	FALSE
1026	0.166406	NA	0.980952	0.882353	0.0985994	TRUE	1.92668	1 vs 2	0.197199	1 vs 2	0.961905	0.764706	Dlgap5:chr14:47387767-47388202:-1, Dlgap5:chr14:47389820-47390241:-1	Dlgap5	NA	NA	FALSE	FALSE	0.166406	NA	FALSE
1027	0.00159996	0.0636913	0.903625	0.805085	0.0985404	FALSE	0.819786	1 vs 2	0.197081	1 vs 2	0.80725	0.610169	Cbx4:chr11:119080130-119080620:-1, Cbx4:chr11:119080171-119080929:-1	Cbx4	0.00783196	0.183589	FALSE	FALSE	0.0636913	0.218413	FALSE
1028	0.000515762	0.118423	0.585732	0.487245	0.0984867	FALSE	0.427761	1 vs 3	0.196973	1 vs 3	0.171463	-0.0255102	Mark1:chr1:184896742-184897203:-1, Mark1:chr1:184898061-184898410:-1, Mark1:chr1:184898142-184898688:-1	Mark1	0.00304869	0.277932	FALSE	FALSE	0.118423	0.326142	FALSE
1029	0.882956	NA	0.464646	0.479167	-0.0145202	TRUE	Inf	2 vs 1	0.19697	4 vs 3	-0.30303	-0.5	Olfr46:chr7:140611913-140612045:1, Olfr46:chr7:140614799-140615538:1, Olfr46:chr7:140615295-140615491:1, Olfr46:chr7:140615988-140616188:1, Olfr46:chr7:140616710-140617240:1, Olfr46:chr7:140617202-140617371:1, Olfr46:chr7:140617202-140617518:1	Olfr46	NA	NA	FALSE	FALSE	0.882956	NA	FALSE
1030	0.0305823	0.148398	0.963265	0.864865	0.0984004	TRUE	1.41031	2 vs 1	0.196801	2 vs 1	0.926531	0.72973	Vcl:chr14:21033156-21033661:1, Vcl:chr14:21033284-21033699:1	Vcl	NA	NA	FALSE	FALSE	0.148398	NA	FALSE
1031	4.22391e-08	0.00028367	0.446022	0.355655	0.0903667	FALSE	0.523904	2 vs 1	0.196761	2 vs 1	-0.0636559	-0.260417	Smarcad1:chr6:65043749-65044223:1, Smarcad1:chr6:65115155-65115637:1, Smarcad1:chr6:65115629-65116061:1	Smarcad1	7.68716e-07	0.00274127	FALSE	FALSE	0.00028367	0.00358552	FALSE
1032	0.0524229	NA	0.876157	0.777778	0.0983796	TRUE	0.907922	3 vs 1	0.196759	3 vs 1	0.752315	0.555556	Ythdc2:chr18:44887975-44888463:1, Ythdc2:chr18:44888167-44889026:1, Ythdc2:chr18:44889291-44889725:1	Ythdc2	NA	NA	FALSE	FALSE	0.0524229	NA	FALSE
1033	0.00114026	0.024526	0.385778	0.277102	0.108675	FALSE	0.8585	8 vs 4	0.196612	8 vs 1	-0.154452	-0.351064	Nrcam:chr12:44598390-44598887:1, Nrcam:chr12:44599234-44599693:1, Nrcam:chr12:44599559-44600096:1, Nrcam:chr12:44599646-44600222:1, Nrcam:chr12:44600071-44600823:1, Nrcam:chr12:44600494-44601051:1, Nrcam:chr12:44602189-44602624:1, Nrcam:chr12:44604770-44605203:1	Nrcam	0.0059326	0.0929196	FALSE	FALSE	0.024526	0.112404	FALSE
1034	0.0314963	0.197769	0.458955	0.327381	0.131574	TRUE	2.1032	6 vs 2	0.196606	6 vs 1	-0.106965	-0.303571	Dnajb12:chr10:59897141-59897573:1, Dnajb12:chr10:59897405-59897726:1, Dnajb12:chr10:59897525-59898090:1, Dnajb12:chr10:59897883-59898227:1, Dnajb12:chr10:59898916-59899255:1, Dnajb12:chr10:59898981-59899360:1, Dnajb12:chr10:59900226-59900578:1	Dnajb12	NA	NA	FALSE	FALSE	0.197769	NA	FALSE
1035	0.00214403	0.0288293	0.571624	0.435185	0.136439	TRUE	1.5449	5 vs 2	0.196585	5 vs 3	-0.186131	-0.382716	Arid4a:chr12:71097365-71097944:1, Arid4a:chr12:71097889-71098748:1, Arid4a:chr12:71098206-71098596:1, Arid4a:chr12:71098620-71099017:1, Arid4a:chr12:71098902-71099292:1	Arid4a	NA	NA	FALSE	FALSE	0.0288293	NA	FALSE
1036	0.0142236	0.0293231	0.596145	0.614618	-0.0184728	TRUE	#NAME?	1 vs 2	0.196493	3 vs 4	-0.11746	-0.313953	Magi3:chr3:104013244-104013661:-1, Magi3:chr3:104014337-104014977:-1, Magi3:chr3:104014962-104015331:-1, Magi3:chr3:104015277-104015637:-1, Magi3:chr3:104015673-104016262:-1, Magi3:chr3:104016083-104017055:-1, Magi3:chr3:104015974-104016115:-1, Magi3:chr3:104016545-104016776:-1	Magi3	NA	NA	FALSE	FALSE	0.0293231	NA	FALSE
1037	0.178145	0.590132	0.715054	0.663889	0.0511649	TRUE	1.07904	2 vs 3	0.196416	1 vs 3	0.44086	0.244444	Spty2d1:chr7:46990389-46990764:-1, Spty2d1:chr7:46990658-46990786:-1, Spty2d1:chr7:46990693-46991057:-1, Spty2d1:chr7:46990643-46991321:-1, Spty2d1:chr7:46992422-46993275:-1	Spty2d1	NA	NA	FALSE	FALSE	0.590132	NA	FALSE
1038	0.342649	0.50564	0.710526	0.685606	0.0249203	TRUE	-0.900787	2 vs 3	0.196172	1 vs 2	0.105263	-0.0909091	Egln3:chr12:54178984-54179307:-1, Egln3:chr12:54179654-54180012:-1, Egln3:chr12:54179926-54180324:-1, Egln3:chr12:54180220-54180703:-1	Egln3	NA	NA	FALSE	FALSE	0.50564	NA	FALSE
1039	0.0336723	0.184649	0.299065	0.201087	0.0979785	TRUE	0.527762	2 vs 1	0.195957	2 vs 1	-0.401869	-0.597826	Pbxip1:chr3:89448589-89448894:1, Pbxip1:chr3:89450501-89450952:1	Pbxip1	NA	NA	FALSE	FALSE	0.184649	NA	FALSE
1040	4.67607e-07	0.000191646	0.640269	0.537849	0.102421	FALSE	0.967081	2 vs 4	0.195957	2 vs 4	0.347351	0.151394	Vegfa:chr17:46016983-46017290:-1, Vegfa:chr17:46017088-46017354:-1, Vegfa:chr17:46017219-46017608:-1, Vegfa:chr17:46017523-46018225:-1	Vegfa	6.79114e-06	0.00193212	FALSE	FALSE	0.000191646	0.00255489	FALSE
1041	0.000475211	0.00387825	0.568585	0.513514	0.0550719	FALSE	0.609848	3 vs 2	0.19587	3 vs 2	-0.308634	-0.504505	Coa6:chr8:126424962-126425235:1, Coa6:chr8:126424951-126425481:1, Coa6:chr8:126425324-126425724:1	Coa6	0.00284533	0.0230423	FALSE	FALSE	0.00387825	0.0297943	FALSE
1042	0.621776	NA	0.0979228	0	0.0979228	TRUE	Inf	2 vs 1	0.195846	2 vs 1	-0.804154	-1	Akr1c19:chr13:4247971-4248364:1, Akr1c19:chr13:4249419-4249757:1	Akr1c19	NA	NA	FALSE	FALSE	0.621776	NA	FALSE
1043	0.010085	NA	0.916955	0.819048	0.0979074	TRUE	0.891768	2 vs 1	0.195815	2 vs 1	0.83391	0.638095	Armt1:chr10:4450458-4450991:1, Armt1:chr10:4454726-4455141:1	Armt1	NA	NA	FALSE	FALSE	0.010085	NA	FALSE
1044	2.27314e-06	0.00140768	0.887316	0.789474	0.097842	FALSE	0.741854	1 vs 2	0.195684	1 vs 2	0.774631	0.578947	Arih2:chr9:108602942-108603329:-1, Arih2:chr9:108604645-108605094:-1	Arih2	2.73901e-05	0.0103408	FALSE	FALSE	0.00140768	0.0130547	FALSE
1045	0.119309	0.774329	0.820569	0.767241	0.0533275	TRUE	0.448535	3 vs 2	0.195597	3 vs 2	0.393873	0.198276	Efl1:chr7:82658165-82658894:1, Efl1:chr7:82658614-82659045:1, Efl1:chr7:82777416-82777846:1	Efl1	NA	NA	FALSE	FALSE	0.774329	NA	FALSE
1046	0.00590792	0.179129	0.38349	0.34413	0.0393605	TRUE	1.15387	4 vs 2	0.195525	4 vs 1	0.134796	-0.0607287	E130308A19Rik:chr4:59725997-59726408:1, E130308A19Rik:chr4:59728800-59729302:1, E130308A19Rik:chr4:59729062-59729490:1, E130308A19Rik:chr4:59752863-59753323:1, E130308A19Rik:chr4:59753882-59754324:1, E130308A19Rik:chr4:59756202-59756626:1, E130308A19Rik:chr4:59760969-59761439:1	E130308A19Rik	NA	NA	FALSE	FALSE	0.179129	NA	FALSE
1047	2.8232e-07	0.000431629	0.137801	0.102537	0.0352635	FALSE	-1.17626	1 vs 2	0.19544	2 vs 3	-0.527605	-0.723044	H4c9:chr13:22037240-22037384:-1, H4c9:chr13:22039510-22040309:-1, H4c9:chr13:22040519-22041154:-1	H4c9	4.36006e-06	0.00393745	FALSE	FALSE	0.000431629	0.00501096	FALSE
1048	0.000662923	0.012293	0.322879	0.274155	0.0487247	FALSE	1.02681	5 vs 2	0.195418	5 vs 2	-0.395161	-0.59058	Eif2d:chr1:131171844-131172258:1, Eif2d:chr1:131172858-131173865:1, Eif2d:chr1:131173866-131174270:1, Eif2d:chr1:131176109-131176384:1, Eif2d:chr1:131176259-131176686:1, Eif2d:chr1:131179570-131180075:1, Eif2d:chr1:131179960-131180406:1	Eif2d	0.00376629	0.0569688	FALSE	FALSE	0.012293	0.0697503	FALSE
1049	0.100528	0.0538328	0.773333	0.675676	0.0976577	TRUE	0.49326	1 vs 2	0.195315	1 vs 2	0.546667	0.351351	Cxcr4:chr1:128588199-128588497:-1, Cxcr4:chr1:128588225-128589094:-1	Cxcr4	NA	NA	FALSE	FALSE	0.100528	NA	FALSE
1050	1.27253e-08	0.000188623	0.355891	0.258264	0.0976266	FALSE	0.461766	2 vs 1	0.195253	2 vs 1	-0.288218	-0.483471	Ddost:chr4:138311807-138312254:1, Ddost:chr4:138312204-138312631:1	Ddost	2.48059e-07	0.00191083	FALSE	FALSE	0.000188623	0.00252997	FALSE
1051	2.77194e-06	0.000122374	0.44846	0.371212	0.0772476	TRUE	1.1434	7 vs 1	0.195082	7 vs 1	0.0781991	-0.116883	Prkcb:chr7:122628239-122628658:1, Prkcb:chr7:122628614-122629011:1, Prkcb:chr7:122630021-122630523:1, Prkcb:chr7:122630712-122631118:1, Prkcb:chr7:122633060-122633369:1, Prkcb:chr7:122632826-122633688:1, Prkcb:chr7:122633984-122634402:1	Prkcb	NA	NA	FALSE	FALSE	0.000122374	NA	FALSE
1052	0.11263	0.458842	0.633205	0.540984	0.092221	TRUE	#NAME?	1 vs 4	0.195076	1 vs 6	0.293436	0.0983607	Zbtb46:chr2:181387761-181388157:-1, Zbtb46:chr2:181387976-181388606:-1, Zbtb46:chr2:181388336-181388453:-1, Zbtb46:chr2:181388826-181389018:-1, Zbtb46:chr2:181388596-181388971:-1, Zbtb46:chr2:181410522-181410946:-1	Zbtb46	NA	NA	FALSE	FALSE	0.458842	NA	FALSE
1053	0.155126	NA	0.748252	0.650794	0.0974581	TRUE	0.46678	2 vs 1	0.194916	2 vs 1	0.496503	0.301587	Nid1:chr13:13510076-13510468:1, Nid1:chr13:13511838-13512279:1	Nid1	NA	NA	FALSE	FALSE	0.155126	NA	FALSE
1054	0.017642	0.0727719	0.329205	0.260733	0.0684722	FALSE	Inf	6 vs 1	0.194791	5 vs 2	-0.512015	-0.706806	Mfn1:chr3:32576912-32577458:1, Mfn1:chr3:32577247-32577718:1, Mfn1:chr3:32578776-32579290:1, Mfn1:chr3:32579258-32579562:1, Mfn1:chr3:32579366-32579960:1, Mfn1:chr3:32579866-32580117:1	Mfn1	0.0539972	0.198044	FALSE	FALSE	0.0727719	0.236566	FALSE
1055	0.00797471	NA	0.893482	0.796117	0.0973652	FALSE	0.764612	1 vs 2	0.19473	1 vs 2	0.786963	0.592233	Tle4:chr19:14448100-14448558:-1, Tle4:chr19:14448880-14449690:-1	Tle4	0.0289785	NA	FALSE	FALSE	0.00797471	0.0520492	FALSE
1056	0.00486786	0.160221	0.222656	0.172489	0.0501672	FALSE	0.651438	2 vs 3	0.194687	2 vs 3	-0.416667	-0.611354	Eif4e3:chr6:99621868-99622303:-1, Eif4e3:chr6:99625091-99625550:-1, Eif4e3:chr6:99626727-99627142:-1	Eif4e3	0.0196055	0.338011	FALSE	FALSE	0.160221	0.391002	FALSE
1057	1.66733e-42	1.19615e-30	0.451928	0.354657	0.0972711	FALSE	0.566016	1 vs 2	0.194542	1 vs 3	-0.0961438	-0.290686	Calm3:chr7:16915363-16915767:-1, Calm3:chr7:16916772-16917157:-1, Calm3:chr7:16916902-16917275:-1	Calm3	3.84891e-40	3.13541e-28	FALSE	FALSE	1.19615e-30	5.82924e-28	FALSE
1058	0.938644	NA	0.203815	0.1	0.103815	TRUE	Inf	3 vs 1	0.194378	5 vs 1	-0.405622	-0.6	Rtn4rl1:chr11:75266484-75266959:1, Rtn4rl1:chr11:75267362-75267767:1, Rtn4rl1:chr11:75269638-75270072:1, Rtn4rl1:chr11:75272580-75273259:1, Rtn4rl1:chr11:75273040-75273355:1	Rtn4rl1	NA	NA	FALSE	FALSE	0.938644	NA	FALSE
1059	0.000593634	0.109987	0.740592	0.629808	0.110785	FALSE	0.922887	3 vs 1	0.194359	4 vs 2	0.439552	0.245192	Ppp1r15b:chr1:133136526-133136991:1, Ppp1r15b:chr1:133137165-133137606:1, Ppp1r15b:chr1:133138009-133138468:1, Ppp1r15b:chr1:133139366-133139800:1	Ppp1r15b	0.00343493	0.263762	FALSE	FALSE	0.109987	0.312009	FALSE
1060	6.14999e-08	0.00041777	0.746805	0.64974	0.0970658	FALSE	0.463751	1 vs 2	0.194132	1 vs 2	0.493611	0.299479	Zfp91:chr19:12766947-12767503:-1, Zfp91:chr19:12769945-12770397:-1	Zfp91	1.08329e-06	0.00383397	FALSE	FALSE	0.00041777	0.00488623	FALSE
1061	1.2656e-05	0.0270228	0.323469	0.23526	0.0882092	FALSE	0.609481	2 vs 4	0.193759	2 vs 4	-0.352651	-0.54641	Dnajc24:chr2:105965354-105965904:-1, Dnajc24:chr2:105966111-105966561:-1, Dnajc24:chr2:105966360-105966646:-1, Dnajc24:chr2:105966672-105967135:-1	Dnajc24	0.000125871	0.099884	FALSE	FALSE	0.0270228	0.120855	FALSE
1062	0.18952	0.585896	0.534298	0.480709	0.0535892	TRUE	1.11051	3 vs 5	0.19372	1 vs 5	-0.200441	-0.394161	Fancf:chr7:51856928-51857378:-1, Fancf:chr7:51858515-51858777:-1, Fancf:chr7:51858392-51859074:-1, Fancf:chr7:51860013-51860558:-1, Fancf:chr7:51860568-51860955:-1, Fancf:chr7:51860536-51861549:-1, Fancf:chr7:51861038-51861399:-1, Fancf:chr7:51861096-51861625:-1	Fancf	NA	NA	FALSE	FALSE	0.585896	NA	FALSE
1063	2.53018e-18	2.21087e-08	0.788598	0.691756	0.0968421	FALSE	0.58072	3 vs 1	0.193684	3 vs 1	0.577197	0.383513	Eif4b:chr15:102094929-102095596:1, Eif4b:chr15:102096160-102096611:1, Eif4b:chr15:102096748-102097177:1	Eif4b	1.63197e-16	6.22309e-07	FALSE	FALSE	2.21087e-08	8.73594e-07	FALSE
1064	5.5888e-16	1.24119e-10	0.323563	0.218556	0.105007	FALSE	0.994806	3 vs 1	0.193651	4 vs 1	-0.365571	-0.559222	Nedd4l:chr18:65212735-65213340:1, Nedd4l:chr18:65212764-65213733:1, Nedd4l:chr18:65214564-65215140:1, Nedd4l:chr18:65217433-65217835:1	Nedd4l	2.81753e-14	4.865e-09	FALSE	FALSE	1.24119e-10	6.63886e-09	FALSE
1065	0.0609332	0.572714	0.794931	0.698113	0.0968177	TRUE	1.21886	2 vs 3	0.193635	1 vs 3	0.589862	0.396226	Meis1:chr11:18880646-18881068:-1, Meis1:chr11:18881263-18881939:-1, Meis1:chr11:18884596-18885002:-1	Meis1	NA	NA	FALSE	FALSE	0.572714	NA	FALSE
1066	0.000735179	0.108819	0.875429	0.778626	0.0968026	FALSE	1.33809	2 vs 1	0.193605	3 vs 1	0.750857	0.557252	Pde3b:chr7:114536459-114537274:1, Pde3b:chr7:114537099-114537558:1, Pde3b:chr7:114537513-114537978:1	Pde3b	0.00408681	0.262442	FALSE	FALSE	0.108819	0.310325	FALSE
1067	1	NA	0.0967742	0	0.0967742	TRUE	Inf	2 vs 1	0.193548	2 vs 1	-0.806452	-1	Nell1:chr7:50862954-50863322:1, Nell1:chr7:50863330-50863694:1	Nell1	NA	NA	FALSE	FALSE	1	NA	FALSE
1068	5.45391e-06	0.00788385	0.650099	0.628571	0.0215276	TRUE	-2.83321	7 vs 1	0.193426	8 vs 7	0.370297	0.176871	Ikbkg:chrX:74448540-74448850:1, Ikbkg:chrX:74448364-74448667:1, Ikbkg:chrX:74448499-74449161:1, Ikbkg:chrX:74449141-74449380:1, Ikbkg:chrX:74449227-74449529:1, Ikbkg:chrX:74449476-74449966:1, Ikbkg:chrX:74449857-74450313:1, Ikbkg:chrX:74451078-74451562:1, Ikbkg:chrX:74453065-74453831:1, Ikbkg:chrX:74453385-74453822:1, Ikbkg:chrX:74456522-74456702:1	Ikbkg	NA	NA	FALSE	FALSE	0.00788385	NA	FALSE
1069	0.63362	0.805314	0.349153	0.270588	0.0785643	TRUE	Inf	2 vs 1	0.192755	6 vs 1	-0.39548	-0.588235	Spata33:chr8:123213051-123213404:1, Spata33:chr8:123214209-123214685:1, Spata33:chr8:123214604-123215144:1, Spata33:chr8:123215868-123216434:1, Spata33:chr8:123216532-123216843:1, Spata33:chr8:123221727-123222026:1	Spata33	NA	NA	FALSE	FALSE	0.805314	NA	FALSE
1070	0.125106	0.0967078	0.684466	0.615385	0.0690814	TRUE	#NAME?	1 vs 2	0.192681	2 vs 5	0.038835	-0.153846	Ica1l:chr1:59989068-59989463:-1, Ica1l:chr1:59989695-59990203:-1, Ica1l:chr1:59989922-59990362:-1, Ica1l:chr1:59990484-59991132:-1, Ica1l:chr1:59990746-59991257:-1	Ica1l	NA	NA	FALSE	FALSE	0.125106	NA	FALSE
1071	0.00186822	0.115402	0.800532	0.727273	0.0732592	FALSE	0.928125	5 vs 1	0.192595	5 vs 2	0.460993	0.268398	Wapl:chr14:34745639-34745785:1, Wapl:chr14:34745776-34746282:1, Wapl:chr14:34746242-34746627:1, Wapl:chr14:34746081-34746460:1, Wapl:chr14:34747572-34747983:1	Wapl	0.00891622	0.273072	FALSE	FALSE	0.115402	0.321383	FALSE
1072	0.343565	NA	0.139706	0.0434783	0.0962276	TRUE	1.27331	2 vs 1	0.192455	2 vs 1	-0.720588	-0.913043	Mterf1b:chr5:4197272-4197625:1, Mterf1b:chr5:4199163-4199380:1	Mterf1b	NA	NA	FALSE	FALSE	0.343565	NA	FALSE
1073	0.117989	0.536112	0.414392	0.318182	0.0962102	TRUE	0.670573	2 vs 3	0.19242	1 vs 3	-0.171216	-0.363636	Tinf2:chr14:55676207-55676588:-1, Tinf2:chr14:55677748-55678262:-1, Tinf2:chr14:55679092-55679505:-1	Tinf2	NA	NA	FALSE	FALSE	0.536112	NA	FALSE
1074	5.83877e-07	9.32572e-05	0.390034	0.293893	0.0961412	FALSE	0.429383	1 vs 2	0.192282	1 vs 2	-0.219931	-0.412214	Pa2g4:chr10:128557762-128558175:-1, Pa2g4:chr10:128558632-128559031:-1	Pa2g4	8.31456e-06	0.00104578	FALSE	FALSE	9.32572e-05	0.00138653	FALSE
1075	0.0482591	0.442072	0.815801	0.75731	0.0584912	FALSE	0.679234	4 vs 2	0.192247	4 vs 2	0.604527	0.412281	H4c17:chr13:21812656-21812871:1, H4c17:chr13:21814022-21814366:1, H4c17:chr13:21819711-21819923:1, H4c17:chr13:21820117-21820681:1	H4c17	0.117919	0.634576	FALSE	FALSE	0.442072	0.706146	FALSE
1076	1.18744e-06	0.000301009	0.575175	0.480331	0.0948441	FALSE	1.52837	1 vs 4	0.192109	1 vs 4	-0.0439158	-0.236025	Fundc1:chrX:17555598-17555994:-1, Fundc1:chrX:17556547-17556967:-1, Fundc1:chrX:17557161-17557816:-1, Fundc1:chrX:17557382-17558003:-1	Fundc1	1.564e-05	0.00289548	FALSE	FALSE	0.000301009	0.00377207	FALSE
1077	0.00321976	NA	0.140827	0.0447761	0.0960508	FALSE	1.25183	2 vs 1	0.192102	2 vs 1	-0.718346	-0.910448	Kdm1b:chr13:47084189-47084623:1, Kdm1b:chr13:47085117-47085493:1	Kdm1b	0.0139682	NA	FALSE	FALSE	0.00321976	0.0258642	FALSE
1078	0.0977818	NA	0.449807	0.404762	0.045045	TRUE	1.19733	2 vs 3	0.192085	2 vs 3	-0.486486	-0.678571	Zfp786:chr6:47818182-47818647:-1, Zfp786:chr6:47818512-47819203:-1, Zfp786:chr6:47819268-47819609:-1, Zfp786:chr6:47819641-47819812:-1	Zfp786	NA	NA	FALSE	FALSE	0.0977818	NA	FALSE
1079	0.0740746	0.224768	0.326446	0.267974	0.0584724	TRUE	0.518462	2 vs 3	0.192081	2 vs 3	-0.206612	-0.398693	Eef2kmt:chr16:5244129-5244551:-1, Eef2kmt:chr16:5244741-5245514:-1, Eef2kmt:chr16:5245130-5245449:-1	Eef2kmt	NA	NA	FALSE	FALSE	0.224768	NA	FALSE
1080	1.02942e-05	0.00565533	0.581381	0.522259	0.0591214	FALSE	1.61591	6 vs 2	0.192006	5 vs 2	0.341508	0.149502	Ubr3:chr2:70021370-70021785:1, Ubr3:chr2:70021712-70022223:1, Ubr3:chr2:70022151-70022586:1, Ubr3:chr2:70023252-70023996:1, Ubr3:chr2:70023601-70024034:1, Ubr3:chr2:70024145-70024602:1	Ubr3	0.000105001	0.0312085	FALSE	FALSE	0.00565533	0.0401364	FALSE
1081	0.00219753	0.0679299	0.17673	0.0810811	0.0956494	FALSE	0.889091	2 vs 1	0.191299	2 vs 1	-0.646539	-0.837838	Cnpy4:chr5:138193227-138193665:1, Cnpy4:chr5:138193491-138193920:1	Cnpy4	0.0100714	0.19095	FALSE	FALSE	0.0679299	0.226743	FALSE
1082	0.00161855	0.0515403	0.252381	0.158416	0.0939651	FALSE	0.897569	3 vs 1	0.191221	2 vs 1	-0.353333	-0.544554	Eif3j1:chr2:122052643-122052980:1, Eif3j1:chr2:122053297-122053619:1, Eif3j1:chr2:122055818-122056743:1	Eif3j1	0.00788772	0.157093	FALSE	FALSE	0.0515403	0.188066	FALSE
1083	0.0784722	NA	0.133333	0.0377358	0.0955975	TRUE	1.36688	2 vs 1	0.191195	2 vs 1	-0.733333	-0.924528	Zfpm1:chr8:122336800-122337289:1, Zfpm1:chr8:122337440-122337871:1	Zfpm1	NA	NA	FALSE	FALSE	0.0784722	NA	FALSE
1084	4.02138e-10	0.000157576	0.39253	0.322913	0.0696173	FALSE	1.88804	1 vs 3	0.190871	2 vs 8	-0.130458	-0.32133	Uggt1:chr1:36135383-36135777:-1, Uggt1:chr1:36139992-36140426:-1, Uggt1:chr1:36140590-36141083:-1, Uggt1:chr1:36141090-36141616:-1, Uggt1:chr1:36142232-36142550:-1, Uggt1:chr1:36142093-36142823:-1, Uggt1:chr1:36142837-36143318:-1, Uggt1:chr1:36143445-36143890:-1	Uggt1	1.03752e-08	0.00164396	FALSE	FALSE	0.000157576	0.00217335	FALSE
1085	3.83113e-07	4.164e-09	0.485401	0.482726	0.00267488	FALSE	Inf	4 vs 1	0.190792	3 vs 1	0.429354	0.238562	Dab1:chr4:104679964-104680409:1, Dab1:chr4:104680065-104680532:1, Dab1:chr4:104741425-104741755:1, Dab1:chr4:104742120-104742380:1, Dab1:chr4:104742006-104742650:1, Dab1:chr4:104742253-104742863:1, Dab1:chr4:104744160-104744844:1, Dab1:chr4:104744468-104744844:1	Dab1	5.73492e-06	1.2655e-07	FALSE	FALSE	3.83113e-07	1.21763e-05	FALSE
1086	0.00113034	0.0386878	0.419649	0.324324	0.0953248	FALSE	0.494523	3 vs 1	0.19065	3 vs 1	-0.160702	-0.351351	Atp6v0a2:chr5:124721696-124722158:1, Atp6v0a2:chr5:124722204-124722702:1, Atp6v0a2:chr5:124724033-124724455:1	Atp6v0a2	0.00588799	0.128877	FALSE	FALSE	0.0386878	0.154822	FALSE
1087	0.00334769	0.00968754	0.773433	0.723464	0.049969	FALSE	0.401564	3 vs 2	0.190565	3 vs 2	0.201738	0.0111732	Srp72:chr5:76998438-76998903:1, Srp72:chr5:76999015-76999422:1, Srp72:chr5:76999489-76999966:1	Srp72	0.0144234	0.0475756	FALSE	FALSE	0.00968754	0.059343	FALSE
1088	0.226639	0.362378	0.769608	0.759615	0.00999246	TRUE	-1.02485	2 vs 3	0.190422	1 vs 2	0.401961	0.211538	Gcg:chr2:62474530-62474852:-1, Gcg:chr2:62474681-62474894:-1, Gcg:chr2:62474729-62475029:-1	Gcg	NA	NA	FALSE	FALSE	0.362378	NA	FALSE
1089	0.000464986	0.000911772	0.653519	0.606633	0.046886	FALSE	0.828004	5 vs 2	0.190176	5 vs 3	0.225891	0.0357143	Stimate:chr14:30874339-30874500:1, Stimate:chr14:30874345-30874724:1, Stimate:chr14:30874534-30875026:1, Stimate:chr14:30874744-30875139:1, Stimate:chr14:30876472-30877070:1, Stimate:chr14:30877737-30878162:1	Stimate	0.00279757	0.00732561	FALSE	FALSE	0.000911772	0.00936541	FALSE
1090	4.55943e-05	0.00607472	0.37769	0.28104	0.09665	FALSE	-1.20397	5 vs 4	0.190172	6 vs 1	-0.208911	-0.399083	Ppp4r2:chr6:100867576-100868031:1, Ppp4r2:chr6:100867975-100868329:1, Ppp4r2:chr6:100868104-100868541:1, Ppp4r2:chr6:100868349-100868671:1, Ppp4r2:chr6:100869338-100869605:1, Ppp4r2:chr6:100869504-100869945:1	Ppp4r2	0.000383097	0.0330446	FALSE	FALSE	0.00607472	0.0422916	FALSE
1091	0.0434151	0.1345	0.896104	0.80102	0.0950835	TRUE	1.13613	3 vs 1	0.190167	3 vs 1	0.792208	0.602041	Gpr156:chr16:38006093-38006585:1, Gpr156:chr16:38006415-38006721:1, Gpr156:chr16:38007011-38007401:1	Gpr156	NA	NA	FALSE	FALSE	0.1345	NA	FALSE
1092	0.0026182	0.0224135	0.45449	0.359477	0.0950124	FALSE	0.395087	2 vs 1	0.190025	2 vs 1	-0.0910209	-0.281046	Neu1:chr17:34934917-34935330:1, Neu1:chr17:34935501-34935982:1	Neu1	0.0117418	0.0869277	FALSE	FALSE	0.0224135	0.105425	FALSE
1093	0.00373491	0.0162618	0.221537	0.135932	0.0856051	FALSE	1.69645	5 vs 3	0.189999	4 vs 1	-0.460191	-0.65019	Rragd:chr4:33018574-33018860:1, Rragd:chr4:33021416-33021675:1, Rragd:chr4:33021162-33022116:1, Rragd:chr4:33021769-33022202:1, Rragd:chr4:33022903-33023379:1	Rragd	0.0158121	0.0698454	FALSE	FALSE	0.0162618	0.0852604	FALSE
1094	0.0134264	NA	0.954955	0.86	0.094955	TRUE	1.23871	2 vs 1	0.18991	2 vs 1	0.90991	0.72	Slc31a2:chr4:62296805-62297828:1, Slc31a2:chr4:62297986-62298412:1	Slc31a2	NA	NA	FALSE	FALSE	0.0134264	NA	FALSE
1095	0.207596	NA	0.747154	0.649789	0.0973654	TRUE	#NAME?	1 vs 3	0.189812	1 vs 4	0.468293	0.278481	Fyco1:chr9:123789500-123789917:-1, Fyco1:chr9:123790081-123790635:-1, Fyco1:chr9:123790295-123790677:-1, Fyco1:chr9:123792586-123792835:-1	Fyco1	NA	NA	FALSE	FALSE	0.207596	NA	FALSE
1096	0.0194225	0.324294	0.651477	0.576389	0.0750879	TRUE	1.0116	1 vs 2	0.189786	1 vs 3	-0.0393812	-0.229167	Eif3j2:chr18:43475499-43475812:-1, Eif3j2:chr18:43475418-43476422:-1, Eif3j2:chr18:43476040-43476283:-1, Eif3j2:chr18:43476213-43476468:-1, Eif3j2:chr18:43476249-43477192:-1, Eif3j2:chr18:43476794-43476985:-1	Eif3j2	NA	NA	FALSE	FALSE	0.324294	NA	FALSE
1097	0.334869	0.0622421	0.642702	0.601307	0.0413943	TRUE	#NAME?	1 vs 2	0.189542	1 vs 3	0.346405	0.156863	Tbc1d5:chr17:50733123-50733488:-1, Tbc1d5:chr17:50733284-50733637:-1, Tbc1d5:chr17:50733837-50734322:-1, Tbc1d5:chr17:50733904-50734425:-1	Tbc1d5	NA	NA	FALSE	FALSE	0.334869	NA	FALSE
1098	0.0051475	0.231142	0.839371	0.776442	0.0629282	FALSE	#NAME?	2 vs 1	0.189521	5 vs 3	0.631829	0.442308	Rsrc1:chr3:67356192-67356342:1, Rsrc1:chr3:67356080-67356641:1, Rsrc1:chr3:67356540-67356976:1, Rsrc1:chr3:67357056-67357517:1, Rsrc1:chr3:67357974-67358413:1	Rsrc1	0.0205058	0.427372	FALSE	FALSE	0.231142	0.493163	FALSE
1099	0.00606426	0.00265906	0.50312	0.408451	0.0946694	TRUE	Inf	2 vs 1	0.189339	3 vs 1	0.00624025	-0.183099	Aif1l:chr2:31971419-31971849:1, Aif1l:chr2:31972872-31973181:1, Aif1l:chr2:31973014-31973442:1	Aif1l	NA	NA	FALSE	FALSE	0.00606426	NA	FALSE
1100	0.69576	0.886007	0.537133	0.464387	0.0727455	TRUE	Inf	2 vs 1	0.189318	10 vs 3	-0.0414508	-0.230769	Zfp759:chr13:67140250-67140541:1, Zfp759:chr13:67140553-67140726:1, Zfp759:chr13:67140937-67141230:1, Zfp759:chr13:67141015-67141256:1, Zfp759:chr13:67141106-67141355:1, Zfp759:chr13:67141454-67141763:1, Zfp759:chr13:67142093-67142344:1, Zfp759:chr13:67142386-67142775:1, Zfp759:chr13:67142760-67143135:1, Zfp759:chr13:67142810-67143197:1	Zfp759	NA	NA	FALSE	FALSE	0.886007	NA	FALSE
1101	0.521932	NA	0.815739	0.717949	0.0977902	TRUE	1.07128	4 vs 2	0.189207	4 vs 1	0.612284	0.423077	Apba1:chr19:23946841-23947427:1, Apba1:chr19:23947217-23947543:1, Apba1:chr19:23948802-23949525:1, Apba1:chr19:23949234-23949597:1	Apba1	NA	NA	FALSE	FALSE	0.521932	NA	FALSE
1102	0.329293	0.461095	0.583967	0.466667	0.1173	TRUE	Inf	1 vs 3	0.189184	1 vs 6	0.0558511	-0.133333	Lnx2:chr5:147016643-147016967:-1, Lnx2:chr5:147016747-147017061:-1, Lnx2:chr5:147017026-147017478:-1, Lnx2:chr5:147017119-147017719:-1, Lnx2:chr5:147017854-147018268:-1, Lnx2:chr5:147018261-147018582:-1, Lnx2:chr5:147018244-147018405:-1, Lnx2:chr5:147018348-147019045:-1	Lnx2	NA	NA	FALSE	FALSE	0.461095	NA	FALSE
1103	0.406911	0.893143	0.350211	0.270833	0.0793776	TRUE	1.38629	2 vs 3	0.189082	2 vs 3	0.126582	-0.0625	Nalcn:chr14:123276610-123276926:-1, Nalcn:chr14:123276683-123277028:-1, Nalcn:chr14:123277360-123278041:-1, Nalcn:chr14:123277926-123278251:-1	Nalcn	NA	NA	FALSE	FALSE	0.893143	NA	FALSE
1104	0.556636	NA	0.726027	0.631579	0.0944484	TRUE	0.435563	1 vs 2	0.188897	1 vs 2	0.452055	0.263158	Gsg1l:chr7:125878415-125878819:-1, Gsg1l:chr7:125880699-125881115:-1	Gsg1l	NA	NA	FALSE	FALSE	0.556636	NA	FALSE
1105	0.00689657	0.194309	0.678989	0.665733	0.0132562	TRUE	#NAME?	1 vs 6	0.188682	2 vs 3	-0.131579	-0.320261	Ltn1:chr16:87376646-87377033:-1, Ltn1:chr16:87377226-87377661:-1, Ltn1:chr16:87377581-87377931:-1, Ltn1:chr16:87378166-87378487:-1, Ltn1:chr16:87378634-87379063:-1, Ltn1:chr16:87412793-87413036:-1, Ltn1:chr16:87412844-87413507:-1, Ltn1:chr16:87413363-87413617:-1	Ltn1	NA	NA	FALSE	FALSE	0.194309	NA	FALSE
1106	1.86319e-05	0.00287354	0.829694	0.735369	0.0943254	FALSE	0.561427	2 vs 1	0.188651	2 vs 1	0.659389	0.470738	Inpp5k:chr11:75647540-75647913:1, Inpp5k:chr11:75648436-75648884:1	Inpp5k	0.000175741	0.0181227	FALSE	FALSE	0.00287354	0.0235137	FALSE
1107	0.154611	NA	0.682692	0.6	0.0826923	TRUE	1.60944	1 vs 3	0.188462	1 vs 2	-0.211538	-0.4	Lzts3:chr2:130632828-130633015:-1, Lzts3:chr2:130632765-130633327:-1, Lzts3:chr2:130633310-130633520:-1	Lzts3	NA	NA	FALSE	FALSE	0.154611	NA	FALSE
1108	0.0564666	0.0662754	0.452975	0.370115	0.0828606	TRUE	1.24991	2 vs 3	0.188388	2 vs 3	0.22287	0.0344828	Hpgds:chr6:65117015-65117941:-1, Hpgds:chr6:65117390-65117535:-1, Hpgds:chr6:65117785-65118631:-1, Hpgds:chr6:65118208-65118335:-1, Hpgds:chr6:65119011-65119136:-1, Hpgds:chr6:65118650-65119470:-1	Hpgds	NA	NA	FALSE	FALSE	0.0662754	NA	FALSE
1109	1.27822e-07	2.94382e-06	0.568789	0.475806	0.0929826	FALSE	0.858363	1 vs 5	0.188119	1 vs 5	0.0124913	-0.175627	Agpat3:chr10:78269153-78269579:-1, Agpat3:chr10:78269883-78270050:-1, Agpat3:chr10:78271521-78271990:-1, Agpat3:chr10:78272359-78272788:-1, Agpat3:chr10:78273503-78274022:-1	Agpat3	2.148e-06	5.19909e-05	FALSE	FALSE	2.94382e-06	7.26983e-05	FALSE
1110	0.00793516	0.00400789	0.515982	0.424242	0.0917393	TRUE	Inf	4 vs 1	0.188104	4 vs 2	-0.0456621	-0.233766	Rrp1b:chr17:32060265-32060585:1, Rrp1b:chr17:32062272-32062979:1, Rrp1b:chr17:32062483-32062811:1, Rrp1b:chr17:32063140-32063568:1	Rrp1b	NA	NA	FALSE	FALSE	0.00793516	NA	FALSE
1111	0.234688	NA	0.487603	0.410714	0.076889	TRUE	1.50485	2 vs 3	0.187967	1 vs 3	-0.0798898	-0.267857	Zfp248:chr6:118427346-118427630:-1, Zfp248:chr6:118427233-118427952:-1, Zfp248:chr6:118428091-118428562:-1, Zfp248:chr6:118428720-118429181:-1	Zfp248	NA	NA	FALSE	FALSE	0.234688	NA	FALSE
1112	0.786079	NA	0.68	0.630435	0.0495652	TRUE	0.425668	1 vs 2	0.187826	1 vs 2	-0.16	-0.347826	Chst3:chr10:60181528-60181841:-1, Chst3:chr10:60181538-60181957:-1, Chst3:chr10:60184818-60185320:-1	Chst3	NA	NA	FALSE	FALSE	0.786079	NA	FALSE
1113	1.05281e-11	5.11756e-07	0.584623	0.527251	0.0573716	FALSE	0.521065	1 vs 2	0.187731	1 vs 2	-0.174829	-0.362559	Atp2a2:chr5:122453472-122453968:-1, Atp2a2:chr5:122456292-122456778:-1, Atp2a2:chr5:122456742-122457217:-1	Atp2a2	3.49819e-10	1.11207e-05	FALSE	FALSE	5.11756e-07	1.58068e-05	FALSE
1114	0.0070136	NA	0.497382	0.434783	0.0625996	TRUE	Inf	3 vs 1	0.187571	2 vs 1	0.926702	0.73913	Rxra:chr2:27759760-27760174:1, Rxra:chr2:27762502-27762978:1, Rxra:chr2:27762919-27763283:1	Rxra	NA	NA	FALSE	FALSE	0.0070136	NA	FALSE
1115	0.475291	NA	0.729167	0.666667	0.0625	TRUE	Inf	3 vs 1	0.1875	2 vs 1	0.0625	-0.125	Sema3g:chr14:31229284-31229500:1, Sema3g:chr14:31229303-31229702:1, Sema3g:chr14:31229870-31230073:1, Sema3g:chr14:31229920-31230344:1	Sema3g	NA	NA	FALSE	FALSE	0.475291	NA	FALSE
1116	0.931261	NA	0.71875	0.625	0.09375	TRUE	0.427444	1 vs 2	0.1875	1 vs 2	0.4375	0.25	Sh3d21:chr4:126150712-126150823:-1, Sh3d21:chr4:126150746-126150993:-1	Sh3d21	NA	NA	FALSE	FALSE	0.931261	NA	FALSE
1117	0.136793	0.542451	0.801418	0.707692	0.0937261	TRUE	0.510981	2 vs 1	0.187452	2 vs 1	0.602837	0.415385	Gfra2:chr14:70979144-70979733:1, Gfra2:chr14:70979456-70979833:1	Gfra2	NA	NA	FALSE	FALSE	0.542451	NA	FALSE
1118	0.723195	0.939177	0.362162	0.333333	0.0288288	TRUE	#NAME?	1 vs 2	0.187278	9 vs 10	0.0761671	-0.111111	Slitrk4:chrX:64264885-64265262:-1, Slitrk4:chrX:64265131-64265554:-1, Slitrk4:chrX:64266200-64266517:-1, Slitrk4:chrX:64266446-64267218:-1, Slitrk4:chrX:64267354-64267622:-1, Slitrk4:chrX:64267922-64268244:-1, Slitrk4:chrX:64268363-64268638:-1, Slitrk4:chrX:64268440-64268967:-1, Slitrk4:chrX:64269598-64269825:-1, Slitrk4:chrX:64269531-64270114:-1, Slitrk4:chrX:64269830-64270291:-1	Slitrk4	NA	NA	FALSE	FALSE	0.939177	NA	FALSE
1119	0.0591119	0.322059	0.467177	0.404396	0.0627816	TRUE	1.33389	5 vs 4	0.187084	6 vs 3	-0.186543	-0.373626	Lancl3:chrX:9266033-9266648:1, Lancl3:chrX:9267006-9267400:1, Lancl3:chrX:9267682-9268080:1, Lancl3:chrX:9269715-9270085:1, Lancl3:chrX:9269449-9270362:1, Lancl3:chrX:9270778-9271207:1	Lancl3	NA	NA	FALSE	FALSE	0.322059	NA	FALSE
1120	0.000590057	0.00759092	0.762817	0.681769	0.0810475	FALSE	0.583491	4 vs 2	0.187052	4 vs 2	0.452424	0.265372	Ddx46:chr13:55678710-55679097:1, Ddx46:chr13:55678733-55679374:1, Ddx46:chr13:55679451-55680369:1, Ddx46:chr13:55680830-55681280:1	Ddx46	0.00341874	0.0395482	FALSE	FALSE	0.00759092	0.0501413	FALSE
1121	0.00102444	0.0222781	0.299618	0.24656	0.0530587	FALSE	Inf	5 vs 1	0.186773	3 vs 1	0.136314	-0.0504587	Smarcal1:chr1:72632776-72632980:1, Smarcal1:chr1:72632761-72633144:1, Smarcal1:chr1:72635252-72635693:1, Smarcal1:chr1:72636376-72636790:1, Smarcal1:chr1:72636683-72636790:1	Smarcal1	0.00544631	0.0868349	FALSE	FALSE	0.0222781	0.10518	FALSE
1122	1.33099e-06	0.00252968	0.869456	0.832487	0.0369688	FALSE	-1.99103	5 vs 3	0.186732	6 vs 4	0.602975	0.416244	Dpp8:chr9:65081035-65081308:1, Dpp8:chr9:65081119-65081787:1, Dpp8:chr9:65081676-65081858:1, Dpp8:chr9:65082199-65082699:1, Dpp8:chr9:65082430-65082588:1, Dpp8:chr9:65084121-65084503:1	Dpp8	1.72713e-05	0.0163223	FALSE	FALSE	0.00252968	0.0211037	FALSE
1123	0.0013884	0.000871362	0.337389	0.231325	0.106063	FALSE	0.824884	1 vs 6	0.186725	1 vs 6	-0.271106	-0.457831	Usp15:chr10:123104996-123105545:-1, Usp15:chr10:123110910-123111996:-1, Usp15:chr10:123111714-123111943:-1, Usp15:chr10:123111800-123112104:-1, Usp15:chr10:123111996-123112517:-1, Usp15:chr10:123113218-123113645:-1	Usp15	0.00702268	0.00705501	FALSE	FALSE	0.0013884	0.0129455	FALSE
1124	0.0171346	0.100858	0.39562	0.341398	0.0542226	FALSE	1.95322	4 vs 2	0.186708	4 vs 2	-0.611679	-0.798387	Prep:chr10:45158260-45159056:1, Prep:chr10:45158593-45159013:1, Prep:chr10:45159471-45160071:1, Prep:chr10:45164640-45165141:1	Prep	0.0530361	0.248678	FALSE	FALSE	0.100858	0.29393	FALSE
1125	1.89437e-06	0.0162706	0.526937	0.449705	0.0772319	FALSE	0.892722	1 vs 5	0.186641	1 vs 8	0.102466	-0.0841751	Sppl2a:chr2:126890382-126890786:-1, Sppl2a:chr2:126891589-126892077:-1, Sppl2a:chr2:126891800-126892271:-1, Sppl2a:chr2:126892055-126892299:-1, Sppl2a:chr2:126892234-126892746:-1, Sppl2a:chr2:126892880-126893417:-1, Sppl2a:chr2:126893199-126893686:-1, Sppl2a:chr2:126893835-126894196:-1, Sppl2a:chr2:126893628-126894689:-1	Sppl2a	2.34048e-05	0.0698454	FALSE	FALSE	0.0162706	0.0852604	FALSE
1126	0.729833	NA	0.376307	0.333333	0.0429733	TRUE	0.493351	2 vs 1	0.186527	2 vs 1	-0.0801394	-0.266667	Gpr82:chrX:13665979-13667102:1, Gpr82:chrX:13666611-13666726:1, Gpr82:chrX:13667089-13667370:1	Gpr82	NA	NA	FALSE	FALSE	0.729833	NA	FALSE
1127	0.00355781	NA	0.515357	0.422078	0.0932792	TRUE	Inf	2 vs 1	0.186494	6 vs 5	-0.462857	-0.649351	Nars2:chr7:97062457-97062875:1, Nars2:chr7:97062718-97062927:1, Nars2:chr7:97062751-97063437:1, Nars2:chr7:97063036-97063637:1, Nars2:chr7:97063103-97063505:1, Nars2:chr7:97064364-97064814:1, Nars2:chr7:97064639-97064837:1, Nars2:chr7:97064711-97064978:1, Nars2:chr7:97064548-97065302:1	Nars2	NA	NA	FALSE	FALSE	0.00355781	NA	FALSE
1128	5.75589e-32	2.86699e-19	0.748431	0.644814	0.103617	FALSE	1.19634	3 vs 1	0.18619	3 vs 1	0.363089	0.176899	Luc7l:chr17:26280300-26280754:1, Luc7l:chr17:26281516-26282011:1, Luc7l:chr17:26283426-26283867:1, Luc7l:chr17:26285079-26285535:1	Luc7l	8.70529e-30	3.24977e-17	FALSE	FALSE	2.86699e-19	4.65726e-17	FALSE
1129	0.0122578	NA	0.220779	0.127778	0.0930014	TRUE	0.65962	1 vs 2	0.186003	1 vs 2	-0.558442	-0.744444	Ankrd39:chr1:36538161-36538544:-1, Ankrd39:chr1:36539099-36539576:-1	Ankrd39	NA	NA	FALSE	FALSE	0.0122578	NA	FALSE
1130	0.0814217	0.000684922	0.527665	0.533333	-0.0056688	TRUE	#NAME?	1 vs 3	0.185916	3 vs 4	-0.16191	-0.347826	St6galnac5:chr3:152817072-152817435:-1, St6galnac5:chr3:152817267-152817793:-1, St6galnac5:chr3:152818981-152819402:-1, St6galnac5:chr3:152819898-152820319:-1, St6galnac5:chr3:152820698-152821136:-1, St6galnac5:chr3:152821129-152821338:-1	St6galnac5	NA	NA	FALSE	FALSE	0.0814217	NA	FALSE
1131	3.00124e-05	0.000683715	0.542212	0.50974	0.0324718	FALSE	1.15889	3 vs 2	0.185473	3 vs 2	-0.697644	-0.883117	Xpo5:chr17:46242022-46242267:1, Xpo5:chr17:46243166-46243683:1, Xpo5:chr17:46243515-46243923:1	Xpo5	0.000263796	0.0057008	FALSE	FALSE	0.000683715	0.007368	FALSE
1132	0.410957	NA	0.675879	0.583333	0.0925461	TRUE	0.573346	2 vs 1	0.185092	3 vs 1	0.351759	0.166667	Fdxacb1:chr9:50772388-50772627:1, Fdxacb1:chr9:50772790-50773085:1, Fdxacb1:chr9:50772938-50773348:1	Fdxacb1	NA	NA	FALSE	FALSE	0.410957	NA	FALSE
1133	0.162435	0.250541	0.710526	0.623288	0.0872386	TRUE	0.716998	3 vs 1	0.183981	3 vs 2	0.129187	-0.0547945	Elf1:chr14:79580899-79581817:1, Elf1:chr14:79581231-79581614:1, Elf1:chr14:79582063-79582504:1	Elf1	NA	NA	FALSE	FALSE	0.250541	NA	FALSE
1134	2.76414e-05	0.00137132	0.330751	0.236513	0.0942382	FALSE	0.588757	2 vs 5	0.183865	2 vs 5	-0.361414	-0.545279	Gspt1:chr16:11216235-11216624:-1, Gspt1:chr16:11216518-11217034:-1, Gspt1:chr16:11218147-11218871:-1, Gspt1:chr16:11219297-11219896:-1, Gspt1:chr16:11220372-11220794:-1	Gspt1	0.000247218	0.0101532	FALSE	FALSE	0.00137132	0.0128593	FALSE
1135	0.00899518	0.00913492	0.416033	0.400447	0.0155855	FALSE	0.524087	2 vs 3	0.183696	2 vs 3	-0.121673	-0.305369	Nol11:chr11:107165937-107166722:-1, Nol11:chr11:107166648-107167041:-1, Nol11:chr11:107166922-107167297:-1, Nol11:chr11:107167069-107167625:-1	Nol11	0.0320234	0.0456093	FALSE	FALSE	0.00913492	0.0572368	FALSE
1136	0.000203609	0.0854632	0.294942	0.194578	0.100363	FALSE	1.32716	2 vs 6	0.183653	1 vs 6	-0.403696	-0.587349	Disp3:chr4:148236857-148237272:-1, Disp3:chr4:148237376-148237828:-1, Disp3:chr4:148237513-148238017:-1, Disp3:chr4:148239435-148239836:-1, Disp3:chr4:148240018-148240921:-1, Disp3:chr4:148240497-148240938:-1	Disp3	0.00139536	0.222629	FALSE	FALSE	0.0854632	0.264532	FALSE
1137	0.0123802	0.0716844	0.648822	0.543893	0.104928	TRUE	1.00766	3 vs 1	0.183329	5 vs 1	0.450505	0.267176	Aff2:chrX:69868361-69869214:1, Aff2:chrX:69868436-69869429:1, Aff2:chrX:69869323-69869792:1, Aff2:chrX:69868952-69870059:1, Aff2:chrX:69871737-69872012:1	Aff2	NA	NA	FALSE	FALSE	0.0716844	NA	FALSE
1138	0.000694538	0.117209	0.4818	0.390187	0.0916129	FALSE	0.373694	1 vs 2	0.183226	1 vs 2	-0.0364004	-0.219626	Nemf:chr12:69310512-69310934:-1, Nemf:chr12:69311518-69311979:-1	Nemf	0.00391443	0.2757	FALSE	FALSE	0.117209	0.323727	FALSE
1139	0.185912	0.628759	0.296012	0.227273	0.0687395	TRUE	1.28093	2 vs 5	0.183212	2 vs 5	-0.134969	-0.318182	Samd5:chr10:9623279-9623466:-1, Samd5:chr10:9623933-9624778:-1, Samd5:chr10:9624449-9624933:-1, Samd5:chr10:9624443-9624793:-1, Samd5:chr10:9627710-9628119:-1	Samd5	NA	NA	FALSE	FALSE	0.628759	NA	FALSE
1140	2.91817e-05	0.00809659	0.758971	0.692583	0.0663879	FALSE	0.677532	4 vs 2	0.183157	4 vs 2	0.346696	0.163539	Endov:chr11:119507185-119507902:1, Endov:chr11:119507354-119507782:1, Endov:chr11:119509053-119509531:1, Endov:chr11:119511005-119511469:1	Endov	0.000257527	0.0416947	FALSE	FALSE	0.00809659	0.052532	FALSE
1141	0.00702862	0.608405	0.421888	0.355319	0.0665689	FALSE	0.487938	3 vs 1	0.183089	2 vs 1	0.221387	0.0382979	Mkrn2:chr6:115617575-115618061:1, Mkrn2:chr6:115618258-115618694:1, Mkrn2:chr6:115621246-115621666:1	Mkrn2	0.0262585	0.765112	FALSE	FALSE	0.608405	0.838348	FALSE
1142	0.120614	0.0620636	0.675317	0.596763	0.0785541	TRUE	Inf	1 vs 4	0.183069	1 vs 6	0.259516	0.0764463	Sox6:chr7:115470872-115471249:-1, Sox6:chr7:115470893-115471406:-1, Sox6:chr7:115471313-115471972:-1, Sox6:chr7:115471949-115472071:-1, Sox6:chr7:115473286-115473710:-1, Sox6:chr7:115474460-115474865:-1, Sox6:chr7:115476144-115476762:-1	Sox6	NA	NA	FALSE	FALSE	0.120614	NA	FALSE
1143	0.262438	NA	0.961039	0.869565	0.0914737	TRUE	1.30833	2 vs 1	0.182947	2 vs 1	0.922078	0.73913	Fzd6:chr15:39037349-39037957:1, Fzd6:chr15:39037769-39038190:1	Fzd6	NA	NA	FALSE	FALSE	0.262438	NA	FALSE
1144	8.64626e-05	0.0103258	0.817984	0.726519	0.0914643	FALSE	0.525712	2 vs 1	0.182929	2 vs 1	0.635967	0.453039	Fam76b:chr9:13844865-13845343:1, Fam76b:chr9:13846116-13846541:1	Fam76b	0.000670009	0.0500073	FALSE	FALSE	0.0103258	0.0620395	FALSE
1145	0.00345951	0.0443854	0.320652	0.298611	0.0220411	FALSE	-0.587	3 vs 2	0.182842	2 vs 1	-0.076087	-0.258929	Mmut:chr17:40960505-40960882:1, Mmut:chr17:40961353-40961583:1, Mmut:chr17:40961125-40961784:1, Mmut:chr17:40961605-40961996:1	Mmut	0.0148323	0.14221	FALSE	FALSE	0.0443854	0.170917	FALSE
1146	0.0837242	0.198973	0.760148	0.678363	0.081785	TRUE	0.630512	4 vs 3	0.182754	4 vs 2	0.410824	0.22807	Zfp382:chr7:30139306-30140433:1, Zfp382:chr7:30139784-30140136:1, Zfp382:chr7:30140036-30140156:1, Zfp382:chr7:30140325-30140784:1	Zfp382	NA	NA	FALSE	FALSE	0.198973	NA	FALSE
1147	0.186673	0.161806	0.193416	0.102041	0.0913748	TRUE	0.746785	1 vs 2	0.18275	1 vs 2	-0.613169	-0.795918	Tmem219:chr7:126886213-126886358:-1, Tmem219:chr7:126886064-126886683:-1	Tmem219	NA	NA	FALSE	FALSE	0.186673	NA	FALSE
1148	6.1088e-05	0.262982	0.383203	0.406716	-0.0235133	TRUE	-1.83849	1 vs 5	0.182673	2 vs 4	-0.220312	-0.402985	Zfp599:chr9:22244163-22244600:-1, Zfp599:chr9:22247426-22247860:-1, Zfp599:chr9:22247339-22248257:-1, Zfp599:chr9:22248822-22249237:-1, Zfp599:chr9:22249030-22249640:-1	Zfp599	NA	NA	FALSE	FALSE	0.262982	NA	FALSE
1149	0.00484038	0.0886823	0.132214	0.103659	0.0285555	FALSE	-1.54606	3 vs 2	0.182236	2 vs 1	-0.634837	-0.817073	Zfp28:chr7:6394808-6395245:1, Zfp28:chr7:6395171-6395930:1, Zfp28:chr7:6396065-6396758:1, Zfp28:chr7:6396534-6396915:1	Zfp28	0.0195128	0.228254	FALSE	FALSE	0.0886823	0.27133	FALSE
1150	0.226427	NA	0.201863	0.149425	0.0524381	TRUE	0.732626	1 vs 3	0.182123	2 vs 3	-0.254658	-0.436782	Gne:chr4:44034074-44034433:-1, Gne:chr4:44034202-44034724:-1, Gne:chr4:44036810-44037209:-1	Gne	NA	NA	FALSE	FALSE	0.226427	NA	FALSE
1151	0.00986666	0.277397	0.56715	0.536398	0.0307513	FALSE	-0.775287	1 vs 2	0.181959	2 vs 3	0.607246	0.425287	Ccdc117:chr11:5526396-5526822:-1, Ccdc117:chr11:5528880-5529280:-1, Ccdc117:chr11:5529909-5530319:-1, Ccdc117:chr11:5530538-5530992:-1	Ccdc117	0.0343181	0.478374	FALSE	FALSE	0.277397	0.547061	FALSE
1152	2.88416e-07	0.00126848	0.8499	0.751922	0.0979779	FALSE	0.946407	1 vs 4	0.181908	1 vs 4	0.731175	0.549266	Rbbp9:chr2:144542265-144542672:-1, Rbbp9:chr2:144543282-144543547:-1, Rbbp9:chr2:144543125-144543973:-1, Rbbp9:chr2:144543478-144543796:-1	Rbbp9	4.43856e-06	0.00960291	FALSE	FALSE	0.00126848	0.0121707	FALSE
1153	1	NA	1	0.909091	0.0909091	TRUE	Inf	1 vs 2	0.181818	1 vs 2	1	0.818182	Cideb:chr14:55754172-55754300:-1, Cideb:chr14:55754417-55754478:-1	Cideb	NA	NA	FALSE	FALSE	1	NA	FALSE
1154	1	NA	0.0909091	0	0.0909091	TRUE	Inf	2 vs 1	0.181818	2 vs 1	-0.818182	-1	Fam161a:chr11:23023379-23023702:1, Fam161a:chr11:23024882-23025696:1	Fam161a	NA	NA	FALSE	FALSE	1	NA	FALSE
1155	0.303527	NA	0.0909091	0	0.0909091	TRUE	Inf	1 vs 2	0.181818	1 vs 2	-0.818182	-1	Grm2:chr9:106643284-106643468:-1, Grm2:chr9:106644533-106644890:-1	Grm2	NA	NA	FALSE	FALSE	0.303527	NA	FALSE
1156	4.5788e-07	0.000226623	0.737245	0.665198	0.0720467	FALSE	1.29449	3 vs 2	0.18178	5 vs 2	0.463719	0.281938	Cyb5b:chr8:107183412-107184437:1, Cyb5b:chr8:107183702-107184114:1, Cyb5b:chr8:107183978-107184628:1, Cyb5b:chr8:107185494-107186018:1, Cyb5b:chr8:107187027-107187478:1	Cyb5b	6.71659e-06	0.00224694	FALSE	FALSE	0.000226623	0.00294797	FALSE
1157	0.0849395	NA	0.137725	0.046875	0.0908496	TRUE	1.17794	1 vs 2	0.181699	1 vs 2	-0.724551	-0.90625	Obsl1:chr1:75485825-75486349:-1, Obsl1:chr1:75496327-75496746:-1	Obsl1	NA	NA	FALSE	FALSE	0.0849395	NA	FALSE
1158	0.00936255	0.0175723	0.248515	0.177778	0.0707371	FALSE	0.658435	1 vs 3	0.181562	2 vs 3	-0.267327	-0.448889	Rmnd1:chr10:4400790-4401243:-1, Rmnd1:chr10:4401801-4402375:-1, Rmnd1:chr10:4403143-4403562:-1	Rmnd1	0.0330098	0.0734268	FALSE	FALSE	0.0175723	0.0896185	FALSE
1159	5.00064e-06	1.63927e-06	0.291454	0.200675	0.0907792	FALSE	0.49375	1 vs 2	0.181558	1 vs 2	-0.417092	-0.598651	Rfxap:chr3:54803110-54803525:-1, Rfxap:chr3:54804158-54804608:-1	Rfxap	5.53928e-05	3.12504e-05	FALSE	FALSE	5.00064e-06	0.000116047	FALSE
1160	0.10438	0.233799	0.778061	0.70614	0.0719209	TRUE	Inf	5 vs 1	0.181346	7 vs 4	0.479592	0.298246	Plekha6:chr1:133300118-133300402:1, Plekha6:chr1:133300912-133301136:1, Plekha6:chr1:133301140-133301373:1, Plekha6:chr1:133300882-133301776:1, Plekha6:chr1:133302515-133302711:1, Plekha6:chr1:133302792-133303145:1, Plekha6:chr1:133303019-133303435:1	Plekha6	NA	NA	FALSE	FALSE	0.233799	NA	FALSE
1161	5.25468e-13	3.73709e-06	0.409953	0.319298	0.0906544	FALSE	0.392837	1 vs 2	0.181309	1 vs 2	-0.180095	-0.361404	Cdc26:chr4:62393795-62394180:-1, Cdc26:chr4:62394567-62394986:-1	Cdc26	2.00409e-11	6.39729e-05	FALSE	FALSE	3.73709e-06	8.95676e-05	FALSE
1162	0.0255917	0.0575068	0.36698	0.339394	0.0275857	TRUE	1.16364	2 vs 3	0.181278	2 vs 3	-0.255086	-0.436364	Adam17:chr12:21323509-21324090:-1, Adam17:chr12:21323744-21323945:-1, Adam17:chr12:21323780-21324215:-1, Adam17:chr12:21324080-21324568:-1, Adam17:chr12:21324576-21325022:-1	Adam17	NA	NA	FALSE	FALSE	0.0575068	NA	FALSE
1163	0.127449	NA	0.243386	0.152778	0.0906085	TRUE	0.578775	1 vs 2	0.181217	1 vs 2	-0.513228	-0.694444	Cdan1:chr2:120716319-120717114:-1, Cdan1:chr2:120718172-120718563:-1	Cdan1	NA	NA	FALSE	FALSE	0.127449	NA	FALSE
1164	0.614376	NA	0.923913	0.833333	0.0905797	TRUE	0.887303	1 vs 2	0.181159	1 vs 2	0.847826	0.666667	Arhgap19:chr19:41766587-41766991:-1, Arhgap19:chr19:41768481-41768941:-1	Arhgap19	NA	NA	FALSE	FALSE	0.614376	NA	FALSE
1165	0.011164	0.220764	0.562695	0.513812	0.0488831	FALSE	-0.714822	4 vs 3	0.181159	3 vs 2	0.645248	0.464088	Asb13:chr13:3650122-3650638:1, Asb13:chr13:3650611-3651261:1, Asb13:chr13:3651373-3651793:1, Asb13:chr13:3653247-3653549:1	Asb13	0.0375788	0.414642	FALSE	FALSE	0.220764	0.479578	FALSE
1166	0.0270802	0.294524	0.445993	0.395105	0.0508881	TRUE	1.0623	3 vs 4	0.181099	3 vs 4	-0.294425	-0.475524	Inpp5e:chr2:26396249-26396739:-1, Inpp5e:chr2:26396539-26396844:-1, Inpp5e:chr2:26396763-26397090:-1, Inpp5e:chr2:26397024-26397465:-1, Inpp5e:chr2:26397238-26397703:-1	Inpp5e	NA	NA	FALSE	FALSE	0.294524	NA	FALSE
1167	0.169127	0.115813	0.598739	0.54	0.0587395	TRUE	-1.30649	4 vs 2	0.18098	7 vs 4	0.367647	0.186667	Prdm10:chr9:31330186-31330648:1, Prdm10:chr9:31379199-31379510:1, Prdm10:chr9:31379512-31379934:1, Prdm10:chr9:31379660-31379991:1, Prdm10:chr9:31380595-31380980:1, Prdm10:chr9:31380834-31381093:1, Prdm10:chr9:31381411-31381730:1	Prdm10	NA	NA	FALSE	FALSE	0.169127	NA	FALSE
1168	0.0178984	0.0934412	0.566156	0.480676	0.0854796	TRUE	#NAME?	2 vs 1	0.180163	10 vs 2	0.104076	-0.076087	Fer:chr17:64037515-64037712:1, Fer:chr17:64038180-64038584:1, Fer:chr17:64138851-64138963:1, Fer:chr17:64138834-64139179:1, Fer:chr17:64138917-64139490:1, Fer:chr17:64139183-64139532:1, Fer:chr17:64140850-64141277:1, Fer:chr17:64142004-64142438:1, Fer:chr17:64142359-64142579:1, Fer:chr17:64146099-64146525:1	Fer	NA	NA	FALSE	FALSE	0.0934412	NA	FALSE
1169	0.0127919	0.321609	0.210317	0.120253	0.0900643	FALSE	0.667022	1 vs 2	0.180129	1 vs 2	-0.579365	-0.759494	Mtif3:chr5:146954523-146954912:-1, Mtif3:chr5:146954888-146955357:-1	Mtif3	0.0418695	0.527918	FALSE	FALSE	0.321609	0.59821	FALSE
1170	4.8171e-05	0.00814164	0.49714	0.453459	0.0436802	FALSE	-1.32176	7 vs 5	0.180027	6 vs 4	-0.353074	-0.533101	Sypl:chr12:32975529-32975799:1, Sypl:chr12:32975619-32976259:1, Sypl:chr12:32976051-32976907:1, Sypl:chr12:32976511-32976915:1, Sypl:chr12:32977275-32977841:1, Sypl:chr12:32977618-32978030:1, Sypl:chr12:32978609-32979065:1, Sypl:chr12:32978993-32979768:1	Sypl	0.000402435	0.0417735	FALSE	FALSE	0.00814164	0.0525829	FALSE
1171	0.192599	0.5503	0.670251	0.616667	0.0535842	TRUE	1.04401	3 vs 1	0.179928	3 vs 2	-0.286738	-0.466667	Nr2c1:chr10:94195068-94195434:1, Nr2c1:chr10:94195255-94195709:1, Nr2c1:chr10:94196901-94197128:1	Nr2c1	NA	NA	FALSE	FALSE	0.5503	NA	FALSE
1172	0.00731283	0.0943578	0.591716	0.501767	0.0899492	FALSE	0.363997	1 vs 2	0.179898	1 vs 2	0.183432	0.00353357	Hdlbp:chr1:93405924-93406310:-1, Hdlbp:chr1:93407704-93408191:-1	Hdlbp	0.0270211	0.238105	FALSE	FALSE	0.0943578	0.28288	FALSE
1173	4.2904e-05	0.004871	0.401893	0.311279	0.0906141	FALSE	-1.15028	2 vs 3	0.179613	1 vs 7	-0.131944	-0.311558	Ap3s2:chr7:79875321-79875734:-1, Ap3s2:chr7:79875360-79875933:-1, Ap3s2:chr7:79877376-79877709:-1, Ap3s2:chr7:79877515-79877853:-1, Ap3s2:chr7:79877784-79878056:-1, Ap3s2:chr7:79879054-79879590:-1, Ap3s2:chr7:79879850-79880093:-1	Ap3s2	0.00036376	0.0277567	FALSE	FALSE	0.004871	0.0356664	FALSE
1174	0.0500873	NA	0.219207	0.12963	0.0895771	TRUE	0.633942	2 vs 1	0.179154	2 vs 1	-0.561587	-0.740741	Nup214:chr2:32051963-32052384:1, Nup214:chr2:32052791-32053219:1	Nup214	NA	NA	FALSE	FALSE	0.0500873	NA	FALSE
1175	0.381519	NA	0.849372	0.76	0.0893724	TRUE	0.577008	1 vs 2	0.178745	1 vs 2	0.698745	0.52	Mapk4:chr18:73928475-73928888:-1, Mapk4:chr18:73928652-73929321:-1	Mapk4	NA	NA	FALSE	FALSE	0.381519	NA	FALSE
1176	0.00409677	0.0329894	0.508929	0.456349	0.0525794	TRUE	#NAME?	4 vs 1	0.178571	5 vs 2	0.130952	-0.047619	Fut10:chr8:31237453-31237801:1, Fut10:chr8:31259879-31260340:1, Fut10:chr8:31261082-31261493:1, Fut10:chr8:31260961-31261425:1, Fut10:chr8:31261273-31261793:1	Fut10	NA	NA	FALSE	FALSE	0.0329894	NA	FALSE
1177	0.000888794	0.0904137	0.785839	0.735931	0.0499078	FALSE	0.884777	5 vs 4	0.178483	5 vs 4	0.620042	0.441558	Mtx3:chr13:92852952-92853354:1, Mtx3:chr13:92855057-92855491:1, Mtx3:chr13:92855681-92856534:1, Mtx3:chr13:92855940-92856298:1, Mtx3:chr13:92857814-92858230:1	Mtx3	0.00481266	0.230195	FALSE	FALSE	0.0904137	0.273832	FALSE
1178	0.292295	NA	0.189189	0.1	0.0891892	TRUE	0.741937	2 vs 1	0.178378	2 vs 1	-0.621622	-0.8	Pcgf5:chr19:36455780-36456204:1, Pcgf5:chr19:36458643-36459038:1	Pcgf5	NA	NA	FALSE	FALSE	0.292295	NA	FALSE
1179	0.0148804	0.11514	0.656073	0.566964	0.0891084	FALSE	0.48846	3 vs 1	0.178217	3 vs 1	0.312145	0.133929	Zfp110:chr7:12849623-12850504:1, Zfp110:chr7:12849966-12850339:1, Zfp110:chr7:12850206-12850579:1	Zfp110	0.0472253	0.272824	FALSE	FALSE	0.11514	0.32125	FALSE
1180	0.0003055	0.0282571	0.594179	0.525471	0.0687078	FALSE	#NAME?	1 vs 4	0.178064	1 vs 5	0.163624	-0.0144404	Nvl:chr1:181087124-181087541:-1, Nvl:chr1:181088302-181089042:-1, Nvl:chr1:181088814-181089276:-1, Nvl:chr1:181089170-181089431:-1, Nvl:chr1:181089884-181090303:-1, Nvl:chr1:181090650-181091142:-1, Nvl:chr1:181092758-181093190:-1, Nvl:chr1:181092975-181093367:-1, Nvl:chr1:181093375-181093825:-1, Nvl:chr1:181093657-181093989:-1	Nvl	0.0019647	0.102739	FALSE	FALSE	0.0282571	0.124487	FALSE
1181	2.3864e-07	4.12824e-05	0.454851	0.374319	0.0805318	FALSE	1.34273	1 vs 5	0.177949	2 vs 5	-0.141117	-0.319066	U2surp:chr9:95456254-95456433:-1, U2surp:chr9:95456863-95457294:-1, U2surp:chr9:95457560-95457945:-1, U2surp:chr9:95460363-95460830:-1, U2surp:chr9:95460946-95461377:-1, U2surp:chr9:95461102-95462005:-1	U2surp	3.73813e-06	0.000513764	FALSE	FALSE	4.12824e-05	0.000701801	FALSE
1182	2.78615e-05	0.00169451	0.712329	0.623423	0.0889053	FALSE	0.402617	2 vs 1	0.177811	2 vs 1	0.424658	0.246847	Lix1l:chr3:96623622-96624060:1, Lix1l:chr3:96625733-96626219:1	Lix1l	0.000248375	0.0120047	FALSE	FALSE	0.00169451	0.0151676	FALSE
1183	0.00859743	NA	0.806881	0.718085	0.0887961	FALSE	0.494888	2 vs 1	0.177592	2 vs 1	0.613762	0.43617	Phf8:chrX:151625478-151625795:1, Phf8:chrX:151633433-151633882:1	Phf8	0.0308579	NA	FALSE	FALSE	0.00859743	0.0548086	FALSE
1184	0.00949496	0.316373	0.459567	0.381674	0.0778934	TRUE	#NAME?	3 vs 1	0.177559	4 vs 1	-0.179584	-0.357143	Ipp:chr4:116537780-116538269:1, Ipp:chr4:116538116-116538541:1, Ipp:chr4:116539259-116539398:1, Ipp:chr4:116539321-116540032:1, Ipp:chr4:116540202-116540674:1, Ipp:chr4:116540439-116540750:1, Ipp:chr4:116540469-116540899:1, Ipp:chr4:116540746-116541051:1, Ipp:chr4:116540767-116541210:1, Ipp:chr4:116540932-116541553:1	Ipp	NA	NA	FALSE	FALSE	0.316373	NA	FALSE
1185	0.0720401	0.419935	0.536902	0.523196	0.0137064	TRUE	0.880573	3 vs 1	0.17723	2 vs 1	0.239085	0.0618557	Stx17:chr4:48181825-48182230:1, Stx17:chr4:48182093-48182476:1, Stx17:chr4:48182751-48183130:1, Stx17:chr4:48185412-48185895:1, Stx17:chr4:48186082-48186507:1	Stx17	NA	NA	FALSE	FALSE	0.419935	NA	FALSE
1186	0.108429	0.506785	0.382022	0.293478	0.0885442	FALSE	0.453871	1 vs 3	0.177088	1 vs 3	-0.235955	-0.413043	Lig4:chr8:9969975-9970449:-1, Lig4:chr8:9970705-9970980:-1, Lig4:chr8:9970879-9971254:-1	Lig4	0.215287	0.68846	FALSE	FALSE	0.506785	0.761964	FALSE
1187	0.00812262	0.0480944	0.829565	0.7744	0.0551652	TRUE	Inf	1 vs 4	0.177043	1 vs 3	0.713043	0.536	Dach1:chr14:97786846-97787234:-1, Dach1:chr14:97787333-97787862:-1, Dach1:chr14:97787861-97788434:-1, Dach1:chr14:97788496-97788743:-1, Dach1:chr14:97788693-97788965:-1, Dach1:chr14:97788765-97789376:-1	Dach1	NA	NA	FALSE	FALSE	0.0480944	NA	FALSE
1188	0.129024	0.300934	0.863674	0.848101	0.0155729	TRUE	-1.34373	2 vs 3	0.176742	1 vs 2	0.531172	0.35443	Zfp14:chr7:30036357-30036770:-1, Zfp14:chr7:30037708-30038059:-1, Zfp14:chr7:30037898-30038186:-1, Zfp14:chr7:30037984-30038303:-1	Zfp14	NA	NA	FALSE	FALSE	0.300934	NA	FALSE
1189	0.0171692	0.134252	0.81619	0.816901	-0.000710932	TRUE	Inf	2 vs 1	0.176714	5 vs 4	0.613333	0.43662	Klf11:chr12:24660186-24660501:1, Klf11:chr12:24659945-24660982:1, Klf11:chr12:24660344-24660861:1, Klf11:chr12:24661041-24661748:1, Klf11:chr12:24662359-24662789:1	Klf11	NA	NA	FALSE	FALSE	0.134252	NA	FALSE
1190	3.44653e-05	0.00438614	0.811189	0.722851	0.0883381	FALSE	0.693229	3 vs 2	0.176676	3 vs 1	0.622378	0.445701	Klf3:chr5:64829019-64829649:1, Klf3:chr5:64830696-64831096:1, Klf3:chr5:64832317-64832833:1	Klf3	0.000299336	0.0255633	FALSE	FALSE	0.00438614	0.033005	FALSE
1191	0.00319901	0.0530576	0.766284	0.677656	0.0886278	FALSE	1.19055	4 vs 3	0.176456	4 vs 2	0.407225	0.230769	Ints6l:chrX:56494839-56496020:1, Ints6l:chrX:56495372-56495717:1, Ints6l:chrX:56507200-56507632:1, Ints6l:chrX:56507395-56507846:1	Ints6l	0.0138919	0.161016	FALSE	FALSE	0.0530576	0.192482	FALSE
1192	0.000528272	0.0496422	0.527433	0.502331	0.0251017	FALSE	-0.753568	3 vs 4	0.176345	2 vs 3	0.0434783	-0.132867	Slc49a4:chr16:35694044-35694566:-1, Slc49a4:chr16:35696898-35697360:-1, Slc49a4:chr16:35697329-35697785:-1, Slc49a4:chr16:35697725-35698211:-1	Slc49a4	0.00311425	0.153045	FALSE	FALSE	0.0496422	0.183667	FALSE
1193	7.2012e-08	0.000169373	0.0862584	0.0396959	0.0465625	FALSE	1.00296	2 vs 3	0.176327	2 vs 3	-0.695295	-0.871622	Preb:chr5:30951423-30952215:-1, Preb:chr5:30951655-30952078:-1, Preb:chr5:30955022-30955441:-1	Preb	1.25335e-06	0.00174533	FALSE	FALSE	0.000169373	0.00231423	FALSE
1194	3.92082e-05	0.0629044	0.63024	0.545533	0.0847069	FALSE	1.25722	1 vs 4	0.17606	2 vs 4	0.413174	0.237113	Ak3:chr19:29018459-29018847:-1, Ak3:chr19:29020783-29021265:-1, Ak3:chr19:29021734-29022276:-1, Ak3:chr19:29022522-29022850:-1, Ak3:chr19:29022378-29023125:-1	Ak3	0.000335873	0.182071	FALSE	FALSE	0.0629044	0.216391	FALSE
1195	0.0882135	0.396828	0.575709	0.49424	0.0814691	FALSE	0.433619	5 vs 4	0.175887	5 vs 1	0.115979	-0.0599078	Lss:chr10:76553410-76554023:1, Lss:chr10:76554785-76555671:1, Lss:chr10:76555083-76555434:1, Lss:chr10:76555971-76556891:1, Lss:chr10:76556706-76557181:1	Lss	0.185543	0.594337	FALSE	FALSE	0.396828	0.665429	FALSE
1196	0.830316	0.813976	0.787879	0.7	0.0878788	TRUE	0.464889	2 vs 1	0.175758	2 vs 1	0.575758	0.4	Mapk15:chr15:75998836-75999139:1, Mapk15:chr15:75998695-75999128:1	Mapk15	NA	NA	FALSE	FALSE	0.830316	NA	FALSE
1197	0.537455	0.675215	0.737354	0.708333	0.0290208	TRUE	1.36609	2 vs 4	0.175746	2 vs 4	0.342412	0.166667	Mgat4a:chr1:37439340-37439665:-1, Mgat4a:chr1:37439340-37439842:-1, Mgat4a:chr1:37440142-37440574:-1, Mgat4a:chr1:37444366-37444661:-1, Mgat4a:chr1:37443923-37445089:-1	Mgat4a	NA	NA	FALSE	FALSE	0.675215	NA	FALSE
1198	0.396952	0.664488	0.6	0.544355	0.0556452	TRUE	1.79176	3 vs 2	0.1756	8 vs 5	0.315385	0.139785	Jam2:chr16:84809510-84810033:1, Jam2:chr16:84810587-84811032:1, Jam2:chr16:84822752-84822886:1, Jam2:chr16:84822672-84823182:1, Jam2:chr16:84823394-84823809:1, Jam2:chr16:84824616-84825022:1, Jam2:chr16:84824277-84825343:1, Jam2:chr16:84825497-84825975:1, Jam2:chr16:84825972-84826380:1	Jam2	NA	NA	FALSE	FALSE	0.664488	NA	FALSE
1199	0.0863037	NA	0.947917	0.928571	0.0193452	TRUE	#NAME?	1 vs 2	0.175595	2 vs 3	0.104167	-0.0714286	Kcnip4:chr5:48389523-48389888:-1, Kcnip4:chr5:48390457-48390826:-1, Kcnip4:chr5:48390557-48390926:-1	Kcnip4	NA	NA	FALSE	FALSE	0.0863037	NA	FALSE
1200	4.21965e-09	1.15226e-05	0.338567	0.250799	0.0877687	FALSE	0.424672	2 vs 1	0.175537	2 vs 1	-0.322865	-0.498403	Asf1a:chr10:53607625-53608176:1, Asf1a:chr10:53608830-53609179:1	Asf1a	8.98416e-08	0.000172592	FALSE	FALSE	1.15226e-05	0.000240658	FALSE
1201	7.44072e-08	9.81508e-05	0.425051	0.324121	0.100931	FALSE	1.07245	2 vs 4	0.17529	2 vs 4	-0.0835044	-0.258794	Isy1:chr6:87814257-87814765:-1, Isy1:chr6:87816121-87816598:-1, Isy1:chr6:87818435-87818849:-1, Isy1:chr6:87818657-87819216:-1	Isy1	1.28992e-06	0.00108613	FALSE	FALSE	9.81508e-05	0.00144459	FALSE
1202	1	0.66566	0.88764	0.8	0.0876404	TRUE	0.680568	1 vs 2	0.175281	1 vs 2	0.775281	0.6	Prickle1:chr15:93499110-93499450:-1, Prickle1:chr15:93499018-93499642:-1	Prickle1	NA	NA	FALSE	FALSE	1	NA	FALSE
1203	0.0943521	0.779545	0.544964	0.478571	0.0663926	TRUE	0.746636	3 vs 1	0.175231	2 vs 1	0.532374	0.357143	Gm10130:chr2:150325796-150326559:1, Gm10130:chr2:150326553-150326974:1, Gm10130:chr2:150328645-150329040:1	Gm10130	NA	NA	FALSE	FALSE	0.779545	NA	FALSE
1204	0.815617	0.675931	0.497626	0.410256	0.0873694	TRUE	#NAME?	1 vs 3	0.175214	4 vs 9	-0.0811966	-0.25641	Cntf:chr19:12760270-12760436:-1, Cntf:chr19:12760819-12761157:-1, Cntf:chr19:12761182-12761385:-1, Cntf:chr19:12761213-12761537:-1, Cntf:chr19:12761376-12761693:-1, Cntf:chr19:12761847-12762144:-1, Cntf:chr19:12762160-12762770:-1, Cntf:chr19:12763695-12763970:-1, Cntf:chr19:12763549-12763835:-1, Cntf:chr19:12763836-12763967:-1	Cntf	NA	NA	FALSE	FALSE	0.815617	NA	FALSE
1205	0.0177774	0.150396	0.768191	0.728351	0.0398403	FALSE	0.503147	4 vs 2	0.174909	4 vs 3	-0.0706427	-0.245552	Psen1:chr12:83733860-83734017:1, Psen1:chr12:83733699-83734890:1, Psen1:chr12:83734669-83735116:1, Psen1:chr12:83738019-83738464:1	Psen1	0.0543356	0.323632	FALSE	FALSE	0.150396	0.37458	FALSE
1206	0.00194916	0.0958399	0.6961	0.608815	0.0872846	FALSE	0.386459	2 vs 1	0.174569	2 vs 1	0.3922	0.217631	Cdc34:chr10:79687712-79688389:1, Cdc34:chr10:79687975-79688404:1	Cdc34	0.00920305	0.239812	FALSE	FALSE	0.0958399	0.284727	FALSE
1207	0.0131235	0.264226	0.368952	0.297445	0.0715064	FALSE	1.04546	1 vs 3	0.17435	1 vs 3	0.167051	-0.00729927	Prox2:chr12:85078510-85078970:-1, Prox2:chr12:85078842-85079465:-1, Prox2:chr12:85081630-85082307:-1, Prox2:chr12:85086388-85086818:-1, Prox2:chr12:85086822-85087203:-1	Prox2	0.0427954	0.464444	FALSE	FALSE	0.264226	0.532091	FALSE
1208	0.000439251	0.0067424	0.897778	0.810606	0.0871717	TRUE	0.71882	2 vs 1	0.174343	2 vs 1	0.795556	0.621212	Sfrp2:chr3:83773250-83773736:1, Sfrp2:chr3:83773895-83774316:1	Sfrp2	NA	NA	FALSE	FALSE	0.0067424	NA	FALSE
1209	0.00217285	0.0016373	0.590841	0.542484	0.0483572	TRUE	Inf	4 vs 1	0.174218	4 vs 2	-0.00225225	-0.176471	Abcc1:chr16:14473339-14473638:1, Abcc1:chr16:14473573-14474102:1, Abcc1:chr16:14474468-14474889:1, Abcc1:chr16:14475216-14475737:1	Abcc1	NA	NA	FALSE	FALSE	0.00217285	NA	FALSE
1210	0.728018	NA	0.676573	0.647059	0.0295146	TRUE	0.402345	3 vs 2	0.174208	3 vs 2	0.115385	-0.0588235	Stxbp2:chr8:3643093-3643662:1, Stxbp2:chr8:3643297-3643627:1, Stxbp2:chr8:3643588-3644015:1	Stxbp2	NA	NA	FALSE	FALSE	0.728018	NA	FALSE
1211	0.00106342	0.00936812	0.667388	0.580311	0.0870776	FALSE	0.372347	2 vs 1	0.174155	2 vs 1	0.334777	0.160622	Drosha:chr15:12934646-12935514:1, Drosha:chr15:12934911-12935247:1	Drosha	0.00561967	0.0464419	FALSE	FALSE	0.00936812	0.0581991	FALSE
1212	0.00056547	0.0349435	0.741516	0.69669	0.0448259	FALSE	#NAME?	1 vs 7	0.17415	1 vs 4	0.241599	0.0674487	Atp2c1:chr9:105411330-105411757:-1, Atp2c1:chr9:105411861-105412096:-1, Atp2c1:chr9:105412408-105412756:-1, Atp2c1:chr9:105412592-105412987:-1, Atp2c1:chr9:105412768-105413189:-1, Atp2c1:chr9:105412998-105413216:-1, Atp2c1:chr9:105413135-105413204:-1, Atp2c1:chr9:105422560-105423488:-1	Atp2c1	0.00330687	0.120125	FALSE	FALSE	0.0349435	0.145135	FALSE
1213	0.000203736	0.135027	0.440559	0.389011	0.0515485	TRUE	4.43082	2 vs 7	0.174126	3 vs 7	0.143357	-0.0307692	Polh:chr17:46169425-46169543:-1, Polh:chr17:46170268-46170375:-1, Polh:chr17:46170291-46170654:-1, Polh:chr17:46170085-46171038:-1, Polh:chr17:46171387-46171684:-1, Polh:chr17:46171816-46172052:-1, Polh:chr17:46172362-46172525:-1, Polh:chr17:46171986-46172428:-1	Polh	NA	NA	FALSE	FALSE	0.135027	NA	FALSE
1214	1.24287e-11	0.000145694	0.791266	0.739958	0.0513084	FALSE	0.474898	1 vs 2	0.17397	1 vs 2	0.47841	0.30444	Nkain1:chr4:130530115-130530548:-1, Nkain1:chr4:130531370-130531727:-1, Nkain1:chr4:130531164-130532128:-1	Nkain1	4.03795e-10	0.00155481	FALSE	FALSE	0.000145694	0.00205471	FALSE
1215	0.211375	0.0398222	0.429032	0.342105	0.086927	TRUE	0.368126	1 vs 2	0.173854	1 vs 2	-0.141935	-0.315789	Zfp784:chr7:5034439-5034762:-1, Zfp784:chr7:5034769-5035074:-1	Zfp784	NA	NA	FALSE	FALSE	0.211375	NA	FALSE
1216	0.801607	NA	0.157486	0.1125	0.0449859	TRUE	#NAME?	1 vs 2	0.173729	4 vs 5	-0.576271	-0.75	Anks6:chr4:47011788-47012131:-1, Anks6:chr4:47014694-47014813:-1, Anks6:chr4:47014862-47015308:-1, Anks6:chr4:47015366-47015733:-1, Anks6:chr4:47015604-47016106:-1	Anks6	NA	NA	FALSE	FALSE	0.801607	NA	FALSE
1217	0.0203859	0.241914	0.653708	0.583333	0.0703744	TRUE	0.897209	4 vs 2	0.173704	4 vs 2	0.198704	0.025	Mtap:chr4:89179471-89180114:1, Mtap:chr4:89179429-89180279:1, Mtap:chr4:89179820-89180203:1, Mtap:chr4:89180683-89181103:1	Mtap	NA	NA	FALSE	FALSE	0.241914	NA	FALSE
1218	0.78389	NA	0.336842	0.25	0.0868421	TRUE	0.476924	1 vs 2	0.173684	1 vs 3	-0.326316	-0.5	Fam83h:chr15:76000267-76000664:-1, Fam83h:chr15:76001078-76001177:-1, Fam83h:chr15:76001066-76001511:-1	Fam83h	NA	NA	FALSE	FALSE	0.78389	NA	FALSE
1219	1.53598e-06	0.0571469	0.767119	0.783333	-0.0162147	FALSE	-1.36688	4 vs 3	0.173446	6 vs 5	0.00677966	-0.166667	Ssh2:chr11:77454790-77455969:1, Ssh2:chr11:77455377-77455532:1, Ssh2:chr11:77455408-77455787:1, Ssh2:chr11:77455702-77456213:1, Ssh2:chr11:77456987-77457413:1, Ssh2:chr11:77459799-77460220:1	Ssh2	1.96802e-05	0.169621	FALSE	FALSE	0.0571469	0.202624	FALSE
1220	0.000172043	0.0198322	0.429455	0.422043	0.00741243	TRUE	2.84913	5 vs 4	0.173427	6 vs 4	0.108911	-0.0645161	Zfp937:chr2:150239843-150240426:1, Zfp937:chr2:150240004-150240571:1, Zfp937:chr2:150240311-150240706:1, Zfp937:chr2:150241383-150242066:1, Zfp937:chr2:150242334-150242686:1, Zfp937:chr2:150244073-150244543:1, Zfp937:chr2:150244763-150244874:1	Zfp937	NA	NA	FALSE	FALSE	0.0198322	NA	FALSE
1221	0.65682	0.818003	0.301724	0.211538	0.0901857	TRUE	Inf	3 vs 1	0.173298	4 vs 2	-0.0574713	-0.230769	Gpr75:chr11:30893292-30893680:1, Gpr75:chr11:30893473-30893725:1, Gpr75:chr11:30894624-30894958:1, Gpr75:chr11:30895297-30895545:1, Gpr75:chr11:30895793-30895987:1	Gpr75	NA	NA	FALSE	FALSE	0.818003	NA	FALSE
1222	6.123e-14	2.2546e-05	0.292938	0.260238	0.0327004	FALSE	0.541875	4 vs 1	0.173156	2 vs 1	0.0403951	-0.132761	Wac:chr18:7926067-7926497:1, Wac:chr18:7926700-7927068:1, Wac:chr18:7927105-7927519:1, Wac:chr18:7927424-7927539:1, Wac:chr18:7928201-7928661:1, Wac:chr18:7928615-7929028:1	Wac	2.53354e-12	0.000301961	FALSE	FALSE	2.2546e-05	0.000416623	FALSE
1223	0.919371	NA	0.461538	0.375	0.0865385	TRUE	0.470004	2 vs 1	0.173077	2 vs 1	-0.0769231	-0.25	Nt5e:chr9:88371425-88371962:1, Nt5e:chr9:88371740-88372040:1, Nt5e:chr9:88371891-88372070:1	Nt5e	NA	NA	FALSE	FALSE	0.919371	NA	FALSE
1224	0.671877	0.837191	0.879808	0.875	0.00480769	TRUE	#NAME?	3 vs 1	0.173077	5 vs 4	0.423077	0.25	Epm2a:chr10:11457475-11457720:1, Epm2a:chr10:11458884-11459055:1, Epm2a:chr10:11458972-11459336:1, Epm2a:chr10:11459188-11459565:1, Epm2a:chr10:11459326-11459665:1	Epm2a	NA	NA	FALSE	FALSE	0.837191	NA	FALSE
1225	0.110504	0.181649	0.738657	0.652174	0.0864831	TRUE	0.410391	1 vs 2	0.172966	1 vs 2	0.477314	0.304348	Tspyl5:chr15:33683875-33684288:-1, Tspyl5:chr15:33685480-33685873:-1	Tspyl5	NA	NA	FALSE	FALSE	0.181649	NA	FALSE
1226	0.000107073	0.00140786	0.420914	0.35144	0.0694732	FALSE	0.716173	1 vs 3	0.172901	1 vs 3	-0.343148	-0.516049	Lratd1:chr12:14145848-14146240:-1, Lratd1:chr12:14147049-14147647:-1, Lratd1:chr12:14147578-14147984:-1, Lratd1:chr12:14147685-14148383:-1	Lratd1	0.000805529	0.0103408	FALSE	FALSE	0.00140786	0.0130547	FALSE
1227	5.62475e-06	7.08754e-07	0.190697	0.142857	0.0478396	FALSE	-0.952714	4 vs 2	0.172808	3 vs 1	-0.57209	-0.744898	Ssbp2:chr13:91700778-91701281:1, Ssbp2:chr13:91702491-91703066:1, Ssbp2:chr13:91702956-91703465:1, Ssbp2:chr13:91705716-91706175:1	Ssbp2	6.18299e-05	1.46429e-05	FALSE	FALSE	5.62475e-06	0.000129163	FALSE
1228	0.0974919	0.124259	0.946667	0.897959	0.0487075	TRUE	#NAME?	1 vs 4	0.172789	1 vs 3	0.866667	0.693878	Dzank1:chr2:144470555-144470967:-1, Dzank1:chr2:144470594-144471314:-1, Dzank1:chr2:144473673-144474343:-1, Dzank1:chr2:144474072-144474438:-1	Dzank1	NA	NA	FALSE	FALSE	0.124259	NA	FALSE
1229	0.140689	0.302431	0.269146	0.203252	0.0658936	FALSE	Inf	2 vs 1	0.17274	3 vs 1	-0.298805	-0.471545	Rbm12b1:chr4:12146303-12146763:1, Rbm12b1:chr4:12148115-12148564:1, Rbm12b1:chr4:12148442-12148923:1, Rbm12b1:chr4:12148617-12148923:1	Rbm12b1	0.25878	0.506545	FALSE	FALSE	0.302431	0.577506	FALSE
1230	0.107822	0.673674	0.356725	0.375	-0.0182749	TRUE	Inf	1 vs 4	0.172548	1 vs 2	0.110048	-0.0625	Ppargc1a:chr5:51454248-51454644:-1, Ppargc1a:chr5:51454938-51455318:-1, Ppargc1a:chr5:51455414-51455711:-1, Ppargc1a:chr5:51455370-51455510:-1, Ppargc1a:chr5:51455599-51455835:-1, Ppargc1a:chr5:51455647-51456015:-1, Ppargc1a:chr5:51456006-51456484:-1, Ppargc1a:chr5:51456888-51457293:-1, Ppargc1a:chr5:51457649-51458095:-1, Ppargc1a:chr5:51458065-51458359:-1	Ppargc1a	NA	NA	FALSE	FALSE	0.673674	NA	FALSE
1231	2.98114e-06	0.000468635	0.789223	0.736911	0.0523116	FALSE	1.56195	1 vs 5	0.172488	1 vs 2	0.190813	0.0183246	Mindy3:chr2:12347259-12347640:-1, Mindy3:chr2:12347585-12347892:-1, Mindy3:chr2:12347456-12348039:-1, Mindy3:chr2:12347824-12348197:-1, Mindy3:chr2:12347999-12348238:-1	Mindy3	3.47747e-05	0.00420432	FALSE	FALSE	0.000468635	0.00537155	FALSE
1232	0.540588	NA	0.517241	0.5	0.0172414	TRUE	#NAME?	2 vs 1	0.172414	3 vs 2	-0.827586	-1	Hoga1:chr19:42070427-42070691:1, Hoga1:chr19:42070545-42070948:1, Hoga1:chr19:42071171-42071800:1	Hoga1	NA	NA	FALSE	FALSE	0.540588	NA	FALSE
1233	1.23158e-17	3.60279e-10	0.42679	0.380318	0.0464724	FALSE	1.07288	4 vs 11	0.172349	9 vs 11	-0.0218262	-0.194175	Rab3c:chr13:110054394-110054722:-1, Rab3c:chr13:110055033-110055742:-1, Rab3c:chr13:110055777-110056132:-1, Rab3c:chr13:110055888-110056444:-1, Rab3c:chr13:110057070-110057470:-1, Rab3c:chr13:110059566-110060263:-1, Rab3c:chr13:110060181-110060519:-1, Rab3c:chr13:110060161-110060790:-1, Rab3c:chr13:110061105-110061424:-1, Rab3c:chr13:110060968-110061783:-1, Rab3c:chr13:110061530-110062011:-1, Rab…	Rab3c	7.20228e-16	1.31392e-08	FALSE	FALSE	3.60279e-10	1.79566e-08	FALSE
1234	7.60722e-07	0.00187757	0.318254	0.232295	0.0859598	FALSE	1.26887	4 vs 2	0.172113	4 vs 2	-0.173497	-0.345609	Cyfip1:chr7:55930024-55930546:1, Cyfip1:chr7:55930319-55930709:1, Cyfip1:chr7:55931620-55932206:1, Cyfip1:chr7:55932172-55932636:1	Cyfip1	1.04922e-05	0.0131461	FALSE	FALSE	0.00187757	0.0165695	FALSE
1235	0.00884017	0.108631	0.809431	0.739568	0.069863	FALSE	#NAME?	1 vs 6	0.172093	1 vs 4	0.43828	0.266187	Abcb7:chrX:104280614-104281044:-1, Abcb7:chrX:104281247-104282430:-1, Abcb7:chrX:104282491-104282966:-1, Abcb7:chrX:104283064-104284075:-1, Abcb7:chrX:104283856-104284315:-1, Abcb7:chrX:104283901-104284412:-1	Abcb7	0.0315998	0.262209	FALSE	FALSE	0.108631	0.310073	FALSE
1236	0.130982	NA	0.663333	0.578125	0.0852083	TRUE	1.09031	3 vs 1	0.172083	2 vs 1	0.453333	0.28125	Arhgap18:chr10:26916919-26917208:1, Arhgap18:chr10:26918110-26918668:1, Arhgap18:chr10:26918460-26918573:1	Arhgap18	NA	NA	FALSE	FALSE	0.130982	NA	FALSE
1237	0.000672092	0.103384	0.332849	0.250909	0.0819397	FALSE	Inf	7 vs 1	0.172058	4 vs 1	-0.246124	-0.418182	Dusp19:chr2:80630750-80631205:1, Dusp19:chr2:80631175-80631914:1, Dusp19:chr2:80631855-80632449:1, Dusp19:chr2:80632999-80633462:1, Dusp19:chr2:80633579-80633941:1, Dusp19:chr2:80634028-80634516:1, Dusp19:chr2:80634468-80634626:1	Dusp19	0.00380852	0.253267	FALSE	FALSE	0.103384	0.299105	FALSE
1238	2.18284e-08	4.02837e-08	0.91595	0.856502	0.0594481	FALSE	0.992378	1 vs 2	0.172044	1 vs 2	0.835721	0.663677	Rab8b:chr9:66843637-66844069:-1, Rab8b:chr9:66845715-66846489:-1, Rab8b:chr9:66847213-66847675:-1	Rab8b	4.14456e-07	1.08301e-06	FALSE	FALSE	4.02837e-08	1.53639e-06	FALSE
1239	0.279513	NA	0.126638	0.0568182	0.0698194	TRUE	#NAME?	1 vs 3	0.171993	3 vs 5	-0.759825	-0.931818	Ankrd9:chr12:110971591-110971832:-1, Ankrd9:chr12:110971552-110972292:-1, Ankrd9:chr12:110972685-110973095:-1, Ankrd9:chr12:110975363-110975713:-1, Ankrd9:chr12:110976404-110976840:-1	Ankrd9	NA	NA	FALSE	FALSE	0.279513	NA	FALSE
1240	0.183367	0.809077	0.547297	0.520833	0.026464	TRUE	1.08334	2 vs 4	0.171959	3 vs 4	0.459459	0.2875	Nacc2:chr2:26055531-26055906:-1, Nacc2:chr2:26055531-26056137:-1, Nacc2:chr2:26059025-26059389:-1, Nacc2:chr2:26059800-26060309:-1	Nacc2	NA	NA	FALSE	FALSE	0.809077	NA	FALSE
1241	1.64264e-10	4.18266e-08	0.777943	0.699029	0.0789142	FALSE	0.559551	3 vs 2	0.171955	3 vs 2	0.584203	0.412248	Slc30a10:chr1:185464662-185465282:1, Slc30a10:chr1:185465297-185465816:1, Slc30a10:chr1:185468439-185468762:1	Slc30a10	4.36644e-09	1.11026e-06	FALSE	FALSE	4.18266e-08	1.58148e-06	FALSE
1242	0.33248	NA	0.960976	0.875	0.0859756	TRUE	1.25785	2 vs 1	0.171951	2 vs 1	0.921951	0.75	Rnase4:chr14:51105187-51105673:1, Rnase4:chr14:51105636-51106197:1	Rnase4	NA	NA	FALSE	FALSE	0.33248	NA	FALSE
1243	0.0543129	0.211206	0.547927	0.528767	0.0191595	TRUE	#NAME?	1 vs 4	0.171861	2 vs 6	0.00747791	-0.164384	Scube1:chr15:83602583-83602937:-1, Scube1:chr15:83602619-83603028:-1, Scube1:chr15:83603385-83603769:-1, Scube1:chr15:83604717-83605631:-1, Scube1:chr15:83605000-83605436:-1, Scube1:chr15:83606514-83606926:-1	Scube1	NA	NA	FALSE	FALSE	0.211206	NA	FALSE
1244	0.00593562	0.0112521	0.695763	0.609848	0.0859142	FALSE	1.23249	1 vs 2	0.171828	1 vs 3	0.391525	0.219697	Zfp687:chr3:95006594-95006961:-1, Zfp687:chr3:95006426-95006609:-1, Zfp687:chr3:95006703-95007285:-1	Zfp687	0.0228968	0.053384	FALSE	FALSE	0.0112521	0.0654534	FALSE
1245	0.680809	NA	0.599315	0.566667	0.0326484	TRUE	#NAME?	1 vs 3	0.171689	1 vs 2	-0.561644	-0.733333	Ppp3cc:chr14:70217055-70217452:-1, Ppp3cc:chr14:70217839-70218270:-1, Ppp3cc:chr14:70218033-70218348:-1	Ppp3cc	NA	NA	FALSE	FALSE	0.680809	NA	FALSE
1246	0.00715487	0.0466481	0.265782	0.21374	0.0520418	FALSE	0.61532	2 vs 1	0.171658	2 vs 1	-0.419945	-0.591603	Gpatch11:chr17:78845067-78845320:1, Gpatch11:chr17:78846352-78846916:1, Gpatch11:chr17:78847891-78848308:1	Gpatch11	0.0265493	0.146658	FALSE	FALSE	0.0466481	0.17653	FALSE
1247	0.376073	NA	0.247951	0.162162	0.0857887	TRUE	Inf	2 vs 1	0.171577	3 vs 1	-0.504098	-0.675676	Paqr7:chr4:134508403-134508811:1, Paqr7:chr4:134509621-134509727:1, Paqr7:chr4:134509799-134510237:1	Paqr7	NA	NA	FALSE	FALSE	0.376073	NA	FALSE
1248	2.15099e-09	2.4158e-05	0.436181	0.379515	0.0566662	FALSE	1.24905	6 vs 3	0.171544	4 vs 2	0.251473	0.079929	Tomm70a:chr16:57152365-57153430:1, Tomm70a:chr16:57152643-57153007:1, Tomm70a:chr16:57152518-57153164:1, Tomm70a:chr16:57154093-57154578:1, Tomm70a:chr16:57154493-57155242:1, Tomm70a:chr16:57156233-57156687:1, Tomm70a:chr16:57156152-57156934:1	Tomm70a	4.8634e-08	0.000320628	FALSE	FALSE	2.4158e-05	0.000439655	FALSE
1249	2.218e-05	0.000156626	0.601763	0.556645	0.0451185	FALSE	0.649798	3 vs 2	0.171503	4 vs 2	-0.0213079	-0.19281	Cacna1a:chr8:84639289-84639880:1, Cacna1a:chr8:84639646-84640062:1, Cacna1a:chr8:84639890-84640021:1, Cacna1a:chr8:84639841-84640254:1	Cacna1a	0.000204017	0.00164223	FALSE	FALSE	0.000156626	0.00217335	FALSE
1250	2.66297e-15	2.79501e-24	0.364343	0.305058	0.0592841	FALSE	0.592431	3 vs 5	0.17144	4 vs 5	-0.124499	-0.295939	Gng2:chr14:19872552-19872945:-1, Gng2:chr14:19873846-19874308:-1, Gng2:chr14:19874840-19875454:-1, Gng2:chr14:19875239-19875574:-1, Gng2:chr14:19875399-19875923:-1	Gng2	1.25074e-13	4.34158e-22	FALSE	FALSE	2.66297e-15	2.53908e-13	FALSE
1251	1	NA	0.0857143	0	0.0857143	TRUE	Inf	2 vs 1	0.171429	2 vs 1	-0.828571	-1	Alkal2:chr12:30893309-30893856:1, Alkal2:chr12:30893650-30893840:1	Alkal2	NA	NA	FALSE	FALSE	1	NA	FALSE
1252	0.0527098	0.111111	0.64095	0.591667	0.0492829	FALSE	0.428038	1 vs 2	0.171316	1 vs 2	0.137982	-0.0333333	Kctd1:chr18:14968685-14969132:-1, Kctd1:chr18:14969027-14969450:-1, Kctd1:chr18:14969607-14969721:-1	Kctd1	0.125918	0.265375	FALSE	FALSE	0.111111	0.313598	FALSE
1253	0.00219703	0.263782	0.72525	0.640533	0.0847177	FALSE	0.990018	3 vs 1	0.170972	5 vs 1	0.472747	0.301775	Rps6ka3:chrX:159363304-159363771:1, Rps6ka3:chrX:159363660-159364066:1, Rps6ka3:chrX:159363946-159364460:1, Rps6ka3:chrX:159364299-159364990:1, Rps6ka3:chrX:159367844-159368258:1	Rps6ka3	0.0100714	0.464248	FALSE	FALSE	0.263782	0.53201	FALSE
1254	0.123424	0.365629	0.742032	0.646341	0.0956904	TRUE	Inf	5 vs 1	0.170683	9 vs 2	0.40239	0.231707	Dennd4a:chr9:64916962-64917750:1, Dennd4a:chr9:64917178-64917589:1, Dennd4a:chr9:64917323-64918476:1, Dennd4a:chr9:64917683-64918070:1, Dennd4a:chr9:64918072-64918372:1, Dennd4a:chr9:64918641-64919261:1, Dennd4a:chr9:64918979-64919460:1, Dennd4a:chr9:64919398-64919731:1, Dennd4a:chr9:64919272-64919654:1	Dennd4a	NA	NA	FALSE	FALSE	0.365629	NA	FALSE
1255	0.0306455	NA	0.401961	0.333333	0.0686275	TRUE	Inf	2 vs 1	0.170588	3 vs 2	-0.729412	-0.9	Fuca2:chr10:13514652-13514890:1, Fuca2:chr10:13515137-13515637:1, Fuca2:chr10:13517304-13517623:1, Fuca2:chr10:13518660-13518992:1	Fuca2	NA	NA	FALSE	FALSE	0.0306455	NA	FALSE
1256	0.246242	0.743842	0.586387	0.581538	0.00484834	TRUE	#NAME?	1 vs 2	0.170473	5 vs 6	0.0504732	-0.12	Thsd7a:chr6:12311608-12312003:-1, Thsd7a:chr6:12312283-12312733:-1, Thsd7a:chr6:12313045-12313555:-1, Thsd7a:chr6:12313462-12313920:-1, Thsd7a:chr6:12314363-12314605:-1, Thsd7a:chr6:12314685-12315033:-1, Thsd7a:chr6:12314839-12315108:-1, Thsd7a:chr6:12314639-12315677:-1, Thsd7a:chr6:12315115-12315341:-1, Thsd7a:chr6:12315929-12316404:-1, Thsd7a:chr6:12316175-12316575:-1, Thsd7a:chr6:12317087-1231…	Thsd7a	NA	NA	FALSE	FALSE	0.743842	NA	FALSE
1257	0.245593	0.285946	0.793478	0.708333	0.0851449	TRUE	0.458717	2 vs 1	0.17029	2 vs 1	0.586957	0.416667	Tmem62:chr2:121007138-121007827:1, Tmem62:chr2:121007454-121007841:1	Tmem62	NA	NA	FALSE	FALSE	0.285946	NA	FALSE
1258	1.03738e-05	0.0612804	0.813327	0.728205	0.0851214	FALSE	0.486237	1 vs 2	0.170243	1 vs 2	0.626653	0.45641	Epha3:chr16:63543529-63543932:-1, Epha3:chr16:63545806-63546448:-1	Epha3	0.000105173	0.178479	FALSE	FALSE	0.0612804	0.212976	FALSE
1259	0.0123749	0.0778819	0.843563	0.756944	0.0866184	TRUE	1.59091	1 vs 2	0.170104	1 vs 5	0.688623	0.518519	Zbtb26:chr2:37432164-37432579:-1, Zbtb26:chr2:37434473-37434689:-1, Zbtb26:chr2:37434609-37434998:-1, Zbtb26:chr2:37434832-37435062:-1, Zbtb26:chr2:37434744-37435619:-1	Zbtb26	NA	NA	FALSE	FALSE	0.0778819	NA	FALSE
1260	0.136802	0.658562	0.603399	0.518349	0.0850508	TRUE	0.55543	1 vs 3	0.170102	1 vs 3	0.206799	0.0366972	Ankrd26:chr6:118501300-118501733:-1, Ankrd26:chr6:118502573-118502944:-1, Ankrd26:chr6:118502519-118503440:-1	Ankrd26	NA	NA	FALSE	FALSE	0.658562	NA	FALSE
1261	4.41136e-05	0.0144321	0.275538	0.191358	0.0841796	FALSE	1.2062	2 vs 5	0.170102	2 vs 5	-0.283602	-0.453704	Ap3m1:chr14:21031432-21031829:-1, Ap3m1:chr14:21033104-21033519:-1, Ap3m1:chr14:21033413-21033625:-1, Ap3m1:chr14:21033703-21034171:-1, Ap3m1:chr14:21034776-21035209:-1, Ap3m1:chr14:21035704-21036203:-1	Ap3m1	0.000372081	0.0638482	FALSE	FALSE	0.0144321	0.0779544	FALSE
1262	0.00957885	0.0022384	0.742942	0.657895	0.0850473	FALSE	0.703617	3 vs 1	0.170095	3 vs 1	0.485884	0.315789	Usp16:chr16:87482633-87483527:1, Usp16:chr16:87483026-87483385:1, Usp16:chr16:87483124-87483527:1	Usp16	0.0336029	0.0151173	FALSE	FALSE	0.00957885	0.0590898	FALSE
1263	8.94201e-05	0.0551185	0.589796	0.564586	0.02521	FALSE	1.50408	2 vs 10	0.169929	6 vs 10	0.215866	0.0459364	Srr:chr11:74904010-74904425:-1, Srr:chr11:74904053-74904701:-1, Srr:chr11:74905831-74906306:-1, Srr:chr11:74906547-74906850:-1, Srr:chr11:74906330-74907281:-1, Srr:chr11:74906768-74907200:-1, Srr:chr11:74908061-74908346:-1, Srr:chr11:74908195-74908496:-1, Srr:chr11:74908044-74908999:-1, Srr:chr11:74908605-74908912:-1	Srr	0.000689274	0.165592	FALSE	FALSE	0.0551185	0.198156	FALSE
1264	0.140426	0.378959	0.656388	0.571429	0.0849591	TRUE	0.359555	1 vs 2	0.169918	1 vs 2	0.312775	0.142857	Tmtc4:chr14:122918957-122919362:-1, Tmtc4:chr14:122919714-122920139:-1	Tmtc4	NA	NA	FALSE	FALSE	0.378959	NA	FALSE
1265	0.220377	0.801467	0.745283	0.641026	0.104257	TRUE	Inf	6 vs 1	0.169915	7 vs 1	0.592992	0.423077	Ttll7:chr3:146980414-146980764:1, Ttll7:chr3:146980877-146981630:1, Ttll7:chr3:146982583-146982958:1, Ttll7:chr3:146982444-146983140:1, Ttll7:chr3:146982882-146983176:1, Ttll7:chr3:146983693-146984047:1, Ttll7:chr3:146983647-146983981:1	Ttll7	NA	NA	FALSE	FALSE	0.801467	NA	FALSE
1266	1.13674e-13	4.57258e-07	0.734125	0.644444	0.0896802	FALSE	Inf	2 vs 1	0.169884	4 vs 1	0.24451	0.0746269	Fgfr1op2:chr6:146592552-146592816:1, Fgfr1op2:chr6:146597414-146597693:1, Fgfr1op2:chr6:146597266-146597815:1, Fgfr1op2:chr6:146597613-146598018:1, Fgfr1op2:chr6:146598566-146598934:1, Fgfr1op2:chr6:146598773-146599198:1	Fgfr1op2	4.61642e-12	1.00405e-05	FALSE	FALSE	4.57258e-07	1.43252e-05	FALSE
1267	0.377398	0.153767	0.586398	0.58	0.00639798	TRUE	Inf	5 vs 1	0.169723	2 vs 1	0.129723	-0.04	Pde4a:chr9:21211010-21211685:1, Pde4a:chr9:21211241-21211564:1, Pde4a:chr9:21212460-21212592:1, Pde4a:chr9:21212459-21212825:1, Pde4a:chr9:21212261-21213248:1, Pde4a:chr9:21212843-21213248:1	Pde4a	NA	NA	FALSE	FALSE	0.377398	NA	FALSE
1268	0.0260516	0.638677	0.794702	0.729532	0.0651698	TRUE	1.2975	3 vs 6	0.169687	1 vs 5	0.459161	0.289474	Haus6:chr4:86578809-86579289:-1, Haus6:chr4:86579901-86580332:-1, Haus6:chr4:86580966-86581408:-1, Haus6:chr4:86581302-86581810:-1, Haus6:chr4:86581222-86581659:-1, Haus6:chr4:86581504-86582062:-1, Haus6:chr4:86581997-86582300:-1	Haus6	NA	NA	FALSE	FALSE	0.638677	NA	FALSE
1269	0.00967689	NA	0.185404	0.100592	0.0848126	FALSE	0.710514	1 vs 2	0.169625	1 vs 2	-0.629191	-0.798817	Trappc10:chr10:78185417-78185855:-1, Trappc10:chr10:78186718-78187197:-1	Trappc10	0.033819	NA	FALSE	FALSE	0.00967689	0.059343	FALSE
1270	0.00316625	0.00298163	0.734653	0.663594	0.071059	FALSE	0.705735	1 vs 2	0.169448	1 vs 2	0.59802	0.428571	Ddx21:chr10:62580207-62580669:-1, Ddx21:chr10:62582122-62582443:-1, Ddx21:chr10:62582100-62582604:-1	Ddx21	0.0138298	0.0186726	FALSE	FALSE	0.00316625	0.0255749	FALSE
1271	0.0197522	0.0755648	0.838613	0.753968	0.084645	FALSE	0.528056	2 vs 1	0.16929	2 vs 1	0.677227	0.507937	Doc2g:chr19:4006237-4007214:1, Doc2g:chr19:4006683-4006910:1	Doc2g	0.0586137	0.203414	FALSE	FALSE	0.0755648	0.243069	FALSE
1272	1	NA	0.0846154	0	0.0846154	TRUE	Inf	1 vs 2	0.169231	1 vs 2	-0.830769	-1	Cacng1:chr11:107702508-107702883:-1, Cacng1:chr11:107703163-107703676:-1	Cacng1	NA	NA	FALSE	FALSE	1	NA	FALSE
1273	3.95732e-06	0.000858931	0.562518	0.477931	0.0845874	FALSE	0.48448	3 vs 1	0.169175	3 vs 1	0.125037	-0.0441379	Parp1:chr1:180600543-180601065:1, Parp1:chr1:180600849-180601276:1, Parp1:chr1:180601052-180601177:1	Parp1	4.46191e-05	0.00699956	FALSE	FALSE	0.000858931	0.00897584	FALSE
1274	0.0062499	0.0903108	0.69353	0.608955	0.0845749	FALSE	0.373752	1 vs 2	0.16915	1 vs 2	0.38706	0.21791	Mras:chr9:99385420-99385820:-1, Mras:chr9:99387896-99388439:-1	Mras	0.0238949	0.230195	FALSE	FALSE	0.0903108	0.273832	FALSE
1275	0.610548	NA	0.819672	0.8125	0.00717213	TRUE	#NAME?	1 vs 4	0.169057	1 vs 2	0.606557	0.4375	Gm45844:chr7:7213017-7213424:-1, Gm45844:chr7:7213567-7213802:-1, Gm45844:chr7:7233942-7234339:-1, Gm45844:chr7:7234156-7234937:-1	Gm45844	NA	NA	FALSE	FALSE	0.610548	NA	FALSE
1276	0.0665274	NA	0.174216	0.0897436	0.0844724	TRUE	Inf	2 vs 1	0.168945	3 vs 1	-0.651568	-0.820513	Fbxo7:chr10:86047860-86048385:1, Fbxo7:chr10:86048361-86048653:1, Fbxo7:chr10:86051407-86051877:1	Fbxo7	NA	NA	FALSE	FALSE	0.0665274	NA	FALSE
1277	0.154953	0.213012	0.868304	0.84	0.0283036	TRUE	#NAME?	1 vs 2	0.168929	2 vs 3	0.00892857	-0.16	Rab9b:chrX:136858146-136858554:-1, Rab9b:chrX:136859710-136860185:-1, Rab9b:chrX:136860819-136861032:-1	Rab9b	NA	NA	FALSE	FALSE	0.213012	NA	FALSE
1278	0.157272	0.498911	0.631606	0.604167	0.027439	TRUE	#NAME?	1 vs 7	0.168699	3 vs 5	0.585366	0.416667	Slc39a14:chr14:70301300-70301768:-1, Slc39a14:chr14:70303177-70303603:-1, Slc39a14:chr14:70303398-70303912:-1, Slc39a14:chr14:70304501-70304870:-1, Slc39a14:chr14:70305479-70305767:-1, Slc39a14:chr14:70305614-70305849:-1, Slc39a14:chr14:70305258-70306222:-1	Slc39a14	NA	NA	FALSE	FALSE	0.498911	NA	FALSE
1279	0.000354432	0.0134272	0.776777	0.6925	0.0842773	FALSE	0.43515	1 vs 2	0.168555	1 vs 2	0.553555	0.385	Grk2:chr19:4285994-4286428:-1, Grk2:chr19:4286981-4287456:-1	Grk2	0.00223997	0.0603397	FALSE	FALSE	0.0134272	0.0740419	FALSE
1280	0.000997302	0.0204634	0.367281	0.297857	0.0694243	FALSE	1.25221	1 vs 5	0.168542	1 vs 5	-0.202887	-0.371429	Dnajc1:chr2:18207178-18207679:-1, Dnajc1:chr2:18209231-18209557:-1, Dnajc1:chr2:18213691-18214161:-1, Dnajc1:chr2:18214382-18214874:-1, Dnajc1:chr2:18216584-18217137:-1, Dnajc1:chr2:18217094-18217459:-1	Dnajc1	0.00534739	0.0814265	FALSE	FALSE	0.0204634	0.0990646	FALSE
1281	0.000278574	0.0221257	0.294512	0.242215	0.0522974	FALSE	0.420249	2 vs 1	0.168424	2 vs 1	-0.205279	-0.373702	Afg3l1:chr8:123501759-123502170:1, Afg3l1:chr8:123502241-123502728:1, Afg3l1:chr8:123503492-123503939:1	Afg3l1	0.00182908	0.0863212	FALSE	FALSE	0.0221257	0.104573	FALSE
1282	0.219123	0.0355193	0.628866	0.571429	0.0574374	TRUE	0.993252	2 vs 3	0.168234	2 vs 4	-0.0515464	-0.21978	Ammecr1:chrX:142851146-142851551:-1, Ammecr1:chrX:142851665-142852085:-1, Ammecr1:chrX:142853043-142854087:-1, Ammecr1:chrX:142853444-142853880:-1, Ammecr1:chrX:142854458-142855137:-1	Ammecr1	NA	NA	FALSE	FALSE	0.219123	NA	FALSE
1283	0.00688533	0.0413263	0.270435	0.18677	0.0836644	FALSE	0.478715	2 vs 1	0.167329	2 vs 1	-0.45913	-0.626459	Ubxn2b:chr4:6216156-6216613:1, Ubxn2b:chr4:6221265-6221688:1	Ubxn2b	0.0258775	0.135092	FALSE	FALSE	0.0413263	0.162709	FALSE
1284	0.308909	NA	0.816993	0.733333	0.0836601	TRUE	0.484508	1 vs 2	0.16732	1 vs 2	0.633987	0.466667	Ahcy:chr2:155059283-155059745:-1, Ahcy:chr2:155059985-155060297:-1	Ahcy	NA	NA	FALSE	FALSE	0.308909	NA	FALSE
1285	0.0476638	0.300955	0.890838	0.807229	0.0836093	FALSE	1.2375	1 vs 2	0.167219	1 vs 3	0.781676	0.614458	Usp36:chr11:118259650-118260052:-1, Usp36:chr11:118259944-118260186:-1, Usp36:chr11:118260822-118261262:-1	Usp36	0.116998	0.504478	FALSE	FALSE	0.300955	0.575408	FALSE
1286	0.016818	0.39689	0.696262	0.598507	0.0977548	FALSE	1.34418	5 vs 1	0.167189	6 vs 1	0.383607	0.216418	Edil3:chr13:89200268-89200697:1, Edil3:chr13:89319638-89320321:1, Edil3:chr13:89320071-89320318:1, Edil3:chr13:89320075-89320742:1, Edil3:chr13:89321120-89321504:1, Edil3:chr13:89322139-89322571:1	Edil3	0.0521666	0.594337	FALSE	FALSE	0.39689	0.665429	FALSE
1287	0.238257	NA	0.775862	0.692308	0.0835544	TRUE	0.430783	1 vs 2	0.167109	1 vs 2	0.551724	0.384615	Gpr155:chr2:73341571-73341696:-1, Gpr155:chr2:73341505-73341934:-1	Gpr155	NA	NA	FALSE	FALSE	0.238257	NA	FALSE
1288	0.0152485	NA	0.160891	0.0774194	0.0834717	TRUE	0.826325	2 vs 1	0.166943	2 vs 1	-0.678218	-0.845161	Abcg1:chr17:31115324-31115778:1, Abcg1:chr17:31117548-31118009:1	Abcg1	NA	NA	FALSE	FALSE	0.0152485	NA	FALSE
1289	5.98351e-06	0.00424671	0.496181	0.396673	0.0995074	TRUE	-1.50408	11 vs 12	0.166789	1 vs 14	0.084597	-0.0821918	Rnf217:chr10:31493265-31493390:-1, Rnf217:chr10:31493655-31493787:-1, Rnf217:chr10:31494096-31494727:-1, Rnf217:chr10:31494678-31494909:-1, Rnf217:chr10:31494594-31495347:-1, Rnf217:chr10:31496474-31496883:-1, Rnf217:chr10:31498670-31499062:-1, Rnf217:chr10:31499870-31500753:-1, Rnf217:chr10:31500261-31500563:-1, Rnf217:chr10:31501352-31501622:-1, Rnf217:chr10:31501285-31502035:-1, Rnf217:chr10:3…	Rnf217	NA	NA	FALSE	FALSE	0.00424671	NA	FALSE
1290	0.83381	NA	0.0833333	0	0.0833333	TRUE	Inf	2 vs 1	0.166667	2 vs 1	-0.833333	-1	1700102P08Rik:chr9:108397367-108397824:1, 1700102P08Rik:chr9:108399952-108400571:1	1700102P08Rik	NA	NA	FALSE	FALSE	0.83381	NA	FALSE
1291	1	NA	0.0833333	0	0.0833333	TRUE	Inf	2 vs 1	0.166667	2 vs 1	-0.833333	-1	Acy3:chr19:3989608-3990023:1, Acy3:chr19:3990029-3990185:1	Acy3	NA	NA	FALSE	FALSE	1	NA	FALSE
1292	1	NA	0.916667	0.833333	0.0833333	TRUE	0.788457	2 vs 1	0.166667	2 vs 1	0.833333	0.666667	Adgrd1:chr5:129203977-129204599:1, Adgrd1:chr5:129204247-129204590:1	Adgrd1	NA	NA	FALSE	FALSE	1	NA	FALSE
1293	1	NA	0.833333	0.75	0.0833333	TRUE	0.510826	1 vs 2	0.166667	1 vs 2	0.666667	0.5	Ttll8:chr15:88910836-88911175:-1, Ttll8:chr15:88911950-88912233:-1	Ttll8	NA	NA	FALSE	FALSE	1	NA	FALSE
1294	1	0.959672	0.75	0.666667	0.0833333	TRUE	0.405465	1 vs 2	0.166667	1 vs 2	0.5	0.333333	Gm4787:chr12:81377020-81377343:-1, Gm4787:chr12:81377150-81377369:-1	Gm4787	NA	NA	FALSE	FALSE	1	NA	FALSE
1295	0.258286	0.962643	0.720068	0.677616	0.0424525	TRUE	1.10272	1 vs 7	0.166408	1 vs 4	0.210204	0.0437956	Plekhm3:chr1:64789121-64789519:-1, Plekhm3:chr1:64789867-64790204:-1, Plekhm3:chr1:64790661-64791139:-1, Plekhm3:chr1:64791737-64792139:-1, Plekhm3:chr1:64792076-64792775:-1, Plekhm3:chr1:64793795-64794193:-1, Plekhm3:chr1:64793814-64794405:-1	Plekhm3	NA	NA	FALSE	FALSE	0.962643	NA	FALSE
1296	1.55478e-15	7.92908e-10	0.40787	0.307559	0.100311	FALSE	0.788256	1 vs 5	0.166402	1 vs 5	-0.0786026	-0.245004	Srek1:chr13:103739346-103739723:-1, Srek1:chr13:103740109-103740660:-1, Srek1:chr13:103740767-103741224:-1, Srek1:chr13:103741599-103741973:-1, Srek1:chr13:103743172-103743630:-1	Srek1	7.49369e-14	2.68182e-08	FALSE	FALSE	7.92908e-10	3.82164e-08	FALSE
1297	8.97047e-06	0.004577	0.845003	0.761803	0.0832006	FALSE	0.533348	2 vs 1	0.166401	2 vs 1	0.690006	0.523605	Cdk19:chr10:40481771-40482056:1, Cdk19:chr10:40483405-40483818:1	Cdk19	9.3013e-05	0.0263681	FALSE	FALSE	0.004577	0.034025	FALSE
1298	0.00036229	0.0179657	0.231092	0.198502	0.0325906	FALSE	2.23645	5 vs 3	0.166387	2 vs 1	0.0577731	-0.108614	Cnih3:chr1:181459467-181460036:1, Cnih3:chr1:181460056-181460569:1, Cnih3:chr1:181460366-181460582:1, Cnih3:chr1:181460428-181460967:1, Cnih3:chr1:181470608-181471023:1	Cnih3	0.00227978	0.0746022	FALSE	FALSE	0.0179657	0.0907006	FALSE
1299	0.0315392	0.492274	0.625969	0.615668	0.0103013	TRUE	1.91312	5 vs 8	0.166171	5 vs 8	-0.0402802	-0.206452	Zfp654:chr16:64780323-64780743:-1, Zfp654:chr16:64780660-64781274:-1, Zfp654:chr16:64781466-64781792:-1, Zfp654:chr16:64781361-64782004:-1, Zfp654:chr16:64782001-64782388:-1, Zfp654:chr16:64781886-64782616:-1, Zfp654:chr16:64782614-64783011:-1, Zfp654:chr16:64782831-64783356:-1	Zfp654	NA	NA	FALSE	FALSE	0.492274	NA	FALSE
1300	0.063177	NA	0.099723	0.0166667	0.0830563	TRUE	1.87723	1 vs 2	0.166113	1 vs 2	-0.800554	-0.966667	Tbc1d8:chr1:39371492-39371883:-1, Tbc1d8:chr1:39371814-39372289:-1	Tbc1d8	NA	NA	FALSE	FALSE	0.063177	NA	FALSE
1301	0.0196498	0.16682	0.414826	0.373711	0.0411152	TRUE	0.637385	1 vs 2	0.16607	1 vs 2	0.0835962	-0.0824742	Fam135a:chr1:24011037-24011523:-1, Fam135a:chr1:24011469-24012229:-1, Fam135a:chr1:24011662-24012047:-1	Fam135a	NA	NA	FALSE	FALSE	0.16682	NA	FALSE
1302	0.0634811	0.524682	0.507669	0.5	0.00766871	TRUE	Inf	2 vs 1	0.165985	5 vs 4	0.110429	-0.0555556	Tppp:chr13:74033946-74034187:1, Tppp:chr13:74034947-74035291:1, Tppp:chr13:74035418-74035668:1, Tppp:chr13:74035801-74035932:1, Tppp:chr13:74035832-74036178:1	Tppp	NA	NA	FALSE	FALSE	0.524682	NA	FALSE
1303	2.18612e-06	0.0302281	0.360197	0.300728	0.0594687	TRUE	2.8679	4 vs 6	0.16597	7 vs 8	0.0385819	-0.127389	AU022252:chr4:119219842-119220245:-1, AU022252:chr4:119220496-119221045:-1, AU022252:chr4:119222807-119223314:-1, AU022252:chr4:119222979-119223833:-1, AU022252:chr4:119225264-119225999:-1, AU022252:chr4:119225700-119226195:-1, AU022252:chr4:119225965-119226436:-1, AU022252:chr4:119226221-119226576:-1	AU022252	NA	NA	FALSE	FALSE	0.0302281	NA	FALSE
1304	0.000146138	0.00064608	0.310906	0.204148	0.106758	FALSE	2.13219	6 vs 8	0.165955	1 vs 9	-0.318761	-0.484716	Saal1:chr7:46683900-46684335:-1, Saal1:chr7:46686135-46686405:-1, Saal1:chr7:46686080-46686586:-1, Saal1:chr7:46686532-46687534:-1, Saal1:chr7:46687212-46687527:-1, Saal1:chr7:46687776-46688252:-1, Saal1:chr7:46687963-46688440:-1, Saal1:chr7:46688650-46689107:-1, Saal1:chr7:46689305-46689584:-1	Saal1	0.00105944	0.00549627	FALSE	FALSE	0.00064608	0.0070666	FALSE
1305	0.0583992	0.369142	0.549618	0.528822	0.0207963	TRUE	Inf	3 vs 1	0.165796	6 vs 5	-0.307888	-0.473684	Rtl10:chr16:18501214-18501701:1, Rtl10:chr16:18502132-18502779:1, Rtl10:chr16:18502784-18502870:1, Rtl10:chr16:18502836-18502980:1, Rtl10:chr16:18503017-18503368:1, Rtl10:chr16:18502891-18503572:1, Rtl10:chr16:18503649-18503928:1, Rtl10:chr16:18505300-18505836:1	Rtl10	NA	NA	FALSE	FALSE	0.369142	NA	FALSE
1306	8.35383e-10	3.09561e-05	0.796112	0.713264	0.0828473	FALSE	0.450876	2 vs 1	0.165695	2 vs 1	0.592224	0.426529	Poldip2:chr11:78521743-78522197:1, Poldip2:chr11:78522301-78522754:1	Poldip2	2.01318e-08	0.000399477	FALSE	FALSE	3.09561e-05	0.000543094	FALSE
1307	0.00584702	0.00687846	0.783167	0.697076	0.0860915	FALSE	0.498038	4 vs 1	0.165536	4 vs 1	0.572554	0.407018	Osbpl8:chr10:111293314-111293778:1, Osbpl8:chr10:111293639-111294213:1, Osbpl8:chr10:111296559-111297342:1, Osbpl8:chr10:111296861-111297260:1	Osbpl8	0.0226346	0.0365168	FALSE	FALSE	0.00687846	0.0467735	FALSE
1308	3.02402e-08	1.43857e-05	0.438703	0.374153	0.0645496	FALSE	1.21604	6 vs 10	0.16546	3 vs 9	-0.0487082	-0.214168	Lztfl1:chr9:123694406-123694834:-1, Lztfl1:chr9:123695292-123695769:-1, Lztfl1:chr9:123697008-123697455:-1, Lztfl1:chr9:123697392-123697911:-1, Lztfl1:chr9:123697571-123698024:-1, Lztfl1:chr9:123697824-123698405:-1, Lztfl1:chr9:123698393-123698715:-1, Lztfl1:chr9:123699032-123699698:-1, Lztfl1:chr9:123699626-123700076:-1, Lztfl1:chr9:123699975-123700152:-1	Lztfl1	5.71696e-07	0.000208047	FALSE	FALSE	1.43857e-05	0.000292109	FALSE
1309	0.0879594	0.502656	0.48832	0.522137	-0.0338174	TRUE	-1.33977	6 vs 3	0.16535	5 vs 4	-0.3232	-0.48855	Phka2:chrX:160590748-160591155:1, Phka2:chrX:160591373-160591548:1, Phka2:chrX:160591448-160591691:1, Phka2:chrX:160591644-160592833:1, Phka2:chrX:160598499-160598880:1, Phka2:chrX:160600537-160600980:1	Phka2	NA	NA	FALSE	FALSE	0.502656	NA	FALSE
1310	0.117693	0.0688521	0.662513	0.67619	-0.0136775	TRUE	-0.709408	3 vs 1	0.165198	4 vs 3	0.327103	0.161905	Fbln2:chr6:91271726-91272234:1, Fbln2:chr6:91272062-91272290:1, Fbln2:chr6:91272168-91272365:1, Fbln2:chr6:91272258-91272431:1	Fbln2	NA	NA	FALSE	FALSE	0.117693	NA	FALSE
1311	0.0102814	0.0305121	0.710496	0.627986	0.0825096	FALSE	0.374206	1 vs 2	0.165019	1 vs 2	0.420992	0.255973	Mpi:chr9:57544222-57544685:-1, Mpi:chr9:57544551-57545002:-1	Mpi	0.0354294	0.10845	FALSE	FALSE	0.0305121	0.130949	FALSE
1312	0.000551049	0.012677	0.341154	0.260977	0.0801768	FALSE	0.45491	4 vs 1	0.164731	4 vs 1	-0.287959	-0.45269	Kif3c:chr12:3403631-3404107:1, Kif3c:chr12:3404442-3404936:1, Kif3c:chr12:3404917-3405398:1, Kif3c:chr12:3406067-3406494:1	Kif3c	0.00323547	0.0582336	FALSE	FALSE	0.012677	0.0712837	FALSE
1313	2.40506e-06	0.0361412	0.817368	0.73569	0.0816774	FALSE	1.60449	2 vs 3	0.16472	1 vs 3	0.66472	0.5	Evi5:chr5:107744795-107745206:-1, Evi5:chr5:107746042-107746479:-1, Evi5:chr5:107746834-107747401:-1, Evi5:chr5:107747116-107747709:-1	Evi5	2.88212e-05	0.122634	FALSE	FALSE	0.0361412	0.147869	FALSE
1314	1	NA	0.882353	0.8	0.0823529	TRUE	0.628609	1 vs 2	0.164706	1 vs 2	0.764706	0.6	Depdc7:chr2:104721808-104722107:-1, Depdc7:chr2:104721911-104722162:-1	Depdc7	NA	NA	FALSE	FALSE	1	NA	FALSE
1315	0.188305	0.449221	0.590517	0.508264	0.0822528	TRUE	0.41786	1 vs 3	0.164506	1 vs 3	0.181034	0.0165289	Slit1:chr19:41597803-41598224:-1, Slit1:chr19:41600226-41600622:-1, Slit1:chr19:41600240-41600714:-1	Slit1	NA	NA	FALSE	FALSE	0.449221	NA	FALSE
1316	0.066454	0.185857	0.387014	0.379902	0.00711235	FALSE	0.628023	2 vs 1	0.164381	2 vs 1	0.634969	0.470588	Naf1:chr8:66889024-66889831:1, Naf1:chr8:66890159-66890579:1, Naf1:chr8:66890905-66891305:1, Naf1:chr8:66893231-66893684:1	Naf1	0.149547	0.370653	FALSE	FALSE	0.185857	0.429941	FALSE
1317	0.00177317	0.00497838	0.0894309	0.00724638	0.0821845	FALSE	2.59938	2 vs 1	0.164369	2 vs 1	-0.821138	-0.985507	Rprd1b:chr2:158076916-158077341:1, Rprd1b:chr2:158077781-158078230:1	Rprd1b	0.00857456	0.0281062	FALSE	FALSE	0.00497838	0.0361531	FALSE
1318	0.0268573	0.0718545	0.451585	0.369565	0.0820193	FALSE	0.339812	1 vs 2	0.164039	1 vs 2	-0.096831	-0.26087	Wdr4:chr17:31494321-31494713:-1, Wdr4:chr17:31496089-31496528:-1	Wdr4	0.0743662	0.19765	FALSE	FALSE	0.0718545	0.235717	FALSE
1319	0.605636	0.398662	0.478571	0.415385	0.0631868	TRUE	Inf	1 vs 3	0.163919	2 vs 4	-0.297619	-0.461538	Pik3cb:chr9:99036664-99036836:-1, Pik3cb:chr9:99036684-99037080:-1, Pik3cb:chr9:99038380-99038697:-1, Pik3cb:chr9:99038407-99038838:-1, Pik3cb:chr9:99038781-99039205:-1, Pik3cb:chr9:99039136-99039661:-1	Pik3cb	NA	NA	FALSE	FALSE	0.605636	NA	FALSE
1320	0.00140043	0.200167	0.68377	0.613412	0.0703578	FALSE	1.18728	3 vs 4	0.163885	1 vs 4	0.246725	0.0828402	Zfp609:chr9:65691513-65691956:-1, Zfp609:chr9:65692388-65692765:-1, Zfp609:chr9:65693519-65694200:-1, Zfp609:chr9:65695309-65695944:-1	Zfp609	0.00705199	0.388837	FALSE	FALSE	0.200167	0.451843	FALSE
1321	6.21508e-51	8.77991e-26	0.280462	0.198539	0.0819229	FALSE	0.453279	2 vs 1	0.163846	2 vs 1	-0.439075	-0.602921	Rpl22:chr4:152332208-152332440:1, Rpl22:chr4:152333662-152334082:1	Rpl22	2.09687e-48	1.47292e-23	FALSE	FALSE	8.77991e-26	2.26522e-23	FALSE
1322	0.94099	NA	0.478448	0.4375	0.0409483	TRUE	#NAME?	2 vs 1	0.163793	5 vs 2	-0.0862069	-0.25	Calb1:chr4:15904574-15905004:1, Calb1:chr4:15905141-15905401:1, Calb1:chr4:15905176-15905584:1, Calb1:chr4:15905817-15906273:1, Calb1:chr4:15906427-15907142:1	Calb1	NA	NA	FALSE	FALSE	0.94099	NA	FALSE
1323	0.114537	0.425019	0.587815	0.583217	0.00459854	TRUE	Inf	1 vs 4	0.163673	2 vs 7	-0.0209424	-0.184615	Vps13a:chr19:16612181-16612566:-1, Vps13a:chr19:16612234-16612701:-1, Vps13a:chr19:16612531-16612825:-1, Vps13a:chr19:16612738-16612968:-1, Vps13a:chr19:16613302-16613579:-1, Vps13a:chr19:16614961-16615387:-1, Vps13a:chr19:16615136-16616227:-1, Vps13a:chr19:16615753-16616054:-1, Vps13a:chr19:16615972-16616167:-1, Vps13a:chr19:16615931-16616575:-1, Vps13a:chr19:16616383-16616610:-1, Vps13a:chr19:1…	Vps13a	NA	NA	FALSE	FALSE	0.425019	NA	FALSE
1324	0.00112823	0.0178414	0.307957	0.226437	0.0815199	FALSE	0.771078	3 vs 1	0.163652	4 vs 1	-0.305313	-0.468966	Nme7:chr1:164436966-164437196:1, Nme7:chr1:164436960-164437402:1, Nme7:chr1:164437320-164437608:1, Nme7:chr1:164437448-164437707:1	Nme7	0.00588395	0.0741609	FALSE	FALSE	0.0178414	0.0902584	FALSE
1325	0.411147	0.76572	0.931818	0.85	0.0818182	TRUE	0.916291	1 vs 2	0.163636	1 vs 2	0.863636	0.7	Myh14:chr7:44605772-44606200:-1, Myh14:chr7:44606082-44606220:-1, Myh14:chr7:44606044-44606436:-1	Myh14	NA	NA	FALSE	FALSE	0.76572	NA	FALSE
1326	0.0248567	0.183102	0.5	0.475177	0.0248227	FALSE	-0.657889	2 vs 1	0.163627	4 vs 2	-0.261905	-0.425532	Rbm12b2:chr4:12095039-12096170:1, Rbm12b2:chr4:12095841-12096288:1, Rbm12b2:chr4:12096451-12097113:1, Rbm12b2:chr4:12096993-12097362:1	Rbm12b2	0.0699303	0.367255	FALSE	FALSE	0.183102	0.42604	FALSE
1327	0.0734081	0.285833	0.54033	0.546875	-0.00654481	TRUE	-1.72531	5 vs 4	0.163607	4 vs 1	0.192453	0.0288462	Ggcx:chr6:72429774-72430511:1, Ggcx:chr6:72430090-72430284:1, Ggcx:chr6:72430219-72430803:1, Ggcx:chr6:72430389-72430684:1, Ggcx:chr6:72431777-72432176:1, Ggcx:chr6:72431832-72432555:1, Ggcx:chr6:72432258-72432591:1, Ggcx:chr6:72432468-72432937:1, Ggcx:chr6:72432883-72433022:1	Ggcx	NA	NA	FALSE	FALSE	0.285833	NA	FALSE
1328	0.000861284	0.0107736	0.50129	0.46987	0.0314201	FALSE	1.12806	3 vs 1	0.163218	3 vs 2	-0.247206	-0.410423	Eef2k:chr7:120903197-120903498:1, Eef2k:chr7:120903568-120904032:1, Eef2k:chr7:120905543-120905981:1, Eef2k:chr7:120907020-120907140:1, Eef2k:chr7:120906699-120907450:1	Eef2k	0.00469266	0.0519362	FALSE	FALSE	0.0107736	0.0642024	FALSE
1329	7.53419e-06	0.00110426	0.687098	0.619952	0.0671452	FALSE	#NAME?	2 vs 1	0.163055	5 vs 3	-0.143359	-0.306413	Vamp4:chr1:162594494-162594919:1, Vamp4:chr1:162594381-162595280:1, Vamp4:chr1:162594761-162595332:1, Vamp4:chr1:162598541-162599142:1, Vamp4:chr1:162598749-162599088:1	Vamp4	7.9435e-05	0.00857639	FALSE	FALSE	0.00110426	0.0109576	FALSE
1330	0.00284485	0.0397473	0.583885	0.502381	0.0815043	FALSE	0.329219	2 vs 1	0.163009	2 vs 1	0.16777	0.0047619	Chmp3:chr6:71579743-71580219:1, Chmp3:chr6:71581149-71581629:1	Chmp3	0.0125528	0.131571	FALSE	FALSE	0.0397473	0.157909	FALSE
1331	0.173075	0.357243	0.579832	0.54375	0.0360819	TRUE	1.62924	2 vs 6	0.16299	2 vs 6	0.0588235	-0.104167	Hus1:chr11:8993136-8993507:-1, Hus1:chr11:8993136-8993744:-1, Hus1:chr11:8995319-8995768:-1, Hus1:chr11:8995676-8996111:-1, Hus1:chr11:8996412-8996995:-1, Hus1:chr11:8996667-8996972:-1	Hus1	NA	NA	FALSE	FALSE	0.357243	NA	FALSE
1332	0.299839	NA	0.0813397	0	0.0813397	TRUE	Inf	1 vs 2	0.162679	1 vs 2	-0.837321	-1	Lcmt2:chr2:121128307-121128635:-1, Lcmt2:chr2:121137814-121138429:-1	Lcmt2	NA	NA	FALSE	FALSE	0.299839	NA	FALSE
1333	0.252884	NA	0.375	0.321951	0.0530488	TRUE	Inf	2 vs 1	0.162538	5 vs 3	-0.398438	-0.560976	Emb:chr13:117272932-117273312:1, Emb:chr13:117273418-117274125:1, Emb:chr13:117273680-117274143:1, Emb:chr13:117277509-117277959:1, Emb:chr13:117277747-117277965:1, Emb:chr13:117277955-117278261:1	Emb	NA	NA	FALSE	FALSE	0.252884	NA	FALSE
1334	0.000295481	0.0165694	0.599807	0.532278	0.0675292	FALSE	0.567718	2 vs 7	0.162078	2 vs 7	0.346435	0.184358	Slc25a46:chr18:31581151-31581552:-1, Slc25a46:chr18:31581563-31581984:-1, Slc25a46:chr18:31581813-31582278:-1, Slc25a46:chr18:31581988-31582773:-1, Slc25a46:chr18:31582226-31582587:-1, Slc25a46:chr18:31582927-31583231:-1, Slc25a46:chr18:31582755-31583646:-1	Slc25a46	0.0019143	0.0704076	FALSE	FALSE	0.0165694	0.0861061	FALSE
1335	0.179378	0.40474	0.615823	0.527778	0.088045	TRUE	#NAME?	1 vs 2	0.161994	1 vs 5	0.260759	0.0987654	Rsad1:chr11:94539798-94540182:-1, Rsad1:chr11:94541608-94542074:-1, Rsad1:chr11:94541897-94542246:-1, Rsad1:chr11:94542083-94542280:-1, Rsad1:chr11:94541957-94542654:-1	Rsad1	NA	NA	FALSE	FALSE	0.40474	NA	FALSE
1336	0.0101418	0.010015	0.589216	0.564189	0.0250265	TRUE	1.05968	5 vs 6	0.161946	5 vs 6	0.209244	0.0472973	Stard4:chr18:33199136-33199455:-1, Stard4:chr18:33199176-33199708:-1, Stard4:chr18:33199478-33199633:-1, Stard4:chr18:33200858-33201264:-1, Stard4:chr18:33201485-33201920:-1, Stard4:chr18:33202883-33203502:-1, Stard4:chr18:33203355-33203856:-1	Stard4	NA	NA	FALSE	FALSE	0.0101418	NA	FALSE
1337	2.0771e-05	0.00114676	0.754296	0.673344	0.0809524	FALSE	0.398311	2 vs 1	0.161905	2 vs 1	0.508592	0.346687	Usp47:chr7:112110060-112110499:1, Usp47:chr7:112110951-112111409:1	Usp47	0.000193833	0.00887934	FALSE	FALSE	0.00114676	0.0113537	FALSE
1338	0.00577998	0.0514215	0.828669	0.779835	0.0488336	FALSE	0.807609	4 vs 2	0.161901	4 vs 3	0.42116	0.259259	Lrrc8b:chr5:105485772-105486200:1, Lrrc8b:chr5:105486747-105487602:1, Lrrc8b:chr5:105487017-105487477:1, Lrrc8b:chr5:105489659-105490087:1	Lrrc8b	0.0224942	0.156845	FALSE	FALSE	0.0514215	0.187789	FALSE
1339	0.000490222	0.0035365	0.103521	0.0523256	0.0511951	FALSE	0.998529	4 vs 1	0.161822	2 vs 1	-0.628876	-0.790698	Ints10:chr8:68827163-68827740:1, Ints10:chr8:68828215-68828603:1, Ints10:chr8:68828722-68829685:1, Ints10:chr8:68829011-68829402:1	Ints10	0.00291739	0.0213893	FALSE	FALSE	0.0035365	0.0277705	FALSE
1340	0.00404328	0.0354878	0.36693	0.286047	0.080883	FALSE	0.392932	3 vs 1	0.161766	3 vs 1	-0.266141	-0.427907	Aup1:chr6:83057202-83057557:1, Aup1:chr6:83057407-83057572:1, Aup1:chr6:83057449-83057720:1	Aup1	0.0168572	0.121335	FALSE	FALSE	0.0354878	0.146329	FALSE
1341	0.00566174	0.0315032	0.752978	0.698347	0.0546308	FALSE	0.499193	1 vs 3	0.161656	1 vs 2	0.161656	0	N4bp1:chr8:86841135-86841529:-1, N4bp1:chr8:86844339-86844726:-1, N4bp1:chr8:86844332-86845053:-1	N4bp1	0.0221323	0.111216	FALSE	FALSE	0.0315032	0.134279	FALSE
1342	0.0992713	0.153045	0.700468	0.619835	0.0806333	TRUE	0.360681	1 vs 2	0.161267	1 vs 2	0.400936	0.239669	Ptpdc1:chr13:48577868-48578284:-1, Ptpdc1:chr13:48579178-48579608:-1	Ptpdc1	NA	NA	FALSE	FALSE	0.153045	NA	FALSE
1343	0.00183167	0.0359023	0.809847	0.729236	0.0806113	FALSE	0.509272	1 vs 2	0.161223	1 vs 3	0.619694	0.458472	Zfp629:chr7:127607013-127607429:-1, Zfp629:chr7:127608480-127608900:-1, Zfp629:chr7:127609538-127609900:-1	Zfp629	0.00878959	0.122219	FALSE	FALSE	0.0359023	0.147411	FALSE
1344	0.192024	0.303455	0.681055	0.594262	0.0867929	TRUE	Inf	7 vs 1	0.161163	9 vs 6	0.431655	0.270492	Zfp809:chr9:22238746-22239668:1, Zfp809:chr9:22239096-22239392:1, Zfp809:chr9:22239704-22240721:1, Zfp809:chr9:22240228-22240561:1, Zfp809:chr9:22240390-22240778:1, Zfp809:chr9:22240670-22241247:1, Zfp809:chr9:22241136-22241325:1, Zfp809:chr9:22242362-22242980:1, Zfp809:chr9:22242949-22243354:1	Zfp809	NA	NA	FALSE	FALSE	0.303455	NA	FALSE
1345	0.0141116	0.232494	0.451536	0.39984	0.0516963	TRUE	1.89712	9 vs 3	0.160582	9 vs 5	-0.0381356	-0.198718	Npat:chr9:53572470-53573021:1, Npat:chr9:53572635-53573120:1, Npat:chr9:53573062-53573269:1, Npat:chr9:53573559-53574018:1, Npat:chr9:53573830-53574145:1, Npat:chr9:53573889-53574344:1, Npat:chr9:53573798-53574605:1, Npat:chr9:53574514-53575328:1, Npat:chr9:53575098-53575630:1	Npat	NA	NA	FALSE	FALSE	0.232494	NA	FALSE
1346	0.0700038	0.201173	0.562227	0.560714	0.00151279	TRUE	-0.487921	2 vs 3	0.160543	1 vs 2	0.0676856	-0.0928571	Olfr482:chr7:108093315-108093632:-1, Olfr482:chr7:108093922-108094136:-1, Olfr482:chr7:108094116-108094283:-1	Olfr482	NA	NA	FALSE	FALSE	0.201173	NA	FALSE
1347	0.00969454	0.081564	0.618118	0.57115	0.046968	TRUE	#NAME?	2 vs 1	0.160503	3 vs 1	0.265766	0.105263	Kif1c:chr11:70706875-70707338:1, Kif1c:chr11:70707238-70707516:1, Kif1c:chr11:70729046-70729479:1, Kif1c:chr11:70728922-70729555:1, Kif1c:chr11:70729603-70729883:1, Kif1c:chr11:70729699-70730002:1, Kif1c:chr11:70729882-70730218:1, Kif1c:chr11:70730081-70730425:1, Kif1c:chr11:70730048-70730324:1, Kif1c:chr11:70731641-70731969:1	Kif1c	NA	NA	FALSE	FALSE	0.081564	NA	FALSE
1348	0.00140012	0.0833686	0.613987	0.568841	0.0451462	TRUE	0.962164	4 vs 5	0.160426	4 vs 5	0.0770925	-0.0833333	Ust:chr10:8204753-8205099:-1, Ust:chr10:8204803-8205257:-1, Ust:chr10:8205041-8205628:-1, Ust:chr10:8205179-8205531:-1, Ust:chr10:8207264-8207774:-1	Ust	NA	NA	FALSE	FALSE	0.0833686	NA	FALSE
1349	0.0171705	0.0864672	0.84257	0.808696	0.0338746	FALSE	-1.33181	3 vs 4	0.160293	1 vs 3	0.638554	0.478261	Shisa7:chr7:4825549-4825978:-1, Shisa7:chr7:4828073-4828553:-1, Shisa7:chr7:4828409-4828921:-1, Shisa7:chr7:4829149-4829605:-1	Shisa7	0.0531098	0.224686	FALSE	FALSE	0.0864672	0.266967	FALSE
1350	0.0239082	0.103259	0.759205	0.67907	0.0801357	FALSE	0.45765	1 vs 3	0.160271	1 vs 3	0.518411	0.35814	Micu2:chr14:57916260-57916623:-1, Micu2:chr14:57916331-57916762:-1, Micu2:chr14:57916596-57917425:-1	Micu2	0.0677126	0.253109	FALSE	FALSE	0.103259	0.298941	FALSE
1351	0.00072752	0.00439239	0.454496	0.374368	0.0801289	FALSE	0.331006	2 vs 1	0.160258	2 vs 1	-0.091007	-0.251265	Ercc1:chr7:19354258-19354991:1, Ercc1:chr7:19356068-19356524:1	Ercc1	0.00405921	0.0255633	FALSE	FALSE	0.00439239	0.033005	FALSE
1352	0.000484239	0.00901069	0.869565	0.789625	0.0799399	FALSE	0.574451	1 vs 2	0.15988	1 vs 2	0.73913	0.579251	Irs1:chr1:82233084-82233494:-1, Irs1:chr1:82236585-82237674:-1	Irs1	0.0028857	0.045141	FALSE	FALSE	0.00901069	0.0567574	FALSE
1353	0.431523	NA	0.789298	0.7875	0.00179766	TRUE	#NAME?	1 vs 3	0.159866	4 vs 5	-0.0401338	-0.2	Reps2:chrX:162411952-162412364:-1, Reps2:chrX:162411952-162412650:-1, Reps2:chrX:162415455-162415837:-1, Reps2:chrX:162416090-162417193:-1, Reps2:chrX:162416473-162416831:-1	Reps2	NA	NA	FALSE	FALSE	0.431523	NA	FALSE
1354	0.940765	NA	0.704762	0.625	0.0797619	TRUE	0.359252	2 vs 1	0.159524	2 vs 1	0.409524	0.25	Scml2:chrX:161256454-161257011:1, Scml2:chrX:161257837-161258191:1	Scml2	NA	NA	FALSE	FALSE	0.940765	NA	FALSE
1355	0.000293894	0.056352	0.378376	0.315891	0.0624847	FALSE	0.51825	6 vs 1	0.159425	2 vs 1	0.0644635	-0.0949612	Sike1:chr3:103001713-103002280:1, Sike1:chr3:103003030-103003584:1, Sike1:chr3:103005380-103005847:1, Sike1:chr3:103005652-103006242:1, Sike1:chr3:103006053-103006344:1, Sike1:chr3:103008032-103008479:1	Sike1	0.00190683	0.167855	FALSE	FALSE	0.056352	0.20078	FALSE
1356	0.100517	0.498726	0.342705	0.265625	0.0770802	TRUE	Inf	4 vs 1	0.159384	3 vs 1	0.221884	0.0625	Dpp6:chr5:27725534-27726212:1, Dpp6:chr5:27726070-27726504:1, Dpp6:chr5:27727114-27727551:1, Dpp6:chr5:27729535-27730216:1, Dpp6:chr5:27730019-27730357:1	Dpp6	NA	NA	FALSE	FALSE	0.498726	NA	FALSE
1357	0.00703546	0.00922715	0.117584	0.0511111	0.0664725	FALSE	Inf	3 vs 1	0.159288	3 vs 1	-0.754045	-0.913333	Actr5:chr2:158638767-158639232:1, Actr5:chr2:158639000-158639451:1, Actr5:chr2:158643705-158644157:1, Actr5:chr2:158643937-158644281:1	Actr5	0.0262617	0.0459604	FALSE	FALSE	0.00922715	0.057568	FALSE
1358	0.026235	0.0409422	0.905204	0.825581	0.0796231	FALSE	0.948131	3 vs 1	0.159246	3 vs 1	0.810409	0.651163	Tbc1d12:chr19:38917949-38918823:1, Tbc1d12:chr19:38918245-38918663:1, Tbc1d12:chr19:38919239-38919679:1	Tbc1d12	0.0730343	0.13436	FALSE	FALSE	0.0409422	0.161631	FALSE
1359	0.0013964	0.075006	0.752656	0.742925	0.00973101	FALSE	0.910452	2 vs 3	0.159132	2 vs 3	0.121396	-0.0377358	Smg1:chr7:118133357-118133891:-1, Smg1:chr7:118134342-118134788:-1, Smg1:chr7:118135022-118135661:-1	Smg1	0.00703979	0.202429	FALSE	FALSE	0.075006	0.242072	FALSE
1360	0.0111764	0.00477685	0.447971	0.368421	0.0795504	FALSE	0.450614	3 vs 2	0.159101	3 vs 1	-0.104057	-0.263158	Klhl23:chr2:69833727-69834136:1, Klhl23:chr2:69834868-69835376:1, Klhl23:chr2:69835581-69836098:1	Klhl23	0.0375919	0.027369	FALSE	FALSE	0.0111764	0.0653598	FALSE
1361	0.60794	0.833055	0.641234	0.619048	0.0221861	TRUE	#NAME?	1 vs 4	0.159091	4 vs 5	-0.126623	-0.285714	Osbp2:chr11:3703724-3704069:-1, Osbp2:chr11:3703851-3704137:-1, Osbp2:chr11:3703973-3704247:-1, Osbp2:chr11:3704111-3704579:-1, Osbp2:chr11:3704534-3705367:-1	Osbp2	NA	NA	FALSE	FALSE	0.833055	NA	FALSE
1362	3.49873e-05	0.0378447	0.733686	0.635762	0.0979245	TRUE	Inf	2 vs 1	0.158952	12 vs 3	0.324515	0.165563	Zbtb10:chr3:9280674-9281269:1, Zbtb10:chr3:9281453-9281751:1, Zbtb10:chr3:9281612-9282265:1, Zbtb10:chr3:9281878-9282399:1, Zbtb10:chr3:9282233-9282441:1, Zbtb10:chr3:9282402-9282618:1, Zbtb10:chr3:9282491-9283099:1, Zbtb10:chr3:9282869-9283218:1, Zbtb10:chr3:9283034-9283609:1, Zbtb10:chr3:9283574-9283669:1, Zbtb10:chr3:9283867-9284308:1, Zbtb10:chr3:9284916-9285354:1	Zbtb10	NA	NA	FALSE	FALSE	0.0378447	NA	FALSE
1363	0.00180336	0.00110607	0.802632	0.736607	0.0660244	TRUE	Inf	1 vs 5	0.158897	1 vs 6	0.468421	0.309524	Sypl2:chr3:108211472-108211789:-1, Sypl2:chr3:108211486-108211949:-1, Sypl2:chr3:108212115-108212580:-1, Sypl2:chr3:108212315-108212681:-1, Sypl2:chr3:108212866-108213061:-1, Sypl2:chr3:108212946-108213170:-1, Sypl2:chr3:108213108-108213497:-1, Sypl2:chr3:108213061-108213767:-1, Sypl2:chr3:108213686-108213790:-1	Sypl2	NA	NA	FALSE	FALSE	0.00180336	NA	FALSE
1364	0.760785	NA	0.631164	0.611111	0.0200526	TRUE	#NAME?	2 vs 1	0.158777	4 vs 3	-0.674556	-0.833333	Fam221a:chr6:49388476-49388778:1, Fam221a:chr6:49388706-49389342:1, Fam221a:chr6:49388901-49389275:1, Fam221a:chr6:49389528-49389974:1	Fam221a	NA	NA	FALSE	FALSE	0.760785	NA	FALSE
1365	0.738706	0.373214	0.329268	0.25	0.0792683	TRUE	0.875469	1 vs 3	0.158537	1 vs 3	-0.341463	-0.5	Fam149a:chr8:45336720-45337023:-1, Fam149a:chr8:45338490-45339045:-1, Fam149a:chr8:45339230-45339408:-1	Fam149a	NA	NA	FALSE	FALSE	0.738706	NA	FALSE
1366	0.241669	0.186953	0.504926	0.424242	0.0806837	TRUE	0.791297	2 vs 4	0.158419	2 vs 4	-0.273399	-0.431818	Rccd1:chr7:80315590-80315977:-1, Rccd1:chr7:80315779-80316008:-1, Rccd1:chr7:80316318-80316607:-1, Rccd1:chr7:80316589-80317142:-1	Rccd1	NA	NA	FALSE	FALSE	0.241669	NA	FALSE
1367	0.363214	NA	0.641558	0.612903	0.0286552	TRUE	-2.30259	5 vs 6	0.158358	1 vs 5	0.545455	0.387097	Nfatc2:chr2:168476410-168476810:-1, Nfatc2:chr2:168477816-168478204:-1, Nfatc2:chr2:168518092-168518611:-1, Nfatc2:chr2:168518935-168519135:-1, Nfatc2:chr2:168518787-168519082:-1, Nfatc2:chr2:168519082-168519472:-1	Nfatc2	NA	NA	FALSE	FALSE	0.363214	NA	FALSE
1368	0.0216575	0.19112	0.207286	0.128151	0.0791352	FALSE	0.591733	1 vs 3	0.15827	1 vs 3	-0.585427	-0.743697	Dph1:chr11:75176074-75176491:-1, Dph1:chr11:75176074-75176643:-1, Dph1:chr11:75177672-75178101:-1	Dph1	0.0629231	0.378064	FALSE	FALSE	0.19112	0.439509	FALSE
1369	0.401441	0.559956	0.203226	0.2	0.00322581	TRUE	#NAME?	1 vs 2	0.158266	2 vs 3	0.0645161	-0.09375	Man2b2:chr5:36803351-36803427:-1, Man2b2:chr5:36803898-36804022:-1, Man2b2:chr5:36803900-36804216:-1, Man2b2:chr5:36806493-36806996:-1, Man2b2:chr5:36806881-36807088:-1, Man2b2:chr5:36806996-36807265:-1	Man2b2	NA	NA	FALSE	FALSE	0.559956	NA	FALSE
1370	0.00760227	0.100693	0.171149	0.142944	0.0282054	FALSE	-0.860721	5 vs 3	0.158194	2 vs 1	-0.0924138	-0.250608	Tmem8b:chr4:43691855-43692530:1, Tmem8b:chr4:43692254-43692694:1, Tmem8b:chr4:43694048-43694397:1, Tmem8b:chr4:43694148-43694492:1, Tmem8b:chr4:43694283-43694560:1	Tmem8b	0.0278792	0.248562	FALSE	FALSE	0.100693	0.293839	FALSE
1371	0.179625	0.0809592	0.761023	0.676471	0.0845523	TRUE	0.980829	2 vs 4	0.157952	2 vs 4	-0.0185185	-0.176471	Aldh5a1:chr13:24907572-24907980:-1, Aldh5a1:chr13:24907813-24907943:-1, Aldh5a1:chr13:24909365-24909756:-1, Aldh5a1:chr13:24911518-24911913:-1	Aldh5a1	NA	NA	FALSE	FALSE	0.179625	NA	FALSE
1372	0.521044	0.895198	0.474074	0.473684	0.000389864	TRUE	1.04455	4 vs 3	0.157895	4 vs 3	0.333333	0.175439	Poglut3:chr9:53399635-53400043:1, Poglut3:chr9:53400179-53400714:1, Poglut3:chr9:53400970-53401798:1, Poglut3:chr9:53401279-53401812:1	Poglut3	NA	NA	FALSE	FALSE	0.895198	NA	FALSE
1373	0.0089846	0.494889	0.508729	0.475	0.0337289	FALSE	0.681974	4 vs 1	0.157811	3 vs 2	-0.153301	-0.311111	Fktn:chr4:53761087-53761454:1, Fktn:chr4:53762427-53763034:1, Fktn:chr4:53762896-53763266:1, Fktn:chr4:53763921-53764949:1, Fktn:chr4:53765385-53765785:1	Fktn	0.0320117	0.677625	FALSE	FALSE	0.494889	0.751588	FALSE
1374	0.00239856	0.147745	0.846704	0.760694	0.0860103	FALSE	1.22902	6 vs 2	0.157787	6 vs 2	0.683799	0.526012	Lmbrd2:chr15:9196781-9197693:1, Lmbrd2:chr15:9197416-9197754:1, Lmbrd2:chr15:9197507-9197873:1, Lmbrd2:chr15:9200290-9201083:1, Lmbrd2:chr15:9200627-9200903:1, Lmbrd2:chr15:9202060-9202494:1	Lmbrd2	0.0109243	0.320228	FALSE	FALSE	0.147745	0.371565	FALSE
1375	0.0333769	0.157367	0.585313	0.528409	0.0569041	TRUE	1.84055	3 vs 1	0.157741	3 vs 2	-0.62635	-0.784091	Epg5:chr18:78034440-78034667:1, Epg5:chr18:78034579-78035061:1, Epg5:chr18:78036969-78037325:1	Epg5	NA	NA	FALSE	FALSE	0.157367	NA	FALSE
1376	4.50516e-16	1.82408e-09	0.328092	0.271544	0.0565481	FALSE	0.847326	2 vs 9	0.157733	8 vs 9	-0.253884	-0.411616	Rbm4:chr19:4774734-4775152:-1, Rbm4:chr19:4777279-4777717:-1, Rbm4:chr19:4778765-4779176:-1, Rbm4:chr19:4779541-4780336:-1, Rbm4:chr19:4780502-4781090:-1, Rbm4:chr19:4781361-4781802:-1, Rbm4:chr19:4782215-4782605:-1, Rbm4:chr19:4784272-4784730:-1, Rbm4:chr19:4785127-4785554:-1	Rbm4	2.29763e-14	5.97671e-08	FALSE	FALSE	1.82408e-09	8.42148e-08	FALSE
1377	0.828694	NA	0.387387	0.361111	0.0262763	TRUE	#NAME?	1 vs 2	0.157658	2 vs 3	-0.675676	-0.833333	Ednra:chr8:77659683-77660057:-1, Ednra:chr8:77662330-77662618:-1, Ednra:chr8:77663018-77663422:-1, Ednra:chr8:77663937-77664674:-1	Ednra	NA	NA	FALSE	FALSE	0.828694	NA	FALSE
1378	6.63004e-05	0.0161781	0.648319	0.632967	0.0153518	FALSE	-1.33393	11 vs 13	0.157499	4 vs 5	-0.0649496	-0.222449	Rprd2:chr3:95759868-95760358:-1, Rprd2:chr3:95760498-95760992:-1, Rprd2:chr3:95760538-95760838:-1, Rprd2:chr3:95760984-95761469:-1, Rprd2:chr3:95761331-95762239:-1, Rprd2:chr3:95762333-95763095:-1, Rprd2:chr3:95762821-95762969:-1, Rprd2:chr3:95762819-95763248:-1, Rprd2:chr3:95763315-95763599:-1, Rprd2:chr3:95763107-95764062:-1, Rprd2:chr3:95763837-95764028:-1, Rprd2:chr3:95772139-95772735:-1, Rpr…	Rprd2	0.000533566	0.0695906	FALSE	FALSE	0.0161781	0.0849785	FALSE
1379	0.000562329	0.00106301	0.170488	0.0918033	0.0786849	FALSE	0.709642	1 vs 2	0.15737	1 vs 2	-0.659024	-0.816393	Csf2ra:chr19:61224018-61224515:-1, Csf2ra:chr19:61224387-61224783:-1	Csf2ra	0.00329289	0.00831763	FALSE	FALSE	0.00106301	0.0106007	FALSE
1380	0.206522	0.597148	0.655879	0.60049	0.0553887	TRUE	0.735872	5 vs 2	0.157352	5 vs 2	0.17696	0.0196078	Tm6sf1:chr7:81883303-81883788:1, Tm6sf1:chr7:81883649-81884108:1, Tm6sf1:chr7:81883866-81884345:1, Tm6sf1:chr7:81883938-81884465:1, Tm6sf1:chr7:81884409-81884870:1	Tm6sf1	NA	NA	FALSE	FALSE	0.597148	NA	FALSE
1381	0.495782	NA	0.742857	0.666667	0.0761905	TRUE	#NAME?	1 vs 2	0.157143	1 vs 4	0.585714	0.428571	Ptpn3:chr4:57190835-57191199:-1, Ptpn3:chr4:57190976-57191241:-1, Ptpn3:chr4:57192978-57193305:-1, Ptpn3:chr4:57193112-57193386:-1	Ptpn3	NA	NA	FALSE	FALSE	0.495782	NA	FALSE
[truncated: 6,398 more rows]

## Sheet: gene.Glu.vs.GABA
	pval.chisq	pval.DM	warm.base	warm.alt	delta.warm	low.pct.flag	max.log.or	max.abs.log.or.id	max.prpchg	max.abs.prpchg.id	prp.dif.base	prp.dif.alt	pks	gene	pval.chisq.adj	pval.DM.adj	sig.chisq	sig.DM	pval.inter	pval.adj	sig
[truncated: 7,749 more rows]

[truncated: 7 more sheets: gene.Glu.vs.OPC_RGC, utr.Glu.vs.GABA, utr.Glu.vs.IPC, utr.Glu.vs.OPC_RGC, btw.Glu.vs.GABA, btw.Glu.vs.IPC, btw.Glu.vs.OPC_RGC]
