# Supplementary material for: Infernape uncovers cell type–specific and spatially resolved alternative polyadenylation in the brain
Source: Genome Res. 2023 Oct;33(10):1774–87. doi: 10.1101/gr.277864.123 (PMC10691540; doi:10.1101/gr.277864.123)
Supplement: Supplement 3 [file Supplemental_Tables.zip › Supplemental_Tables/Supplemental_Table_S5.xlsx]

## Sheet: README
	Table legend
	This table shows differential PA events between cell-type pairs from either scRNA-seq or snRNA-seq dataset in the E18.5 mouse brain.
	The sheet name is of format 'A.B.sc.vs.sn'
	where 'A' represents the type of test:
	gene: gene-level
	utr: within-UTR level
	btw: across-UTR level
	'B' represents the cell-type of interest
	For example, sheet 'gene.Glu.sc.vs.sn' shows the differential PA events for comparing scRNA-seq Glu with snRNA-seq Glu.

## Sheet: gene.Glu.sc.vs.sn
	pval.chisq	pval.DM	warm.base	warm.alt	delta.warm	low.pct.flag	max.log.or	max.abs.log.or.id	max.prpchg	max.abs.prpchg.id	prp.dif.base	prp.dif.alt	pks	gene	pval.chisq.adj	pval.DM.adj	sig.chisq	sig.DM	pval.inter	pval.adj	sig
1	1.54501e-23	1.16372e-20	0.8	0.135678	0.664322	TRUE	3.23795	2 vs 1	1.32864	2 vs 1	0.6	-0.728643	Slc18a2:chr19:59295433-59295561:1, Slc18a2:chr19:59295660-59296008:1	Slc18a2	NA	NA	FALSE	FALSE	1.16372e-20	NA	FALSE
2	3.69186e-05	NA	0.833333	0.22973	0.603604	TRUE	Inf	1 vs 3	1.20721	1 vs 3	0.666667	-0.540541	Gm49394:chr7:142650992-142651143:-1, Gm49394:chr7:142653364-142654076:-1, Gm49394:chr7:142653550-142653933:-1	Gm49394	NA	NA	FALSE	FALSE	3.69186e-05	NA	FALSE
3	3.69186e-05	NA	0.833333	0.22973	0.603604	TRUE	Inf	1 vs 3	1.20721	1 vs 3	0.666667	-0.540541	Igf2:chr7:142650992-142651143:-1, Igf2:chr7:142653364-142654076:-1, Igf2:chr7:142653550-142653933:-1	Igf2	NA	NA	FALSE	FALSE	3.69186e-05	NA	FALSE
4	8.94054e-12	7.7388e-13	0.924528	0.358209	0.566319	TRUE	3.08867	2 vs 1	1.13264	2 vs 1	0.849057	-0.283582	Ccne2:chr4:11202813-11203326:1, Ccne2:chr4:11204062-11204428:1	Ccne2	NA	NA	FALSE	FALSE	8.94054e-12	NA	FALSE
5	4.74747e-24	NA	0.75	0.454787	0.295213	TRUE	3.84043	3 vs 2	1.03609	3 vs 2	0.214286	-0.821809	Pkd2l2:chr18:34441165-34441708:1, Pkd2l2:chr18:34441962-34442333:1, Pkd2l2:chr18:34443667-34443956:1	Pkd2l2	NA	NA	FALSE	FALSE	4.74747e-24	NA	FALSE
6	0.00933236	NA	0.75	0.233333	0.516667	TRUE	2.2882	2 vs 1	1.03333	2 vs 1	0.5	-0.533333	Ecm2:chr13:49531760-49531917:1, Ecm2:chr13:49532385-49532856:1	Ecm2	NA	NA	FALSE	FALSE	0.00933236	NA	FALSE
7	3.52389e-06	NA	0.8	0.472727	0.327273	TRUE	Inf	2 vs 1	0.981818	3 vs 2	0.2	-0.781818	Col3a1:chr1:45348573-45348760:1, Col3a1:chr1:45348616-45349040:1, Col3a1:chr1:45348865-45349052:1	Col3a1	NA	NA	FALSE	FALSE	3.52389e-06	NA	FALSE
8	0.00653094	NA	0.75	0.263158	0.486842	TRUE	2.12823	2 vs 1	0.973684	2 vs 1	0.5	-0.473684	Plekhh1:chr12:79080219-79080619:1, Plekhh1:chr12:79081105-79081286:1	Plekhh1	NA	NA	FALSE	FALSE	0.00653094	NA	FALSE
9	6.88619e-05	NA	0.56	0.0909091	0.469091	TRUE	2.54375	1 vs 2	0.938182	1 vs 2	0.12	-0.818182	Esco2:chr14:65819008-65819135:-1, Esco2:chr14:65819041-65819366:-1	Esco2	NA	NA	FALSE	FALSE	6.88619e-05	NA	FALSE
10	0.00153008	NA	0.461538	0	0.461538	TRUE	Inf	2 vs 1	0.923077	2 vs 1	-0.0769231	-1	Lcp1:chr14:75230412-75230848:1, Lcp1:chr14:75230745-75230830:1	Lcp1	NA	NA	FALSE	FALSE	0.00153008	NA	FALSE
11	0.000323219	NA	0.857143	0.409091	0.448052	TRUE	2.15948	2 vs 1	0.896104	2 vs 1	0.714286	-0.181818	Ascl4:chr10:85928658-85928904:1, Ascl4:chr10:85929289-85929604:1	Ascl4	NA	NA	FALSE	FALSE	0.000323219	NA	FALSE
12	2.80409e-47	5.93732e-39	0.450331	0.358699	0.0916319	TRUE	3.39283	4 vs 6	0.852991	4 vs 6	0.417219	-0.435772	Prox2:chr12:85078622-85078851:-1, Prox2:chr12:85078853-85079471:-1, Prox2:chr12:85079989-85080356:-1, Prox2:chr12:85081784-85082085:-1, Prox2:chr12:85086340-85086851:-1, Prox2:chr12:85086814-85087203:-1	Prox2	NA	NA	FALSE	FALSE	5.93732e-39	NA	FALSE
13	3.14449e-28	2.62989e-27	0.755725	0.333333	0.422392	TRUE	1.82253	2 vs 1	0.844784	2 vs 1	0.51145	-0.333333	Shank3:chr15:89559412-89559732:1, Shank3:chr15:89559839-89560261:1	Shank3	NA	NA	FALSE	FALSE	2.62989e-27	NA	FALSE
14	0.0115652	NA	0.928571	0.509804	0.418768	TRUE	2.52573	2 vs 1	0.837535	2 vs 1	0.857143	0.0196078	Laptm5:chr4:130935707-130936086:1, Laptm5:chr4:130935855-130936119:1	Laptm5	NA	NA	FALSE	FALSE	0.0115652	NA	FALSE
15	1.63164e-06	1.23579e-06	0.863636	0.446328	0.417309	TRUE	2.06135	2 vs 1	0.834617	2 vs 1	0.727273	-0.107345	Ccl4:chr11:83664263-83664634:1, Ccl4:chr11:83664438-83664683:1	Ccl4	NA	NA	FALSE	FALSE	1.63164e-06	NA	FALSE
16	7.79847e-07	NA	0.740741	0.539326	0.201415	TRUE	Inf	1 vs 3	0.755098	1 vs 2	-0.037037	-0.792135	Pltp:chr2:164839410-164839752:-1, Pltp:chr2:164839503-164839852:-1, Pltp:chr2:164839733-164839856:-1	Pltp	NA	NA	FALSE	FALSE	7.79847e-07	NA	FALSE
17	1.70366e-13	NA	0.917127	0.727053	0.190074	TRUE	Inf	1 vs 3	0.745803	1 vs 2	0.668508	-0.0772947	Cmtm7:chr9:114756821-114757201:-1, Cmtm7:chr9:114770754-114771144:-1, Cmtm7:chr9:114771247-114771403:-1	Cmtm7	NA	NA	FALSE	FALSE	1.70366e-13	NA	FALSE
18	0.00558437	NA	0.4	0.0277778	0.372222	TRUE	3.14988	2 vs 1	0.744444	2 vs 1	-0.2	-0.944444	Tnfaip8:chr18:50090575-50090898:1, Tnfaip8:chr18:50091279-50091432:1	Tnfaip8	NA	NA	FALSE	FALSE	0.00558437	NA	FALSE
19	0.0428436	NA	0.777778	0.416667	0.361111	TRUE	1.58924	2 vs 1	0.722222	2 vs 1	0.555556	-0.166667	Sfmbt2:chr2:10438668-10439072:1, Sfmbt2:chr2:10438834-10439082:1	Sfmbt2	NA	NA	FALSE	FALSE	0.0428436	NA	FALSE
20	0.00249273	NA	0.692308	0.38764	0.304667	TRUE	#NAME?	2 vs 1	0.716508	5 vs 1	0.615385	-0.101124	Pln:chr10:53345601-53346071:1, Pln:chr10:53346009-53346126:1, Pln:chr10:53346004-53346382:1, Pln:chr10:53346217-53346334:1, Pln:chr10:53346442-53346883:1, Pln:chr10:53346733-53346816:1	Pln	NA	NA	FALSE	FALSE	0.00249273	NA	FALSE
21	0.00749932	NA	0.896552	0.538462	0.35809	TRUE	2.00533	1 vs 2	0.71618	1 vs 2	0.793103	0.0769231	Tmem255a:chrX:38196573-38196991:-1, Tmem255a:chrX:38196737-38197072:-1	Tmem255a	NA	NA	FALSE	FALSE	0.00749932	NA	FALSE
22	0.0508446	NA	0.473684	0.117647	0.356037	TRUE	1.90954	2 vs 1	0.712074	2 vs 1	-0.0526316	-0.764706	Pmaip1:chr18:66465119-66465565:1, Pmaip1:chr18:66465223-66465492:1	Pmaip1	NA	NA	FALSE	FALSE	0.0508446	NA	FALSE
23	1	NA	1	0.652174	0.347826	TRUE	Inf	1 vs 2	0.695652	1 vs 2	1	0.304348	Htr2b:chr1:86099026-86099528:-1, Htr2b:chr1:86099201-86099316:-1	Htr2b	NA	NA	FALSE	FALSE	1	NA	FALSE
24	4.01109e-05	NA	0.632653	0.285714	0.346939	TRUE	1.45991	2 vs 1	0.693878	2 vs 1	0.265306	-0.428571	Dlk1:chr12:109460189-109460609:1, Dlk1:chr12:109460340-109460719:1	Dlk1	NA	NA	FALSE	FALSE	4.01109e-05	NA	FALSE
25	0.0145948	NA	0.7	0.354839	0.345161	TRUE	1.44513	2 vs 1	0.690323	2 vs 1	0.4	-0.290323	Scarf1:chr11:75526206-75526642:1, Scarf1:chr11:75527566-75527723:1	Scarf1	NA	NA	FALSE	FALSE	0.0145948	NA	FALSE
26	0.0201863	NA	0.588235	0.245283	0.342952	TRUE	1.48061	1 vs 2	0.685905	1 vs 2	0.176471	-0.509434	Cxcl16:chr11:70454195-70454621:-1, Cxcl16:chr11:70455246-70455409:-1	Cxcl16	NA	NA	FALSE	FALSE	0.0201863	NA	FALSE
27	0	0	0.52762	0.186415	0.341205	FALSE	1.58407	1 vs 2	0.68241	1 vs 2	0.0552395	-0.62717	Actb:chr5:142903087-142903506:-1, Actb:chr5:142903787-142904070:-1	Actb	0	0	TRUE	TRUE	0	0	TRUE
28	1.57176e-07	1.98179e-06	0.868613	0.533333	0.33528	TRUE	2.21279	3 vs 1	0.67056	3 vs 1	0.737226	0.0666667	Jdp2:chr12:85638680-85638977:1, Jdp2:chr12:85639076-85639728:1, Jdp2:chr12:85639554-85639892:1	Jdp2	NA	NA	FALSE	FALSE	1.98179e-06	NA	FALSE
29	2.44693e-80	2.56974e-85	0.927176	0.593974	0.333202	FALSE	2.16368	1 vs 2	0.666403	1 vs 2	0.854352	0.187948	Tbk1:chr10:121546428-121546853:-1, Tbk1:chr10:121546669-121546784:-1	Tbk1	4.82714e-79	6.06926e-84	TRUE	TRUE	2.44693e-80	5.13856e-79	TRUE
30	0.000134601	0.000340347	0.776786	0.447368	0.329417	TRUE	2.0594	1 vs 3	0.666353	1 vs 2	0.482143	-0.184211	Npnt:chr3:132881744-132882128:-1, Npnt:chr3:132882741-132882998:-1, Npnt:chr3:132883749-132884100:-1	Npnt	NA	NA	FALSE	FALSE	0.000340347	NA	FALSE
31	0.0157453	NA	0.736842	0.407407	0.329435	TRUE	1.40431	2 vs 1	0.658869	2 vs 1	0.473684	-0.185185	Ing5:chr1:93818877-93819255:1, Ing5:chr1:93821566-93821741:1	Ing5	NA	NA	FALSE	FALSE	0.0157453	NA	FALSE
32	0.0147315	NA	0.636364	0.313433	0.322931	TRUE	1.34373	1 vs 2	0.645862	1 vs 2	0.272727	-0.373134	Slc24a1:chr9:64921832-64922012:-1, Slc24a1:chr9:64922649-64923096:-1	Slc24a1	NA	NA	FALSE	FALSE	0.0147315	NA	FALSE
33	0.0159195	NA	0.444444	0.121951	0.322493	TRUE	1.75094	1 vs 2	0.644986	1 vs 2	-0.111111	-0.756098	Hmmr:chr11:40701354-40701561:-1, Hmmr:chr11:40701372-40701808:-1	Hmmr	NA	NA	FALSE	FALSE	0.0159195	NA	FALSE
34	0.179123	NA	0.542857	0.222222	0.320635	TRUE	1.42461	2 vs 1	0.64127	2 vs 1	0.0857143	-0.555556	Efcab1:chr16:14924091-14924488:1, Efcab1:chr16:14924943-14925353:1	Efcab1	NA	NA	FALSE	FALSE	0.179123	NA	FALSE
35	0.182184	NA	1	0.681818	0.318182	TRUE	Inf	1 vs 2	0.636364	1 vs 2	1	0.363636	Klhl6:chr16:19946431-19946817:-1, Klhl6:chr16:19946672-19946896:-1	Klhl6	NA	NA	FALSE	FALSE	0.182184	NA	FALSE
36	2.3771e-67	3.51928e-70	0.583748	0.493989	0.0897589	TRUE	2.70146	6 vs 3	0.635502	6 vs 3	0.370651	-0.264851	Echdc1:chr10:29344385-29344644:1, Echdc1:chr10:29344508-29345393:1, Echdc1:chr10:29344868-29345255:1, Echdc1:chr10:29345087-29345491:1, Echdc1:chr10:29345297-29345642:1, Echdc1:chr10:29345604-29345911:1, Echdc1:chr10:29345357-29346208:1, Echdc1:chr10:29346124-29346633:1	Echdc1	NA	NA	FALSE	FALSE	2.3771e-67	NA	FALSE
37	0.0076794	NA	0.5	0.182927	0.317073	TRUE	1.49664	2 vs 1	0.634146	2 vs 1	0	-0.634146	Ankle1:chr8:71409558-71409815:1, Ankle1:chr8:71409703-71409930:1	Ankle1	NA	NA	FALSE	FALSE	0.0076794	NA	FALSE
38	1.66714e-07	NA	0.896552	0.580986	0.315566	TRUE	Inf	1 vs 3	0.631132	1 vs 3	0.793103	0.161972	Slc23a1:chr18:35614792-35614970:-1, Slc23a1:chr18:35614654-35615502:-1, Slc23a1:chr18:35615400-35615806:-1	Slc23a1	NA	NA	FALSE	FALSE	1.66714e-07	NA	FALSE
39	0.000306056	0.000800235	0.805195	0.490909	0.314286	TRUE	1.45545	2 vs 1	0.628571	2 vs 1	0.61039	-0.0181818	Pcdhb15:chr18:37475757-37476303:1, Pcdhb15:chr18:37475948-37476311:1	Pcdhb15	NA	NA	FALSE	FALSE	0.000800235	NA	FALSE
40	0.0400767	NA	0.846154	0.533333	0.312821	TRUE	1.57122	1 vs 2	0.625641	1 vs 2	0.692308	0.0666667	Snx22:chr9:66065498-66065692:-1, Snx22:chr9:66066689-66066929:-1	Snx22	NA	NA	FALSE	FALSE	0.0400767	NA	FALSE
41	0.049225	NA	0.83871	0.529412	0.309298	TRUE	1.53088	2 vs 1	0.618596	2 vs 1	0.677419	0.0588235	Tnnc1:chr14:31211257-31211482:1, Tnnc1:chr14:31211442-31211686:1	Tnnc1	NA	NA	FALSE	FALSE	0.049225	NA	FALSE
42	2.20684e-16	1.37284e-14	0.71864	0.41	0.30864	TRUE	1.30169	1 vs 2	0.61728	1 vs 2	0.43728	-0.18	Psme2b:chr11:48945310-48945487:-1, Psme2b:chr11:48945410-48945641:-1	Psme2b	NA	NA	FALSE	FALSE	1.37284e-14	NA	FALSE
43	0.00231608	NA	0.341772	0.0333333	0.308439	TRUE	2.71189	1 vs 2	0.616878	1 vs 2	-0.316456	-0.933333	Dact2:chr17:14195202-14195352:-1, Dact2:chr17:14195228-14195579:-1	Dact2	NA	NA	FALSE	FALSE	0.00231608	NA	FALSE
44	3.95502e-24	1.4016e-22	0.678733	0.375321	0.303412	TRUE	1.25741	2 vs 1	0.606823	2 vs 1	0.357466	-0.249357	Igip:chr18:36301194-36301316:1, Igip:chr18:36301077-36301578:1	Igip	NA	NA	FALSE	FALSE	1.4016e-22	NA	FALSE
45	0.148031	NA	0.444444	0.142857	0.301587	TRUE	1.56862	2 vs 1	0.603175	2 vs 1	-0.111111	-0.714286	Ccl2:chr11:82037035-82037453:1, Ccl2:chr11:82037328-82037453:1	Ccl2	NA	NA	FALSE	FALSE	0.148031	NA	FALSE
46	2.06394e-85	4.68139e-83	0.820845	0.645219	0.175625	FALSE	1.36768	3 vs 2	0.600713	3 vs 2	0.446866	-0.153846	Rnasel:chr1:153762198-153762482:1, Rnasel:chr1:153763908-153764038:1, Rnasel:chr1:153763900-153764221:1	Rnasel	4.51638e-84	1.0307e-81	TRUE	TRUE	4.68139e-83	1.05089e-81	TRUE
47	0.0919171	NA	1	0.703704	0.296296	TRUE	Inf	2 vs 1	0.592593	2 vs 1	1	0.407407	Rnf213:chr11:119487084-119487230:1, Rnf213:chr11:119487044-119487481:1	Rnf213	NA	NA	FALSE	FALSE	0.0919171	NA	FALSE
48	7.09189e-09	2.37578e-08	0.480342	0.303681	0.176661	TRUE	2.55637	6 vs 2	0.582875	5 vs 2	0.239316	-0.343558	Cep135:chr5:76644477-76645007:1, Cep135:chr5:76644653-76644776:1, Cep135:chr5:76644949-76645468:1, Cep135:chr5:76645905-76646543:1, Cep135:chr5:76646021-76646572:1, Cep135:chr5:76646645-76646754:1	Cep135	NA	NA	FALSE	FALSE	2.37578e-08	NA	FALSE
49	0.0986476	NA	0.757576	0.466667	0.290909	TRUE	1.27297	1 vs 2	0.581818	1 vs 2	0.515152	-0.0666667	Frmpd4:chrX:167471306-167471697:-1, Frmpd4:chrX:167473615-167473959:-1	Frmpd4	NA	NA	FALSE	FALSE	0.0986476	NA	FALSE
50	9.41345e-19	6.95937e-20	0.927152	0.638142	0.289011	TRUE	1.97644	1 vs 2	0.578021	1 vs 2	0.854305	0.276284	Nos1ap:chr1:170315426-170315862:-1, Nos1ap:chr1:170315677-170315795:-1	Nos1ap	NA	NA	FALSE	FALSE	9.41345e-19	NA	FALSE
51	5.4149e-05	0.000199197	0.896226	0.607843	0.288383	TRUE	1.71773	2 vs 1	0.576767	2 vs 1	0.792453	0.215686	Nr3c2:chr8:77242920-77243252:1, Nr3c2:chr8:77244626-77245018:1	Nr3c2	NA	NA	FALSE	FALSE	0.000199197	NA	FALSE
52	3.30694e-10	1.6466e-10	0.748858	0.729904	0.0189549	TRUE	-1.90835	3 vs 2	0.566004	4 vs 3	0.369863	-0.196141	Ncapg2:chr12:116461239-116461540:1, Ncapg2:chr12:116461223-116461748:1, Ncapg2:chr12:116463220-116463336:1, Ncapg2:chr12:116463119-116463590:1	Ncapg2	NA	NA	FALSE	FALSE	3.30694e-10	NA	FALSE
53	0.00647133	0.0112548	0.537037	0.473214	0.0638228	TRUE	1.96571	2 vs 1	0.560847	2 vs 1	0.703704	0.142857	Lhx5:chr5:120440245-120440699:1, Lhx5:chr5:120440774-120441457:1, Lhx5:chr5:120441265-120441394:1	Lhx5	NA	NA	FALSE	FALSE	0.0112548	NA	FALSE
54	0.0360677	NA	0.469697	0.190476	0.279221	TRUE	1.8718	3 vs 1	0.558442	3 vs 1	-0.0606061	-0.619048	Vmn1r88:chr7:13179303-13179514:1, Vmn1r88:chr7:13179937-13180212:1, Vmn1r88:chr7:13180085-13180236:1	Vmn1r88	NA	NA	FALSE	FALSE	0.0360677	NA	FALSE
55	8.15712e-53	7.11743e-56	0.454489	0.17374	0.280749	TRUE	2.06791	1 vs 4	0.554664	1 vs 4	-0.0307549	-0.585419	Plppr4:chr3:117319139-117319517:-1, Plppr4:chr3:117321022-117321732:-1, Plppr4:chr3:117321182-117321430:-1, Plppr4:chr3:117321321-117321500:-1	Plppr4	NA	NA	FALSE	FALSE	8.15712e-53	NA	FALSE
56	3.88153e-129	4.04342e-127	0.679341	0.55987	0.119471	FALSE	1.70469	1 vs 3	0.549457	1 vs 3	0.307253	-0.242204	Tom1l2:chr11:60226707-60227102:-1, Tom1l2:chr11:60239352-60239853:-1, Tom1l2:chr11:60239647-60239765:-1, Tom1l2:chr11:60239652-60240008:-1, Tom1l2:chr11:60239820-60240232:-1	Tom1l2	1.53144e-127	1.7221e-125	TRUE	TRUE	4.04342e-127	1.72607e-125	TRUE
57	4.29822e-46	4.9643e-47	0.495125	0.329773	0.165352	TRUE	2.13351	3 vs 1	0.547547	2 vs 1	0.746479	0.198932	Ercc3:chr18:32269786-32269912:1, Ercc3:chr18:32269729-32270196:1, Ercc3:chr18:32273098-32273860:1	Ercc3	NA	NA	FALSE	FALSE	4.29822e-46	NA	FALSE
58	0.0151062	NA	0.92	0.648649	0.271351	TRUE	1.82924	2 vs 1	0.542703	2 vs 1	0.84	0.297297	Epas1:chr17:86832960-86833388:1, Epas1:chr17:86833122-86833410:1	Epas1	NA	NA	FALSE	FALSE	0.0151062	NA	FALSE
59	1.55379e-34	2.26549e-33	0.225254	0.222265	0.00298878	TRUE	-2.35781	4 vs 2	0.541604	2 vs 1	0.521574	-0.0200308	Lmf1:chr17:25657052-25658029:1, Lmf1:chr17:25662432-25662686:1, Lmf1:chr17:25666523-25666989:1, Lmf1:chr17:25666964-25667421:1, Lmf1:chr17:25667744-25668052:1	Lmf1	NA	NA	FALSE	FALSE	2.26549e-33	NA	FALSE
60	0.0289132	NA	0.458333	0.188679	0.269654	TRUE	1.29156	1 vs 2	0.539308	1 vs 2	-0.0833333	-0.622642	Hacd4:chr4:88414042-88414215:-1, Hacd4:chr4:88414150-88414550:-1	Hacd4	NA	NA	FALSE	FALSE	0.0289132	NA	FALSE
61	4.29122e-08	5.21618e-08	0.564738	0.405872	0.158866	TRUE	2.00653	1 vs 4	0.537618	2 vs 3	0.0661157	-0.471503	Ermp1:chr19:29609778-29610840:-1, Ermp1:chr19:29610169-29610550:-1, Ermp1:chr19:29610347-29610479:-1, Ermp1:chr19:29611388-29611747:-1	Ermp1	NA	NA	FALSE	FALSE	5.21618e-08	NA	FALSE
62	5.45603e-12	NA	0.804854	0.520792	0.284062	TRUE	2.12365	1 vs 6	0.534782	1 vs 6	0.660194	0.125413	Cenpf:chr1:189640685-189640835:-1, Cenpf:chr1:189641558-189641871:-1, Cenpf:chr1:189641814-189641999:-1, Cenpf:chr1:189641617-189642063:-1, Cenpf:chr1:189641893-189642163:-1, Cenpf:chr1:189641931-189642370:-1	Cenpf	NA	NA	FALSE	FALSE	5.45603e-12	NA	FALSE
63	3.68754e-23	1.98421e-22	0.752672	0.485714	0.266957	TRUE	1.17007	2 vs 1	0.533915	2 vs 1	0.505344	-0.0285714	Mta3:chr17:83792470-83792893:1, Mta3:chr17:83814555-83814881:1	Mta3	NA	NA	FALSE	FALSE	1.98421e-22	NA	FALSE
64	0.0493292	NA	0.84375	0.576923	0.266827	TRUE	1.37624	2 vs 1	0.533654	2 vs 1	0.6875	0.153846	Rxrg:chr1:167639016-167639623:1, Rxrg:chr1:167639291-167639566:1	Rxrg	NA	NA	FALSE	FALSE	0.0493292	NA	FALSE
65	7.86778e-05	0.000139417	0.839623	0.576087	0.263536	TRUE	1.34869	2 vs 1	0.527071	2 vs 1	0.679245	0.152174	Zfp568:chr7:30024606-30025253:1, Zfp568:chr7:30027852-30028282:1	Zfp568	NA	NA	FALSE	FALSE	0.000139417	NA	FALSE
66	0.000554746	0.00179049	0.694969	0.431507	0.263462	TRUE	1.26649	1 vs 2	0.526923	1 vs 3	0.389937	-0.136986	Kirrel:chr3:87078549-87078960:-1, Kirrel:chr3:87079209-87079316:-1, Kirrel:chr3:87078810-87079167:-1	Kirrel	NA	NA	FALSE	FALSE	0.00179049	NA	FALSE
67	0.204654	NA	0.717949	0.454545	0.263403	TRUE	1.11663	1 vs 2	0.526807	1 vs 2	0.435897	-0.0909091	Hcrtr2:chr9:76229901-76230716:-1, Hcrtr2:chr9:76230391-76230670:-1	Hcrtr2	NA	NA	FALSE	FALSE	0.204654	NA	FALSE
68	0.102083	NA	0.555556	0.295455	0.260101	TRUE	1.09218	1 vs 2	0.520202	1 vs 2	0.111111	-0.409091	Col22a1:chr15:71798440-71798625:-1, Col22a1:chr15:71798504-71798968:-1	Col22a1	NA	NA	FALSE	FALSE	0.102083	NA	FALSE
69	2.50806e-118	3.2089e-105	0.673699	0.485422	0.188277	TRUE	2.24968	4 vs 2	0.513263	4 vs 1	0.762175	0.248912	Ppp6r2:chr15:89259632-89260017:1, Ppp6r2:chr15:89260257-89260651:1, Ppp6r2:chr15:89286165-89286456:1, Ppp6r2:chr15:89286608-89287031:1, Ppp6r2:chr15:89286521-89287438:1	Ppp6r2	NA	NA	FALSE	FALSE	3.2089e-105	NA	FALSE
70	4.01973e-06	7.70467e-06	0.872	0.615385	0.256615	TRUE	1.44876	1 vs 2	0.513231	1 vs 2	0.744	0.230769	Nipal3:chr4:135448826-135449309:-1, Nipal3:chr4:135449019-135449153:-1	Nipal3	NA	NA	FALSE	FALSE	7.70467e-06	NA	FALSE
71	9.62156e-10	6.30329e-09	0.875458	0.705714	0.169744	TRUE	1.43599	3 vs 2	0.511941	3 vs 2	0.677656	0.165714	Crebl2:chr6:134855856-134856457:1, Crebl2:chr6:134857494-134857853:1, Crebl2:chr6:134858484-134858931:1	Crebl2	NA	NA	FALSE	FALSE	6.30329e-09	NA	FALSE
72	0.00266349	NA	0.865979	0.611111	0.254868	TRUE	1.41388	1 vs 2	0.509737	1 vs 2	0.731959	0.222222	Edaradd:chr13:12472706-12472917:-1, Edaradd:chr13:12477895-12478313:-1	Edaradd	NA	NA	FALSE	FALSE	0.00266349	NA	FALSE
73	0.0107592	NA	0.490566	0.333333	0.157233	TRUE	1.3302	2 vs 1	0.507338	2 vs 1	0.396226	-0.111111	Map3k20:chr2:72407143-72407431:1, Map3k20:chr2:72407150-72407591:1, Map3k20:chr2:72442269-72442551:1	Map3k20	NA	NA	FALSE	FALSE	0.0107592	NA	FALSE
74	6.99439e-24	3.6904e-22	0.34322	0.220199	0.123022	TRUE	1.07214	2 vs 1	0.50463	2 vs 1	0.271186	-0.233444	Ranbp2:chr10:58493793-58494173:1, Ranbp2:chr10:58494502-58494952:1, Ranbp2:chr10:58494845-58495499:1	Ranbp2	NA	NA	FALSE	FALSE	3.6904e-22	NA	FALSE
75	0.011786	0.0270613	0.6	0.34965	0.25035	TRUE	1.02604	2 vs 1	0.500699	2 vs 1	0.2	-0.300699	Pbxip1:chr3:89448602-89448889:1, Pbxip1:chr3:89450507-89450952:1	Pbxip1	NA	NA	FALSE	FALSE	0.0270613	NA	FALSE
76	8.76827e-29	1.4586e-27	0.737374	0.45262	0.284754	TRUE	2.23819	1 vs 4	0.500557	1 vs 4	0.333333	-0.167224	Atp8b2:chr3:89939443-89939715:-1, Atp8b2:chr3:89939532-89939850:-1, Atp8b2:chr3:89939419-89940265:-1, Atp8b2:chr3:89940975-89941296:-1	Atp8b2	NA	NA	FALSE	FALSE	1.4586e-27	NA	FALSE
77	0.103152	NA	0.535714	0.285714	0.25	TRUE	1.05939	2 vs 1	0.5	2 vs 1	0.0714286	-0.428571	Cntnap5a:chr1:116586987-116587205:1, Cntnap5a:chr1:116587061-116587330:1	Cntnap5a	NA	NA	FALSE	FALSE	0.103152	NA	FALSE
78	0.0184074	0.0365314	0.653846	0.403846	0.25	TRUE	1.02545	2 vs 1	0.5	2 vs 1	0.307692	-0.192308	Egr3:chr14:70081637-70082182:1, Egr3:chr14:70082165-70082635:1	Egr3	NA	NA	FALSE	FALSE	0.0365314	NA	FALSE
79	0.17488	NA	0.933333	0.684211	0.249123	TRUE	1.86587	2 vs 1	0.498246	2 vs 1	0.866667	0.368421	Gm20379:chr13:92306506-92307183:1, Gm20379:chr13:92306844-92307144:1	Gm20379	NA	NA	FALSE	FALSE	0.17488	NA	FALSE
80	0.29951	NA	0.5	0.409756	0.0902439	TRUE	1.48346	2 vs 1	0.498171	2 vs 1	0.625	0.126829	Gpr82:chrX:13665807-13666240:1, Gpr82:chrX:13666432-13666871:1, Gpr82:chrX:13666956-13667413:1	Gpr82	NA	NA	FALSE	FALSE	0.29951	NA	FALSE
81	0.00100369	NA	0.834951	0.586207	0.248745	TRUE	1.27283	1 vs 2	0.497489	1 vs 2	0.669903	0.172414	Tmem170:chr8:111863006-111863407:-1, Tmem170:chr8:111864480-111865529:-1	Tmem170	NA	NA	FALSE	FALSE	0.00100369	NA	FALSE
82	0.123617	NA	0.310345	0.0625	0.247845	TRUE	1.90954	2 vs 1	0.49569	2 vs 1	-0.37931	-0.875	Epcam:chr17:87650507-87650873:1, Epcam:chr17:87650759-87651101:1	Epcam	NA	NA	FALSE	FALSE	0.123617	NA	FALSE
83	0.075276	NA	0.789474	0.541667	0.247807	TRUE	1.1547	2 vs 1	0.495614	2 vs 1	0.578947	0.0833333	Popdc3:chr10:45317627-45318141:1, Popdc3:chr10:45318010-45318528:1	Popdc3	NA	NA	FALSE	FALSE	0.075276	NA	FALSE
84	3.67244e-09	1.46441e-08	0.691065	0.464029	0.227036	TRUE	1.82335	1 vs 5	0.494926	1 vs 5	0.372624	-0.122302	Zfp712:chr13:67038594-67039008:-1, Zfp712:chr13:67039179-67039464:-1, Zfp712:chr13:67039603-67039990:-1, Zfp712:chr13:67039894-67040235:-1, Zfp712:chr13:67039902-67040973:-1	Zfp712	NA	NA	FALSE	FALSE	1.46441e-08	NA	FALSE
85	7.50769e-07	NA	0.663333	0.4	0.263333	TRUE	3.8712	5 vs 3	0.493902	5 vs 2	0.25	-0.243902	Retsat:chr6:72607185-72607410:1, Retsat:chr6:72607843-72608634:1, Retsat:chr6:72608258-72608473:1, Retsat:chr6:72608232-72608974:1, Retsat:chr6:72608695-72608821:1, Retsat:chr6:72608578-72609012:1	Retsat	NA	NA	FALSE	FALSE	7.50769e-07	NA	FALSE
86	0.378313	NA	0.428571	0.181818	0.246753	TRUE	1.2164	1 vs 2	0.493506	1 vs 2	-0.142857	-0.636364	Hs3st3b1:chr11:63885773-63885972:-1, Hs3st3b1:chr11:63885805-63886146:-1	Hs3st3b1	NA	NA	FALSE	FALSE	0.378313	NA	FALSE
87	0.0886556	NA	0.285714	0.04	0.245714	TRUE	2.26176	2 vs 1	0.491429	2 vs 1	-0.428571	-0.92	Prrx2:chr2:30880837-30881254:1, Prrx2:chr2:30881132-30881276:1	Prrx2	NA	NA	FALSE	FALSE	0.0886556	NA	FALSE
88	0.0203792	NA	0.842105	0.596491	0.245614	TRUE	1.28311	1 vs 2	0.491228	1 vs 2	0.684211	0.192982	Stc2:chr11:31357892-31358255:-1, Stc2:chr11:31359480-31359731:-1	Stc2	NA	NA	FALSE	FALSE	0.0203792	NA	FALSE
89	0.0528787	NA	0.72619	0.621622	0.104569	TRUE	#NAME?	2 vs 1	0.489704	3 vs 2	-0.0238095	-0.513514	Eps8l1:chr7:4478804-4479275:1, Eps8l1:chr7:4478762-4479515:1, Eps8l1:chr7:4479048-4479395:1	Eps8l1	NA	NA	FALSE	FALSE	0.0528787	NA	FALSE
90	2.49017e-106	7.71522e-106	0.415976	0.429675	-0.0136987	FALSE	-1.72539	5 vs 3	0.489225	3 vs 2	0.250912	-0.238313	Nsd3:chr8:25663003-25663730:1, Nsd3:chr8:25674494-25674892:1, Nsd3:chr8:25677587-25677984:1, Nsd3:chr8:25714265-25714651:1, Nsd3:chr8:25718717-25719171:1, Nsd3:chr8:25719260-25719667:1	Nsd3	7.36865e-105	2.56976e-104	TRUE	TRUE	7.71522e-106	2.60915e-104	TRUE
91	1.02507e-185	3.78142e-188	0.348812	0.17384	0.174973	FALSE	1.50421	3 vs 1	0.486914	3 vs 1	-0.145717	-0.632631	Rap2b:chr3:61365540-61365951:1, Rap2b:chr3:61365824-61366529:1, Rap2b:chr3:61366607-61367074:1, Rap2b:chr3:61368032-61368458:1	Rap2b	5.67931e-184	2.51901e-186	TRUE	TRUE	1.02507e-185	6.67319e-184	TRUE
92	3.31055e-32	1.88616e-30	0.645445	0.40289	0.242554	FALSE	0.992512	1 vs 2	0.485109	1 vs 2	0.290889	-0.19422	Ino80d:chr1:63047801-63048179:-1, Ino80d:chr1:63053846-63054064:-1	Ino80d	2.31118e-31	1.30326e-29	TRUE	TRUE	1.88616e-30	1.30627e-29	TRUE
93	4.0984e-10	8.7464e-10	0.728155	0.490115	0.23804	TRUE	1.02483	1 vs 2	0.47608	1 vs 2	0.456311	-0.0197694	Sparc:chr11:55394403-55394940:-1, Sparc:chr11:55395448-55395757:-1	Sparc	NA	NA	FALSE	FALSE	8.7464e-10	NA	FALSE
94	1.58578e-10	1.45149e-10	0.771605	0.534125	0.23748	TRUE	1.40533	3 vs 1	0.474961	3 vs 1	0.54321	0.0682493	Mettl7a1:chr15:100304914-100305411:1, Mettl7a1:chr15:100313675-100314233:1, Mettl7a1:chr15:100313977-100314288:1	Mettl7a1	NA	NA	FALSE	FALSE	1.58578e-10	NA	FALSE
95	0.00562846	NA	0.296296	0.0597015	0.236595	TRUE	1.89184	1 vs 2	0.47319	1 vs 2	-0.407407	-0.880597	Nexn:chr3:152236830-152237054:-1, Nexn:chr3:152236883-152237551:-1	Nexn	NA	NA	FALSE	FALSE	0.00562846	NA	FALSE
96	2.25314e-24	1.20979e-23	0.75693	0.719764	0.0371667	TRUE	2.02345	9 vs 4	0.473167	9 vs 7	0.0677618	-0.405405	Kcnn3:chr3:89667038-89667379:1, Kcnn3:chr3:89667158-89667503:1, Kcnn3:chr3:89667496-89667987:1, Kcnn3:chr3:89670006-89670169:1, Kcnn3:chr3:89670123-89670667:1, Kcnn3:chr3:89670528-89671042:1, Kcnn3:chr3:89671619-89672076:1, Kcnn3:chr3:89672246-89672400:1, Kcnn3:chr3:89674723-89675093:1	Kcnn3	NA	NA	FALSE	FALSE	1.20979e-23	NA	FALSE
97	1.60843e-36	1.74182e-37	0.412839	0.178082	0.234756	FALSE	1.17715	2 vs 1	0.469513	2 vs 1	-0.174323	-0.643836	Pim1:chr17:29495044-29495541:1, Pim1:chr17:29495724-29496118:1	Pim1	1.24283e-35	1.48369e-36	TRUE	TRUE	1.60843e-36	1.34673e-35	TRUE
98	0.0228265	NA	0.683333	0.45098	0.232353	TRUE	0.965843	1 vs 2	0.464706	1 vs 2	0.366667	-0.0980392	Kcnf1:chr12:17172113-17172437:-1, Kcnf1:chr12:17172274-17172481:-1	Kcnf1	NA	NA	FALSE	FALSE	0.0228265	NA	FALSE
99	1.35408e-110	2.73967e-102	0.498572	0.47824	0.0203318	FALSE	1.42955	2 vs 3	0.464362	2 vs 3	0.691526	0.227164	Bcat1:chr6:144993953-144994107:-1, Bcat1:chr6:144999129-144999521:-1, Bcat1:chr6:145004137-145004472:-1	Bcat1	4.52054e-109	8.4734e-101	TRUE	TRUE	2.73967e-102	8.49297e-101	TRUE
100	0.0474226	NA	0.296296	0.0645161	0.23178	TRUE	1.80915	2 vs 1	0.46356	2 vs 1	-0.407407	-0.870968	Tmppe:chr9:114408702-114409085:1, Tmppe:chr9:114410655-114410819:1	Tmppe	NA	NA	FALSE	FALSE	0.0474226	NA	FALSE
101	0.269199	NA	0.714286	0.482759	0.231527	TRUE	0.985284	1 vs 2	0.463054	1 vs 2	0.428571	-0.0344828	Rbpms:chr8:33782662-33782994:-1, Rbpms:chr8:33783993-33784259:-1	Rbpms	NA	NA	FALSE	FALSE	0.269199	NA	FALSE
102	0.00412871	0.0114801	0.509434	0.278912	0.230522	TRUE	0.987607	1 vs 2	0.461045	1 vs 2	0.0188679	-0.442177	Pdpn:chr4:143267407-143267589:-1, Pdpn:chr4:143267404-143267830:-1	Pdpn	NA	NA	FALSE	FALSE	0.0114801	NA	FALSE
103	0.00806378	0.0176933	0.461538	0.232877	0.228662	TRUE	1.03799	2 vs 1	0.457323	2 vs 1	-0.0769231	-0.534247	Scube3:chr17:28171548-28171892:1, Scube3:chr17:28174311-28174463:1	Scube3	NA	NA	FALSE	FALSE	0.0176933	NA	FALSE
104	5.58893e-08	1.77972e-07	0.897059	0.803841	0.0932179	TRUE	Inf	2 vs 1	0.457214	4 vs 3	0.720588	0.263374	Lrba:chr3:86746049-86746201:1, Lrba:chr3:86746238-86746719:1, Lrba:chr3:86776437-86777135:1, Lrba:chr3:86782298-86782700:1	Lrba	NA	NA	FALSE	FALSE	1.77972e-07	NA	FALSE
105	9.42516e-05	0.000189482	0.625323	0.584906	0.0404173	TRUE	1.47476	1 vs 2	0.455609	1 vs 2	0.248062	-0.207547	Zfp109:chr7:24225301-24225637:-1, Zfp109:chr7:24225414-24225685:-1, Zfp109:chr7:24225911-24226581:-1, Zfp109:chr7:24227459-24228425:-1	Zfp109	NA	NA	FALSE	FALSE	0.000189482	NA	FALSE
106	0.0851143	NA	0.483871	0.25641	0.227461	TRUE	1.00017	2 vs 1	0.454921	2 vs 1	-0.0322581	-0.487179	Fgf23:chr6:127081041-127081334:1, Fgf23:chr6:127081962-127082248:1	Fgf23	NA	NA	FALSE	FALSE	0.0851143	NA	FALSE
107	0.134924	NA	0.909091	0.681818	0.227273	TRUE	1.54045	1 vs 2	0.454545	1 vs 2	0.818182	0.363636	Tor4a:chr2:25192626-25193018:-1, Tor4a:chr2:25192982-25193213:-1	Tor4a	NA	NA	FALSE	FALSE	0.134924	NA	FALSE
108	0.013556	0.0310135	0.538462	0.3125	0.225962	TRUE	0.942608	2 vs 1	0.451923	2 vs 1	0.0769231	-0.375	Nwd2:chr5:63809862-63810248:1, Nwd2:chr5:63810198-63810533:1	Nwd2	NA	NA	FALSE	FALSE	0.0310135	NA	FALSE
109	0.00216596	0.00560317	0.494048	0.282258	0.21179	TRUE	1.21079	2 vs 3	0.450845	2 vs 3	0.047619	-0.403226	Slc26a7:chr4:14502768-14502930:-1, Slc26a7:chr4:14502940-14503691:-1, Slc26a7:chr4:14504202-14504471:-1	Slc26a7	NA	NA	FALSE	FALSE	0.00560317	NA	FALSE
110	1.46759e-06	5.95283e-06	0.571774	0.375	0.196774	TRUE	2.28589	6 vs 3	0.449073	6 vs 3	0.0129032	-0.43617	Il1rap:chr16:26717339-26717493:1, Il1rap:chr16:26717143-26717542:1, Il1rap:chr16:26717370-26717778:1, Il1rap:chr16:26723286-26723675:1, Il1rap:chr16:26723952-26724250:1, Il1rap:chr16:26724030-26724328:1, Il1rap:chr16:26723792-26724539:1, Il1rap:chr16:26724761-26725052:1, Il1rap:chr16:26724803-26725264:1	Il1rap	NA	NA	FALSE	FALSE	5.95283e-06	NA	FALSE
111	1.38013e-37	2.43141e-37	0.705027	0.52108	0.183947	TRUE	-1.41506	2 vs 1	0.448382	6 vs 2	0.292343	-0.156039	Dbt:chr3:116548735-116548886:1, Dbt:chr3:116548965-116549276:1, Dbt:chr3:116549114-116549355:1, Dbt:chr3:116548728-116549756:1, Dbt:chr3:116549322-116549594:1, Dbt:chr3:116549591-116549991:1	Dbt	NA	NA	FALSE	FALSE	2.43141e-37	NA	FALSE
112	0.105851	NA	0.65625	0.432432	0.223818	TRUE	0.918561	1 vs 2	0.447635	1 vs 2	0.3125	-0.135135	Pitpnm3:chr11:72047528-72047855:-1, Pitpnm3:chr11:72047539-72047981:-1	Pitpnm3	NA	NA	FALSE	FALSE	0.105851	NA	FALSE
113	0.330442	NA	0.357143	0.133333	0.22381	TRUE	1.28402	2 vs 1	0.447619	2 vs 1	-0.285714	-0.733333	Gsta3:chr1:21264849-21265170:1, Gsta3:chr1:21264956-21265355:1	Gsta3	NA	NA	FALSE	FALSE	0.330442	NA	FALSE
114	0.0279313	NA	0.795918	0.574074	0.221844	TRUE	1.06248	2 vs 1	0.443689	2 vs 1	0.591837	0.148148	Slc35g1:chr19:38403258-38403750:1, Slc35g1:chr19:38405235-38405591:1	Slc35g1	NA	NA	FALSE	FALSE	0.0279313	NA	FALSE
115	0.0716348	NA	0.272727	0.0517241	0.221003	TRUE	1.92789	1 vs 2	0.442006	1 vs 2	-0.454545	-0.896552	1700034I23Rik:chr3:40900196-40900289:-1, 1700034I23Rik:chr3:40900196-40901062:-1	1700034I23Rik	NA	NA	FALSE	FALSE	0.0716348	NA	FALSE
116	0.074691	NA	0.5	0.27907	0.22093	TRUE	0.949081	1 vs 2	0.44186	1 vs 2	0	-0.44186	Prrx1:chr1:163244872-163245704:-1, Prrx1:chr1:163248198-163248514:-1	Prrx1	NA	NA	FALSE	FALSE	0.074691	NA	FALSE
117	8.7603e-11	5.37339e-10	0.713235	0.492447	0.220788	TRUE	0.941363	2 vs 1	0.441576	2 vs 1	0.426471	-0.0151057	Mblac1:chr5:138194997-138195396:1, Mblac1:chr5:138195221-138195648:1	Mblac1	NA	NA	FALSE	FALSE	5.37339e-10	NA	FALSE
118	0.00283888	0.00413555	0.3	0.0793651	0.220635	TRUE	1.60371	2 vs 1	0.44127	2 vs 1	-0.4	-0.84127	Def6:chr17:28228220-28228577:1, Def6:chr17:28228193-28228750:1	Def6	NA	NA	FALSE	FALSE	0.00413555	NA	FALSE
119	1.05976e-07	4.33676e-08	0.272727	0.0523256	0.220402	TRUE	1.9157	1 vs 2	0.440803	1 vs 2	-0.454545	-0.895349	Eln:chr5:134702818-134702898:-1, Eln:chr5:134702767-134703228:-1	Eln	NA	NA	FALSE	FALSE	1.05976e-07	NA	FALSE
120	7.41075e-17	4.80603e-16	0.76	0.541096	0.218904	TRUE	0.987924	1 vs 2	0.437808	1 vs 2	0.52	0.0821918	Rapgef2:chr3:79062509-79062912:-1, Rapgef2:chr3:79064049-79064381:-1	Rapgef2	NA	NA	FALSE	FALSE	4.80603e-16	NA	FALSE
121	0.0296101	NA	0.675	0.457447	0.217553	TRUE	1.38629	3 vs 1	0.435106	3 vs 1	0.35	-0.0851064	Grk4:chr5:34698753-34699042:1, Grk4:chr5:34700103-34700621:1, Grk4:chr5:34700668-34701216:1	Grk4	NA	NA	FALSE	FALSE	0.0296101	NA	FALSE
122	4.67506e-74	1.87486e-68	0.847637	0.630343	0.217294	FALSE	1.1825	2 vs 1	0.434588	2 vs 1	0.695274	0.260686	Qrich1:chr9:108544969-108545300:1, Qrich1:chr9:108559775-108560166:1	Qrich1	8.57314e-73	3.33623e-67	TRUE	TRUE	1.87486e-68	3.36699e-67	TRUE
123	0.0398592	NA	0.539216	0.437107	0.102109	TRUE	1.52916	3 vs 1	0.431743	3 vs 1	0.441176	0.00943396	Asb14:chr14:26915784-26916135:1, Asb14:chr14:26917738-26918101:1, Asb14:chr14:26918266-26918386:1, Asb14:chr14:26920057-26920405:1	Asb14	NA	NA	FALSE	FALSE	0.0398592	NA	FALSE
124	0.113155	NA	0.534483	0.319444	0.215038	TRUE	1.25049	3 vs 1	0.430077	3 vs 1	0.0689655	-0.361111	F11r:chr1:171463724-171463986:1, F11r:chr1:171463854-171464012:1, F11r:chr1:171464645-171464796:1	F11r	NA	NA	FALSE	FALSE	0.113155	NA	FALSE
125	0.0564139	0.101707	0.568627	0.354167	0.214461	TRUE	1.46152	1 vs 2	0.428922	1 vs 3	0.137255	-0.291667	4930447C04Rik:chr12:72880192-72880665:-1, 4930447C04Rik:chr12:72880794-72881619:-1, 4930447C04Rik:chr12:72913120-72913327:-1	4930447C04Rik	NA	NA	FALSE	FALSE	0.101707	NA	FALSE
126	1.34749e-36	3.94526e-33	0.41556	0.201362	0.214198	FALSE	1.03678	1 vs 2	0.428396	1 vs 2	-0.16888	-0.597276	Ints2:chr11:86210681-86211072:-1, Ints2:chr11:86212096-86212493:-1	Ints2	1.04742e-35	2.9369e-32	TRUE	TRUE	3.94526e-33	2.94368e-32	TRUE
127	0.00629562	0.0201623	0.712687	0.5	0.212687	TRUE	1.13498	1 vs 3	0.425373	1 vs 3	0.425373	0	Slc25a53:chrX:136981116-136981438:-1, Slc25a53:chrX:136981254-136981652:-1, Slc25a53:chrX:136982047-136982396:-1	Slc25a53	NA	NA	FALSE	FALSE	0.0201623	NA	FALSE
128	0.0637714	NA	0.882353	0.789157	0.0931963	TRUE	-1.70475	2 vs 1	0.424876	3 vs 2	0.617647	0.192771	Cenpe:chr3:135273134-135273215:1, Cenpe:chr3:135273135-135273405:1, Cenpe:chr3:135273210-135273570:1	Cenpe	NA	NA	FALSE	FALSE	0.0637714	NA	FALSE
129	1.28617e-40	4.95748e-38	0.891091	0.7139	0.17719	TRUE	2.60298	7 vs 4	0.423629	7 vs 4	0.77788	0.354251	Ric1:chr19:29603858-29604348:1, Ric1:chr19:29604495-29604873:1, Ric1:chr19:29604677-29605276:1, Ric1:chr19:29605082-29605195:1, Ric1:chr19:29604907-29605978:1, Ric1:chr19:29605441-29605959:1, Ric1:chr19:29606292-29606820:1	Ric1	NA	NA	FALSE	FALSE	4.95748e-38	NA	FALSE
130	3.8456e-10	1.39921e-09	0.664706	0.477225	0.187481	TRUE	1.3806	1 vs 2	0.423454	1 vs 6	0.348039	-0.0754148	Klf4:chr4:55527198-55527390:-1, Klf4:chr4:55527085-55527645:-1, Klf4:chr4:55527622-55527788:-1, Klf4:chr4:55527790-55528014:-1, Klf4:chr4:55527684-55527953:-1, Klf4:chr4:55527925-55528314:-1	Klf4	NA	NA	FALSE	FALSE	1.39921e-09	NA	FALSE
131	0.00102039	0.00265381	0.682211	0.453704	0.228507	TRUE	1.28185	1 vs 4	0.42156	1 vs 4	0.393782	-0.0277778	Dusp3:chr11:101972457-101972866:-1, Dusp3:chr11:101972682-101973313:-1, Dusp3:chr11:101973350-101973917:-1, Dusp3:chr11:101974212-101974643:-1	Dusp3	NA	NA	FALSE	FALSE	0.00265381	NA	FALSE
132	5.24758e-09	6.39847e-08	0.320285	0.109848	0.210436	TRUE	1.33983	2 vs 1	0.420872	2 vs 1	-0.359431	-0.780303	Gm3550:chr18:34737644-34737943:1, Gm3550:chr18:34737555-34738014:1	Gm3550	NA	NA	FALSE	FALSE	6.39847e-08	NA	FALSE
133	0.000182296	NA	0.7	0.520567	0.179433	TRUE	1.29096	1 vs 3	0.420567	1 vs 3	0.433333	0.012766	Sox21:chr14:118233232-118233566:-1, Sox21:chr14:118233328-118233734:-1, Sox21:chr14:118233508-118233880:-1, Sox21:chr14:118233685-118234226:-1	Sox21	NA	NA	FALSE	FALSE	0.000182296	NA	FALSE
134	1.90314e-12	2.32785e-11	0.588621	0.378667	0.209955	TRUE	0.853481	1 vs 2	0.41991	1 vs 2	0.177243	-0.242667	Clcn2:chr16:20702964-20703301:-1, Clcn2:chr16:20702991-20703442:-1	Clcn2	NA	NA	FALSE	FALSE	2.32785e-11	NA	FALSE
135	3.28758e-109	1.11056e-101	0.650083	0.641626	0.00845715	FALSE	1.39789	1 vs 2	0.419598	1 vs 2	0.2199	-0.199698	Pnrc2:chr4:135868649-135869001:-1, Pnrc2:chr4:135870397-135870788:-1, Pnrc2:chr4:135870875-135871342:-1, Pnrc2:chr4:135871885-135872181:-1	Pnrc2	1.04401e-107	3.35492e-100	TRUE	TRUE	1.11056e-101	3.36267e-100	TRUE
136	3.40304e-64	2.99684e-65	0.532743	0.323468	0.209276	FALSE	1.2455	3 vs 1	0.418551	3 vs 1	0.0654867	-0.353064	Alkbh5:chr11:60555060-60555434:1, Alkbh5:chr11:60555507-60555918:1, Alkbh5:chr11:60558123-60558512:1	Alkbh5	5.2435e-63	5.08875e-64	TRUE	TRUE	3.40304e-64	5.64428e-63	TRUE
137	0.0657347	0.029529	0.666667	0.457627	0.20904	TRUE	0.863046	2 vs 1	0.418079	2 vs 1	0.333333	-0.0847458	Itgb5:chr16:33948801-33949088:1, Itgb5:chr16:33948719-33949271:1	Itgb5	NA	NA	FALSE	FALSE	0.0657347	NA	FALSE
138	0.000724423	0.000583493	0.469333	0.41358	0.0557531	TRUE	-2.27133	1 vs 3	0.417926	2 vs 4	-0.008	-0.425926	AI593442:chr9:52673032-52673437:-1, AI593442:chr9:52676193-52676514:-1, AI593442:chr9:52676024-52676776:-1, AI593442:chr9:52676999-52677296:-1	AI593442	NA	NA	FALSE	FALSE	0.000724423	NA	FALSE
139	0.057081	NA	0.62766	0.518519	0.109141	TRUE	1.12059	1 vs 2	0.41647	1 vs 2	0.212766	-0.203704	Cyp2d22:chr15:82370809-82370958:-1, Cyp2d22:chr15:82371538-82371777:-1, Cyp2d22:chr15:82371308-82372026:-1	Cyp2d22	NA	NA	FALSE	FALSE	0.057081	NA	FALSE
140	0.138208	NA	0.423077	0.216216	0.206861	TRUE	0.977699	1 vs 2	0.413721	1 vs 2	-0.153846	-0.567568	Ocln:chr13:100496520-100496844:-1, Ocln:chr13:100497734-100498127:-1	Ocln	NA	NA	FALSE	FALSE	0.138208	NA	FALSE
141	7.41067e-65	3.87634e-63	0.536727	0.330266	0.206462	FALSE	0.854158	2 vs 1	0.412923	2 vs 1	0.0734549	-0.339468	Gigyf1:chr5:137525689-137526093:1, Gigyf1:chr5:137527488-137527935:1	Gigyf1	1.16954e-63	6.25511e-62	TRUE	TRUE	3.87634e-63	6.30874e-62	TRUE
142	1.23307e-11	1.39304e-11	0.488889	0.458167	0.0307216	TRUE	1.60944	3 vs 4	0.412109	3 vs 4	0.19697	-0.215139	Tmem87a:chr2:120355360-120355723:-1, Tmem87a:chr2:120355878-120356232:-1, Tmem87a:chr2:120362891-120363860:-1, Tmem87a:chr2:120363283-120363678:-1	Tmem87a	NA	NA	FALSE	FALSE	1.39304e-11	NA	FALSE
143	0.0977805	NA	0.522222	0.387097	0.135125	TRUE	1.24909	2 vs 3	0.41147	2 vs 3	0.0888889	-0.322581	Sntg1:chr1:8359734-8360193:-1, Sntg1:chr1:8362597-8363023:-1, Sntg1:chr1:8362900-8363633:-1	Sntg1	NA	NA	FALSE	FALSE	0.0977805	NA	FALSE
144	0.0873995	NA	0.4	0.195122	0.204878	TRUE	1.0116	1 vs 2	0.409756	1 vs 2	-0.2	-0.609756	Ston2:chr12:91632965-91633240:-1, Ston2:chr12:91632994-91633473:-1	Ston2	NA	NA	FALSE	FALSE	0.0873995	NA	FALSE
145	6.09398e-69	2.05617e-66	0.437589	0.232811	0.204778	FALSE	0.941554	1 vs 2	0.409556	1 vs 2	-0.124823	-0.534379	Wtap:chr17:12966786-12967164:-1, Wtap:chr17:12974271-12974621:-1	Wtap	1.05091e-67	3.51443e-65	TRUE	TRUE	2.05617e-66	3.54588e-65	TRUE
146	1.02294e-07	3.12678e-06	0.498333	0.368889	0.129444	TRUE	1.52892	2 vs 4	0.409444	2 vs 4	0.205	-0.204444	Pml:chr9:58217180-58217557:-1, Pml:chr9:58218052-58218445:-1, Pml:chr9:58218483-58218954:-1, Pml:chr9:58221062-58221374:-1	Pml	NA	NA	FALSE	FALSE	3.12678e-06	NA	FALSE
147	2.02725e-41	2.04585e-38	0.687039	0.480752	0.206287	FALSE	0.987896	3 vs 1	0.409381	4 vs 1	0.37873	-0.0306513	Tdp2:chr13:24832504-24832852:1, Tdp2:chr13:24841050-24841579:1, Tdp2:chr13:24841343-24841698:1, Tdp2:chr13:24841760-24842153:1	Tdp2	1.85227e-40	1.82025e-37	TRUE	TRUE	2.04585e-38	1.83703e-37	TRUE
148	1.37453e-23	3.32976e-22	0.923524	0.807927	0.115597	TRUE	1.21302	3 vs 2	0.408678	3 vs 2	0.731849	0.323171	Nipsnap2:chr5:129757030-129757262:1, Nipsnap2:chr5:129757142-129757549:1, Nipsnap2:chr5:129757839-129758343:1	Nipsnap2	NA	NA	FALSE	FALSE	3.32976e-22	NA	FALSE
149	1.59291e-08	3.18702e-08	0.621173	0.548495	0.0726785	TRUE	1.04012	3 vs 2	0.408249	3 vs 2	-0.0867347	-0.494983	Kif3b:chr2:153330462-153330938:1, Kif3b:chr2:153331831-153332173:1, Kif3b:chr2:153332869-153333046:1	Kif3b	NA	NA	FALSE	FALSE	3.18702e-08	NA	FALSE
150	7.23368e-39	1.3458e-36	0.80219	0.598543	0.203647	TRUE	1.07508	3 vs 1	0.407294	3 vs 1	0.60438	0.197087	Tnpo2:chr8:85056650-85057092:1, Tnpo2:chr8:85057143-85057350:1, Tnpo2:chr8:85057213-85057595:1	Tnpo2	NA	NA	FALSE	FALSE	1.3458e-36	NA	FALSE
151	6.88792e-32	6.40709e-31	0.756382	0.55288	0.203502	TRUE	1.74103	2 vs 1	0.407004	3 vs 1	0.512764	0.105759	Sirt5:chr13:43385920-43386298:1, Sirt5:chr13:43387279-43387476:1, Sirt5:chr13:43394785-43395224:1	Sirt5	NA	NA	FALSE	FALSE	6.40709e-31	NA	FALSE
152	6.07138e-83	6.96226e-89	0.352698	0.150439	0.202259	FALSE	1.12396	2 vs 1	0.404518	2 vs 1	-0.294603	-0.699122	Emd:chrX:74257348-74257758:1, Emd:chrX:74260986-74261741:1	Emd	1.26479e-81	1.79089e-87	TRUE	TRUE	6.07138e-83	1.35127e-81	TRUE
153	0.103345	NA	0.401961	0.2	0.201961	TRUE	Inf	3 vs 1	0.403922	3 vs 1	-0.196078	-0.6	Klhl4:chrX:114560054-114560611:1, Klhl4:chrX:114560454-114560856:1, Klhl4:chrX:114560702-114560866:1	Klhl4	NA	NA	FALSE	FALSE	0.103345	NA	FALSE
154	0.182994	NA	0.44	0.238095	0.201905	TRUE	0.921989	1 vs 2	0.40381	1 vs 2	-0.12	-0.52381	Synpo:chr18:60593985-60594346:-1, Synpo:chr18:60600187-60600562:-1	Synpo	NA	NA	FALSE	FALSE	0.182994	NA	FALSE
155	2.8333e-06	5.30969e-06	0.79661	0.729264	0.0673457	TRUE	1.49478	7 vs 2	0.403776	7 vs 6	0.173729	-0.230047	Unc5c:chr3:141829058-141829330:1, Unc5c:chr3:141830024-141830644:1, Unc5c:chr3:141830568-141831098:1, Unc5c:chr3:141832358-141832646:1, Unc5c:chr3:141832537-141832913:1, Unc5c:chr3:141834059-141834460:1, Unc5c:chr3:141834520-141834924:1	Unc5c	NA	NA	FALSE	FALSE	5.30969e-06	NA	FALSE
156	0.0151744	NA	0.617647	0.506098	0.111549	TRUE	1.49974	3 vs 2	0.403156	3 vs 2	-0.352941	-0.756098	Slc39a8:chr3:135887949-135888098:1, Slc39a8:chr3:135887979-135888482:1, Slc39a8:chr3:135888460-135888889:1	Slc39a8	NA	NA	FALSE	FALSE	0.0151744	NA	FALSE
157	3.4671e-89	9.01474e-85	0.851546	0.71578	0.135767	FALSE	1.23492	5 vs 3	0.401384	5 vs 4	0.577663	0.176279	Fto:chr8:91442331-91442679:1, Fto:chr8:91444261-91444577:1, Fto:chr8:91487352-91487771:1, Fto:chr8:91525841-91526207:1, Fto:chr8:91668033-91668439:1	Fto	8.20758e-88	2.0911e-83	TRUE	TRUE	9.01474e-85	2.15361e-83	TRUE
158	0.426643	NA	0.4	0.2	0.2	TRUE	0.980829	2 vs 1	0.4	2 vs 1	-0.2	-0.6	Map7:chr10:20281098-20281568:1, Map7:chr10:20281345-20281551:1	Map7	NA	NA	FALSE	FALSE	0.426643	NA	FALSE
159	1	NA	1	0.8	0.2	TRUE	Inf	1 vs 2	0.4	1 vs 2	1	0.6	Phxr2:chr10:99125167-99125555:-1, Phxr2:chr10:99125380-99125607:-1	Phxr2	NA	NA	FALSE	FALSE	1	NA	FALSE
160	5.83172e-21	1.20701e-17	0.269231	0.158233	0.110998	FALSE	1.06707	2 vs 1	0.39902	2 vs 1	-0.183306	-0.582326	Dstyk:chr1:132465518-132465900:1, Dstyk:chr1:132466304-132466797:1, Dstyk:chr1:132466611-132466976:1	Dstyk	2.45328e-20	4.57782e-17	TRUE	TRUE	1.20701e-17	4.5951e-17	TRUE
161	8.6428e-58	7.73281e-59	0.69686	0.587811	0.109048	FALSE	0.949578	3 vs 2	0.397931	3 vs 2	-0.0817545	-0.479685	Bcl9l:chr9:44509409-44509874:1, Bcl9l:chr9:44509982-44510374:1, Bcl9l:chr9:44511441-44511906:1	Bcl9l	1.16611e-56	1.14799e-57	TRUE	TRUE	8.6428e-58	1.27152e-56	TRUE
162	1.29748e-24	4.83798e-24	0.821505	0.730671	0.0908346	TRUE	1.24761	4 vs 1	0.394316	4 vs 3	0.223041	-0.171275	Arl5b:chr2:15077789-15078177:1, Arl5b:chr2:15077896-15078447:1, Arl5b:chr2:15078790-15079204:1, Arl5b:chr2:15082047-15082456:1	Arl5b	NA	NA	FALSE	FALSE	4.83798e-24	NA	FALSE
163	7.14306e-26	2.2645e-28	0.86756	0.78263	0.0849295	TRUE	1.78643	3 vs 2	0.39314	3 vs 2	0.782738	0.389598	Mob1a:chr6:83342423-83342803:1, Mob1a:chr6:83343322-83343431:1, Mob1a:chr6:83343272-83343755:1	Mob1a	NA	NA	FALSE	FALSE	7.14306e-26	NA	FALSE
164	1.72536e-43	1.44083e-40	0.935252	0.739224	0.196028	TRUE	1.99943	3 vs 1	0.392055	3 vs 1	0.870504	0.478448	Pan3:chr5:147546042-147546509:1, Pan3:chr5:147546942-147547803:1, Pan3:chr5:147548073-147548526:1	Pan3	NA	NA	FALSE	FALSE	1.44083e-40	NA	FALSE
165	0.205071	NA	0.487179	0.291667	0.195513	TRUE	0.83601	1 vs 2	0.391026	1 vs 2	-0.025641	-0.416667	Ssc4d:chr5:135960211-135960648:-1, Ssc4d:chr5:135960311-135960544:-1	Ssc4d	NA	NA	FALSE	FALSE	0.205071	NA	FALSE
166	1.72204e-07	4.23059e-07	0.676791	0.59056	0.0862304	TRUE	1.15577	5 vs 3	0.390691	5 vs 3	0.455587	0.0648968	Yes1:chr5:32684870-32685038:1, Yes1:chr5:32685270-32685492:1, Yes1:chr5:32684988-32685804:1, Yes1:chr5:32686219-32687062:1, Yes1:chr5:32686663-32687106:1, Yes1:chr5:32687587-32687877:1	Yes1	NA	NA	FALSE	FALSE	4.23059e-07	NA	FALSE
167	0.753634	NA	1	0.805556	0.194444	TRUE	Inf	1 vs 2	0.388889	1 vs 2	1	0.611111	Ly6c1:chr15:75045032-75045315:-1, Ly6c1:chr15:75045180-75045432:-1	Ly6c1	NA	NA	FALSE	FALSE	0.753634	NA	FALSE
168	0.203213	NA	1	0.806122	0.193878	TRUE	Inf	2 vs 1	0.387755	2 vs 1	1	0.612245	Lrtm1:chr14:29027563-29027703:1, Lrtm1:chr14:29029411-29029745:1	Lrtm1	NA	NA	FALSE	FALSE	0.203213	NA	FALSE
169	0.0181875	NA	0.310345	0.116788	0.193557	TRUE	1.22469	2 vs 1	0.387113	2 vs 1	-0.37931	-0.766423	Cntd1:chr11:101288125-101288677:1, Cntd1:chr11:101288435-101288642:1	Cntd1	NA	NA	FALSE	FALSE	0.0181875	NA	FALSE
170	0.189096	NA	0.333333	0.14	0.193333	TRUE	1.12214	2 vs 1	0.386667	2 vs 1	-0.333333	-0.72	Kctd14:chr7:97458065-97458482:1, Kctd14:chr7:97458312-97458453:1	Kctd14	NA	NA	FALSE	FALSE	0.189096	NA	FALSE
171	1.4301e-24	1.13505e-23	0.360238	0.242744	0.117494	TRUE	0.892814	3 vs 1	0.386111	2 vs 1	0.204053	-0.182058	Snx21:chr2:164787226-164787609:1, Snx21:chr2:164792392-164792764:1, Snx21:chr2:164793398-164793810:1	Snx21	NA	NA	FALSE	FALSE	1.13505e-23	NA	FALSE
172	0.000148068	0.00041601	0.7975	0.692053	0.105447	TRUE	1.07992	3 vs 2	0.384437	3 vs 2	0.55	0.165563	Nupr1l:chr5:129908994-129909929:1, Nupr1l:chr5:129909985-129910380:1, Nupr1l:chr5:129911033-129911206:1	Nupr1l	NA	NA	FALSE	FALSE	0.00041601	NA	FALSE
173	3.4012e-12	1.03729e-11	0.862069	0.670259	0.19181	TRUE	1.12323	2 vs 1	0.383621	2 vs 1	0.724138	0.340517	Fam120c:chrX:151471448-151471827:1, Fam120c:chrX:151473738-151474153:1	Fam120c	NA	NA	FALSE	FALSE	1.03729e-11	NA	FALSE
174	0.0370769	0.00479407	0.614035	0.474074	0.139961	TRUE	1.28823	1 vs 3	0.38279	1 vs 3	0.338346	-0.0444444	Acvr1c:chr2:58267456-58267747:-1, Acvr1c:chr2:58271128-58271409:-1, Acvr1c:chr2:58271844-58272169:-1, Acvr1c:chr2:58274595-58274965:-1	Acvr1c	NA	NA	FALSE	FALSE	0.0370769	NA	FALSE
175	3.64835e-18	6.6269e-18	0.682149	0.538136	0.144014	TRUE	1.63774	1 vs 2	0.381292	1 vs 2	0.378871	-0.00242131	Magi3:chr3:104013251-104013626:-1, Magi3:chr3:104014982-104015318:-1, Magi3:chr3:104015291-104015615:-1, Magi3:chr3:104015863-104016238:-1, Magi3:chr3:104016383-104016907:-1	Magi3	NA	NA	FALSE	FALSE	6.6269e-18	NA	FALSE
176	0.145881	NA	0.190476	0	0.190476	TRUE	Inf	2 vs 1	0.380952	2 vs 1	-0.619048	-1	Rem1:chr2:152634559-152635042:1, Rem1:chr2:152634975-152635248:1	Rem1	NA	NA	FALSE	FALSE	0.145881	NA	FALSE
177	0.0252548	0.0600272	0.512658	0.322222	0.190436	TRUE	0.906138	1 vs 3	0.380872	1 vs 3	0.0253165	-0.355556	Slc16a6:chr11:109450834-109451186:-1, Slc16a6:chr11:109451008-109451306:-1, Slc16a6:chr11:109452778-109453086:-1	Slc16a6	NA	NA	FALSE	FALSE	0.0600272	NA	FALSE
178	2.2965e-68	3.96591e-68	0.496654	0.306519	0.190135	FALSE	0.803062	1 vs 2	0.380271	1 vs 2	-0.00669176	-0.386963	Fjx1:chr2:102449366-102449728:-1, Fjx1:chr2:102450184-102450519:-1	Fjx1	3.88318e-67	7.00914e-67	TRUE	TRUE	3.96591e-68	7.07345e-67	TRUE
179	4.40215e-29	2.93062e-28	0.73913	0.549321	0.18981	FALSE	0.843527	2 vs 1	0.379619	2 vs 1	0.478261	0.0986415	Map2k7:chr8:4246821-4247173:1, Map2k7:chr8:4247508-4247897:1	Map2k7	2.64129e-28	1.83023e-27	TRUE	TRUE	2.93062e-28	1.83445e-27	TRUE
180	0.160559	NA	0.648649	0.459459	0.189189	TRUE	0.775623	1 vs 2	0.378378	1 vs 2	0.297297	-0.0810811	Tram2:chr1:20996290-20996756:-1, Tram2:chr1:20996930-20997333:-1	Tram2	NA	NA	FALSE	FALSE	0.160559	NA	FALSE
181	0.423204	NA	1	0.810811	0.189189	TRUE	Inf	2 vs 1	0.378378	2 vs 1	1	0.621622	Ifitm1:chr7:140969453-140969646:1, Ifitm1:chr7:140969498-140969827:1	Ifitm1	NA	NA	FALSE	FALSE	0.423204	NA	FALSE
182	0.00821185	0.0232887	0.772487	0.625	0.147487	TRUE	1.08181	3 vs 1	0.378042	3 vs 2	0.328042	-0.05	Rragb:chrX:153171185-153171678:1, Rragb:chrX:153171318-153171770:1, Rragb:chrX:153171567-153171943:1	Rragb	NA	NA	FALSE	FALSE	0.0232887	NA	FALSE
183	3.20379e-05	7.55254e-05	0.584388	0.504425	0.0799634	TRUE	2.06983	3 vs 2	0.377618	3 vs 2	0.696203	0.318584	Etfbkmt:chr6:149144757-149145102:1, Etfbkmt:chr6:149150422-149151064:1, Etfbkmt:chr6:149150804-149151165:1, Etfbkmt:chr6:149151026-149151171:1	Etfbkmt	NA	NA	FALSE	FALSE	7.55254e-05	NA	FALSE
184	0.000145416	NA	0.722496	0.554307	0.168189	TRUE	1.64964	3 vs 4	0.377318	1 vs 4	0.433498	0.0561798	Ccdc30:chr4:119323830-119324211:-1, Ccdc30:chr4:119352217-119352564:-1, Ccdc30:chr4:119367692-119367995:-1, Ccdc30:chr4:119372051-119372390:-1	Ccdc30	NA	NA	FALSE	FALSE	0.000145416	NA	FALSE
185	4.55648e-12	1.04513e-11	0.610816	0.518387	0.0924289	TRUE	-2.15171	5 vs 7	0.375946	1 vs 5	0.109043	-0.266904	Fam228b:chr12:4738736-4738941:-1, Fam228b:chr12:4738907-4739094:-1, Fam228b:chr12:4739577-4739958:-1, Fam228b:chr12:4739823-4740227:-1, Fam228b:chr12:4746184-4746610:-1, Fam228b:chr12:4746526-4747245:-1, Fam228b:chr12:4747934-4748241:-1	Fam228b	NA	NA	FALSE	FALSE	1.04513e-11	NA	FALSE
186	0.156828	NA	1	0.8125	0.1875	TRUE	Inf	2 vs 1	0.375	2 vs 1	1	0.625	Ganc:chr2:120461329-120461517:1, Ganc:chr2:120461372-120461700:1	Ganc	NA	NA	FALSE	FALSE	0.156828	NA	FALSE
187	0.000234255	NA	0.490132	0.517647	-0.0275155	TRUE	-2.09714	5 vs 1	0.374458	4 vs 2	0.0921053	-0.282353	Kcnt1:chr2:25916032-25916303:1, Kcnt1:chr2:25916236-25916720:1, Kcnt1:chr2:25916694-25916992:1, Kcnt1:chr2:25916811-25917087:1, Kcnt1:chr2:25917951-25918109:1	Kcnt1	NA	NA	FALSE	FALSE	0.000234255	NA	FALSE
188	0	0	0.607059	0.478171	0.128888	FALSE	1.84646	8 vs 4	0.373698	9 vs 4	0.167357	-0.206341	Dclk1:chr3:55466483-55466724:1, Dclk1:chr3:55467106-55467454:1, Dclk1:chr3:55469147-55469590:1, Dclk1:chr3:55469684-55469898:1, Dclk1:chr3:55469452-55470292:1, Dclk1:chr3:55470910-55471361:1, Dclk1:chr3:55516820-55517158:1, Dclk1:chr3:55536126-55536678:1, Dclk1:chr3:55538671-55539068:1	Dclk1	0	0	TRUE	TRUE	0	0	TRUE
189	0.195447	NA	0.666667	0.48	0.186667	TRUE	0.77319	1 vs 2	0.373333	1 vs 2	0.333333	-0.04	Dse:chr10:34151652-34151852:-1, Dse:chr10:34151919-34152270:-1	Dse	NA	NA	FALSE	FALSE	0.195447	NA	FALSE
190	0.000275794	NA	0.962264	0.776316	0.185948	TRUE	1.99435	1 vs 2	0.371897	1 vs 2	0.924528	0.552632	Lca5l:chr16:96158399-96158802:-1, Lca5l:chr16:96158734-96159379:-1	Lca5l	NA	NA	FALSE	FALSE	0.000275794	NA	FALSE
191	7.2453e-27	1.63463e-24	0.730564	0.574881	0.155683	TRUE	1.31316	8 vs 5	0.37067	8 vs 5	0.408644	0.0379747	Pcdh7:chr5:57729025-57729513:1, Pcdh7:chr5:57730717-57731580:1, Pcdh7:chr5:57731062-57731361:1, Pcdh7:chr5:57913113-57913367:1, Pcdh7:chr5:57913076-57913594:1, Pcdh7:chr5:58129712-58130034:1, Pcdh7:chr5:58130821-58131267:1, Pcdh7:chr5:58132835-58133254:1	Pcdh7	NA	NA	FALSE	FALSE	1.63463e-24	NA	FALSE
192	7.53473e-09	2.60097e-09	0.781148	0.597188	0.183959	TRUE	2.61102	5 vs 2	0.370668	5 vs 1	0.544262	0.173594	Dlx1:chr2:71532412-71532963:1, Dlx1:chr2:71532877-71533158:1, Dlx1:chr2:71532979-71533396:1, Dlx1:chr2:71533456-71533966:1, Dlx1:chr2:71533648-71533981:1	Dlx1	NA	NA	FALSE	FALSE	7.53473e-09	NA	FALSE
193	0.547838	NA	0.777778	0.592593	0.185185	TRUE	0.87807	2 vs 1	0.37037	2 vs 1	0.555556	0.185185	Pde3a:chr6:141500126-141500396:1, Pde3a:chr6:141502082-141502625:1	Pde3a	NA	NA	FALSE	FALSE	0.547838	NA	FALSE
194	0.316114	NA	0.185185	0	0.185185	TRUE	Inf	1 vs 2	0.37037	1 vs 2	-0.62963	-1	Tmem202:chr9:59518679-59518841:-1, Tmem202:chr9:59518724-59519010:-1	Tmem202	NA	NA	FALSE	FALSE	0.316114	NA	FALSE
195	2.07541e-87	6.45094e-87	0.674497	0.52081	0.153687	FALSE	1.37854	4 vs 1	0.369237	4 vs 2	0.121029	-0.248208	Csrnp3:chr2:66022771-66023579:1, Csrnp3:chr2:66023122-66023400:1, Csrnp3:chr2:66029725-66030079:1, Csrnp3:chr2:66031140-66031546:1	Csrnp3	4.82533e-86	1.61149e-85	TRUE	TRUE	6.45094e-87	1.6309e-85	TRUE
196	4.51767e-06	2.12454e-05	0.527858	0.394022	0.133836	TRUE	1.39591	5 vs 2	0.368563	7 vs 2	0.172911	-0.195652	Gpr26:chr7:131984539-131984957:1, Gpr26:chr7:131985225-131985627:1, Gpr26:chr7:131987401-131987770:1, Gpr26:chr7:131989823-131990057:1, Gpr26:chr7:131993461-131993924:1, Gpr26:chr7:131993891-131994052:1, Gpr26:chr7:131993995-131994405:1	Gpr26	NA	NA	FALSE	FALSE	2.12454e-05	NA	FALSE
197	8.01072e-13	9.57305e-12	0.421053	0.237333	0.183719	TRUE	0.848902	2 vs 1	0.367439	2 vs 1	-0.157895	-0.525333	Hic2:chr16:17261191-17261561:1, Hic2:chr16:17263110-17263329:1	Hic2	NA	NA	FALSE	FALSE	9.57305e-12	NA	FALSE
198	0.431057	0.404915	0.933333	0.75	0.183333	TRUE	1.54045	1 vs 2	0.366667	1 vs 2	0.866667	0.5	Ssu2:chr6:112359314-112359697:-1, Ssu2:chr6:112359549-112359658:-1	Ssu2	NA	NA	FALSE	FALSE	0.431057	NA	FALSE
199	1.28273e-08	8.00847e-08	0.827368	0.644295	0.183073	TRUE	0.973034	1 vs 2	0.366146	1 vs 2	0.654737	0.288591	Hadh:chr3:131233417-131233821:-1, Hadh:chr3:131233993-131234331:-1	Hadh	NA	NA	FALSE	FALSE	8.00847e-08	NA	FALSE
200	6.36084e-65	6.3889e-56	0.888415	0.705397	0.183018	FALSE	1.20152	1 vs 2	0.366036	1 vs 2	0.77683	0.410794	Marf1:chr16:14109153-14109552:-1, Marf1:chr16:14140983-14141317:-1	Marf1	1.00998e-63	8.87613e-55	TRUE	TRUE	6.3889e-56	8.89663e-55	TRUE
201	1.23611e-66	1.15857e-64	0.572026	0.389459	0.182567	FALSE	0.73971	1 vs 2	0.365135	1 vs 2	0.144052	-0.221083	Tbc1d16:chr11:119143043-119143411:-1, Tbc1d16:chr11:119147159-119147499:-1	Tbc1d16	2.02443e-65	1.92946e-63	TRUE	TRUE	1.15857e-64	1.95904e-63	TRUE
202	6.52244e-42	2.63743e-41	0.69941	0.550815	0.148595	TRUE	1.41448	3 vs 2	0.364447	5 vs 2	0.210073	-0.154374	Ep300:chr15:81650634-81651261:1, Ep300:chr15:81651012-81651395:1, Ep300:chr15:81651235-81651564:1, Ep300:chr15:81651456-81651767:1, Ep300:chr15:81651657-81652116:1	Ep300	NA	NA	FALSE	FALSE	2.63743e-41	NA	FALSE
203	0.00127303	0.00550976	0.631757	0.44964	0.182116	TRUE	0.890394	1 vs 2	0.364233	1 vs 3	0.263514	-0.100719	Tmem241:chr18:11981880-11982359:-1, Tmem241:chr18:11982460-11983231:-1, Tmem241:chr18:12066176-12066581:-1	Tmem241	NA	NA	FALSE	FALSE	0.00550976	NA	FALSE
204	0.0135525	0.0321332	0.721154	0.539326	0.181828	TRUE	0.792563	2 vs 1	0.363656	2 vs 1	0.442308	0.0786517	Gk5:chr9:96178858-96179205:1, Gk5:chr9:96184190-96184627:1	Gk5	NA	NA	FALSE	FALSE	0.0321332	NA	FALSE
205	0.0612605	NA	0.454545	0.272727	0.181818	TRUE	0.798508	2 vs 1	0.363636	2 vs 1	-0.0909091	-0.454545	Nkx2-3:chr19:43615008-43615471:1, Nkx2-3:chr19:43615551-43615892:1	Nkx2-3	NA	NA	FALSE	FALSE	0.0612605	NA	FALSE
206	1.32403e-26	5.62063e-24	0.454599	0.349306	0.105293	TRUE	1.21024	1 vs 3	0.363574	2 vs 3	0.639741	0.276166	Prrc2c:chr1:162670709-162671083:-1, Prrc2c:chr1:162671742-162672138:-1, Prrc2c:chr1:162673490-162673766:-1	Prrc2c	NA	NA	FALSE	FALSE	5.62063e-24	NA	FALSE
207	7.95462e-11	7.0584e-10	0.92809	0.746888	0.181202	TRUE	1.47563	1 vs 2	0.362404	1 vs 2	0.85618	0.493776	Trappc9:chr15:72589932-72590165:-1, Trappc9:chr15:72799544-72799935:-1	Trappc9	NA	NA	FALSE	FALSE	7.0584e-10	NA	FALSE
208	9.57309e-28	3.48061e-27	0.805236	0.619766	0.18547	TRUE	1.28398	1 vs 5	0.361196	1 vs 3	0.564398	0.203202	Zfp672:chr11:58315103-58315513:-1, Zfp672:chr11:58315250-58315886:-1, Zfp672:chr11:58327157-58327617:-1, Zfp672:chr11:58327693-58328140:-1, Zfp672:chr11:58328748-58329158:-1	Zfp672	NA	NA	FALSE	FALSE	3.48061e-27	NA	FALSE
209	4.54337e-17	1.48754e-16	0.52927	0.350936	0.178334	TRUE	0.943575	5 vs 4	0.359848	5 vs 1	0.0991736	-0.260674	Sox2:chr3:34651104-34651417:1, Sox2:chr3:34651157-34651729:1, Sox2:chr3:34651755-34652073:1, Sox2:chr3:34652000-34652165:1, Sox2:chr3:34652073-34652461:1	Sox2	NA	NA	FALSE	FALSE	1.48754e-16	NA	FALSE
210	0	0	0.878891	0.741563	0.137327	FALSE	1.50225	1 vs 3	0.359795	1 vs 3	0.668614	0.308819	Ube2i:chr17:25261890-25262293:-1, Ube2i:chr17:25262208-25262558:-1, Ube2i:chr17:25266571-25267012:-1, Ube2i:chr17:25266531-25267258:-1	Ube2i	0	0	TRUE	TRUE	0	0	TRUE
211	1.87688e-43	2.02628e-44	0.724826	0.561106	0.16372	TRUE	1.36382	5 vs 2	0.359098	5 vs 4	0.284413	-0.0746848	Sec23ip:chr7:128779549-128779836:1, Sec23ip:chr7:128783193-128783861:1, Sec23ip:chr7:128783486-128783711:1, Sec23ip:chr7:128783307-128784003:1, Sec23ip:chr7:128784424-128784836:1	Sec23ip	NA	NA	FALSE	FALSE	1.87688e-43	NA	FALSE
212	1.36504e-09	2.64389e-09	0.797491	0.580819	0.216672	TRUE	1.65139	2 vs 5	0.358964	1 vs 5	0.44086	0.0818966	Dclre1b:chr3:103800596-103800993:-1, Dclre1b:chr3:103802601-103803171:-1, Dclre1b:chr3:103805769-103806005:-1, Dclre1b:chr3:103805915-103806405:-1, Dclre1b:chr3:103806797-103807205:-1	Dclre1b	NA	NA	FALSE	FALSE	2.64389e-09	NA	FALSE
213	5.14333e-07	1.73616e-06	0.674419	0.494949	0.179469	TRUE	0.748441	1 vs 2	0.358938	1 vs 2	0.348837	-0.010101	Mpdz:chr4:81278478-81278867:-1, Mpdz:chr4:81279212-81279705:-1	Mpdz	NA	NA	FALSE	FALSE	1.73616e-06	NA	FALSE
214	2.38748e-29	1.27162e-27	0.819158	0.640457	0.178701	TRUE	1.12142	4 vs 2	0.357805	4 vs 2	0.644096	0.28629	Kdm3b:chr18:34804266-34804559:1, Kdm3b:chr18:34804108-34804967:1, Kdm3b:chr18:34837866-34838448:1, Kdm3b:chr18:34838581-34839022:1	Kdm3b	NA	NA	FALSE	FALSE	1.27162e-27	NA	FALSE
215	2.24803e-21	4.80567e-20	0.820241	0.641509	0.178731	TRUE	0.936057	2 vs 1	0.357462	2 vs 1	0.640481	0.283019	Map9:chr3:82392498-82392850:1, Map9:chr3:82394873-82395268:1	Map9	NA	NA	FALSE	FALSE	4.80567e-20	NA	FALSE
216	0.0337624	NA	0.306122	0.12766	0.178463	TRUE	1.1035	2 vs 1	0.356926	2 vs 1	-0.387755	-0.744681	Smim40:chr17:33906319-33906637:1, Smim40:chr17:33908491-33908842:1	Smim40	NA	NA	FALSE	FALSE	0.0337624	NA	FALSE
217	0.0573823	0.0810917	0.465	0.392857	0.0721429	TRUE	Inf	1 vs 2	0.354286	3 vs 5	0.44	0.0857143	Iho1:chr9:108403328-108403903:-1, Iho1:chr9:108403568-108403680:-1, Iho1:chr9:108403481-108403977:-1, Iho1:chr9:108403648-108404063:-1, Iho1:chr9:108404004-108404227:-1	Iho1	NA	NA	FALSE	FALSE	0.0810917	NA	FALSE
218	0.0967166	0.18045	0.458333	0.3	0.158333	TRUE	0.91736	2 vs 1	0.354167	2 vs 1	0.0208333	-0.333333	Ebf1:chr11:45004850-45005132:1, Ebf1:chr11:45006640-45006943:1, Ebf1:chr11:45007756-45008040:1	Ebf1	NA	NA	FALSE	FALSE	0.18045	NA	FALSE
219	1.27791e-05	4.30779e-05	0.877323	0.765116	0.112207	TRUE	1.0339	3 vs 2	0.3538	3 vs 2	0.665428	0.311628	Dnajc27:chr12:4107133-4107417:1, Dnajc27:chr12:4108849-4109144:1, Dnajc27:chr12:4110215-4110613:1	Dnajc27	NA	NA	FALSE	FALSE	4.30779e-05	NA	FALSE
220	0.0225658	NA	0.957447	0.781818	0.175629	TRUE	1.83722	2 vs 1	0.351257	2 vs 1	0.914894	0.563636	Fam167a:chr14:63465108-63465309:1, Fam167a:chr14:63465195-63465492:1	Fam167a	NA	NA	FALSE	FALSE	0.0225658	NA	FALSE
221	0.783117	NA	0.8	0.625	0.175	TRUE	0.875469	2 vs 1	0.35	2 vs 1	0.6	0.25	Vstm4:chr14:32938606-32938853:1, Vstm4:chr14:32938694-32938981:1	Vstm4	NA	NA	FALSE	FALSE	0.783117	NA	FALSE
222	0.00024753	0.000856159	0.601351	0.426396	0.174955	TRUE	1.15747	3 vs 1	0.349911	3 vs 1	0.202703	-0.147208	Uhrf1:chr17:56322330-56322691:1, Uhrf1:chr17:56323083-56323486:1, Uhrf1:chr17:56323223-56323486:1	Uhrf1	NA	NA	FALSE	FALSE	0.000856159	NA	FALSE
223	3.82771e-96	1.73514e-93	0.66678	0.534978	0.131803	FALSE	1.87308	2 vs 3	0.34946	2 vs 3	0.505963	0.156502	Actr1b:chr1:36698093-36698504:-1, Actr1b:chr1:36699143-36699607:-1, Actr1b:chr1:36699397-36699522:-1	Actr1b	9.86867e-95	4.74515e-92	TRUE	TRUE	1.73514e-93	4.75611e-92	TRUE
224	7.39145e-24	2.58859e-21	0.73134	0.652759	0.0785808	TRUE	1.43086	1 vs 5	0.347502	1 vs 2	0.316547	-0.0309556	Atg2b:chr12:105613534-105613897:-1, Atg2b:chr12:105615961-105616082:-1, Atg2b:chr12:105616101-105616527:-1, Atg2b:chr12:105616858-105617122:-1, Atg2b:chr12:105616727-105617431:-1	Atg2b	NA	NA	FALSE	FALSE	2.58859e-21	NA	FALSE
225	3.88407e-23	7.58385e-23	0.493923	0.375867	0.118056	TRUE	1.51717	6 vs 2	0.346597	3 vs 2	0.0990237	-0.247573	Nek4:chr14:30959392-30959760:1, Nek4:chr14:30987100-30987230:1, Nek4:chr14:30987045-30987375:1, Nek4:chr14:30987239-30987859:1, Nek4:chr14:30987607-30987810:1, Nek4:chr14:30987620-30987936:1, Nek4:chr14:30988131-30988445:1, Nek4:chr14:30988476-30988743:1	Nek4	NA	NA	FALSE	FALSE	7.58385e-23	NA	FALSE
226	6.41823e-17	4.04654e-16	0.627418	0.454545	0.172873	TRUE	0.703477	2 vs 1	0.345745	2 vs 1	0.254836	-0.0909091	Zzef1:chr11:72925420-72925777:1, Zzef1:chr11:72926694-72927158:1	Zzef1	NA	NA	FALSE	FALSE	4.04654e-16	NA	FALSE
227	0.652437	NA	0.272727	0.1	0.172727	TRUE	1.2164	1 vs 2	0.345455	1 vs 2	-0.454545	-0.8	Gpr68:chr12:100876681-100877091:-1, Gpr68:chr12:100876755-100877021:-1	Gpr68	NA	NA	FALSE	FALSE	0.652437	NA	FALSE
228	0.12826	NA	0.272727	0.1	0.172727	TRUE	1.2164	2 vs 1	0.345455	2 vs 1	-0.454545	-0.8	Dll4:chr2:119335215-119335674:1, Dll4:chr2:119335513-119335683:1	Dll4	NA	NA	FALSE	FALSE	0.12826	NA	FALSE
229	1.78208e-16	7.65581e-16	0.800948	0.6708	0.130147	TRUE	0.974854	1 vs 3	0.344564	1 vs 2	0.409953	0.065389	Hip1:chr5:135406494-135406933:-1, Hip1:chr5:135408034-135408440:-1, Hip1:chr5:135408944-135409315:-1	Hip1	NA	NA	FALSE	FALSE	7.65581e-16	NA	FALSE
230	6.98977e-14	7.73024e-13	0.510685	0.504805	0.00587999	TRUE	1.19947	4 vs 5	0.344244	4 vs 5	0.373992	0.0297483	Rorb:chr19:18930660-18930944:-1, Rorb:chr19:18931448-18931876:-1, Rorb:chr19:18934587-18934803:-1, Rorb:chr19:18935107-18935518:-1, Rorb:chr19:18936776-18937175:-1, Rorb:chr19:18937605-18938001:-1	Rorb	NA	NA	FALSE	FALSE	7.73024e-13	NA	FALSE
231	0.0150317	NA	0.464912	0.292929	0.171983	TRUE	0.740617	2 vs 1	0.343966	2 vs 1	-0.0701754	-0.414141	Cip2a:chr16:49018773-49019386:1, Cip2a:chr16:49019311-49019709:1	Cip2a	NA	NA	FALSE	FALSE	0.0150317	NA	FALSE
232	9.9179e-14	7.32871e-13	0.69712	0.525403	0.171717	TRUE	0.731923	1 vs 2	0.343435	1 vs 2	0.39424	0.0508055	Sec22c:chr9:121680045-121680428:-1, Sec22c:chr9:121683068-121683432:-1	Sec22c	NA	NA	FALSE	FALSE	7.32871e-13	NA	FALSE
233	0.00115602	0.00357388	0.626728	0.45509	0.171638	TRUE	0.698332	2 vs 1	0.343277	2 vs 1	0.253456	-0.0898204	Maff:chr15:79358545-79359096:1, Maff:chr15:79358762-79359008:1	Maff	NA	NA	FALSE	FALSE	0.00357388	NA	FALSE
234	7.44672e-24	2.38531e-23	0.885912	0.714559	0.171352	FALSE	1.13201	2 vs 1	0.342705	2 vs 1	0.771824	0.429119	Lysmd4:chr7:67224881-67225244:1, Lysmd4:chr7:67228075-67228468:1	Lysmd4	3.53211e-23	1.18717e-22	TRUE	TRUE	2.38531e-23	1.18991e-22	TRUE
235	1.56998e-91	5.88276e-92	0.267023	0.131229	0.135795	FALSE	1.22764	1 vs 3	0.342528	2 vs 3	-0.264632	-0.60716	Klf13:chr7:63886335-63886626:-1, Klf13:chr7:63886354-63886838:-1, Klf13:chr7:63891411-63891773:-1	Klf13	3.931e-90	1.59202e-90	TRUE	TRUE	1.56998e-91	4.21468e-90	TRUE
236	5.35148e-13	7.23674e-12	0.882424	0.706215	0.17621	TRUE	1.86687	1 vs 4	0.34225	1 vs 3	0.698182	0.355932	Tet2:chr3:133463677-133464058:-1, Tet2:chr3:133464358-133464793:-1, Tet2:chr3:133465147-133465596:-1, Tet2:chr3:133465373-133465690:-1	Tet2	NA	NA	FALSE	FALSE	7.23674e-12	NA	FALSE
237	0.000237921	8.62326e-05	0.617062	0.466667	0.150395	TRUE	Inf	1 vs 2	0.342166	2 vs 4	0.327014	-0.0151515	Npr3:chr15:11839871-11840018:-1, Npr3:chr15:11839879-11840265:-1, Npr3:chr15:11841693-11842052:-1, Npr3:chr15:11843443-11843798:-1, Npr3:chr15:11844031-11844383:-1, Npr3:chr15:11844888-11844958:-1	Npr3	NA	NA	FALSE	FALSE	0.000237921	NA	FALSE
238	0.28142	NA	0.777778	0.607143	0.170635	TRUE	0.817445	2 vs 1	0.34127	2 vs 1	0.555556	0.214286	Rnf225:chr7:12930567-12930757:1, Rnf225:chr7:12930365-12931076:1	Rnf225	NA	NA	FALSE	FALSE	0.28142	NA	FALSE
239	2.23309e-21	2.64095e-19	0.897952	0.8019	0.0960527	TRUE	1.21939	4 vs 2	0.339645	4 vs 3	0.733132	0.393487	Plekhb2:chr1:34870653-34871072:1, Plekhb2:chr1:34871138-34871553:1, Plekhb2:chr1:34873605-34873931:1, Plekhb2:chr1:34879161-34879624:1	Plekhb2	NA	NA	FALSE	FALSE	2.64095e-19	NA	FALSE
240	0.159025	NA	0.969697	0.8	0.169697	TRUE	2.07944	2 vs 1	0.339394	2 vs 1	0.939394	0.6	Eya2:chr2:165771220-165771385:1, Eya2:chr2:165771213-165771715:1	Eya2	NA	NA	FALSE	FALSE	0.159025	NA	FALSE
241	2.96525e-05	0.000153003	0.276596	0.132576	0.14402	TRUE	1.3763	1 vs 3	0.339378	2 vs 3	-0.255319	-0.594697	Usp53:chr3:122931443-122931855:-1, Usp53:chr3:122931693-122932243:-1, Usp53:chr3:122955564-122955988:-1	Usp53	NA	NA	FALSE	FALSE	0.000153003	NA	FALSE
242	2.32292e-09	1.08278e-08	0.688468	0.518868	0.1696	TRUE	0.71746	2 vs 1	0.3392	2 vs 1	0.376936	0.0377358	Phlpp2:chr8:109942457-109942765:1, Phlpp2:chr8:109944251-109944671:1	Phlpp2	NA	NA	FALSE	FALSE	1.08278e-08	NA	FALSE
243	0.000807734	0.000822495	0.678333	0.561497	0.116836	TRUE	1.4816	4 vs 2	0.33918	5 vs 3	0.146667	-0.192513	Tmem64:chr4:15283695-15284399:1, Tmem64:chr4:15284594-15284999:1, Tmem64:chr4:15284945-15285364:1, Tmem64:chr4:15285856-15286247:1, Tmem64:chr4:15286383-15286759:1	Tmem64	NA	NA	FALSE	FALSE	0.000822495	NA	FALSE
244	1.74076e-29	1.83501e-28	0.394355	0.317543	0.0768124	FALSE	0.776084	2 vs 1	0.338579	2 vs 1	0.403371	0.0647922	Ydjc:chr16:17147711-17147985:1, Ydjc:chr16:17148470-17148829:1, Ydjc:chr16:17148252-17149166:1	Ydjc	1.06407e-28	1.16847e-27	TRUE	TRUE	1.83501e-28	1.17117e-27	TRUE
245	1.05318e-13	2.00486e-13	0.729963	0.580074	0.149888	TRUE	2.04819	1 vs 5	0.337903	1 vs 7	0.417978	0.0800745	Zkscan8:chr13:21513221-21513585:-1, Zkscan8:chr13:21515656-21516463:-1, Zkscan8:chr13:21515911-21516210:-1, Zkscan8:chr13:21517516-21517894:-1, Zkscan8:chr13:21518009-21518161:-1, Zkscan8:chr13:21518036-21518306:-1, Zkscan8:chr13:21518318-21519243:-1	Zkscan8	NA	NA	FALSE	FALSE	2.00486e-13	NA	FALSE
246	0.0178804	NA	0.3	0.131429	0.168571	TRUE	1.04109	2 vs 1	0.337143	2 vs 1	-0.4	-0.737143	Cd34:chr1:194960822-194961297:1, Cd34:chr1:194961097-194961316:1	Cd34	NA	NA	FALSE	FALSE	0.0178804	NA	FALSE
247	0.137663	NA	0.967742	0.8	0.167742	TRUE	2.0149	2 vs 1	0.335484	2 vs 1	0.935484	0.6	Ggn:chr7:29173433-29173592:1, Ggn:chr7:29173520-29173945:1	Ggn	NA	NA	FALSE	FALSE	0.137663	NA	FALSE
248	1.83175e-08	4.08805e-08	0.598532	0.522409	0.0761235	TRUE	-2.15104	2 vs 4	0.335183	1 vs 3	-0.0471698	-0.382353	Nrip3:chr7:109758055-109758422:-1, Nrip3:chr7:109759836-109760133:-1, Nrip3:chr7:109759515-109760573:-1, Nrip3:chr7:109760653-109761323:-1	Nrip3	NA	NA	FALSE	FALSE	4.08805e-08	NA	FALSE
249	0.375244	NA	0.44	0.272727	0.167273	TRUE	0.739667	2 vs 1	0.334545	2 vs 1	-0.12	-0.454545	Gm9903:chr5:33631534-33632075:1, Gm9903:chr5:33632637-33633003:1	Gm9903	NA	NA	FALSE	FALSE	0.375244	NA	FALSE
250	1.03024e-23	9.06714e-23	0.663717	0.49662	0.167097	FALSE	0.693424	2 vs 1	0.334195	2 vs 1	0.327434	-0.00676091	Eml4:chr17:83479337-83479772:1, Eml4:chr17:83479937-83480364:1	Eml4	4.84248e-23	4.35424e-22	TRUE	TRUE	9.06714e-23	4.3643e-22	TRUE
251	0.0193452	0.0571044	0.787402	0.62037	0.167031	TRUE	1.37412	3 vs 2	0.334062	3 vs 1	0.574803	0.240741	Hs3st5:chr10:36833157-36833827:1, Hs3st5:chr10:36833768-36834092:1, Hs3st5:chr10:36833890-36834377:1	Hs3st5	NA	NA	FALSE	FALSE	0.0571044	NA	FALSE
252	2.85556e-19	2.08239e-18	0.733433	0.566514	0.166919	FALSE	0.744467	1 vs 2	0.333838	1 vs 2	0.466865	0.133028	Secisbp2l:chr2:125736963-125737372:-1, Secisbp2l:chr2:125740015-125740409:-1	Secisbp2l	1.10325e-18	8.12318e-18	TRUE	TRUE	2.08239e-18	8.15418e-18	TRUE
253	6.91655e-27	5.29949e-26	0.345694	0.178821	0.166873	FALSE	0.886337	2 vs 1	0.333746	2 vs 1	-0.308612	-0.642359	Dnm2:chr9:21506714-21507158:1, Dnm2:chr9:21507357-21507759:1	Dnm2	3.76006e-26	2.97234e-25	TRUE	TRUE	5.29949e-26	2.9792e-25	TRUE
254	4.05609e-23	1.04373e-22	0.722299	0.55485	0.167449	TRUE	1.47612	2 vs 4	0.333554	2 vs 4	0.301808	-0.031746	Skp2:chr15:9111982-9112361:-1, Skp2:chr15:9112394-9112802:-1, Skp2:chr15:9113047-9113453:-1, Skp2:chr15:9114176-9114543:-1	Skp2	NA	NA	FALSE	FALSE	1.04373e-22	NA	FALSE
255	0.0760765	0.148789	0.741176	0.574468	0.166708	TRUE	0.751988	2 vs 1	0.333417	2 vs 1	0.482353	0.148936	Chsy3:chr18:59410565-59411064:1, Chsy3:chr18:59410882-59411385:1	Chsy3	NA	NA	FALSE	FALSE	0.148789	NA	FALSE
256	3.93744e-06	NA	0.947867	0.781457	0.16641	TRUE	1.62625	1 vs 2	0.332821	1 vs 2	0.895735	0.562914	Glt8d2:chr10:82650436-82650783:-1, Glt8d2:chr10:82650331-82651262:-1	Glt8d2	NA	NA	FALSE	FALSE	3.93744e-06	NA	FALSE
257	0.0954266	NA	0.783333	0.617021	0.166312	TRUE	0.808274	1 vs 2	0.332624	1 vs 2	0.566667	0.234043	Nkapl:chr13:21467087-21467398:-1, Nkapl:chr13:21466873-21467745:-1	Nkapl	NA	NA	FALSE	FALSE	0.0954266	NA	FALSE
258	3.02442e-26	2.59598e-26	0.828866	0.723829	0.105037	TRUE	1.42948	1 vs 3	0.332416	1 vs 2	0.683656	0.35124	Stn1:chr19:47501034-47501418:-1, Stn1:chr19:47504528-47504898:-1, Stn1:chr19:47505288-47505723:-1, Stn1:chr19:47506932-47507283:-1, Stn1:chr19:47536068-47536377:-1	Stn1	NA	NA	FALSE	FALSE	3.02442e-26	NA	FALSE
259	2.24123e-70	3.43488e-67	0.205316	0.238232	-0.032916	FALSE	-1.33047	2 vs 5	0.331772	5 vs 6	0.445677	0.113906	Marchf2:chr17:33685698-33686103:-1, Marchf2:chr17:33685850-33686220:-1, Marchf2:chr17:33686884-33687257:-1, Marchf2:chr17:33689630-33689992:-1, Marchf2:chr17:33691524-33691885:-1, Marchf2:chr17:33695600-33695930:-1	Marchf2	4.02494e-69	5.98914e-66	TRUE	TRUE	3.43488e-67	6.00297e-66	TRUE
260	5.63645e-08	1.70741e-09	0.983108	0.828909	0.1542	TRUE	3.15372	1 vs 2	0.329905	1 vs 2	0.972973	0.643068	Timp4:chr6:115241888-115242236:-1, Timp4:chr6:115243630-115244047:-1, Timp4:chr6:115246770-115247295:-1	Timp4	NA	NA	FALSE	FALSE	5.63645e-08	NA	FALSE
261	0.203352	NA	0.894737	0.729927	0.16481	TRUE	1.14581	2 vs 1	0.32962	2 vs 1	0.789474	0.459854	Cspg4:chr9:56898524-56899026:1, Cspg4:chr9:56899543-56899902:1	Cspg4	NA	NA	FALSE	FALSE	0.203352	NA	FALSE
262	3.83106e-37	3.12392e-34	0.882011	0.712946	0.169065	TRUE	1.55451	4 vs 1	0.328746	4 vs 1	0.785594	0.456848	Edil3:chr13:89200307-89200660:1, Edil3:chr13:89319701-89320788:1, Edil3:chr13:89320270-89320620:1, Edil3:chr13:89322165-89322551:1	Edil3	NA	NA	FALSE	FALSE	3.12392e-34	NA	FALSE
263	2.05166e-115	2.77693e-116	0.449954	0.409568	0.0403864	FALSE	1.90455	1 vs 2	0.328541	1 vs 2	0.176615	-0.151926	Brd8:chr18:34598607-34599006:-1, Brd8:chr18:34599865-34599983:-1, Brd8:chr18:34599786-34600226:-1, Brd8:chr18:34601185-34601534:-1	Brd8	7.31854e-114	1.04557e-114	TRUE	TRUE	2.05166e-115	7.7428e-114	TRUE
264	0	0	0.514297	0.423713	0.0905838	FALSE	1.41818	5 vs 2	0.3285	5 vs 4	0.222746	-0.105754	Gsk3b:chr16:38240352-38240714:1, Gsk3b:chr16:38240739-38241144:1, Gsk3b:chr16:38243630-38243915:1, Gsk3b:chr16:38243764-38244206:1, Gsk3b:chr16:38245095-38245465:1, Gsk3b:chr16:38245699-38246079:1	Gsk3b	0	0	TRUE	TRUE	0	0	TRUE
265	1.07617e-107	3.28485e-102	0.565817	0.555811	0.0100064	FALSE	1.41883	3 vs 1	0.327408	3 vs 2	0.606327	0.278919	H13:chr2:152686026-152686265:1, H13:chr2:152686255-152686765:1, H13:chr2:152704650-152705036:1, H13:chr2:152706445-152706791:1, H13:chr2:152708284-152708672:1	H13	3.37631e-106	1.004e-100	TRUE	TRUE	3.28485e-102	1.00632e-100	TRUE
266	0.0194605	NA	0.626168	0.46281	0.163358	TRUE	0.664849	2 vs 1	0.326717	2 vs 1	0.252336	-0.0743802	Bbof1:chr12:84432958-84433515:1, Bbof1:chr12:84433391-84433788:1	Bbof1	NA	NA	FALSE	FALSE	0.0194605	NA	FALSE
267	0.0527686	0.105736	0.46281	0.3	0.16281	TRUE	0.698262	1 vs 2	0.32562	1 vs 2	-0.0743802	-0.4	Cntn5:chr9:9658783-9659153:-1, Cntn5:chr9:9660868-9661278:-1	Cntn5	NA	NA	FALSE	FALSE	0.105736	NA	FALSE
268	1.83586e-29	2.183e-28	0.332584	0.228284	0.1043	FALSE	0.947366	1 vs 3	0.325557	2 vs 3	0.122697	-0.20286	Zfp251:chr15:76851278-76851650:-1, Zfp251:chr15:76851577-76851991:-1, Zfp251:chr15:76852146-76852538:-1	Zfp251	1.11957e-28	1.37656e-27	TRUE	TRUE	2.183e-28	1.37974e-27	TRUE
269	0.00181987	0.00280855	0.856	0.761905	0.0940952	TRUE	1.62049	6 vs 3	0.325442	6 vs 4	0.72	0.394558	Wdr76:chr2:121532424-121532713:1, Wdr76:chr2:121532340-121532945:1, Wdr76:chr2:121543678-121543979:1, Wdr76:chr2:121543891-121544273:1, Wdr76:chr2:121544226-121544494:1, Wdr76:chr2:121544417-121544860:1	Wdr76	NA	NA	FALSE	FALSE	0.00280855	NA	FALSE
270	3.28084e-107	4.63475e-106	0.484765	0.407372	0.0773926	FALSE	1.37205	3 vs 6	0.325142	5 vs 6	0.0852917	-0.239851	Cisd2:chr3:135406425-135406770:-1, Cisd2:chr3:135407765-135408257:-1, Cisd2:chr3:135408238-135408564:-1, Cisd2:chr3:135408081-135409003:-1, Cisd2:chr3:135408465-135408868:-1, Cisd2:chr3:135410009-135410352:-1	Cisd2	1.01706e-105	1.58435e-104	TRUE	TRUE	4.63475e-106	1.60919e-104	TRUE
271	1.82772e-30	1.38716e-29	0.76721	0.62464	0.14257	TRUE	1.31847	1 vs 4	0.324718	1 vs 3	0.567288	0.24257	Zfp467:chr6:48427752-48427939:-1, Zfp467:chr6:48433944-48434771:-1, Zfp467:chr6:48436632-48436981:-1, Zfp467:chr6:48436419-48437346:-1, Zfp467:chr6:48437545-48437946:-1	Zfp467	NA	NA	FALSE	FALSE	1.38716e-29	NA	FALSE
272	9.66827e-15	1.78635e-14	0.565959	0.414023	0.151936	TRUE	1.18191	2 vs 1	0.324626	4 vs 1	0.171036	-0.153589	Alg11:chr8:22067839-22068413:1, Alg11:chr8:22068247-22068688:1, Alg11:chr8:22069225-22069573:1, Alg11:chr8:22071225-22071633:1	Alg11	NA	NA	FALSE	FALSE	1.78635e-14	NA	FALSE
273	0.0419789	0.20938	0.815789	0.653846	0.161943	TRUE	0.8852	1 vs 3	0.323887	1 vs 3	0.631579	0.307692	Cyp26b1:chr6:84571406-84571782:-1, Cyp26b1:chr6:84571516-84572654:-1, Cyp26b1:chr6:84571995-84572293:-1	Cyp26b1	NA	NA	FALSE	FALSE	0.20938	NA	FALSE
274	0.158772	0.265885	0.44186	0.28	0.16186	TRUE	0.710847	1 vs 2	0.323721	1 vs 2	-0.116279	-0.44	Rad54l:chr4:116096916-116097441:-1, Rad54l:chr4:116097043-116097350:-1	Rad54l	NA	NA	FALSE	FALSE	0.265885	NA	FALSE
275	0.029016	NA	0.8	0.638462	0.161538	TRUE	Inf	1 vs 2	0.323077	1 vs 3	0.6	0.276923	Zfp367:chr13:64133018-64133408:-1, Zfp367:chr13:64133326-64133571:-1, Zfp367:chr13:64134756-64135106:-1	Zfp367	NA	NA	FALSE	FALSE	0.029016	NA	FALSE
276	0.0158565	0.0270625	0.931507	0.770492	0.161015	TRUE	1.39898	2 vs 1	0.32203	2 vs 1	0.863014	0.540984	Rimbp3:chr16:17213257-17213808:1, Rimbp3:chr16:17213516-17213966:1	Rimbp3	NA	NA	FALSE	FALSE	0.0270625	NA	FALSE
277	8.04307e-42	2.77999e-41	0.665536	0.504532	0.161005	FALSE	1.51256	1 vs 3	0.32149	1 vs 4	0.290607	-0.0308828	Tab2:chr10:7905648-7906101:-1, Tab2:chr10:7906067-7906417:-1, Tab2:chr10:7906222-7906718:-1, Tab2:chr10:7906228-7906613:-1	Tab2	7.3747e-41	2.6553e-40	TRUE	TRUE	2.77999e-41	2.69112e-40	TRUE
278	0.198935	0.199636	0.205882	0.0454545	0.160428	TRUE	1.6946	1 vs 2	0.320856	1 vs 2	-0.588235	-0.909091	Csmd3:chr15:47580958-47581056:-1, Csmd3:chr15:47581746-47582076:-1	Csmd3	NA	NA	FALSE	FALSE	0.199636	NA	FALSE
279	0.361645	NA	0.56	0.4	0.16	TRUE	0.646627	2 vs 1	0.32	2 vs 1	0.12	-0.2	Ddit4l:chr3:137626066-137626631:1, Ddit4l:chr3:137626908-137627339:1	Ddit4l	NA	NA	FALSE	FALSE	0.361645	NA	FALSE
280	0.822619	NA	0.8	0.64	0.16	TRUE	0.81093	2 vs 1	0.32	2 vs 1	0.6	0.28	Wnt8b:chr19:44511893-44512676:1, Wnt8b:chr19:44512208-44512511:1	Wnt8b	NA	NA	FALSE	FALSE	0.822619	NA	FALSE
281	1.35976e-12	9.35114e-13	0.630975	0.584034	0.0469409	TRUE	-1.42168	5 vs 6	0.319922	2 vs 5	0.454376	0.134454	Wdr59:chr8:111448059-111448356:-1, Wdr59:chr8:111448746-111449162:-1, Wdr59:chr8:111448936-111449578:-1, Wdr59:chr8:111449519-111449784:-1, Wdr59:chr8:111449580-111450392:-1, Wdr59:chr8:111450142-111450657:-1, Wdr59:chr8:111450386-111450623:-1	Wdr59	NA	NA	FALSE	FALSE	1.35976e-12	NA	FALSE
282	0.0114215	NA	0.458861	0.394231	0.06463	TRUE	0.878645	2 vs 3	0.319864	2 vs 3	0.550633	0.230769	H3c15:chr3:96237725-96238592:-1, H3c15:chr3:96238116-96238469:-1, H3c15:chr3:96238447-96238814:-1	H3c15	NA	NA	FALSE	FALSE	0.0114215	NA	FALSE
283	0.0167172	0.0263997	0.778947	0.619048	0.1599	TRUE	0.774035	2 vs 1	0.319799	2 vs 1	0.557895	0.238095	Fam43a:chr16:30602371-30602591:1, Fam43a:chr16:30602382-30602788:1	Fam43a	NA	NA	FALSE	FALSE	0.0263997	NA	FALSE
284	0.407965	NA	0.222222	0.0625	0.159722	TRUE	1.45529	1 vs 2	0.319444	1 vs 2	-0.555556	-0.875	Cast:chr13:74692366-74692528:-1, Cast:chr13:74692400-74692712:-1	Cast	NA	NA	FALSE	FALSE	0.407965	NA	FALSE
285	0.00152953	0.00466433	0.669091	0.509554	0.159537	TRUE	0.665855	1 vs 2	0.319074	1 vs 2	0.338182	0.0191083	Snph:chr2:151590572-151590909:-1, Snph:chr2:151591659-151592098:-1	Snph	NA	NA	FALSE	FALSE	0.00466433	NA	FALSE
286	0.004102	0.036228	0.311321	0.216912	0.094409	TRUE	1.20397	2 vs 1	0.318951	2 vs 1	-0.320755	-0.639706	Gm12353:chr4:19651780-19652526:1, Gm12353:chr4:19654304-19655061:1, Gm12353:chr4:19655717-19656082:1	Gm12353	NA	NA	FALSE	FALSE	0.036228	NA	FALSE
287	0.0034891	0.00719076	0.962264	0.864198	0.0980666	TRUE	Inf	2 vs 1	0.318192	3 vs 2	0.849057	0.530864	Tmem243:chr5:9118240-9118476:1, Tmem243:chr5:9118393-9118811:1, Tmem243:chr5:9118589-9119071:1	Tmem243	NA	NA	FALSE	FALSE	0.00719076	NA	FALSE
288	6.80579e-77	1.69849e-75	0.70178	0.599171	0.102609	FALSE	1.75923	9 vs 4	0.317457	9 vs 5	0.125681	-0.191776	Pias2:chr18:77146250-77146635:1, Pias2:chr18:77146280-77147157:1, Pias2:chr18:77147039-77147594:1, Pias2:chr18:77147497-77148131:1, Pias2:chr18:77152753-77153218:1, Pias2:chr18:77153048-77153516:1, Pias2:chr18:77153333-77153926:1, Pias2:chr18:77155076-77155588:1, Pias2:chr18:77155306-77155758:1	Pias2	1.30311e-75	3.3178e-74	TRUE	TRUE	1.69849e-75	3.32546e-74	TRUE
289	0.00730151	NA	0.911765	0.753247	0.158518	TRUE	1.21937	2 vs 1	0.317036	2 vs 1	0.823529	0.506494	Gbe1:chr16:70529920-70530231:1, Gbe1:chr16:70569321-70569725:1	Gbe1	NA	NA	FALSE	FALSE	0.00730151	NA	FALSE
290	2.25202e-19	1.70897e-17	0.52746	0.441004	0.086456	TRUE	-2.09117	1 vs 3	0.316407	3 vs 6	0.32896	0.0125523	Zbtb21:chr16:97945792-97946286:-1, Zbtb21:chr16:97947405-97947815:-1, Zbtb21:chr16:97947732-97948445:-1, Zbtb21:chr16:97949385-97949790:-1, Zbtb21:chr16:97949241-97949522:-1, Zbtb21:chr16:97949781-97950154:-1	Zbtb21	NA	NA	FALSE	FALSE	1.70897e-17	NA	FALSE
291	2.81224e-82	1.04817e-77	0.70054	0.542416	0.158124	FALSE	0.679796	2 vs 1	0.316247	2 vs 1	0.40108	0.0848329	Midn:chr10:80157106-80157494:1, Midn:chr10:80157968-80158368:1	Midn	5.81197e-81	2.12745e-76	TRUE	TRUE	1.04817e-77	2.13237e-76	TRUE
292	3.23178e-05	0.000308735	0.869792	0.711864	0.157927	TRUE	0.994662	1 vs 2	0.315855	1 vs 2	0.739583	0.423729	Gabra5:chr7:57407676-57408013:-1, Gabra5:chr7:57407776-57408475:-1	Gabra5	NA	NA	FALSE	FALSE	0.000308735	NA	FALSE
293	0.126224	NA	0.157895	0	0.157895	TRUE	Inf	2 vs 1	0.315789	2 vs 1	-0.684211	-1	Cpq:chr15:33594130-33594513:1, Cpq:chr15:33594424-33594519:1	Cpq	NA	NA	FALSE	FALSE	0.126224	NA	FALSE
294	8.01847e-37	7.09011e-36	0.63256	0.47484	0.157721	FALSE	0.979749	1 vs 3	0.315442	1 vs 3	0.265121	-0.0503207	Myo1b:chr1:51749740-51750139:-1, Myo1b:chr1:51749847-51750434:-1, Myo1b:chr1:51751096-51751300:-1	Myo1b	6.2703e-36	5.75628e-35	TRUE	TRUE	7.09011e-36	5.78766e-35	TRUE
295	4.77005e-225	5.58698e-198	0.879519	0.721802	0.157717	FALSE	1.05702	1 vs 3	0.315434	1 vs 3	0.759038	0.443604	Hnrnph3:chr10:63015418-63015777:-1, Hnrnph3:chr10:63015612-63016068:-1, Hnrnph3:chr10:63017836-63018241:-1	Hnrnph3	3.764e-223	4.14714e-196	TRUE	TRUE	5.58698e-198	4.15671e-196	TRUE
296	1.72889e-14	3.69355e-14	0.629346	0.514006	0.11534	TRUE	0.988879	1 vs 3	0.314142	1 vs 3	0.228708	-0.0854342	Ccdc84:chr9:44410208-44410431:-1, Ccdc84:chr9:44410333-44410582:-1, Ccdc84:chr9:44411383-44411720:-1, Ccdc84:chr9:44412678-44413480:-1	Ccdc84	NA	NA	FALSE	FALSE	3.69355e-14	NA	FALSE
297	4.40284e-25	1.69419e-24	0.77225	0.609664	0.162586	TRUE	1.28132	6 vs 3	0.313979	6 vs 1	0.504105	0.190126	B3galt1:chr2:68118935-68119228:1, B3galt1:chr2:68118658-68119591:1, B3galt1:chr2:68119598-68120695:1, B3galt1:chr2:68120029-68120343:1, B3galt1:chr2:68120175-68120458:1, B3galt1:chr2:68122318-68122680:1	B3galt1	NA	NA	FALSE	FALSE	1.69419e-24	NA	FALSE
298	9.79812e-50	5.94744e-48	0.649367	0.534118	0.11525	FALSE	0.816631	3 vs 2	0.313945	3 vs 2	0.196886	-0.117059	Nr2c2:chr6:92167577-92167929:1, Nr2c2:chr6:92168631-92169124:1, Nr2c2:chr6:92172649-92173058:1	Nr2c2	1.11905e-48	6.92891e-47	TRUE	TRUE	5.94744e-48	6.94491e-47	TRUE
299	2.05266e-05	0.00141337	0.520142	0.363393	0.156749	TRUE	1.08619	5 vs 4	0.313879	5 vs 1	0.0853081	-0.228571	Snhg11:chr2:158381146-158381594:1, Snhg11:chr2:158382282-158382864:1, Snhg11:chr2:158384770-158385172:1, Snhg11:chr2:158385291-158385833:1, Snhg11:chr2:158385758-158386145:1	Snhg11	NA	NA	FALSE	FALSE	0.00141337	NA	FALSE
300	1.96584e-10	1.46672e-09	0.804376	0.647541	0.156835	TRUE	0.870321	1 vs 3	0.31367	1 vs 3	0.608752	0.295082	Cdc40:chr10:40831621-40831996:-1, Cdc40:chr10:40831932-40832489:-1, Cdc40:chr10:40832873-40833211:-1	Cdc40	NA	NA	FALSE	FALSE	1.46672e-09	NA	FALSE
301	8.27464e-05	0.00019671	0.738583	0.587879	0.150704	TRUE	1.31452	4 vs 1	0.313569	6 vs 1	0.444882	0.131313	Fam199x:chrX:137077154-137077392:1, Fam199x:chrX:137077700-137077808:1, Fam199x:chrX:137077795-137078400:1, Fam199x:chrX:137078199-137078841:1, Fam199x:chrX:137079658-137080014:1, Fam199x:chrX:137082112-137082503:1	Fam199x	NA	NA	FALSE	FALSE	0.00019671	NA	FALSE
302	2.84051e-18	3.80713e-17	0.419986	0.342767	0.077219	TRUE	0.817792	2 vs 1	0.313036	2 vs 1	0.578984	0.265948	Plpbp:chr8:27049233-27049577:1, Plpbp:chr8:27054181-27054570:1, Plpbp:chr8:27055773-27056109:1	Plpbp	NA	NA	FALSE	FALSE	3.80713e-17	NA	FALSE
303	1.11531e-05	2.09547e-05	0.91358	0.824351	0.0892289	TRUE	1.23754	4 vs 1	0.311881	4 vs 3	0.653199	0.341317	Ldlr:chr9:21748984-21749502:1, Ldlr:chr9:21749359-21749568:1, Ldlr:chr9:21749397-21749814:1, Ldlr:chr9:21749547-21749913:1	Ldlr	NA	NA	FALSE	FALSE	2.09547e-05	NA	FALSE
304	1.58198820191833e-310	2.16145e-223	0.919154	0.763222	0.155932	FALSE	1.26048	2 vs 1	0.311863	2 vs 1	0.838307	0.526444	Cbx3:chr6:51482422-51482605:1, Cbx3:chr6:51483324-51483704:1	Cbx3	0	1.93636e-221	TRUE	TRUE	2.16145e-223	1.94083e-221	TRUE
305	0.00364721	0.00477149	0.628258	0.471861	0.156396	TRUE	1.6064	2 vs 4	0.311421	2 vs 4	-0.0781893	-0.38961	Clvs2:chr10:33512289-33512658:-1, Clvs2:chr10:33512500-33512766:-1, Clvs2:chr10:33512604-33512937:-1, Clvs2:chr10:33512779-33513324:-1	Clvs2	NA	NA	FALSE	FALSE	0.00477149	NA	FALSE
306	1.06372e-30	2.20299e-28	0.794225	0.638861	0.155364	FALSE	0.780161	2 vs 1	0.310728	2 vs 1	0.588451	0.277722	R3hdm1:chr1:128186738-128187174:1, R3hdm1:chr1:128237345-128237738:1	R3hdm1	6.99475e-30	1.38581e-27	TRUE	TRUE	2.20299e-28	1.38901e-27	TRUE
307	0.045393	NA	0.223404	0.0681818	0.155222	TRUE	1.36902	2 vs 1	0.310445	2 vs 1	-0.553191	-0.863636	Iqck:chr7:118858303-118858586:1, Iqck:chr7:118971784-118972135:1	Iqck	NA	NA	FALSE	FALSE	0.045393	NA	FALSE
308	0.0583562	0.129167	0.376812	0.221591	0.155221	TRUE	0.931558	3 vs 1	0.310441	3 vs 1	-0.246377	-0.556818	Colec12:chr18:9878195-9878357:1, Colec12:chr18:9878096-9878588:1, Colec12:chr18:9881274-9881496:1	Colec12	NA	NA	FALSE	FALSE	0.129167	NA	FALSE
309	0.0405625	0.0563272	0.700758	0.598901	0.101856	TRUE	0.724885	1 vs 2	0.309524	1 vs 2	0.166667	-0.142857	Cyb5d2:chr11:72777225-72777602:-1, Cyb5d2:chr11:72777772-72778104:-1, Cyb5d2:chr11:72778005-72778624:-1	Cyb5d2	NA	NA	FALSE	FALSE	0.0563272	NA	FALSE
310	2.12857e-20	8.31234e-20	0.81236	0.693246	0.119114	TRUE	1.09293	1 vs 6	0.30938	1 vs 5	0.528892	0.219512	Smurf2:chr11:106820058-106820471:-1, Smurf2:chr11:106821359-106821707:-1, Smurf2:chr11:106821766-106822107:-1, Smurf2:chr11:106821474-106822614:-1, Smurf2:chr11:106821979-106822320:-1, Smurf2:chr11:106822451-106822699:-1	Smurf2	NA	NA	FALSE	FALSE	8.31234e-20	NA	FALSE
311	0.0109455	0.0153771	0.477642	0.391243	0.0863993	TRUE	1.19091	2 vs 4	0.309219	2 vs 4	0.235772	-0.0734463	Tnip2:chr5:34493899-34494504:-1, Tnip2:chr5:34494395-34494684:-1, Tnip2:chr5:34494338-34494948:-1, Tnip2:chr5:34495171-34495609:-1, Tnip2:chr5:34496106-34496427:-1	Tnip2	NA	NA	FALSE	FALSE	0.0153771	NA	FALSE
312	2.56043e-160	3.1904e-141	0.190578	0.124936	0.0656415	FALSE	-0.986356	2 vs 3	0.308974	3 vs 4	-0.252763	-0.561737	Jun:chr4:95049026-95049439:-1, Jun:chr4:95049335-95049518:-1, Jun:chr4:95049497-95050099:-1, Jun:chr4:95050231-95050613:-1	Jun	1.21225e-158	1.45415e-139	TRUE	TRUE	3.1904e-141	1.45751e-139	TRUE
313	0.150342	NA	0.222222	0.0677966	0.154426	TRUE	1.36828	1 vs 2	0.308851	1 vs 2	-0.555556	-0.864407	Tm4sf1:chr3:57287364-57287561:-1, Tm4sf1:chr3:57287385-57287794:-1	Tm4sf1	NA	NA	FALSE	FALSE	0.150342	NA	FALSE
314	3.75606e-06	5.37718e-06	0.46673	0.373913	0.092817	TRUE	2.25129	2 vs 4	0.308795	1 vs 7	-0.18251	-0.491304	Pex5l:chr3:32943919-32944267:-1, Pex5l:chr3:32944178-32944541:-1, Pex5l:chr3:32944664-32944911:-1, Pex5l:chr3:32945253-32945543:-1, Pex5l:chr3:32945453-32945837:-1, Pex5l:chr3:32945624-32945899:-1, Pex5l:chr3:32949625-32950039:-1, Pex5l:chr3:32949875-32950407:-1, Pex5l:chr3:32950664-32950966:-1	Pex5l	NA	NA	FALSE	FALSE	5.37718e-06	NA	FALSE
315	0.0111802	0.0237008	0.301587	0.207407	0.0941799	TRUE	Inf	3 vs 1	0.307937	4 vs 2	-0.047619	-0.355556	Ccdc38:chr10:93582935-93583061:1, Ccdc38:chr10:93582849-93583455:1, Ccdc38:chr10:93583378-93583594:1, Ccdc38:chr10:93583997-93584129:1	Ccdc38	NA	NA	FALSE	FALSE	0.0237008	NA	FALSE
316	6.91891e-117	2.85527e-111	0.538998	0.425994	0.113004	FALSE	1.0291	2 vs 3	0.307295	2 vs 3	-0.0197526	-0.327048	Kdm6b:chr11:69398508-69398922:-1, Kdm6b:chr11:69398919-69399247:-1, Kdm6b:chr11:69399676-69399932:-1	Kdm6b	2.50234e-115	1.03028e-109	TRUE	TRUE	2.85527e-111	1.0472e-109	TRUE
317	1.79927e-12	2.00409e-11	0.495477	0.383517	0.111959	TRUE	1.3889	2 vs 4	0.305998	1 vs 3	-0.446764	-0.752762	Zfp408:chr2:91642755-91643165:-1, Zfp408:chr2:91643396-91643639:-1, Zfp408:chr2:91643603-91644095:-1, Zfp408:chr2:91644397-91644791:-1	Zfp408	NA	NA	FALSE	FALSE	2.00409e-11	NA	FALSE
318	0.0152591	0.0273111	0.882979	0.776316	0.106663	TRUE	1.76929	4 vs 3	0.305991	4 vs 3	0.819149	0.513158	Fam111a:chr19:12588314-12588801:1, Fam111a:chr19:12588442-12588807:1, Fam111a:chr19:12589295-12589569:1, Fam111a:chr19:12589383-12589769:1	Fam111a	NA	NA	FALSE	FALSE	0.0273111	NA	FALSE
319	0.0221665	0.0493515	0.533898	0.380952	0.152946	TRUE	1.75402	3 vs 1	0.305892	3 vs 1	0.0677966	-0.238095	Hhipl1:chr12:108329174-108329386:1, Hhipl1:chr12:108330513-108330848:1, Hhipl1:chr12:108330790-108331159:1	Hhipl1	NA	NA	FALSE	FALSE	0.0493515	NA	FALSE
320	0.210882	NA	0.455882	0.30303	0.152852	TRUE	0.655978	2 vs 1	0.305704	2 vs 1	-0.0882353	-0.393939	Zfp982:chr4:147512840-147513549:1, Zfp982:chr4:147515768-147516043:1	Zfp982	NA	NA	FALSE	FALSE	0.210882	NA	FALSE
321	8.4443e-07	2.66515e-06	0.941368	0.788571	0.152797	TRUE	1.45972	2 vs 1	0.305593	2 vs 1	0.882736	0.577143	Marchf11:chr15:26310999-26311388:1, Marchf11:chr15:26409213-26409550:1	Marchf11	NA	NA	FALSE	FALSE	2.66515e-06	NA	FALSE
322	0.052525	0.096371	0.803571	0.666667	0.136905	TRUE	1.19952	1 vs 3	0.305138	1 vs 2	0.392857	0.0877193	Cd302:chr2:60251987-60252347:-1, Cd302:chr2:60251998-60252511:-1, Cd302:chr2:60252245-60252514:-1	Cd302	NA	NA	FALSE	FALSE	0.096371	NA	FALSE
323	1.30875e-19	8.95192e-19	0.755102	0.602535	0.152567	FALSE	0.709971	1 vs 2	0.305133	1 vs 2	0.510204	0.205071	Cherp:chr8:72460469-72460868:-1, Cherp:chr8:72460495-72461027:-1	Cherp	5.17145e-19	3.55613e-18	TRUE	TRUE	8.95192e-19	3.5698e-18	TRUE
324	0.0980605	NA	0.866667	0.714286	0.152381	TRUE	0.955511	2 vs 1	0.304762	2 vs 1	0.733333	0.428571	Ttc7:chr17:87371572-87371947:1, Ttc7:chr17:87381345-87381813:1	Ttc7	NA	NA	FALSE	FALSE	0.0980605	NA	FALSE
325	1.00007e-22	1.03907e-21	0.46281	0.310449	0.152361	FALSE	0.648985	2 vs 1	0.304722	2 vs 1	-0.0743802	-0.379102	Mmp14:chr14:54440809-54441224:1, Mmp14:chr14:54441903-54442458:1	Mmp14	4.56872e-22	4.75266e-21	TRUE	TRUE	1.03907e-21	4.77203e-21	TRUE
326	1.33004e-76	9.4682e-70	0.849019	0.749824	0.0991956	FALSE	1.28493	1 vs 2	0.304367	1 vs 3	0.722504	0.418137	Ttc5:chr14:50765429-50765784:-1, Ttc5:chr14:50775938-50776166:-1, Ttc5:chr14:50775828-50776689:-1, Ttc5:chr14:50777133-50777506:-1	Ttc5	2.52804e-75	1.72017e-68	TRUE	TRUE	9.4682e-70	1.73628e-68	TRUE
327	0.545197	NA	0.636364	0.484375	0.151989	TRUE	0.622136	2 vs 1	0.303977	2 vs 1	0.272727	-0.03125	S1pr3:chr13:51421486-51422276:1, S1pr3:chr13:51421886-51422180:1	S1pr3	NA	NA	FALSE	FALSE	0.545197	NA	FALSE
328	1.4449e-16	9.19647e-16	0.717427	0.638019	0.0794085	TRUE	0.676548	1 vs 2	0.303475	1 vs 2	0.145135	-0.15834	Prdm2:chr4:143107428-143107949:-1, Prdm2:chr4:143108520-143108904:-1, Prdm2:chr4:143108952-143109471:-1	Prdm2	NA	NA	FALSE	FALSE	9.19647e-16	NA	FALSE
329	1.70523e-15	5.71598e-15	0.588245	0.427798	0.160446	TRUE	1.56106	1 vs 8	0.303317	1 vs 7	0.102018	-0.201299	Rnd3:chr2:51130386-51130830:-1, Rnd3:chr2:51130598-51130933:-1, Rnd3:chr2:51130333-51131213:-1, Rnd3:chr2:51131092-51131482:-1, Rnd3:chr2:51131317-51131808:-1, Rnd3:chr2:51131855-51132167:-1, Rnd3:chr2:51132033-51132556:-1, Rnd3:chr2:51132477-51132563:-1	Rnd3	NA	NA	FALSE	FALSE	5.71598e-15	NA	FALSE
330	1.0039e-23	3.02662e-21	0.833779	0.682253	0.151526	TRUE	0.848507	2 vs 1	0.303053	2 vs 1	0.667559	0.364506	Dctn4:chr18:60556834-60557324:1, Dctn4:chr18:60558357-60558770:1	Dctn4	NA	NA	FALSE	FALSE	3.02662e-21	NA	FALSE
331	0.00684476	NA	0.415094	0.26742	0.147674	TRUE	#NAME?	2 vs 1	0.302953	3 vs 1	-0.132075	-0.435028	Ccdc80:chr16:45127309-45127674:1, Ccdc80:chr16:45127133-45127688:1, Ccdc80:chr16:45127535-45127751:1, Ccdc80:chr16:45127611-45127928:1	Ccdc80	NA	NA	FALSE	FALSE	0.00684476	NA	FALSE
332	0.32824	NA	0.535714	0.384615	0.151099	TRUE	0.613104	1 vs 2	0.302198	1 vs 2	0.0714286	-0.230769	Six4:chr12:73099608-73099995:-1, Six4:chr12:73099910-73100373:-1	Six4	NA	NA	FALSE	FALSE	0.32824	NA	FALSE
333	0.00118385	NA	0.701439	0.573276	0.128163	TRUE	Inf	1 vs 5	0.301786	1 vs 4	0.0431655	-0.258621	Akap17b:chrX:36608158-36608535:-1, Akap17b:chrX:36608277-36608674:-1, Akap17b:chrX:36608498-36608780:-1, Akap17b:chrX:36609012-36609410:-1, Akap17b:chrX:36609250-36609515:-1	Akap17b	NA	NA	FALSE	FALSE	0.00118385	NA	FALSE
334	0.00443534	0.0130707	0.763158	0.6125	0.150658	TRUE	0.8685	1 vs 3	0.301316	1 vs 3	0.526316	0.225	Atp7b:chr8:21992719-21993200:-1, Atp7b:chr8:21992906-21993084:-1, Atp7b:chr8:21993541-21993856:-1	Atp7b	NA	NA	FALSE	FALSE	0.0130707	NA	FALSE
335	7.68384e-10	4.65211e-08	0.65	0.603909	0.0460905	TRUE	1.30201	2 vs 3	0.301122	2 vs 3	0.822727	0.521605	Zfp82:chr7:30053344-30053775:-1, Zfp82:chr7:30056038-30056391:-1, Zfp82:chr7:30059200-30059646:-1, Zfp82:chr7:30059285-30059880:-1	Zfp82	NA	NA	FALSE	FALSE	4.65211e-08	NA	FALSE
336	0.253831	NA	0.666667	0.516129	0.150538	TRUE	0.628609	1 vs 2	0.301075	1 vs 2	0.333333	0.0322581	Kcnj9:chr1:172320579-172320837:-1, Kcnj9:chr1:172321710-172322049:-1	Kcnj9	NA	NA	FALSE	FALSE	0.253831	NA	FALSE
337	0.0233233	0.0546259	0.679688	0.583333	0.0963542	TRUE	1.34684	2 vs 3	0.300347	2 vs 3	0.078125	-0.222222	Zbtb16:chr9:48651790-48652066:-1, Zbtb16:chr9:48652086-48652293:-1, Zbtb16:chr9:48654247-48654744:-1	Zbtb16	NA	NA	FALSE	FALSE	0.0546259	NA	FALSE
338	7.31012e-11	5.23121e-10	0.64099	0.578292	0.0626986	TRUE	-1.67765	4 vs 2	0.300117	2 vs 1	0.129298	-0.170819	Dnajb12:chr10:59897248-59897471:1, Dnajb12:chr10:59897667-59898023:1, Dnajb12:chr10:59897853-59898252:1, Dnajb12:chr10:59899013-59899201:1, Dnajb12:chr10:59898884-59899376:1	Dnajb12	NA	NA	FALSE	FALSE	5.23121e-10	NA	FALSE
339	0.000137389	0.000514333	0.592965	0.442907	0.150058	TRUE	0.60561	2 vs 1	0.300116	2 vs 1	0.18593	-0.114187	Pdk1:chr2:71901619-71901972:1, Pdk1:chr2:71903461-71903865:1	Pdk1	NA	NA	FALSE	FALSE	0.000514333	NA	FALSE
340	0.552467	NA	0.8	0.65	0.15	TRUE	0.767255	2 vs 1	0.3	2 vs 1	0.6	0.3	Ccno:chr13:112990438-112990687:1, Ccno:chr13:112990318-112990778:1	Ccno	NA	NA	FALSE	FALSE	0.552467	NA	FALSE
341	3.8411e-10	1.64357e-09	0.496464	0.34654	0.149924	TRUE	0.691516	2 vs 1	0.299848	3 vs 1	-0.00707214	-0.30692	Map3k3:chr11:106154997-106155408:1, Map3k3:chr11:106155271-106155869:1, Map3k3:chr11:106156255-106156666:1	Map3k3	NA	NA	FALSE	FALSE	1.64357e-09	NA	FALSE
342	2.99071e-13	8.96731e-13	0.856042	0.784194	0.0718484	TRUE	1.34699	5 vs 2	0.299819	5 vs 4	0.10111	-0.19871	Fstl1:chr16:37833537-37833852:1, Fstl1:chr16:37833775-37834167:1, Fstl1:chr16:37833916-37834650:1, Fstl1:chr16:37835342-37835728:1, Fstl1:chr16:37836214-37836430:1	Fstl1	NA	NA	FALSE	FALSE	8.96731e-13	NA	FALSE
343	0.000228712	0.000133344	0.957627	0.807971	0.149656	TRUE	1.68107	2 vs 1	0.299312	2 vs 1	0.915254	0.615942	Prc1:chr7:80315225-80315635:1, Prc1:chr7:80315816-80316311:1	Prc1	NA	NA	FALSE	FALSE	0.000228712	NA	FALSE
344	0.375647	NA	0.941176	0.791667	0.14951	TRUE	1.43759	1 vs 2	0.29902	1 vs 2	0.882353	0.583333	Il20rb:chr9:100457705-100458124:-1, Il20rb:chr9:100457993-100458195:-1	Il20rb	NA	NA	FALSE	FALSE	0.375647	NA	FALSE
345	4.36528e-05	0.000137968	0.45202	0.414993	0.0370269	TRUE	1.00747	3 vs 4	0.298893	3 vs 4	0.282828	-0.0160643	Ammecr1:chrX:142851146-142851466:-1, Ammecr1:chrX:142851224-142851640:-1, Ammecr1:chrX:142851675-142852059:-1, Ammecr1:chrX:142853474-142853820:-1	Ammecr1	NA	NA	FALSE	FALSE	0.000137968	NA	FALSE
346	0.00254655	0.00251891	0.882979	0.733591	0.149388	TRUE	1.67062	3 vs 1	0.298776	3 vs 1	0.765957	0.467181	Zic2:chr14:122478981-122479354:1, Zic2:chr14:122479146-122479412:1, Zic2:chr14:122479897-122480328:1	Zic2	NA	NA	FALSE	FALSE	0.00254655	NA	FALSE
347	0.188195	NA	0.413793	0.264706	0.149087	TRUE	0.673345	2 vs 1	0.298174	2 vs 1	-0.172414	-0.470588	Lrrc27:chr7:139228715-139228916:1, Lrrc27:chr7:139242624-139242935:1	Lrrc27	NA	NA	FALSE	FALSE	0.188195	NA	FALSE
348	9.11851e-57	5.87492e-48	0.873194	0.724125	0.149069	FALSE	0.964482	1 vs 2	0.298138	1 vs 2	0.746388	0.44825	Ndrg3:chr2:156927341-156927710:-1, Ndrg3:chr2:156934231-156934934:-1	Ndrg3	1.1932e-55	6.87524e-47	TRUE	TRUE	5.87492e-48	6.89112e-47	TRUE
349	5.44011e-30	3.38396e-29	0.747416	0.591715	0.155701	TRUE	1.59972	1 vs 4	0.29694	1 vs 5	0.398966	0.102026	Erc1:chr6:119570789-119571175:-1, Erc1:chr6:119571805-119572218:-1, Erc1:chr6:119571760-119572486:-1, Erc1:chr6:119772555-119773122:-1, Erc1:chr6:119773620-119773883:-1	Erc1	NA	NA	FALSE	FALSE	3.38396e-29	NA	FALSE
350	7.28762e-29	4.43931e-29	0.402647	0.254635	0.148012	FALSE	0.679595	2 vs 1	0.296024	2 vs 1	-0.194705	-0.490729	Ftl1-ps1:chr13:74406931-74407294:1, Ftl1-ps1:chr13:74407183-74407362:1	Ftl1-ps1	4.31295e-28	2.90512e-28	TRUE	TRUE	7.28762e-29	4.75613e-28	TRUE
351	1.17296e-53	2.47256e-50	0.789783	0.644508	0.145275	FALSE	0.890089	6 vs 1	0.295919	6 vs 1	0.584419	0.2885	Cracd:chr5:76658123-76658460:1, Cracd:chr5:76842174-76842567:1, Cracd:chr5:76871424-76871891:1, Cracd:chr5:76872212-76872998:1, Cracd:chr5:76872687-76873075:1, Cracd:chr5:76873002-76873539:1	Cracd	1.46143e-52	3.07354e-49	TRUE	TRUE	2.47256e-50	3.08064e-49	TRUE
352	0.0636292	0.128028	0.207547	0.188889	0.0186583	TRUE	-1.86075	3 vs 2	0.294759	2 vs 1	-0.283019	-0.577778	Grid2ip:chr5:143391361-143391750:1, Grid2ip:chr5:143391458-143391877:1, Grid2ip:chr5:143391768-143392091:1	Grid2ip	NA	NA	FALSE	FALSE	0.128028	NA	FALSE
353	1.577e-14	1.43078e-13	0.615891	0.454386	0.161505	TRUE	0.899734	4 vs 1	0.294638	4 vs 1	0.122708	-0.17193	Tshz3:chr7:36771861-36772242:1, Tshz3:chr7:36772107-36773140:1, Tshz3:chr7:36772552-36772871:1, Tshz3:chr7:36773085-36773551:1	Tshz3	NA	NA	FALSE	FALSE	1.43078e-13	NA	FALSE
354	8.90514e-23	6.19594e-23	0.547132	0.535433	0.0116987	TRUE	1.16095	3 vs 1	0.294311	3 vs 1	0.194574	-0.0997375	Crebrf:chr17:26764967-26765447:1, Crebrf:chr17:26771166-26771941:1, Crebrf:chr17:26771714-26772326:1, Crebrf:chr17:26772270-26772803:1, Crebrf:chr17:26774765-26775164:1, Crebrf:chr17:26776308-26776536:1	Crebrf	NA	NA	FALSE	FALSE	8.90514e-23	NA	FALSE
355	1.21009e-45	4.02096e-41	0.872455	0.725504	0.146951	FALSE	1.00627	3 vs 1	0.293902	3 vs 1	0.74491	0.451008	Kdelr2:chr5:143420749-143421072:1, Kdelr2:chr5:143420728-143421361:1, Kdelr2:chr5:143421522-143421896:1	Kdelr2	1.22135e-44	3.79872e-40	TRUE	TRUE	4.02096e-41	3.84948e-40	TRUE
356	0	0	0.43033	0.326592	0.103738	FALSE	1.44074	4 vs 2	0.2934	4 vs 2	0.158758	-0.134642	Fubp1:chr3:152223734-152224148:1, Fubp1:chr3:152224335-152225019:1, Fubp1:chr3:152224887-152225107:1, Fubp1:chr3:152232397-152232771:1, Fubp1:chr3:152232256-152233158:1, Fubp1:chr3:152235056-152235391:1, Fubp1:chr3:152236451-152236830:1	Fubp1	0	0	TRUE	TRUE	0	0	TRUE
357	0.00144877	0.00321773	0.742308	0.595628	0.146679	TRUE	1.10513	2 vs 1	0.293359	3 vs 1	0.484615	0.191257	Spag1:chr15:36234897-36235052:1, Spag1:chr15:36234748-36235298:1, Spag1:chr15:36235154-36235624:1	Spag1	NA	NA	FALSE	FALSE	0.00321773	NA	FALSE
358	6.67333e-15	3.15793e-14	0.896591	0.75	0.146591	TRUE	1.06129	1 vs 2	0.293182	1 vs 2	0.793182	0.5	Cdh24:chr14:54631256-54631579:-1, Cdh24:chr14:54631657-54632115:-1	Cdh24	NA	NA	FALSE	FALSE	3.15793e-14	NA	FALSE
359	2.01217e-12	1.37343e-12	0.379132	0.328128	0.0510036	TRUE	Inf	1 vs 5	0.293061	6 vs 7	0.44668	0.153619	Crot:chr5:8961972-8962419:-1, Crot:chr5:8962306-8962575:-1, Crot:chr5:8962392-8963246:-1, Crot:chr5:8963060-8963782:-1, Crot:chr5:8963708-8963844:-1, Crot:chr5:8966016-8966406:-1, Crot:chr5:8966292-8966413:-1, Crot:chr5:8966040-8966700:-1	Crot	NA	NA	FALSE	FALSE	2.01217e-12	NA	FALSE
360	1.37233e-25	1.62822e-24	0.749478	0.605741	0.143737	FALSE	0.790608	4 vs 1	0.292636	4 vs 1	0.498956	0.20632	Fsd1l:chr4:53701779-53702168:1, Fsd1l:chr4:53701523-53702591:1, Fsd1l:chr4:53703921-53704689:1, Fsd1l:chr4:53706619-53707009:1	Fsd1l	7.14709e-25	8.54569e-24	TRUE	TRUE	1.62822e-24	8.56542e-24	TRUE
361	7.5936e-39	1.46341e-35	0.931235	0.855293	0.075942	FALSE	1.15005	3 vs 2	0.292615	3 vs 2	0.798368	0.505754	Gas8:chr8:123534714-123535682:1, Gas8:chr8:123534945-123535483:1, Gas8:chr8:123536301-123536627:1	Gas8	6.37863e-38	1.17344e-34	TRUE	TRUE	1.46341e-35	1.17979e-34	TRUE
362	5.21322e-171	3.46008e-160	0.587953	0.661518	-0.0735651	FALSE	-1.47326	4 vs 6	0.292571	1 vs 2	-0.157871	-0.450442	Arpp21:chr9:112065166-112065665:-1, Arpp21:chr9:112159931-112160366:-1, Arpp21:chr9:112159731-112160568:-1, Arpp21:chr9:112161403-112161789:-1, Arpp21:chr9:112180053-112180382:-1, Arpp21:chr9:112180979-112181365:-1, Arpp21:chr9:112182742-112183149:-1	Arpp21	2.77045e-169	1.83455e-158	TRUE	TRUE	3.46008e-160	1.83879e-158	TRUE
363	4.82173e-05	0.000116949	0.8225	0.760671	0.0618293	TRUE	-0.791901	2 vs 3	0.291768	1 vs 2	0.4625	0.170732	Arhgap28:chr17:67842708-67843107:-1, Arhgap28:chr17:67844354-67844710:-1, Arhgap28:chr17:67845043-67845496:-1	Arhgap28	NA	NA	FALSE	FALSE	0.000116949	NA	FALSE
364	0.00517045	0.0127175	0.812971	0.77342	0.0395509	TRUE	-1.05933	2 vs 3	0.291604	1 vs 2	0.402715	0.111111	Tlcd4:chr3:121202015-121202369:-1, Tlcd4:chr3:121204802-121205115:-1, Tlcd4:chr3:121207008-121207295:-1, Tlcd4:chr3:121206749-121207664:-1	Tlcd4	NA	NA	FALSE	FALSE	0.0127175	NA	FALSE
365	1.36871e-36	4.81791e-35	0.827684	0.693092	0.134592	FALSE	1.34781	1 vs 5	0.291503	1 vs 4	0.579661	0.288158	Khsrp:chr17:57021041-57021417:-1, Khsrp:chr17:57021289-57021498:-1, Khsrp:chr17:57021415-57021758:-1, Khsrp:chr17:57021489-57022017:-1, Khsrp:chr17:57021881-57022100:-1	Khsrp	1.06075e-35	3.81614e-34	TRUE	TRUE	4.81791e-35	3.82495e-34	TRUE
366	7.49093e-35	3.57802e-32	0.925143	0.779424	0.145719	FALSE	1.25206	2 vs 1	0.291438	2 vs 1	0.850286	0.558848	Tmem263:chr10:85115503-85115895:1, Tmem263:chr10:85117193-85117600:1	Tmem263	5.52589e-34	2.60383e-31	TRUE	TRUE	3.57802e-32	2.60985e-31	TRUE
367	0.0112173	0.0300254	0.695187	0.549618	0.145569	TRUE	0.625355	2 vs 1	0.291138	2 vs 1	0.390374	0.0992366	Acsl1:chr8:46534803-46535111:1, Acsl1:chr8:46535732-46535953:1	Acsl1	NA	NA	FALSE	FALSE	0.0300254	NA	FALSE
368	3.24576e-07	9.18299e-07	0.894397	0.749091	0.145306	TRUE	1.04269	1 vs 2	0.290611	1 vs 2	0.788793	0.498182	Tbcel:chr9:42412307-42412717:-1, Tbcel:chr9:42413388-42413783:-1	Tbcel	NA	NA	FALSE	FALSE	9.18299e-07	NA	FALSE
369	0.166286	NA	0.96	0.814815	0.145185	TRUE	1.69645	2 vs 1	0.29037	2 vs 1	0.92	0.62963	Col16a1:chr4:130098866-130099086:1, Col16a1:chr4:130098919-130099277:1	Col16a1	NA	NA	FALSE	FALSE	0.166286	NA	FALSE
370	8.52263e-05	0.00024948	0.781982	0.674098	0.107884	TRUE	0.820718	1 vs 3	0.290084	1 vs 3	0.427027	0.136943	Zfp120:chr2:150114374-150114803:-1, Zfp120:chr2:150116812-150117292:-1, Zfp120:chr2:150117548-150118239:-1, Zfp120:chr2:150117867-150118251:-1	Zfp120	NA	NA	FALSE	FALSE	0.00024948	NA	FALSE
371	0.26107	NA	0.441176	0.403509	0.0376677	TRUE	-0.830348	3 vs 2	0.28999	2 vs 1	0.588235	0.298246	Ncapg:chr5:45699508-45699747:1, Ncapg:chr5:45699717-45700235:1, Ncapg:chr5:45700227-45700437:1	Ncapg	NA	NA	FALSE	FALSE	0.26107	NA	FALSE
372	5.16692e-14	5.00918e-13	0.881346	0.736486	0.144859	TRUE	1.12607	1 vs 3	0.289719	1 vs 3	0.762692	0.472973	Lrig2:chr3:104453952-104454367:-1, Lrig2:chr3:104455807-104456246:-1, Lrig2:chr3:104457109-104457496:-1	Lrig2	NA	NA	FALSE	FALSE	5.00918e-13	NA	FALSE
373	5.2358e-12	1.58496e-11	0.324034	0.255361	0.0686737	TRUE	0.603946	2 vs 3	0.289641	2 vs 3	0.214592	-0.0750487	Tmem150c:chr5:100077416-100077812:-1, Tmem150c:chr5:100077836-100078268:-1, Tmem150c:chr5:100078970-100079332:-1	Tmem150c	NA	NA	FALSE	FALSE	1.58496e-11	NA	FALSE
374	5.27584e-17	3.9848e-16	0.818356	0.678584	0.139773	TRUE	1.04546	1 vs 3	0.289566	1 vs 3	0.644009	0.354443	Gm43951:chr11:72154077-72154494:-1, Gm43951:chr11:72198180-72198930:-1, Gm43951:chr11:72198446-72198772:-1, Gm43951:chr11:72202450-72202591:-1	Gm43951	NA	NA	FALSE	FALSE	3.9848e-16	NA	FALSE
375	0	0	0.70356	0.558841	0.144719	FALSE	0.62785	2 vs 1	0.289439	2 vs 1	0.40712	0.117681	Rpl29:chr9:106431133-106431585:1, Rpl29:chr9:106431269-106431504:1	Rpl29	0	0	TRUE	TRUE	0	0	TRUE
376	1.69688e-110	5.58452e-100	0.649921	0.598103	0.0518185	FALSE	1.48438	3 vs 1	0.289228	3 vs 1	0.873316	0.584088	Dlg4:chr11:70036819-70037455:1, Dlg4:chr11:70037412-70037539:1, Dlg4:chr11:70045087-70045613:1, Dlg4:chr11:70047170-70047522:1	Dlg4	5.59326e-109	1.63018e-98	TRUE	TRUE	5.58452e-100	1.63394e-98	TRUE
377	7.20236e-18	1.15636e-16	0.556253	0.535045	0.0212079	TRUE	1.56792	4 vs 2	0.289009	5 vs 3	0.318697	0.0296875	Alg13:chrX:144323856-144324397:1, Alg13:chrX:144324120-144324323:1, Alg13:chrX:144324200-144324465:1, Alg13:chrX:144323873-144324968:1, Alg13:chrX:144324794-144325229:1, Alg13:chrX:144373592-144374253:1, Alg13:chrX:144374188-144374527:1, Alg13:chrX:144374048-144374446:1	Alg13	NA	NA	FALSE	FALSE	1.15636e-16	NA	FALSE
378	7.83571e-10	3.92633e-09	0.872976	0.759309	0.113668	TRUE	0.939817	3 vs 2	0.288887	3 vs 2	0.701121	0.412234	Ncoa3:chr2:166070414-166071054:1, Ncoa3:chr2:166070974-166071498:1, Ncoa3:chr2:166072839-166073242:1	Ncoa3	NA	NA	FALSE	FALSE	3.92633e-09	NA	FALSE
379	0.299478	NA	0.75	0.605769	0.144231	TRUE	0.77171	1 vs 3	0.288462	1 vs 3	0.5	0.211538	Igsf6:chr7:121063542-121064424:-1, Igsf6:chr7:121064143-121064370:-1, Igsf6:chr7:121064771-121065407:-1	Igsf6	NA	NA	FALSE	FALSE	0.299478	NA	FALSE
380	2.29047e-59	7.23358e-58	0.369771	0.225581	0.144189	FALSE	0.700231	2 vs 1	0.288379	2 vs 1	-0.260458	-0.548837	Dpf1:chr7:29316516-29316839:1, Dpf1:chr7:29317219-29317591:1	Dpf1	3.18951e-58	1.05578e-56	TRUE	TRUE	7.23358e-58	1.07024e-56	TRUE
381	9.47535e-28	5.99412e-27	0.686597	0.590424	0.0961732	TRUE	1.44084	4 vs 7	0.287915	2 vs 7	0.14818	-0.139735	Slc1a3:chr15:8634119-8634528:-1, Slc1a3:chr15:8634752-8635128:-1, Slc1a3:chr15:8635767-8636242:-1, Slc1a3:chr15:8680825-8680992:-1, Slc1a3:chr15:8682675-8683089:-1, Slc1a3:chr15:8683001-8683353:-1, Slc1a3:chr15:8683883-8684252:-1	Slc1a3	NA	NA	FALSE	FALSE	5.99412e-27	NA	FALSE
382	1.42765e-12	1.5508e-11	0.542735	0.479203	0.0635318	TRUE	-1.11567	1 vs 2	0.287736	2 vs 4	0.553114	0.265378	Taf7:chr18:37640742-37641230:-1, Taf7:chr18:37641984-37642443:-1, Taf7:chr18:37642329-37642568:-1, Taf7:chr18:37642542-37642763:-1	Taf7	NA	NA	FALSE	FALSE	1.5508e-11	NA	FALSE
383	4.31325e-21	2.1302e-20	0.49983	0.438273	0.0615574	TRUE	-1.09448	5 vs 4	0.287679	4 vs 1	0.33871	0.0510304	Lrrtm4:chr6:80022939-80023332:1, Lrrtm4:chr6:80023286-80023809:1, Lrrtm4:chr6:80023755-80024340:1, Lrrtm4:chr6:80024551-80024909:1, Lrrtm4:chr6:80025180-80025704:1, Lrrtm4:chr6:80809727-80810143:1	Lrrtm4	NA	NA	FALSE	FALSE	2.1302e-20	NA	FALSE
384	0	2.34927e-306	0.875305	0.721969	0.153336	FALSE	1.50147	1 vs 4	0.287416	1 vs 3	0.697749	0.410332	Ewsr1:chr11:5069659-5070071:-1, Ewsr1:chr11:5069985-5070141:-1, Ewsr1:chr11:5070086-5070498:-1, Ewsr1:chr11:5090967-5091291:-1	Ewsr1	0	3.0517e-304	TRUE	TRUE	2.34927e-306	3.05875e-304	TRUE
385	1.00166e-14	1.82613e-12	0.864548	0.72093	0.143618	TRUE	0.904513	1 vs 2	0.287237	1 vs 2	0.729097	0.44186	Rap1gds1:chr3:138925895-138926285:-1, Rap1gds1:chr3:138940783-138941114:-1	Rap1gds1	NA	NA	FALSE	FALSE	1.82613e-12	NA	FALSE
386	0.204815	0.346638	0.652778	0.509259	0.143519	TRUE	0.987387	1 vs 3	0.287037	1 vs 3	0.305556	0.0185185	Nek7:chr1:138484056-138484505:-1, Nek7:chr1:138484937-138485267:-1, Nek7:chr1:138486014-138486339:-1	Nek7	NA	NA	FALSE	FALSE	0.346638	NA	FALSE
387	0.033741	NA	0.885417	0.741935	0.143481	TRUE	0.988703	2 vs 1	0.286962	2 vs 1	0.770833	0.483871	Ppp4r4:chr12:103613259-103613841:1, Ppp4r4:chr12:103613445-103613868:1	Ppp4r4	NA	NA	FALSE	FALSE	0.033741	NA	FALSE
388	8.23002e-05	0.00012998	0.622146	0.475201	0.146945	TRUE	Inf	1 vs 4	0.286704	1 vs 5	0.200913	-0.0857909	Zfp729b:chr13:67589412-67589828:-1, Zfp729b:chr13:67589957-67590676:-1, Zfp729b:chr13:67590706-67590991:-1, Zfp729b:chr13:67590413-67591460:-1, Zfp729b:chr13:67590868-67591255:-1	Zfp729b	NA	NA	FALSE	FALSE	0.00012998	NA	FALSE
389	0.0509626	NA	0.228188	0.0851064	0.143082	TRUE	1.15633	2 vs 1	0.286163	2 vs 1	-0.543624	-0.829787	Chrm1:chr19:8679977-8680397:1, Chrm1:chr19:8683236-8683602:1	Chrm1	NA	NA	FALSE	FALSE	0.0509626	NA	FALSE
390	0.0626444	NA	0.313953	0.294118	0.0198358	TRUE	-1.49711	1 vs 2	0.28591	2 vs 3	-0.302326	-0.588235	Marveld3:chr8:109944820-109945167:-1, Marveld3:chr8:109947974-109948225:-1, Marveld3:chr8:109952924-109953273:-1	Marveld3	NA	NA	FALSE	FALSE	0.0626444	NA	FALSE
391	0.380651	NA	1	0.857143	0.142857	TRUE	Inf	2 vs 1	0.285714	2 vs 1	1	0.714286	Ppm1j:chr3:104785438-104785588:1, Ppm1j:chr3:104785655-104785975:1	Ppm1j	NA	NA	FALSE	FALSE	0.380651	NA	FALSE
392	0.124921	0.218762	0.617816	0.600877	0.0169389	TRUE	-1.45529	1 vs 5	0.285541	2 vs 3	0.390805	0.105263	Necab1:chr4:14952041-14952891:-1, Necab1:chr4:14952214-14952611:-1, Necab1:chr4:14954934-14955300:-1, Necab1:chr4:14955440-14956000:-1, Necab1:chr4:14955786-14955956:-1	Necab1	NA	NA	FALSE	FALSE	0.218762	NA	FALSE
393	3.95016e-05	0.000108091	0.795567	0.65285	0.142717	TRUE	0.839689	1 vs 3	0.285434	1 vs 3	0.591133	0.305699	Hopx:chr5:77086983-77087320:-1, Hopx:chr5:77086983-77087749:-1, Hopx:chr5:77087628-77087873:-1	Hopx	NA	NA	FALSE	FALSE	0.000108091	NA	FALSE
394	0.00127225	0.00314835	0.578231	0.565079	0.0131519	TRUE	1.05209	4 vs 3	0.285034	4 vs 3	-0.22449	-0.509524	Gad2:chr2:22690189-22690662:1, Gad2:chr2:22690564-22691107:1, Gad2:chr2:22693389-22693877:1, Gad2:chr2:22693671-22693877:1	Gad2	NA	NA	FALSE	FALSE	0.00314835	NA	FALSE
395	6.3641e-61	1.45408e-56	0.861945	0.719541	0.142404	FALSE	0.950803	1 vs 3	0.284809	1 vs 3	0.72389	0.439081	Klhl9:chr4:88718273-88718663:-1, Klhl9:chr4:88718719-88719187:-1, Klhl9:chr4:88719914-88720354:-1	Klhl9	9.25817e-60	2.042e-55	TRUE	TRUE	1.45408e-56	2.04671e-55	TRUE
396	6.72128e-25	4.5433e-24	0.60051	0.557222	0.0432882	FALSE	1.10831	3 vs 2	0.284764	3 vs 2	0.633098	0.348333	Trub1:chr19:57485607-57486436:1, Trub1:chr19:57487235-57487676:1, Trub1:chr19:57488534-57488902:1, Trub1:chr19:57490588-57491050:1	Trub1	3.36581e-24	2.33732e-23	TRUE	TRUE	4.5433e-24	2.34272e-23	TRUE
397	0.000460647	0.00135079	0.698795	0.55643	0.142365	TRUE	0.61488	2 vs 1	0.284729	2 vs 1	0.39759	0.112861	Pnma3:chrX:73065875-73066393:1, Pnma3:chrX:73067784-73068191:1	Pnma3	NA	NA	FALSE	FALSE	0.00135079	NA	FALSE
398	1.45296e-06	4.55719e-07	0.82177	0.82987	-0.00809979	TRUE	-2.03667	2 vs 3	0.284621	1 vs 2	0.679426	0.394805	Nr1d2:chr14:18204048-18204425:-1, Nr1d2:chr14:18204056-18204531:-1, Nr1d2:chr14:18204591-18205077:-1, Nr1d2:chr14:18204392-18205387:-1, Nr1d2:chr14:18206496-18207032:-1	Nr1d2	NA	NA	FALSE	FALSE	1.45296e-06	NA	FALSE
399	5.26952e-22	1.78862e-21	0.733156	0.736875	-0.00371898	TRUE	-1.23768	2 vs 4	0.28389	1 vs 2	0.218459	-0.0654308	Zup1:chr10:33919155-33919463:-1, Zup1:chr10:33924842-33925618:-1, Zup1:chr10:33925420-33925939:-1, Zup1:chr10:33926160-33926825:-1, Zup1:chr10:33926670-33927115:-1, Zup1:chr10:33926670-33927319:-1, Zup1:chr10:33926946-33927303:-1, Zup1:chr10:33927302-33927517:-1	Zup1	NA	NA	FALSE	FALSE	1.78862e-21	NA	FALSE
400	3.80522e-13	3.02676e-12	0.518596	0.463941	0.0546551	TRUE	1.41067	2 vs 4	0.283787	2 vs 3	0.103208	-0.180579	Spock1:chr13:57421235-57421557:-1, Spock1:chr13:57426057-57426429:-1, Spock1:chr13:57428735-57429153:-1, Spock1:chr13:57434425-57434780:-1	Spock1	NA	NA	FALSE	FALSE	3.02676e-12	NA	FALSE
401	7.01451e-05	0.000447546	0.493266	0.411538	0.0817275	TRUE	1.37487	3 vs 1	0.283553	2 vs 1	0.791246	0.507692	Lipt1:chr1:37875549-37876405:1, Lipt1:chr1:37875882-37876177:1, Lipt1:chr1:37876070-37876259:1	Lipt1	NA	NA	FALSE	FALSE	0.000447546	NA	FALSE
402	0.14143	0.187832	0.513699	0.457627	0.0560715	TRUE	0.880831	1 vs 2	0.283492	1 vs 2	-0.123288	-0.40678	Sorcs1:chr19:50143387-50143625:-1, Sorcs1:chr19:50147569-50148157:-1, Sorcs1:chr19:50150976-50151330:-1	Sorcs1	NA	NA	FALSE	FALSE	0.187832	NA	FALSE
403	1.14598e-59	1.11489e-57	0.364672	0.319758	0.0449143	FALSE	1.31375	3 vs 1	0.282772	2 vs 1	0.735594	0.452823	Idnk:chr13:58161535-58161906:1, Idnk:chr13:58163575-58163938:1, Idnk:chr13:58164303-58164690:1, Idnk:chr13:58167145-58167565:1	Idnk	1.6218e-58	1.61815e-56	TRUE	TRUE	1.11489e-57	1.63099e-56	TRUE
404	0.153897	NA	0.571429	0.430108	0.141321	TRUE	0.569095	1 vs 2	0.282642	1 vs 2	0.142857	-0.139785	Bub1:chr2:127800207-127800581:-1, Bub1:chr2:127801035-127801518:-1	Bub1	NA	NA	FALSE	FALSE	0.153897	NA	FALSE
405	1.66875e-05	4.28419e-05	0.728992	0.587366	0.141626	TRUE	1.56959	1 vs 4	0.282552	1 vs 4	0.37395	0.0913978	Mideas:chr12:84149153-84149472:-1, Mideas:chr12:84149210-84149635:-1, Mideas:chr12:84149648-84149985:-1, Mideas:chr12:84150438-84150749:-1, Mideas:chr12:84152303-84152686:-1	Mideas	NA	NA	FALSE	FALSE	4.28419e-05	NA	FALSE
406	5.84189e-06	1.15338e-05	0.600697	0.509349	0.0913476	TRUE	1.3841	1 vs 5	0.281765	1 vs 6	0.0487805	-0.232984	Mcm9:chr10:53536327-53536682:-1, Mcm9:chr10:53608088-53608523:-1, Mcm9:chr10:53608864-53609134:-1, Mcm9:chr10:53608578-53609222:-1, Mcm9:chr10:53608940-53609619:-1, Mcm9:chr10:53610422-53611344:-1, Mcm9:chr10:53611042-53611623:-1, Mcm9:chr10:53611647-53611762:-1	Mcm9	NA	NA	FALSE	FALSE	1.15338e-05	NA	FALSE
407	0.000386246	0.00111231	0.685366	0.544492	0.140874	TRUE	0.8665	1 vs 3	0.281749	1 vs 3	0.370732	0.0889831	2900026A02Rik:chr5:113086323-113086683:-1, 2900026A02Rik:chr5:113086539-113086920:-1, 2900026A02Rik:chr5:113086928-113087418:-1	2900026A02Rik	NA	NA	FALSE	FALSE	0.00111231	NA	FALSE
408	2.74786e-21	2.43418e-19	0.894097	0.753275	0.140822	FALSE	1.01714	1 vs 2	0.281644	1 vs 2	0.788194	0.50655	Smg7:chr1:152836940-152837409:-1, Smg7:chr1:152839130-152839451:-1	Smg7	1.16728e-20	9.9278e-19	TRUE	TRUE	2.43418e-19	9.95073e-19	TRUE
409	0.00175208	NA	0.989247	0.848485	0.140762	TRUE	2.79902	2 vs 1	0.281525	2 vs 1	0.978495	0.69697	Smim24:chr10:81394943-81395148:1, Smim24:chr10:81395027-81395382:1	Smim24	NA	NA	FALSE	FALSE	0.00175208	NA	FALSE
410	0.0132624	0.0351393	0.532787	0.493333	0.0394536	TRUE	-0.831641	4 vs 3	0.281452	3 vs 1	0.155738	-0.125714	Gm35339:chr15:76363484-76363923:1, Gm35339:chr15:76363265-76364269:1, Gm35339:chr15:76364611-76364880:1, Gm35339:chr15:76365271-76365618:1	Gm35339	NA	NA	FALSE	FALSE	0.0351393	NA	FALSE
411	1.49787e-05	4.21657e-05	0.753289	0.608947	0.144343	TRUE	1.30459	3 vs 1	0.2813	4 vs 1	0.493421	0.212121	Zfp518a:chr19:40915603-40916166:1, Zfp518a:chr19:40916658-40917601:1, Zfp518a:chr19:40917106-40917392:1, Zfp518a:chr19:40917622-40917866:1	Zfp518a	NA	NA	FALSE	FALSE	4.21657e-05	NA	FALSE
412	3.41281e-87	3.87246e-84	0.731236	0.596417	0.134819	FALSE	0.882968	4 vs 1	0.280497	4 vs 1	0.460871	0.180374	Mturn:chr6:54698905-54699167:1, Mturn:chr6:54699475-54700083:1, Mturn:chr6:54699989-54700430:1, Mturn:chr6:54703439-54703855:1	Mturn	7.79558e-86	8.82514e-83	TRUE	TRUE	3.87246e-84	9.00348e-83	TRUE
413	0.0309026	NA	0.71	0.569767	0.140233	TRUE	1.36828	2 vs 3	0.280465	1 vs 3	0.42	0.139535	Stxbp4:chr11:90476495-90477198:-1, Stxbp4:chr11:90477035-90477142:-1, Stxbp4:chr11:90599401-90599764:-1	Stxbp4	NA	NA	FALSE	FALSE	0.0309026	NA	FALSE
414	2.58411e-24	3.10701e-23	0.735997	0.595776	0.14022	FALSE	0.692172	1 vs 3	0.28044	1 vs 3	0.471993	0.191553	Nrbf2:chr10:67266696-67267042:-1, Nrbf2:chr10:67267343-67267868:-1, Nrbf2:chr10:67267769-67268135:-1	Nrbf2	1.25899e-23	1.53169e-22	TRUE	TRUE	3.10701e-23	1.53523e-22	TRUE
415	0.0052372	0.000245412	0.654337	0.615714	0.0386224	TRUE	1.1015	1 vs 2	0.28	1 vs 2	0.285714	0.00571429	Slc16a14:chr1:84903879-84904130:-1, Slc16a14:chr1:84905333-84905762:-1, Slc16a14:chr1:84905920-84906284:-1, Slc16a14:chr1:84906263-84906760:-1, Slc16a14:chr1:84906884-84907374:-1	Slc16a14	NA	NA	FALSE	FALSE	0.0052372	NA	FALSE
416	9.04318e-23	9.99207e-22	0.695468	0.618364	0.0771043	TRUE	-1.2592	6 vs 4	0.279869	8 vs 6	0.274483	-0.005386	Dnmt3a:chr12:3907540-3907753:1, Dnmt3a:chr12:3907326-3908449:1, Dnmt3a:chr12:3908176-3908566:1, Dnmt3a:chr12:3908627-3908784:1, Dnmt3a:chr12:3908648-3908935:1, Dnmt3a:chr12:3909930-3910271:1, Dnmt3a:chr12:3913121-3913431:1, Dnmt3a:chr12:3914046-3914443:1	Dnmt3a	NA	NA	FALSE	FALSE	9.99207e-22	NA	FALSE
417	1.28396e-212	4.2262e-181	0.88135	0.802185	0.0791648	FALSE	1.71641	4 vs 3	0.279811	4 vs 3	0.818165	0.538354	Zwint:chr10:72668812-72669148:1, Zwint:chr10:72669724-72670093:1, Zwint:chr10:72671152-72671570:1, Zwint:chr10:72674589-72674961:1	Zwint	8.7985e-211	2.55341e-179	TRUE	TRUE	4.2262e-181	2.55931e-179	TRUE
418	2.51833e-129	8.26864e-124	0.523324	0.416106	0.107218	FALSE	-1.51358	7 vs 5	0.279321	8 vs 3	0.186721	-0.0925999	Khdrbs2:chr1:32243385-32244487:1, Khdrbs2:chr1:32244284-32244825:1, Khdrbs2:chr1:32246309-32246628:1, Khdrbs2:chr1:32246136-32247002:1, Khdrbs2:chr1:32310721-32311083:1, Khdrbs2:chr1:32335951-32336387:1, Khdrbs2:chr1:32337960-32338330:1, Khdrbs2:chr1:32657664-32658402:1, Khdrbs2:chr1:32658218-32658569:1	Khdrbs2	1.00888e-127	3.40983e-122	TRUE	TRUE	8.26864e-124	3.41771e-122	TRUE
419	0.0351652	NA	0.557377	0.47561	0.0817673	TRUE	Inf	3 vs 1	0.279088	3 vs 2	-0.672131	-0.95122	Mthfd1l:chr10:4155544-4155776:1, Mthfd1l:chr10:4155704-4156119:1, Mthfd1l:chr10:4156022-4156127:1	Mthfd1l	NA	NA	FALSE	FALSE	0.0351652	NA	FALSE
420	0.0337648	NA	0.491736	0.446237	0.045499	TRUE	0.916992	2 vs 1	0.279037	2 vs 1	0.644628	0.365591	Dzip1l:chr9:99668382-99669032:1, Dzip1l:chr9:99668871-99669305:1, Dzip1l:chr9:99669672-99670137:1	Dzip1l	NA	NA	FALSE	FALSE	0.0337648	NA	FALSE
421	1.38873e-27	4.1999e-25	0.928646	0.789311	0.139335	FALSE	1.2453	1 vs 2	0.27867	1 vs 2	0.857293	0.578623	Gnl3l:chrX:150983131-150983513:-1, Gnl3l:chrX:150985407-150985778:-1	Gnl3l	7.7602e-27	2.25908e-24	TRUE	TRUE	4.1999e-25	2.26429e-24	TRUE
422	0.000740471	0.0021488	0.658301	0.53202	0.126281	TRUE	0.749375	1 vs 2	0.278658	1 vs 2	0.293436	0.0147783	Tenm1:chrX:42527866-42528233:-1, Tenm1:chrX:42528738-42529084:-1, Tenm1:chrX:42532428-42532769:-1	Tenm1	NA	NA	FALSE	FALSE	0.0021488	NA	FALSE
423	6.68637e-11	1.11671e-10	0.546755	0.441323	0.105431	TRUE	1.21864	2 vs 6	0.277469	2 vs 6	0.178218	-0.0992509	Akap10:chr11:61871173-61872298:-1, Akap10:chr11:61871685-61871998:-1, Akap10:chr11:61872262-61872692:-1, Akap10:chr11:61889805-61890132:-1, Akap10:chr11:61889617-61890718:-1, Akap10:chr11:61891733-61892168:-1, Akap10:chr11:61893309-61893643:-1	Akap10	NA	NA	FALSE	FALSE	1.11671e-10	NA	FALSE
424	0.00227782	NA	0.875	0.736434	0.138566	TRUE	0.918394	2 vs 1	0.277132	2 vs 1	0.75	0.472868	Map7d2:chrX:159486149-159486706:1, Map7d2:chrX:159498431-159498611:1	Map7d2	NA	NA	FALSE	FALSE	0.00227782	NA	FALSE
425	0.0032352	0.00968569	0.512727	0.374408	0.13832	TRUE	0.564274	1 vs 2	0.276639	1 vs 2	0.0254545	-0.251185	Zmat1:chrX:134971372-134971745:-1, Zmat1:chrX:134972381-134973290:-1	Zmat1	NA	NA	FALSE	FALSE	0.00968569	NA	FALSE
426	0.012083	NA	0.390244	0.252101	0.138143	TRUE	1.37148	3 vs 1	0.276286	3 vs 1	-0.219512	-0.495798	Rest:chr5:77283027-77283376:1, Rest:chr5:77284733-77285091:1, Rest:chr5:77285949-77286109:1	Rest	NA	NA	FALSE	FALSE	0.012083	NA	FALSE
427	0.00154863	0.00350283	0.655449	0.62867	0.0267786	TRUE	1.66305	4 vs 2	0.275981	4 vs 3	-0.350962	-0.626943	Slc4a10:chr2:62325446-62326252:1, Slc4a10:chr2:62326235-62326464:1, Slc4a10:chr2:62326346-62326726:1, Slc4a10:chr2:62326523-62326743:1	Slc4a10	NA	NA	FALSE	FALSE	0.00350283	NA	FALSE
428	0.212658	NA	1	0.862069	0.137931	TRUE	Inf	1 vs 2	0.275862	1 vs 2	1	0.724138	Ddx4:chr13:112598296-112598728:-1, Ddx4:chr13:112598639-112598871:-1	Ddx4	NA	NA	FALSE	FALSE	0.212658	NA	FALSE
429	9.76352e-09	3.30441e-08	0.579474	0.596753	-0.0172796	TRUE	1.54692	6 vs 4	0.275735	6 vs 5	0.181579	-0.0941558	Pnpla3:chr15:84185919-84186117:1, Pnpla3:chr15:84186775-84187296:1, Pnpla3:chr15:84188176-84189369:1, Pnpla3:chr15:84188523-84188843:1, Pnpla3:chr15:84188771-84189082:1, Pnpla3:chr15:84189142-84189519:1	Pnpla3	NA	NA	FALSE	FALSE	3.30441e-08	NA	FALSE
430	2.77214e-29	4.93222e-28	0.467183	0.329393	0.13779	FALSE	0.579473	2 vs 1	0.275579	2 vs 1	-0.0656342	-0.341214	Dot1l:chr10:80794043-80794437:1, Dot1l:chr10:80795064-80795473:1	Dot1l	1.68267e-28	3.03647e-27	TRUE	TRUE	4.93222e-28	3.04348e-27	TRUE
431	0.283466	NA	0.60452	0.469697	0.134823	TRUE	0.883837	1 vs 4	0.275552	1 vs 4	0.169492	-0.106061	Alpk1:chr3:127666717-127667107:-1, Alpk1:chr3:127668770-127669204:-1, Alpk1:chr3:127670056-127670938:-1, Alpk1:chr3:127670344-127670704:-1	Alpk1	NA	NA	FALSE	FALSE	0.283466	NA	FALSE
432	0.166929	NA	0.5625	0.474138	0.0883621	TRUE	1.70475	2 vs 3	0.275355	2 vs 4	0.102941	-0.172414	Btbd19:chr4:117119192-117119386:-1, Btbd19:chr4:117119245-117119569:-1, Btbd19:chr4:117119469-117119662:-1, Btbd19:chr4:117119810-117120313:-1, Btbd19:chr4:117120156-117120384:-1	Btbd19	NA	NA	FALSE	FALSE	0.166929	NA	FALSE
433	0.0380384	0.0476003	0.432171	0.465116	-0.0329457	TRUE	1.22199	1 vs 2	0.275194	1 vs 2	0.0310078	-0.244186	Osbpl3:chr6:50293325-50293709:-1, Osbpl3:chr6:50295194-50295576:-1, Osbpl3:chr6:50296783-50296911:-1, Osbpl3:chr6:50296793-50297096:-1, Osbpl3:chr6:50296834-50297191:-1	Osbpl3	NA	NA	FALSE	FALSE	0.0476003	NA	FALSE
434	2.44361e-08	1.36119e-07	0.895871	0.758355	0.137516	TRUE	1.00848	1 vs 2	0.275032	1 vs 2	0.791741	0.51671	Fkrp:chr7:16809243-16809688:-1, Fkrp:chr7:16810313-16810743:-1	Fkrp	NA	NA	FALSE	FALSE	1.36119e-07	NA	FALSE
435	0.0544407	NA	0.413043	0.350877	0.0621663	TRUE	#NAME?	1 vs 2	0.274981	2 vs 3	0.652174	0.377193	Eogt:chr6:97110269-97110569:-1, Eogt:chr6:97109988-97110383:-1, Eogt:chr6:97111511-97111914:-1	Eogt	NA	NA	FALSE	FALSE	0.0544407	NA	FALSE
436	4.79552e-25	9.0116e-24	0.796106	0.65863	0.137476	FALSE	0.704935	1 vs 2	0.274951	1 vs 2	0.592212	0.31726	Med1:chr11:98152154-98152529:-1, Med1:chr11:98154166-98154493:-1	Med1	2.42476e-24	4.59963e-23	TRUE	TRUE	9.0116e-24	4.61026e-23	TRUE
437	1.27971e-49	6.98433e-50	0.752276	0.637752	0.114524	FALSE	1.76183	1 vs 6	0.274461	1 vs 3	0.00113809	-0.273322	Kdm2a:chr19:4316143-4316612:-1, Kdm2a:chr19:4316536-4317092:-1, Kdm2a:chr19:4317849-4318179:-1, Kdm2a:chr19:4388359-4388815:-1, Kdm2a:chr19:4388213-4389236:-1, Kdm2a:chr19:4388948-4389398:-1	Kdm2a	1.45519e-48	8.59966e-49	TRUE	TRUE	1.27971e-49	1.57187e-48	TRUE
438	1.91701e-17	4.20956e-15	0.955628	0.818408	0.13722	TRUE	1.70819	1 vs 3	0.274439	1 vs 3	0.911255	0.636816	8030462N17Rik:chr18:77631467-77631968:-1, 8030462N17Rik:chr18:77634214-77634529:-1, 8030462N17Rik:chr18:77634974-77635350:-1	8030462N17Rik	NA	NA	FALSE	FALSE	4.20956e-15	NA	FALSE
439	1.22393e-39	7.57752e-37	0.214789	0.151142	0.0636466	FALSE	0.839872	2 vs 3	0.274089	2 vs 3	-0.344718	-0.618807	Alkbh1:chr12:87426167-87426570:-1, Alkbh1:chr12:87428066-87428456:-1, Alkbh1:chr12:87443391-87443750:-1	Alkbh1	1.06237e-38	6.39169e-36	TRUE	TRUE	7.57752e-37	6.42732e-36	TRUE
440	0.0684409	0.106042	0.590278	0.5	0.0902778	TRUE	1.40918	4 vs 1	0.273611	4 vs 3	0.229167	-0.0444444	Lrguk:chr6:34104416-34104846:1, Lrguk:chr6:34104593-34105165:1, Lrguk:chr6:34109925-34110237:1, Lrguk:chr6:34110056-34110485:1	Lrguk	NA	NA	FALSE	FALSE	0.106042	NA	FALSE
441	0.066573	0.179456	0.780645	0.6621	0.118545	TRUE	0.840783	2 vs 1	0.273531	4 vs 3	0.451613	0.178082	Kcnj2:chr11:111074893-111075549:1, Kcnj2:chr11:111075466-111075692:1, Kcnj2:chr11:111075324-111075597:1, Kcnj2:chr11:111076465-111076731:1	Kcnj2	NA	NA	FALSE	FALSE	0.179456	NA	FALSE
442	0.00241892	0.00083624	0.84186	0.705128	0.136732	TRUE	0.800298	1 vs 2	0.273465	1 vs 2	0.683721	0.410256	H4c14:chr3:96261761-96262011:-1, H4c14:chr3:96261584-96262334:-1	H4c14	NA	NA	FALSE	FALSE	0.00241892	NA	FALSE
443	2.55743e-15	1.29497e-17	0.957895	0.821475	0.13642	FALSE	1.59819	2 vs 1	0.27284	2 vs 1	0.915789	0.64295	Tfrc:chr16:32632301-32632624:1, Tfrc:chr16:32632405-32632794:1	Tfrc	8.17124e-15	4.90426e-17	TRUE	TRUE	2.55743e-15	8.58191e-15	TRUE
444	2.22635e-32	4.56924e-30	0.840393	0.694853	0.14554	FALSE	0.963961	4 vs 1	0.272294	4 vs 1	0.696559	0.424265	Insig1:chr5:28076774-28077268:1, Insig1:chr5:28077593-28078550:1, Insig1:chr5:28078152-28078445:1, Insig1:chr5:28078290-28078662:1	Insig1	1.55844e-31	3.08335e-29	TRUE	TRUE	4.56924e-30	3.09851e-29	TRUE
445	0.0246608	0.0631785	0.714912	0.578947	0.135965	TRUE	0.600909	2 vs 1	0.27193	2 vs 1	0.429825	0.157895	Shisa9:chr16:12269602-12269900:1, Shisa9:chr16:12270475-12270924:1	Shisa9	NA	NA	FALSE	FALSE	0.0631785	NA	FALSE
446	4.87688e-35	3.20802e-33	0.681274	0.545405	0.135869	FALSE	0.57751	1 vs 2	0.271737	1 vs 2	0.362548	0.0908105	Ormdl3:chr11:98581503-98581784:-1, Ormdl3:chr11:98582014-98582369:-1	Ormdl3	3.61806e-34	2.39495e-32	TRUE	TRUE	3.20802e-33	2.40048e-32	TRUE
447	2.81632e-21	4.06288e-20	0.927393	0.783333	0.144059	TRUE	1.61841	1 vs 4	0.271078	1 vs 3	0.836634	0.565556	Chrna7:chr7:63095535-63095936:-1, Chrna7:chr7:63096173-63096783:-1, Chrna7:chr7:63097183-63097467:-1, Chrna7:chr7:63096998-63097847:-1	Chrna7	NA	NA	FALSE	FALSE	4.06288e-20	NA	FALSE
448	4.56553e-41	4.66265e-41	0.363684	0.228319	0.135366	FALSE	0.658422	2 vs 1	0.270732	2 vs 1	-0.272631	-0.543363	Nicn1:chr9:108295208-108295714:1, Nicn1:chr9:108296107-108296497:1	Nicn1	4.15687e-40	4.3574e-40	TRUE	TRUE	4.66265e-41	4.41511e-40	TRUE
449	1.32399e-32	3.87352e-32	0.758711	0.647207	0.111504	FALSE	0.786083	5 vs 4	0.270593	5 vs 2	0.460537	0.189944	Etnk1:chr6:143204052-143204548:1, Etnk1:chr6:143204731-143205099:1, Etnk1:chr6:143205970-143206392:1, Etnk1:chr6:143206237-143206621:1, Etnk1:chr6:143208168-143208556:1	Etnk1	9.3433e-32	2.81101e-31	TRUE	TRUE	3.87352e-32	2.8175e-31	TRUE
450	0.0321867	NA	0.378205	0.363636	0.0145688	TRUE	1.18562	3 vs 2	0.270563	3 vs 2	0.166667	-0.103896	Icmt:chr4:152303293-152304342:1, Icmt:chr4:152305364-152305722:1, Icmt:chr4:152306605-152306724:1	Icmt	NA	NA	FALSE	FALSE	0.0321867	NA	FALSE
451	3.66732e-22	3.10597e-21	0.573175	0.438135	0.13504	FALSE	0.54355	2 vs 1	0.270079	2 vs 1	0.146349	-0.12373	Trrap:chr5:144859172-144859603:1, Trrap:chr5:144859396-144859790:1	Trrap	1.6241e-21	1.38648e-20	TRUE	TRUE	3.10597e-21	1.39447e-20	TRUE
452	2.94137e-39	1.38791e-34	0.696926	0.561925	0.135001	FALSE	0.583726	1 vs 2	0.270003	1 vs 2	0.393853	0.12385	St13:chr15:81363653-81364038:-1, St13:chr15:81365039-81365412:-1	St13	2.52783e-38	1.07636e-33	TRUE	TRUE	1.38791e-34	1.07884e-33	TRUE
453	4.55854e-07	5.51951e-06	0.757794	0.622807	0.134987	TRUE	0.639142	2 vs 1	0.269973	2 vs 1	0.515588	0.245614	Fbxo8:chr8:56591642-56592094:1, Fbxo8:chr8:56591870-56592383:1	Fbxo8	NA	NA	FALSE	FALSE	5.51951e-06	NA	FALSE
454	2.5511e-47	4.32043e-41	0.852979	0.718007	0.134972	FALSE	0.823564	2 vs 1	0.269944	2 vs 1	0.705959	0.436014	Reep1:chr6:71807960-71808352:1, Reep1:chr6:71810306-71810712:1	Reep1	2.71146e-46	4.05216e-40	TRUE	TRUE	4.32043e-41	4.10599e-40	TRUE
455	1.0475e-32	1.22988e-31	0.730342	0.670061	0.0602813	FALSE	0.617445	1 vs 2	0.269762	1 vs 2	0.242267	-0.0274949	Sinhcaf:chr6:148921055-148921402:-1, Sinhcaf:chr6:148922701-148923044:-1, Sinhcaf:chr6:148925805-148926238:-1	Sinhcaf	7.41221e-32	8.8023e-31	TRUE	TRUE	1.22988e-31	8.82263e-31	TRUE
456	3.25867e-42	5.49354e-40	0.629891	0.543357	0.0865342	FALSE	1.26522	2 vs 4	0.269707	2 vs 3	0.445478	0.175771	Mapk10:chr5:102908529-102908930:-1, Mapk10:chr5:102912370-102912722:-1, Mapk10:chr5:102913000-102913365:-1, Mapk10:chr5:102989073-102989463:-1	Mapk10	3.03056e-41	5.07908e-39	TRUE	TRUE	5.49354e-40	5.10899e-39	TRUE
457	4.57417e-43	2.12137e-41	0.33299	0.251099	0.0818916	FALSE	0.641092	1 vs 3	0.269691	2 vs 3	0.128134	-0.141557	Ythdf2:chr4:132183752-132184150:-1, Ythdf2:chr4:132186049-132186424:-1, Ythdf2:chr4:132186816-132187006:-1	Ythdf2	4.31563e-42	2.03369e-40	TRUE	TRUE	2.12137e-41	2.06121e-40	TRUE
458	2.38601e-51	1.17496e-50	0.823494	0.724123	0.099371	FALSE	1.13579	1 vs 4	0.269444	1 vs 2	0.318072	0.048628	Tet3:chr6:83362373-83362865:-1, Tet3:chr6:83365157-83365533:-1, Tet3:chr6:83366059-83366425:-1, Tet3:chr6:83366207-83366577:-1, Tet3:chr6:83367676-83368074:-1	Tet3	2.78617e-50	1.48905e-49	TRUE	TRUE	1.17496e-50	1.49249e-49	TRUE
459	1.43985e-05	2.90855e-05	0.861202	0.734432	0.12677	TRUE	1.27989	4 vs 1	0.269438	4 vs 1	0.662295	0.392857	Zfp59:chr7:27854792-27855777:1, Zfp59:chr7:27855538-27855746:1, Zfp59:chr7:27856052-27856403:1, Zfp59:chr7:27856366-27856802:1	Zfp59	NA	NA	FALSE	FALSE	2.90855e-05	NA	FALSE
460	2.0311e-05	5.03826e-05	0.692884	0.601499	0.0913853	TRUE	0.869415	1 vs 4	0.269357	1 vs 4	0.168539	-0.100817	Usp46:chr5:73998585-73998949:-1, Usp46:chr5:73998747-73999112:-1, Usp46:chr5:73999387-74000188:-1, Usp46:chr5:73999965-74000468:-1, Usp46:chr5:74000565-74001224:-1	Usp46	NA	NA	FALSE	FALSE	5.03826e-05	NA	FALSE
461	0.0390776	NA	0.585987	0.451327	0.13466	TRUE	0.54271	1 vs 2	0.26932	1 vs 2	0.171975	-0.0973451	Fam184a:chr10:53633081-53633534:-1, Fam184a:chr10:53633329-53633760:-1	Fam184a	NA	NA	FALSE	FALSE	0.0390776	NA	FALSE
462	0.000103548	0.000203577	0.856234	0.730594	0.12564	TRUE	1.20015	1 vs 4	0.269215	1 vs 4	0.687023	0.417808	Pcdh1:chr18:38185913-38186224:-1, Pcdh1:chr18:38186079-38186294:-1, Pcdh1:chr18:38188667-38188937:-1, Pcdh1:chr18:38196783-38197020:-1	Pcdh1	NA	NA	FALSE	FALSE	0.000203577	NA	FALSE
463	2.13333e-23	6.35534e-23	0.521234	0.469567	0.0516669	FALSE	0.691535	4 vs 2	0.269005	4 vs 2	-0.0223514	-0.291357	Mosmo:chr7:120726281-120726671:1, Mosmo:chr7:120730837-120731264:1, Mosmo:chr7:120733573-120734019:1, Mosmo:chr7:120733876-120734288:1	Mosmo	9.9023e-23	3.0862e-22	TRUE	TRUE	6.35534e-23	3.09333e-22	TRUE
464	1.36624e-18	8.04345e-18	0.613341	0.479023	0.134318	FALSE	0.585285	3 vs 1	0.268636	3 vs 1	0.226682	-0.041954	Klhl23:chr2:69833768-69834097:1, Klhl23:chr2:69834902-69835385:1, Klhl23:chr2:69835608-69836099:1	Klhl23	5.14694e-18	3.06856e-17	TRUE	TRUE	8.04345e-18	3.08017e-17	TRUE
465	5.11675e-11	3.04994e-10	0.530973	0.396758	0.134216	FALSE	0.543046	1 vs 2	0.268432	1 vs 2	0.0619469	-0.206485	Zbtb5:chr4:44991242-44991625:-1, Zbtb5:chr4:44993008-44993359:-1	Zbtb5	1.29864e-10	7.76077e-10	TRUE	TRUE	3.04994e-10	7.79396e-10	TRUE
466	4.59662e-50	5.88961e-45	0.584774	0.472626	0.112147	TRUE	1.57675	4 vs 1	0.267914	3 vs 1	0.533333	0.265419	Coa8:chr12:111726733-111727078:1, Coa8:chr12:111733641-111733969:1, Coa8:chr12:111733811-111734218:1, Coa8:chr12:111754623-111755055:1	Coa8	NA	NA	FALSE	FALSE	5.88961e-45	NA	FALSE
467	0.0769716	0.125516	0.584746	0.452778	0.131968	TRUE	0.865236	1 vs 4	0.267797	1 vs 4	0.0677966	-0.2	Sgcd:chr11:46971051-46971434:-1, Sgcd:chr11:46973523-46973920:-1, Sgcd:chr11:46973265-46974148:-1, Sgcd:chr11:46974660-46975011:-1	Sgcd	NA	NA	FALSE	FALSE	0.125516	NA	FALSE
468	1.18238e-30	5.43391e-29	0.760563	0.626706	0.133857	FALSE	0.637659	2 vs 1	0.267715	2 vs 1	0.521127	0.253412	Usp19:chr9:108501286-108501738:1, Usp19:chr9:108501902-108502351:1	Usp19	7.75543e-30	3.54706e-28	TRUE	TRUE	5.43391e-29	3.56421e-28	TRUE
469	5.49539e-53	7.16644e-51	0.444345	0.362282	0.0820623	FALSE	0.814852	3 vs 4	0.267524	2 vs 4	0.259425	-0.0080983	Cux2:chr5:121857859-121858373:-1, Cux2:chr5:121858323-121858821:-1, Cux2:chr5:121859068-121859377:-1, Cux2:chr5:121860230-121860710:-1	Cux2	6.71831e-52	9.12667e-50	TRUE	TRUE	7.16644e-51	9.14775e-50	TRUE
470	8.83506e-32	4.38646e-31	0.683675	0.589519	0.0941556	FALSE	1.44699	2 vs 5	0.267236	2 vs 5	0.672908	0.405672	Pcyox1:chr6:86385950-86386335:-1, Pcyox1:chr6:86386624-86386979:-1, Pcyox1:chr6:86386448-86387330:-1, Pcyox1:chr6:86386907-86387481:-1, Pcyox1:chr6:86387256-86387391:-1, Pcyox1:chr6:86387044-86387710:-1	Pcyox1	6.08638e-31	3.09674e-30	TRUE	TRUE	4.38646e-31	3.1039e-30	TRUE
471	1.27305e-24	6.84911e-24	0.520016	0.424372	0.0956441	FALSE	1.08289	8 vs 2	0.266969	8 vs 3	-0.00853485	-0.275504	Lcor:chr19:41559287-41559844:1, Lcor:chr19:41560465-41560916:1, Lcor:chr19:41561859-41562227:1, Lcor:chr19:41565588-41565939:1, Lcor:chr19:41567246-41567653:1, Lcor:chr19:41588615-41588969:1, Lcor:chr19:41595388-41596143:1, Lcor:chr19:41595768-41596160:1	Lcor	6.29038e-24	3.5166e-23	TRUE	TRUE	6.84911e-24	3.52472e-23	TRUE
472	1.81368e-23	2.01601e-22	0.760153	0.688464	0.0716891	FALSE	0.762675	1 vs 2	0.266865	1 vs 2	0.483313	0.216448	Zfp354c:chr11:50811080-50811458:-1, Zfp354c:chr11:50813890-50814271:-1, Zfp354c:chr11:50814019-50814546:-1	Zfp354c	8.43362e-23	9.54023e-22	TRUE	TRUE	2.01601e-22	9.59722e-22	TRUE
473	0.0476787	NA	0.281553	0.148148	0.133405	TRUE	0.812431	2 vs 1	0.26681	2 vs 1	-0.436893	-0.703704	Derl3:chr10:75895549-75895955:1, Derl3:chr10:75896465-75896832:1	Derl3	NA	NA	FALSE	FALSE	0.0476787	NA	FALSE
474	2.77537e-21	1.20386e-19	0.682109	0.548736	0.133373	FALSE	0.567914	2 vs 1	0.266745	2 vs 1	0.364218	0.0974729	Ctdnep1:chr11:69990003-69990399:1, Ctdnep1:chr11:69990207-69990606:1	Ctdnep1	1.17705e-20	4.98823e-19	TRUE	TRUE	1.20386e-19	5.00774e-19	TRUE
475	0.591208	NA	0.2	0.0666667	0.133333	TRUE	1.25276	1 vs 2	0.266667	1 vs 2	-0.6	-0.866667	Lynx1:chr15:74747850-74747948:-1, Lynx1:chr15:74747850-74748234:-1	Lynx1	NA	NA	FALSE	FALSE	0.591208	NA	FALSE
476	0.1831	0.305432	0.413333	0.28	0.133333	TRUE	0.594259	1 vs 2	0.266667	1 vs 2	-0.173333	-0.44	Tpm2:chr4:43515629-43515938:-1, Tpm2:chr4:43515737-43516045:-1	Tpm2	NA	NA	FALSE	FALSE	0.305432	NA	FALSE
477	6.32535e-07	1.061e-06	0.429907	0.3416	0.0883065	TRUE	0.759287	1 vs 3	0.266378	2 vs 3	0.383178	0.1168	Dgkq:chr5:108646677-108647067:-1, Dgkq:chr5:108646973-108647441:-1, Dgkq:chr5:108647631-108648001:-1	Dgkq	NA	NA	FALSE	FALSE	1.061e-06	NA	FALSE
478	2.42509e-16	2.10674e-15	0.614219	0.481055	0.133164	FALSE	0.540897	1 vs 2	0.266327	1 vs 2	0.228438	-0.037889	Ublcp1:chr11:44454571-44454937:-1, Ublcp1:chr11:44455374-44455682:-1	Ublcp1	8.15882e-16	7.08976e-15	TRUE	TRUE	2.10674e-15	7.11535e-15	TRUE
479	2.20606e-05	NA	0.949153	0.816176	0.132976	TRUE	1.43609	2 vs 1	0.265952	2 vs 1	0.898305	0.632353	Rwdd2a:chr9:86574241-86574899:1, Rwdd2a:chr9:86574520-86574895:1	Rwdd2a	NA	NA	FALSE	FALSE	2.20606e-05	NA	FALSE
480	6.4667e-19	5.61902e-19	0.902795	0.845185	0.0576095	TRUE	-1.84138	2 vs 1	0.265777	3 vs 2	0.855407	0.58963	Zfp760:chr17:21724829-21725442:1, Zfp760:chr17:21725182-21725637:1, Zfp760:chr17:21725256-21725637:1	Zfp760	NA	NA	FALSE	FALSE	6.4667e-19	NA	FALSE
481	0.023303	0.0346423	0.460526	0.327731	0.132795	TRUE	0.560241	2 vs 1	0.26559	2 vs 1	-0.0789474	-0.344538	Il18:chr9:50581415-50581893:1, Il18:chr9:50581525-50581755:1	Il18	NA	NA	FALSE	FALSE	0.0346423	NA	FALSE
482	9.37335e-16	4.96145e-15	0.432867	0.343801	0.0890659	FALSE	0.589532	2 vs 4	0.264997	2 vs 4	0.210194	-0.054803	Atp2b2:chr6:113743831-113744211:-1, Atp2b2:chr6:113745665-113746053:-1, Atp2b2:chr6:113747707-113748161:-1, Atp2b2:chr6:113748287-113748668:-1	Atp2b2	3.05103e-15	1.63163e-14	TRUE	TRUE	4.96145e-15	1.63747e-14	TRUE
483	9.38557e-21	5.32967e-20	0.511586	0.470796	0.0407906	FALSE	-0.638287	1 vs 2	0.264828	2 vs 3	0.103896	-0.160932	Usp7:chr16:8688962-8689205:-1, Usp7:chr16:8689538-8689990:-1, Usp7:chr16:8689944-8690335:-1, Usp7:chr16:8690386-8691051:-1	Usp7	3.9104e-20	2.23691e-19	TRUE	TRUE	5.32967e-20	2.24571e-19	TRUE
484	4.70067e-39	3.70325e-38	0.461552	0.329175	0.132378	FALSE	0.604879	1 vs 3	0.264755	1 vs 3	-0.0768956	-0.341651	Cacng4:chr11:107732354-107732736:-1, Cacng4:chr11:107733382-107733912:-1, Cacng4:chr11:107733792-107734214:-1	Cacng4	4.00018e-38	3.23941e-37	TRUE	TRUE	3.70325e-38	3.24689e-37	TRUE
485	6.40859e-44	1.4615e-42	0.621261	0.4752	0.146061	FALSE	1.13676	3 vs 2	0.264703	4 vs 1	0.245135	-0.0195679	Narf:chr11:121252784-121253125:1, Narf:chr11:121253169-121253495:1, Narf:chr11:121253354-121253788:1, Narf:chr11:121254148-121254594:1	Narf	6.15793e-43	1.46601e-41	TRUE	TRUE	1.4615e-42	1.47509e-41	TRUE
486	2.77029e-36	1.02944e-34	0.827798	0.695555	0.132243	FALSE	0.74388	2 vs 1	0.264486	2 vs 1	0.655595	0.391109	Leprot:chr4:101658116-101658457:1, Leprot:chr4:101658994-101659349:1	Leprot	2.10931e-35	8.00744e-34	TRUE	TRUE	1.02944e-34	8.02594e-34	TRUE
487	0.00307473	0.0101047	0.796667	0.664474	0.132193	TRUE	0.682295	2 vs 1	0.264386	2 vs 1	0.593333	0.328947	Siah3:chr14:75525798-75526452:1, Siah3:chr14:75529310-75529709:1	Siah3	NA	NA	FALSE	FALSE	0.0101047	NA	FALSE
488	0.525503	0.648871	0.652174	0.52	0.132174	TRUE	0.548566	1 vs 2	0.264348	1 vs 2	0.304348	0.04	Tnk1:chr11:69854511-69854803:-1, Tnk1:chr11:69854607-69854727:-1	Tnk1	NA	NA	FALSE	FALSE	0.648871	NA	FALSE
489	0.186531	0.361396	0.489712	0.448889	0.040823	TRUE	0.758286	3 vs 2	0.263704	4 vs 2	0.037037	-0.226667	Six3:chr17:85623673-85624096:1, Six3:chr17:85623951-85624455:1, Six3:chr17:85624262-85624557:1, Six3:chr17:85624886-85625200:1	Six3	NA	NA	FALSE	FALSE	0.361396	NA	FALSE
490	0.142975	NA	0.931818	0.8	0.131818	TRUE	1.22867	2 vs 1	0.263636	2 vs 1	0.863636	0.6	Aifm2:chr10:61738270-61738410:1, Aifm2:chr10:61738611-61739260:1	Aifm2	NA	NA	FALSE	FALSE	0.142975	NA	FALSE
491	0.196577	NA	0.708955	0.623288	0.0856676	TRUE	0.703198	1 vs 2	0.263545	1 vs 2	0.373134	0.109589	Cep162:chr9:87189572-87189981:-1, Cep162:chr9:87190202-87190507:-1, Cep162:chr9:87189959-87190682:-1	Cep162	NA	NA	FALSE	FALSE	0.196577	NA	FALSE
492	0.241046	NA	0.58	0.448276	0.131724	TRUE	0.530413	1 vs 2	0.263448	1 vs 2	0.16	-0.103448	Ccdc148:chr2:58821692-58822128:-1, Ccdc148:chr2:58821847-58821989:-1	Ccdc148	NA	NA	FALSE	FALSE	0.241046	NA	FALSE
493	4.06521e-10	3.60007e-09	0.51865	0.484516	0.0341334	TRUE	1.30057	6 vs 2	0.262914	6 vs 4	-0.00321543	-0.266129	Adam23:chr1:63592523-63592940:1, Adam23:chr1:63593388-63593516:1, Adam23:chr1:63593719-63594031:1, Adam23:chr1:63593609-63593897:1, Adam23:chr1:63595796-63596012:1, Adam23:chr1:63595679-63596286:1	Adam23	NA	NA	FALSE	FALSE	3.60007e-09	NA	FALSE
494	0.253233	0.428775	0.428571	0.32	0.108571	TRUE	1.54045	3 vs 2	0.262857	3 vs 2	0.342857	0.08	Galnt13:chr2:55113133-55113523:1, Galnt13:chr2:55117904-55118132:1, Galnt13:chr2:55117931-55118309:1	Galnt13	NA	NA	FALSE	FALSE	0.428775	NA	FALSE
495	0.0535741	0.0777716	0.653333	0.643836	0.00949772	TRUE	-1.04982	2 vs 3	0.262648	1 vs 2	0.413333	0.150685	Myb:chr10:21125037-21125228:-1, Myb:chr10:21125302-21125872:-1, Myb:chr10:21125851-21126146:-1	Myb	NA	NA	FALSE	FALSE	0.0777716	NA	FALSE
496	0.328479	NA	0.909091	0.777778	0.131313	TRUE	1.04982	1 vs 2	0.262626	1 vs 2	0.818182	0.555556	Gja6:chrX:160902112-160902477:-1, Gja6:chrX:160902278-160902636:-1	Gja6	NA	NA	FALSE	FALSE	0.328479	NA	FALSE
497	0.0221088	NA	0.416667	0.392473	0.0241935	TRUE	-3.17805	3 vs 1	0.262545	4 vs 2	-0.527778	-0.790323	Cnn2:chr10:79994791-79994922:1, Cnn2:chr10:79994999-79995370:1, Cnn2:chr10:79994895-79995175:1, Cnn2:chr10:79995262-79995421:1	Cnn2	NA	NA	FALSE	FALSE	0.0221088	NA	FALSE
498	0.00143529	NA	0.740625	0.609442	0.131183	TRUE	0.604252	2 vs 1	0.262366	2 vs 1	0.48125	0.218884	Ece1:chr4:137962953-137963327:1, Ece1:chr4:137964831-137965223:1	Ece1	NA	NA	FALSE	FALSE	0.00143529	NA	FALSE
499	4.38237e-47	6.31995e-45	0.664741	0.536644	0.128097	FALSE	1.07487	4 vs 1	0.262029	3 vs 1	0.46534	0.203311	Sec22b:chr3:97907281-97907627:1, Sec22b:chr3:97914832-97915170:1, Sec22b:chr3:97921468-97921873:1, Sec22b:chr3:97922890-97923275:1	Sec22b	4.60149e-46	6.72919e-44	TRUE	TRUE	6.31995e-45	6.77249e-44	TRUE
500	3.33546e-28	5.75425e-26	0.852368	0.721424	0.130944	FALSE	0.801763	2 vs 1	0.261889	2 vs 1	0.704737	0.442848	Aspscr1:chr11:120708881-120709654:1, Aspscr1:chr11:120709222-120709481:1	Aspscr1	1.91734e-27	3.21495e-25	TRUE	TRUE	5.75425e-26	3.22238e-25	TRUE
501	0.0669186	NA	0.851852	0.72093	0.130922	TRUE	0.800119	2 vs 1	0.261843	2 vs 1	0.703704	0.44186	Gng11:chr6:4007944-4008413:1, Gng11:chr6:4008097-4008456:1	Gng11	NA	NA	FALSE	FALSE	0.0669186	NA	FALSE
502	1.1411e-23	3.4896e-23	0.694233	0.56338	0.130853	FALSE	0.596311	3 vs 1	0.261706	3 vs 1	0.388467	0.126761	Ubtd2:chr11:32516260-32516646:1, Ubtd2:chr11:32517452-32517841:1, Ubtd2:chr11:32518315-32518720:1	Ubtd2	5.3347e-23	1.71704e-22	TRUE	TRUE	3.4896e-23	1.72101e-22	TRUE
503	0.488161	NA	0.730769	0.6	0.130769	TRUE	0.593064	1 vs 2	0.261538	1 vs 2	0.461538	0.2	Dmc1:chr15:79561497-79561870:-1, Dmc1:chr15:79561497-79562104:-1	Dmc1	NA	NA	FALSE	FALSE	0.488161	NA	FALSE
504	8.60089e-30	3.35365e-28	0.3252	0.240883	0.0843167	FALSE	0.638257	1 vs 3	0.261184	2 vs 3	0.0452529	-0.215931	Nav3:chr10:109681258-109681646:-1, Nav3:chr10:109681533-109681974:-1, Nav3:chr10:109682707-109682955:-1	Nav3	5.3968e-29	2.0844e-27	TRUE	TRUE	3.35365e-28	2.08921e-27	TRUE
505	4.14907e-37	3.857e-36	0.645518	0.580806	0.0647128	FALSE	0.773439	1 vs 3	0.26087	1 vs 3	0.220427	-0.0404423	Arhgef12:chr9:42963842-42964227:-1, Arhgef12:chr9:42964080-42964466:-1, Arhgef12:chr9:42967739-42968135:-1, Arhgef12:chr9:42968190-42968748:-1, Arhgef12:chr9:42968895-42969233:-1	Arhgef12	3.27399e-36	3.16103e-35	TRUE	TRUE	3.857e-36	3.17836e-35	TRUE
506	0.0732128	0.158126	0.724138	0.59375	0.130388	TRUE	1.08619	1 vs 3	0.260776	1 vs 3	0.448276	0.1875	Spin4:chrX:95022502-95022899:-1, Spin4:chrX:95022753-95023145:-1, Spin4:chrX:95025196-95025593:-1	Spin4	NA	NA	FALSE	FALSE	0.158126	NA	FALSE
507	1.36118e-13	2.92786e-12	0.918691	0.836667	0.0820239	TRUE	1.22111	1 vs 3	0.260576	1 vs 2	0.765576	0.505	Foxo3:chr10:42181841-42182227:-1, Foxo3:chr10:42185081-42185473:-1, Foxo3:chr10:42196216-42196869:-1, Foxo3:chr10:42247464-42247795:-1	Foxo3	NA	NA	FALSE	FALSE	2.92786e-12	NA	FALSE
508	0.00566599	0.0147372	0.573248	0.47651	0.0967383	TRUE	1.09024	2 vs 1	0.260505	2 vs 1	-0.101911	-0.362416	Elf1:chr14:79580960-79581771:1, Elf1:chr14:79582151-79582418:1, Elf1:chr14:79581995-79582607:1	Elf1	NA	NA	FALSE	FALSE	0.0147372	NA	FALSE
509	0.142958	NA	0.882353	0.752137	0.130216	TRUE	0.904862	1 vs 2	0.260432	1 vs 2	0.764706	0.504274	Kdr:chr5:75932808-75933212:-1, Kdr:chr5:75933217-75933708:-1	Kdr	NA	NA	FALSE	FALSE	0.142958	NA	FALSE
510	0.0163654	0.0167893	0.550926	0.432671	0.118255	TRUE	1.47345	4 vs 1	0.26021	4 vs 1	0.0416667	-0.218543	Nfatc4:chr14:55833477-55833927:1, Nfatc4:chr14:55833651-55833834:1, Nfatc4:chr14:55833706-55833968:1, Nfatc4:chr14:55836735-55837019:1	Nfatc4	NA	NA	FALSE	FALSE	0.0167893	NA	FALSE
511	0.00583719	0.00899449	0.800336	0.667355	0.13298	TRUE	2.08528	1 vs 3	0.260026	1 vs 5	0.590604	0.330579	Wrn:chr8:33234373-33234794:-1, Wrn:chr8:33234826-33235377:-1, Wrn:chr8:33235408-33235897:-1, Wrn:chr8:33235611-33235865:-1, Wrn:chr8:33235607-33236114:-1	Wrn	NA	NA	FALSE	FALSE	0.00899449	NA	FALSE
512	0.033391	NA	0.645161	0.604167	0.0409946	TRUE	0.975233	3 vs 2	0.259946	3 vs 2	0.451613	0.191667	Col11a2:chr17:34065701-34066247:1, Col11a2:chr17:34065917-34066057:1, Col11a2:chr17:34066264-34066690:1	Col11a2	NA	NA	FALSE	FALSE	0.033391	NA	FALSE
513	1.35733e-09	4.35962e-09	0.269244	0.239928	0.0293156	TRUE	1.69102	4 vs 3	0.259824	2 vs 1	0.193277	-0.0665468	Hcfc2:chr10:82740987-82741414:1, Hcfc2:chr10:82742034-82742452:1, Hcfc2:chr10:82742953-82743361:1, Hcfc2:chr10:82744331-82744599:1, Hcfc2:chr10:82744163-82744776:1, Hcfc2:chr10:82745583-82745967:1	Hcfc2	NA	NA	FALSE	FALSE	4.35962e-09	NA	FALSE
514	0.268704	NA	0.596491	0.466667	0.129825	TRUE	0.524398	1 vs 2	0.259649	1 vs 2	0.192982	-0.0666667	Jag1:chr2:137081747-137081997:-1, Jag1:chr2:137082541-137082841:-1	Jag1	NA	NA	FALSE	FALSE	0.268704	NA	FALSE
515	3.84634e-12	1.35745e-11	0.796076	0.666284	0.129792	TRUE	1.01388	1 vs 3	0.259583	1 vs 3	0.592152	0.332569	Cep85l:chr10:53273441-53273831:-1, Cep85l:chr10:53273622-53274104:-1, Cep85l:chr10:53277928-53278204:-1	Cep85l	NA	NA	FALSE	FALSE	1.35745e-11	NA	FALSE
516	0.00523802	0.0192013	0.708333	0.59375	0.114583	TRUE	0.867501	3 vs 1	0.25947	3 vs 2	0.145833	-0.113636	Gpt:chr15:76699255-76699422:1, Gpt:chr15:76699365-76699574:1, Gpt:chr15:76699337-76699754:1	Gpt	NA	NA	FALSE	FALSE	0.0192013	NA	FALSE
517	3.41628e-09	2.83144e-08	0.386624	0.363924	0.0227002	TRUE	-1.05968	5 vs 3	0.259267	3 vs 2	0.319745	0.0604782	Lemd1:chr1:132205396-132205784:1, Lemd1:chr1:132209108-132209583:1, Lemd1:chr1:132256981-132257351:1, Lemd1:chr1:132258228-132258732:1, Lemd1:chr1:132258828-132259225:1	Lemd1	NA	NA	FALSE	FALSE	2.83144e-08	NA	FALSE
518	1.13638e-05	2.53876e-05	0.485133	0.355932	0.129201	TRUE	0.533578	2 vs 1	0.258402	2 vs 1	-0.029734	-0.288136	Fam214a:chr9:75031783-75032030:1, Fam214a:chr9:75032064-75032479:1	Fam214a	NA	NA	FALSE	FALSE	2.53876e-05	NA	FALSE
519	7.17107e-05	0.000382426	0.419512	0.29863	0.120882	TRUE	1.06694	4 vs 3	0.258136	4 vs 1	-0.204878	-0.463014	Chd7:chr4:8866391-8866754:1, Chd7:chr4:8866948-8867450:1, Chd7:chr4:8867260-8867623:1, Chd7:chr4:8867359-8867738:1	Chd7	NA	NA	FALSE	FALSE	0.000382426	NA	FALSE
520	2.06805e-60	6.93214e-58	0.825164	0.696109	0.129055	FALSE	0.722898	1 vs 2	0.25811	1 vs 2	0.650328	0.392218	Mtss1:chr15:58941226-58941609:-1, Mtss1:chr15:58942413-58942775:-1	Mtss1	2.9589e-59	1.0175e-56	TRUE	TRUE	6.93214e-58	1.0315e-56	TRUE
521	0.146363	NA	0.551724	0.470588	0.0811359	TRUE	#NAME?	2 vs 1	0.257606	3 vs 2	0.551724	0.294118	Adgrg2:chrX:160496449-160496809:1, Adgrg2:chrX:160496616-160497071:1, Adgrg2:chrX:160497732-160498040:1	Adgrg2	NA	NA	FALSE	FALSE	0.146363	NA	FALSE
522	8.61361e-05	0.000462932	0.520767	0.405923	0.114843	TRUE	0.852784	1 vs 2	0.257595	1 vs 2	0.15655	-0.101045	Cacna1g:chr11:94408391-94408941:-1, Cacna1g:chr11:94408661-94409262:-1, Cacna1g:chr11:94408844-94409145:-1	Cacna1g	NA	NA	FALSE	FALSE	0.000462932	NA	FALSE
523	0.407893	0.5598	0.65625	0.527778	0.128472	TRUE	0.535402	2 vs 1	0.256944	2 vs 1	0.3125	0.0555556	Chst7:chrX:20097014-20097306:1, Chst7:chrX:20097111-20097571:1	Chst7	NA	NA	FALSE	FALSE	0.5598	NA	FALSE
524	1.23753e-24	6.35746e-22	0.848248	0.720408	0.12784	TRUE	1.70889	3 vs 1	0.255679	3 vs 1	0.696496	0.440816	Skil:chr3:31120913-31121347:1, Skil:chr3:31121973-31122431:1, Skil:chr3:31122181-31122602:1	Skil	NA	NA	FALSE	FALSE	6.35746e-22	NA	FALSE
525	1.30324e-16	2.34787e-16	0.819456	0.821071	-0.00161492	TRUE	-1.87177	3 vs 1	0.255615	4 vs 3	0.283594	0.0279793	Stk4:chr2:164151858-164152227:1, Stk4:chr2:164151623-164152504:1, Stk4:chr2:164154815-164155204:1, Stk4:chr2:164155128-164155540:1	Stk4	NA	NA	FALSE	FALSE	2.34787e-16	NA	FALSE
526	5.42843e-29	1.54813e-27	0.781028	0.65336	0.127668	FALSE	0.637825	2 vs 1	0.255336	2 vs 1	0.562055	0.306719	Mettl26:chr17:25876617-25876832:1, Mettl26:chr17:25876768-25877161:1	Mettl26	3.24957e-28	9.22485e-27	TRUE	TRUE	1.54813e-27	9.24615e-27	TRUE
527	4.25276e-05	0.000446354	0.712608	0.580357	0.132251	TRUE	0.952861	4 vs 1	0.254628	4 vs 1	0.321593	0.0669643	Hs3st4:chr7:124397363-124397835:1, Hs3st4:chr7:124397211-124398389:1, Hs3st4:chr7:124397839-124398171:1, Hs3st4:chr7:124398616-124398989:1	Hs3st4	NA	NA	FALSE	FALSE	0.000446354	NA	FALSE
528	0.00185397	0.00617742	0.898438	0.814286	0.0841518	TRUE	0.894451	3 vs 2	0.254375	3 vs 2	0.734375	0.48	Scn2b:chr9:45126102-45126802:1, Scn2b:chr9:45126497-45126768:1, Scn2b:chr9:45129668-45130070:1	Scn2b	NA	NA	FALSE	FALSE	0.00617742	NA	FALSE
529	0.514482	NA	0.607143	0.48	0.127143	TRUE	0.515361	1 vs 2	0.254286	1 vs 2	0.214286	-0.04	Parpbp:chr10:88091383-88091862:-1, Parpbp:chr10:88091990-88092405:-1	Parpbp	NA	NA	FALSE	FALSE	0.514482	NA	FALSE
530	0.00107355	0.00215529	0.860169	0.733032	0.127138	TRUE	0.80664	2 vs 1	0.254276	2 vs 1	0.720339	0.466063	Lyst:chr13:13777139-13777568:1, Lyst:chr13:13778418-13778822:1	Lyst	NA	NA	FALSE	FALSE	0.00215529	NA	FALSE
531	7.82792e-41	1.37574e-31	0.919783	0.789014	0.130769	TRUE	1.40053	1 vs 3	0.254126	1 vs 5	0.816754	0.562628	Sybu:chr15:44671856-44672214:-1, Sybu:chr15:44672076-44672570:-1, Sybu:chr15:44760870-44761277:-1, Sybu:chr15:44760959-44761428:-1, Sybu:chr15:44762790-44763131:-1	Sybu	NA	NA	FALSE	FALSE	1.37574e-31	NA	FALSE
532	2.45528e-23	1.24594e-22	0.680112	0.592478	0.0876337	TRUE	-1.71715	3 vs 1	0.253975	5 vs 2	0.0862813	-0.167694	Dph5:chr3:115899661-115900052:1, Dph5:chr3:115900765-115901128:1, Dph5:chr3:115900527-115901395:1, Dph5:chr3:115928714-115929055:1, Dph5:chr3:115928841-115929342:1	Dph5	NA	NA	FALSE	FALSE	1.24594e-22	NA	FALSE
533	0.0408319	0.0695618	0.281843	0.151515	0.130328	TRUE	1.20342	1 vs 4	0.253757	1 vs 4	-0.463415	-0.717172	Adamts5:chr16:85856173-85856564:-1, Adamts5:chr16:85859373-85859928:-1, Adamts5:chr16:85859621-85860085:-1, Adamts5:chr16:85862007-85862379:-1	Adamts5	NA	NA	FALSE	FALSE	0.0695618	NA	FALSE
534	7.68575e-18	1.59226e-17	0.883938	0.760972	0.122966	FALSE	1.13655	6 vs 1	0.253559	6 vs 1	0.739452	0.485893	Nhsl1:chr10:18531804-18532311:1, Nhsl1:chr10:18532182-18532562:1, Nhsl1:chr10:18532355-18532721:1, Nhsl1:chr10:18532587-18532737:1, Nhsl1:chr10:18532468-18533179:1, Nhsl1:chr10:18533505-18533907:1	Nhsl1	2.77968e-17	5.98654e-17	TRUE	TRUE	1.59226e-17	6.01779e-17	TRUE
535	0.0774388	0.15495	0.726619	0.67803	0.0485884	TRUE	-0.693147	2 vs 1	0.253379	3 vs 2	0.0791367	-0.174242	Ccdc82:chr9:13291364-13291551:1, Ccdc82:chr9:13291976-13292298:1, Ccdc82:chr9:13292082-13292475:1	Ccdc82	NA	NA	FALSE	FALSE	0.15495	NA	FALSE
536	3.60814e-07	1.7894e-06	0.556207	0.429608	0.126599	TRUE	0.509233	2 vs 1	0.253198	2 vs 1	0.112414	-0.140784	Sin3a:chr9:57127695-57128302:1, Sin3a:chr9:57127986-57128405:1	Sin3a	NA	NA	FALSE	FALSE	1.7894e-06	NA	FALSE
537	2.50657e-07	1.04396e-06	0.52383	0.397287	0.126543	TRUE	0.512174	2 vs 1	0.253086	2 vs 1	0.0476596	-0.205426	Eif2s3y:chrY:1028058-1028752:1, Eif2s3y:chrY:1028269-1028550:1	Eif2s3y	NA	NA	FALSE	FALSE	1.04396e-06	NA	FALSE
538	3.54854e-20	2.08218e-19	0.621762	0.573897	0.0478648	FALSE	0.611884	3 vs 2	0.252749	3 vs 2	-0.0290155	-0.281765	Ldah:chr12:8275770-8276231:1, Ldah:chr12:8283873-8284215:1, Ldah:chr12:8285374-8285767:1	Ldah	1.43262e-19	8.54584e-19	TRUE	TRUE	2.08218e-19	8.56557e-19	TRUE
539	1.71637e-15	2.36278e-16	0.955322	0.828979	0.126343	FALSE	1.48416	1 vs 2	0.252687	1 vs 2	0.910644	0.657957	Ppp1r12b:chr1:134754658-134755029:-1, Ppp1r12b:chr1:134947841-134948376:-1	Ppp1r12b	5.53148e-15	8.35172e-16	TRUE	TRUE	1.71637e-15	5.81201e-15	TRUE
540	7.0361e-09	3.22579e-10	0.666667	0.547433	0.119234	TRUE	2.52764	1 vs 4	0.252659	1 vs 4	0.453552	0.200893	Adamts1:chr16:85793827-85794221:-1, Adamts1:chr16:85793975-85794668:-1, Adamts1:chr16:85794210-85794516:-1, Adamts1:chr16:85794438-85794557:-1, Adamts1:chr16:85794739-85795177:-1	Adamts1	NA	NA	FALSE	FALSE	7.0361e-09	NA	FALSE
541	0.357454	NA	0.944444	0.818182	0.126263	TRUE	1.32914	2 vs 1	0.252525	2 vs 1	0.888889	0.636364	Col4a5:chrX:141688567-141688849:1, Col4a5:chrX:141688776-141689262:1	Col4a5	NA	NA	FALSE	FALSE	0.357454	NA	FALSE
542	2.30945e-10	4.21593e-10	0.889563	0.796021	0.0935418	TRUE	2.07944	2 vs 1	0.252272	8 vs 7	0.628111	0.375839	Tab3:chrX:85630304-85630564:1, Tab3:chrX:85630950-85631110:1, Tab3:chrX:85631061-85631648:1, Tab3:chrX:85631382-85631959:1, Tab3:chrX:85631397-85631670:1, Tab3:chrX:85631863-85632028:1, Tab3:chrX:85633082-85633440:1, Tab3:chrX:85633966-85634469:1	Tab3	NA	NA	FALSE	FALSE	4.21593e-10	NA	FALSE
543	7.61005e-15	9.12012e-14	0.635551	0.579213	0.0563381	FALSE	0.612804	1 vs 2	0.251965	1 vs 2	-0.131617	-0.383581	Ralgapa2:chr2:146241303-146241649:-1, Ralgapa2:chr2:146242159-146242550:-1, Ralgapa2:chr2:146244819-146245108:-1	Ralgapa2	2.37894e-14	2.82408e-13	TRUE	TRUE	9.12012e-14	2.83737e-13	TRUE
544	6.48296e-17	2.41723e-16	0.783654	0.656161	0.127493	TRUE	0.852363	7 vs 4	0.251931	7 vs 1	0.539835	0.287905	Rsbn1:chr3:103962446-103962891:1, Rsbn1:chr3:103963553-103963826:1, Rsbn1:chr3:103963630-103964310:1, Rsbn1:chr3:103964120-103964492:1, Rsbn1:chr3:103964207-103965001:1, Rsbn1:chr3:103965284-103965959:1, Rsbn1:chr3:103966236-103966641:1	Rsbn1	NA	NA	FALSE	FALSE	2.41723e-16	NA	FALSE
545	2.35244e-111	1.06516e-108	0.688812	0.654171	0.0346413	FALSE	0.999126	2 vs 6	0.251927	2 vs 3	0.0995638	-0.152363	Efnb2:chr8:8617628-8617764:-1, Efnb2:chr8:8617383-8617822:-1, Efnb2:chr8:8617680-8618192:-1, Efnb2:chr8:8618798-8619821:-1, Efnb2:chr8:8619059-8619343:-1, Efnb2:chr8:8619187-8619550:-1	Efnb2	8.0602e-110	3.79081e-107	TRUE	TRUE	1.06516e-108	3.79956e-107	TRUE
546	1.05265e-13	2.31633e-13	0.63389	0.57483	0.0590602	TRUE	1.40198	3 vs 5	0.251904	3 vs 4	0.269397	0.0174927	Amotl1:chr9:14541966-14542372:-1, Amotl1:chr9:14543246-14544042:-1, Amotl1:chr9:14543454-14543846:-1, Amotl1:chr9:14544989-14545342:-1, Amotl1:chr9:14546401-14546732:-1	Amotl1	NA	NA	FALSE	FALSE	2.31633e-13	NA	FALSE
547	1.47964e-29	7.75356e-28	0.662138	0.536288	0.12585	FALSE	0.811641	3 vs 1	0.2517	3 vs 1	0.324277	0.0725765	Snx10:chr6:51589131-51589778:1, Snx10:chr6:51589445-51589691:1, Snx10:chr6:51590286-51590685:1	Snx10	9.10869e-29	4.7175e-27	TRUE	TRUE	7.75356e-28	4.7284e-27	TRUE
548	1.75956e-07	1.38749e-06	0.819481	0.772487	0.0469937	TRUE	-1.17007	3 vs 2	0.251515	4 vs 3	0.632468	0.380952	Sumf2:chr5:129862600-129862986:1, Sumf2:chr5:129862941-129863178:1, Sumf2:chr5:129862716-129863604:1, Sumf2:chr5:129863072-129863438:1	Sumf2	NA	NA	FALSE	FALSE	1.38749e-06	NA	FALSE
549	0.000303812	0.00118581	0.870238	0.784314	0.0859244	TRUE	0.710562	3 vs 2	0.251261	3 vs 2	0.62381	0.372549	Prrg3:chrX:71967697-71968147:1, Prrg3:chrX:71970995-71971360:1, Prrg3:chrX:71972324-71972722:1	Prrg3	NA	NA	FALSE	FALSE	0.00118581	NA	FALSE
550	1.28768e-20	1.05757e-19	0.662021	0.541069	0.120952	TRUE	0.858627	2 vs 1	0.251259	4 vs 1	0.342044	0.090785	Ube3c:chr5:29632091-29632461:1, Ube3c:chr5:29674907-29675381:1, Ube3c:chr5:29675390-29675849:1, Ube3c:chr5:29675653-29676125:1	Ube3c	NA	NA	FALSE	FALSE	1.05757e-19	NA	FALSE
551	4.24013e-06	2.55719e-05	0.869004	0.802326	0.0666781	TRUE	0.829279	1 vs 2	0.251137	1 vs 2	0.669742	0.418605	Zfp507:chr7:35772342-35772706:-1, Zfp507:chr7:35773752-35774077:-1, Zfp507:chr7:35774885-35775186:-1	Zfp507	NA	NA	FALSE	FALSE	2.55719e-05	NA	FALSE
552	9.49651e-26	6.04258e-25	0.569235	0.448607	0.120628	FALSE	1.1061	1 vs 2	0.250708	1 vs 2	0.44947	0.198762	Adipor2:chr6:119353150-119353542:-1, Adipor2:chr6:119355166-119355711:-1, Adipor2:chr6:119355674-119355983:-1	Adipor2	4.95569e-25	3.23683e-24	TRUE	TRUE	6.04258e-25	3.24431e-24	TRUE
553	0.0351603	NA	0.64881	0.535354	0.113456	TRUE	1.21444	4 vs 2	0.250541	4 vs 2	0.220238	-0.030303	BC048403:chr10:121750892-121751590:1, BC048403:chr10:121751983-121752513:1, BC048403:chr10:121752440-121752873:1, BC048403:chr10:121752544-121752878:1	BC048403	NA	NA	FALSE	FALSE	0.0351603	NA	FALSE
554	0.289654	NA	0.636364	0.511111	0.125253	TRUE	0.515164	1 vs 2	0.250505	1 vs 2	0.272727	0.0222222	Egln3:chr12:54179048-54179247:-1, Egln3:chr12:54179671-54180006:-1	Egln3	NA	NA	FALSE	FALSE	0.289654	NA	FALSE
555	2.61602e-10	7.22512e-10	0.598326	0.473143	0.125184	TRUE	0.800487	1 vs 2	0.250367	1 vs 3	0.196653	-0.0537143	Iqgap1:chr7:80711558-80711967:-1, Iqgap1:chr7:80712298-80712703:-1, Iqgap1:chr7:80712739-80713216:-1	Iqgap1	NA	NA	FALSE	FALSE	7.22512e-10	NA	FALSE
556	3.72556e-07	2.16034e-06	0.648986	0.523973	0.125013	TRUE	0.518621	2 vs 1	0.250027	2 vs 1	0.297972	0.0479452	Ppp2r2c:chr5:36954183-36954599:1, Ppp2r2c:chr5:36954670-36955117:1	Ppp2r2c	NA	NA	FALSE	FALSE	2.16034e-06	NA	FALSE
557	0.261432	0.405024	0.349593	0.259587	0.0900065	TRUE	0.647156	2 vs 4	0.249946	2 vs 4	-0.0243902	-0.274336	Fibin:chr2:110360872-110361102:-1, Fibin:chr2:110360945-110361297:-1, Fibin:chr2:110361164-110361822:-1, Fibin:chr2:110362040-110362482:-1	Fibin	NA	NA	FALSE	FALSE	0.405024	NA	FALSE
558	0.0117434	0.0210911	0.475	0.416076	0.0589243	TRUE	1.04541	3 vs 2	0.24969	3 vs 2	-0.16875	-0.41844	Lpar4:chrX:106931647-106932082:1, Lpar4:chrX:106932028-106932479:1, Lpar4:chrX:106932743-106933013:1, Lpar4:chrX:106933511-106933901:1	Lpar4	NA	NA	FALSE	FALSE	0.0210911	NA	FALSE
559	0.000350088	0.00121168	0.834711	0.705015	0.129696	TRUE	1.47129	3 vs 1	0.249482	4 vs 1	0.705234	0.455752	Stk35:chr2:129810842-129811611:1, Stk35:chr2:129827564-129828228:1, Stk35:chr2:129827746-129827860:1, Stk35:chr2:129831855-129832287:1	Stk35	NA	NA	FALSE	FALSE	0.00121168	NA	FALSE
560	1.04891e-112	7.15337e-114	0.338246	0.304301	0.0339453	FALSE	-1.43983	2 vs 3	0.249438	3 vs 4	-0.243394	-0.492832	Gabra2:chr5:70958372-70958756:-1, Gabra2:chr5:70959149-70959554:-1, Gabra2:chr5:70959512-70959912:-1, Gabra2:chr5:70960832-70961524:-1	Gabra2	3.64181e-111	2.65492e-112	TRUE	TRUE	1.04891e-112	3.90194e-111	TRUE
561	0.000217834	0.000495232	0.905579	0.780919	0.124661	TRUE	0.989787	2 vs 1	0.249321	2 vs 1	0.811159	0.561837	Flnb:chr14:7951060-7951588:1, Flnb:chr14:7951224-7951588:1	Flnb	NA	NA	FALSE	FALSE	0.000495232	NA	FALSE
562	9.38104e-52	6.23777e-50	0.623434	0.537005	0.0864287	FALSE	-0.872283	3 vs 6	0.249153	1 vs 7	0.226395	-0.0227577	Rabgap1l:chr1:160219169-160219547:-1, Rabgap1l:chr1:160219857-160220731:-1, Rabgap1l:chr1:160220895-160221217:-1, Rabgap1l:chr1:160223493-160223945:-1, Rabgap1l:chr1:160223706-160224459:-1, Rabgap1l:chr1:160256519-160256998:-1, Rabgap1l:chr1:160257057-160257372:-1, Rabgap1l:chr1:160256946-160257747:-1	Rabgap1l	1.11037e-50	7.71701e-49	TRUE	TRUE	6.23777e-50	7.73483e-49	TRUE
563	1.2941e-24	8.6819e-24	0.948871	0.824482	0.124389	FALSE	1.37391	2 vs 1	0.248777	2 vs 1	0.897742	0.648965	Arhgef1:chr7:24926221-24926370:1, Arhgef1:chr7:24926228-24926558:1	Arhgef1	6.3702e-24	4.44008e-23	TRUE	TRUE	8.6819e-24	4.45033e-23	TRUE
564	0.000518822	7.38243e-05	0.435768	0.411894	0.023874	TRUE	-0.786405	3 vs 2	0.248294	2 vs 1	0.539043	0.290749	Otud1:chr2:19660027-19660406:1, Otud1:chr2:19660221-19660580:1, Otud1:chr2:19660996-19661279:1	Otud1	NA	NA	FALSE	FALSE	0.000518822	NA	FALSE
565	0.215074	0.216101	0.439216	0.4	0.0392157	TRUE	0.814844	3 vs 2	0.248128	4 vs 2	-0.188235	-0.436364	Kcnt2:chr1:140610767-140611311:1, Kcnt2:chr1:140611685-140612054:1, Kcnt2:chr1:140611516-140612423:1, Kcnt2:chr1:140613576-140614009:1	Kcnt2	NA	NA	FALSE	FALSE	0.216101	NA	FALSE
566	6.28019e-06	3.05917e-05	0.645626	0.521569	0.124057	TRUE	0.513538	1 vs 2	0.248114	1 vs 2	0.291251	0.0431373	Ankrd49:chr9:14779675-14780207:-1, Ankrd49:chr9:14780199-14780616:-1	Ankrd49	NA	NA	FALSE	FALSE	3.05917e-05	NA	FALSE
567	7.62153e-29	4.30885e-24	0.911456	0.7875	0.123956	FALSE	1.02162	1 vs 2	0.247911	1 vs 2	0.822911	0.575	Supt16:chr14:52160414-52160816:-1, Supt16:chr14:52161730-52161878:-1	Supt16	4.50033e-28	2.22111e-23	TRUE	TRUE	4.30885e-24	2.22624e-23	TRUE
568	8.17827e-24	2.86623e-23	0.666523	0.553684	0.112839	TRUE	1.16696	1 vs 4	0.247892	2 vs 4	0.30809	0.0601977	Braf:chr6:39603237-39603569:-1, Braf:chr6:39603238-39603821:-1, Braf:chr6:39607728-39608114:-1, Braf:chr6:39608404-39608776:-1, Braf:chr6:39608816-39609702:-1	Braf	NA	NA	FALSE	FALSE	2.86623e-23	NA	FALSE
569	0.495458	NA	0.777778	0.653846	0.123932	TRUE	0.616774	1 vs 2	0.247863	1 vs 2	0.555556	0.307692	Zfp69:chr4:120930094-120930524:-1, Zfp69:chr4:120930394-120930515:-1	Zfp69	NA	NA	FALSE	FALSE	0.495458	NA	FALSE
570	6.6442e-11	6.87395e-11	0.681496	0.566744	0.114752	TRUE	0.952361	10 vs 1	0.247788	10 vs 1	0.404318	0.15653	Nyap2:chr1:81271252-81271610:1, Nyap2:chr1:81297818-81298456:1, Nyap2:chr1:81336527-81337065:1, Nyap2:chr1:81337277-81337583:1, Nyap2:chr1:81337490-81337820:1, Nyap2:chr1:81337611-81337979:1, Nyap2:chr1:81338018-81338228:1, Nyap2:chr1:81337998-81338649:1, Nyap2:chr1:81339791-81340904:1, Nyap2:chr1:81341363-81341764:1	Nyap2	NA	NA	FALSE	FALSE	6.87395e-11	NA	FALSE
571	0.499448	NA	0.742857	0.619048	0.12381	TRUE	0.575364	2 vs 1	0.247619	2 vs 1	0.485714	0.238095	Gm14403:chr2:177510484-177510769:1, Gm14403:chr2:177511942-177512303:1	Gm14403	NA	NA	FALSE	FALSE	0.499448	NA	FALSE
572	2.46153e-23	5.63734e-22	0.674204	0.550543	0.12366	FALSE	0.60164	3 vs 1	0.247321	3 vs 1	0.348407	0.101086	Pitpnb:chr5:111386521-111386901:1, Pitpnb:chr5:111386936-111387506:1, Pitpnb:chr5:111387976-111388351:1	Pitpnb	1.13649e-22	2.62e-21	TRUE	TRUE	5.63734e-22	2.63076e-21	TRUE
573	3.09731e-08	3.21602e-07	0.767409	0.691781	0.0756279	TRUE	0.550773	3 vs 2	0.247146	3 vs 2	0.283676	0.0365297	Mrpl10:chr11:97048011-97048426:1, Mrpl10:chr11:97048574-97049010:1, Mrpl10:chr11:97048808-97049240:1	Mrpl10	NA	NA	FALSE	FALSE	3.21602e-07	NA	FALSE
574	8.39701e-17	7.25288e-15	0.421941	0.407219	0.0147215	TRUE	1.60238	3 vs 4	0.246799	3 vs 4	0.698576	0.451777	Smyd3:chr1:178951960-178952359:-1, Smyd3:chr1:178956765-178957201:-1, Smyd3:chr1:178957293-178957595:-1, Smyd3:chr1:179508513-179508970:-1	Smyd3	NA	NA	FALSE	FALSE	7.25288e-15	NA	FALSE
575	3.4414e-08	1.53643e-07	0.828571	0.705263	0.123308	TRUE	0.703048	2 vs 1	0.246617	2 vs 1	0.657143	0.410526	Washc4:chr10:83594299-83595232:1, Washc4:chr10:83596024-83596531:1	Washc4	NA	NA	FALSE	FALSE	1.53643e-07	NA	FALSE
576	0.226893	NA	0.725	0.601695	0.123305	TRUE	0.556868	2 vs 1	0.24661	2 vs 1	0.45	0.20339	Bora:chr14:99074309-99074430:1, Bora:chr14:99074134-99074565:1	Bora	NA	NA	FALSE	FALSE	0.226893	NA	FALSE
577	1.9983e-07	4.82705e-07	0.840868	0.717722	0.123146	TRUE	0.731513	1 vs 2	0.246293	1 vs 2	0.681736	0.435443	Rlf:chr4:121145850-121146248:-1, Rlf:chr4:121146079-121146485:-1	Rlf	NA	NA	FALSE	FALSE	4.82705e-07	NA	FALSE
578	1.99293e-36	1.76572e-34	0.896571	0.77347	0.123101	FALSE	0.93168	1 vs 2	0.246201	1 vs 2	0.793142	0.546941	Prr3:chr17:35972535-35972911:-1, Prr3:chr17:35977737-35978246:-1	Prr3	1.53085e-35	1.36123e-33	TRUE	TRUE	1.76572e-34	1.36843e-33	TRUE
579	1.22262e-12	1.97636e-12	0.503481	0.458546	0.0449348	TRUE	1.23464	3 vs 6	0.245753	3 vs 5	0.123945	-0.121807	Lmo3:chr6:138362918-138363275:-1, Lmo3:chr6:138364189-138365106:-1, Lmo3:chr6:138364464-138364832:-1, Lmo3:chr6:138365251-138366130:-1, Lmo3:chr6:138365656-138365897:-1, Lmo3:chr6:138365739-138366083:-1	Lmo3	NA	NA	FALSE	FALSE	1.97636e-12	NA	FALSE
580	1.1431e-07	5.36595e-07	0.945055	0.822368	0.122687	TRUE	1.31243	1 vs 2	0.245373	1 vs 2	0.89011	0.644737	Slc30a4:chr2:122681189-122681640:-1, Slc30a4:chr2:122683249-122683898:-1	Slc30a4	NA	NA	FALSE	FALSE	5.36595e-07	NA	FALSE
581	0.172792	0.296003	0.769737	0.647059	0.122678	TRUE	0.76214	3 vs 2	0.245356	3 vs 1	0.539474	0.294118	Osbpl10:chr9:115217311-115217611:1, Osbpl10:chr9:115218039-115218367:1, Osbpl10:chr9:115232859-115233273:1	Osbpl10	NA	NA	FALSE	FALSE	0.296003	NA	FALSE
582	0.0757553	0.138702	0.793651	0.671053	0.122598	TRUE	0.634124	2 vs 1	0.245196	2 vs 1	0.587302	0.342105	Dnaaf4:chr9:72972365-72972927:1, Dnaaf4:chr9:72972684-72973076:1	Dnaaf4	NA	NA	FALSE	FALSE	0.138702	NA	FALSE
583	0.0306345	0.0596196	0.891089	0.768519	0.122571	TRUE	0.90195	1 vs 2	0.245141	1 vs 2	0.782178	0.537037	Pappa2:chr1:158711727-158712122:-1, Pappa2:chr1:158712762-158713189:-1	Pappa2	NA	NA	FALSE	FALSE	0.0596196	NA	FALSE
584	1.04867e-16	1.14141e-15	0.68091	0.558373	0.122537	FALSE	0.523396	2 vs 1	0.245074	2 vs 1	0.361819	0.116745	Rnf227:chr11:69341499-69341896:1, Rnf227:chr11:69342235-69342644:1	Rnf227	3.59307e-16	3.88648e-15	TRUE	TRUE	1.14141e-15	3.9057e-15	TRUE
585	4.35891e-18	2.23009e-17	0.869277	0.76592	0.103357	FALSE	0.86327	1 vs 3	0.244842	1 vs 3	0.694842	0.45	Ppm1e:chr11:87226897-87227287:-1, Ppm1e:chr11:87227845-87228205:-1, Ppm1e:chr11:87228914-87229373:-1, Ppm1e:chr11:87229967-87230378:-1	Ppm1e	1.58972e-17	8.30052e-17	TRUE	TRUE	2.23009e-17	8.3436e-17	TRUE
586	1.23426e-24	6.54838e-23	0.788993	0.666667	0.122326	FALSE	0.625719	2 vs 1	0.244653	2 vs 1	0.577986	0.333333	Mrpl9:chr3:94448046-94448643:1, Mrpl9:chr3:94448354-94448713:1	Mrpl9	6.11029e-24	3.17401e-22	TRUE	TRUE	6.54838e-23	3.18134e-22	TRUE
587	3.53074e-31	1.60446e-28	0.86671	0.74442	0.122291	TRUE	1.92117	2 vs 1	0.244582	3 vs 1	0.733421	0.488839	Frat1:chr19:41830486-41831255:1, Frat1:chr19:41831215-41831654:1, Frat1:chr19:41832175-41832592:1	Frat1	NA	NA	FALSE	FALSE	1.60446e-28	NA	FALSE
588	0.265113	NA	0.644444	0.62963	0.0148148	TRUE	Inf	1 vs 4	0.244444	3 vs 4	0.466667	0.222222	Col18a1:chr10:77052148-77052549:-1, Col18a1:chr10:77053011-77053140:-1, Col18a1:chr10:77053035-77053345:-1, Col18a1:chr10:77053153-77053427:-1	Col18a1	NA	NA	FALSE	FALSE	0.265113	NA	FALSE
589	0.0273277	0.067408	0.722222	0.6	0.122222	TRUE	0.550046	1 vs 2	0.244444	1 vs 2	0.444444	0.2	Scn1a:chr2:66270781-66271135:-1, Scn1a:chr2:66270781-66271352:-1	Scn1a	NA	NA	FALSE	FALSE	0.067408	NA	FALSE
590	0.00168078	0.0183462	0.827411	0.72946	0.0979511	TRUE	1.44262	1 vs 3	0.244406	1 vs 2	0.659898	0.415493	Dpf3:chr12:83205180-83205546:-1, Dpf3:chr12:83208536-83209175:-1, Dpf3:chr12:83208988-83209203:-1, Dpf3:chr12:83211180-83211519:-1, Dpf3:chr12:83213666-83214165:-1, Dpf3:chr12:83269060-83269368:-1, Dpf3:chr12:83269169-83269724:-1	Dpf3	NA	NA	FALSE	FALSE	0.0183462	NA	FALSE
591	5.34611e-15	1.35925e-15	0.527921	0.530253	-0.00233206	TRUE	1.5901	5 vs 3	0.244389	4 vs 3	0.434708	0.190319	Sox9:chr11:112785138-112785581:1, Sox9:chr11:112785527-112785896:1, Sox9:chr11:112785812-112785949:1, Sox9:chr11:112785704-112786360:1, Sox9:chr11:112787231-112787432:1	Sox9	NA	NA	FALSE	FALSE	5.34611e-15	NA	FALSE
592	0.185013	NA	0.230769	0.108696	0.122074	TRUE	0.900161	1 vs 2	0.244147	1 vs 2	-0.538462	-0.782609	Grm4:chr17:27425868-27426059:-1, Grm4:chr17:27425737-27426604:-1	Grm4	NA	NA	FALSE	FALSE	0.185013	NA	FALSE
593	8.55878e-13	7.99097e-12	0.750346	0.628276	0.12207	TRUE	0.806061	1 vs 3	0.24414	1 vs 3	0.500692	0.256552	Zfp644:chr5:106616711-106617127:-1, Zfp644:chr5:106617124-106617383:-1, Zfp644:chr5:106617893-106618218:-1	Zfp644	NA	NA	FALSE	FALSE	7.99097e-12	NA	FALSE
594	2.30724e-26	1.99735e-24	0.859883	0.737838	0.122045	FALSE	0.779557	2 vs 1	0.24409	2 vs 1	0.719766	0.475676	Rnf8:chr17:29615181-29615882:1, Rnf8:chr17:29641266-29641668:1	Rnf8	1.23369e-25	1.04619e-23	TRUE	TRUE	1.99735e-24	1.04861e-23	TRUE
595	0.0281875	0.0466479	0.352679	0.257576	0.0951028	TRUE	1.51079	3 vs 2	0.244048	3 vs 2	-0.0892857	-0.333333	Zbtb7c:chr18:76146042-76146396:1, Zbtb7c:chr18:76147753-76148158:1, Zbtb7c:chr18:76148187-76148546:1	Zbtb7c	NA	NA	FALSE	FALSE	0.0466479	NA	FALSE
596	9.21352e-05	0.000157153	0.864989	0.775602	0.0893861	TRUE	0.827336	3 vs 1	0.244003	3 vs 2	0.590389	0.346386	Zfp612:chr8:110090373-110090604:1, Zfp612:chr8:110090398-110091101:1, Zfp612:chr8:110092369-110092761:1	Zfp612	NA	NA	FALSE	FALSE	0.000157153	NA	FALSE
597	2.56277e-07	1.50504e-06	0.577758	0.455764	0.121994	TRUE	0.490986	1 vs 2	0.243989	1 vs 2	0.155517	-0.0884718	Tars2:chr3:95739955-95740359:-1, Tars2:chr3:95740030-95740346:-1	Tars2	NA	NA	FALSE	FALSE	1.50504e-06	NA	FALSE
598	0.145458	NA	0.94375	0.878788	0.0649621	TRUE	1.21468	3 vs 2	0.243939	3 vs 2	0.85	0.606061	Grm7:chr6:111566602-111566665:1, Grm7:chr6:111566765-111566976:1, Grm7:chr6:111566828-111567230:1	Grm7	NA	NA	FALSE	FALSE	0.145458	NA	FALSE
599	2.37008e-28	3.21913e-25	0.938793	0.816836	0.121956	FALSE	1.23527	1 vs 2	0.243913	1 vs 2	0.877585	0.633673	Rpf1:chr3:146506359-146506724:-1, Rpf1:chr3:146510806-146511155:-1	Rpf1	1.37454e-27	1.74235e-24	TRUE	TRUE	3.21913e-25	1.74638e-24	TRUE
600	0.00213073	0.00546936	0.549383	0.497942	0.0514403	TRUE	0.870649	2 vs 4	0.243827	2 vs 3	0.342593	0.0987654	Ptprj:chr2:90429846-90430074:-1, Ptprj:chr2:90432892-90433243:-1, Ptprj:chr2:90435076-90435362:-1, Ptprj:chr2:90434922-90435525:-1	Ptprj	NA	NA	FALSE	FALSE	0.00546936	NA	FALSE
601	0.0591683	NA	0.519231	0.397436	0.121795	TRUE	2.5337	1 vs 3	0.24359	1 vs 3	0.0384615	-0.205128	Cadps2:chr6:23262742-23263121:-1, Cadps2:chr6:23262827-23263202:-1, Cadps2:chr6:23408955-23409206:-1	Cadps2	NA	NA	FALSE	FALSE	0.0591683	NA	FALSE
602	0.000987446	0.00257094	0.74349	0.747529	-0.00403962	TRUE	-1.01127	2 vs 4	0.243525	1 vs 2	0.0117188	-0.231806	Tctn1:chr5:122237848-122238352:-1, Tctn1:chr5:122239434-122239909:-1, Tctn1:chr5:122241112-122241677:-1, Tctn1:chr5:122241489-122241881:-1	Tctn1	NA	NA	FALSE	FALSE	0.00257094	NA	FALSE
603	0.468958	0.672154	0.418605	0.296875	0.12173	TRUE	0.66683	3 vs 1	0.243459	3 vs 1	-0.162791	-0.40625	Slc2a5:chr4:150143396-150143706:1, Slc2a5:chr4:150143570-150143825:1, Slc2a5:chr4:150143696-150144348:1	Slc2a5	NA	NA	FALSE	FALSE	0.672154	NA	FALSE
604	7.08044e-37	3.88716e-36	0.664172	0.632212	0.0319591	FALSE	-1.27126	6 vs 11	0.243432	1 vs 6	0.301514	0.0580818	Hook3:chr8:26021421-26021810:-1, Hook3:chr8:26023346-26023726:-1, Hook3:chr8:26025412-26026280:-1, Hook3:chr8:26025833-26026115:-1, Hook3:chr8:26026148-26026706:-1, Hook3:chr8:26027033-26027433:-1, Hook3:chr8:26027957-26028303:-1, Hook3:chr8:26029745-26030354:-1, Hook3:chr8:26030237-26030615:-1, Hook3:chr8:26030460-26031223:-1, Hook3:chr8:26031534-26032145:-1	Hook3	5.57024e-36	3.17574e-35	TRUE	TRUE	3.88716e-36	3.19311e-35	TRUE
605	1.44836e-05	1.34635e-05	0.623662	0.47721	0.146452	TRUE	1.25804	2 vs 4	0.24336	1 vs 5	0.284797	0.0414365	Pid1:chr1:84036266-84036753:-1, Pid1:chr1:84036022-84037003:-1, Pid1:chr1:84037243-84037662:-1, Pid1:chr1:84157135-84157453:-1, Pid1:chr1:84158412-84158743:-1	Pid1	NA	NA	FALSE	FALSE	1.44836e-05	NA	FALSE
606	2.56436e-10	4.29229e-09	0.763134	0.650825	0.112309	TRUE	1.09086	1 vs 2	0.243263	1 vs 3	0.564055	0.320792	Nup98:chr7:102119399-102119793:-1, Nup98:chr7:102133481-102133957:-1, Nup98:chr7:102134159-102134605:-1, Nup98:chr7:102145229-102145768:-1	Nup98	NA	NA	FALSE	FALSE	4.29229e-09	NA	FALSE
607	2.96422e-17	6.84849e-16	0.467341	0.401172	0.0661688	TRUE	0.953414	4 vs 5	0.243209	4 vs 5	-0.117341	-0.36055	Mlec:chr5:115142981-115143384:-1, Mlec:chr5:115145067-115145512:-1, Mlec:chr5:115146357-115146792:-1, Mlec:chr5:115147148-115147553:-1, Mlec:chr5:115147859-115148186:-1	Mlec	NA	NA	FALSE	FALSE	6.84849e-16	NA	FALSE
608	1.29479e-06	2.98277e-06	0.851801	0.787375	0.0644251	TRUE	0.684698	3 vs 2	0.242847	3 vs 2	0.581717	0.33887	Usp24:chr4:106439264-106439596:1, Usp24:chr4:106439002-106439791:1, Usp24:chr4:106440920-106441340:1	Usp24	NA	NA	FALSE	FALSE	2.98277e-06	NA	FALSE
609	3.53226e-20	3.99102e-19	0.27957	0.158462	0.121108	FALSE	0.734172	1 vs 3	0.242217	1 vs 3	-0.44086	-0.683077	Igf2bp3:chr6:49085192-49085593:-1, Igf2bp3:chr6:49085586-49085739:-1, Igf2bp3:chr6:49087171-49087507:-1	Igf2bp3	1.42826e-19	1.61004e-18	TRUE	TRUE	3.99102e-19	1.61376e-18	TRUE
610	0.00400059	0.0105323	0.913043	0.792	0.121043	TRUE	1.01435	1 vs 2	0.242087	1 vs 2	0.826087	0.584	Kcng1:chr2:168260117-168260509:-1, Kcng1:chr2:168261620-168262045:-1	Kcng1	NA	NA	FALSE	FALSE	0.0105323	NA	FALSE
611	8.07252e-52	1.09192e-47	0.588253	0.486603	0.10165	FALSE	1.11201	6 vs 1	0.2415	4 vs 1	0.447241	0.205742	Septin11:chr5:93169363-93169749:1, Septin11:chr5:93172805-93173255:1, Septin11:chr5:93174115-93174626:1, Septin11:chr5:93174515-93175028:1, Septin11:chr5:93175385-93176086:1, Septin11:chr5:93176013-93176484:1	Septin11	9.59856e-51	1.26081e-46	TRUE	TRUE	1.09192e-47	1.26372e-46	TRUE
612	0.00699494	0.015223	0.449511	0.328767	0.120744	TRUE	0.511121	2 vs 1	0.241489	2 vs 1	-0.100977	-0.342466	Smyd4:chr11:75404805-75405679:1, Smyd4:chr11:75405301-75405711:1	Smyd4	NA	NA	FALSE	FALSE	0.015223	NA	FALSE
613	1.3951e-65	7.44628e-60	0.886888	0.76624	0.120648	FALSE	0.986287	1 vs 3	0.241296	1 vs 3	0.773776	0.53248	Alg2:chr4:47469935-47470148:-1, Alg2:chr4:47470586-47470939:-1, Alg2:chr4:47471515-47471827:-1	Alg2	2.25643e-64	1.13131e-58	TRUE	TRUE	7.44628e-60	1.13392e-58	TRUE
614	6.83193e-19	2.93405e-18	0.285714	0.165217	0.120497	FALSE	1.78293	1 vs 2	0.240994	1 vs 3	-0.428571	-0.669565	Kcna1:chr6:126636463-126636838:-1, Kcna1:chr6:126640427-126640749:-1, Kcna1:chr6:126641695-126642091:-1	Kcna1	2.61238e-18	1.13602e-17	TRUE	TRUE	2.93405e-18	1.14034e-17	TRUE
615	0.126729	NA	0.867925	0.747475	0.12045	TRUE	0.797542	1 vs 2	0.2409	1 vs 2	0.735849	0.494949	Cdc14a:chr3:116272528-116272889:-1, Cdc14a:chr3:116272441-116273108:-1	Cdc14a	NA	NA	FALSE	FALSE	0.126729	NA	FALSE
616	0.150677	0.288998	0.545752	0.504762	0.0409897	TRUE	1.45756	2 vs 3	0.240896	2 vs 3	0.0980392	-0.142857	Slc35f4:chr14:49298525-49298883:-1, Slc35f4:chr14:49312903-49313313:-1, Slc35f4:chr14:49317070-49317433:-1, Slc35f4:chr14:49317833-49318258:-1	Slc35f4	NA	NA	FALSE	FALSE	0.288998	NA	FALSE
617	0.00398602	0.0035256	0.691589	0.606959	0.08463	TRUE	Inf	2 vs 1	0.240775	3 vs 2	0.364486	0.123711	Serpinc1:chr1:161002163-161002410:1, Serpinc1:chr1:161002339-161002902:1, Serpinc1:chr1:161002861-161003537:1, Serpinc1:chr1:161003570-161003697:1, Serpinc1:chr1:161003606-161004005:1	Serpinc1	NA	NA	FALSE	FALSE	0.00398602	NA	FALSE
618	2.31537e-09	6.73549e-09	0.73833	0.624525	0.113805	TRUE	0.980829	6 vs 3	0.240659	6 vs 1	0.480728	0.240069	Tnr:chr1:159924068-159924472:1, Tnr:chr1:159924747-159925650:1, Tnr:chr1:159924996-159925292:1, Tnr:chr1:159925231-159925438:1, Tnr:chr1:159928358-159928742:1, Tnr:chr1:159931361-159931750:1	Tnr	NA	NA	FALSE	FALSE	6.73549e-09	NA	FALSE
619	0.313725	0.479968	0.644068	0.52381	0.120258	TRUE	0.497754	1 vs 2	0.240517	1 vs 2	0.288136	0.047619	Layn:chr9:51055037-51055360:-1, Layn:chr9:51056717-51057225:-1	Layn	NA	NA	FALSE	FALSE	0.479968	NA	FALSE
620	0.00109685	0.00290187	0.861765	0.741573	0.120192	TRUE	0.775864	2 vs 1	0.240383	2 vs 1	0.723529	0.483146	Urb2:chr8:124047481-124047963:1, Urb2:chr8:124048081-124048540:1	Urb2	NA	NA	FALSE	FALSE	0.00290187	NA	FALSE
621	9.72433e-90	1.06893e-87	0.796347	0.784317	0.0120304	FALSE	-0.944381	4 vs 2	0.240317	5 vs 4	0.424072	0.183755	Ivns1abp:chr1:151355021-151355394:1, Ivns1abp:chr1:151356364-151356909:1, Ivns1abp:chr1:151363066-151363862:1, Ivns1abp:chr1:151363924-151364128:1, Ivns1abp:chr1:151363831-151364475:1	Ivns1abp	2.32313e-88	2.69619e-86	TRUE	TRUE	1.06893e-87	2.72891e-86	TRUE
622	0.0413242	NA	0.723077	0.603053	0.120023	TRUE	1.25887	3 vs 1	0.240047	3 vs 1	0.446154	0.206107	Nphp3:chr9:104043226-104043615:1, Nphp3:chr9:104043434-104043649:1, Nphp3:chr9:104043480-104043818:1	Nphp3	NA	NA	FALSE	FALSE	0.0413242	NA	FALSE
623	4.44865e-40	3.43121e-38	0.684856	0.618472	0.0663842	FALSE	1.05822	1 vs 3	0.239968	1 vs 3	0.425268	0.1853	Csnk2a2:chr8:95447978-95448322:-1, Csnk2a2:chr8:95449540-95450082:-1, Csnk2a2:chr8:95450750-95451112:-1, Csnk2a2:chr8:95452943-95453261:-1, Csnk2a2:chr8:95452761-95453790:-1	Csnk2a2	3.91361e-39	3.01158e-37	TRUE	TRUE	3.43121e-38	3.01853e-37	TRUE
624	0.00672929	0.0160992	0.713656	0.59375	0.119906	TRUE	1.04223	1 vs 3	0.239813	1 vs 3	0.427313	0.1875	S1pr5:chr9:21242926-21243252:-1, S1pr5:chr9:21243246-21243594:-1, S1pr5:chr9:21243789-21244179:-1	S1pr5	NA	NA	FALSE	FALSE	0.0160992	NA	FALSE
625	1.53332e-08	7.1246e-08	0.319383	0.288259	0.0311247	TRUE	-0.951062	1 vs 2	0.239719	2 vs 3	0.155286	-0.0844327	Ralb:chr1:119466666-119467071:-1, Ralb:chr1:119470380-119470632:-1, Ralb:chr1:119471074-119471746:-1	Ralb	NA	NA	FALSE	FALSE	7.1246e-08	NA	FALSE
626	0.0103533	0.0194868	0.616667	0.45122	0.165447	TRUE	3.04452	5 vs 3	0.239566	5 vs 1	0.0444444	-0.195122	Car2:chr3:14900222-14900436:1, Car2:chr3:14900260-14900615:1, Car2:chr3:14900604-14900773:1, Car2:chr3:14900427-14900706:1, Car2:chr3:14900694-14900786:1	Car2	NA	NA	FALSE	FALSE	0.0194868	NA	FALSE
627	7.15236e-08	3.65349e-07	0.781857	0.716301	0.0655556	TRUE	0.511288	3 vs 2	0.239541	3 vs 2	0.248945	0.00940439	Sgtb:chr13:104139689-104139842:1, Sgtb:chr13:104140910-104141458:1, Sgtb:chr13:104142109-104142492:1	Sgtb	NA	NA	FALSE	FALSE	3.65349e-07	NA	FALSE
628	8.25368e-06	2.2305e-05	0.443603	0.424731	0.0188715	TRUE	1.03233	3 vs 4	0.239443	3 vs 4	0.613636	0.374194	Ccsap:chr8:123840041-123840353:-1, Ccsap:chr8:123840020-123840508:-1, Ccsap:chr8:123840893-123841133:-1, Ccsap:chr8:123842386-123842576:-1	Ccsap	NA	NA	FALSE	FALSE	2.2305e-05	NA	FALSE
629	5.72306e-12	2.66744e-11	0.75793	0.673365	0.084565	TRUE	1.01242	3 vs 1	0.239425	3 vs 2	0.124374	-0.115051	Rcor1:chr12:111112642-111113507:1, Rcor1:chr12:111113030-111113335:1, Rcor1:chr12:111115481-111115903:1	Rcor1	NA	NA	FALSE	FALSE	2.66744e-11	NA	FALSE
630	1.13098e-33	7.73804e-34	0.82831	0.732884	0.0954254	FALSE	1.29894	4 vs 2	0.239421	4 vs 3	0.682182	0.442761	Rabgap1:chr2:37542646-37543581:1, Rabgap1:chr2:37546852-37547267:1, Rabgap1:chr2:37547275-37547490:1, Rabgap1:chr2:37566045-37566455:1	Rabgap1	8.15809e-33	5.84402e-33	TRUE	TRUE	1.13098e-33	8.56125e-33	TRUE
631	0.0189464	0.0386762	0.674455	0.604278	0.0701768	TRUE	0.749237	1 vs 4	0.239392	1 vs 2	-0.0654206	-0.304813	Slc26a2:chr18:61192882-61193309:-1, Slc26a2:chr18:61194033-61194695:-1, Slc26a2:chr18:61197334-61197540:-1, Slc26a2:chr18:61197066-61197919:-1	Slc26a2	NA	NA	FALSE	FALSE	0.0386762	NA	FALSE
632	0.443929	0.591999	0.405738	0.323009	0.0827289	TRUE	-0.931558	1 vs 2	0.238938	2 vs 5	0	-0.238938	Gas2l3:chr10:89408823-89408947:-1, Gas2l3:chr10:89408823-89409260:-1, Gas2l3:chr10:89409129-89409684:-1, Gas2l3:chr10:89412467-89412681:-1, Gas2l3:chr10:89412507-89412923:-1	Gas2l3	NA	NA	FALSE	FALSE	0.591999	NA	FALSE
633	4.94191e-06	1.49614e-05	0.497642	0.417476	0.0801666	TRUE	0.609122	2 vs 4	0.238257	2 vs 4	0.357998	0.119741	Mob3a:chr10:80684551-80685227:-1, Mob3a:chr10:80685191-80685644:-1, Mob3a:chr10:80685836-80686573:-1, Mob3a:chr10:80686485-80686941:-1	Mob3a	NA	NA	FALSE	FALSE	1.49614e-05	NA	FALSE
634	0.528558	NA	0.928571	0.809524	0.119048	TRUE	1.11803	2 vs 1	0.238095	2 vs 1	0.857143	0.619048	Hepacam:chr9:37386122-37386370:1, Hepacam:chr9:37386222-37386492:1	Hepacam	NA	NA	FALSE	FALSE	0.528558	NA	FALSE
635	5.28438e-13	3.40483e-12	0.633869	0.514902	0.118968	FALSE	0.489229	2 vs 1	0.237935	2 vs 1	0.267739	0.0298034	Champ1:chr8:13880321-13880699:1, Champ1:chr8:13881242-13881643:1	Champ1	1.51215e-12	9.742e-12	TRUE	TRUE	3.40483e-12	9.77527e-12	TRUE
636	2.85559e-09	1.81905e-08	0.809217	0.69033	0.118886	TRUE	0.643263	2 vs 1	0.237772	2 vs 1	0.618433	0.380661	Zbtb33:chrX:38195182-38195503:1, Zbtb33:chrX:38196659-38197049:1	Zbtb33	NA	NA	FALSE	FALSE	1.81905e-08	NA	FALSE
637	0.141225	0.268856	0.493827	0.375	0.118827	TRUE	0.486133	2 vs 1	0.237654	2 vs 1	-0.0123457	-0.25	BC051142:chr17:34459792-34460519:1, BC051142:chr17:34460334-34460734:1	BC051142	NA	NA	FALSE	FALSE	0.268856	NA	FALSE
638	0.0602615	NA	0.192623	0.11	0.082623	TRUE	1.59686	3 vs 1	0.237541	2 vs 1	-0.352459	-0.59	Cntln:chr4:84956649-84957688:1, Cntln:chr4:85130826-85131403:1, Cntln:chr4:85131415-85131549:1	Cntln	NA	NA	FALSE	FALSE	0.0602615	NA	FALSE
639	0	1.62978e-294	0.453292	0.333209	0.120083	FALSE	0.667636	2 vs 1	0.237215	3 vs 1	-0.166426	-0.403641	Nrp1:chr8:128502973-128503381:1, Nrp1:chr8:128503920-128504236:1, Nrp1:chr8:128503738-128504750:1, Nrp1:chr8:128505086-128505483:1	Nrp1	0	1.92462e-292	TRUE	TRUE	1.62978e-294	1.92906e-292	TRUE
640	8.33638e-14	6.75282e-13	0.655306	0.536855	0.118451	FALSE	0.494759	2 vs 1	0.236903	2 vs 1	0.310613	0.0737101	Galnt2:chr8:124343532-124343903:1, Galnt2:chr8:124345300-124345723:1	Galnt2	2.50092e-13	2.00501e-12	TRUE	TRUE	6.75282e-13	2.01194e-12	TRUE
641	8.33638e-14	6.75282e-13	0.655306	0.536855	0.118451	FALSE	0.494759	2 vs 1	0.236903	2 vs 1	0.310613	0.0737101	Galnt2l:chr8:124343532-124343903:1, Galnt2l:chr8:124345300-124345723:1	Galnt2l	2.50092e-13	2.00501e-12	TRUE	TRUE	6.75282e-13	2.01194e-12	TRUE
642	1.62369e-46	1.37335e-44	0.837284	0.718928	0.118356	FALSE	0.835497	3 vs 1	0.236713	3 vs 1	0.674568	0.437856	Tsnax:chr8:125030041-125030374:1, Tsnax:chr8:125033380-125034208:1, Tsnax:chr8:125033812-125034207:1	Tsnax	1.67118e-45	1.44451e-43	TRUE	TRUE	1.37335e-44	1.45374e-43	TRUE
643	2.24556e-16	2.03113e-15	0.423059	0.339306	0.0837531	FALSE	0.648223	3 vs 1	0.236666	3 vs 1	0.0730822	-0.163584	Syt7:chr19:10450874-10451301:1, Syt7:chr19:10451130-10451373:1, Syt7:chr19:10451218-10451645:1, Syt7:chr19:10452771-10453181:1	Syt7	7.58422e-16	6.84419e-15	TRUE	TRUE	2.03113e-15	6.8689e-15	TRUE
644	0.140362	0.224065	0.407767	0.289474	0.118293	TRUE	0.524737	2 vs 1	0.236587	2 vs 1	-0.184466	-0.421053	Zfp52:chr17:21561812-21562276:1, Zfp52:chr17:21562234-21562577:1	Zfp52	NA	NA	FALSE	FALSE	0.224065	NA	FALSE
645	2.26704e-13	1.06456e-13	0.310241	0.191964	0.118277	FALSE	0.754318	1 vs 3	0.236553	1 vs 3	-0.379518	-0.616071	Trmt13:chr3:116581063-116581437:-1, Trmt13:chr3:116580995-116581912:-1, Trmt13:chr3:116593940-116594375:-1	Trmt13	6.61071e-13	3.2808e-13	TRUE	TRUE	2.26704e-13	6.93697e-13	TRUE
646	1.41742e-10	6.96004e-10	0.890692	0.837972	0.0527195	TRUE	-1.15668	3 vs 2	0.236439	4 vs 3	0.625107	0.388668	Lrrc8b:chr5:105485810-105486154:1, Lrrc8b:chr5:105486826-105487044:1, Lrrc8b:chr5:105486990-105487485:1, Lrrc8b:chr5:105489669-105490087:1	Lrrc8b	NA	NA	FALSE	FALSE	6.96004e-10	NA	FALSE
647	5.38209e-07	2.78857e-06	0.707087	0.588567	0.11852	TRUE	1.71412	4 vs 2	0.236376	4 vs 1	0.407874	0.171498	Zbtb11:chr16:56007652-56007978:1, Zbtb11:chr16:56007436-56007859:1, Zbtb11:chr16:56007812-56008387:1, Zbtb11:chr16:56008513-56008913:1	Zbtb11	NA	NA	FALSE	FALSE	2.78857e-06	NA	FALSE
648	0.219267	NA	0.8	0.681818	0.118182	TRUE	0.624154	1 vs 2	0.236364	1 vs 2	0.6	0.363636	Mtcp1:chrX:75410273-75410645:-1, Mtcp1:chrX:75410270-75410997:-1	Mtcp1	NA	NA	FALSE	FALSE	0.219267	NA	FALSE
649	3.8529e-07	1.22108e-06	0.656013	0.572868	0.0831448	TRUE	0.637216	1 vs 3	0.2362	1 vs 2	-0.0444204	-0.28062	Mettl21a:chr1:64606455-64606858:-1, Mettl21a:chr1:64607068-64607477:-1, Mettl21a:chr1:64607286-64607812:-1	Mettl21a	NA	NA	FALSE	FALSE	1.22108e-06	NA	FALSE
650	2.35903e-17	1.28443e-15	0.453787	0.399023	0.0547638	FALSE	0.758116	2 vs 3	0.236156	2 vs 3	0.668567	0.43241	Palmd:chr3:116917665-116918061:-1, Palmd:chr3:116918240-116918643:-1, Palmd:chr3:116921822-116922275:-1	Palmd	8.36911e-17	4.35633e-15	TRUE	TRUE	1.28443e-15	4.37782e-15	TRUE
651	0.000285583	0.0010877	0.658174	0.540254	0.11792	TRUE	0.493802	2 vs 1	0.23584	2 vs 1	0.316348	0.0805085	Lpin2:chr17:71247711-71248347:1, Lpin2:chr17:71249417-71249818:1	Lpin2	NA	NA	FALSE	FALSE	0.0010877	NA	FALSE
652	1.19899e-189	1.60288e-176	0.677745	0.518846	0.158899	FALSE	1.07798	5 vs 1	0.235714	7 vs 1	0.319223	0.0835093	Ptprz1:chr6:23003124-23003353:1, Ptprz1:chr6:23002875-23003742:1, Ptprz1:chr6:23003758-23004329:1, Ptprz1:chr6:23004237-23004766:1, Ptprz1:chr6:23051933-23052067:1, Ptprz1:chr6:23051730-23052426:1, Ptprz1:chr6:23052526-23052916:1	Ptprz1	7.26087e-188	9.25396e-175	TRUE	TRUE	1.60288e-176	9.27533e-175	TRUE
653	1.53656e-06	4.89472e-06	0.383893	0.266043	0.11785	TRUE	0.541735	2 vs 1	0.2357	2 vs 1	-0.232215	-0.467914	Npr2:chr4:43650884-43651211:1, Npr2:chr4:43650885-43651454:1	Npr2	NA	NA	FALSE	FALSE	4.89472e-06	NA	FALSE
654	1.26054e-10	1.08883e-09	0.798881	0.660081	0.1388	TRUE	0.953173	1 vs 5	0.235522	1 vs 5	0.580683	0.345161	2610044O15Rik8:chr8:129216628-129217044:-1, 2610044O15Rik8:chr8:129217277-129217654:-1, 2610044O15Rik8:chr8:129217857-129218444:-1, 2610044O15Rik8:chr8:129218459-129219550:-1, 2610044O15Rik8:chr8:129218952-129219545:-1	2610044O15Rik8	NA	NA	FALSE	FALSE	1.08883e-09	NA	FALSE
655	0.433297	NA	0.55102	0.433333	0.117687	TRUE	0.473058	1 vs 2	0.235374	1 vs 2	0.102041	-0.133333	Plag1:chr4:3898769-3899089:-1, Plag1:chr4:3902228-3902578:-1	Plag1	NA	NA	FALSE	FALSE	0.433297	NA	FALSE
656	0.150228	0.237038	0.617647	0.5	0.117647	TRUE	0.479573	1 vs 2	0.235294	1 vs 2	0.235294	0	Mak:chr13:41025006-41025451:-1, Mak:chr13:41025445-41025852:-1	Mak	NA	NA	FALSE	FALSE	0.237038	NA	FALSE
657	0.000329929	0.00127149	0.695327	0.577836	0.117491	TRUE	0.511246	1 vs 2	0.234981	1 vs 2	0.390654	0.155673	Mospd2:chrX:164936157-164936554:-1, Mospd2:chrX:164938204-164938582:-1	Mospd2	NA	NA	FALSE	FALSE	0.00127149	NA	FALSE
658	2.00533e-08	1.65059e-07	0.924242	0.806931	0.117312	TRUE	1.07125	1 vs 2	0.234623	1 vs 2	0.848485	0.613861	Ankrd37:chr8:45996911-45997205:-1, Ankrd37:chr8:45997531-45997776:-1	Ankrd37	NA	NA	FALSE	FALSE	1.65059e-07	NA	FALSE
659	6.89154e-63	6.74969e-60	0.812183	0.694936	0.117247	FALSE	0.64096	2 vs 1	0.234494	2 vs 1	0.624366	0.389873	Rbm8a:chr3:96631421-96631692:1, Rbm8a:chr3:96631492-96631913:1	Rbm8a	1.04335e-61	1.03151e-58	TRUE	TRUE	6.74969e-60	1.03389e-58	TRUE
660	0.0153592	NA	0.83237	0.71519	0.11718	TRUE	0.681792	1 vs 2	0.23436	1 vs 2	0.66474	0.43038	Lrrn4:chr2:132866221-132866614:-1, Lrrn4:chr2:132866741-132867073:-1	Lrrn4	NA	NA	FALSE	FALSE	0.0153592	NA	FALSE
661	0.678834	NA	0.571429	0.454545	0.116883	TRUE	0.470004	1 vs 2	0.233766	1 vs 2	0.142857	-0.0909091	Kctd12b:chrX:153687722-153688645:-1, Kctd12b:chrX:153688192-153688435:-1	Kctd12b	NA	NA	FALSE	FALSE	0.678834	NA	FALSE
662	9.68355e-26	1.24843e-26	0.606992	0.562835	0.0441573	TRUE	1.76004	4 vs 5	0.233405	4 vs 5	0.133659	-0.0997464	Ankib1:chr5:3690004-3690351:-1, Ankib1:chr5:3690199-3690450:-1, Ankib1:chr5:3690232-3690553:-1, Ankib1:chr5:3690471-3690715:-1, Ankib1:chr5:3690612-3690740:-1, Ankib1:chr5:3690190-3691062:-1, Ankib1:chr5:3691265-3691772:-1	Ankib1	NA	NA	FALSE	FALSE	9.68355e-26	NA	FALSE
663	1.10785e-23	1.02838e-20	0.769248	0.652552	0.116696	FALSE	0.674619	3 vs 2	0.233392	3 vs 1	0.538496	0.305104	Idi1:chr13:8890287-8890788:1, Idi1:chr13:8891329-8891873:1, Idi1:chr13:8891970-8892390:1	Idi1	5.19059e-23	4.46033e-20	TRUE	TRUE	1.02838e-20	4.49313e-20	TRUE
664	6.82363e-20	1.33082e-18	0.825839	0.772171	0.0536681	TRUE	-1.66744	2 vs 4	0.233194	1 vs 3	0.673561	0.440367	Rlim:chrX:103957161-103957542:-1, Rlim:chrX:103958993-103959242:-1, Rlim:chrX:103961608-103962362:-1, Rlim:chrX:103962209-103962962:-1	Rlim	NA	NA	FALSE	FALSE	1.33082e-18	NA	FALSE
665	1.50099e-21	9.5159e-21	0.490498	0.444713	0.0457848	TRUE	1.20694	6 vs 8	0.232933	6 vs 8	0.21425	-0.0186833	Tug1:chr11:3643879-3644279:-1, Tug1:chr11:3644335-3644781:-1, Tug1:chr11:3644674-3645438:-1, Tug1:chr11:3645152-3645759:-1, Tug1:chr11:3645164-3645633:-1, Tug1:chr11:3646268-3646856:-1, Tug1:chr11:3646888-3647398:-1, Tug1:chr11:3647487-3648076:-1	Tug1	NA	NA	FALSE	FALSE	9.5159e-21	NA	FALSE
666	1.69667e-13	1.04384e-12	0.495637	0.379174	0.116463	FALSE	0.475604	1 vs 2	0.232927	1 vs 2	-0.008726	-0.241653	Tecpr1:chr5:144194442-144194806:-1, Tecpr1:chr5:144195370-144195712:-1	Tecpr1	4.99223e-13	3.0643e-12	TRUE	TRUE	1.04384e-12	3.07138e-12	TRUE
667	1.13298e-08	4.03391e-08	0.61531	0.498891	0.116419	TRUE	1.37358	1 vs 3	0.232837	1 vs 3	0.23062	-0.00221729	Amer1:chrX:95420314-95420443:-1, Amer1:chrX:95420520-95421162:-1, Amer1:chrX:95424080-95424560:-1	Amer1	NA	NA	FALSE	FALSE	4.03391e-08	NA	FALSE
668	0.0162576	0.0523383	0.873563	0.820707	0.0528561	TRUE	0.775433	3 vs 2	0.232323	3 vs 2	0.666667	0.434343	Zcchc2:chr1:106032079-106032357:1, Zcchc2:chr1:106033125-106033611:1, Zcchc2:chr1:106033640-106034079:1	Zcchc2	NA	NA	FALSE	FALSE	0.0523383	NA	FALSE
669	2.58875e-16	2.99376e-15	0.596544	0.528051	0.0684925	FALSE	0.669857	4 vs 1	0.232013	4 vs 2	0.356029	0.124016	Trp53inp1:chr4:11169609-11170129:1, Trp53inp1:chr4:11171134-11171475:1, Trp53inp1:chr4:11172734-11173172:1, Trp53inp1:chr4:11173977-11174415:1, Trp53inp1:chr4:11174815-11175193:1	Trp53inp1	8.69821e-16	9.98432e-15	TRUE	TRUE	2.99376e-15	1.00074e-14	TRUE
670	0.0017332	0.00548532	0.664577	0.637026	0.0275506	TRUE	-0.619039	2 vs 1	0.231884	3 vs 2	0.147335	-0.0845481	Stat2:chr10:128292177-128292850:1, Stat2:chr10:128292500-128292726:1, Stat2:chr10:128292574-128292844:1	Stat2	NA	NA	FALSE	FALSE	0.00548532	NA	FALSE
671	7.84259e-11	2.9318e-10	0.650146	0.569811	0.0803357	TRUE	0.566419	1 vs 4	0.231779	1 vs 4	0.19883	-0.0329489	Ablim1:chr19:57033252-57033633:-1, Ablim1:chr19:57033856-57034289:-1, Ablim1:chr19:57034540-57035050:-1, Ablim1:chr19:57034914-57035307:-1, Ablim1:chr19:57036613-57036959:-1	Ablim1	NA	NA	FALSE	FALSE	2.9318e-10	NA	FALSE
672	7.72227e-10	6.23438e-09	0.515554	0.507576	0.00797854	TRUE	-0.903726	4 vs 1	0.23166	3 vs 2	0.451357	0.219697	Slc4a1ap:chr5:31536026-31536273:1, Slc4a1ap:chr5:31536206-31536819:1, Slc4a1ap:chr5:31553674-31554047:1, Slc4a1ap:chr5:31557227-31557632:1, Slc4a1ap:chr5:31557982-31558431:1	Slc4a1ap	NA	NA	FALSE	FALSE	6.23438e-09	NA	FALSE
673	1.11786e-26	1.03237e-24	0.727481	0.611718	0.115763	FALSE	0.845378	3 vs 2	0.231527	3 vs 1	0.454962	0.223436	4933434E20Rik:chr3:90058724-90059069:1, 4933434E20Rik:chr3:90060407-90060877:1, 4933434E20Rik:chr3:90062074-90062428:1	4933434E20Rik	6.05177e-26	5.48486e-24	TRUE	TRUE	1.03237e-24	5.49753e-24	TRUE
674	2.06146e-16	4.12161e-16	0.860299	0.744584	0.115715	FALSE	0.747844	1 vs 2	0.23143	1 vs 2	0.720598	0.489168	Setdb1:chr3:95323491-95323901:-1, Setdb1:chr3:95323637-95324112:-1	Setdb1	6.98055e-16	1.44312e-15	TRUE	TRUE	4.12161e-16	1.45232e-15	TRUE
675	0.0046573	0.00980229	0.546976	0.455657	0.0913181	TRUE	0.767255	4 vs 1	0.231058	3 vs 1	0.478764	0.247706	AW554918:chr18:25464765-25465280:1, AW554918:chr18:25466038-25466560:1, AW554918:chr18:25466928-25467356:1, AW554918:chr18:25467949-25468329:1	AW554918	NA	NA	FALSE	FALSE	0.00980229	NA	FALSE
676	0.51665	NA	0.671053	0.555556	0.115497	TRUE	0.489806	1 vs 2	0.230994	1 vs 2	0.342105	0.111111	Car8:chr4:8145157-8145721:-1, Car8:chr4:8145661-8146215:-1	Car8	NA	NA	FALSE	FALSE	0.51665	NA	FALSE
677	1.25902e-58	1.18525e-56	0.594368	0.478907	0.11546	FALSE	0.466471	2 vs 1	0.23092	2 vs 1	0.188735	-0.0421853	Adgrl1:chr8:83939578-83939946:1, Adgrl1:chr8:83941533-83941954:1	Adgrl1	1.74387e-57	1.68267e-55	TRUE	TRUE	1.18525e-56	1.68656e-55	TRUE
678	5.32131e-33	5.91931e-32	0.912526	0.797077	0.115449	FALSE	0.976752	2 vs 1	0.230898	2 vs 1	0.825052	0.594154	Mapk1ip1l:chr14:47321011-47321391:1, Mapk1ip1l:chr14:47322682-47323160:1	Mapk1ip1l	3.80679e-32	4.25993e-31	TRUE	TRUE	5.91931e-32	4.26977e-31	TRUE
679	3.8174e-21	1.01321e-19	0.766946	0.656992	0.109954	TRUE	1.40802	2 vs 3	0.230548	2 vs 3	0.247699	0.0171504	Strada:chr11:106163306-106163709:-1, Strada:chr11:106185109-106185433:-1, Strada:chr11:106186466-106186798:-1	Strada	NA	NA	FALSE	FALSE	1.01321e-19	NA	FALSE
680	4.99298e-12	2.50171e-11	0.64629	0.59389	0.0524	TRUE	0.865899	2 vs 5	0.229691	2 vs 5	0.458816	0.229124	Zfp955a:chr17:33239375-33240274:-1, Zfp955a:chr17:33239719-33240073:-1, Zfp955a:chr17:33240137-33240443:-1, Zfp955a:chr17:33240260-33240592:-1, Zfp955a:chr17:33240360-33240893:-1, Zfp955a:chr17:33240864-33241637:-1	Zfp955a	NA	NA	FALSE	FALSE	2.50171e-11	NA	FALSE
681	9.29127e-14	4.15896e-13	0.764494	0.632022	0.132472	TRUE	1.56261	8 vs 3	0.229655	8 vs 2	0.530097	0.300442	Zbtb41:chr1:139447506-139448443:1, Zbtb41:chr1:139448835-139449088:1, Zbtb41:chr1:139448640-139449082:1, Zbtb41:chr1:139448651-139449539:1, Zbtb41:chr1:139451038-139451463:1, Zbtb41:chr1:139452048-139452671:1, Zbtb41:chr1:139452397-139452861:1, Zbtb41:chr1:139452640-139452991:1	Zbtb41	NA	NA	FALSE	FALSE	4.15896e-13	NA	FALSE
682	7.63676e-20	2.57259e-19	0.585533	0.496215	0.0893172	TRUE	0.825508	5 vs 1	0.22949	5 vs 2	0.318281	0.0887918	Mtdh:chr15:34140540-34140881:1, Mtdh:chr15:34140838-34141425:1, Mtdh:chr15:34141545-34142191:1, Mtdh:chr15:34141980-34142428:1, Mtdh:chr15:34143140-34143570:1, Mtdh:chr15:34142925-34143790:1	Mtdh	NA	NA	FALSE	FALSE	2.57259e-19	NA	FALSE
683	3.9948e-24	1.10378e-21	0.759512	0.644792	0.11472	FALSE	0.553782	1 vs 2	0.22944	1 vs 2	0.519024	0.289584	Akirin1:chr4:123735321-123735741:-1, Akirin1:chr4:123736500-123736823:-1	Akirin1	1.91222e-23	5.03974e-21	TRUE	TRUE	1.10378e-21	5.05138e-21	TRUE
684	1.53494e-05	4.57733e-05	0.856615	0.851735	0.00487991	TRUE	-1.51286	3 vs 2	0.229333	4 vs 3	0.614191	0.384858	Cfap97:chr8:46192485-46193032:1, Cfap97:chr8:46192783-46193149:1, Cfap97:chr8:46193226-46193683:1, Cfap97:chr8:46195143-46195590:1	Cfap97	NA	NA	FALSE	FALSE	4.57733e-05	NA	FALSE
685	0.197024	NA	0.45	0.348214	0.101786	TRUE	0.686179	3 vs 1	0.229286	2 vs 1	0.14	-0.0892857	Zfp108:chr7:24261686-24262173:1, Zfp108:chr7:24262011-24262414:1, Zfp108:chr7:24262035-24262445:1	Zfp108	NA	NA	FALSE	FALSE	0.197024	NA	FALSE
686	0.0153774	0.0161256	0.562626	0.452564	0.110062	TRUE	0.579979	4 vs 1	0.229138	4 vs 1	0.106061	-0.123077	Zfp618:chr4:63138405-63138759:1, Zfp618:chr4:63138195-63139207:1, Zfp618:chr4:63139089-63139409:1, Zfp618:chr4:63139344-63139708:1	Zfp618	NA	NA	FALSE	FALSE	0.0161256	NA	FALSE
687	2.69783e-83	1.70563e-82	0.444497	0.427678	0.0168183	FALSE	-1.41665	1 vs 4	0.229133	3 vs 5	0.138398	-0.0907358	Mcmbp:chr7:128695329-128695744:-1, Mcmbp:chr7:128695798-128696308:-1, Mcmbp:chr7:128696421-128696876:-1, Mcmbp:chr7:128696838-128697406:-1, Mcmbp:chr7:128697687-128698258:-1, Mcmbp:chr7:128698138-128698606:-1	Mcmbp	5.71151e-82	3.72372e-81	TRUE	TRUE	1.70563e-82	3.76395e-81	TRUE
688	8.72956e-14	8.66697e-13	0.529338	0.483131	0.0462069	TRUE	1.15695	2 vs 1	0.229107	2 vs 1	0.752724	0.523617	Tyw1:chr5:130284997-130285375:1, Tyw1:chr5:130340735-130341170:1, Tyw1:chr5:130341155-130341602:1	Tyw1	NA	NA	FALSE	FALSE	8.66697e-13	NA	FALSE
689	0.000391298	0.000937683	0.68199	0.619938	0.0620522	TRUE	-0.93928	3 vs 5	0.228968	1 vs 4	0.440806	0.211838	Plekhm3:chr1:64789121-64789499:-1, Plekhm3:chr1:64789902-64790212:-1, Plekhm3:chr1:64790760-64791038:-1, Plekhm3:chr1:64791750-64792115:-1, Plekhm3:chr1:64793789-64794199:-1	Plekhm3	NA	NA	FALSE	FALSE	0.000937683	NA	FALSE
690	0.128791	NA	0.661905	0.545662	0.116243	TRUE	0.689233	4 vs 1	0.228865	4 vs 1	0.235714	0.00684932	Vwa8:chr14:79064885-79065294:1, Vwa8:chr14:79065192-79065292:1, Vwa8:chr14:79201123-79201599:1, Vwa8:chr14:79201894-79202340:1	Vwa8	NA	NA	FALSE	FALSE	0.128791	NA	FALSE
691	0.0856594	0.158435	0.678431	0.564103	0.114329	TRUE	0.488743	2 vs 1	0.228658	2 vs 1	0.356863	0.128205	Lhfpl5:chr17:28582840-28583154:1, Lhfpl5:chr17:28583240-28583556:1	Lhfpl5	NA	NA	FALSE	FALSE	0.158435	NA	FALSE
692	0.564571	NA	0.428571	0.314286	0.114286	TRUE	0.492476	2 vs 1	0.228571	2 vs 1	-0.142857	-0.371429	Galnt4:chr10:99110367-99110785:1, Galnt4:chr10:99112718-99112887:1	Galnt4	NA	NA	FALSE	FALSE	0.564571	NA	FALSE
693	0.028509	0.038289	0.843939	0.76729	0.0766497	TRUE	Inf	2 vs 1	0.228193	6 vs 5	0.583333	0.35514	Kif11:chr19:37420376-37420473:1, Kif11:chr19:37420306-37420729:1, Kif11:chr19:37420756-37421199:1, Kif11:chr19:37420829-37421874:1, Kif11:chr19:37421265-37421774:1, Kif11:chr19:37421484-37421874:1	Kif11	NA	NA	FALSE	FALSE	0.038289	NA	FALSE
694	8.96557e-06	1.63477e-05	0.553591	0.439528	0.114063	TRUE	0.458269	1 vs 2	0.228126	1 vs 2	0.107182	-0.120944	Fbxo33:chr12:59200631-59201033:-1, Fbxo33:chr12:59201389-59201752:-1	Fbxo33	NA	NA	FALSE	FALSE	1.63477e-05	NA	FALSE
695	0.00181551	0.00914071	0.215054	0.198511	0.0165426	TRUE	-0.675755	4 vs 2	0.227756	2 vs 1	-0.0898618	-0.317618	Mbp:chr18:82554935-82555264:1, Mbp:chr18:82558287-82558702:1, Mbp:chr18:82585093-82585523:1, Mbp:chr18:82585264-82585636:1	Mbp	NA	NA	FALSE	FALSE	0.00914071	NA	FALSE
696	1.9729e-06	9.52855e-06	0.638105	0.524246	0.113858	TRUE	0.470086	1 vs 2	0.227717	1 vs 2	0.27621	0.0484928	Igf2r:chr17:12682393-12682787:-1, Igf2r:chr17:12683295-12683634:-1	Igf2r	NA	NA	FALSE	FALSE	9.52855e-06	NA	FALSE
697	6.83902e-10	5.52544e-09	0.537742	0.423913	0.113829	FALSE	0.457987	1 vs 2	0.227658	1 vs 2	0.0754843	-0.152174	Taok2:chr7:126865601-126866142:-1, Taok2:chr7:126869497-126869962:-1	Taok2	1.62638e-09	1.2991e-08	TRUE	TRUE	5.52544e-09	1.30565e-08	TRUE
698	4.17963e-25	3.8596e-22	0.900164	0.823142	0.077022	FALSE	0.879012	4 vs 1	0.227509	4 vs 3	0.688904	0.461396	Gabrb3:chr7:57825875-57826861:1, Gabrb3:chr7:57826230-57826484:1, Gabrb3:chr7:57826392-57826714:1, Gabrb3:chr7:57828398-57828802:1	Gabrb3	2.13407e-24	1.80346e-21	TRUE	TRUE	3.8596e-22	1.81415e-21	TRUE
699	1.66495e-05	1.33546e-05	0.814638	0.752737	0.0619008	TRUE	0.571075	1 vs 3	0.227256	1 vs 2	0.303898	0.0766423	Tm7sf2:chr19:6062817-6063200:-1, Tm7sf2:chr19:6066089-6066554:-1, Tm7sf2:chr19:6066190-6066819:-1	Tm7sf2	NA	NA	FALSE	FALSE	1.66495e-05	NA	FALSE
700	0.0292057	NA	0.869458	0.755952	0.113506	TRUE	1.04818	3 vs 2	0.227011	3 vs 1	0.738916	0.511905	Ppm1h:chr10:122921584-122921945:1, Ppm1h:chr10:122941995-122942193:1, Ppm1h:chr10:122945380-122945794:1	Ppm1h	NA	NA	FALSE	FALSE	0.0292057	NA	FALSE
701	1.5603e-16	2.84461e-15	0.866642	0.753239	0.113403	TRUE	1.18657	1 vs 3	0.226805	1 vs 3	0.733283	0.506478	Elovl2:chr13:41182422-41182898:-1, Elovl2:chr13:41182977-41183380:-1, Elovl2:chr13:41184566-41184956:-1	Elovl2	NA	NA	FALSE	FALSE	2.84461e-15	NA	FALSE
702	0.284811	0.457465	0.371429	0.258065	0.113364	TRUE	1.17499	2 vs 3	0.226728	1 vs 3	-0.257143	-0.483871	Emp2:chr16:10281691-10282076:-1, Emp2:chr16:10283981-10284138:-1, Emp2:chr16:10284200-10284643:-1	Emp2	NA	NA	FALSE	FALSE	0.457465	NA	FALSE
703	3.65632e-07	1.22829e-07	0.650255	0.525298	0.124957	TRUE	1.0233	4 vs 2	0.226524	4 vs 1	0.303905	0.077381	Ap4e1:chr2:127067501-127067868:1, Ap4e1:chr2:127068152-127068546:1, Ap4e1:chr2:127068002-127068953:1, Ap4e1:chr2:127069018-127069472:1	Ap4e1	NA	NA	FALSE	FALSE	3.65632e-07	NA	FALSE
704	1.22308e-212	1.8962e-189	0.709834	0.627529	0.0823053	FALSE	0.763366	3 vs 1	0.226346	3 vs 2	0.0218654	-0.20448	Eid1:chr2:125673320-125673801:1, Eid1:chr2:125673687-125674108:1, Eid1:chr2:125674413-125674787:1	Eid1	8.60785e-211	1.2964e-187	TRUE	TRUE	1.8962e-189	1.29939e-187	TRUE
705	1.95192e-106	2.45221e-96	0.636934	0.56586	0.0710737	FALSE	1.36787	2 vs 5	0.226228	2 vs 5	0.414354	0.188125	Actr2:chr11:20061567-20062042:-1, Actr2:chr11:20062287-20062689:-1, Actr2:chr11:20062559-20062986:-1, Actr2:chr11:20062770-20063248:-1, Actr2:chr11:20063284-20063921:-1, Actr2:chr11:20064697-20064929:-1	Actr2	5.8423e-105	6.85037e-95	TRUE	TRUE	2.45221e-96	6.86619e-95	TRUE
706	1.85034e-14	7.08291e-14	0.742563	0.613866	0.128697	TRUE	0.83256	5 vs 1	0.225975	5 vs 2	0.48952	0.263545	Tasor:chr14:27480542-27480973:1, Tasor:chr14:27480905-27481446:1, Tasor:chr14:27482933-27483347:1, Tasor:chr14:27482797-27483318:1, Tasor:chr14:27483178-27483548:1	Tasor	NA	NA	FALSE	FALSE	7.08291e-14	NA	FALSE
707	0.00422826	0.00628904	0.459384	0.346535	0.112849	TRUE	0.471483	2 vs 1	0.225698	2 vs 1	-0.0812325	-0.306931	Ascc2:chr11:4682968-4683440:1, Ascc2:chr11:4685144-4685382:1	Ascc2	NA	NA	FALSE	FALSE	0.00628904	NA	FALSE
708	0.000574352	0.000324568	0.503356	0.390547	0.112808	TRUE	0.458435	2 vs 1	0.225617	2 vs 1	0.00671141	-0.218905	Slc35f5:chr1:125595251-125595798:1, Slc35f5:chr1:125595371-125595813:1	Slc35f5	NA	NA	FALSE	FALSE	0.000574352	NA	FALSE
709	4.04156e-14	2.24625e-13	0.564435	0.485306	0.0791289	TRUE	1.02448	4 vs 2	0.22545	4 vs 1	0.514137	0.288687	B230217C12Rik:chr11:97841242-97841432:1, B230217C12Rik:chr11:97841086-97841766:1, B230217C12Rik:chr11:97842316-97842916:1, B230217C12Rik:chr11:97842677-97843045:1, B230217C12Rik:chr11:97843008-97843471:1, B230217C12Rik:chr11:97843421-97843805:1	B230217C12Rik	NA	NA	FALSE	FALSE	2.24625e-13	NA	FALSE
710	0.613782	NA	0.5625	0.45	0.1125	TRUE	0.451985	2 vs 1	0.225	2 vs 1	0.125	-0.1	Nhsl2:chrX:102089399-102089810:1, Nhsl2:chrX:102091583-102092055:1	Nhsl2	NA	NA	FALSE	FALSE	0.613782	NA	FALSE
711	2.87924e-11	1.61577e-10	0.647572	0.535112	0.11246	FALSE	0.467704	1 vs 2	0.22492	1 vs 2	0.295143	0.0702232	Ccdc88c:chr12:100911507-100911888:-1, Ccdc88c:chr12:100969396-100969731:-1	Ccdc88c	7.46025e-11	4.1686e-10	TRUE	TRUE	1.61577e-10	4.18654e-10	TRUE
712	2.25689e-21	7.48354e-21	0.663515	0.551107	0.112408	FALSE	0.473852	1 vs 2	0.224816	1 vs 2	0.327029	0.102214	Tnrc18:chr5:142754755-142755144:-1, Tnrc18:chr5:142754915-142755353:-1	Tnrc18	9.63435e-21	3.26212e-20	TRUE	TRUE	7.48354e-21	3.2862e-20	TRUE
713	0.00268582	NA	0.981132	0.868852	0.11228	TRUE	2.06039	1 vs 2	0.224559	1 vs 2	0.962264	0.737705	Arhgap11a:chr2:113831449-113831865:-1, Arhgap11a:chr2:113831621-113832246:-1	Arhgap11a	NA	NA	FALSE	FALSE	0.00268582	NA	FALSE
714	3.35656e-18	1.00454e-16	0.885536	0.773352	0.112184	FALSE	0.818598	2 vs 1	0.224369	2 vs 1	0.771072	0.546703	Homer3:chr8:70286122-70286497:1, Homer3:chr8:70293956-70294361:1	Homer3	1.23105e-17	3.62472e-16	TRUE	TRUE	1.00454e-16	3.64321e-16	TRUE
715	4.88854e-13	2.49545e-12	0.535877	0.423739	0.112138	TRUE	0.948191	1 vs 3	0.224276	1 vs 3	0.0717547	-0.152522	Tspan18:chr2:93201543-93202214:-1, Tspan18:chr2:93201817-93202094:-1, Tspan18:chr2:93204316-93204473:-1	Tspan18	NA	NA	FALSE	FALSE	2.49545e-12	NA	FALSE
716	2.66609e-22	7.63011e-22	0.307136	0.257812	0.0493231	FALSE	-0.552461	1 vs 2	0.224261	2 vs 3	0.157594	-0.0666667	Ehmt1:chr2:24789965-24790299:-1, Ehmt1:chr2:24790725-24791152:-1, Ehmt1:chr2:24791163-24791540:-1	Ehmt1	1.19287e-21	3.52097e-21	TRUE	TRUE	7.63011e-22	3.53538e-21	TRUE
717	7.22296e-15	1.16459e-14	0.62357	0.495169	0.128401	TRUE	1.62471	10 vs 1	0.22418	12 vs 1	0.294574	0.0703934	Ap5m1:chr14:49074925-49075359:1, Ap5m1:chr14:49076278-49076689:1, Ap5m1:chr14:49081860-49082371:1, Ap5m1:chr14:49082136-49082723:1, Ap5m1:chr14:49082449-49082775:1, Ap5m1:chr14:49086182-49086463:1, Ap5m1:chr14:49086867-49087700:1, Ap5m1:chr14:49087243-49087497:1, Ap5m1:chr14:49087238-49087746:1, Ap5m1:chr14:49087768-49087982:1, Ap5m1:chr14:49090043-49090613:1, Ap5m1:chr14:49090380-49090894:1, Ap5…	Ap5m1	NA	NA	FALSE	FALSE	1.16459e-14	NA	FALSE
718	0.124486	NA	0.181818	0.0697674	0.112051	TRUE	1.08619	1 vs 2	0.224101	1 vs 2	-0.636364	-0.860465	Gpr150:chr13:76054851-76055769:-1, Gpr150:chr13:76055296-76055626:-1	Gpr150	NA	NA	FALSE	FALSE	0.124486	NA	FALSE
719	1.80076e-53	1.55248e-50	0.372298	0.332348	0.0399505	FALSE	1.11897	2 vs 1	0.224015	2 vs 1	0.289326	0.0653112	Ypel1:chr16:17082224-17082795:1, Ypel1:chr16:17084466-17084850:1, Ypel1:chr16:17085993-17086286:1, Ypel1:chr16:17085851-17086488:1, Ypel1:chr16:17086283-17086736:1, Ypel1:chr16:17086653-17087048:1	Ypel1	2.22237e-52	1.94847e-49	TRUE	TRUE	1.55248e-50	1.95297e-49	TRUE
720	0.000326394	0.000902345	0.500431	0.405031	0.0953992	TRUE	0.729961	4 vs 2	0.223412	4 vs 2	0.219638	-0.00377358	Scyl3:chr1:163953367-163953885:1, Scyl3:chr1:163953695-163953941:1, Scyl3:chr1:163954387-163954514:1, Scyl3:chr1:163954581-163954956:1	Scyl3	NA	NA	FALSE	FALSE	0.000902345	NA	FALSE
721	0.235241	NA	0.586207	0.562147	0.02406	TRUE	2.19722	2 vs 3	0.223261	2 vs 3	0.172414	-0.0508475	Flt1:chr5:147561653-147561913:-1, Flt1:chr5:147562185-147562577:-1, Flt1:chr5:147635263-147635428:-1, Flt1:chr5:147634970-147635683:-1, Flt1:chr5:147639060-147639494:-1	Flt1	NA	NA	FALSE	FALSE	0.235241	NA	FALSE
722	0.00466363	0.0100113	0.870253	0.835088	0.0351654	TRUE	-1.21704	2 vs 3	0.223207	1 vs 2	0.689873	0.466667	Grb10:chr11:11930496-11930860:-1, Grb10:chr11:11932446-11932798:-1, Grb10:chr11:11933173-11933518:-1	Grb10	NA	NA	FALSE	FALSE	0.0100113	NA	FALSE
723	5.51081e-14	4.18142e-13	0.695808	0.584239	0.111569	FALSE	0.540468	3 vs 1	0.223137	3 vs 1	0.391616	0.168478	Nudt11:chrX:6053308-6053990:1, Nudt11:chrX:6053750-6054901:1, Nudt11:chrX:6054367-6054781:1	Nudt11	1.66475e-13	1.25879e-12	TRUE	TRUE	4.18142e-13	1.26316e-12	TRUE
724	0.000168681	0.000154483	0.752799	0.641243	0.111556	TRUE	0.794443	3 vs 2	0.223111	3 vs 1	0.505597	0.282486	Snx13:chr12:35144943-35145547:1, Snx13:chr12:35146410-35147104:1, Snx13:chr12:35147073-35147524:1	Snx13	NA	NA	FALSE	FALSE	0.000168681	NA	FALSE
725	0.127295	0.244652	0.75	0.638554	0.111446	TRUE	0.529518	2 vs 1	0.222892	2 vs 1	0.5	0.277108	Neurl1a:chr19:47243242-47243545:1, Neurl1a:chr19:47259018-47259476:1	Neurl1a	NA	NA	FALSE	FALSE	0.244652	NA	FALSE
726	8.94728e-41	9.48362e-42	0.767206	0.70011	0.0670959	FALSE	1.4618	5 vs 2	0.222737	5 vs 4	-0.40621	-0.628947	Picalm:chr7:90207510-90207866:1, Picalm:chr7:90207676-90208039:1, Picalm:chr7:90207895-90208197:1, Picalm:chr7:90208491-90209040:1, Picalm:chr7:90209035-90209497:1	Picalm	8.03404e-40	9.22788e-41	TRUE	TRUE	8.94728e-41	8.41109e-40	TRUE
727	1.07974e-13	3.1773e-13	0.39222	0.332196	0.0600239	TRUE	-1.62184	5 vs 8	0.222707	8 vs 9	0.0608466	-0.16186	Trps1:chr15:50655165-50655569:-1, Trps1:chr15:50658213-50658660:-1, Trps1:chr15:50658452-50658797:-1, Trps1:chr15:50658915-50659295:-1, Trps1:chr15:50658310-50659128:-1, Trps1:chr15:50659205-50659612:-1, Trps1:chr15:50660185-50660552:-1, Trps1:chr15:50660487-50660816:-1, Trps1:chr15:50819511-50819845:-1, Trps1:chr15:50821607-50821966:-1	Trps1	NA	NA	FALSE	FALSE	3.1773e-13	NA	FALSE
728	6.40759e-08	2.47489e-06	0.865541	0.754217	0.111324	TRUE	0.740861	1 vs 2	0.222647	1 vs 2	0.731081	0.508434	Bloc1s3:chr7:19505787-19506160:-1, Bloc1s3:chr7:19506475-19506833:-1	Bloc1s3	NA	NA	FALSE	FALSE	2.47489e-06	NA	FALSE
729	3.55481e-10	2.72619e-10	0.888582	0.786221	0.102361	TRUE	2.70463	1 vs 3	0.22251	1 vs 4	0.736188	0.513678	Psd3:chr8:67689082-67689445:-1, Psd3:chr8:67692415-67692711:-1, Psd3:chr8:67692229-67693041:-1, Psd3:chr8:67692542-67692921:-1	Psd3	NA	NA	FALSE	FALSE	3.55481e-10	NA	FALSE
730	0.363548	NA	1	0.888889	0.111111	TRUE	Inf	2 vs 1	0.222222	2 vs 1	1	0.777778	Cybrd1:chr2:71142403-71142578:1, Cybrd1:chr2:71142464-71142926:1	Cybrd1	NA	NA	FALSE	FALSE	0.363548	NA	FALSE
731	3.50756e-11	7.24816e-10	0.383403	0.272377	0.111026	FALSE	0.507469	2 vs 1	0.222053	2 vs 1	-0.233194	-0.455247	Trim37:chr11:87219071-87219530:1, Trim37:chr11:87220296-87220686:1	Trim37	9.01648e-11	1.79683e-09	TRUE	TRUE	7.24816e-10	1.80442e-09	TRUE
732	0.428271	NA	0.690217	0.635417	0.0548007	TRUE	0.498076	3 vs 2	0.22192	3 vs 2	-0.173913	-0.395833	Tshz2:chr2:169887840-169888215:1, Tshz2:chr2:169888037-169888294:1, Tshz2:chr2:169912705-169913094:1	Tshz2	NA	NA	FALSE	FALSE	0.428271	NA	FALSE
733	5.60433e-104	1.00543e-100	0.709386	0.570129	0.139257	FALSE	1.09047	5 vs 1	0.221798	5 vs 1	0.38025	0.158451	Fam168a:chr7:100836095-100836466:1, Fam168a:chr7:100837428-100837790:1, Fam168a:chr7:100838806-100839141:1, Fam168a:chr7:100840937-100841392:1, Fam168a:chr7:100841244-100841656:1	Fam168a	1.6037e-102	2.9683e-99	TRUE	TRUE	1.00543e-100	2.97516e-99	TRUE
734	9.85648e-12	3.7353e-11	0.414979	0.346552	0.0684272	TRUE	0.629772	3 vs 2	0.221737	3 vs 1	0.161392	-0.0603448	Opa3:chr7:19246217-19246658:1, Opa3:chr7:19246441-19246817:1, Opa3:chr7:19247491-19247852:1, Opa3:chr7:19256109-19256590:1	Opa3	NA	NA	FALSE	FALSE	3.7353e-11	NA	FALSE
735	7.08768e-09	1.07269e-07	0.767081	0.65625	0.110831	TRUE	1.48841	3 vs 1	0.221661	3 vs 1	0.534161	0.3125	Sema4b:chr7:80225589-80226282:1, Sema4b:chr7:80226067-80226349:1, Sema4b:chr7:80226082-80226582:1	Sema4b	NA	NA	FALSE	FALSE	1.07269e-07	NA	FALSE
736	3.25823e-28	3.73206e-27	0.53914	0.428398	0.110741	FALSE	0.547943	2 vs 1	0.221483	3 vs 1	0.0782794	-0.143203	Tspan5:chr3:138902309-138902565:1, Tspan5:chr3:138903237-138903683:1, Tspan5:chr3:138904016-138904455:1	Tspan5	1.87709e-27	2.18376e-26	TRUE	TRUE	3.73206e-27	2.1888e-26	TRUE
737	3.31092e-12	3.41293e-11	0.728344	0.649142	0.0792017	FALSE	0.805977	1 vs 3	0.221096	1 vs 2	0.0548026	-0.166294	Ranbp9:chr13:43402632-43403083:-1, Ranbp9:chr13:43402731-43403226:-1, Ranbp9:chr13:43403205-43403694:-1	Ranbp9	9.03736e-12	9.20747e-11	TRUE	TRUE	3.41293e-11	9.23833e-11	TRUE
738	4.03921e-13	2.34261e-12	0.726675	0.654088	0.0725866	FALSE	0.632376	1 vs 3	0.22106	1 vs 2	0.0681818	-0.152879	Mysm1:chr4:94942040-94942551:-1, Mysm1:chr4:94942505-94943197:-1, Mysm1:chr4:94946247-94946612:-1	Mysm1	1.16222e-12	6.79254e-12	TRUE	TRUE	2.34261e-12	6.80822e-12	TRUE
739	0.304117	NA	0.352941	0.242424	0.110517	TRUE	0.533298	2 vs 1	0.221034	2 vs 1	-0.294118	-0.515152	Vasn:chr16:4650453-4650719:1, Vasn:chr16:4650271-4651017:1	Vasn	NA	NA	FALSE	FALSE	0.304117	NA	FALSE
740	2.27777e-05	6.59342e-05	0.696825	0.586455	0.11037	TRUE	1.33426	1 vs 3	0.22074	1 vs 3	0.393651	0.172911	Nmnat1:chr4:149467567-149467955:-1, Nmnat1:chr4:149468635-149469106:-1, Nmnat1:chr4:149469610-149469856:-1	Nmnat1	NA	NA	FALSE	FALSE	6.59342e-05	NA	FALSE
741	0.099784	NA	0.591837	0.526667	0.0651701	TRUE	Inf	1 vs 3	0.22068	1 vs 2	-0.632653	-0.853333	Cldn12:chr5:5505088-5505206:-1, Cldn12:chr5:5505096-5505474:-1, Cldn12:chr5:5505538-5505642:-1	Cldn12	NA	NA	FALSE	FALSE	0.099784	NA	FALSE
742	3.42265e-21	1.29289e-20	0.244002	0.172687	0.0713153	FALSE	0.667196	2 vs 4	0.220616	3 vs 4	-0.291501	-0.512117	Thap2:chr10:115368689-115368931:-1, Thap2:chr10:115372014-115372577:-1, Thap2:chr10:115372851-115372996:-1, Thap2:chr10:115384017-115384369:-1	Thap2	1.4492e-20	5.57036e-20	TRUE	TRUE	1.29289e-20	5.61114e-20	TRUE
743	6.0902e-08	1.98468e-07	0.772859	0.737564	0.0352947	TRUE	0.85972	3 vs 1	0.220418	5 vs 4	0.275265	0.0548469	Ralgapb:chr2:158495319-158495795:1, Ralgapb:chr2:158495674-158496295:1, Ralgapb:chr2:158496462-158496894:1, Ralgapb:chr2:158498658-158499261:1, Ralgapb:chr2:158498864-158499294:1	Ralgapb	NA	NA	FALSE	FALSE	1.98468e-07	NA	FALSE
744	0.115812	0.233983	0.567308	0.457143	0.110165	TRUE	0.442725	1 vs 2	0.22033	1 vs 2	0.134615	-0.0857143	Helb:chr10:120083528-120084061:-1, Helb:chr10:120084702-120085097:-1	Helb	NA	NA	FALSE	FALSE	0.233983	NA	FALSE
745	8.26537e-188	1.11747e-172	0.545859	0.435734	0.110125	FALSE	0.442446	2 vs 1	0.22025	2 vs 1	0.0917172	-0.128533	Jund:chr8:70700012-70700568:1, Jund:chr8:70700304-70700517:1	Jund	4.78289e-186	6.177e-171	TRUE	TRUE	1.11747e-172	6.19127e-171	TRUE
746	1.49191e-32	4.39359e-32	0.74029	0.659495	0.0807951	FALSE	0.815328	1 vs 2	0.220092	1 vs 2	0.54058	0.320488	D430041D05Rik:chr2:104143073-104143457:-1, D430041D05Rik:chr2:104145508-104145989:-1, D430041D05Rik:chr2:104146993-104147434:-1, D430041D05Rik:chr2:104148325-104148647:-1	D430041D05Rik	1.04716e-31	3.17954e-31	TRUE	TRUE	4.39359e-32	3.18689e-31	TRUE
747	4.99055e-06	2.17516e-05	0.723005	0.613128	0.109876	TRUE	0.498933	2 vs 1	0.219752	2 vs 1	0.446009	0.226257	Slc4a7:chr14:14799348-14799855:1, Slc4a7:chr14:14799551-14799943:1	Slc4a7	NA	NA	FALSE	FALSE	2.17516e-05	NA	FALSE
748	1.7435e-35	5.6895e-34	0.818064	0.705404	0.11266	FALSE	1.72182	11 vs 3	0.219586	11 vs 5	0.559399	0.339813	Kmt5b:chr19:3805909-3806277:1, Kmt5b:chr19:3807935-3808321:1, Kmt5b:chr19:3808517-3808639:1, Kmt5b:chr19:3808400-3808925:1, Kmt5b:chr19:3815752-3816092:1, Kmt5b:chr19:3815593-3816159:1, Kmt5b:chr19:3815956-3816267:1, Kmt5b:chr19:3816088-3816387:1, Kmt5b:chr19:3816190-3816674:1, Kmt5b:chr19:3816303-3816836:1, Kmt5b:chr19:3817905-3818305:1	Kmt5b	1.30838e-34	4.32203e-33	TRUE	TRUE	5.6895e-34	4.34471e-33	TRUE
749	4.15512e-09	1.25146e-08	0.614334	0.540198	0.0741362	TRUE	1.33466	8 vs 4	0.219472	8 vs 5	0.285552	0.0660793	Dock4:chr12:40844484-40845003:1, Dock4:chr12:40845132-40845645:1, Dock4:chr12:40845812-40846140:1, Dock4:chr12:40845527-40846426:1, Dock4:chr12:40846088-40846502:1, Dock4:chr12:40846371-40846557:1, Dock4:chr12:40846383-40846777:1, Dock4:chr12:40846512-40846867:1, Dock4:chr12:40846974-40847408:1	Dock4	NA	NA	FALSE	FALSE	1.25146e-08	NA	FALSE
750	7.31757e-10	2.48001e-09	0.712965	0.604262	0.108704	TRUE	1.25766	1 vs 6	0.219186	1 vs 6	0.426187	0.207002	Gtpbp10:chr5:5537449-5537833:-1, Gtpbp10:chr5:5538126-5538762:-1, Gtpbp10:chr5:5538734-5539217:-1, Gtpbp10:chr5:5558802-5559053:-1, Gtpbp10:chr5:5558911-5559168:-1, Gtpbp10:chr5:5559022-5559299:-1	Gtpbp10	NA	NA	FALSE	FALSE	2.48001e-09	NA	FALSE
751	0.634329	NA	0.230769	0.121212	0.109557	TRUE	0.777029	1 vs 2	0.219114	1 vs 2	-0.538462	-0.757576	Elk3:chr10:93247748-93247940:-1, Elk3:chr10:93249217-93249785:-1	Elk3	NA	NA	FALSE	FALSE	0.634329	NA	FALSE
752	5.50288e-19	4.98558e-18	0.33346	0.394271	-0.0608101	TRUE	-1.85825	1 vs 7	0.219073	8 vs 10	0.354691	0.135618	Zfp931:chr2:178060179-178060581:-1, Zfp931:chr2:178062009-178062830:-1, Zfp931:chr2:178064890-178065291:-1, Zfp931:chr2:178066411-178066844:-1, Zfp931:chr2:178067213-178068298:-1, Zfp931:chr2:178068242-178068545:-1, Zfp931:chr2:178068312-178068659:-1, Zfp931:chr2:178068487-178068848:-1, Zfp931:chr2:178068653-178069076:-1, Zfp931:chr2:178069109-178069382:-1	Zfp931	NA	NA	FALSE	FALSE	4.98558e-18	NA	FALSE
753	0.0408061	0.0940296	0.662896	0.553459	0.109437	TRUE	0.614565	3 vs 2	0.218874	3 vs 1	0.325792	0.106918	Lef1:chr3:131222989-131223271:1, Lef1:chr3:131223258-131223801:1, Lef1:chr3:131223903-131224357:1	Lef1	NA	NA	FALSE	FALSE	0.0940296	NA	FALSE
754	2.27509e-09	1.01482e-08	0.91625	0.828571	0.0876786	TRUE	1.01293	1 vs 2	0.21875	1 vs 2	0.81875	0.6	Tlk1:chr2:70712374-70712786:-1, Tlk1:chr2:70712727-70713613:-1, Tlk1:chr2:70713621-70714059:-1	Tlk1	NA	NA	FALSE	FALSE	1.01482e-08	NA	FALSE
755	3.58614e-21	6.99446e-19	0.867368	0.792385	0.0749832	TRUE	1.53377	6 vs 2	0.218741	6 vs 3	0.509895	0.291153	Birc6:chr17:74702186-74702259:1, Birc6:chr17:74702174-74702401:1, Birc6:chr17:74702197-74702681:1, Birc6:chr17:74702467-74703353:1, Birc6:chr17:74702711-74703040:1, Birc6:chr17:74702959-74703367:1	Birc6	NA	NA	FALSE	FALSE	6.99446e-19	NA	FALSE
756	0.0240002	0.0364184	0.783482	0.671488	0.111995	TRUE	1.76099	4 vs 3	0.218713	5 vs 3	0.607143	0.38843	Zfp970:chr2:177476185-177477286:1, Zfp970:chr2:177476711-177476906:1, Zfp970:chr2:177477843-177478082:1, Zfp970:chr2:177478295-177478879:1, Zfp970:chr2:177478821-177479222:1	Zfp970	NA	NA	FALSE	FALSE	0.0364184	NA	FALSE
757	5.83994e-27	1.88925e-27	0.406932	0.352218	0.0547143	TRUE	2.32152	6 vs 4	0.218288	5 vs 2	0.0935016	-0.124786	Nus1:chr10:52436477-52436802:1, Nus1:chr10:52436840-52437345:1, Nus1:chr10:52437599-52438023:1, Nus1:chr10:52438555-52439276:1, Nus1:chr10:52438799-52439219:1, Nus1:chr10:52439116-52439226:1, Nus1:chr10:52439275-52439633:1, Nus1:chr10:52439734-52440192:1	Nus1	NA	NA	FALSE	FALSE	5.83994e-27	NA	FALSE
758	0.0260614	0.0318497	0.541812	0.467532	0.0742794	TRUE	1.46486	3 vs 1	0.218245	3 vs 2	-0.560976	-0.779221	Them6:chr15:74723396-74723597:1, Them6:chr15:74723996-74724296:1, Them6:chr15:74724094-74724628:1	Them6	NA	NA	FALSE	FALSE	0.0318497	NA	FALSE
759	1.54551e-19	8.04438e-19	0.431608	0.384516	0.0470917	TRUE	1.38724	1 vs 3	0.218208	1 vs 3	0.0566852	-0.161523	Stt3a:chr9:36729342-36729651:-1, Stt3a:chr9:36729502-36729846:-1, Stt3a:chr9:36731289-36731662:-1, Stt3a:chr9:36732407-36732806:-1, Stt3a:chr9:36732754-36733073:-1	Stt3a	NA	NA	FALSE	FALSE	8.04438e-19	NA	FALSE
760	1.4779e-09	1.01345e-09	0.459942	0.410286	0.0496564	TRUE	2.34033	8 vs 6	0.218153	8 vs 6	0.111486	-0.106667	Zfp324:chr7:12971734-12972115:1, Zfp324:chr7:12972404-12972586:1, Zfp324:chr7:12972496-12973035:1, Zfp324:chr7:12973044-12973398:1, Zfp324:chr7:12973358-12973841:1, Zfp324:chr7:12973861-12974202:1, Zfp324:chr7:12974048-12974238:1, Zfp324:chr7:12975524-12975774:1	Zfp324	NA	NA	FALSE	FALSE	1.4779e-09	NA	FALSE
761	2.49039e-30	5.98063e-30	0.838107	0.754777	0.0833309	FALSE	0.927134	5 vs 1	0.217819	5 vs 3	0.491471	0.273652	Sorbs2:chr8:45776451-45776833:1, Sorbs2:chr8:45777189-45777920:1, Sorbs2:chr8:45777924-45778392:1, Sorbs2:chr8:45825732-45826105:1, Sorbs2:chr8:45827403-45827968:1	Sorbs2	1.60123e-29	4.0149e-29	TRUE	TRUE	5.98063e-30	4.0346e-29	TRUE
762	5.02269e-23	4.74183e-20	0.694287	0.584028	0.110259	TRUE	1.43114	2 vs 4	0.217636	1 vs 4	0.484303	0.266667	Gabrg2:chr11:41910184-41910582:-1, Gabrg2:chr11:41911062-41911749:-1, Gabrg2:chr11:41911708-41912065:-1, Gabrg2:chr11:41914559-41914948:-1	Gabrg2	NA	NA	FALSE	FALSE	4.74183e-20	NA	FALSE
763	2.06344e-47	4.17445e-45	0.357914	0.275468	0.082446	FALSE	1.4254	6 vs 2	0.217513	5 vs 1	-0.0533788	-0.270891	Eid2b:chr7:28277998-28278283:1, Eid2b:chr7:28277847-28278390:1, Eid2b:chr7:28278268-28278656:1, Eid2b:chr7:28278539-28279028:1, Eid2b:chr7:28279097-28279511:1, Eid2b:chr7:28281993-28282553:1, Eid2b:chr7:28282591-28282921:1, Eid2b:chr7:28282781-28283204:1	Eid2b	2.20213e-46	4.46305e-44	TRUE	TRUE	4.17445e-45	4.51048e-44	TRUE
764	0.0449894	NA	0.446914	0.471795	-0.0248813	TRUE	3.4012	3 vs 5	0.217474	4 vs 5	0.345679	0.128205	Igsf10:chr3:59315180-59315592:-1, Igsf10:chr3:59316976-59317285:-1, Igsf10:chr3:59317737-59317818:-1, Igsf10:chr3:59317936-59318333:-1, Igsf10:chr3:59317732-59318027:-1, Igsf10:chr3:59318152-59318536:-1	Igsf10	NA	NA	FALSE	FALSE	0.0449894	NA	FALSE
765	0.416228	NA	0.608696	0.6	0.00869565	TRUE	1.7346	2 vs 3	0.217391	2 vs 3	0.717391	0.5	Astn2:chr4:65380774-65380914:-1, Astn2:chr4:65380849-65381182:-1, Astn2:chr4:65381185-65381417:-1	Astn2	NA	NA	FALSE	FALSE	0.416228	NA	FALSE
766	0.288476	NA	0.38	0.271429	0.108571	TRUE	0.497838	2 vs 1	0.217143	2 vs 1	-0.24	-0.457143	A3galt2:chr4:128768963-128769293:1, A3galt2:chr4:128769779-128770199:1	A3galt2	NA	NA	FALSE	FALSE	0.288476	NA	FALSE
767	3.19129e-22	2.20165e-23	0.571371	0.483865	0.0875058	TRUE	1.89107	6 vs 2	0.216984	5 vs 2	0.371574	0.154589	Caskin1:chr17:24507339-24507832:1, Caskin1:chr17:24507644-24507757:1, Caskin1:chr17:24508041-24508370:1, Caskin1:chr17:24507803-24508468:1, Caskin1:chr17:24508336-24508609:1, Caskin1:chr17:24508116-24508897:1	Caskin1	NA	NA	FALSE	FALSE	3.19129e-22	NA	FALSE
768	3.17222e-08	2.33326e-08	0.816842	0.708556	0.108286	TRUE	0.625889	1 vs 3	0.216572	1 vs 3	0.633684	0.417112	Oxsr1:chr9:119238432-119238803:-1, Oxsr1:chr9:119239812-119240354:-1, Oxsr1:chr9:119240242-119240768:-1	Oxsr1	NA	NA	FALSE	FALSE	3.17222e-08	NA	FALSE
769	0.0530989	0.124284	0.608247	0.5	0.108247	TRUE	0.439951	2 vs 1	0.216495	2 vs 1	0.216495	0	Plod2:chr9:92607030-92607419:1, Plod2:chr9:92607979-92608446:1	Plod2	NA	NA	FALSE	FALSE	0.124284	NA	FALSE
770	1.79873e-11	5.08706e-10	0.885587	0.777381	0.108206	TRUE	0.795967	1 vs 2	0.216412	1 vs 2	0.771174	0.554762	Zdhhc6:chr19:55298295-55298691:-1, Zdhhc6:chr19:55300778-55301194:-1	Zdhhc6	NA	NA	FALSE	FALSE	5.08706e-10	NA	FALSE
771	0.643508	NA	0.6	0.491803	0.108197	TRUE	0.438255	2 vs 1	0.216393	2 vs 1	0.2	-0.0163934	Pif1:chr9:65595510-65595947:1, Pif1:chr9:65595676-65595915:1	Pif1	NA	NA	FALSE	FALSE	0.643508	NA	FALSE
772	4.45474e-07	2.99098e-06	0.910663	0.8025	0.108163	TRUE	0.919762	2 vs 1	0.216326	2 vs 1	0.821326	0.605	Phospho2:chr2:69796644-69797123:1, Phospho2:chr2:69796834-69797233:1	Phospho2	NA	NA	FALSE	FALSE	2.99098e-06	NA	FALSE
773	7.36627e-53	3.45374e-51	0.778244	0.676956	0.101288	FALSE	0.615819	1 vs 2	0.215602	1 vs 2	0.541139	0.325537	Ankrd10:chr8:11611586-11611933:-1, Ankrd10:chr8:11614166-11614517:-1, Ankrd10:chr8:11615633-11615967:-1	Ankrd10	8.96345e-52	4.44199e-50	TRUE	TRUE	3.45374e-51	4.45225e-50	TRUE
774	1.98477e-26	4.92327e-27	0.513131	0.452001	0.0611307	TRUE	Inf	12 vs 1	0.215508	8 vs 4	0.132463	-0.083045	Asxl2:chr12:3497989-3498379:1, Asxl2:chr12:3501910-3502691:1, Asxl2:chr12:3502985-3503897:1, Asxl2:chr12:3503307-3503643:1, Asxl2:chr12:3503545-3503819:1, Asxl2:chr12:3504177-3504259:1, Asxl2:chr12:3503562-3504206:1, Asxl2:chr12:3504372-3504714:1, Asxl2:chr12:3506024-3506506:1, Asxl2:chr12:3506440-3506886:1, Asxl2:chr12:3510390-3510815:1, Asxl2:chr12:3511042-3511176:1, Asxl2:chr12:3511221-3511529…	Asxl2	NA	NA	FALSE	FALSE	1.98477e-26	NA	FALSE
775	2.76611e-07	1.36738e-06	0.623386	0.515789	0.107596	TRUE	0.440766	2 vs 1	0.215193	2 vs 1	0.246772	0.0315789	Tmem80:chr7:141336409-141336800:1, Tmem80:chr7:141336769-141337156:1	Tmem80	NA	NA	FALSE	FALSE	1.36738e-06	NA	FALSE
776	2.82004e-19	2.33059e-17	0.865926	0.749175	0.116751	TRUE	1.4203	3 vs 1	0.214846	4 vs 1	0.727222	0.512376	Arl15:chr13:114155065-114155468:1, Arl15:chr13:114155612-114156495:1, Arl15:chr13:114156239-114156724:1, Arl15:chr13:114157049-114157504:1	Arl15	NA	NA	FALSE	FALSE	2.33059e-17	NA	FALSE
777	0.12854	NA	0.792541	0.684982	0.107559	TRUE	0.981796	1 vs 4	0.214785	1 vs 4	0.566434	0.351648	Zfp791:chr8:85108525-85108922:-1, Zfp791:chr8:85109328-85109517:-1, Zfp791:chr8:85109149-85109770:-1, Zfp791:chr8:85109490-85110105:-1	Zfp791	NA	NA	FALSE	FALSE	0.12854	NA	FALSE
778	7.32734e-22	1.66115e-21	0.449106	0.345745	0.103362	TRUE	2.00956	1 vs 7	0.214711	1 vs 10	-0.052766	-0.267477	Dynlt2a2:chr17:14991167-14991419:-1, Dynlt2a2:chr17:14991232-14991633:-1, Dynlt2a2:chr17:14991332-14991562:-1, Dynlt2a2:chr17:14991464-14992085:-1, Dynlt2a2:chr17:14991676-14991921:-1, Dynlt2a2:chr17:15007870-15008367:-1, Dynlt2a2:chr17:15008688-15009081:-1, Dynlt2a2:chr17:15008593-15009330:-1, Dynlt2a2:chr17:15008897-15009290:-1, Dynlt2a2:chr17:15009137-15009458:-1, Dynlt2a2:chr17:15009507-15009…	Dynlt2a2	NA	NA	FALSE	FALSE	1.66115e-21	NA	FALSE
779	8.69687e-05	6.57133e-05	0.531443	0.460829	0.0706138	TRUE	1.8503	1 vs 7	0.214571	1 vs 8	-0.149485	-0.364055	Spata1:chr3:146457225-146457559:-1, Spata1:chr3:146463027-146463364:-1, Spata1:chr3:146482267-146482736:-1, Spata1:chr3:146484376-146484588:-1, Spata1:chr3:146484413-146484784:-1, Spata1:chr3:146484692-146484951:-1, Spata1:chr3:146484856-146485408:-1, Spata1:chr3:146485421-146485875:-1, Spata1:chr3:146486226-146486990:-1, Spata1:chr3:146487127-146487340:-1, Spata1:chr3:146486939-146487688:-1	Spata1	NA	NA	FALSE	FALSE	8.69687e-05	NA	FALSE
780	0.0274259	NA	0.983607	0.876344	0.107262	TRUE	2.13609	2 vs 1	0.214525	2 vs 1	0.967213	0.752688	Hes1:chr16:30067255-30067798:1, Hes1:chr16:30067421-30067808:1	Hes1	NA	NA	FALSE	FALSE	0.0274259	NA	FALSE
781	4.24708e-118	5.15279e-101	0.897162	0.789911	0.107251	FALSE	0.990524	1 vs 3	0.214502	1 vs 3	0.794324	0.579822	Satb2:chr1:56793940-56794361:-1, Satb2:chr1:56795318-56795651:-1, Satb2:chr1:56796069-56796470:-1	Satb2	1.57991e-116	1.53873e-99	TRUE	TRUE	5.15279e-101	1.54228e-99	TRUE
782	9.60173e-25	4.60881e-25	0.433083	0.412598	0.0204846	TRUE	3.08633	1 vs 15	0.214446	11 vs 15	0.353371	0.138925	Grik2:chr10:49093058-49093402:-1, Grik2:chr10:49093093-49093645:-1, Grik2:chr10:49093691-49094020:-1, Grik2:chr10:49093511-49094386:-1, Grik2:chr10:49094805-49095204:-1, Grik2:chr10:49094673-49095440:-1, Grik2:chr10:49095586-49096062:-1, Grik2:chr10:49097836-49098379:-1, Grik2:chr10:49098715-49098902:-1, Grik2:chr10:49098795-49099530:-1, Grik2:chr10:49099518-49099970:-1, Grik2:chr10:49099817-4910…	Grik2	NA	NA	FALSE	FALSE	9.60173e-25	NA	FALSE
783	2.99006e-30	4.14633e-29	0.536407	0.471311	0.0650956	FALSE	-0.79291	4 vs 5	0.214351	2 vs 4	-0.0691594	-0.28351	Hnrnpul1:chr7:25721130-25721432:-1, Hnrnpul1:chr7:25721256-25721506:-1, Hnrnpul1:chr7:25721530-25721744:-1, Hnrnpul1:chr7:25721814-25722215:-1, Hnrnpul1:chr7:25736607-25736843:-1	Hnrnpul1	1.91305e-29	2.72024e-28	TRUE	TRUE	4.14633e-29	2.72652e-28	TRUE
784	2.5822e-31	3.00685e-30	0.73893	0.663014	0.0759154	FALSE	1.15304	2 vs 4	0.214194	2 vs 4	0.0931844	-0.12101	Gmcl1:chr6:86691740-86692151:-1, Gmcl1:chr6:86692242-86692620:-1, Gmcl1:chr6:86692309-86693121:-1, Gmcl1:chr6:86720106-86720437:-1	Gmcl1	1.73748e-30	2.05574e-29	TRUE	TRUE	3.00685e-30	2.06592e-29	TRUE
785	0.0192732	0.0381202	0.842558	0.777305	0.0652535	TRUE	0.746225	4 vs 1	0.214179	4 vs 3	0.490775	0.276596	Lifr:chr15:7194543-7195052:1, Lifr:chr15:7194931-7195319:1, Lifr:chr15:7195567-7195857:1, Lifr:chr15:7197090-7197489:1	Lifr	NA	NA	FALSE	FALSE	0.0381202	NA	FALSE
786	1.98129e-31	2.85099e-30	0.616538	0.535793	0.0807452	FALSE	1.0033	4 vs 2	0.214115	4 vs 2	0.274231	0.0601161	Senp7:chr16:56127322-56128349:1, Senp7:chr16:56130540-56130985:1, Senp7:chr16:56188490-56188857:1, Senp7:chr16:56189614-56190019:1	Senp7	1.35059e-30	1.95432e-29	TRUE	TRUE	2.85099e-30	1.96401e-29	TRUE
787	0.0368573	0.0919535	0.666667	0.559748	0.106918	TRUE	0.453006	2 vs 1	0.213836	2 vs 1	0.333333	0.119497	Pafah2:chr4:134426459-134426871:1, Pafah2:chr4:134426991-134427413:1	Pafah2	NA	NA	FALSE	FALSE	0.0919535	NA	FALSE
788	4.81794e-34	1.05238e-32	0.562158	0.478311	0.0838465	FALSE	2.25803	1 vs 5	0.213817	3 vs 4	0.440307	0.22649	Ecpas:chr4:58797172-58797647:-1, Ecpas:chr4:58798923-58799249:-1, Ecpas:chr4:58800052-58800433:-1, Ecpas:chr4:58830554-58830917:-1, Ecpas:chr4:58830659-58831532:-1	Ecpas	3.50445e-33	7.78939e-32	TRUE	TRUE	1.05238e-32	7.80738e-32	TRUE
789	1.33803e-229	1.81872e-190	0.694665	0.592802	0.101863	FALSE	0.672784	1 vs 3	0.213609	1 vs 4	0.360366	0.146757	Map1b:chr13:99421418-99421852:-1, Map1b:chr13:99421914-99422321:-1, Map1b:chr13:99422407-99422901:-1, Map1b:chr13:99425395-99425763:-1	Map1b	1.08882e-227	1.27704e-188	TRUE	TRUE	1.81872e-190	1.27999e-188	TRUE
790	0.00133069	0.00362406	0.799223	0.69242	0.106803	TRUE	0.696884	3 vs 1	0.213606	3 vs 1	0.598446	0.38484	Dusp22:chr13:30707259-30707690:1, Dusp22:chr13:30710448-30710804:1, Dusp22:chr13:30710812-30711234:1	Dusp22	NA	NA	FALSE	FALSE	0.00362406	NA	FALSE
791	0.00375391	0.00377222	0.744186	0.637405	0.106781	TRUE	0.503724	1 vs 2	0.213563	1 vs 2	0.488372	0.274809	Pola2:chr19:5940635-5940844:-1, Pola2:chr19:5941186-5941470:-1	Pola2	NA	NA	FALSE	FALSE	0.00377222	NA	FALSE
792	0.0136811	0.0258937	0.670259	0.641593	0.0286657	TRUE	-1.335	4 vs 5	0.213457	1 vs 3	0.293103	0.079646	Nkd2:chr13:73818548-73818883:-1, Nkd2:chr13:73819980-73820582:-1, Nkd2:chr13:73820160-73820442:-1, Nkd2:chr13:73820566-73820760:-1, Nkd2:chr13:73820534-73820982:-1	Nkd2	NA	NA	FALSE	FALSE	0.0258937	NA	FALSE
793	2.03482e-05	4.28048e-05	0.435622	0.370635	0.0649874	TRUE	1.04111	2 vs 3	0.213295	2 vs 4	0.139485	-0.0738095	Rbsn:chr6:92185147-92185262:-1, Rbsn:chr6:92186713-92187089:-1, Rbsn:chr6:92187350-92188048:-1, Rbsn:chr6:92187462-92187834:-1	Rbsn	NA	NA	FALSE	FALSE	4.28048e-05	NA	FALSE
794	0.577557	0.713004	0.630435	0.52381	0.106625	TRUE	0.438772	2 vs 1	0.213251	2 vs 1	0.26087	0.047619	Slc10a4:chr5:73012512-73012942:1, Slc10a4:chr5:73012651-73012980:1	Slc10a4	NA	NA	FALSE	FALSE	0.713004	NA	FALSE
795	0.00324505	0.00957928	0.915058	0.835366	0.0796921	TRUE	0.976789	3 vs 2	0.21325	3 vs 2	0.810811	0.597561	Ttll5:chr12:85894027-85894566:1, Ttll5:chr12:86024146-86024475:1, Ttll5:chr12:86053252-86053573:1	Ttll5	NA	NA	FALSE	FALSE	0.00957928	NA	FALSE
796	0.0152249	0.0273792	0.724265	0.665441	0.0588235	TRUE	1.82253	4 vs 5	0.213235	1 vs 2	0.294118	0.0808824	Gen1:chr12:11238917-11239305:-1, Gen1:chr12:11239546-11239748:-1, Gen1:chr12:11239779-11240049:-1, Gen1:chr12:11239897-11240194:-1, Gen1:chr12:11240946-11241429:-1	Gen1	NA	NA	FALSE	FALSE	0.0273792	NA	FALSE
797	1.02592e-24	1.45021e-22	0.905759	0.799396	0.106363	FALSE	0.880398	2 vs 1	0.212727	2 vs 1	0.811518	0.598792	Nprl2:chr9:107545210-107545543:1, Nprl2:chr9:107545233-107545706:1	Nprl2	5.09829e-24	6.92583e-22	TRUE	TRUE	1.45021e-22	6.95461e-22	TRUE
798	9.41212e-20	2.25879e-18	0.867424	0.761181	0.106243	FALSE	0.983122	1 vs 3	0.212655	1 vs 2	0.647254	0.434599	Bicra:chr7:15970653-15971005:-1, Bicra:chr7:15970830-15971110:-1, Bicra:chr7:15971088-15971759:-1	Bicra	3.73615e-19	8.78493e-18	TRUE	TRUE	2.25879e-18	8.81842e-18	TRUE
799	0.00152923	0.00499326	0.405714	0.32391	0.0818038	TRUE	1.15184	4 vs 2	0.212539	4 vs 2	-0.0171429	-0.229682	Klf9:chr19:23165052-23165420:1, Klf9:chr19:23165808-23166113:1, Klf9:chr19:23166500-23166928:1, Klf9:chr19:23167739-23168128:1	Klf9	NA	NA	FALSE	FALSE	0.00499326	NA	FALSE
800	7.61692e-07	2.12587e-06	0.639024	0.541854	0.0971709	TRUE	1.51746	3 vs 7	0.212312	2 vs 6	0.528455	0.316143	Cwc25:chr11:97745470-97745704:-1, Cwc25:chr11:97745476-97745990:-1, Cwc25:chr11:97745873-97746263:-1, Cwc25:chr11:97746640-97746804:-1, Cwc25:chr11:97746848-97747059:-1, Cwc25:chr11:97756226-97756611:-1, Cwc25:chr11:97757230-97757537:-1	Cwc25	NA	NA	FALSE	FALSE	2.12587e-06	NA	FALSE
801	4.24159e-20	1.7297e-20	0.677496	0.593034	0.0844626	FALSE	0.898454	6 vs 1	0.212248	6 vs 3	0.484581	0.272334	Mib1:chr18:10812240-10813048:1, Mib1:chr18:10813043-10813462:1, Mib1:chr18:10814964-10815535:1, Mib1:chr18:10815212-10815690:1, Mib1:chr18:10816834-10817420:1, Mib1:chr18:10817313-10817796:1, Mib1:chr18:10818146-10818578:1	Mib1	1.70713e-19	7.37892e-20	TRUE	TRUE	4.24159e-20	1.79888e-19	TRUE
802	1.62555e-06	1.04319e-06	0.810683	0.811464	-0.000781408	TRUE	-0.880746	4 vs 2	0.212237	5 vs 4	0.467762	0.255525	6430548M08Rik:chr8:120162117-120162633:1, 6430548M08Rik:chr8:120162461-120162932:1, 6430548M08Rik:chr8:120162847-120163383:1, 6430548M08Rik:chr8:120163046-120163390:1, 6430548M08Rik:chr8:120164845-120165347:1	6430548M08Rik	NA	NA	FALSE	FALSE	1.62555e-06	NA	FALSE
803	6.14267e-29	6.88059e-28	0.611157	0.505038	0.106119	FALSE	0.432024	1 vs 2	0.212237	1 vs 2	0.222314	0.0100766	Zcchc14:chr8:121598695-121599101:-1, Zcchc14:chr8:121600380-121600724:-1	Zcchc14	3.65194e-28	4.20606e-27	TRUE	TRUE	6.88059e-28	4.21578e-27	TRUE
804	0.132775	0.217912	0.528646	0.435606	0.0930398	TRUE	0.960742	1 vs 3	0.212121	1 vs 3	0.25	0.0378788	Rbms3:chr9:116572746-116573121:-1, Rbms3:chr9:116573075-116573542:-1, Rbms3:chr9:116577364-116577669:-1, Rbms3:chr9:116577633-116577966:-1, Rbms3:chr9:116577973-116578521:-1	Rbms3	NA	NA	FALSE	FALSE	0.217912	NA	FALSE
805	0.530585	0.523501	0.5	0.393939	0.106061	TRUE	0.430783	1 vs 2	0.212121	1 vs 2	0	-0.212121	Sowaha:chr11:53476589-53477011:-1, Sowaha:chr11:53477286-53477754:-1	Sowaha	NA	NA	FALSE	FALSE	0.530585	NA	FALSE
806	1.69707e-22	1.33279e-21	0.313264	0.334315	-0.0210515	TRUE	-1.05751	3 vs 5	0.212046	5 vs 6	0.245723	0.033677	Zfp866:chr8:69759507-69760041:-1, Zfp866:chr8:69759632-69760028:-1, Zfp866:chr8:69759800-69760155:-1, Zfp866:chr8:69759960-69760592:-1, Zfp866:chr8:69761290-69761707:-1, Zfp866:chr8:69763823-69764206:-1, Zfp866:chr8:69764171-69764592:-1, Zfp866:chr8:69764764-69765123:-1	Zfp866	NA	NA	FALSE	FALSE	1.33279e-21	NA	FALSE
807	1.09548e-75	5.62128e-73	0.541702	0.50094	0.0407616	FALSE	-1.28432	2 vs 1	0.211801	5 vs 2	0.340185	0.128384	Dnajc5:chr2:181549202-181549598:1, Dnajc5:chr2:181550839-181551258:1, Dnajc5:chr2:181551089-181551701:1, Dnajc5:chr2:181551857-181552226:1, Dnajc5:chr2:181552485-181552916:1, Dnajc5:chr2:181553104-181553550:1, Dnajc5:chr2:181554728-181555133:1	Dnajc5	2.06712e-74	1.05827e-71	TRUE	TRUE	5.62128e-73	1.06845e-71	TRUE
808	7.57128e-05	0.000321293	0.83695	0.725926	0.111025	TRUE	1.32995	4 vs 3	0.211623	4 vs 1	0.687813	0.47619	Shisa2:chr14:59630271-59630858:1, Shisa2:chr14:59631045-59631431:1, Shisa2:chr14:59630945-59631165:1, Shisa2:chr14:59631265-59631676:1	Shisa2	NA	NA	FALSE	FALSE	0.000321293	NA	FALSE
809	0.00405917	0.0114028	0.781955	0.736842	0.0451128	TRUE	0.491332	3 vs 2	0.211552	3 vs 2	0.338346	0.126794	Kcnd3:chr3:105669197-105669497:1, Kcnd3:chr3:105673516-105674002:1, Kcnd3:chr3:105673651-105674002:1	Kcnd3	NA	NA	FALSE	FALSE	0.0114028	NA	FALSE
810	0.428108	0.612252	0.442786	0.424242	0.0185436	TRUE	0.767255	2 vs 1	0.211443	2 vs 1	0.0447761	-0.166667	Sema3e:chr5:14252281-14252911:1, Sema3e:chr5:14253784-14254430:1, Sema3e:chr5:14254409-14254774:1, Sema3e:chr5:14256292-14256704:1	Sema3e	NA	NA	FALSE	FALSE	0.612252	NA	FALSE
811	1.00636e-23	8.39807e-23	0.773206	0.673762	0.0994442	FALSE	0.975448	5 vs 4	0.211402	5 vs 1	0.555605	0.344203	Cpeb4:chr11:31931686-31932238:1, Cpeb4:chr11:31932192-31932660:1, Cpeb4:chr11:31933595-31934016:1, Cpeb4:chr11:31934573-31935014:1, Cpeb4:chr11:31935238-31935635:1	Cpeb4	4.7388e-23	4.05542e-22	TRUE	TRUE	8.39807e-23	4.06479e-22	TRUE
812	1.10045e-10	3.03435e-10	0.744782	0.67381	0.0709726	TRUE	1.11367	7 vs 1	0.211244	7 vs 5	0.199816	-0.0114286	Nf1:chr11:79578500-79578993:1, Nf1:chr11:79578919-79579558:1, Nf1:chr11:79579542-79580058:1, Nf1:chr11:79579754-79579982:1, Nf1:chr11:79580326-79580749:1, Nf1:chr11:79580929-79581324:1, Nf1:chr11:79581222-79581591:1	Nf1	NA	NA	FALSE	FALSE	3.03435e-10	NA	FALSE
813	4.82492e-13	4.91185e-12	0.865385	0.759863	0.105522	FALSE	0.708825	2 vs 1	0.211044	2 vs 1	0.730769	0.519726	Calu:chr6:29374551-29374909:1, Calu:chr6:29376298-29376675:1	Calu	1.38524e-12	1.38857e-11	TRUE	TRUE	4.91185e-12	1.3933e-11	TRUE
814	0.140309	0.258714	0.714876	0.609375	0.105501	TRUE	0.474499	2 vs 1	0.211002	2 vs 1	0.429752	0.21875	Ptprr:chr10:116273946-116274328:1, Ptprr:chr10:116274539-116274932:1	Ptprr	NA	NA	FALSE	FALSE	0.258714	NA	FALSE
815	3.51134e-20	3.79394e-19	0.685462	0.628231	0.0572308	FALSE	0.472907	1 vs 2	0.210845	1 vs 2	-0.0714674	-0.282312	Cttnbp2:chr6:18366467-18366862:-1, Cttnbp2:chr6:18366619-18367093:-1, Cttnbp2:chr6:18367336-18367751:-1	Cttnbp2	1.42201e-19	1.53292e-18	TRUE	TRUE	3.79394e-19	1.53646e-18	TRUE
816	7.92024e-07	2.45286e-06	0.775831	0.67044	0.105391	TRUE	0.57021	1 vs 3	0.210782	1 vs 3	0.551662	0.340881	Ppp6r1:chr7:4631465-4631865:-1, Ppp6r1:chr7:4631550-4631929:-1, Ppp6r1:chr7:4632028-4632399:-1	Ppp6r1	NA	NA	FALSE	FALSE	2.45286e-06	NA	FALSE
817	0.00535481	0.00475062	0.707407	0.667742	0.0396655	TRUE	2.52573	1 vs 3	0.210673	1 vs 2	-0.450617	-0.66129	Rgs20:chr1:4909558-4909638:-1, Rgs20:chr1:4909521-4909925:-1, Rgs20:chr1:4910001-4910228:-1, Rgs20:chr1:4910062-4910384:-1, Rgs20:chr1:4910285-4910634:-1, Rgs20:chr1:4910526-4910698:-1	Rgs20	NA	NA	FALSE	FALSE	0.00535481	NA	FALSE
818	4.97055e-05	0.000177366	0.445594	0.391945	0.0536485	TRUE	0.532469	2 vs 3	0.210667	2 vs 3	0.218525	0.00785855	Tradd:chr8:105258240-105258656:-1, Tradd:chr8:105258622-105258831:-1, Tradd:chr8:105258423-105259065:-1	Tradd	NA	NA	FALSE	FALSE	0.000177366	NA	FALSE
819	1.83727e-12	1.16558e-11	0.308789	0.237708	0.0710815	FALSE	0.576578	3 vs 1	0.210322	3 vs 1	-0.221891	-0.432213	Zfp281:chr1:136627876-136628276:1, Zfp281:chr1:136629184-136629697:1, Zfp281:chr1:136629620-136630123:1, Zfp281:chr1:136632697-136633157:1	Zfp281	5.11684e-12	3.2249e-11	TRUE	TRUE	1.16558e-11	3.24271e-11	TRUE
820	4.5714e-11	8.31839e-11	0.339782	0.357233	-0.0174504	TRUE	-2.07944	11 vs 9	0.210235	3 vs 1	0.08948	-0.120755	Hcn1:chr13:117975902-117976333:1, Hcn1:chr13:117976099-117976637:1, Hcn1:chr13:117976898-117977230:1, Hcn1:chr13:117978479-117978829:1, Hcn1:chr13:117978616-117979126:1, Hcn1:chr13:117979483-117979926:1, Hcn1:chr13:117980279-117980554:1, Hcn1:chr13:117980628-117981029:1, Hcn1:chr13:117980356-117981353:1, Hcn1:chr13:117980899-117981526:1, Hcn1:chr13:117984389-117984785:1, Hcn1:chr13:117986137-1179…	Hcn1	NA	NA	FALSE	FALSE	8.31839e-11	NA	FALSE
821	4.44134e-26	1.09027e-23	0.92652	0.82145	0.10507	FALSE	1.00822	2 vs 1	0.21014	2 vs 1	0.85304	0.6429	Nmt2:chr2:3326610-3327099:1, Nmt2:chr2:3328460-3328877:1	Nmt2	2.34589e-25	5.53228e-23	TRUE	TRUE	1.09027e-23	5.5668e-23	TRUE
822	5.1875e-10	3.78825e-09	0.706416	0.601428	0.104988	FALSE	0.466623	1 vs 2	0.209977	1 vs 2	0.412832	0.202855	Slco5a1:chr1:12866549-12866927:-1, Slco5a1:chr1:12878546-12878974:-1	Slco5a1	1.2473e-09	9.02923e-09	TRUE	TRUE	3.78825e-09	9.06672e-09	TRUE
823	0.057763	NA	0.713415	0.608434	0.104981	TRUE	0.471293	1 vs 2	0.209962	1 vs 2	0.426829	0.216867	Cep85:chr4:134129858-134130256:-1, Cep85:chr4:134130406-134130761:-1	Cep85	NA	NA	FALSE	FALSE	0.057763	NA	FALSE
824	1.2052e-06	6.29628e-06	0.543698	0.46329	0.0804083	TRUE	0.831947	5 vs 4	0.209815	5 vs 2	-0.160074	-0.369888	Bivm:chr1:44143847-44144474:1, Bivm:chr1:44144157-44144501:1, Bivm:chr1:44144377-44144557:1, Bivm:chr1:44144321-44144832:1, Bivm:chr1:44145612-44146036:1	Bivm	NA	NA	FALSE	FALSE	6.29628e-06	NA	FALSE
825	1.98289e-19	1.32479e-18	0.880197	0.791183	0.0890143	FALSE	0.751706	1 vs 2	0.20962	1 vs 2	0.727571	0.517951	Lhfpl4:chr6:113168087-113168461:-1, Lhfpl4:chr6:113169448-113169894:-1, Lhfpl4:chr6:113169614-113170063:-1	Lhfpl4	7.71816e-19	5.20698e-18	TRUE	TRUE	1.32479e-18	5.23485e-18	TRUE
826	1.54081e-06	4.47395e-06	0.853169	0.771407	0.0817627	TRUE	0.711274	1 vs 3	0.20953	1 vs 2	0.57956	0.370031	Rab11fip2:chr19:59902941-59903173:-1, Rab11fip2:chr19:59903732-59904090:-1, Rab11fip2:chr19:59905643-59906000:-1	Rab11fip2	NA	NA	FALSE	FALSE	4.47395e-06	NA	FALSE
827	5.58231e-69	5.8508e-63	0.852285	0.747688	0.104597	FALSE	0.832657	3 vs 1	0.209194	3 vs 1	0.70457	0.495376	Tcf25:chr8:123401508-123401861:1, Tcf25:chr8:123402937-123403557:1, Tcf25:chr8:123403396-123403850:1	Tcf25	9.69089e-68	9.38296e-62	TRUE	TRUE	5.8508e-63	9.46304e-62	TRUE
828	2.40849e-38	1.38139e-37	0.644011	0.622239	0.0217727	FALSE	0.879412	5 vs 2	0.20907	5 vs 4	0.00951697	-0.199553	Smarcc1:chr9:110234887-110235282:1, Smarcc1:chr9:110237855-110238196:1, Smarcc1:chr9:110237976-110238313:1, Smarcc1:chr9:110238823-110239176:1, Smarcc1:chr9:110239816-110240126:1	Smarcc1	1.98471e-37	1.18444e-36	TRUE	TRUE	1.38139e-37	1.18717e-36	TRUE
829	2.18354e-24	2.03687e-23	0.601465	0.533259	0.0682059	FALSE	0.548868	3 vs 2	0.209058	3 vs 2	0.00529925	-0.203759	Chfr:chr5:110136287-110136471:1, Chfr:chr5:110136116-110136761:1, Chfr:chr5:110171569-110172007:1	Chfr	1.06879e-23	1.01765e-22	TRUE	TRUE	2.03687e-23	1.02394e-22	TRUE
830	0.762834	NA	0.461538	0.357143	0.104396	TRUE	0.433636	2 vs 1	0.208791	2 vs 1	-0.0769231	-0.285714	Gm15517:chr7:44262242-44262708:1, Gm15517:chr7:44262367-44262744:1	Gm15517	NA	NA	FALSE	FALSE	0.762834	NA	FALSE
831	0.000147017	0.000622992	0.776081	0.671717	0.104364	TRUE	0.527013	1 vs 2	0.208729	1 vs 2	0.552163	0.343434	Zkscan14:chr5:145194962-145195326:-1, Zkscan14:chr5:145200968-145201329:-1	Zkscan14	NA	NA	FALSE	FALSE	0.000622992	NA	FALSE
832	1.63621e-31	1.44029e-31	0.668741	0.579131	0.0896101	TRUE	1.56384	1 vs 8	0.208635	1 vs 6	0.269537	0.0609013	St8sia4:chr1:95587674-95588050:-1, St8sia4:chr1:95587883-95588544:-1, St8sia4:chr1:95588118-95588369:-1, St8sia4:chr1:95589487-95590146:-1, St8sia4:chr1:95589905-95590461:-1, St8sia4:chr1:95618516-95618927:-1, St8sia4:chr1:95619881-95620218:-1, St8sia4:chr1:95624757-95625180:-1, St8sia4:chr1:95626085-95626948:-1, St8sia4:chr1:95626744-95627047:-1, St8sia4:chr1:95626842-95627324:-1	St8sia4	NA	NA	FALSE	FALSE	1.63621e-31	NA	FALSE
833	1.80739e-30	8.36183e-29	0.660476	0.600716	0.0597605	FALSE	0.908955	4 vs 3	0.208614	4 vs 3	0.433315	0.224701	Capn10:chr1:92940387-92940869:1, Capn10:chr1:92940598-92941017:1, Capn10:chr1:92941319-92941670:1, Capn10:chr1:92947555-92947951:1	Capn10	1.17076e-29	5.41746e-28	TRUE	TRUE	8.36183e-29	5.42997e-28	TRUE
834	0.104268	NA	0.604167	0.5	0.104167	TRUE	Inf	2 vs 1	0.208333	3 vs 1	0.208333	0	Nsl1:chr1:191084015-191084333:1, Nsl1:chr1:191084170-191084563:1, Nsl1:chr1:191084485-191084573:1	Nsl1	NA	NA	FALSE	FALSE	0.104268	NA	FALSE
835	1.48059e-10	2.68306e-10	0.665416	0.523467	0.141949	TRUE	2.18432	2 vs 10	0.20822	3 vs 9	0.154341	-0.0538793	Dcun1d3:chr7:119853133-119853526:-1, Dcun1d3:chr7:119854588-119855084:-1, Dcun1d3:chr7:119855798-119856161:-1, Dcun1d3:chr7:119855906-119856493:-1, Dcun1d3:chr7:119856292-119856801:-1, Dcun1d3:chr7:119856749-119857314:-1, Dcun1d3:chr7:119857163-119857566:-1, Dcun1d3:chr7:119857328-119857653:-1, Dcun1d3:chr7:119857453-119857776:-1, Dcun1d3:chr7:119857253-119858128:-1	Dcun1d3	NA	NA	FALSE	FALSE	2.68306e-10	NA	FALSE
836	0.286097	NA	0.542373	0.509804	0.032569	TRUE	0.916291	3 vs 2	0.208043	3 vs 2	-0.576271	-0.784314	Syne4:chr7:30318804-30318885:1, Syne4:chr7:30318767-30319026:1, Syne4:chr7:30318916-30319075:1	Syne4	NA	NA	FALSE	FALSE	0.286097	NA	FALSE
837	3.76804e-31	3.00173e-28	0.831794	0.727813	0.103982	FALSE	0.675167	3 vs 1	0.207963	3 vs 1	0.663588	0.455625	Zranb2:chr3:157546342-157546701:1, Zranb2:chr3:157547238-157547617:1, Zranb2:chr3:157547953-157548374:1	Zranb2	2.52236e-30	1.87014e-27	TRUE	TRUE	3.00173e-28	1.87446e-27	TRUE
838	2.50588e-05	9.95339e-05	0.862416	0.758465	0.103951	TRUE	0.691222	1 vs 2	0.207902	1 vs 2	0.724832	0.51693	Decr2:chr17:26081201-26081632:-1, Decr2:chr17:26081760-26082230:-1	Decr2	NA	NA	FALSE	FALSE	9.95339e-05	NA	FALSE
839	0.000740978	0.00285489	0.648427	0.544554	0.103872	TRUE	0.433439	1 vs 2	0.207745	1 vs 2	0.296854	0.0891089	Zfp708:chr13:67069392-67069757:-1, Zfp708:chr13:67070117-67070453:-1	Zfp708	NA	NA	FALSE	FALSE	0.00285489	NA	FALSE
840	3.00544e-38	1.11408e-37	0.647105	0.551357	0.0957482	FALSE	0.807364	4 vs 1	0.207723	4 vs 2	0.0864954	-0.121227	Mbtd1:chr11:93932007-93932734:1, Mbtd1:chr11:93944919-93945274:1, Mbtd1:chr11:93946213-93946613:1, Mbtd1:chr11:93946586-93946989:1	Mbtd1	2.46106e-37	9.58408e-37	TRUE	TRUE	1.11408e-37	9.60622e-37	TRUE
841	3.45228e-06	1.30752e-06	0.82996	0.76565	0.0643094	TRUE	0.709269	3 vs 1	0.207703	3 vs 2	0.390688	0.182986	Rmc1:chr18:12180730-12181082:1, Rmc1:chr18:12189145-12190325:1, Rmc1:chr18:12189646-12189987:1	Rmc1	NA	NA	FALSE	FALSE	3.45228e-06	NA	FALSE
842	9.4555e-05	0.000606798	0.502732	0.398887	0.103845	TRUE	0.421035	1 vs 2	0.207691	1 vs 2	0.00546448	-0.202226	Zfp868:chr8:69610610-69611036:-1, Zfp868:chr8:69610822-69611240:-1	Zfp868	NA	NA	FALSE	FALSE	0.000606798	NA	FALSE
843	0.0651213	NA	0.934783	0.830986	0.103797	TRUE	1.06996	2 vs 1	0.207593	2 vs 1	0.869565	0.661972	Slc6a9:chr4:117868694-117868931:1, Slc6a9:chr4:117868883-117869305:1	Slc6a9	NA	NA	FALSE	FALSE	0.0651213	NA	FALSE
844	1.23308e-33	2.2074e-30	0.811489	0.760208	0.0512808	TRUE	2.1381	3 vs 4	0.207366	3 vs 4	0.183981	-0.0233853	Kmt2d:chr15:98831669-98832077:-1, Kmt2d:chr15:98831799-98832483:-1, Kmt2d:chr15:98831995-98832291:-1, Kmt2d:chr15:98833041-98833568:-1	Kmt2d	NA	NA	FALSE	FALSE	2.2074e-30	NA	FALSE
845	0.00592355	0.000622494	0.530357	0.522277	0.00807992	TRUE	-1.18332	2 vs 3	0.207284	3 vs 5	0.0785714	-0.128713	Uevld:chr7:46921370-46921484:-1, Uevld:chr7:46921247-46921616:-1, Uevld:chr7:46923183-46923452:-1, Uevld:chr7:46923280-46923638:-1, Uevld:chr7:46923514-46923904:-1, Uevld:chr7:46925647-46926165:-1, Uevld:chr7:46926024-46926687:-1	Uevld	NA	NA	FALSE	FALSE	0.00592355	NA	FALSE
846	1.28908e-08	7.07517e-08	0.570603	0.524873	0.0457297	TRUE	0.622175	3 vs 2	0.207255	3 vs 2	0.490504	0.283249	Erlin2:chr8:27036370-27036728:1, Erlin2:chr8:27038675-27039263:1, Erlin2:chr8:27039026-27039461:1, Erlin2:chr8:27039843-27040499:1	Erlin2	NA	NA	FALSE	FALSE	7.07517e-08	NA	FALSE
847	5.61846e-25	2.07109e-24	0.741592	0.656578	0.0850138	FALSE	0.829187	1 vs 4	0.207086	1 vs 4	0.521924	0.314838	Zkscan3:chr13:21387710-21388021:-1, Zkscan3:chr13:21389257-21389610:-1, Zkscan3:chr13:21391772-21392061:-1, Zkscan3:chr13:21391653-21392373:-1, Zkscan3:chr13:21393253-21393588:-1	Zkscan3	2.83536e-24	1.08263e-23	TRUE	TRUE	2.07109e-24	1.08514e-23	TRUE
848	2.27104e-22	2.13018e-21	0.319774	0.26429	0.0554841	FALSE	0.441256	2 vs 1	0.206998	2 vs 1	0.0973872	-0.109611	Denr:chr5:123927183-123927502:1, Denr:chr5:123927216-123927629:1, Denr:chr5:123928432-123928798:1	Denr	1.02138e-21	9.62472e-21	TRUE	TRUE	2.13018e-21	9.66376e-21	TRUE
849	3.39247e-11	3.89474e-10	0.872311	0.768844	0.103467	FALSE	0.719751	1 vs 2	0.206933	1 vs 2	0.744622	0.537688	Rfx3:chr19:27761721-27762097:-1, Rfx3:chr19:27766561-27766960:-1	Rfx3	8.73787e-11	9.84293e-10	TRUE	TRUE	3.89474e-10	9.8849e-10	TRUE
850	6.0198e-11	2.30486e-10	0.337327	0.233956	0.103371	FALSE	0.510878	1 vs 2	0.206742	1 vs 2	-0.325347	-0.532089	Elp1:chr4:56750755-56751518:-1, Elp1:chr4:56751066-56751291:-1	Elp1	1.52042e-10	5.89372e-10	TRUE	TRUE	2.30486e-10	5.91898e-10	TRUE
851	5.13641e-55	1.18788e-54	0.74356	0.674476	0.0690848	FALSE	0.859431	1 vs 8	0.206622	1 vs 8	0.445044	0.238422	Fzd3:chr14:65192453-65192786:-1, Fzd3:chr14:65194245-65194641:-1, Fzd3:chr14:65195607-65195947:-1, Fzd3:chr14:65196660-65197020:-1, Fzd3:chr14:65197440-65198069:-1, Fzd3:chr14:65197596-65197969:-1, Fzd3:chr14:65198471-65198727:-1, Fzd3:chr14:65201026-65201404:-1, Fzd3:chr14:65201455-65201900:-1, Fzd3:chr14:65201886-65202266:-1, Fzd3:chr14:65202199-65202828:-1	Fzd3	6.58877e-54	1.63286e-53	TRUE	TRUE	1.18788e-54	1.63663e-53	TRUE
852	3.3243e-26	3.36343e-26	0.487882	0.439119	0.048763	TRUE	1.49012	3 vs 2	0.206427	4 vs 2	0.0216257	-0.184801	Scn8a:chr15:101041456-101041724:1, Scn8a:chr15:101041295-101041849:1, Scn8a:chr15:101043426-101043793:1, Scn8a:chr15:101044128-101044594:1, Scn8a:chr15:101045507-101045938:1	Scn8a	NA	NA	FALSE	FALSE	3.36343e-26	NA	FALSE
853	7.97773e-06	3.35179e-05	0.854938	0.751773	0.103165	TRUE	0.665779	1 vs 2	0.20633	1 vs 2	0.709877	0.503546	Ccdc177:chr12:80754043-80754412:-1, Ccdc177:chr12:80754533-80755311:-1	Ccdc177	NA	NA	FALSE	FALSE	3.35179e-05	NA	FALSE
854	6.46866e-24	2.40228e-23	0.457663	0.35343	0.104233	FALSE	0.700485	2 vs 4	0.206054	1 vs 4	-0.0443096	-0.250363	Hipk2:chr6:38687495-38687882:-1, Hipk2:chr6:38690579-38690945:-1, Hipk2:chr6:38695149-38695490:-1, Hipk2:chr6:38697875-38698255:-1	Hipk2	3.07379e-23	1.19333e-22	TRUE	TRUE	2.40228e-23	1.19609e-22	TRUE
855	0.000109885	0.000458883	0.674572	0.571661	0.102911	TRUE	0.440304	1 vs 2	0.205821	1 vs 2	0.349144	0.143322	Zfp9:chr6:118461946-118462330:-1, Zfp9:chr6:118463328-118463720:-1	Zfp9	NA	NA	FALSE	FALSE	0.000458883	NA	FALSE
856	0.0181167	0.0296091	0.767578	0.70566	0.0619177	TRUE	0.611779	3 vs 2	0.205793	3 vs 2	0.503906	0.298113	Gcnt2:chr13:40953455-40953745:1, Gcnt2:chr13:40959761-40960117:1, Gcnt2:chr13:40960494-40960892:1	Gcnt2	NA	NA	FALSE	FALSE	0.0296091	NA	FALSE
857	0.188182	NA	0.244444	0.141593	0.102852	TRUE	0.673657	1 vs 2	0.205703	1 vs 2	-0.511111	-0.716814	Ska1:chr18:74196543-74197074:-1, Ska1:chr18:74196791-74197132:-1	Ska1	NA	NA	FALSE	FALSE	0.188182	NA	FALSE
858	1.19013e-10	1.13727e-10	0.68842	0.583782	0.104638	TRUE	0.925188	1 vs 4	0.205647	1 vs 4	0.466867	0.261221	Klf12:chr14:99866161-99866548:-1, Klf12:chr14:99866945-99867386:-1, Klf12:chr14:99870644-99871015:-1, Klf12:chr14:99872194-99872526:-1	Klf12	NA	NA	FALSE	FALSE	1.19013e-10	NA	FALSE
859	1.64646e-11	7.46419e-11	0.420709	0.317967	0.102742	FALSE	0.493489	3 vs 1	0.205484	3 vs 1	-0.158582	-0.364066	Smim13:chr13:41272529-41272834:1, Smim13:chr13:41273477-41274101:1, Smim13:chr13:41276184-41276577:1	Smim13	4.33945e-11	1.96275e-10	TRUE	TRUE	7.46419e-11	1.97127e-10	TRUE
860	1.33132e-38	6.16672e-37	0.267197	0.209191	0.058006	FALSE	0.807888	3 vs 6	0.205402	4 vs 6	-0.198612	-0.404014	Rab21:chr10:115287049-115287488:-1, Rab21:chr10:115287269-115288071:-1, Rab21:chr10:115289220-115289801:-1, Rab21:chr10:115289842-115290233:-1, Rab21:chr10:115290104-115290607:-1, Rab21:chr10:115314760-115315095:-1	Rab21	1.11471e-37	5.21861e-36	TRUE	TRUE	6.16672e-37	5.24776e-36	TRUE
861	2.65034e-05	9.21339e-05	0.765755	0.675516	0.0902383	TRUE	0.621634	4 vs 2	0.205286	4 vs 2	0.493781	0.288496	4930563E22Rik:chr11:72215900-72216229:1, 4930563E22Rik:chr11:72216307-72216732:1, 4930563E22Rik:chr11:72217223-72217667:1, 4930563E22Rik:chr11:72218107-72218383:1	4930563E22Rik	NA	NA	FALSE	FALSE	9.21339e-05	NA	FALSE
862	0.239414	NA	1	0.897436	0.102564	TRUE	Inf	2 vs 1	0.205128	2 vs 1	1	0.794872	Spp1:chr5:104440122-104441242:1, Spp1:chr5:104440655-104441088:1	Spp1	NA	NA	FALSE	FALSE	0.239414	NA	FALSE
863	0.0184986	NA	0.953125	0.850575	0.10255	TRUE	1.27315	2 vs 1	0.205101	2 vs 1	0.90625	0.701149	Alox5ap:chr5:149287493-149288144:1, Alox5ap:chr5:149287756-149288140:1	Alox5ap	NA	NA	FALSE	FALSE	0.0184986	NA	FALSE
864	0.0345002	0.0492224	0.871585	0.774194	0.0973912	TRUE	0.868241	4 vs 2	0.20505	4 vs 1	0.713115	0.508065	Fn3k:chr11:121442568-121443022:1, Fn3k:chr11:121442937-121443224:1, Fn3k:chr11:121443146-121443532:1, Fn3k:chr11:121450113-121450466:1	Fn3k	NA	NA	FALSE	FALSE	0.0492224	NA	FALSE
865	0.215384	NA	0.529762	0.406863	0.122899	TRUE	0.980829	4 vs 1	0.204832	3 vs 1	0.160714	-0.0441176	Zc3h12b:chrX:95930077-95930389:1, Zc3h12b:chrX:95932240-95932396:1, Zc3h12b:chrX:95932094-95932533:1, Zc3h12b:chrX:95932331-95932537:1	Zc3h12b	NA	NA	FALSE	FALSE	0.215384	NA	FALSE
866	0.00332403	0.00172168	0.381783	0.277207	0.104576	TRUE	0.514729	4 vs 1	0.204814	4 vs 1	-0.232558	-0.437372	Lins1:chr7:66714419-66714696:1, Lins1:chr7:66715172-66715521:1, Lins1:chr7:66715144-66715872:1, Lins1:chr7:66716876-66717260:1	Lins1	NA	NA	FALSE	FALSE	0.00332403	NA	FALSE
867	0.351241	NA	0.580357	0.540476	0.039881	TRUE	0.871555	4 vs 3	0.204762	4 vs 3	-0.166667	-0.371429	Asap3:chr4:136244215-136244505:1, Asap3:chr4:136244044-136244729:1, Asap3:chr4:136244545-136244847:1, Asap3:chr4:136244823-136245237:1, Asap3:chr4:136246166-136246631:1	Asap3	NA	NA	FALSE	FALSE	0.351241	NA	FALSE
868	9.58277e-25	1.99721e-23	0.751998	0.695024	0.0569738	TRUE	1.33279	1 vs 5	0.204731	1 vs 4	0.310078	0.105347	Dgki:chr6:36837361-36837753:-1, Dgki:chr6:36839203-36839568:-1, Dgki:chr6:36840546-36841379:-1, Dgki:chr6:36841404-36842003:-1, Dgki:chr6:36841793-36842918:-1, Dgki:chr6:36842133-36842419:-1, Dgki:chr6:36842362-36842648:-1, Dgki:chr6:36844999-36845580:-1, Dgki:chr6:36845911-36846439:-1, Dgki:chr6:36846417-36846769:-1, Dgki:chr6:36846810-36847314:-1	Dgki	NA	NA	FALSE	FALSE	1.99721e-23	NA	FALSE
869	1.48044e-10	5.91266e-10	0.86804	0.765685	0.102355	TRUE	0.699635	2 vs 1	0.20471	2 vs 1	0.73608	0.53137	Wapl:chr14:34745839-34746199:1, Wapl:chr14:34747583-34747983:1	Wapl	NA	NA	FALSE	FALSE	5.91266e-10	NA	FALSE
870	3.33769e-05	0.000123346	0.652816	0.550861	0.101956	TRUE	0.427293	1 vs 2	0.203911	1 vs 2	0.305633	0.101721	Nsf:chr11:103821777-103822150:-1, Nsf:chr11:103822602-103822977:-1	Nsf	NA	NA	FALSE	FALSE	0.000123346	NA	FALSE
871	1.84484e-17	1.8691e-17	0.786094	0.697146	0.0889476	FALSE	0.892373	6 vs 1	0.203739	6 vs 4	0.440362	0.236623	Slf2:chr19:44981862-44982544:1, Slf2:chr19:44982214-44982646:1, Slf2:chr19:44982667-44982983:1, Slf2:chr19:44982527-44983272:1, Slf2:chr19:44982911-44983226:1, Slf2:chr19:44983380-44983785:1	Slf2	6.57176e-17	6.97691e-17	TRUE	TRUE	1.8691e-17	7.01318e-17	TRUE
872	1.1292e-13	4.17451e-13	0.670435	0.558002	0.112433	TRUE	0.842993	3 vs 1	0.203149	5 vs 1	0.377391	0.174242	Xiap:chrX:42106928-42107278:1, Xiap:chrX:42107757-42108150:1, Xiap:chrX:42109081-42109477:1, Xiap:chrX:42108938-42109179:1, Xiap:chrX:42109275-42109664:1	Xiap	NA	NA	FALSE	FALSE	4.17451e-13	NA	FALSE
873	2.1088e-24	1.11812e-23	0.728634	0.649808	0.0788265	FALSE	0.57852	1 vs 3	0.203073	1 vs 4	0.333059	0.129986	Zfp445:chr9:122848903-122849302:-1, Zfp445:chr9:122849752-122850100:-1, Zfp445:chr9:122850395-122851012:-1, Zfp445:chr9:122851021-122851412:-1, Zfp445:chr9:122851694-122852140:-1	Zfp445	1.03414e-23	5.66253e-23	TRUE	TRUE	1.11812e-23	5.69782e-23	TRUE
874	2.87502e-20	5.48039e-20	0.797684	0.793629	0.00405482	FALSE	-1.21092	2 vs 5	0.203054	1 vs 2	0.107175	-0.0958789	Prkx:chrX:77760973-77761364:-1, Prkx:chrX:77762294-77762621:-1, Prkx:chrX:77762638-77763137:-1, Prkx:chrX:77763439-77763834:-1, Prkx:chrX:77771463-77771821:-1	Prkx	1.16795e-19	2.29646e-19	TRUE	TRUE	5.48039e-20	2.30548e-19	TRUE
875	6.92331e-14	9.3528e-13	0.798591	0.707474	0.0911165	FALSE	0.816975	3 vs 2	0.202684	3 vs 2	0.671756	0.469072	Arrdc3:chr13:80893461-80893893:1, Arrdc3:chr13:80893796-80894671:1, Arrdc3:chr13:80895641-80896081:1	Arrdc3	2.0842e-13	2.7612e-12	TRUE	TRUE	9.3528e-13	2.76758e-12	TRUE
876	2.38546e-18	7.65241e-18	0.667356	0.554276	0.11308	FALSE	0.994074	4 vs 3	0.202661	5 vs 1	0.289705	0.0870445	Pcmtd2:chr2:181855350-181855769:1, Pcmtd2:chr2:181855728-181856039:1, Pcmtd2:chr2:181855747-181856414:1, Pcmtd2:chr2:181856310-181857004:1, Pcmtd2:chr2:181857083-181857459:1	Pcmtd2	8.83605e-18	2.92798e-17	TRUE	TRUE	7.65241e-18	2.93907e-17	TRUE
877	1.23338e-14	4.84956e-14	0.751537	0.645554	0.105983	FALSE	0.633836	1 vs 4	0.202659	1 vs 4	0.454791	0.252132	Smpd3:chr8:106252542-106252924:-1, Smpd3:chr8:106252726-106253186:-1, Smpd3:chr8:106254649-106254900:-1, Smpd3:chr8:106254578-106255319:-1	Smpd3	3.84638e-14	1.52669e-13	TRUE	TRUE	4.84956e-14	1.53022e-13	TRUE
878	0.226683	0.412002	0.71	0.608696	0.101304	TRUE	0.453551	1 vs 2	0.202609	1 vs 2	0.42	0.217391	Epb41l4a:chr18:33796323-33796685:-1, Epb41l4a:chr18:33796942-33797329:-1	Epb41l4a	NA	NA	FALSE	FALSE	0.412002	NA	FALSE
879	0.000229326	0.00076366	0.37388	0.327049	0.0468305	TRUE	0.484826	2 vs 3	0.202347	2 vs 3	0.0384123	-0.163934	Senp1:chr15:98038726-98039136:-1, Senp1:chr15:98041210-98041605:-1, Senp1:chr15:98041989-98042328:-1	Senp1	NA	NA	FALSE	FALSE	0.00076366	NA	FALSE
880	0.050405	0.0916549	0.765625	0.735372	0.0302527	TRUE	-0.856299	3 vs 4	0.202309	1 vs 3	0.377841	0.175532	Gprin2:chr14:34185688-34186043:-1, Gprin2:chr14:34187387-34187804:-1, Gprin2:chr14:34187685-34188069:-1, Gprin2:chr14:34189115-34189367:-1, Gprin2:chr14:34192820-34193126:-1	Gprin2	NA	NA	FALSE	FALSE	0.0916549	NA	FALSE
881	0.00214646	0.00906149	0.922581	0.821429	0.101152	TRUE	1.26567	1 vs 3	0.202304	1 vs 3	0.845161	0.642857	Ddx23:chr15:98645132-98645491:-1, Ddx23:chr15:98645135-98645818:-1, Ddx23:chr15:98645482-98645657:-1	Ddx23	NA	NA	FALSE	FALSE	0.00906149	NA	FALSE
882	0.0774817	NA	1	0.898876	0.101124	TRUE	Inf	1 vs 2	0.202247	1 vs 2	1	0.797753	Lama5:chr2:180176367-180176724:-1, Lama5:chr2:180176367-180176979:-1	Lama5	NA	NA	FALSE	FALSE	0.0774817	NA	FALSE
883	1.92843e-15	1.31124e-14	0.507244	0.392265	0.114978	TRUE	1.64047	5 vs 2	0.202073	3 vs 1	0.375186	0.173112	Tmem161b:chr13:84294579-84294942:1, Tmem161b:chr13:84294913-84295353:1, Tmem161b:chr13:84295507-84295852:1, Tmem161b:chr13:84295302-84296114:1, Tmem161b:chr13:84295729-84295903:1	Tmem161b	NA	NA	FALSE	FALSE	1.31124e-14	NA	FALSE
884	0.12068	NA	0.892617	0.791667	0.100951	TRUE	0.782759	1 vs 2	0.201902	1 vs 2	0.785235	0.583333	Gabra3:chrX:72432676-72433070:-1, Gabra3:chrX:72433848-72434185:-1	Gabra3	NA	NA	FALSE	FALSE	0.12068	NA	FALSE
885	4.75919e-09	2.01154e-08	0.306459	0.230652	0.0758072	TRUE	0.546045	1 vs 3	0.201779	2 vs 3	-0.129178	-0.330957	Nrip1:chr16:76287398-76287756:-1, Nrip1:chr16:76287664-76288117:-1, Nrip1:chr16:76290765-76291098:-1	Nrip1	NA	NA	FALSE	FALSE	2.01154e-08	NA	FALSE
886	0.474017	NA	0.323077	0.222222	0.100855	TRUE	0.513096	1 vs 2	0.201709	1 vs 2	-0.353846	-0.555556	Kazn:chr4:142139601-142139772:-1, Kazn:chr4:142140792-142141176:-1	Kazn	NA	NA	FALSE	FALSE	0.474017	NA	FALSE
887	6.7993e-27	2.70311e-25	0.477387	0.409412	0.0679744	FALSE	0.722013	2 vs 1	0.201704	4 vs 1	0.190215	-0.0114892	Arid1b:chr17:5342760-5343241:1, Arid1b:chr17:5343582-5344427:1, Arid1b:chr17:5343968-5344324:1, Arid1b:chr17:5344121-5344546:1, Arid1b:chr17:5345416-5345884:1	Arid1b	3.70405e-26	1.46611e-24	TRUE	TRUE	2.70311e-25	1.4695e-24	TRUE
888	0.000529354	0.000567832	0.939873	0.83908	0.100793	TRUE	1.09789	1 vs 2	0.201586	1 vs 2	0.879747	0.678161	Mapk4:chr18:73928475-73928855:-1, Mapk4:chr18:73928650-73929298:-1	Mapk4	NA	NA	FALSE	FALSE	0.000567832	NA	FALSE
889	0.00113297	0.00265619	0.437523	0.376201	0.0613221	TRUE	0.580486	2 vs 3	0.201483	2 vs 4	0.245829	0.0443459	Gtf3c3:chr1:54395399-54395857:-1, Gtf3c3:chr1:54395960-54396382:-1, Gtf3c3:chr1:54396297-54396617:-1, Gtf3c3:chr1:54397557-54397946:-1	Gtf3c3	NA	NA	FALSE	FALSE	0.00265619	NA	FALSE
890	5.44715e-26	1.67687e-25	0.712	0.591289	0.120711	TRUE	1.00513	6 vs 3	0.20135	6 vs 2	0.349565	0.148215	Negr1:chr3:157171425-157171834:1, Negr1:chr3:157172183-157172582:1, Negr1:chr3:157199804-157200202:1, Negr1:chr3:157315191-157315570:1, Negr1:chr3:157315780-157316305:1, Negr1:chr3:157316055-157316464:1	Negr1	NA	NA	FALSE	FALSE	1.67687e-25	NA	FALSE
891	0.111444	0.172495	0.579418	0.470899	0.108519	TRUE	0.728239	4 vs 1	0.201342	4 vs 1	0.201342	0	Gins3:chr8:95637805-95638236:1, Gins3:chr8:95643768-95644187:1, Gins3:chr8:95644083-95644564:1, Gins3:chr8:95644552-95645060:1	Gins3	NA	NA	FALSE	FALSE	0.172495	NA	FALSE
892	0.331089	NA	0.814815	0.714286	0.100529	TRUE	0.565314	2 vs 1	0.201058	2 vs 1	0.62963	0.428571	Gm49486:chr15:79255716-79256199:1, Gm49486:chr15:79256407-79256587:1	Gm49486	NA	NA	FALSE	FALSE	0.331089	NA	FALSE
893	9.10532e-05	0.000665864	0.952809	0.852349	0.10046	TRUE	1.25207	1 vs 2	0.20092	1 vs 2	0.905618	0.704698	Mcub:chr3:129914987-129915264:-1, Mcub:chr3:129915644-129915824:-1	Mcub	NA	NA	FALSE	FALSE	0.000665864	NA	FALSE
894	1.02087e-15	2.73534e-14	0.887295	0.786844	0.100451	FALSE	0.757397	2 vs 1	0.200902	2 vs 1	0.77459	0.573689	Fam174b:chr7:73775575-73775938:1, Fam174b:chr7:73776517-73776909:1	Fam174b	3.31879e-15	8.69818e-14	TRUE	TRUE	2.73534e-14	8.72896e-14	TRUE
895	6.60127e-05	0.000223731	0.805595	0.703252	0.102343	TRUE	0.650398	1 vs 4	0.20089	1 vs 4	0.621622	0.420732	Iars2:chr1:185286631-185287087:-1, Iars2:chr1:185286950-185287240:-1, Iars2:chr1:185294962-185295416:-1, Iars2:chr1:185309936-185310234:-1	Iars2	NA	NA	FALSE	FALSE	0.000223731	NA	FALSE
896	3.51057e-09	2.11197e-08	0.646045	0.545642	0.100403	FALSE	0.418621	2 vs 1	0.200806	2 vs 1	0.292089	0.0912835	Adck5:chr15:76595142-76595816:1, Adck5:chr15:76595488-76595744:1	Adck5	8.08269e-09	4.83427e-08	TRUE	TRUE	2.11197e-08	4.85828e-08	TRUE
897	4.44279e-10	9.81918e-11	0.642447	0.523179	0.119268	TRUE	1.64223	8 vs 3	0.20075	9 vs 2	0.149425	-0.0513245	Edem3:chr1:151818080-151819039:1, Edem3:chr1:151819445-151819768:1, Edem3:chr1:151820365-151820526:1, Edem3:chr1:151820322-151820775:1, Edem3:chr1:151820716-151821046:1, Edem3:chr1:151821685-151822044:1, Edem3:chr1:151821481-151822095:1, Edem3:chr1:151821911-151822084:1, Edem3:chr1:151821938-151822328:1	Edem3	NA	NA	FALSE	FALSE	4.44279e-10	NA	FALSE
898	0.524459	NA	0.304348	0.204082	0.100266	TRUE	0.534298	1 vs 2	0.200532	1 vs 2	-0.391304	-0.591837	Parp12:chr6:39086398-39086639:-1, Parp12:chr6:39086430-39086806:-1	Parp12	NA	NA	FALSE	FALSE	0.524459	NA	FALSE
899	2.27071e-06	2.94818e-06	0.538462	0.540707	-0.00224507	TRUE	0.999617	1 vs 2	0.20053	1 vs 2	0.32265	0.12212	Grem1:chr2:113746161-113746510:-1, Grem1:chr2:113747391-113747787:-1, Grem1:chr2:113748727-113749046:-1, Grem1:chr2:113748878-113749200:-1	Grem1	NA	NA	FALSE	FALSE	2.94818e-06	NA	FALSE
900	3.82991e-40	3.23959e-37	0.65239	0.552129	0.100261	FALSE	0.593714	1 vs 3	0.200523	1 vs 3	0.30478	0.104258	Siah1a:chr8:86723915-86724333:-1, Siah1a:chr8:86724430-86724826:-1, Siah1a:chr8:86724783-86725267:-1	Siah1a	3.40379e-39	2.75048e-36	TRUE	TRUE	3.23959e-37	2.76587e-36	TRUE
901	0.00395001	0.00866901	0.541451	0.53	0.0114508	TRUE	0.996089	4 vs 2	0.200518	4 vs 3	-0.199482	-0.4	Klf5:chr14:99303408-99303509:1, Klf5:chr14:99304854-99305389:1, Klf5:chr14:99313068-99313370:1, Klf5:chr14:99314640-99315047:1	Klf5	NA	NA	FALSE	FALSE	0.00866901	NA	FALSE
902	9.0751e-05	0.000198415	0.484076	0.407463	0.0766132	TRUE	1.29277	3 vs 8	0.200175	5 vs 8	0.121019	-0.0791557	Zfp729a:chr13:67612755-67613153:-1, Zfp729a:chr13:67614926-67615599:-1, Zfp729a:chr13:67615789-67616326:-1, Zfp729a:chr13:67616212-67616762:-1, Zfp729a:chr13:67616976-67617368:-1, Zfp729a:chr13:67617540-67618643:-1, Zfp729a:chr13:67617923-67618297:-1, Zfp729a:chr13:67619073-67619368:-1	Zfp729a	NA	NA	FALSE	FALSE	0.000198415	NA	FALSE
903	0.599203	NA	1	0.9	0.1	TRUE	Inf	2 vs 1	0.2	2 vs 1	1	0.8	Dipk1c:chr18:84739866-84739951:1, Dipk1c:chr18:84740046-84740436:1	Dipk1c	NA	NA	FALSE	FALSE	0.599203	NA	FALSE
904	0.540515	NA	0.625	0.525	0.1	TRUE	0.410742	1 vs 2	0.2	1 vs 2	0.25	0.05	Il1rapl1:chrX:86740888-86741285:-1, Il1rapl1:chrX:86744543-86744854:-1	Il1rapl1	NA	NA	FALSE	FALSE	0.540515	NA	FALSE
905	1.41084e-44	7.31685e-46	0.25053	0.150535	0.0999943	FALSE	0.634619	2 vs 1	0.199989	2 vs 1	-0.498941	-0.698929	Psmd11:chr11:80471595-80471913:1, Psmd11:chr11:80472878-80473254:1	Psmd11	1.4076e-43	8.05473e-45	FALSE	FALSE	1.41084e-44	1.48738e-43	FALSE
906	0.00011334	0.000384396	0.426765	0.357576	0.0691893	TRUE	0.555855	3 vs 1	0.199922	3 vs 1	0.206533	0.00661157	Dbr1:chr9:99583826-99584225:1, Dbr1:chr9:99583927-99584410:1, Dbr1:chr9:99584036-99584481:1, Dbr1:chr9:99584541-99585007:1	Dbr1	NA	NA	FALSE	FALSE	0.000384396	NA	FALSE
907	0.000124444	0.000380346	0.556889	0.483885	0.0730037	TRUE	1.01831	3 vs 5	0.199662	3 vs 6	0.148889	-0.0507726	Zfyve1:chr12:83546556-83546913:-1, Zfyve1:chr12:83546804-83546987:-1, Zfyve1:chr12:83546883-83547131:-1, Zfyve1:chr12:83546844-83547345:-1, Zfyve1:chr12:83547495-83548146:-1, Zfyve1:chr12:83547577-83548188:-1	Zfyve1	NA	NA	FALSE	FALSE	0.000380346	NA	FALSE
908	2.82962e-09	7.78236e-09	0.917051	0.817241	0.0998093	TRUE	0.905165	2 vs 1	0.199619	2 vs 1	0.834101	0.634483	Dym:chr18:75105952-75106434:1, Dym:chr18:75286590-75286958:1	Dym	NA	NA	FALSE	FALSE	7.78236e-09	NA	FALSE
909	0.000331367	2.47258e-05	0.568051	0.469474	0.0985774	TRUE	1.82075	1 vs 4	0.199596	1 vs 4	0.146965	-0.0526316	Rgs9:chr11:109225369-109225732:-1, Rgs9:chr11:109229815-109230232:-1, Rgs9:chr11:109233322-109233947:-1, Rgs9:chr11:109234081-109234771:-1, Rgs9:chr11:109254662-109255183:-1, Rgs9:chr11:109256031-109256362:-1	Rgs9	NA	NA	FALSE	FALSE	0.000331367	NA	FALSE
910	2.98673e-05	0.000143289	0.851088	0.751295	0.0997929	TRUE	0.637629	1 vs 2	0.199586	1 vs 2	0.702176	0.502591	Tspyl5:chr15:33683875-33684279:-1, Tspyl5:chr15:33685505-33685832:-1	Tspyl5	NA	NA	FALSE	FALSE	0.000143289	NA	FALSE
911	1.05883e-37	2.74888e-36	0.253101	0.185509	0.0675916	FALSE	0.814277	4 vs 6	0.199355	4 vs 6	-0.309231	-0.508586	Emsy:chr7:98587227-98587457:-1, Emsy:chr7:98587398-98587890:-1, Emsy:chr7:98588833-98589399:-1, Emsy:chr7:98589421-98589939:-1, Emsy:chr7:98590339-98590763:-1, Emsy:chr7:98590567-98590936:-1	Emsy	8.45762e-37	2.27439e-35	FALSE	FALSE	2.74888e-36	2.27964e-35	FALSE
912	4.68298e-17	5.38364e-16	0.661169	0.561509	0.0996604	FALSE	0.421221	2 vs 1	0.199321	2 vs 1	0.322338	0.123017	Tub:chr7:109033913-109034392:1, Tub:chr7:109034064-109034463:1	Tub	1.63465e-16	1.87238e-15	FALSE	FALSE	5.38364e-16	1.88681e-15	FALSE
913	2.01459e-09	9.23414e-09	0.862981	0.763374	0.0996063	FALSE	0.669001	1 vs 2	0.199213	1 vs 2	0.725962	0.526749	Smurf1:chr5:144876457-144876877:-1, Smurf1:chr5:144878718-144879062:-1	Smurf1	4.70071e-09	2.14582e-08	FALSE	FALSE	9.23414e-09	2.15463e-08	FALSE
914	4.28094e-24	3.24777e-21	0.31918	0.326245	-0.00706468	FALSE	-0.868363	4 vs 2	0.199119	2 vs 1	0.577458	0.378338	Terf2ip:chr8:112018464-112018945:1, Terf2ip:chr8:112018796-112019220:1, Terf2ip:chr8:112020052-112020435:1, Terf2ip:chr8:112020189-112020562:1	Terf2ip	2.04168e-23	1.44729e-20	FALSE	FALSE	3.24777e-21	1.45563e-20	FALSE
915	0.00790752	0.0140231	0.417647	0.313107	0.10454	TRUE	1.38148	5 vs 1	0.198972	3 vs 1	0.194118	-0.00485437	Otud7b:chr3:96155976-96156292:1, Otud7b:chr3:96156659-96157220:1, Otud7b:chr3:96158432-96158875:1, Otud7b:chr3:96159743-96159895:1, Otud7b:chr3:96160604-96160792:1	Otud7b	NA	NA	FALSE	FALSE	0.0140231	NA	FALSE
916	1.19783e-21	1.42447e-20	0.300082	0.289779	0.0103032	TRUE	-1.11636	5 vs 2	0.198793	2 vs 1	0.113158	-0.0856354	Pnpla8:chr12:44311636-44312195:1, Pnpla8:chr12:44311954-44312251:1, Pnpla8:chr12:44312043-44312570:1, Pnpla8:chr12:44312996-44313461:1, Pnpla8:chr12:44316043-44316550:1	Pnpla8	NA	NA	FALSE	FALSE	1.42447e-20	NA	FALSE
917	0.00204783	0.0056577	0.476945	0.419149	0.0577963	TRUE	0.906138	1 vs 3	0.1987	2 vs 3	0.73487	0.53617	Zfp85:chr13:67746631-67747096:-1, Zfp85:chr13:67747802-67748158:-1, Zfp85:chr13:67748433-67748912:-1	Zfp85	NA	NA	FALSE	FALSE	0.0056577	NA	FALSE
918	2.80724e-29	2.92054e-28	0.84412	0.773365	0.0707551	FALSE	1.33206	1 vs 4	0.198554	1 vs 3	0.756223	0.557669	St8sia1:chr6:142821541-142821882:-1, St8sia1:chr6:142822245-142822370:-1, St8sia1:chr6:142825172-142825710:-1, St8sia1:chr6:142825646-142826211:-1, St8sia1:chr6:142828083-142828934:-1, St8sia1:chr6:142828414-142828654:-1	St8sia1	1.70001e-28	1.82833e-27	FALSE	FALSE	2.92054e-28	1.83255e-27	FALSE
919	3.56351e-15	1.14435e-14	0.817867	0.751524	0.066343	FALSE	0.477058	4 vs 2	0.198541	4 vs 2	0.456846	0.258305	Mark3:chr12:111655426-111655659:1, Mark3:chr12:111655418-111655821:1, Mark3:chr12:111655182-111656365:1, Mark3:chr12:111655818-111656235:1	Mark3	1.13025e-14	3.71165e-14	FALSE	FALSE	1.14435e-14	3.72954e-14	FALSE
920	1.18794e-15	1.58553e-15	0.698167	0.680886	0.017281	FALSE	1.10271	1 vs 5	0.198537	1 vs 2	-0.146061	-0.344598	Bmt2:chr6:13625665-13625922:-1, Bmt2:chr6:13625984-13626280:-1, Bmt2:chr6:13626734-13627229:-1, Bmt2:chr6:13627035-13627740:-1, Bmt2:chr6:13629485-13629823:-1	Bmt2	3.8523e-15	5.35658e-15	FALSE	FALSE	1.58553e-15	5.38295e-15	FALSE
921	0.630663	0.815217	0.547619	0.527778	0.0198413	TRUE	0.628609	2 vs 1	0.198413	2 vs 1	0.142857	-0.0555556	Kcnj12:chr11:61070406-61070841:1, Kcnj12:chr11:61070757-61071117:1, Kcnj12:chr11:61072947-61073243:1	Kcnj12	NA	NA	FALSE	FALSE	0.815217	NA	FALSE
922	1.67817e-10	8.63395e-10	0.809083	0.786749	0.0223338	TRUE	#NAME?	1 vs 3	0.198263	1 vs 2	0.643398	0.445135	Rybp:chr6:100228552-100228927:-1, Rybp:chr6:100230059-100230405:-1, Rybp:chr6:100231332-100232469:-1, Rybp:chr6:100231591-100232410:-1	Rybp	NA	NA	FALSE	FALSE	8.63395e-10	NA	FALSE
923	0	7.23593545066082e-316	0.228791	0.129668	0.0991232	FALSE	0.688748	1 vs 2	0.198246	1 vs 2	-0.542418	-0.740664	Ddx5:chr11:106780341-106780752:-1, Ddx5:chr11:106781621-106781833:-1	Ddx5	0	1.04438668337871e-313	FALSE	FALSE	7.23593545066082e-316	1.04679866186227e-313	FALSE
924	1.03366e-15	1.05253e-14	0.556032	0.573843	-0.0178109	TRUE	0.861984	2 vs 1	0.197994	2 vs 1	0.183759	-0.0142349	Cilk1:chr9:78125257-78125637:1, Cilk1:chr9:78167546-78167961:1, Cilk1:chr9:78168148-78168622:1, Cilk1:chr9:78170129-78170402:1, Cilk1:chr9:78171709-78172116:1	Cilk1	NA	NA	FALSE	FALSE	1.05253e-14	NA	FALSE
925	0.561593	NA	0.714286	0.615385	0.0989011	TRUE	0.446287	2 vs 1	0.197802	2 vs 1	0.428571	0.230769	Dnhd1:chr7:105683769-105684412:1, Dnhd1:chr7:105683988-105684462:1	Dnhd1	NA	NA	FALSE	FALSE	0.561593	NA	FALSE
926	3.28796e-07	1.05828e-06	0.638475	0.539576	0.0988987	TRUE	0.410114	2 vs 1	0.197797	2 vs 1	0.27695	0.0791527	Nat14:chr7:4924384-4925006:1, Nat14:chr7:4924672-4924930:1	Nat14	NA	NA	FALSE	FALSE	1.05828e-06	NA	FALSE
927	2.35251e-26	3.99264e-25	0.726064	0.658969	0.0670952	FALSE	0.940964	8 vs 6	0.197766	8 vs 2	0.52425	0.326484	Zfp652:chr11:95764329-95764724:1, Zfp652:chr11:95765992-95766409:1, Zfp652:chr11:95766896-95767665:1, Zfp652:chr11:95767501-95768261:1, Zfp652:chr11:95767865-95768132:1, Zfp652:chr11:95769154-95769730:1, Zfp652:chr11:95770257-95770713:1, Zfp652:chr11:95771918-95772353:1	Zfp652	1.25531e-25	2.15607e-24	FALSE	FALSE	3.99264e-25	2.16105e-24	FALSE
928	3.61251e-57	1.45398e-56	0.377541	0.292557	0.0849831	FALSE	1.43738	6 vs 1	0.197752	7 vs 1	0.0308721	-0.166879	Pik3ca:chr3:32462777-32463094:1, Pik3ca:chr3:32463381-32463801:1, Pik3ca:chr3:32464049-32464412:1, Pik3ca:chr3:32464653-32465107:1, Pik3ca:chr3:32465159-32465617:1, Pik3ca:chr3:32465469-32465785:1, Pik3ca:chr3:32465706-32466149:1, Pik3ca:chr3:32466165-32466336:1, Pik3ca:chr3:32466427-32466833:1	Pik3ca	4.82409e-56	2.042e-55	FALSE	FALSE	1.45398e-56	2.04671e-55	FALSE
929	6.11347e-08	8.43606e-07	0.626409	0.57085	0.0555588	TRUE	1.01054	1 vs 3	0.197593	2 vs 3	0.638889	0.441296	Ranbp6:chr19:29808106-29808501:-1, Ranbp6:chr19:29808386-29808759:-1, Ranbp6:chr19:29808744-29809057:-1, Ranbp6:chr19:29809277-29809708:-1	Ranbp6	NA	NA	FALSE	FALSE	8.43606e-07	NA	FALSE
930	6.93734e-13	1.5052e-12	0.588477	0.492709	0.0957682	TRUE	0.578224	1 vs 3	0.197153	1 vs 3	0.257015	0.0598619	Lgalsl:chr11:20823573-20823924:-1, Lgalsl:chr11:20823332-20824276:-1, Lgalsl:chr11:20825967-20826679:-1, Lgalsl:chr11:20826349-20826565:-1	Lgalsl	NA	NA	FALSE	FALSE	1.5052e-12	NA	FALSE
931	2.69232e-05	0.000103251	0.939252	0.840678	0.0985744	TRUE	1.07507	1 vs 2	0.197149	1 vs 2	0.878505	0.681356	Tada2b:chr5:36473670-36474031:-1, Tada2b:chr5:36474608-36474938:-1	Tada2b	NA	NA	FALSE	FALSE	0.000103251	NA	FALSE
932	0.00258535	0.00782093	0.871508	0.799658	0.0718508	TRUE	0.707916	3 vs 2	0.197061	3 vs 2	0.703911	0.506849	Mdc1:chr17:35857406-35857584:1, Mdc1:chr17:35858003-35859144:1, Mdc1:chr17:35859270-35859670:1	Mdc1	NA	NA	FALSE	FALSE	0.00782093	NA	FALSE
933	2.66079e-06	7.53424e-06	0.841346	0.78133	0.0600162	TRUE	0.764931	1 vs 3	0.196783	1 vs 3	0.442308	0.245524	Asb7:chr7:66644570-66644965:-1, Asb7:chr7:66645568-66645909:-1, Asb7:chr7:66646997-66647364:-1, Asb7:chr7:66646852-66647024:-1, Asb7:chr7:66647088-66647663:-1	Asb7	NA	NA	FALSE	FALSE	7.53424e-06	NA	FALSE
934	5.94026e-11	3.01288e-10	0.543044	0.531609	0.0114346	FALSE	-0.662075	2 vs 1	0.196522	3 vs 2	-0.438125	-0.634647	Cmtr1:chr17:29702298-29702699:1, Cmtr1:chr17:29702971-29703374:1, Cmtr1:chr17:29705561-29705979:1	Cmtr1	1.50179e-10	7.68152e-10	FALSE	FALSE	3.01288e-10	7.7144e-10	FALSE
935	3.96584e-08	2.14528e-07	0.755026	0.656878	0.0981482	FALSE	0.476189	2 vs 1	0.196296	2 vs 1	0.510052	0.313756	Dact1:chr12:71318551-71318910:1, Dact1:chr12:71319709-71320104:1	Dact1	8.57017e-08	4.5759e-07	FALSE	FALSE	2.14528e-07	4.60158e-07	FALSE
936	0.0426031	0.0482647	0.670544	0.668534	0.00201036	TRUE	-1.48684	4 vs 3	0.19627	8 vs 6	-0.0586319	-0.254902	Trpm3:chr19:22771618-22771950:1, Trpm3:chr19:22988303-22989245:1, Trpm3:chr19:22988643-22988972:1, Trpm3:chr19:22989342-22989980:1, Trpm3:chr19:22989966-22990449:1, Trpm3:chr19:22992092-22992366:1, Trpm3:chr19:22991890-22992566:1, Trpm3:chr19:22994996-22995412:1	Trpm3	NA	NA	FALSE	FALSE	0.0482647	NA	FALSE
937	4.72847e-06	2.21992e-05	0.783696	0.685573	0.0981223	TRUE	0.50783	2 vs 1	0.196245	2 vs 1	0.567391	0.371147	N4bp2:chr5:65826524-65826838:1, N4bp2:chr5:65829702-65830108:1	N4bp2	NA	NA	FALSE	FALSE	2.21992e-05	NA	FALSE
938	3.25597e-12	3.52463e-11	0.838573	0.740516	0.0980575	FALSE	0.599	1 vs 2	0.196115	1 vs 2	0.677147	0.481032	Tnks:chr8:34826436-34826841:-1, Tnks:chr8:34829531-34829849:-1	Tnks	8.90604e-12	9.48393e-11	FALSE	FALSE	3.52463e-11	9.52089e-11	FALSE
939	1.67716e-10	4.32278e-10	0.522655	0.507275	0.0153794	TRUE	-1.17419	11 vs 7	0.196087	7 vs 3	0.357285	0.161198	Btbd8:chr5:107471188-107471589:1, Btbd8:chr5:107471625-107472094:1, Btbd8:chr5:107471841-107472152:1, Btbd8:chr5:107509858-107510137:1, Btbd8:chr5:107509712-107510311:1, Btbd8:chr5:107510522-107510976:1, Btbd8:chr5:107510820-107511252:1, Btbd8:chr5:107512173-107512563:1, Btbd8:chr5:107513774-107514160:1, Btbd8:chr5:107513862-107514606:1, Btbd8:chr5:107517117-107517504:1	Btbd8	NA	NA	FALSE	FALSE	4.32278e-10	NA	FALSE
940	1.23525e-10	5.31241e-10	0.542421	0.505674	0.0367464	TRUE	0.79576	5 vs 3	0.195928	5 vs 3	0.312318	0.11639	Kpna1:chr16:36034091-36034928:1, Kpna1:chr16:36034444-36034741:1, Kpna1:chr16:36034791-36035272:1, Kpna1:chr16:36035608-36036062:1, Kpna1:chr16:36036708-36037164:1, Kpna1:chr16:36038571-36038911:1, Kpna1:chr16:36038719-36039116:1	Kpna1	NA	NA	FALSE	FALSE	5.31241e-10	NA	FALSE
941	4.72204e-08	2.08406e-07	0.746116	0.648216	0.0978993	TRUE	0.466794	2 vs 1	0.195799	2 vs 1	0.492232	0.296433	Lrrtm1:chr6:77244907-77245318:1, Lrrtm1:chr6:77245141-77245517:1	Lrrtm1	NA	NA	FALSE	FALSE	2.08406e-07	NA	FALSE
942	0.160749	0.248331	0.342193	0.309392	0.0328004	TRUE	-0.844378	4 vs 3	0.195573	3 vs 1	-0.00332226	-0.198895	Arhgap20:chr9:51851804-51852153:1, Arhgap20:chr9:51852645-51853087:1, Arhgap20:chr9:51853476-51853829:1, Arhgap20:chr9:51853342-51853540:1, Arhgap20:chr9:51853553-51854012:1	Arhgap20	NA	NA	FALSE	FALSE	0.248331	NA	FALSE
943	0.00365834	0.00159357	0.578624	0.491505	0.0871192	TRUE	0.853366	2 vs 4	0.195427	2 vs 4	0.103194	-0.092233	6720489N17Rik:chr13:62603003-62603404:-1, 6720489N17Rik:chr13:62603546-62603807:-1, 6720489N17Rik:chr13:62603672-62603915:-1, 6720489N17Rik:chr13:62604115-62604492:-1, 6720489N17Rik:chr13:62604956-62605497:-1	6720489N17Rik	NA	NA	FALSE	FALSE	0.00365834	NA	FALSE
944	1.72341e-38	6.84635e-36	0.337179	0.293311	0.0438685	FALSE	0.564006	3 vs 1	0.195395	2 vs 1	0.385001	0.189605	Nol7:chr13:43401475-43401658:1, Nol7:chr13:43401662-43401929:1, Nol7:chr13:43401714-43402409:1, Nol7:chr13:43402317-43403004:1	Nol7	1.43379e-37	5.57581e-35	FALSE	FALSE	6.84635e-36	5.60626e-35	FALSE
945	3.07362e-26	6.68824e-26	0.472977	0.370802	0.102175	TRUE	1.03615	2 vs 7	0.195286	3 vs 7	0.189618	-0.00566751	Ubap2l:chr3:90000089-90000396:-1, Ubap2l:chr3:90000232-90000499:-1, Ubap2l:chr3:90000333-90000656:-1, Ubap2l:chr3:90000046-90001177:-1, Ubap2l:chr3:90000512-90000905:-1, Ubap2l:chr3:90005923-90006666:-1, Ubap2l:chr3:90006250-90006565:-1	Ubap2l	NA	NA	FALSE	FALSE	6.68824e-26	NA	FALSE
946	2.7569e-14	2.7505e-13	0.586563	0.48896	0.0976031	FALSE	0.393942	2 vs 1	0.195206	2 vs 1	0.173127	-0.0220795	Fam171b:chr2:83880991-83881373:1, Fam171b:chr2:83883075-83883536:1	Fam171b	8.47576e-14	8.30907e-13	FALSE	FALSE	2.7505e-13	8.33795e-13	FALSE
947	0.033728	0.0631491	0.719136	0.683673	0.0354623	TRUE	1.56862	3 vs 4	0.1952	2 vs 4	0.287037	0.0918367	Chml:chr1:175682225-175682591:-1, Chml:chr1:175682786-175683261:-1, Chml:chr1:175685495-175685901:-1, Chml:chr1:175687447-175687740:-1	Chml	NA	NA	FALSE	FALSE	0.0631491	NA	FALSE
948	0.264199	NA	0.146341	0.0487805	0.097561	TRUE	1.20683	1 vs 2	0.195122	1 vs 2	-0.707317	-0.902439	Frem2:chr3:53514330-53514448:-1, Frem2:chr3:53515950-53516347:-1	Frem2	NA	NA	FALSE	FALSE	0.264199	NA	FALSE
949	0.0135709	0.028956	0.708333	0.623016	0.0853175	TRUE	0.801892	1 vs 2	0.195106	1 vs 4	0.449074	0.253968	Hdx:chrX:111570032-111570229:-1, Hdx:chrX:111570447-111570775:-1, Hdx:chrX:111570935-111571259:-1, Hdx:chrX:111575167-111575617:-1	Hdx	NA	NA	FALSE	FALSE	0.028956	NA	FALSE
950	5.41073e-102	4.57309e-83	0.736169	0.638688	0.0974818	FALSE	0.45648	2 vs 1	0.194964	2 vs 1	0.472339	0.277375	Map1lc3b:chr8:121596632-121596983:1, Map1lc3b:chr8:121597668-121598029:1	Map1lc3b	1.48311e-100	1.01546e-81	FALSE	FALSE	4.57309e-83	1.03551e-81	FALSE
951	4.0488e-11	1.46607e-10	0.524375	0.426942	0.0974327	FALSE	0.391915	1 vs 2	0.194865	1 vs 2	0.0487492	-0.146116	Spen:chr4:141467865-141468261:-1, Spen:chr4:141468872-141469209:-1	Spen	1.03975e-10	3.7899e-10	FALSE	FALSE	1.46607e-10	3.80623e-10	FALSE
952	0.0337106	0.0424968	0.557003	0.545752	0.0112516	TRUE	0.627996	2 vs 1	0.194652	2 vs 1	0.436482	0.24183	Lpar2:chr8:69824639-69824983:1, Lpar2:chr8:69827576-69828246:1, Lpar2:chr8:69830716-69831101:1	Lpar2	NA	NA	FALSE	FALSE	0.0424968	NA	FALSE
953	1.55055e-05	7.86097e-05	0.563822	0.466583	0.0972394	TRUE	0.390557	2 vs 1	0.194479	2 vs 1	0.127644	-0.0668348	1500009L16Rik:chr10:83761893-83762307:1, 1500009L16Rik:chr10:83762366-83762762:1	1500009L16Rik	NA	NA	FALSE	FALSE	7.86097e-05	NA	FALSE
954	4.2863e-17	2.24532e-16	0.286722	0.286645	7.6553e-05	FALSE	-0.969159	1 vs 2	0.194464	2 vs 3	-0.092832	-0.287296	Pip5k1a:chr3:95058555-95058721:-1, Pip5k1a:chr3:95058523-95058963:-1, Pip5k1a:chr3:95059628-95059946:-1	Pip5k1a	1.49819e-16	7.95817e-16	FALSE	FALSE	2.24532e-16	8.00933e-16	FALSE
955	8.29438e-18	5.23591e-17	0.582778	0.485551	0.0972263	FALSE	0.536987	3 vs 1	0.194453	3 vs 1	0.165555	-0.0288973	Larp4b:chr13:9172722-9173070:1, Larp4b:chr13:9173553-9173982:1, Larp4b:chr13:9174015-9174446:1	Larp4b	2.98323e-17	1.91052e-16	FALSE	FALSE	5.23591e-17	1.92032e-16	FALSE
956	0.0466358	0.162642	0.85461	0.783582	0.0710278	TRUE	0.610671	1 vs 2	0.194083	1 vs 2	0.641844	0.447761	Mmab:chr5:114431030-114431423:-1, Mmab:chr5:114432869-114433496:-1, Mmab:chr5:114434721-114435183:-1	Mmab	NA	NA	FALSE	FALSE	0.162642	NA	FALSE
957	1.92995e-22	7.6807e-22	0.777778	0.716016	0.0617622	FALSE	-1.27799	4 vs 5	0.194046	1 vs 3	0.307588	0.113542	Rnf144a:chr12:26306772-26307249:-1, Rnf144a:chr12:26307082-26307439:-1, Rnf144a:chr12:26309566-26309862:-1, Rnf144a:chr12:26309476-26310013:-1, Rnf144a:chr12:26309914-26310555:-1	Rnf144a	8.70984e-22	3.53802e-21	FALSE	FALSE	7.6807e-22	3.55249e-21	FALSE
958	0.0372591	NA	0.97	0.873016	0.0969841	TRUE	1.54821	2 vs 1	0.193968	2 vs 1	0.94	0.746032	Spata9:chr13:75998165-75998904:1, Spata9:chr13:75998569-75998975:1	Spata9	NA	NA	FALSE	FALSE	0.0372591	NA	FALSE
959	2.78993e-08	2.96866e-08	0.667831	0.629689	0.0381422	TRUE	-2.09269	5 vs 8	0.193892	1 vs 6	0.305623	0.111732	Pm20d2:chr4:33170334-33170788:-1, Pm20d2:chr4:33170766-33171106:-1, Pm20d2:chr4:33170878-33171304:-1, Pm20d2:chr4:33171645-33172007:-1, Pm20d2:chr4:33172208-33172789:-1, Pm20d2:chr4:33172761-33173144:-1, Pm20d2:chr4:33173923-33174304:-1, Pm20d2:chr4:33181599-33181977:-1	Pm20d2	NA	NA	FALSE	FALSE	2.96866e-08	NA	FALSE
960	0.0154307	0.0463299	0.260135	0.163265	0.0968698	TRUE	0.588864	2 vs 1	0.19374	2 vs 1	-0.47973	-0.673469	Otud7a:chr7:63758613-63759073:1, Otud7a:chr7:63760103-63760546:1	Otud7a	NA	NA	FALSE	FALSE	0.0463299	NA	FALSE
961	5.72824e-08	7.57355e-07	0.815136	0.718266	0.0968693	TRUE	0.547854	1 vs 2	0.193739	1 vs 2	0.630271	0.436533	Eef1a2:chr2:181147654-181148023:-1, Eef1a2:chr2:181147853-181148108:-1	Eef1a2	NA	NA	FALSE	FALSE	7.57355e-07	NA	FALSE
962	3.5043e-09	2.93701e-08	0.903926	0.807135	0.0967907	FALSE	0.810125	1 vs 2	0.193581	1 vs 2	0.807851	0.61427	Fkbp5:chr17:28399066-28399449:-1, Fkbp5:chr17:28435860-28436283:-1	Fkbp5	8.07539e-09	6.66407e-08	FALSE	FALSE	2.93701e-08	6.69115e-08	FALSE
963	5.84121e-15	1.00307e-13	0.574183	0.563526	0.010657	TRUE	-1.05997	5 vs 7	0.193442	3 vs 6	0.14166	-0.0517827	Paqr3:chr5:97081991-97082207:-1, Paqr3:chr5:97082129-97082617:-1, Paqr3:chr5:97086947-97087402:-1, Paqr3:chr5:97095828-97096118:-1, Paqr3:chr5:97101974-97102405:-1, Paqr3:chr5:97101906-97102915:-1, Paqr3:chr5:97103121-97103717:-1	Paqr3	NA	NA	FALSE	FALSE	1.00307e-13	NA	FALSE
964	1.74874e-11	2.55458e-10	0.892847	0.797481	0.0953667	TRUE	1.16353	4 vs 1	0.193369	4 vs 1	0.811102	0.617733	Nt5dc3:chr10:86835799-86836350:1, Nt5dc3:chr10:86836079-86836426:1, Nt5dc3:chr10:86837852-86838032:1, Nt5dc3:chr10:86837974-86838389:1	Nt5dc3	NA	NA	FALSE	FALSE	2.55458e-10	NA	FALSE
965	0.0123498	0.0320317	0.765207	0.705357	0.0598497	TRUE	0.448991	3 vs 1	0.19335	3 vs 2	0.221411	0.0280612	Zfp626:chr7:27819125-27820098:1, Zfp626:chr7:27820542-27820958:1, Zfp626:chr7:27822520-27822952:1	Zfp626	NA	NA	FALSE	FALSE	0.0320317	NA	FALSE
966	0.0218019	0.0247862	0.644231	0.574257	0.0699733	TRUE	0.823101	3 vs 2	0.193069	3 vs 2	0.5	0.306931	Wwox:chr8:114718287-114718649:1, Wwox:chr8:114874717-114875200:1, Wwox:chr8:115352314-115352725:1	Wwox	NA	NA	FALSE	FALSE	0.0247862	NA	FALSE
967	0.0618272	0.1257	0.834225	0.767417	0.0668077	TRUE	0.617972	1 vs 4	0.192909	1 vs 2	0.508021	0.315113	Dusp16:chr6:134715499-134715824:-1, Dusp16:chr6:134737502-134737863:-1, Dusp16:chr6:134737771-134738505:-1, Dusp16:chr6:134738401-134738827:-1	Dusp16	NA	NA	FALSE	FALSE	0.1257	NA	FALSE
968	2.98171e-55	8.82857e-54	0.535055	0.431054	0.104002	FALSE	0.924234	5 vs 1	0.192764	5 vs 2	-0.0692094	-0.261974	Kdm5b:chr1:134630426-134630923:1, Kdm5b:chr1:134631138-134631503:1, Kdm5b:chr1:134631556-134631929:1, Kdm5b:chr1:134631695-134632309:1, Kdm5b:chr1:134632479-134632885:1	Kdm5b	3.86288e-54	1.19462e-52	FALSE	FALSE	8.82857e-54	1.19737e-52	FALSE
969	0.0139883	0.033843	0.706827	0.659452	0.0473756	TRUE	-0.707593	2 vs 4	0.192698	1 vs 3	0.404819	0.212121	Pecr:chr1:72259259-72259475:-1, Pecr:chr1:72264938-72265437:-1, Pecr:chr1:72267025-72267326:-1, Pecr:chr1:72266822-72267574:-1	Pecr	NA	NA	FALSE	FALSE	0.033843	NA	FALSE
970	8.47063e-08	2.40414e-07	0.773177	0.695801	0.0773762	TRUE	1.29874	7 vs 5	0.19263	7 vs 3	0.613103	0.420472	Rps6ka3:chrX:159363321-159363749:1, Rps6ka3:chrX:159363647-159364054:1, Rps6ka3:chrX:159364050-159364351:1, Rps6ka3:chrX:159363794-159364643:1, Rps6ka3:chrX:159364373-159364948:1, Rps6ka3:chrX:159365548-159365978:1, Rps6ka3:chrX:159367849-159368258:1	Rps6ka3	NA	NA	FALSE	FALSE	2.40414e-07	NA	FALSE
971	5.82974e-10	1.54353e-09	0.681958	0.621507	0.0604509	TRUE	-1.63761	6 vs 2	0.192548	8 vs 1	0.328698	0.13615	Ankle2:chr5:110254267-110254669:1, Ankle2:chr5:110254555-110254702:1, Ankle2:chr5:110254743-110255090:1, Ankle2:chr5:110254988-110255274:1, Ankle2:chr5:110255026-110255450:1, Ankle2:chr5:110255595-110255837:1, Ankle2:chr5:110255360-110256147:1, Ankle2:chr5:110256261-110256657:1	Ankle2	NA	NA	FALSE	FALSE	1.54353e-09	NA	FALSE
972	4.01246e-08	1.78616e-08	0.554167	0.510863	0.0433038	TRUE	-2.20572	2 vs 3	0.192511	3 vs 7	0.325926	0.133415	Pkn2:chr3:142790894-142791259:-1, Pkn2:chr3:142791096-142791245:-1, Pkn2:chr3:142791497-142791890:-1, Pkn2:chr3:142791825-142792643:-1, Pkn2:chr3:142792082-142792384:-1, Pkn2:chr3:142792535-142793069:-1, Pkn2:chr3:142793388-142793707:-1, Pkn2:chr3:142793247-142793734:-1, Pkn2:chr3:142793456-142793989:-1	Pkn2	NA	NA	FALSE	FALSE	4.01246e-08	NA	FALSE
973	0.507225	NA	0.75	0.653846	0.0961538	TRUE	0.462624	2 vs 1	0.192308	2 vs 1	0.5	0.307692	Anxa3:chr5:96845470-96845882:1, Anxa3:chr5:96845617-96845985:1	Anxa3	NA	NA	FALSE	FALSE	0.507225	NA	FALSE
974	9.66823e-08	2.62342e-07	0.276262	0.23258	0.0436816	TRUE	0.90913	7 vs 1	0.192236	2 vs 1	0.0487329	-0.143503	Rhbdd2:chr5:135643247-135643651:1, Rhbdd2:chr5:135643791-135644107:1, Rhbdd2:chr5:135643638-135644341:1, Rhbdd2:chr5:135644197-135644467:1, Rhbdd2:chr5:135645917-135646437:1, Rhbdd2:chr5:135646433-135646596:1, Rhbdd2:chr5:135647881-135648262:1	Rhbdd2	NA	NA	FALSE	FALSE	2.62342e-07	NA	FALSE
975	5.49916e-55	2.47496e-53	0.728061	0.671653	0.0564074	FALSE	0.913057	2 vs 4	0.192131	2 vs 4	0.328132	0.136002	Srcin1:chr11:97509333-97509740:-1, Srcin1:chr11:97510828-97511288:-1, Srcin1:chr11:97511906-97512307:-1, Srcin1:chr11:97516583-97517107:-1	Srcin1	7.01951e-54	3.33158e-52	FALSE	FALSE	2.47496e-53	3.33928e-52	FALSE
976	6.94131e-111	2.93881e-107	0.742378	0.689446	0.0529318	FALSE	1.40977	2 vs 4	0.192126	2 vs 4	0.621199	0.429073	Slc38a1:chr15:96571417-96571805:-1, Slc38a1:chr15:96576290-96576630:-1, Slc38a1:chr15:96613751-96614076:-1, Slc38a1:chr15:96614840-96615320:-1	Slc38a1	2.34743e-109	1.018e-105	FALSE	FALSE	2.93881e-107	1.03414e-105	FALSE
977	2.06132e-31	1.63321e-31	0.716364	0.714611	0.00175303	FALSE	-1.85502	3 vs 2	0.191748	5 vs 4	0.241248	0.0495007	Xpo1:chr11:23295906-23296180:1, Xpo1:chr11:23295940-23296364:1, Xpo1:chr11:23296516-23296640:1, Xpo1:chr11:23296542-23296947:1, Xpo1:chr11:23296647-23297050:1	Xpo1	1.39783e-30	1.16568e-30	FALSE	FALSE	2.06132e-31	1.46658e-30	FALSE
978	0.0171216	0.0287314	0.585981	0.54741	0.0385709	TRUE	1.25954	2 vs 5	0.19144	2 vs 3	0.163551	-0.0278884	Maf:chr8:115682941-115683298:-1, Maf:chr8:115703301-115703575:-1, Maf:chr8:115703360-115704021:-1, Maf:chr8:115704268-115704640:-1, Maf:chr8:115704861-115704994:-1, Maf:chr8:115705097-115705450:-1	Maf	NA	NA	FALSE	FALSE	0.0287314	NA	FALSE
979	5.34591e-10	2.21372e-09	0.280588	0.28553	-0.00494219	TRUE	-1.04145	5 vs 3	0.191242	2 vs 1	0.00605694	-0.185185	Zfp830:chr11:82765189-82765802:1, Zfp830:chr11:82765521-82765936:1, Zfp830:chr11:82765838-82766111:1, Zfp830:chr11:82766425-82766755:1, Zfp830:chr11:82766324-82767267:1	Zfp830	NA	NA	FALSE	FALSE	2.21372e-09	NA	FALSE
980	2.44745e-07	7.73989e-07	0.918528	0.854132	0.0643967	TRUE	0.954279	3 vs 2	0.190969	3 vs 2	0.819974	0.629005	Lmbrd2:chr15:9197446-9197835:1, Lmbrd2:chr15:9200525-9200963:1, Lmbrd2:chr15:9202084-9202494:1	Lmbrd2	NA	NA	FALSE	FALSE	7.73989e-07	NA	FALSE
981	1.33206e-16	3.5329e-15	0.408678	0.313249	0.095429	FALSE	0.415541	1 vs 2	0.190858	1 vs 2	-0.182645	-0.373503	Gemin7:chr7:19564786-19565121:-1, Gemin7:chr7:19564887-19565346:-1	Gemin7	4.54611e-16	1.17073e-14	FALSE	FALSE	3.5329e-15	1.17343e-14	FALSE
982	0.169628	0.288297	0.468468	0.345528	0.12294	TRUE	1.335	1 vs 4	0.190837	2 vs 4	0.0810811	-0.109756	S1pr1:chr3:115710421-115710497:-1, S1pr1:chr3:115710417-115710619:-1, S1pr1:chr3:115710424-115710856:-1, S1pr1:chr3:115710447-115711016:-1	S1pr1	NA	NA	FALSE	FALSE	0.288297	NA	FALSE
983	0.0132047	0.0139344	0.594004	0.549708	0.0442967	TRUE	0.602325	6 vs 4	0.190549	6 vs 4	0.211991	0.0214425	Etv3:chr3:87530659-87531010:1, Etv3:chr3:87537132-87537519:1, Etv3:chr3:87538562-87539053:1, Etv3:chr3:87539180-87539574:1, Etv3:chr3:87539498-87540103:1, Etv3:chr3:87539746-87540134:1	Etv3	NA	NA	FALSE	FALSE	0.0139344	NA	FALSE
984	0.104181	0.0900961	0.398942	0.31269	0.0862514	TRUE	0.85745	5 vs 4	0.190315	5 vs 1	-0.0634921	-0.253807	Plxdc2:chr2:16751292-16751584:1, Plxdc2:chr2:16751122-16751763:1, Plxdc2:chr2:16751938-16752299:1, Plxdc2:chr2:16754782-16755209:1, Plxdc2:chr2:16757751-16758097:1, Plxdc2:chr2:16760681-16761134:1	Plxdc2	NA	NA	FALSE	FALSE	0.104181	NA	FALSE
985	0.386211	NA	0.509434	0.414286	0.0951482	TRUE	0.384017	2 vs 1	0.190296	2 vs 1	0.0188679	-0.171429	H3c13:chr3:96268667-96269274:1, H3c13:chr3:96268765-96269382:1	H3c13	NA	NA	FALSE	FALSE	0.386211	NA	FALSE
986	4.44315e-12	2.5908e-11	0.646801	0.551724	0.0950766	FALSE	0.397366	1 vs 2	0.190153	1 vs 2	0.293601	0.103448	Lemd2:chr17:27189600-27189984:-1, Lemd2:chr17:27189716-27190150:-1	Lemd2	1.20772e-11	7.06284e-11	FALSE	FALSE	2.5908e-11	7.08659e-11	FALSE
987	0.0161541	NA	0.779412	0.692308	0.0871041	TRUE	#NAME?	1 vs 2	0.190045	2 vs 3	-0.117647	-0.307692	Bend4:chr5:67392162-67392489:-1, Bend4:chr5:67392147-67392309:-1, Bend4:chr5:67392285-67392852:-1	Bend4	NA	NA	FALSE	FALSE	0.0161541	NA	FALSE
988	7.08908e-54	1.90298e-50	0.877897	0.782897	0.095	FALSE	0.690036	1 vs 2	0.19	1 vs 2	0.755794	0.565794	Pfdn6:chr17:33938914-33939283:-1, Pfdn6:chr17:33939431-33939670:-1	Pfdn6	8.87498e-53	2.37689e-49	FALSE	FALSE	1.90298e-50	2.38238e-49	FALSE
989	2.4141e-06	1.3997e-06	0.778862	0.721683	0.0571789	TRUE	1.51517	1 vs 3	0.189976	1 vs 3	0.468293	0.278317	Arhgap17:chr7:123279190-123279635:-1, Arhgap17:chr7:123279316-123279749:-1, Arhgap17:chr7:123279598-123279723:-1, Arhgap17:chr7:123279391-123280189:-1	Arhgap17	NA	NA	FALSE	FALSE	2.4141e-06	NA	FALSE
990	0.00385356	NA	0.153488	0.0585106	0.0949777	TRUE	1.07076	1 vs 2	0.189955	1 vs 2	-0.693023	-0.882979	Rasa3:chr8:13567176-13567387:-1, Rasa3:chr8:13567219-13567590:-1	Rasa3	NA	NA	FALSE	FALSE	0.00385356	NA	FALSE
991	2.40987e-10	1.76456e-09	0.503835	0.513929	-0.0100941	TRUE	-0.899431	3 vs 4	0.189873	2 vs 3	0.49823	0.308357	Rnpc3:chr3:113605285-113605577:-1, Rnpc3:chr3:113605374-113605834:-1, Rnpc3:chr3:113606315-113606713:-1, Rnpc3:chr3:113608260-113608441:-1	Rnpc3	NA	NA	FALSE	FALSE	1.76456e-09	NA	FALSE
992	0.00676932	0.0206401	0.703797	0.608924	0.0948736	TRUE	0.422656	2 vs 1	0.189747	2 vs 1	0.407595	0.217848	Wasf2:chr4:133197953-133198300:1, Wasf2:chr4:133199353-133199783:1	Wasf2	NA	NA	FALSE	FALSE	0.0206401	NA	FALSE
993	1.65375e-05	6.72637e-05	0.661585	0.61324	0.0483449	FALSE	0.567079	3 vs 1	0.189721	3 vs 2	-0.339024	-0.528746	Nsun5:chr5:135375820-135376051:1, Nsun5:chr5:135375842-135376149:1, Nsun5:chr5:135376387-135376798:1	Nsun5	2.90382e-05	0.000117519	FALSE	FALSE	6.72637e-05	0.000117949	FALSE
994	6.59471e-12	6.24975e-11	0.352954	0.296815	0.0561395	TRUE	-1.01756	13 vs 4	0.189669	4 vs 1	-0.121142	-0.310811	Pcdh10:chr3:45381812-45382556:1, Pcdh10:chr3:45382676-45382990:1, Pcdh10:chr3:45382510-45383276:1, Pcdh10:chr3:45399247-45399575:1, Pcdh10:chr3:45400948-45401273:1, Pcdh10:chr3:45402329-45402601:1, Pcdh10:chr3:45419529-45420115:1, Pcdh10:chr3:45420172-45421116:1, Pcdh10:chr3:45422805-45423390:1, Pcdh10:chr3:45423316-45423744:1, Pcdh10:chr3:45423810-45423900:1, Pcdh10:chr3:45432618-45433023:1, Pcd…	Pcdh10	NA	NA	FALSE	FALSE	6.24975e-11	NA	FALSE
995	1.60161e-11	4.40009e-12	0.388756	0.343666	0.0450897	TRUE	3.68888	1 vs 2	0.189467	5 vs 6	0.242297	0.0528302	Tsga10:chr1:37754569-37755071:-1, Tsga10:chr1:37755227-37755353:-1, Tsga10:chr1:37755078-37755620:-1, Tsga10:chr1:37832374-37832781:-1, Tsga10:chr1:37832643-37833087:-1, Tsga10:chr1:37833455-37833774:-1, Tsga10:chr1:37833579-37833946:-1, Tsga10:chr1:37834296-37834597:-1	Tsga10	NA	NA	FALSE	FALSE	1.60161e-11	NA	FALSE
996	3.85411e-42	3.77244e-41	0.690453	0.666333	0.0241204	FALSE	-1.36044	6 vs 1	0.189032	8 vs 4	0.397621	0.208589	Phf14:chr6:12006947-12007136:1, Phf14:chr6:12007262-12007557:1, Phf14:chr6:12007068-12008087:1, Phf14:chr6:12007629-12007978:1, Phf14:chr6:12007494-12008441:1, Phf14:chr6:12009856-12010340:1, Phf14:chr6:12011728-12012068:1, Phf14:chr6:12080916-12081165:1	Phf14	3.57157e-41	3.59004e-40	FALSE	FALSE	3.77244e-41	3.63831e-40	FALSE
997	3.18002e-07	2.21441e-06	0.233029	0.138533	0.0944962	TRUE	0.636243	2 vs 1	0.188992	2 vs 1	-0.533941	-0.722934	Fbln1:chr15:85251513-85251846:1, Fbln1:chr15:85285311-85285666:1	Fbln1	NA	NA	FALSE	FALSE	2.21441e-06	NA	FALSE
998	1.4646e-19	1.01604e-18	0.437466	0.35052	0.0869458	FALSE	0.962011	6 vs 2	0.188991	6 vs 2	0.195928	0.00693642	Zfp955b:chr17:33303402-33303820:1, Zfp955b:chr17:33303770-33304174:1, Zfp955b:chr17:33304174-33304738:1, Zfp955b:chr17:33305941-33306833:1, Zfp955b:chr17:33306026-33306660:1, Zfp955b:chr17:33306804-33307310:1	Zfp955b	5.76106e-19	4.03005e-18	FALSE	FALSE	1.01604e-18	4.04553e-18	FALSE
999	5.56827e-09	4.81518e-09	0.520043	0.471206	0.0488375	TRUE	-1.83955	3 vs 7	0.188847	8 vs 12	0.0915493	-0.0972973	Nsun6:chr2:14990189-14990585:-1, Nsun6:chr2:14990213-14990766:-1, Nsun6:chr2:14992869-14993500:-1, Nsun6:chr2:14993636-14994029:-1, Nsun6:chr2:14994128-14994534:-1, Nsun6:chr2:14994899-14995685:-1, Nsun6:chr2:14995211-14995472:-1, Nsun6:chr2:14995600-14995957:-1, Nsun6:chr2:14995919-14996095:-1, Nsun6:chr2:14996021-14996401:-1, Nsun6:chr2:15036425-15036850:-1, Nsun6:chr2:15037615-15037992:-1, Nsu…	Nsun6	NA	NA	FALSE	FALSE	5.56827e-09	NA	FALSE
1000	8.22834e-166	7.58866e-123	0.860606	0.766244	0.0943624	FALSE	0.633111	2 vs 1	0.188725	2 vs 1	0.721212	0.532487	Gnb1:chr4:155557369-155557871:1, Gnb1:chr4:155558863-155559269:1	Gnb1	4.1205e-164	3.03313e-121	FALSE	FALSE	7.58866e-123	3.04014e-121	FALSE
1001	3.13652e-06	2.4415e-06	0.470483	0.424081	0.0464018	TRUE	1.44353	5 vs 3	0.188714	4 vs 3	-0.203936	-0.39265	Chd1:chr17:15770103-15771231:1, Chd1:chr17:15770651-15770982:1, Chd1:chr17:15771098-15771491:1, Chd1:chr17:15772297-15772562:1, Chd1:chr17:15772115-15772818:1	Chd1	NA	NA	FALSE	FALSE	3.13652e-06	NA	FALSE
1002	0.00026541	0.000683318	0.718206	0.621767	0.0964383	TRUE	1.29294	1 vs 4	0.188664	1 vs 5	0.404181	0.215517	Igf2bp2:chr16:22059009-22059402:-1, Igf2bp2:chr16:22059159-22059533:-1, Igf2bp2:chr16:22059367-22059767:-1, Igf2bp2:chr16:22059814-22060221:-1, Igf2bp2:chr16:22059679-22060028:-1	Igf2bp2	NA	NA	FALSE	FALSE	0.000683318	NA	FALSE
1003	6.16418e-31	2.41093e-29	0.825047	0.757496	0.0675509	FALSE	0.58449	1 vs 3	0.188578	1 vs 2	0.457595	0.269017	Cd200:chr16:45382114-45382513:-1, Cd200:chr16:45383020-45383371:-1, Cd200:chr16:45392276-45392441:-1	Cd200	4.09478e-30	1.59379e-28	FALSE	FALSE	2.41093e-29	1.59747e-28	FALSE
1004	4.1662e-09	2.48569e-08	0.497033	0.403044	0.0939893	FALSE	0.380931	2 vs 1	0.187979	2 vs 1	-0.00593336	-0.193912	Pi4k2a:chr19:42119908-42120288:1, Pi4k2a:chr19:42121601-42122071:1	Pi4k2a	9.52483e-09	5.66613e-08	FALSE	FALSE	2.48569e-08	5.6892e-08	FALSE
1005	0.00600003	0.00852912	0.504405	0.485185	0.0192201	TRUE	-2.7238	1 vs 4	0.187959	4 vs 6	-0.145374	-0.333333	Uty:chrY:1096861-1097667:-1, Uty:chrY:1097119-1097490:-1, Uty:chrY:1097612-1097849:-1, Uty:chrY:1097547-1098176:-1, Uty:chrY:1097987-1098348:-1, Uty:chrY:1098132-1098543:-1, Uty:chrY:1098434-1098676:-1	Uty	NA	NA	FALSE	FALSE	0.00852912	NA	FALSE
1006	0.00586191	0.0127183	0.869707	0.775862	0.0938448	TRUE	0.814577	1 vs 3	0.18769	1 vs 3	0.739414	0.551724	Cep350:chr1:155844964-155845341:-1, Cep350:chr1:155845566-155846080:-1, Cep350:chr1:155846198-155847129:-1	Cep350	NA	NA	FALSE	FALSE	0.0127183	NA	FALSE
1007	5.11368e-16	1.18412e-15	0.408361	0.363532	0.0448294	FALSE	1.49147	4 vs 3	0.187541	4 vs 2	-0.439752	-0.627294	Cklf:chr8:104257300-104257508:1, Cklf:chr8:104257168-104258198:1, Cklf:chr8:104259127-104259481:1, Cklf:chr8:104263167-104263440:1, Cklf:chr8:104264543-104264905:1	Cklf	1.68771e-15	4.02137e-15	FALSE	FALSE	1.18412e-15	4.04122e-15	FALSE
1008	0.434598	NA	0.828125	0.734375	0.09375	TRUE	1.26567	3 vs 2	0.1875	3 vs 1	0.65625	0.46875	Mmp2:chr8:92852955-92853246:1, Mmp2:chr8:92853323-92853421:1, Mmp2:chr8:92853085-92853416:1	Mmp2	NA	NA	FALSE	FALSE	0.434598	NA	FALSE
1009	1.29971e-29	1.72723e-28	0.44057	0.372038	0.068532	FALSE	0.875574	3 vs 2	0.187416	6 vs 2	-0.145522	-0.332938	Cdc37l1:chr19:29008293-29008633:1, Cdc37l1:chr19:29014743-29015116:1, Cdc37l1:chr19:29016072-29016747:1, Cdc37l1:chr19:29017222-29017553:1, Cdc37l1:chr19:29019804-29020250:1, Cdc37l1:chr19:29026259-29026681:1	Cdc37l1	8.09675e-29	1.10254e-27	FALSE	FALSE	1.72723e-28	1.10509e-27	FALSE
1010	0.0895425	0.160145	0.215909	0.122222	0.0936869	TRUE	0.681885	1 vs 2	0.187374	1 vs 2	-0.568182	-0.755556	Galnt14:chr17:73493089-73493652:-1, Galnt14:chr17:73493712-73494155:-1	Galnt14	NA	NA	FALSE	FALSE	0.160145	NA	FALSE
1011	0.0465737	0.04308	0.131944	0.0384615	0.0934829	TRUE	1.335	1 vs 2	0.186966	1 vs 2	-0.736111	-0.923077	Enox2:chrX:49009975-49011100:-1, Enox2:chrX:49010464-49010908:-1	Enox2	NA	NA	FALSE	FALSE	0.0465737	NA	FALSE
1012	0.138164	0.135738	0.486525	0.461644	0.024881	TRUE	2.07944	4 vs 1	0.186777	3 vs 2	0.453901	0.267123	Knstrn:chr2:118834032-118834405:1, Knstrn:chr2:118834205-118834548:1, Knstrn:chr2:118834324-118834612:1, Knstrn:chr2:118835584-118835951:1, Knstrn:chr2:118835750-118836339:1, Knstrn:chr2:118836887-118837178:1	Knstrn	NA	NA	FALSE	FALSE	0.138164	NA	FALSE
1013	0.0659153	0.0951094	0.147727	0.0543478	0.0933794	TRUE	1.10393	2 vs 1	0.186759	2 vs 1	-0.704545	-0.891304	Myo1e:chr9:70399346-70399791:1, Myo1e:chr9:70400084-70400281:1	Myo1e	NA	NA	FALSE	FALSE	0.0951094	NA	FALSE
1014	5.92385e-25	3.1019e-23	0.641589	0.548222	0.0933672	FALSE	0.388779	2 vs 1	0.186734	2 vs 1	0.283179	0.0964442	Prnp:chr2:131937321-131937650:1, Prnp:chr2:131938037-131938448:1	Prnp	2.9837e-24	1.53169e-22	FALSE	FALSE	3.1019e-23	1.53523e-22	FALSE
1015	1.20498e-29	2.17326e-30	0.419273	0.42205	-0.0027769	FALSE	-0.886897	2 vs 7	0.186659	7 vs 9	0.0543299	-0.132329	Synj2bp:chr12:81492194-81492588:-1, Synj2bp:chr12:81498285-81498683:-1, Synj2bp:chr12:81499110-81499530:-1, Synj2bp:chr12:81499897-81500362:-1, Synj2bp:chr12:81501558-81501837:-1, Synj2bp:chr12:81501385-81501864:-1, Synj2bp:chr12:81501642-81502214:-1, Synj2bp:chr12:81503869-81504386:-1, Synj2bp:chr12:81504134-81504596:-1, Synj2bp:chr12:81504502-81504682:-1	Synj2bp	7.5427e-29	1.49765e-29	FALSE	FALSE	1.20498e-29	8.06623e-29	FALSE
1016	0.000884552	0.00108261	0.492963	0.466146	0.0268171	TRUE	Inf	1 vs 6	0.186597	3 vs 4	0.302222	0.115625	Gm3055:chr10:81742639-81742858:-1, Gm3055:chr10:81742476-81743180:-1, Gm3055:chr10:81742787-81743133:-1, Gm3055:chr10:81745086-81745343:-1, Gm3055:chr10:81745218-81745711:-1, Gm3055:chr10:81745003-81746038:-1, Gm3055:chr10:81745203-81746122:-1	Gm3055	NA	NA	FALSE	FALSE	0.00108261	NA	FALSE
1017	0.0208183	0.048924	0.626078	0.532819	0.0932591	TRUE	1.16167	2 vs 3	0.186518	1 vs 3	0.252155	0.0656371	Ostf1:chr19:18580794-18581176:-1, Ostf1:chr19:18580733-18580954:-1, Ostf1:chr19:18581021-18581360:-1	Ostf1	NA	NA	FALSE	FALSE	0.048924	NA	FALSE
1018	0.0569905	0.126483	0.265823	0.172619	0.0932037	TRUE	0.551258	2 vs 1	0.186407	2 vs 1	-0.468354	-0.654762	Olfm4:chr14:80022445-80022892:1, Olfm4:chr14:80022750-80023142:1	Olfm4	NA	NA	FALSE	FALSE	0.126483	NA	FALSE
1019	7.3208e-120	1.56647e-119	0.743798	0.631918	0.11188	FALSE	1.02106	1 vs 3	0.186394	1 vs 4	0.421628	0.235235	Kif1b:chr4:149176281-149176712:-1, Kif1b:chr4:149177045-149177408:-1, Kif1b:chr4:149178030-149178373:-1, Kif1b:chr4:149178896-149179259:-1	Kif1b	2.76281e-118	6.16618e-118	FALSE	FALSE	1.56647e-119	6.18042e-118	FALSE
1020	0.00345198	0.00597159	0.795455	0.735795	0.0596591	TRUE	2.43361	4 vs 8	0.186364	1 vs 5	0.436364	0.25	Itgb8:chr12:119158022-119158418:-1, Itgb8:chr12:119158022-119158845:-1, Itgb8:chr12:119158763-119159189:-1, Itgb8:chr12:119159326-119159514:-1, Itgb8:chr12:119158988-119159381:-1, Itgb8:chr12:119159991-119160285:-1, Itgb8:chr12:119160012-119160498:-1, Itgb8:chr12:119160304-119160684:-1, Itgb8:chr12:119160510-119161046:-1	Itgb8	NA	NA	FALSE	FALSE	0.00597159	NA	FALSE
1021	0.00078981	0.00125957	0.62523	0.624468	0.000762117	TRUE	1.08302	7 vs 6	0.186317	7 vs 6	0.218232	0.0319149	Xpnpep3:chr15:81453262-81453654:1, Xpnpep3:chr15:81453923-81454541:1, Xpnpep3:chr15:81454485-81454884:1, Xpnpep3:chr15:81456194-81456484:1, Xpnpep3:chr15:81456414-81456845:1, Xpnpep3:chr15:81457147-81457284:1, Xpnpep3:chr15:81457090-81457495:1	Xpnpep3	NA	NA	FALSE	FALSE	0.00125957	NA	FALSE
1022	7.78137e-46	1.20628e-42	0.497687	0.417914	0.0797725	FALSE	0.606022	5 vs 1	0.18616	4 vs 1	0.313051	0.126891	Cxadr:chr16:78337172-78337577:1, Cxadr:chr16:78337555-78338015:1, Cxadr:chr16:78339713-78340290:1, Cxadr:chr16:78340348-78340790:1, Cxadr:chr16:78359413-78359774:1	Cxadr	7.88431e-45	1.2147e-41	FALSE	FALSE	1.20628e-42	1.22224e-41	FALSE
1023	0.000504817	0.00199787	0.870833	0.777778	0.0930556	TRUE	0.674364	3 vs 1	0.186111	3 vs 1	0.741667	0.555556	Ptprn2:chr12:117276442-117276857:1, Ptprn2:chr12:117277530-117278167:1, Ptprn2:chr12:117277769-117278167:1	Ptprn2	NA	NA	FALSE	FALSE	0.00199787	NA	FALSE
1024	1.50135e-07	1.23079e-06	0.931206	0.838337	0.0928685	TRUE	1.28164	1 vs 3	0.185737	1 vs 3	0.862411	0.676674	Supt7l:chr5:31514564-31514941:-1, Supt7l:chr5:31515186-31515740:-1, Supt7l:chr5:31516518-31516850:-1	Supt7l	NA	NA	FALSE	FALSE	1.23079e-06	NA	FALSE
1025	0.0429194	NA	0.936508	0.84375	0.0927579	TRUE	1.00484	1 vs 2	0.185516	1 vs 2	0.873016	0.6875	Ppip5k1:chr2:121310522-121310899:-1, Ppip5k1:chr2:121310568-121311235:-1	Ppip5k1	NA	NA	FALSE	FALSE	0.0429194	NA	FALSE
1026	4.57051e-09	2.06874e-08	0.760679	0.710462	0.0502166	TRUE	0.842007	1 vs 3	0.18547	1 vs 2	0.149886	-0.0355839	B4galt6:chr18:20684599-20684980:-1, B4galt6:chr18:20685128-20685553:-1, B4galt6:chr18:20687350-20687979:-1, B4galt6:chr18:20687846-20688408:-1	B4galt6	NA	NA	FALSE	FALSE	2.06874e-08	NA	FALSE
1027	7.65777e-08	1.9196e-07	0.270383	0.206349	0.0640333	FALSE	0.588889	3 vs 1	0.18522	3 vs 1	-0.23082	-0.41604	Heatr6:chr11:83781581-83781984:1, Heatr6:chr11:83782170-83782733:1, Heatr6:chr11:83783340-83783779:1, Heatr6:chr11:83786509-83786813:1	Heatr6	1.61726e-07	4.11139e-07	FALSE	FALSE	1.9196e-07	4.13794e-07	FALSE
1028	2.03596e-05	0.000174317	0.711216	0.618632	0.0925838	TRUE	0.41755	1 vs 2	0.185168	1 vs 2	0.422431	0.237263	Cmss1:chr16:57302028-57302349:-1, Cmss1:chr16:57561414-57561801:-1	Cmss1	NA	NA	FALSE	FALSE	0.000174317	NA	FALSE
1029	1.18056e-13	2.48635e-13	0.525166	0.496878	0.028288	TRUE	-1.59325	3 vs 6	0.184915	1 vs 3	0.289649	0.104733	Atxn1:chr13:45549734-45550111:-1, Atxn1:chr13:45549875-45550547:-1, Atxn1:chr13:45552691-45553049:-1, Atxn1:chr13:45553373-45553771:-1, Atxn1:chr13:45554740-45555825:-1, Atxn1:chr13:45555781-45556190:-1	Atxn1	NA	NA	FALSE	FALSE	2.48635e-13	NA	FALSE
1030	7.49296e-21	4.8853e-20	0.542373	0.484615	0.0577584	FALSE	0.518844	1 vs 3	0.184506	1 vs 3	-0.126673	-0.311178	Leprotl1:chr8:34135566-34135955:-1, Leprotl1:chr8:34136126-34136528:-1, Leprotl1:chr8:34137322-34137674:-1, Leprotl1:chr8:34137566-34137880:-1	Leprotl1	3.13189e-20	2.05705e-19	FALSE	FALSE	4.8853e-20	2.06515e-19	FALSE
1031	1.34014e-60	4.58576e-60	0.430875	0.385667	0.0452072	FALSE	0.666691	1 vs 2	0.184412	1 vs 2	0.0312586	-0.153153	Tomm6:chr17:47686708-47686895:-1, Tomm6:chr17:47686672-47687076:-1, Tomm6:chr17:47686867-47687045:-1	Tomm6	1.93873e-59	7.04959e-59	FALSE	FALSE	4.58576e-60	7.06587e-59	FALSE
1032	0.00105546	0.0037394	0.813208	0.721154	0.0920537	TRUE	0.520796	1 vs 2	0.184107	1 vs 2	0.626415	0.442308	Zbtb2:chr10:4367074-4367462:-1, Zbtb2:chr10:4367691-4368613:-1	Zbtb2	NA	NA	FALSE	FALSE	0.0037394	NA	FALSE
1033	0.000199785	0.000292695	0.592456	0.538862	0.0535934	TRUE	1.58412	1 vs 2	0.183679	3 vs 6	0.270217	0.0865385	Fam135b:chr15:71433074-71433329:-1, Fam135b:chr15:71435791-71436018:-1, Fam135b:chr15:71438920-71439100:-1, Fam135b:chr15:71442714-71443052:-1, Fam135b:chr15:71443399-71444035:-1, Fam135b:chr15:71444629-71445025:-1, Fam135b:chr15:71444994-71445363:-1, Fam135b:chr15:71445318-71445655:-1, Fam135b:chr15:71445535-71446074:-1	Fam135b	NA	NA	FALSE	FALSE	0.000292695	NA	FALSE
1034	0.144463	0.253135	0.613191	0.571429	0.0417622	TRUE	0.969401	4 vs 3	0.183581	4 vs 2	0.117647	-0.0659341	Rasgef1a:chr6:118089735-118090205:1, Rasgef1a:chr6:118090212-118090503:1, Rasgef1a:chr6:118090118-118090742:1, Rasgef1a:chr6:118091159-118091546:1	Rasgef1a	NA	NA	FALSE	FALSE	0.253135	NA	FALSE
1035	1.01787e-10	5.12217e-10	0.521922	0.522078	-0.00015628	TRUE	1.39109	5 vs 3	0.183524	5 vs 4	-0.126866	-0.31039	Srcap:chr7:127522322-127522919:1, Srcap:chr7:127529047-127529360:1, Srcap:chr7:127535465-127535766:1, Srcap:chr7:127535327-127535793:1, Srcap:chr7:127560684-127560865:1	Srcap	NA	NA	FALSE	FALSE	5.12217e-10	NA	FALSE
1036	4.74681e-14	7.19915e-14	0.702128	0.636326	0.065802	FALSE	0.762924	2 vs 3	0.183483	1 vs 3	0.463233	0.279749	Sbf2:chr7:110308011-110308390:-1, Sbf2:chr7:110308769-110309004:-1, Sbf2:chr7:110308226-110308774:-1, Sbf2:chr7:110441394-110441591:-1	Sbf2	1.44232e-13	2.248e-13	FALSE	FALSE	7.19915e-14	2.25862e-13	FALSE
1037	0.0120949	0.0327806	0.857143	0.765432	0.0917108	TRUE	0.609064	2 vs 1	0.183422	2 vs 1	0.714286	0.530864	Thy1:chr9:44046649-44046947:1, Thy1:chr9:44048196-44048579:1	Thy1	NA	NA	FALSE	FALSE	0.0327806	NA	FALSE
1038	9.61245e-08	1.04501e-06	0.944039	0.852459	0.0915799	TRUE	1.07149	2 vs 1	0.18316	2 vs 1	0.888078	0.704918	Pcyt1b:chrX:93747918-93748341:1, Pcyt1b:chrX:93749570-93749960:1	Pcyt1b	NA	NA	FALSE	FALSE	1.04501e-06	NA	FALSE
1039	0.000209366	0.00106441	0.547692	0.482405	0.0652876	TRUE	0.581442	2 vs 3	0.183081	2 vs 3	0.276923	0.0938416	Olfr482:chr7:108093381-108093546:-1, Olfr482:chr7:108093924-108094128:-1, Olfr482:chr7:108094113-108094290:-1	Olfr482	NA	NA	FALSE	FALSE	0.00106441	NA	FALSE
1040	2.28441e-05	2.43332e-05	0.467901	0.381728	0.0861728	TRUE	#NAME?	1 vs 2	0.182892	1 vs 5	-0.0529101	-0.235802	Lsm11:chr11:45928263-45928655:-1, Lsm11:chr11:45930462-45930619:-1, Lsm11:chr11:45930689-45931083:-1, Lsm11:chr11:45930999-45931528:-1, Lsm11:chr11:45932242-45932918:-1, Lsm11:chr11:45933533-45933948:-1	Lsm11	NA	NA	FALSE	FALSE	2.43332e-05	NA	FALSE
1041	2.20493e-20	2.13279e-19	0.527338	0.434038	0.0932992	FALSE	0.849844	4 vs 1	0.18283	4 vs 1	0.197936	0.0151057	St8sia3:chr18:64271282-64272349:1, St8sia3:chr18:64271811-64272264:1, St8sia3:chr18:64272612-64273067:1, St8sia3:chr18:64275747-64276182:1	St8sia3	9.01357e-20	8.73975e-19	FALSE	FALSE	2.13279e-19	8.75993e-19	FALSE
1042	3.27341e-17	8.77439e-16	0.826087	0.73468	0.0914068	FALSE	0.539646	2 vs 1	0.182814	2 vs 1	0.652174	0.46936	Rai1:chr11:60191629-60191988:1, Rai1:chr11:60198718-60199230:1	Rai1	1.15189e-16	3.01533e-15	FALSE	FALSE	8.77439e-16	3.03031e-15	FALSE
1043	0.0167394	NA	0.213333	0.121951	0.0913821	TRUE	0.669132	1 vs 2	0.182764	1 vs 2	-0.573333	-0.756098	Helq:chr5:100761760-100762153:-1, Helq:chr5:100762239-100762451:-1	Helq	NA	NA	FALSE	FALSE	0.0167394	NA	FALSE
1044	7.00264e-08	2.77141e-08	0.665805	0.593443	0.072362	TRUE	1.04679	1 vs 3	0.182646	1 vs 2	-0.139368	-0.322014	Clock:chr5:76209864-76210346:-1, Clock:chr5:76210968-76211342:-1, Clock:chr5:76210731-76211615:-1, Clock:chr5:76211658-76212262:-1, Clock:chr5:76212123-76212589:-1, Clock:chr5:76214215-76214617:-1	Clock	NA	NA	FALSE	FALSE	7.00264e-08	NA	FALSE
1045	2.86629e-13	3.18448e-12	0.50173	0.517557	-0.0158277	TRUE	-1.43881	4 vs 5	0.182636	5 vs 6	0.355346	0.17271	Rab11fip3:chr17:25987450-25987790:-1, Rab11fip3:chr17:25989068-25989357:-1, Rab11fip3:chr17:25989007-25989178:-1, Rab11fip3:chr17:25988988-25989871:-1, Rab11fip3:chr17:25989251-25989706:-1, Rab11fip3:chr17:25990599-25990973:-1	Rab11fip3	NA	NA	FALSE	FALSE	3.18448e-12	NA	FALSE
1046	0.000197894	0.000777259	0.748731	0.689515	0.0592161	TRUE	#NAME?	2 vs 1	0.182543	6 vs 5	0.284264	0.101721	Tert:chr13:73649204-73649448:1, Tert:chr13:73649075-73649682:1, Tert:chr13:73649498-73649831:1, Tert:chr13:73649998-73650592:1, Tert:chr13:73650268-73650605:1, Tert:chr13:73651965-73652382:1	Tert	NA	NA	FALSE	FALSE	0.000777259	NA	FALSE
1047	0.000233143	0.000659658	0.598459	0.509428	0.089031	TRUE	0.443217	1 vs 4	0.18249	1 vs 4	0.165318	-0.0171717	Ypel2:chr11:86936415-86936797:-1, Ypel2:chr11:86939331-86939695:-1, Ypel2:chr11:86939615-86940142:-1, Ypel2:chr11:86940110-86940504:-1	Ypel2	NA	NA	FALSE	FALSE	0.000659658	NA	FALSE
1048	1.29488e-33	1.52332e-33	0.666316	0.656977	0.00933905	TRUE	-1.83714	4 vs 7	0.18241	1 vs 4	0.343684	0.161274	Trim9:chr12:70244533-70244912:-1, Trim9:chr12:70247766-70248087:-1, Trim9:chr12:70263716-70264147:-1, Trim9:chr12:70265085-70265448:-1, Trim9:chr12:70265251-70265891:-1, Trim9:chr12:70266135-70266511:-1, Trim9:chr12:70267059-70267556:-1	Trim9	NA	NA	FALSE	FALSE	1.52332e-33	NA	FALSE
1049	0.00751116	0.0128142	0.734381	0.654853	0.0795279	TRUE	1.0959	3 vs 1	0.182132	8 vs 1	0.289003	0.10687	Bcl2l11:chr2:128129652-128129993:1, Bcl2l11:chr2:128131090-128131533:1, Bcl2l11:chr2:128158193-128158451:1, Bcl2l11:chr2:128158242-128158747:1, Bcl2l11:chr2:128158507-128158942:1, Bcl2l11:chr2:128160515-128161389:1, Bcl2l11:chr2:128160863-128161207:1, Bcl2l11:chr2:128162255-128162445:1	Bcl2l11	NA	NA	FALSE	FALSE	0.0128142	NA	FALSE
1050	4.20604e-08	3.01875e-07	0.908451	0.81746	0.0909904	TRUE	0.968593	3 vs 1	0.181981	3 vs 1	0.816901	0.634921	Commd10:chr18:47036870-47037231:1, Commd10:chr18:47087230-47087840:1, Commd10:chr18:47087613-47087995:1	Commd10	NA	NA	FALSE	FALSE	3.01875e-07	NA	FALSE
1051	6.57518e-19	1.0938e-18	0.553907	0.463008	0.0908989	FALSE	0.364708	2 vs 1	0.181798	2 vs 1	0.107814	-0.0739833	Aars:chr8:111055194-111055539:1, Aars:chr8:111057221-111057602:1	Aars	2.51791e-18	4.33184e-18	FALSE	FALSE	1.0938e-18	4.34847e-18	FALSE
1052	1.41308e-08	6.20222e-08	0.625654	0.534766	0.0908888	TRUE	0.509126	1 vs 2	0.181778	1 vs 3	0.251309	0.0695313	D5Ertd579e:chr5:36600485-36600842:-1, D5Ertd579e:chr5:36600588-36601135:-1, D5Ertd579e:chr5:36671430-36671767:-1	D5Ertd579e	NA	NA	FALSE	FALSE	6.20222e-08	NA	FALSE
1053	5.27133e-08	4.10303e-08	0.332738	0.297392	0.0353462	FALSE	-0.690555	1 vs 2	0.181693	2 vs 3	0.272024	0.0903308	Cd99l2:chrX:71418767-71419027:-1, Cd99l2:chrX:71420019-71420469:-1, Cd99l2:chrX:71421073-71421423:-1	Cd99l2	1.12883e-07	9.22916e-08	FALSE	FALSE	5.27133e-08	1.17623e-07	FALSE
1054	1.91307e-16	1.17988e-15	0.578654	0.487824	0.0908297	FALSE	0.917644	3 vs 1	0.181659	3 vs 1	0.157307	-0.0243519	Tcea1:chr1:4896285-4896653:1, Tcea1:chr1:4897474-4897792:1, Tcea1:chr1:4897711-4897933:1	Tcea1	6.50344e-16	4.0122e-15	FALSE	FALSE	1.17988e-15	4.03203e-15	FALSE
1055	3.05136e-17	3.50041e-16	0.590974	0.580545	0.0104288	FALSE	-0.791671	3 vs 4	0.181656	2 vs 3	0.687232	0.505576	Srgap2:chr1:131286056-131286420:-1, Srgap2:chr1:131286445-131286888:-1, Srgap2:chr1:131288272-131288748:-1, Srgap2:chr1:131295228-131295583:-1	Srgap2	1.0752e-16	1.22727e-15	FALSE	FALSE	3.50041e-16	1.2351e-15	FALSE
1056	0.0457958	0.113383	0.594697	0.503876	0.090821	TRUE	0.367913	2 vs 1	0.181642	2 vs 1	0.189394	0.00775194	Zfp607b:chr7:27703686-27704764:1, Zfp607b:chr7:27706068-27706484:1	Zfp607b	NA	NA	FALSE	FALSE	0.113383	NA	FALSE
1057	2.09754e-09	1.37668e-08	0.73108	0.640351	0.0907296	FALSE	0.423224	2 vs 1	0.181459	2 vs 1	0.462161	0.280702	Crkl:chr16:17486445-17486796:1, Crkl:chr16:17486922-17487455:1	Crkl	4.88987e-09	3.17077e-08	FALSE	FALSE	1.37668e-08	3.18657e-08	FALSE
1058	3.58363e-15	1.54256e-14	0.673184	0.617351	0.055833	TRUE	0.962666	6 vs 2	0.181439	6 vs 2	0.407384	0.225944	Avl9:chr6:56757334-56757872:1, Avl9:chr6:56758130-56758789:1, Avl9:chr6:56758600-56758988:1, Avl9:chr6:56759083-56759318:1, Avl9:chr6:56758778-56759174:1, Avl9:chr6:56761591-56761862:1, Avl9:chr6:56761479-56761990:1, Avl9:chr6:56762164-56762681:1	Avl9	NA	NA	FALSE	FALSE	1.54256e-14	NA	FALSE
1059	6.68416e-189	4.05348e-181	0.751247	0.711573	0.0396749	FALSE	-0.836662	5 vs 2	0.181099	7 vs 4	0.149866	-0.0312332	Septin3:chr15:82290688-82290875:1, Septin3:chr15:82290808-82291327:1, Septin3:chr15:82291382-82291715:1, Septin3:chr15:82291694-82292023:1, Septin3:chr15:82292444-82292852:1, Septin3:chr15:82293479-82293817:1, Septin3:chr15:82294156-82294574:1	Septin3	3.9558e-187	2.50736e-179	FALSE	FALSE	4.05348e-181	2.51316e-179	FALSE
1060	8.26834e-50	8.90312e-46	0.652608	0.562076	0.0905322	FALSE	1.28656	1 vs 3	0.181064	1 vs 3	0.305216	0.124152	Tmed4:chr11:6270355-6270734:-1, Tmed4:chr11:6270684-6271093:-1, Tmed4:chr11:6271629-6271864:-1	Tmed4	9.48491e-49	9.71861e-45	FALSE	FALSE	8.90312e-46	9.78216e-45	FALSE
1061	0.145018	0.0577269	0.735751	0.709559	0.0261925	TRUE	-0.752866	2 vs 1	0.181004	3 vs 2	0.129534	-0.0514706	Rnase4:chr14:51105261-51105603:1, Rnase4:chr14:51105575-51106225:1, Rnase4:chr14:51105835-51106089:1	Rnase4	NA	NA	FALSE	FALSE	0.145018	NA	FALSE
1062	0.00470763	0.0160174	0.898693	0.808219	0.0904736	TRUE	0.744304	1 vs 2	0.180947	1 vs 2	0.797386	0.616438	Lrp5:chr19:3584833-3585178:-1, Lrp5:chr19:3621680-3622033:-1	Lrp5	NA	NA	FALSE	FALSE	0.0160174	NA	FALSE
1063	0.0086967	0.023282	0.583821	0.493396	0.0904244	TRUE	0.385374	3 vs 2	0.180849	3 vs 1	0.167641	-0.0132075	Itga6:chr2:71856382-71856730:1, Itga6:chr2:71857314-71857922:1, Itga6:chr2:71857811-71858370:1	Itga6	NA	NA	FALSE	FALSE	0.023282	NA	FALSE
1064	4.1808e-20	2.72784e-19	0.738121	0.639807	0.0983144	FALSE	0.850288	4 vs 2	0.180813	4 vs 1	0.480496	0.299683	Epm2aip1:chr9:111273190-111274369:1, Epm2aip1:chr9:111274066-111275054:1, Epm2aip1:chr9:111275189-111275775:1, Epm2aip1:chr9:111278715-111279107:1	Epm2aip1	1.68527e-19	1.10733e-18	FALSE	FALSE	2.72784e-19	1.10989e-18	FALSE
1065	4.22785e-07	1.50761e-06	0.82342	0.768589	0.0548313	FALSE	0.480638	3 vs 2	0.180796	3 vs 2	0.507807	0.327011	Plekha5:chr6:140552570-140552906:1, Plekha5:chr6:140594501-140594892:1, Plekha5:chr6:140596722-140597110:1	Plekha5	8.49484e-07	3.03391e-06	FALSE	FALSE	1.50761e-06	3.04328e-06	FALSE
1066	1.85283e-06	6.94967e-06	0.610945	0.614676	-0.00373101	TRUE	0.809542	1 vs 2	0.180731	1 vs 2	-0.33134	-0.512071	Gm49336:chr14:60218011-60218294:-1, Gm49336:chr14:60218112-60218459:-1, Gm49336:chr14:60218283-60218878:-1, Gm49336:chr14:60219440-60219846:-1, Gm49336:chr14:60219687-60220529:-1	Gm49336	NA	NA	FALSE	FALSE	6.94967e-06	NA	FALSE
1067	4.57925e-07	1.7555e-06	0.553852	0.4635	0.0903512	TRUE	0.455335	3 vs 2	0.180702	3 vs 1	0.107703	-0.0729991	Glcci1:chr6:8593280-8593686:1, Glcci1:chr6:8593655-8594104:1, Glcci1:chr6:8597154-8597549:1	Glcci1	NA	NA	FALSE	FALSE	1.7555e-06	NA	FALSE
1068	4.30103e-16	1.03425e-15	0.715062	0.69028	0.0247815	FALSE	-1.03575	4 vs 5	0.180657	1 vs 4	0.42037	0.239714	Dido1:chr2:180657958-180658331:-1, Dido1:chr2:180658671-180659088:-1, Dido1:chr2:180665866-180666347:-1, Dido1:chr2:180668320-180668654:-1, Dido1:chr2:180680843-180681504:-1, Dido1:chr2:180681091-180681418:-1	Dido1	1.42492e-15	3.53084e-15	FALSE	FALSE	1.03425e-15	3.54832e-15	FALSE
1069	2.3539e-17	1.15452e-16	0.22442	0.149978	0.0744419	FALSE	0.592856	2 vs 4	0.18049	2 vs 4	-0.458584	-0.639074	Arhgap35:chr7:16493718-16494098:-1, Arhgap35:chr7:16494438-16494842:-1, Arhgap35:chr7:16494606-16494982:-1, Arhgap35:chr7:16494993-16495431:-1	Arhgap35	8.36229e-17	4.14861e-16	FALSE	FALSE	1.15452e-16	4.16973e-16	FALSE
1070	0.175138	0.243219	0.455307	0.348214	0.107093	TRUE	1.14513	5 vs 2	0.180301	5 vs 1	-0.117318	-0.297619	Camk2a:chr18:60986020-60986362:1, Camk2a:chr18:60987145-60987599:1, Camk2a:chr18:60987638-60987871:1, Camk2a:chr18:60987478-60988165:1, Camk2a:chr18:60987868-60988044:1	Camk2a	NA	NA	FALSE	FALSE	0.243219	NA	FALSE
1071	1.86684e-31	6.05387e-31	0.661103	0.6274	0.0337024	FALSE	-0.732398	3 vs 2	0.180152	5 vs 3	0.0702132	-0.109939	Dst:chr1:34136734-34137131:1, Dst:chr1:34307463-34308229:1, Dst:chr1:34308051-34308223:1, Dst:chr1:34307940-34308412:1, Dst:chr1:34308311-34308662:1	Dst	1.27592e-30	4.2508e-30	FALSE	FALSE	6.05387e-31	4.26061e-30	FALSE
1072	3.22646e-14	2.20771e-13	0.393471	0.336609	0.0568617	TRUE	1.43817	6 vs 4	0.180146	5 vs 4	0.27515	0.0950041	Arhgap32:chr9:32260837-32261197:1, Arhgap32:chr9:32262950-32263229:1, Arhgap32:chr9:32263492-32263961:1, Arhgap32:chr9:32263954-32264280:1, Arhgap32:chr9:32264371-32264810:1, Arhgap32:chr9:32265562-32265838:1	Arhgap32	NA	NA	FALSE	FALSE	2.20771e-13	NA	FALSE
1073	0.0135446	0.0367405	0.777662	0.687708	0.0899542	TRUE	0.480734	3 vs 1	0.179908	3 vs 1	0.555324	0.375415	Zbtb39:chr10:127746931-127747118:1, Zbtb39:chr10:127746741-127747171:1, Zbtb39:chr10:127747012-127747349:1	Zbtb39	NA	NA	FALSE	FALSE	0.0367405	NA	FALSE
1074	1.69521e-10	7.07986e-10	0.908944	0.819048	0.0898968	FALSE	0.790905	1 vs 2	0.179794	1 vs 2	0.817889	0.638095	Hmbox1:chr14:64811600-64811959:-1, Hmbox1:chr14:64823352-64823694:-1	Hmbox1	4.1842e-10	1.75678e-09	FALSE	FALSE	7.07986e-10	1.76421e-09	FALSE
1075	9.3786e-05	8.63488e-05	0.772521	0.695057	0.0774639	TRUE	0.795996	1 vs 6	0.179579	1 vs 4	0.318996	0.139417	Zdhhc21:chr4:82798738-82799127:-1, Zdhhc21:chr4:82799486-82799857:-1, Zdhhc21:chr4:82801769-82802717:-1, Zdhhc21:chr4:82802574-82802947:-1, Zdhhc21:chr4:82802836-82803631:-1, Zdhhc21:chr4:82804028-82804450:-1	Zdhhc21	NA	NA	FALSE	FALSE	9.3786e-05	NA	FALSE
1076	8.80979e-22	6.30454e-21	0.741769	0.687693	0.0540755	FALSE	0.441033	1 vs 3	0.179538	1 vs 2	0.102085	-0.0774531	Rab12:chr17:66494479-66494893:-1, Rab12:chr17:66494963-66495371:-1, Rab12:chr17:66495170-66495873:-1	Rab12	3.80443e-21	2.75281e-20	FALSE	FALSE	6.30454e-21	2.77315e-20	FALSE
1077	4.85113e-05	4.6462e-06	0.645176	0.604087	0.0410892	TRUE	-2.10191	6 vs 10	0.179367	1 vs 6	0.156379	-0.0229885	Slc35a3:chr3:116669449-116669821:-1, Slc35a3:chr3:116669757-116670139:-1, Slc35a3:chr3:116669873-116670450:-1, Slc35a3:chr3:116669978-116670237:-1, Slc35a3:chr3:116669850-116670623:-1, Slc35a3:chr3:116670826-116671176:-1, Slc35a3:chr3:116671127-116671342:-1, Slc35a3:chr3:116672094-116672501:-1, Slc35a3:chr3:116672553-116673211:-1, Slc35a3:chr3:116673093-116673568:-1	Slc35a3	NA	NA	FALSE	FALSE	4.85113e-05	NA	FALSE
1078	0.0101369	0.00653116	0.647899	0.593133	0.0547661	TRUE	1.64355	6 vs 5	0.179103	6 vs 5	0.453782	0.274678	Utp14b:chr1:78666273-78667064:1, Utp14b:chr1:78666590-78666909:1, Utp14b:chr1:78666822-78667215:1, Utp14b:chr1:78667174-78667603:1, Utp14b:chr1:78669556-78669867:1, Utp14b:chr1:78671192-78671448:1	Utp14b	NA	NA	FALSE	FALSE	0.0101369	NA	FALSE
1079	0.268634	0.424669	0.835294	0.745763	0.0895314	TRUE	0.547483	1 vs 2	0.179063	1 vs 2	0.670588	0.491525	AW146154:chr7:41478884-41479185:-1, AW146154:chr7:41479724-41480286:-1	AW146154	NA	NA	FALSE	FALSE	0.424669	NA	FALSE
1080	0.13841	0.126222	0.473282	0.467033	0.00624948	TRUE	0.832104	1 vs 2	0.179012	1 vs 2	-0.557252	-0.736264	Ccdc85a:chr11:28385698-28386047:-1, Ccdc85a:chr11:28387097-28387442:-1, Ccdc85a:chr11:28388793-28389173:-1	Ccdc85a	NA	NA	FALSE	FALSE	0.13841	NA	FALSE
1081	3.0445e-11	1.32286e-10	0.45935	0.478964	-0.0196148	TRUE	1.42083	7 vs 6	0.178951	7 vs 4	0.17167	-0.00728155	Plppr5:chr3:117686599-117686923:1, Plppr5:chr3:117687052-117687285:1, Plppr5:chr3:117687115-117688017:1, Plppr5:chr3:117687552-117687861:1, Plppr5:chr3:117687977-117688463:1, Plppr5:chr3:117688445-117688923:1, Plppr5:chr3:117689078-117689508:1	Plppr5	NA	NA	FALSE	FALSE	1.32286e-10	NA	FALSE
1082	8.12649e-20	5.04332e-19	0.685556	0.63206	0.0534969	TRUE	-0.970431	4 vs 3	0.178925	6 vs 4	0.119371	-0.0595533	Tbl1xr1:chr3:22210344-22210672:1, Tbl1xr1:chr3:22210554-22210964:1, Tbl1xr1:chr3:22211120-22211588:1, Tbl1xr1:chr3:22212351-22212733:1, Tbl1xr1:chr3:22214858-22215380:1, Tbl1xr1:chr3:22216221-22216594:1	Tbl1xr1	NA	NA	FALSE	FALSE	5.04332e-19	NA	FALSE
1083	0.00189632	3.91791e-05	0.140625	0.0511811	0.0894439	TRUE	1.10974	2 vs 1	0.178888	2 vs 1	-0.71875	-0.897638	Olig1:chr16:91271508-91271960:1, Olig1:chr16:91271828-91271958:1	Olig1	NA	NA	FALSE	FALSE	0.00189632	NA	FALSE
1084	2.15217e-13	1.2144e-12	0.707991	0.717761	-0.0097698	TRUE	-1.04991	5 vs 1	0.17865	7 vs 5	0.133398	-0.0452518	Gna13:chr11:109380101-109380489:1, Gna13:chr11:109380283-109380679:1, Gna13:chr11:109395852-109396855:1, Gna13:chr11:109396223-109396578:1, Gna13:chr11:109397815-109398179:1, Gna13:chr11:109399672-109400053:1, Gna13:chr11:109401003-109401369:1	Gna13	NA	NA	FALSE	FALSE	1.2144e-12	NA	FALSE
1085	7.29333e-08	1.17608e-07	0.665146	0.633892	0.0312541	TRUE	1.30019	3 vs 5	0.178484	3 vs 5	0.379704	0.20122	Cdkl5:chrX:160801416-160801714:-1, Cdkl5:chrX:160801314-160802120:-1, Cdkl5:chrX:160801673-160801948:-1, Cdkl5:chrX:160801921-160802589:-1, Cdkl5:chrX:160803020-160803402:-1, Cdkl5:chrX:160804131-160804530:-1, Cdkl5:chrX:160804528-160804927:-1	Cdkl5	NA	NA	FALSE	FALSE	1.17608e-07	NA	FALSE
1086	5.18274e-17	2.36527e-16	0.70484	0.63179	0.0730498	TRUE	0.926713	1 vs 4	0.178425	1 vs 4	0.293191	0.114767	Atp8a1:chr5:67618096-67618527:-1, Atp8a1:chr5:67619150-67619501:-1, Atp8a1:chr5:67621780-67622093:-1, Atp8a1:chr5:67780307-67780726:-1, Atp8a1:chr5:67780639-67781491:-1	Atp8a1	NA	NA	FALSE	FALSE	2.36527e-16	NA	FALSE
1087	6.71842e-28	3.67932e-27	0.535286	0.446213	0.0890731	FALSE	0.458247	1 vs 3	0.178146	1 vs 3	0.0705714	-0.107575	Npepps:chr11:97205804-97206236:-1, Npepps:chr11:97206477-97206861:-1, Npepps:chr11:97206941-97207299:-1	Npepps	3.79496e-27	2.15776e-26	FALSE	FALSE	3.67932e-27	2.16274e-26	FALSE
1088	3.84598e-06	2.18557e-06	0.699248	0.639761	0.0594873	TRUE	#NAME?	8 vs 1	0.17804	10 vs 7	0.402256	0.224215	Crppa:chr12:36476790-36477142:1, Crppa:chr12:36478447-36478812:1, Crppa:chr12:36478507-36479070:1, Crppa:chr12:36504084-36504589:1, Crppa:chr12:36504445-36504808:1, Crppa:chr12:36504495-36504851:1, Crppa:chr12:36504624-36504936:1, Crppa:chr12:36504920-36505075:1, Crppa:chr12:36688201-36688563:1, Crppa:chr12:36689053-36689471:1	Crppa	NA	NA	FALSE	FALSE	3.84598e-06	NA	FALSE
1089	2.62836e-17	9.32199e-17	0.624493	0.615211	0.00928226	TRUE	-1.33786	5 vs 11	0.178024	1 vs 4	0.20438	0.0263554	Lcorl:chr5:45697181-45697556:-1, Lcorl:chr5:45698319-45698555:-1, Lcorl:chr5:45698804-45699488:-1, Lcorl:chr5:45699370-45699623:-1, Lcorl:chr5:45699236-45699917:-1, Lcorl:chr5:45699671-45700094:-1, Lcorl:chr5:45699878-45700325:-1, Lcorl:chr5:45700387-45700943:-1, Lcorl:chr5:45701064-45701374:-1, Lcorl:chr5:45701297-45701742:-1, Lcorl:chr5:45701567-45702335:-1, Lcorl:chr5:45730104-45730816:-1, Lco…	Lcorl	NA	NA	FALSE	FALSE	9.32199e-17	NA	FALSE
1090	4.92445e-14	1.44337e-13	0.733256	0.695467	0.0377886	FALSE	-0.381542	2 vs 1	0.177979	3 vs 2	0.0929933	-0.0849858	Plxna3:chrX:74343451-74344010:1, Plxna3:chrX:74344096-74344495:1, Plxna3:chrX:74344235-74344694:1	Plxna3	1.49455e-13	4.42724e-13	FALSE	FALSE	1.44337e-13	4.45324e-13	FALSE
1091	1.00455e-17	6.61185e-16	0.875332	0.786349	0.0889824	FALSE	1.06484	1 vs 3	0.177965	1 vs 3	0.750663	0.572698	Wdfy3:chr5:101832923-101833322:-1, Wdfy3:chr5:101833074-101833631:-1, Wdfy3:chr5:101835813-101836221:-1	Wdfy3	3.60311e-17	2.2873e-15	FALSE	FALSE	6.61185e-16	2.30486e-15	FALSE
1092	1.05397e-09	1.9527e-10	0.446925	0.416328	0.0305968	TRUE	1.99191	9 vs 3	0.177833	10 vs 4	0.103408	-0.0744249	Atxn7l1:chr12:33250725-33251199:1, Atxn7l1:chr12:33326576-33326851:1, Atxn7l1:chr12:33327218-33327801:1, Atxn7l1:chr12:33328440-33328815:1, Atxn7l1:chr12:33367776-33368411:1, Atxn7l1:chr12:33371989-33372326:1, Atxn7l1:chr12:33371921-33372548:1, Atxn7l1:chr12:33372794-33373133:1, Atxn7l1:chr12:33374694-33375020:1, Atxn7l1:chr12:33375937-33376429:1	Atxn7l1	NA	NA	FALSE	FALSE	1.05397e-09	NA	FALSE
1093	6.82824e-26	2.9659e-24	0.583088	0.509668	0.0734206	FALSE	0.887969	4 vs 1	0.177796	3 vs 1	0.497648	0.319853	Tnik:chr3:28669333-28669739:1, Tnik:chr3:28669962-28670645:1, Tnik:chr3:28670231-28670593:1, Tnik:chr3:28675310-28675858:1	Tnik	3.59207e-25	1.538e-23	FALSE	FALSE	2.9659e-24	1.54156e-23	FALSE
1094	0.406326	NA	0.377778	0.288889	0.0888889	TRUE	0.401795	2 vs 1	0.177778	2 vs 1	-0.244444	-0.422222	D130043K22Rik:chr13:24900904-24901243:1, D130043K22Rik:chr13:24901795-24902158:1	D130043K22Rik	NA	NA	FALSE	FALSE	0.406326	NA	FALSE
1095	0.0477098	0.0978346	0.586288	0.497436	0.0888525	TRUE	0.358899	1 vs 2	0.177705	1 vs 2	0.172577	-0.00512821	Spryd4:chr10:128209926-128210255:-1, Spryd4:chr10:128209923-128210516:-1	Spryd4	NA	NA	FALSE	FALSE	0.0978346	NA	FALSE
1096	0.161526	0.281646	0.75	0.661157	0.088843	TRUE	0.430158	2 vs 1	0.177686	2 vs 1	0.5	0.322314	Mtmr10:chr7:64339917-64340502:1, Mtmr10:chr7:64340419-64340838:1	Mtmr10	NA	NA	FALSE	FALSE	0.281646	NA	FALSE
1097	7.17457e-05	2.89168e-05	0.304799	0.289637	0.015162	TRUE	1.07047	3 vs 1	0.177682	4 vs 1	0.0630531	-0.114629	AU041133:chr10:82151714-82152163:1, AU041133:chr10:82152107-82152496:1, AU041133:chr10:82152188-82152739:1, AU041133:chr10:82152582-82153053:1, AU041133:chr10:82152930-82153343:1, AU041133:chr10:82153052-82153583:1, AU041133:chr10:82153457-82153892:1, AU041133:chr10:82153800-82154301:1, AU041133:chr10:82154084-82154429:1, AU041133:chr10:82154164-82154783:1, AU041133:chr10:82154460-82154757:1, AU0…	AU041133	NA	NA	FALSE	FALSE	7.17457e-05	NA	FALSE
1098	1.17029e-19	3.4813e-19	0.670281	0.652009	0.0182718	TRUE	-1.0076	4 vs 2	0.177632	3 vs 1	0.171045	-0.00658762	Cachd1:chr4:101003154-101003737:1, Cachd1:chr4:101003421-101003668:1, Cachd1:chr4:101003407-101003832:1, Cachd1:chr4:101003926-101004462:1, Cachd1:chr4:101004127-101004584:1	Cachd1	NA	NA	FALSE	FALSE	3.4813e-19	NA	FALSE
1099	8.07848e-06	5.66952e-05	0.938385	0.866279	0.0721062	TRUE	1.05704	1 vs 3	0.177523	1 vs 2	0.825779	0.648256	Mcu:chr10:59446984-59447374:-1, Mcu:chr10:59448307-59448808:-1, Mcu:chr10:59448666-59448989:-1	Mcu	NA	NA	FALSE	FALSE	5.66952e-05	NA	FALSE
1100	8.24128e-11	6.16969e-10	0.761641	0.672983	0.0886583	FALSE	0.439991	2 vs 1	0.177317	2 vs 1	0.523282	0.345966	Ap1s2:chrX:163932116-163932556:1, Ap1s2:chrX:163932994-163933358:1	Ap1s2	2.06746e-10	1.5368e-09	FALSE	FALSE	6.16969e-10	1.54331e-09	FALSE
1101	2.29533e-210	3.50473e-185	0.624245	0.535606	0.088639	FALSE	0.397335	1 vs 3	0.177278	1 vs 3	0.248489	0.0712112	Ybx1:chr4:119277941-119278392:-1, Ybx1:chr4:119278259-119278402:-1, Ybx1:chr4:119278895-119279286:-1	Ybx1	1.49426e-208	2.2208e-183	FALSE	FALSE	3.50473e-185	2.22593e-183	FALSE
1102	0	0	0.666724	0.571603	0.0951211	FALSE	1.0468	6 vs 1	0.177193	6 vs 3	0.179894	0.00270066	Bcl11a:chr11:24164805-24165338:1, Bcl11a:chr11:24166533-24166981:1, Bcl11a:chr11:24166918-24167312:1, Bcl11a:chr11:24168016-24168446:1, Bcl11a:chr11:24172631-24172921:1, Bcl11a:chr11:24172796-24173220:1	Bcl11a	0	0	FALSE	FALSE	0	0	FALSE
1103	5.52968e-07	1.63958e-06	0.836566	0.742513	0.0940535	TRUE	0.640652	4 vs 1	0.17704	4 vs 2	0.679957	0.502917	Usp49:chr17:47683746-47684064:1, Usp49:chr17:47685484-47685895:1, Usp49:chr17:47685831-47686184:1, Usp49:chr17:47686326-47686739:1	Usp49	NA	NA	FALSE	FALSE	1.63958e-06	NA	FALSE
1104	7.00519e-29	5.00608e-27	0.734016	0.693545	0.0404705	FALSE	-1.02246	3 vs 4	0.177024	1 vs 2	0.133041	-0.0439829	Rbfox3:chr11:118489760-118490166:-1, Rbfox3:chr11:118490127-118490489:-1, Rbfox3:chr11:118491187-118491533:-1, Rbfox3:chr11:118491961-118492392:-1	Rbfox3	4.15524e-28	2.9161e-26	FALSE	FALSE	5.00608e-27	2.92283e-26	FALSE
1105	5.01078e-12	1.74366e-11	0.412795	0.324311	0.0884842	FALSE	0.381608	2 vs 1	0.176968	2 vs 1	-0.174409	-0.351377	Gtf2e2:chr8:33776561-33776985:1, Gtf2e2:chr8:33776781-33777180:1	Gtf2e2	1.35494e-11	4.77851e-11	FALSE	FALSE	1.74366e-11	4.80475e-11	FALSE
1106	0.00357544	0.00493735	0.696165	0.635417	0.0607485	TRUE	0.566173	1 vs 3	0.17693	1 vs 2	-0.0383481	-0.215278	Rwdd3:chr3:121155353-121155778:-1, Rwdd3:chr3:121155832-121156221:-1, Rwdd3:chr3:121156081-121156308:-1	Rwdd3	NA	NA	FALSE	FALSE	0.00493735	NA	FALSE
1107	0.0366861	0.05009	0.485417	0.433892	0.0515247	TRUE	#NAME?	1 vs 2	0.17692	2 vs 4	0.45625	0.27933	Pigb:chr9:73013339-73013474:-1, Pigb:chr9:73013336-73013725:-1, Pigb:chr9:73013632-73014167:-1, Pigb:chr9:73014512-73015141:-1	Pigb	NA	NA	FALSE	FALSE	0.05009	NA	FALSE
1108	2.95154e-16	2.13473e-14	0.822794	0.734403	0.0883916	FALSE	0.518319	1 vs 2	0.176783	1 vs 2	0.645589	0.468806	Wnk2:chr13:49036437-49036526:-1, Wnk2:chr13:49037605-49037999:-1	Wnk2	9.87894e-16	6.84696e-14	FALSE	FALSE	2.13473e-14	6.87976e-14	FALSE
1109	9.10187e-06	3.97721e-05	0.799667	0.713472	0.0861946	TRUE	0.69074	3 vs 2	0.176685	3 vs 2	0.668147	0.491461	Pus3:chr9:35565948-35566368:1, Pus3:chr9:35566420-35566820:1, Pus3:chr9:35566719-35567186:1	Pus3	NA	NA	FALSE	FALSE	3.97721e-05	NA	FALSE
1110	2.57548e-98	6.80568e-92	0.721928	0.633617	0.0883114	FALSE	1.02487	3 vs 1	0.176623	3 vs 1	0.443856	0.267233	Bcl7a:chr5:123359876-123360229:1, Bcl7a:chr5:123372494-123372833:1, Bcl7a:chr5:123373768-123374005:1	Bcl7a	6.84342e-97	1.8228e-90	FALSE	FALSE	6.80568e-92	1.84604e-90	FALSE
1111	0.00011098	0.000470967	0.698851	0.610687	0.0881636	TRUE	0.391629	2 vs 1	0.176327	2 vs 1	0.397701	0.221374	Pdpr:chr8:111136683-111137055:1, Pdpr:chr8:111139272-111139776:1	Pdpr	NA	NA	FALSE	FALSE	0.000470967	NA	FALSE
1112	6.45826e-06	2.18027e-05	0.935614	0.847495	0.0881191	TRUE	1.01404	1 vs 3	0.176238	1 vs 3	0.871227	0.694989	Ankrd44:chr1:54645334-54645720:-1, Ankrd44:chr1:54646546-54646953:-1, Ankrd44:chr1:54647545-54647818:-1	Ankrd44	NA	NA	FALSE	FALSE	2.18027e-05	NA	FALSE
1113	2.23182e-09	5.59325e-09	0.712678	0.625032	0.0876462	TRUE	0.652174	4 vs 2	0.176031	4 vs 2	0.366435	0.190404	Slc1a2:chr2:102783718-102784135:1, Slc1a2:chr2:102789262-102789628:1, Slc1a2:chr2:102789941-102790357:1, Slc1a2:chr2:102790381-102790784:1	Slc1a2	NA	NA	FALSE	FALSE	5.59325e-09	NA	FALSE
1114	0.0025617	0.00753512	0.636533	0.597895	0.0386383	TRUE	0.418884	3 vs 2	0.17592	3 vs 2	-0.17987	-0.355789	Tmem169:chr1:72301847-72302633:1, Tmem169:chr1:72302547-72303104:1, Tmem169:chr1:72302821-72303033:1	Tmem169	NA	NA	FALSE	FALSE	0.00753512	NA	FALSE
1115	0.150256	0.222927	0.525874	0.444604	0.0812698	TRUE	1.10859	5 vs 3	0.175831	6 vs 3	0.13986	-0.0359712	Hells:chr19:38967987-38968169:1, Hells:chr19:38967765-38968539:1, Hells:chr19:38970085-38970414:1, Hells:chr19:38970071-38970647:1, Hells:chr19:38970671-38971006:1, Hells:chr19:38971064-38971482:1	Hells	NA	NA	FALSE	FALSE	0.222927	NA	FALSE
1116	6.22626e-10	5.15509e-09	0.831139	0.765649	0.0654903	FALSE	0.534073	4 vs 2	0.175664	4 vs 3	0.548183	0.372519	Epb41l1:chr2:156539778-156540365:1, Epb41l1:chr2:156540229-156540838:1, Epb41l1:chr2:156540525-156540862:1, Epb41l1:chr2:156542826-156543214:1	Epb41l1	1.48472e-09	1.21643e-08	FALSE	FALSE	5.15509e-09	1.22257e-08	FALSE
1117	6.92233e-48	1.19412e-43	0.627741	0.595112	0.0326284	FALSE	0.934236	2 vs 1	0.175518	2 vs 1	0.534047	0.358529	Rab1a:chr11:20224317-20225050:1, Rab1a:chr11:20225075-20225458:1, Rab1a:chr11:20226475-20226864:1	Rab1a	7.54216e-47	1.2166e-42	FALSE	FALSE	1.19412e-43	1.22421e-42	FALSE
1118	0.366746	0.566716	0.4375	0.384615	0.0528846	TRUE	0.680244	1 vs 2	0.175481	1 vs 2	0.15625	-0.0192308	Ptchd1:chrX:155569825-155570168:-1, Ptchd1:chrX:155572643-155573030:-1, Ptchd1:chrX:155573486-155573791:-1	Ptchd1	NA	NA	FALSE	FALSE	0.566716	NA	FALSE
1119	4.49673e-09	1.26378e-08	0.564391	0.476693	0.0876981	TRUE	0.699428	1 vs 3	0.175396	1 vs 3	0.128781	-0.0466149	Cir1:chr2:73283109-73283450:-1, Cir1:chr2:73283832-73284237:-1, Cir1:chr2:73284271-73284566:-1	Cir1	NA	NA	FALSE	FALSE	1.26378e-08	NA	FALSE
1120	1.23484e-05	4.57051e-05	0.679658	0.658132	0.0215265	TRUE	-0.581205	2 vs 4	0.175269	1 vs 2	0.142552	-0.0327169	Ddx3y:chrY:1260715-1261168:-1, Ddx3y:chrY:1261608-1261915:-1, Ddx3y:chrY:1262322-1262704:-1, Ddx3y:chrY:1262641-1263322:-1	Ddx3y	NA	NA	FALSE	FALSE	4.57051e-05	NA	FALSE
1121	6.02097e-13	7.63656e-12	0.668758	0.628095	0.0406623	FALSE	-0.627341	2 vs 4	0.175146	1 vs 3	0.191812	0.0166667	Gmfb:chr14:46808149-46808528:-1, Gmfb:chr14:46809005-46809442:-1, Gmfb:chr14:46810369-46810692:-1, Gmfb:chr14:46811686-46811885:-1	Gmfb	1.71351e-12	2.12417e-11	FALSE	FALSE	7.63656e-12	2.13824e-11	FALSE
1122	6.20568e-43	1.20954e-40	0.862403	0.775704	0.0866986	FALSE	0.885482	1 vs 5	0.175141	1 vs 5	0.727733	0.552592	Xpr1:chr1:155275636-155276148:-1, Xpr1:chr1:155276258-155276708:-1, Xpr1:chr1:155278161-155278555:-1, Xpr1:chr1:155278647-155279322:-1, Xpr1:chr1:155282683-155283035:-1	Xpr1	5.83378e-42	1.1263e-39	FALSE	FALSE	1.20954e-40	1.13296e-39	FALSE
1123	2.2645e-13	8.73655e-13	0.665517	0.574259	0.091258	TRUE	0.937323	3 vs 4	0.175136	3 vs 6	0.175136	0	Mfsd6:chr1:52656309-52656649:-1, Mfsd6:chr1:52656321-52657014:-1, Mfsd6:chr1:52657711-52658330:-1, Mfsd6:chr1:52659909-52660374:-1, Mfsd6:chr1:52660328-52660597:-1, Mfsd6:chr1:52660587-52661003:-1	Mfsd6	NA	NA	FALSE	FALSE	8.73655e-13	NA	FALSE
1124	1.85014e-07	2.57615e-07	0.576546	0.488982	0.0875645	TRUE	0.483011	3 vs 1	0.175129	3 vs 1	0.153092	-0.0220365	Suz12:chr11:80033171-80033482:1, Suz12:chr11:80033583-80033848:1, Suz12:chr11:80033802-80033977:1	Suz12	NA	NA	FALSE	FALSE	2.57615e-07	NA	FALSE
1125	3.36845e-07	6.12145e-07	0.794403	0.725799	0.0686041	TRUE	1.07519	6 vs 2	0.17478	6 vs 4	0.241119	0.0663391	Haus2:chr2:120618916-120619145:1, Haus2:chr2:120619089-120619432:1, Haus2:chr2:120619414-120619846:1, Haus2:chr2:120618949-120620142:1, Haus2:chr2:120620890-120621362:1, Haus2:chr2:120621151-120621560:1	Haus2	NA	NA	FALSE	FALSE	6.12145e-07	NA	FALSE
1126	0.00288159	0.00995047	0.587385	0.5	0.087385	TRUE	0.353166	2 vs 1	0.17477	2 vs 1	0.17477	0	Ints9:chr14:65039267-65039637:1, Ints9:chr14:65039438-65039848:1	Ints9	NA	NA	FALSE	FALSE	0.00995047	NA	FALSE
1127	0.814211	NA	0.384615	0.297297	0.0873181	TRUE	0.390198	2 vs 1	0.174636	2 vs 1	-0.230769	-0.405405	Erbb2:chr11:98436784-98437174:1, Erbb2:chr11:98436915-98437294:1	Erbb2	NA	NA	FALSE	FALSE	0.814211	NA	FALSE
1128	0.000172497	0.000419546	0.23543	0.279803	-0.0443725	TRUE	-1.0517	6 vs 2	0.174404	2 vs 1	0.642384	0.46798	Gtpbp3:chr8:71492655-71493408:1, Gtpbp3:chr8:71492910-71493294:1, Gtpbp3:chr8:71493577-71493936:1, Gtpbp3:chr8:71495683-71495980:1, Gtpbp3:chr8:71495593-71496167:1, Gtpbp3:chr8:71497172-71497588:1	Gtpbp3	NA	NA	FALSE	FALSE	0.000419546	NA	FALSE
1129	1.18077e-06	6.25805e-06	0.671482	0.584311	0.0871716	FALSE	0.374402	1 vs 2	0.174343	1 vs 2	0.342965	0.168622	Prkd3:chr17:78949360-78949778:-1, Prkd3:chr17:78950567-78950934:-1	Prkd3	2.28605e-06	1.19811e-05	FALSE	FALSE	6.25805e-06	1.20265e-05	FALSE
1130	1.30477e-07	4.17562e-07	0.742434	0.732843	0.00959066	TRUE	2.90364	4 vs 2	0.17426	4 vs 3	0.738966	0.564706	Pi4kb:chr3:95005686-95005970:1, Pi4kb:chr3:95005448-95005776:1, Pi4kb:chr3:95005675-95006574:1, Pi4kb:chr3:95006226-95006642:1, Pi4kb:chr3:95006558-95006886:1	Pi4kb	NA	NA	FALSE	FALSE	4.17562e-07	NA	FALSE
1131	0.2323	0.372676	0.586819	0.555349	0.0314706	TRUE	0.533554	2 vs 3	0.174252	2 vs 3	0.0114613	-0.162791	Prokr2:chr2:132369821-132370304:-1, Prokr2:chr2:132370269-132370746:-1, Prokr2:chr2:132371222-132371505:-1, Prokr2:chr2:132371513-132371797:-1, Prokr2:chr2:132371721-132372051:-1, Prokr2:chr2:132373295-132373848:-1	Prokr2	NA	NA	FALSE	FALSE	0.372676	NA	FALSE
1132	0.0526245	0.0986468	0.719325	0.69246	0.0268648	TRUE	-0.475424	2 vs 3	0.174141	1 vs 2	0.217791	0.0436508	Lgals8:chr13:12439402-12439790:-1, Lgals8:chr13:12439694-12439972:-1, Lgals8:chr13:12440821-12441065:-1	Lgals8	NA	NA	FALSE	FALSE	0.0986468	NA	FALSE
1133	2.59978e-11	9.87049e-11	0.722587	0.68427	0.0383167	FALSE	0.38045	3 vs 2	0.173956	3 vs 2	0.135424	-0.0385313	Fbxo21:chr5:118008289-118008695:1, Fbxo21:chr5:118009590-118010048:1, Fbxo21:chr5:118009819-118010207:1	Fbxo21	6.75632e-11	2.57724e-10	FALSE	FALSE	9.87049e-11	2.58839e-10	FALSE
1134	0.000650556	0.0022729	0.665331	0.616718	0.048613	TRUE	1.01511	3 vs 1	0.173901	3 vs 2	0.553106	0.379205	Gab2:chr7:97305033-97305686:1, Gab2:chr7:97307534-97308074:1, Gab2:chr7:97307867-97308289:1, Gab2:chr7:97308615-97308834:1	Gab2	NA	NA	FALSE	FALSE	0.0022729	NA	FALSE
1135	9.45695e-05	0.000239992	0.73697	0.623656	0.113314	TRUE	1.2366	1 vs 3	0.173607	1 vs 5	0.220202	0.046595	Klhl3:chr13:58000212-58000589:-1, Klhl3:chr13:58000484-58000935:-1, Klhl3:chr13:58003272-58004171:-1, Klhl3:chr13:58003573-58003952:-1, Klhl3:chr13:58004201-58004615:-1, Klhl3:chr13:58004433-58004821:-1	Klhl3	NA	NA	FALSE	FALSE	0.000239992	NA	FALSE
1136	1.12107e-27	1.09957e-26	0.451914	0.469038	-0.0171239	TRUE	-1.32049	5 vs 3	0.173431	3 vs 2	0.0176855	-0.155746	Ccdc127:chr13:74357050-74357373:1, Ccdc127:chr13:74356802-74357859:1, Ccdc127:chr13:74357280-74357689:1, Ccdc127:chr13:74357275-74358386:1, Ccdc127:chr13:74357808-74358163:1, Ccdc127:chr13:74359262-74359665:1, Ccdc127:chr13:74362299-74362730:1, Ccdc127:chr13:74365404-74365783:1	Ccdc127	NA	NA	FALSE	FALSE	1.09957e-26	NA	FALSE
1137	0.0520332	0.140548	0.692529	0.654054	0.0384747	TRUE	0.777655	2 vs 3	0.173097	2 vs 3	0.183908	0.0108108	Zscan20:chr4:128583539-128583889:-1, Zscan20:chr4:128585430-128585695:-1, Zscan20:chr4:128585200-128586010:-1	Zscan20	NA	NA	FALSE	FALSE	0.140548	NA	FALSE
1138	0.00422033	0.0133812	0.622764	0.587395	0.0353693	TRUE	0.413723	3 vs 2	0.173082	3 vs 2	-0.099187	-0.272269	Zfp592:chr7:81041516-81042037:1, Zfp592:chr7:81042307-81042704:1, Zfp592:chr7:81044721-81045164:1	Zfp592	NA	NA	FALSE	FALSE	0.0133812	NA	FALSE
1139	0.00807185	0.0255693	0.6736	0.587079	0.0865213	TRUE	0.372611	2 vs 1	0.173043	2 vs 1	0.3472	0.174157	Ehd3:chr17:73830733-73831008:1, Ehd3:chr17:73831693-73832117:1	Ehd3	NA	NA	FALSE	FALSE	0.0255693	NA	FALSE
1140	1.44928e-20	9.49526e-20	0.781805	0.708505	0.0732995	FALSE	0.569583	1 vs 4	0.172901	1 vs 3	0.443201	0.2703	Ctnna2:chr6:76881849-76882164:-1, Ctnna2:chr6:77598638-77599307:-1, Ctnna2:chr6:77599636-77599941:-1, Ctnna2:chr6:77599465-77600322:-1	Ctnna2	5.98085e-20	3.95331e-19	FALSE	FALSE	9.49526e-20	3.96881e-19	FALSE
1141	0.0529323	0.0532851	0.589532	0.520563	0.0689689	TRUE	0.761885	5 vs 2	0.172767	5 vs 2	0.432507	0.25974	Agbl3:chr6:34785124-34785547:1, Agbl3:chr6:34785247-34785602:1, Agbl3:chr6:34785278-34785809:1, Agbl3:chr6:34785474-34785793:1, Agbl3:chr6:34785875-34786304:1	Agbl3	NA	NA	FALSE	FALSE	0.0532851	NA	FALSE
1142	1.85606e-05	4.88809e-05	0.450587	0.364235	0.0863524	TRUE	0.43613	1 vs 3	0.172705	1 vs 3	-0.0988252	-0.27153	Mafb:chr2:160363675-160364141:-1, Mafb:chr2:160364092-160364527:-1, Mafb:chr2:160364769-160365193:-1	Mafb	NA	NA	FALSE	FALSE	4.88809e-05	NA	FALSE
1143	2.82398e-10	6.83575e-10	0.767552	0.706878	0.0606739	TRUE	0.998943	2 vs 3	0.172674	2 vs 3	0.117647	-0.0550265	Tmem201:chr4:149715375-149715759:-1, Tmem201:chr4:149724667-149725598:-1, Tmem201:chr4:149725065-149725212:-1	Tmem201	NA	NA	FALSE	FALSE	6.83575e-10	NA	FALSE
1144	0.0010649	0.00211706	0.553637	0.513158	0.0404796	TRUE	0.640093	2 vs 4	0.172594	2 vs 3	0.251541	0.0789474	Slc30a5:chr13:100801743-100802086:-1, Slc30a5:chr13:100802599-100803057:-1, Slc30a5:chr13:100802839-100803220:-1, Slc30a5:chr13:100803135-100803527:-1	Slc30a5	NA	NA	FALSE	FALSE	0.00211706	NA	FALSE
1145	7.22604e-07	3.93543e-06	0.862515	0.847035	0.0154793	TRUE	-1.19214	2 vs 1	0.172587	4 vs 3	0.689777	0.51719	Atf1:chr15:100260016-100260399:1, Atf1:chr15:100260495-100260688:1, Atf1:chr15:100260578-100261104:1, Atf1:chr15:100260859-100261262:1	Atf1	NA	NA	FALSE	FALSE	3.93543e-06	NA	FALSE
1146	4.41641e-05	4.80063e-05	0.417756	0.358612	0.0591443	TRUE	0.927141	5 vs 4	0.172565	5 vs 1	-0.21561	-0.388175	Zfp882:chr8:71914638-71915061:1, Zfp882:chr8:71915337-71915649:1, Zfp882:chr8:71915445-71915935:1, Zfp882:chr8:71915807-71916572:1, Zfp882:chr8:71915930-71916321:1, Zfp882:chr8:71916345-71917072:1, Zfp882:chr8:71917718-71918191:1, Zfp882:chr8:71918071-71918355:1, Zfp882:chr8:71918462-71918871:1, Zfp882:chr8:71918297-71919165:1, Zfp882:chr8:71918948-71919282:1	Zfp882	NA	NA	FALSE	FALSE	4.80063e-05	NA	FALSE
1147	0.000562426	0.00187122	0.909369	0.851351	0.0580173	TRUE	0.765862	1 vs 2	0.17232	1 vs 2	0.784114	0.611794	Nedd9:chr13:41309949-41310367:-1, Nedd9:chr13:41310926-41311611:-1, Nedd9:chr13:41311208-41311968:-1	Nedd9	NA	NA	FALSE	FALSE	0.00187122	NA	FALSE
1148	9.30489e-09	4.80999e-08	0.926934	0.840909	0.086025	TRUE	0.875513	1 vs 2	0.17205	1 vs 2	0.853868	0.681818	Ica1:chr6:8630535-8630871:-1, Ica1:chr6:8658825-8659652:-1	Ica1	NA	NA	FALSE	FALSE	4.80999e-08	NA	FALSE
1149	2.80876e-05	9.22807e-05	0.70438	0.633016	0.071364	TRUE	0.705957	1 vs 4	0.171938	1 vs 4	0.317518	0.145581	Tob2:chr15:81848270-81848645:-1, Tob2:chr15:81848576-81849491:-1, Tob2:chr15:81848961-81849259:-1, Tob2:chr15:81849701-81850077:-1, Tob2:chr15:81850597-81851102:-1	Tob2	NA	NA	FALSE	FALSE	9.22807e-05	NA	FALSE
1150	2.82045e-06	7.09979e-06	0.539983	0.492512	0.047471	TRUE	1.08731	6 vs 5	0.171897	6 vs 3	-0.114359	-0.286256	Jade1:chr3:41606276-41606874:1, Jade1:chr3:41613870-41614229:1, Jade1:chr3:41615735-41616096:1, Jade1:chr3:41616231-41616649:1, Jade1:chr3:41615549-41616274:1, Jade1:chr3:41616478-41616884:1	Jade1	NA	NA	FALSE	FALSE	7.09979e-06	NA	FALSE
1151	2.866e-146	1.41263e-142	0.755526	0.673356	0.0821701	FALSE	0.655092	1 vs 3	0.171886	1 vs 2	0.298368	0.126482	Dcx:chrX:143855842-143856208:-1, Dcx:chrX:143857424-143857771:-1, Dcx:chrX:143860733-143861097:-1	Dcx	1.22345e-144	6.55357e-141	FALSE	FALSE	1.41263e-142	6.56871e-141	FALSE
1152	2.74878e-45	8.30649e-43	0.802417	0.731996	0.0704216	FALSE	0.69732	6 vs 3	0.171811	6 vs 5	0.516358	0.344547	Sema3c:chr5:17727318-17728214:1, Sema3c:chr5:17728322-17728618:1, Sema3c:chr5:17728122-17729004:1, Sema3c:chr5:17728685-17729554:1, Sema3c:chr5:17729010-17729411:1, Sema3c:chr5:17729871-17730275:1	Sema3c	2.76364e-44	8.42979e-42	FALSE	FALSE	8.30649e-43	8.48239e-42	FALSE
1153	0.0733863	0.144922	0.766423	0.741379	0.025044	TRUE	-0.81162	2 vs 3	0.171759	1 vs 2	0.613139	0.441379	Ptpn21:chr12:98676732-98677109:-1, Ptpn21:chr12:98677759-98678310:-1, Ptpn21:chr12:98678568-98678755:-1	Ptpn21	NA	NA	FALSE	FALSE	0.144922	NA	FALSE
1154	0.0241148	0.0796156	0.371158	0.322115	0.049043	TRUE	0.943788	2 vs 3	0.171611	2 vs 3	0.301418	0.129808	Baz1a:chr12:54892250-54892933:-1, Baz1a:chr12:54892500-54892688:-1, Baz1a:chr12:54892994-54893349:-1, Baz1a:chr12:54893491-54893958:-1	Baz1a	NA	NA	FALSE	FALSE	0.0796156	NA	FALSE
1155	3.05761e-19	2.22638e-18	0.395613	0.309884	0.0857289	FALSE	0.376883	2 vs 1	0.171458	2 vs 1	-0.208773	-0.380231	Cops8:chr1:90612728-90613107:1, Cops8:chr1:90612929-90613357:1	Cops8	1.17956e-18	8.67185e-18	FALSE	FALSE	2.22638e-18	8.70493e-18	FALSE
1156	3.07762e-24	2.79802e-22	0.432533	0.384602	0.0479311	FALSE	0.884187	2 vs 1	0.171105	2 vs 1	0.5104	0.339295	Gpn1:chr5:31497296-31497653:1, Gpn1:chr5:31511062-31511367:1, Gpn1:chr5:31510922-31511667:1, Gpn1:chr5:31512479-31512948:1	Gpn1	1.48685e-23	1.31929e-21	FALSE	FALSE	2.79802e-22	1.32715e-21	FALSE
1157	0.513494	NA	0.88	0.794521	0.0854795	TRUE	0.640037	1 vs 2	0.170959	1 vs 2	0.76	0.589041	Mis18bp1:chr12:65132747-65133264:-1, Mis18bp1:chr12:65149056-65149339:-1	Mis18bp1	NA	NA	FALSE	FALSE	0.513494	NA	FALSE
1158	0.325293	0.460513	0.734234	0.652941	0.0812931	TRUE	1.025	1 vs 5	0.170853	1 vs 5	0.441441	0.270588	Ift80:chr3:68892813-68893016:-1, Ift80:chr3:68893614-68893887:-1, Ift80:chr3:68893407-68894395:-1, Ift80:chr3:68893705-68894535:-1, Ift80:chr3:68894098-68894218:-1	Ift80	NA	NA	FALSE	FALSE	0.460513	NA	FALSE
1159	0.000262183	0.000186833	0.636923	0.677937	-0.0410139	TRUE	1.41562	6 vs 5	0.170818	6 vs 5	-0.307692	-0.47851	Clip4:chr17:71849468-71850562:1, Clip4:chr17:71849855-71850038:1, Clip4:chr17:71849878-71850291:1, Clip4:chr17:71856385-71856731:1, Clip4:chr17:71857930-71858403:1, Clip4:chr17:71863703-71864061:1	Clip4	NA	NA	FALSE	FALSE	0.000262183	NA	FALSE
1160	0.482175	NA	0.492308	0.424242	0.0680653	TRUE	1.45143	2 vs 3	0.170629	2 vs 4	0.261538	0.0909091	Zfp951:chr5:104813158-104813386:-1, Zfp951:chr5:104813212-104813544:-1, Zfp951:chr5:104813685-104813984:-1, Zfp951:chr5:104813878-104814251:-1	Zfp951	NA	NA	FALSE	FALSE	0.482175	NA	FALSE
1161	0.332661	NA	0.530466	0.484848	0.0456175	TRUE	1.23969	2 vs 4	0.170577	3 vs 4	0.397849	0.227273	Kif16b:chr2:142618330-142618718:-1, Kif16b:chr2:142618162-142618409:-1, Kif16b:chr2:142618569-142619170:-1, Kif16b:chr2:142698881-142699358:-1	Kif16b	NA	NA	FALSE	FALSE	0.332661	NA	FALSE
1162	0.000509455	0.00165048	0.749764	0.714176	0.0355883	TRUE	0.419223	3 vs 2	0.170503	3 vs 2	0.327668	0.157165	Pknox1:chr17:31605039-31605398:1, Pknox1:chr17:31606603-31607214:1, Pknox1:chr17:31607249-31607709:1	Pknox1	NA	NA	FALSE	FALSE	0.00165048	NA	FALSE
1163	5.11505e-06	2.05242e-07	0.579144	0.527432	0.0517115	TRUE	0.845163	8 vs 1	0.170496	6 vs 2	0.441989	0.271493	Slc44a1:chr4:53549753-53550060:1, Slc44a1:chr4:53549758-53550276:1, Slc44a1:chr4:53565135-53565650:1, Slc44a1:chr4:53565294-53566188:1, Slc44a1:chr4:53566157-53566775:1, Slc44a1:chr4:53567375-53567844:1, Slc44a1:chr4:53569764-53570335:1, Slc44a1:chr4:53572656-53573088:1, Slc44a1:chr4:53622077-53622478:1	Slc44a1	NA	NA	FALSE	FALSE	5.11505e-06	NA	FALSE
1164	2.30246e-08	2.88696e-08	0.869497	0.829778	0.0397187	FALSE	0.823954	3 vs 2	0.170198	3 vs 2	0.745283	0.575085	Mlxip:chr5:123446000-123446531:1, Mlxip:chr5:123446499-123446882:1, Mlxip:chr5:123457541-123457932:1	Mlxip	5.02566e-08	6.55622e-08	FALSE	FALSE	2.88696e-08	6.58287e-08	FALSE
1165	0.0096679	0.00592514	0.790094	0.723866	0.0662285	TRUE	-2.12596	4 vs 5	0.169839	1 vs 4	0.495283	0.325444	Ccdc15:chr9:37267450-37267842:-1, Ccdc15:chr9:37269772-37270081:-1, Ccdc15:chr9:37269373-37270571:-1, Ccdc15:chr9:37273271-37273581:-1, Ccdc15:chr9:37275529-37276356:-1, Ccdc15:chr9:37275807-37276220:-1, Ccdc15:chr9:37340794-37340965:-1	Ccdc15	NA	NA	FALSE	FALSE	0.0096679	NA	FALSE
1166	1.89049e-07	1.20402e-06	0.630556	0.58375	0.0468056	TRUE	1.02267	3 vs 1	0.169821	3 vs 1	0.703571	0.53375	Zfp12:chr5:143246181-143246425:1, Zfp12:chr5:143246419-143246633:1, Zfp12:chr5:143247575-143247955:1, Zfp12:chr5:143248294-143248800:1	Zfp12	NA	NA	FALSE	FALSE	1.20402e-06	NA	FALSE
1167	0.00058198	0.000590246	0.302932	0.218033	0.0848988	TRUE	1.60944	3 vs 2	0.169798	3 vs 1	-0.394137	-0.563934	Eaf1:chr14:31509323-31509639:1, Eaf1:chr14:31509140-31509756:1, Eaf1:chr14:31509348-31509854:1	Eaf1	NA	NA	FALSE	FALSE	0.000590246	NA	FALSE
1168	0.0020021	0.00529674	0.889231	0.804462	0.0847688	TRUE	0.763514	1 vs 2	0.169538	1 vs 3	0.778462	0.608924	Ccdc28a:chr10:18213675-18214052:-1, Ccdc28a:chr10:18217575-18217935:-1, Ccdc28a:chr10:18218233-18218476:-1	Ccdc28a	NA	NA	FALSE	FALSE	0.00529674	NA	FALSE
1169	0.00653856	0.0110253	0.908623	0.823925	0.0846982	TRUE	1.21354	2 vs 1	0.169511	4 vs 1	0.814672	0.645161	Pigg:chr5:108347505-108348647:1, Pigg:chr5:108348333-108348655:1, Pigg:chr5:108348639-108349208:1, Pigg:chr5:108348944-108349359:1	Pigg	NA	NA	FALSE	FALSE	0.0110253	NA	FALSE
1170	2.52793e-36	5.26921e-34	0.430094	0.345343	0.0847513	FALSE	0.358107	1 vs 2	0.169503	1 vs 2	-0.139812	-0.309315	Zfp706:chr15:36998990-36999371:-1, Zfp706:chr15:37000631-37000971:-1	Zfp706	1.93042e-35	4.01449e-33	FALSE	FALSE	5.26921e-34	4.0356e-33	FALSE
1171	2.10419e-15	1.00321e-13	0.910572	0.825851	0.0847204	FALSE	0.764131	2 vs 1	0.169441	2 vs 1	0.821144	0.651703	Sft2d1:chr17:8326951-8327191:1, Sft2d1:chr17:8327200-8327421:1	Sft2d1	6.73963e-15	3.10279e-13	FALSE	FALSE	1.00321e-13	3.11737e-13	FALSE
1172	7.40776e-06	2.57508e-05	0.827992	0.791152	0.0368396	TRUE	0.610233	6 vs 1	0.169115	6 vs 5	0.425287	0.256173	Stag1:chr9:100956351-100956491:1, Stag1:chr9:100956478-100956949:1, Stag1:chr9:100956745-100957122:1, Stag1:chr9:100956989-100957446:1, Stag1:chr9:100957620-100958075:1, Stag1:chr9:100958139-100958545:1	Stag1	NA	NA	FALSE	FALSE	2.57508e-05	NA	FALSE
1173	3.04397e-199	2.38326e-186	0.742593	0.658214	0.0843795	FALSE	0.521449	2 vs 3	0.168759	1 vs 3	0.485186	0.316427	Nfix:chr8:84704792-84705028:-1, Nfix:chr8:84706090-84706561:-1, Nfix:chr8:84706444-84706866:-1	Nfix	1.93329e-197	1.54793e-184	FALSE	FALSE	2.38326e-186	1.59129e-184	FALSE
1174	0.000557962	0.000616738	0.622204	0.586042	0.0361615	TRUE	0.909818	5 vs 7	0.168751	2 vs 3	0.421141	0.25239	Fkbp15:chr4:62298361-62298767:-1, Fkbp15:chr4:62300313-62300740:-1, Fkbp15:chr4:62311219-62311548:-1, Fkbp15:chr4:62312155-62312506:-1, Fkbp15:chr4:62318570-62319009:-1, Fkbp15:chr4:62320653-62320994:-1, Fkbp15:chr4:62320721-62321250:-1	Fkbp15	NA	NA	FALSE	FALSE	0.000616738	NA	FALSE
1175	0.33105	0.453528	0.349309	0.291925	0.0573833	TRUE	0.587845	5 vs 6	0.168704	5 vs 6	-0.235023	-0.403727	Ybey:chr10:76459567-76459936:-1, Ybey:chr10:76459999-76460322:-1, Ybey:chr10:76459840-76460564:-1, Ybey:chr10:76461282-76461465:-1, Ybey:chr10:76461165-76461601:-1, Ybey:chr10:76462195-76462507:-1	Ybey	NA	NA	FALSE	FALSE	0.453528	NA	FALSE
1176	0.056584	0.106164	0.450808	0.388889	0.0619187	TRUE	0.922156	1 vs 2	0.168643	1 vs 3	0.0660793	-0.102564	Grm1:chr10:10686059-10686424:-1, Grm1:chr10:10687188-10687473:-1, Grm1:chr10:10688607-10689002:-1, Grm1:chr10:10688841-10689220:-1	Grm1	NA	NA	FALSE	FALSE	0.106164	NA	FALSE
1177	3.2896e-07	1.89307e-06	0.748315	0.661781	0.0865344	TRUE	0.948729	5 vs 2	0.168604	5 vs 1	0.413073	0.244469	Erc2:chr14:28316946-28317341:1, Erc2:chr14:28476252-28476638:1, Erc2:chr14:28477432-28477983:1, Erc2:chr14:28477946-28478314:1, Erc2:chr14:28478148-28478546:1	Erc2	NA	NA	FALSE	FALSE	1.89307e-06	NA	FALSE
1178	1.30253e-11	3.1146e-11	0.427611	0.394077	0.0335343	TRUE	0.98829	2 vs 1	0.168596	2 vs 1	0.459293	0.290698	Kcnc1:chr7:46431856-46432180:1, Kcnc1:chr7:46432949-46433368:1, Kcnc1:chr7:46437949-46438220:1, Kcnc1:chr7:46437799-46438507:1, Kcnc1:chr7:46438292-46438692:1	Kcnc1	NA	NA	FALSE	FALSE	3.1146e-11	NA	FALSE
1179	0.450587	NA	0.769737	0.685484	0.084253	TRUE	0.513525	1 vs 3	0.168506	1 vs 3	0.539474	0.370968	Prdm9:chr17:15543056-15543419:-1, Prdm9:chr17:15551333-15551708:-1, Prdm9:chr17:15553294-15553477:-1	Prdm9	NA	NA	FALSE	FALSE	0.450587	NA	FALSE
1180	6.76764e-09	2.598e-08	0.742805	0.654997	0.0878078	TRUE	0.885051	4 vs 1	0.168429	4 vs 2	0.327316	0.158887	Sacs:chr14:61195248-61195673:1, Sacs:chr14:61214692-61215014:1, Sacs:chr14:61214456-61215511:1, Sacs:chr14:61215103-61215538:1	Sacs	NA	NA	FALSE	FALSE	2.598e-08	NA	FALSE
1181	0.00324723	0.00855749	0.638544	0.609524	0.0290204	TRUE	1.02815	3 vs 4	0.16841	3 vs 4	0.143921	-0.0244898	Tln2:chr9:67217085-67217462:-1, Tln2:chr9:67220634-67221047:-1, Tln2:chr9:67220945-67221239:-1, Tln2:chr9:67221146-67221513:-1	Tln2	NA	NA	FALSE	FALSE	0.00855749	NA	FALSE
1182	2.79266e-06	9.05719e-06	0.537056	0.448785	0.0882708	TRUE	0.731625	4 vs 2	0.16824	4 vs 2	0.267198	0.0989583	Ipmk:chr10:71381589-71382018:1, Ipmk:chr10:71382447-71383018:1, Ipmk:chr10:71383733-71384170:1, Ipmk:chr10:71385487-71385885:1	Ipmk	NA	NA	FALSE	FALSE	9.05719e-06	NA	FALSE
1183	0.00869222	0.0122288	0.592454	0.531508	0.0609462	TRUE	1.02458	1 vs 4	0.168186	1 vs 6	0.0504032	-0.117783	Bbx:chr16:50191844-50192207:-1, Bbx:chr16:50194452-50194796:-1, Bbx:chr16:50195522-50195747:-1, Bbx:chr16:50195265-50196016:-1, Bbx:chr16:50195638-50196282:-1, Bbx:chr16:50196620-50196962:-1, Bbx:chr16:50196530-50197488:-1, Bbx:chr16:50197180-50197555:-1	Bbx	NA	NA	FALSE	FALSE	0.0122288	NA	FALSE
1184	1.85948e-46	7.23305e-46	0.352967	0.315073	0.0378944	FALSE	0.744205	2 vs 4	0.168175	3 vs 4	-0.00400962	-0.172184	Pmepa1:chr2:173224458-173224854:-1, Pmepa1:chr2:173226796-173227211:-1, Pmepa1:chr2:173227271-173227735:-1, Pmepa1:chr2:173227565-173228250:-1, Pmepa1:chr2:173227872-173228121:-1	Pmepa1	1.90634e-45	7.99637e-45	FALSE	FALSE	7.23305e-46	8.01483e-45	FALSE
1185	2.7506e-06	1.23325e-05	0.398776	0.314716	0.0840596	FALSE	0.367593	1 vs 2	0.168119	1 vs 2	-0.202448	-0.370567	Tfb2m:chr1:179528050-179528399:-1, Tfb2m:chr1:179528444-179529515:-1	Tfb2m	5.14553e-06	2.28204e-05	FALSE	FALSE	1.23325e-05	2.29221e-05	FALSE
1186	0.000462216	0.00148031	0.686969	0.607008	0.0799613	TRUE	0.550555	3 vs 1	0.168094	3 vs 2	0.164306	-0.00378788	Pcgf1:chr6:83080520-83080679:1, Pcgf1:chr6:83080299-83080855:1, Pcgf1:chr6:83080544-83080855:1	Pcgf1	NA	NA	FALSE	FALSE	0.00148031	NA	FALSE
1187	0.00444232	NA	0.919178	0.873106	0.046072	TRUE	0.845179	3 vs 2	0.168068	3 vs 2	0.808219	0.640152	Dcp1a:chr14:30524034-30524511:1, Dcp1a:chr14:30524426-30524957:1, Dcp1a:chr14:30526641-30527063:1	Dcp1a	NA	NA	FALSE	FALSE	0.00444232	NA	FALSE
1188	7.41198e-32	3.64692e-29	0.544097	0.455261	0.0888354	TRUE	1.37767	12 vs 3	0.168015	12 vs 3	0.150517	-0.0174978	Ntrk2:chr13:58878359-58878678:1, Ntrk2:chr13:58887327-58887901:1, Ntrk2:chr13:58887583-58887715:1, Ntrk2:chr13:58932053-58932450:1, Ntrk2:chr13:58933805-58934196:1, Ntrk2:chr13:58933658-58934453:1, Ntrk2:chr13:58936604-58937086:1, Ntrk2:chr13:59128413-59128759:1, Ntrk2:chr13:59129584-59129923:1, Ntrk2:chr13:59130446-59130945:1, Ntrk2:chr13:59130849-59131352:1, Ntrk2:chr13:59133537-59133970:1	Ntrk2	NA	NA	FALSE	FALSE	3.64692e-29	NA	FALSE
1189	9.84982e-27	1.87048e-25	0.903882	0.842404	0.0614778	FALSE	0.905298	1 vs 3	0.167946	1 vs 3	0.790897	0.622951	Ago1:chr4:126434968-126435393:-1, Ago1:chr4:126435326-126435806:-1, Ago1:chr4:126438335-126438690:-1, Ago1:chr4:126439052-126439409:-1	Ago1	5.34353e-26	1.02305e-24	FALSE	FALSE	1.87048e-25	1.02542e-24	FALSE
1190	0.00256952	NA	0.290909	0.255419	0.03549	TRUE	1.76359	3 vs 2	0.167919	3 vs 1	-0.4	-0.567919	Slc16a4:chr3:107305588-107306619:1, Slc16a4:chr3:107306949-107308115:1, Slc16a4:chr3:107312795-107313105:1, Slc16a4:chr3:107313780-107314584:1, Slc16a4:chr3:107315342-107315546:1	Slc16a4	NA	NA	FALSE	FALSE	0.00256952	NA	FALSE
1191	7.16261e-11	1.06579e-10	0.712317	0.637088	0.0752297	TRUE	1.13807	7 vs 2	0.1678	7 vs 5	0.298347	0.130546	Ocrl:chrX:47956708-47957070:1, Ocrl:chrX:47957624-47957938:1, Ocrl:chrX:47958238-47958700:1, Ocrl:chrX:47959471-47959884:1, Ocrl:chrX:47959286-47960337:1, Ocrl:chrX:47965350-47965741:1, Ocrl:chrX:47965450-47965924:1	Ocrl	NA	NA	FALSE	FALSE	1.06579e-10	NA	FALSE
1192	5.95818e-10	4.98152e-09	0.819065	0.775358	0.0437062	FALSE	0.391417	3 vs 2	0.167737	3 vs 2	0.396627	0.22889	Opcml:chr9:28920445-28920862:1, Opcml:chr9:28924647-28925038:1, Opcml:chr9:28925002-28925410:1	Opcml	1.42471e-09	1.17761e-08	FALSE	FALSE	4.98152e-09	1.18249e-08	FALSE
1193	0.0557919	0.0818125	0.526932	0.502774	0.0241582	TRUE	1.4202	6 vs 5	0.167675	6 vs 5	-0.172131	-0.339806	Kbtbd3:chr9:4331233-4331759:1, Kbtbd3:chr9:4332073-4332444:1, Kbtbd3:chr9:4332250-4332813:1, Kbtbd3:chr9:4332619-4332912:1, Kbtbd3:chr9:4332533-4333461:1, Kbtbd3:chr9:4334865-4335123:1, Kbtbd3:chr9:4338132-4338408:1, Kbtbd3:chr9:4342195-4342569:1	Kbtbd3	NA	NA	FALSE	FALSE	0.0818125	NA	FALSE
1194	0.0161156	0.0323633	0.620673	0.582796	0.0378776	TRUE	0.553005	2 vs 4	0.16765	2 vs 4	0.193457	0.0258065	Camk1d:chr2:5293457-5293830:-1, Camk1d:chr2:5293723-5294057:-1, Camk1d:chr2:5297881-5298240:-1, Camk1d:chr2:5298670-5299016:-1	Camk1d	NA	NA	FALSE	FALSE	0.0323633	NA	FALSE
1195	0.00929977	0.0260837	0.619681	0.580161	0.0395194	TRUE	0.81093	3 vs 1	0.167627	3 vs 1	0.742021	0.574394	Abcc1:chr16:14473331-14473648:1, Abcc1:chr16:14473664-14474059:1, Abcc1:chr16:14474534-14474790:1, Abcc1:chr16:14475234-14475737:1	Abcc1	NA	NA	FALSE	FALSE	0.0260837	NA	FALSE
1196	5.91558e-08	1.00768e-06	0.953353	0.869565	0.0837876	TRUE	1.12025	2 vs 1	0.167575	2 vs 1	0.906706	0.73913	Apba1:chr19:23946938-23947362:1, Apba1:chr19:23949201-23949597:1	Apba1	NA	NA	FALSE	FALSE	1.00768e-06	NA	FALSE
1197	4.21919e-10	2.27021e-09	0.934571	0.850791	0.0837807	FALSE	0.91831	2 vs 1	0.167561	2 vs 1	0.869142	0.701581	Marchf8:chr6:116408881-116409482:1, Marchf8:chr6:116409172-116409530:1	Marchf8	1.01918e-09	5.47125e-09	FALSE	FALSE	2.27021e-09	5.49408e-09	FALSE
1198	0.650978	NA	0.730769	0.695652	0.0351171	TRUE	-0.517257	2 vs 3	0.167559	1 vs 2	0.0153846	-0.152174	4921507P07Rik:chr6:50573298-50573801:-1, 4921507P07Rik:chr6:50573599-50574043:-1, 4921507P07Rik:chr6:50573916-50574062:-1	4921507P07Rik	NA	NA	FALSE	FALSE	0.650978	NA	FALSE
1199	9.63358e-07	9.60059e-07	0.18251	0.0987461	0.0837634	TRUE	0.711798	2 vs 1	0.167527	2 vs 1	-0.634981	-0.802508	Ptrhd1:chr12:4236326-4236679:1, Ptrhd1:chr12:4239806-4239996:1	Ptrhd1	NA	NA	FALSE	FALSE	9.63358e-07	NA	FALSE
1200	3.09065e-05	0.00016568	0.645749	0.554126	0.0916225	TRUE	1.24439	4 vs 1	0.167495	3 vs 1	0.540486	0.37299	Zfp472:chr17:32978517-32978692:1, Zfp472:chr17:32978319-32978822:1, Zfp472:chr17:32978610-32978995:1, Zfp472:chr17:32978794-32979225:1	Zfp472	NA	NA	FALSE	FALSE	0.00016568	NA	FALSE
1201	7.74832e-32	1.5899e-30	0.881941	0.82289	0.0590508	FALSE	1.2096	3 vs 2	0.167471	3 vs 2	0.827257	0.659786	Spag9:chr11:94122722-94123776:1, Spag9:chr11:94123767-94124225:1, Spag9:chr11:94125698-94126096:1	Spag9	5.36612e-31	1.10442e-29	FALSE	FALSE	1.5899e-30	1.10698e-29	FALSE
1202	5.31633e-17	3.42057e-15	0.431905	0.417666	0.0142398	FALSE	-0.769794	3 vs 2	0.167466	2 vs 1	0.601536	0.434069	Lars2:chr9:123461650-123462297:1, Lars2:chr9:123461848-123462124:1, Lars2:chr9:123462265-123462699:1	Lars2	1.8483e-16	1.13495e-14	FALSE	FALSE	3.42057e-15	1.13757e-14	FALSE
1203	1.9553e-10	8.03262e-10	0.763311	0.679641	0.0836707	FALSE	0.4188	1 vs 2	0.167341	1 vs 2	0.526623	0.359281	Ndel1:chr11:68821434-68821835:-1, Ndel1:chr11:68829336-68829671:-1	Ndel1	4.81247e-10	1.98184e-09	FALSE	FALSE	8.03262e-10	1.9902e-09	FALSE
1204	7.81293e-07	2.99308e-06	0.785116	0.701447	0.0836689	FALSE	0.453598	1 vs 3	0.167338	1 vs 3	0.570232	0.402894	Cttnbp2nl:chr3:105001901-105002284:-1, Cttnbp2nl:chr3:105003498-105004273:-1, Cttnbp2nl:chr3:105003698-105004097:-1	Cttnbp2nl	1.54011e-06	5.85104e-06	FALSE	FALSE	2.99308e-06	5.8867e-06	FALSE
1205	2.07115e-08	1.06314e-07	0.767218	0.707317	0.0599006	FALSE	0.609575	1 vs 3	0.167271	1 vs 2	0.203857	0.0365854	Terf2:chr8:107069393-107069835:-1, Terf2:chr8:107069893-107070398:-1, Terf2:chr8:107075501-107075914:-1	Terf2	4.53217e-08	2.3094e-07	FALSE	FALSE	1.06314e-07	2.32055e-07	FALSE
1206	0.45406	0.379625	0.755102	0.690821	0.0642808	TRUE	Inf	2 vs 1	0.16711	4 vs 3	0.326531	0.15942	Itga9:chr9:118897199-118897319:1, Itga9:chr9:118897347-118897753:1, Itga9:chr9:118898377-118899045:1, Itga9:chr9:118900655-118900935:1	Itga9	NA	NA	FALSE	FALSE	0.45406	NA	FALSE
1207	4.42874e-06	1.40892e-05	0.770739	0.762512	0.0082276	TRUE	-0.623658	2 vs 3	0.166986	1 vs 2	0.383228	0.216242	Atp13a3:chr16:30312392-30312790:-1, Atp13a3:chr16:30312408-30313114:-1, Atp13a3:chr16:30313064-30313593:-1, Atp13a3:chr16:30314337-30314724:-1, Atp13a3:chr16:30315452-30315992:-1	Atp13a3	NA	NA	FALSE	FALSE	1.40892e-05	NA	FALSE
1208	0.32536	0.138444	0.419786	0.404321	0.0154651	TRUE	0.726373	2 vs 1	0.166898	2 vs 1	0.438503	0.271605	Tafa1:chr6:96654659-96655086:1, Tafa1:chr6:96655445-96655962:1, Tafa1:chr6:96656026-96656457:1, Tafa1:chr6:96656548-96656809:1, Tafa1:chr6:96656825-96657207:1	Tafa1	NA	NA	FALSE	FALSE	0.32536	NA	FALSE
1209	0.601035	NA	1	0.916667	0.0833333	TRUE	Inf	2 vs 1	0.166667	2 vs 1	1	0.833333	Psmb8:chr17:34201147-34201262:1, Psmb8:chr17:34201141-34201432:1	Psmb8	NA	NA	FALSE	FALSE	0.601035	NA	FALSE
1210	0.160067	0.307188	0.690763	0.607477	0.0832864	TRUE	0.366971	1 vs 2	0.166573	1 vs 2	0.381526	0.214953	Nog:chr11:89300629-89301013:-1, Nog:chr11:89301039-89301440:-1	Nog	NA	NA	FALSE	FALSE	0.307188	NA	FALSE
1211	1.01837e-19	7.34402e-19	0.525348	0.457776	0.0675721	TRUE	-1.26898	4 vs 7	0.166533	2 vs 9	0.141759	-0.0247739	Miga1:chr3:152273460-152273857:-1, Miga1:chr3:152273789-152274229:-1, Miga1:chr3:152274695-152275268:-1, Miga1:chr3:152275389-152275849:-1, Miga1:chr3:152275929-152276301:-1, Miga1:chr3:152281572-152282173:-1, Miga1:chr3:152281449-152282394:-1, Miga1:chr3:152282666-152282968:-1, Miga1:chr3:152332475-152332834:-1	Miga1	NA	NA	FALSE	FALSE	7.34402e-19	NA	FALSE
1212	0.0896105	NA	0.883065	0.828125	0.0549395	TRUE	1.15722	1 vs 2	0.166331	1 vs 2	0.822581	0.65625	Heatr5a:chr12:51875881-51876211:-1, Heatr5a:chr12:51875893-51876455:-1, Heatr5a:chr12:51876807-51877105:-1	Heatr5a	NA	NA	FALSE	FALSE	0.0896105	NA	FALSE
1213	0.00105035	NA	0.335238	0.301351	0.0338867	TRUE	3.29584	6 vs 4	0.166023	6 vs 5	0.0714286	-0.0945946	Atr:chr9:95951433-95951505:1, Atr:chr9:95951102-95952202:1, Atr:chr9:95952009-95952327:1, Atr:chr9:95951901-95952237:1, Atr:chr9:95952251-95952846:1, Atr:chr9:95952843-95953173:1	Atr	NA	NA	FALSE	FALSE	0.00105035	NA	FALSE
1214	0.0044887	0.0128177	0.279691	0.209677	0.0700138	TRUE	-1.1421	2 vs 4	0.165951	1 vs 5	-0.391924	-0.557875	Aasdh:chr5:76873659-76874031:-1, Aasdh:chr5:76874374-76874831:-1, Aasdh:chr5:76875084-76875867:-1, Aasdh:chr5:76875433-76875804:-1, Aasdh:chr5:76875920-76876353:-1	Aasdh	NA	NA	FALSE	FALSE	0.0128177	NA	FALSE
1215	0.000273289	0.000379928	0.698674	0.708545	-0.00987121	TRUE	-1.42403	5 vs 4	0.165917	12 vs 9	0.197917	0.032	Atl3:chr19:7533888-7534153:1, Atl3:chr19:7533673-7534599:1, Atl3:chr19:7534523-7535007:1, Atl3:chr19:7534770-7535086:1, Atl3:chr19:7534981-7535768:1, Atl3:chr19:7536244-7536959:1, Atl3:chr19:7536765-7537597:1, Atl3:chr19:7537571-7538485:1, Atl3:chr19:7538195-7538639:1, Atl3:chr19:7538663-7539071:1, Atl3:chr19:7539066-7539314:1, Atl3:chr19:7539275-7539688:1	Atl3	NA	NA	FALSE	FALSE	0.000379928	NA	FALSE
1216	6.93186e-06	1.75678e-05	0.292343	0.263064	0.0292787	TRUE	-0.703786	5 vs 2	0.165736	2 vs 1	-0.0385396	-0.204276	Ascc3:chr10:50617455-50618494:1, Ascc3:chr10:50618519-50618956:1, Ascc3:chr10:50850865-50851172:1, Ascc3:chr10:50850597-50851402:1, Ascc3:chr10:50852324-50852704:1	Ascc3	NA	NA	FALSE	FALSE	1.75678e-05	NA	FALSE
1217	2.94817e-05	0.000111144	0.556334	0.473481	0.0828527	TRUE	0.332471	1 vs 2	0.165705	1 vs 2	0.112668	-0.0530376	Rrp36:chr17:46667256-46667613:-1, Rrp36:chr17:46667442-46667858:-1	Rrp36	NA	NA	FALSE	FALSE	0.000111144	NA	FALSE
1218	0.000253865	0.000641446	0.466424	0.383886	0.0825373	TRUE	1.04472	4 vs 3	0.165599	4 vs 1	-0.0227894	-0.188389	Mfhas1:chr8:35676664-35676967:1, Mfhas1:chr8:35678838-35679171:1, Mfhas1:chr8:35678643-35679183:1, Mfhas1:chr8:35678973-35679459:1	Mfhas1	NA	NA	FALSE	FALSE	0.000641446	NA	FALSE
1219	2.1548e-42	9.65579e-41	0.670187	0.538515	0.131672	TRUE	1.66701	4 vs 9	0.165588	1 vs 12	0.185361	0.0197726	Dok6:chr18:89292423-89292794:-1, Dok6:chr18:89293658-89294089:-1, Dok6:chr18:89293928-89294737:-1, Dok6:chr18:89294266-89294474:-1, Dok6:chr18:89294960-89295470:-1, Dok6:chr18:89295286-89295697:-1, Dok6:chr18:89295629-89296241:-1, Dok6:chr18:89296806-89297164:-1, Dok6:chr18:89297877-89298528:-1, Dok6:chr18:89298453-89299172:-1, Dok6:chr18:89299528-89299744:-1, Dok6:chr18:89300118-89300400:-1, Dok…	Dok6	NA	NA	FALSE	FALSE	9.65579e-41	NA	FALSE
1220	1.83204e-05	4.94345e-05	0.568128	0.515971	0.0521573	TRUE	0.854854	8 vs 3	0.165499	8 vs 1	0.452968	0.287469	Harbi1:chr2:91713075-91713499:1, Harbi1:chr2:91714438-91714644:1, Harbi1:chr2:91718858-91719308:1, Harbi1:chr2:91720331-91721263:1, Harbi1:chr2:91720594-91720995:1, Harbi1:chr2:91720928-91721169:1, Harbi1:chr2:91721012-91721354:1, Harbi1:chr2:91721197-91721512:1, Harbi1:chr2:91722086-91722735:1, Harbi1:chr2:91722365-91722619:1, Harbi1:chr2:91723265-91723674:1	Harbi1	NA	NA	FALSE	FALSE	4.94345e-05	NA	FALSE
1221	4.96234e-07	4.04608e-06	0.849771	0.767052	0.0827186	TRUE	0.64012	1 vs 3	0.165437	1 vs 3	0.699541	0.534104	Map2k4:chr11:65688368-65688693:-1, Map2k4:chr11:65688386-65689011:-1, Map2k4:chr11:65690027-65690466:-1	Map2k4	NA	NA	FALSE	FALSE	4.04608e-06	NA	FALSE
1222	0.0173339	0.0416199	0.784153	0.701587	0.0825657	TRUE	0.435166	1 vs 2	0.165131	1 vs 2	0.568306	0.403175	Tmem67:chr4:12039345-12039722:-1, Tmem67:chr4:12039536-12040064:-1	Tmem67	NA	NA	FALSE	FALSE	0.0416199	NA	FALSE
1223	0.0276122	0.0520777	0.586283	0.548387	0.0378961	TRUE	0.608228	3 vs 2	0.165042	3 vs 2	0.353982	0.18894	Cacna2d2:chr9:107528674-107528897:1, Cacna2d2:chr9:107528550-107529018:1, Cacna2d2:chr9:107528933-107529343:1	Cacna2d2	NA	NA	FALSE	FALSE	0.0520777	NA	FALSE
1224	0.00195997	0.00545294	0.217069	0.134565	0.082504	TRUE	0.578357	2 vs 1	0.165008	2 vs 1	-0.565863	-0.730871	Neurl1b:chr17:26445931-26446359:1, Neurl1b:chr17:26446162-26446365:1	Neurl1b	NA	NA	FALSE	FALSE	0.00545294	NA	FALSE
1225	2.65903e-222	2.23142e-200	0.422795	0.412389	0.0104065	FALSE	-0.452106	1 vs 2	0.164993	2 vs 3	0.0795894	-0.0854034	Hnrnpa0:chr13:58125878-58126284:-1, Hnrnpa0:chr13:58126866-58127275:-1, Hnrnpa0:chr13:58127174-58127553:-1	Hnrnpa0	1.97832e-220	1.70507e-198	FALSE	FALSE	2.23142e-200	1.70901e-198	FALSE
1226	0.409085	NA	0.55	0.467532	0.0824675	TRUE	#NAME?	2 vs 1	0.164935	3 vs 1	0.1	-0.0649351	Rin1:chr19:5055947-5056148:1, Rin1:chr19:5056328-5057035:1, Rin1:chr19:5056645-5057120:1	Rin1	NA	NA	FALSE	FALSE	0.409085	NA	FALSE
1227	0.0033663	0.00723348	0.656144	0.60463	0.0515147	TRUE	0.388109	1 vs 2	0.164802	1 vs 2	-0.0777903	-0.242593	Bod1l:chr5:41787538-41787908:-1, Bod1l:chr5:41787684-41788087:-1, Bod1l:chr5:41788328-41788680:-1	Bod1l	NA	NA	FALSE	FALSE	0.00723348	NA	FALSE
1228	1	NA	0.2	0.117647	0.0823529	TRUE	0.628609	1 vs 2	0.164706	1 vs 2	-0.6	-0.764706	Tmem45a:chr16:56806252-56806482:-1, Tmem45a:chr16:56806282-56806665:-1	Tmem45a	NA	NA	FALSE	FALSE	1	NA	FALSE
1229	1.54645e-05	0.000134136	0.93937	0.900332	0.0390379	TRUE	1.18051	1 vs 2	0.164627	1 vs 2	0.875591	0.710963	Rab15:chr12:76797959-76798322:-1, Rab15:chr12:76798785-76799367:-1, Rab15:chr12:76799372-76799981:-1	Rab15	NA	NA	FALSE	FALSE	0.000134136	NA	FALSE
1230	0.00379812	0.00595235	0.369266	0.313333	0.0559327	TRUE	-1.05334	3 vs 5	0.164305	1 vs 6	-0.194954	-0.359259	Sik1:chr17:31844321-31844536:-1, Sik1:chr17:31844393-31844729:-1, Sik1:chr17:31844577-31845448:-1, Sik1:chr17:31845721-31845840:-1, Sik1:chr17:31845291-31845721:-1, Sik1:chr17:31846013-31846455:-1	Sik1	NA	NA	FALSE	FALSE	0.00595235	NA	FALSE
1231	3.42578e-05	0.000148149	0.955197	0.873134	0.0820628	TRUE	1.13069	2 vs 1	0.164126	2 vs 1	0.910394	0.746269	Mnat1:chr12:73230568-73230847:1, Mnat1:chr12:73272442-73272859:1	Mnat1	NA	NA	FALSE	FALSE	0.000148149	NA	FALSE
1232	0.229619	NA	0.589552	0.551948	0.0376042	TRUE	Inf	1 vs 3	0.163888	1 vs 4	0.11194	-0.0519481	Hus1:chr11:8993158-8993491:-1, Hus1:chr11:8993333-8993625:-1, Hus1:chr11:8993591-8993738:-1, Hus1:chr11:8995688-8996077:-1, Hus1:chr11:8996673-8996963:-1	Hus1	NA	NA	FALSE	FALSE	0.229619	NA	FALSE
1233	1.06282e-10	7.26054e-10	0.51983	0.437941	0.081889	FALSE	0.328884	2 vs 1	0.163778	2 vs 1	0.0396609	-0.124117	Colgalt1:chr8:71623830-71624151:1, Colgalt1:chr8:71624488-71624953:1	Colgalt1	2.65348e-10	1.79818e-09	FALSE	FALSE	7.26054e-10	1.80577e-09	FALSE
1234	9.18293e-06	1.72231e-05	0.507316	0.443023	0.0642926	TRUE	0.888407	1 vs 3	0.163768	1 vs 4	-0.316852	-0.48062	Prkaa2:chr4:105029621-105029951:-1, Prkaa2:chr4:105029922-105030188:-1, Prkaa2:chr4:105033606-105033976:-1, Prkaa2:chr4:105034790-105035136:-1, Prkaa2:chr4:105035422-105035789:-1	Prkaa2	NA	NA	FALSE	FALSE	1.72231e-05	NA	FALSE
1235	4.14524e-10	5.99339e-10	0.926061	0.844221	0.0818404	FALSE	0.83773	2 vs 1	0.163681	2 vs 1	0.852123	0.688442	Pnmal2:chr7:16946838-16947331:1, Pnmal2:chr7:16948430-16948826:1	Pnmal2	1.00225e-09	1.49576e-09	FALSE	FALSE	5.99339e-10	1.50065e-09	FALSE
1236	2.44163e-17	5.47846e-17	0.40985	0.328017	0.0818333	FALSE	0.682053	3 vs 2	0.163667	3 vs 1	-0.1803	-0.343967	Rap2a:chr14:120503834-120504168:1, Rap2a:chr14:120504384-120504938:1, Rap2a:chr14:120506801-120507197:1	Rap2a	8.63861e-17	1.99342e-16	FALSE	FALSE	5.47846e-17	2.00364e-16	FALSE
1237	1.01732e-07	5.02669e-09	0.768219	0.710416	0.0578035	TRUE	-1.13943	6 vs 2	0.163581	8 vs 3	0.528716	0.365135	Agbl5:chr5:30895668-30896140:1, Agbl5:chr5:30897880-30898543:1, Agbl5:chr5:30898280-30898700:1, Agbl5:chr5:30898926-30899330:1, Agbl5:chr5:30899107-30899655:1, Agbl5:chr5:30902911-30903779:1, Agbl5:chr5:30903102-30903494:1, Agbl5:chr5:30906334-30906601:1	Agbl5	NA	NA	FALSE	FALSE	1.01732e-07	NA	FALSE
1238	2.03214e-161	6.80473e-155	0.420176	0.431252	-0.0110764	FALSE	2.16019	1 vs 4	0.163258	1 vs 3	0.17168	0.00842182	Rab3c:chr13:110054187-110054582:-1, Rab3c:chr13:110055014-110055732:-1, Rab3c:chr13:110055755-110056138:-1, Rab3c:chr13:110055928-110056438:-1, Rab3c:chr13:110057080-110057427:-1, Rab3c:chr13:110059548-110060248:-1, Rab3c:chr13:110060196-110060490:-1, Rab3c:chr13:110060164-110060755:-1, Rab3c:chr13:110061120-110061408:-1, Rab3c:chr13:110061561-110061950:-1, Rab3c:chr13:110072985-110073523:-1	Rab3c	9.79944e-160	3.46641e-153	FALSE	FALSE	6.80473e-155	3.47441e-153	FALSE
1239	0.0140596	0.027158	0.502146	0.496094	0.00605217	TRUE	0.736265	3 vs 2	0.163224	3 vs 2	-0.618026	-0.78125	B2m:chr2:122152610-122152785:1, B2m:chr2:122152643-122153101:1, B2m:chr2:122152895-122153116:1	B2m	NA	NA	FALSE	FALSE	0.027158	NA	FALSE
1240	0.0114994	0.0308105	0.863398	0.833077	0.0303202	TRUE	-0.925769	2 vs 3	0.163052	1 vs 2	0.451839	0.288786	Pag1:chr3:9687479-9687852:-1, Pag1:chr3:9688626-9689249:-1, Pag1:chr3:9692548-9692820:-1, Pag1:chr3:9692686-9693295:-1	Pag1	NA	NA	FALSE	FALSE	0.0308105	NA	FALSE
1241	8.54463e-14	2.27811e-13	0.82238	0.740862	0.0815175	FALSE	0.65717	3 vs 1	0.163035	3 vs 1	0.644759	0.481724	Crk:chr11:75700337-75700836:1, Crk:chr11:75705003-75705350:1, Crk:chr11:75705680-75706110:1	Crk	2.56044e-13	6.93036e-13	FALSE	FALSE	2.27811e-13	6.96267e-13	FALSE
1242	0.0207654	0.0359917	0.508986	0.422287	0.0866981	TRUE	1.10061	1 vs 6	0.162994	1 vs 7	-0.0452174	-0.208211	Samd12:chr15:53453753-53454174:-1, Samd12:chr15:53454767-53455270:-1, Samd12:chr15:53455193-53455643:-1, Samd12:chr15:53459521-53459843:-1, Samd12:chr15:53459620-53460290:-1, Samd12:chr15:53461870-53462264:-1, Samd12:chr15:53461849-53462127:-1	Samd12	NA	NA	FALSE	FALSE	0.0359917	NA	FALSE
1243	2.75471e-13	6.4112e-13	0.603436	0.575192	0.0282439	FALSE	-0.68959	3 vs 4	0.162932	1 vs 3	-0.248538	-0.41147	Ptk2:chr15:73205073-73205449:-1, Ptk2:chr15:73205160-73205493:-1, Ptk2:chr15:73205290-73205743:-1, Ptk2:chr15:73205838-73205937:-1, Ptk2:chr15:73320180-73320627:-1	Ptk2	7.98805e-13	1.91232e-12	FALSE	FALSE	6.4112e-13	1.91894e-12	FALSE
1244	8.03934e-08	3.87387e-07	0.727918	0.639914	0.0880039	TRUE	0.582337	4 vs 2	0.162619	4 vs 1	0.419441	0.256822	Fmr1:chrX:68715746-68716258:1, Fmr1:chrX:68716392-68716963:1, Fmr1:chrX:68717095-68717490:1, Fmr1:chrX:68717519-68717974:1	Fmr1	NA	NA	FALSE	FALSE	3.87387e-07	NA	FALSE
1245	0.000372983	0.000582836	0.450342	0.386957	0.0633859	TRUE	Inf	1 vs 2	0.162597	3 vs 5	0.611872	0.449275	Jrkl:chr9:13242607-13243254:-1, Jrkl:chr9:13242699-13243118:-1, Jrkl:chr9:13242910-13243347:-1, Jrkl:chr9:13243117-13243878:-1, Jrkl:chr9:13243612-13244021:-1	Jrkl	NA	NA	FALSE	FALSE	0.000582836	NA	FALSE
1246	1.43347e-05	1.17437e-05	0.713938	0.694236	0.019702	TRUE	2.93366	1 vs 3	0.16249	1 vs 3	0.0760234	-0.0864662	L2hgdh:chr12:69690416-69690574:-1, L2hgdh:chr12:69690427-69690803:-1, L2hgdh:chr12:69690371-69691200:-1, L2hgdh:chr12:69691221-69691646:-1, L2hgdh:chr12:69691992-69692204:-1, L2hgdh:chr12:69691996-69692698:-1, L2hgdh:chr12:69692261-69692560:-1	L2hgdh	NA	NA	FALSE	FALSE	1.43347e-05	NA	FALSE
1247	0.360325	0.544307	0.64557	0.564394	0.0811757	TRUE	0.466546	3 vs 1	0.162351	3 vs 1	0.291139	0.128788	Ripk1:chr13:34032637-34032956:1, Ripk1:chr13:34033299-34033706:1, Ripk1:chr13:34034721-34035210:1	Ripk1	NA	NA	FALSE	FALSE	0.544307	NA	FALSE
1248	0.0409604	0.0705246	0.560494	0.530986	0.0295079	TRUE	1.54045	1 vs 6	0.162233	5 vs 6	0.148148	-0.0140845	Nudt15:chr14:73518627-73519433:-1, Nudt15:chr14:73518893-73519226:-1, Nudt15:chr14:73519487-73519864:-1, Nudt15:chr14:73519471-73520111:-1, Nudt15:chr14:73519781-73520026:-1, Nudt15:chr14:73519803-73520203:-1	Nudt15	NA	NA	FALSE	FALSE	0.0705246	NA	FALSE
1249	5.11487e-05	1.5767e-05	0.81446	0.714286	0.100174	TRUE	2.16428	4 vs 1	0.16206	5 vs 1	0.644599	0.48254	Specc1:chr11:62137889-62138764:1, Specc1:chr11:62139315-62139746:1, Specc1:chr11:62219556-62219921:1, Specc1:chr11:62220240-62220560:1, Specc1:chr11:62222626-62223013:1	Specc1	NA	NA	FALSE	FALSE	5.11487e-05	NA	FALSE
1250	7.98389e-05	0.00035056	0.673096	0.64298	0.0301165	TRUE	-1.34284	2 vs 1	0.162058	6 vs 2	0.543147	0.381089	Prdm10:chr9:31330204-31330643:1, Prdm10:chr9:31379139-31379514:1, Prdm10:chr9:31379580-31379740:1, Prdm10:chr9:31379628-31379988:1, Prdm10:chr9:31380598-31381065:1, Prdm10:chr9:31381371-31381731:1	Prdm10	NA	NA	FALSE	FALSE	0.00035056	NA	FALSE
1251	2.06394e-06	2.17769e-06	0.417737	0.3649	0.0528375	TRUE	-0.565355	1 vs 2	0.161871	2 vs 5	0.0944134	-0.0674574	Zfp101:chr17:33379701-33380397:-1, Zfp101:chr17:33380188-33380614:-1, Zfp101:chr17:33380442-33380716:-1, Zfp101:chr17:33380605-33381042:-1, Zfp101:chr17:33385457-33385797:-1	Zfp101	NA	NA	FALSE	FALSE	2.17769e-06	NA	FALSE
1252	0.778589	NA	0.505051	0.434524	0.0705267	TRUE	0.864997	1 vs 4	0.161797	2 vs 4	0.393939	0.232143	Pde8b:chr13:95024217-95024387:-1, Pde8b:chr13:95024351-95024910:-1, Pde8b:chr13:95024798-95025051:-1, Pde8b:chr13:95025962-95026329:-1	Pde8b	NA	NA	FALSE	FALSE	0.778589	NA	FALSE
1253	0.00156075	0.00234593	0.595	0.505769	0.0892308	TRUE	1.21434	4 vs 1	0.161795	5 vs 1	0.273333	0.111538	Hrk:chr5:118169774-118170212:1, Hrk:chr5:118185845-118186220:1, Hrk:chr5:118186611-118187148:1, Hrk:chr5:118186406-118187467:1, Hrk:chr5:118189035-118189478:1	Hrk	NA	NA	FALSE	FALSE	0.00234593	NA	FALSE
1254	4.82235e-10	9.62106e-10	0.843376	0.777473	0.065903	FALSE	1.73965	4 vs 3	0.161677	4 vs 2	0.621951	0.460274	Tlk2:chr11:105276073-105276487:1, Tlk2:chr11:105281011-105282067:1, Tlk2:chr11:105281541-105281691:1, Tlk2:chr11:105281785-105282207:1	Tlk2	1.16165e-09	2.367e-09	FALSE	FALSE	9.62106e-10	2.37697e-09	FALSE
1255	2.72581e-07	9.10855e-07	0.763741	0.752345	0.0113958	TRUE	-1.42892	4 vs 6	0.161672	1 vs 2	0.227338	0.065666	Rnf152:chr1:105276914-105277284:-1, Rnf152:chr1:105279948-105280296:-1, Rnf152:chr1:105280219-105280702:-1, Rnf152:chr1:105282345-105282908:-1, Rnf152:chr1:105283423-105284360:-1, Rnf152:chr1:105283848-105284135:-1	Rnf152	NA	NA	FALSE	FALSE	9.10855e-07	NA	FALSE
1256	8.60898e-16	1.95124e-14	0.544492	0.463687	0.0808053	FALSE	0.969376	3 vs 1	0.161611	3 vs 1	0.0889849	-0.0726257	Dyrk1a:chr16:94692144-94692598:1, Dyrk1a:chr16:94694421-94694925:1, Dyrk1a:chr16:94694695-94695079:1	Dyrk1a	2.81277e-15	6.27392e-14	FALSE	FALSE	1.95124e-14	6.30401e-14	FALSE
1257	0.000327596	0.00080894	0.505495	0.446117	0.059378	TRUE	1.46401	6 vs 3	0.161554	6 vs 4	-0.175824	-0.337379	E130308A19Rik:chr4:59726001-59726386:1, E130308A19Rik:chr4:59728904-59729119:1, E130308A19Rik:chr4:59729157-59729447:1, E130308A19Rik:chr4:59752908-59753289:1, E130308A19Rik:chr4:59753903-59754319:1, E130308A19Rik:chr4:59761006-59761439:1	E130308A19Rik	NA	NA	FALSE	FALSE	0.00080894	NA	FALSE
1258	0.00124998	0.00347153	0.952381	0.871681	0.0806995	TRUE	1.07982	2 vs 1	0.161399	2 vs 1	0.904762	0.743363	Fbxl4:chr4:22433508-22433848:1, Fbxl4:chr4:22433732-22434060:1	Fbxl4	NA	NA	FALSE	FALSE	0.00347153	NA	FALSE
1259	0.142485	0.291664	0.545082	0.464516	0.0805658	TRUE	0.322993	2 vs 1	0.161132	2 vs 1	0.0901639	-0.0709677	Tcaim:chr9:122834823-122835168:1, Tcaim:chr9:122835946-122836333:1	Tcaim	NA	NA	FALSE	FALSE	0.291664	NA	FALSE
1260	0.00329456	0.0139388	0.931034	0.876	0.0550345	TRUE	0.782132	1 vs 2	0.161121	1 vs 2	0.821121	0.66	Sfxn5:chr6:85213048-85213439:-1, Sfxn5:chr6:85299036-85299441:-1, Sfxn5:chr6:85317616-85317950:-1	Sfxn5	NA	NA	FALSE	FALSE	0.0139388	NA	FALSE
1261	0.0278265	0.0244096	0.578348	0.552941	0.0254064	TRUE	-0.607301	3 vs 4	0.161119	1 vs 3	0.019943	-0.141176	Cr1l:chr1:195095284-195095681:-1, Cr1l:chr1:195096586-195096892:-1, Cr1l:chr1:195097409-195097736:-1, Cr1l:chr1:195098667-195098925:-1	Cr1l	NA	NA	FALSE	FALSE	0.0278265	NA	FALSE
1262	1.84624e-07	8.26868e-07	0.342364	0.300493	0.041871	FALSE	0.348648	2 vs 3	0.161023	2 vs 3	0.180727	0.0197044	Zdhhc3:chr9:123074108-123074544:-1, Zdhhc3:chr9:123076817-123077203:-1, Zdhhc3:chr9:123078055-123078382:-1	Zdhhc3	3.79748e-07	1.68884e-06	FALSE	FALSE	8.26868e-07	1.69674e-06	FALSE
1263	5.02009e-51	7.45203e-47	0.738503	0.627378	0.111125	FALSE	1.13102	1 vs 5	0.160954	1 vs 5	0.252216	0.0912615	Diablo:chr5:123511675-123512122:-1, Diablo:chr5:123511934-123512253:-1, Diablo:chr5:123512074-123512599:-1, Diablo:chr5:123514607-123515115:-1, Diablo:chr5:123515855-123516173:-1	Diablo	5.80992e-50	8.45431e-46	FALSE	FALSE	7.45203e-47	8.47383e-46	FALSE
1264	1.43121e-28	1.15649e-24	0.909288	0.828814	0.0804744	FALSE	0.72773	1 vs 2	0.160949	1 vs 2	0.818576	0.657627	Rbm18:chr2:36116076-36116436:-1, Rbm18:chr2:36117362-36117925:-1	Rbm18	8.35619e-28	6.13174e-24	FALSE	FALSE	1.15649e-24	6.1459e-24	FALSE
1265	0.000398341	0.000739096	0.721423	0.669405	0.0520179	TRUE	Inf	2 vs 1	0.160922	6 vs 3	0.163084	0.00216216	Ctdspl2:chr2:122011759-122011998:1, Ctdspl2:chr2:122011557-122012240:1, Ctdspl2:chr2:122012013-122012387:1, Ctdspl2:chr2:122012380-122012746:1, Ctdspl2:chr2:122012231-122012603:1, Ctdspl2:chr2:122014953-122015330:1	Ctdspl2	NA	NA	FALSE	FALSE	0.000739096	NA	FALSE
1266	4.08529e-10	1.3494e-09	0.730694	0.666146	0.0645482	FALSE	0.587396	1 vs 4	0.160916	1 vs 2	0.460414	0.299498	Ttbk2:chr2:120732816-120733187:-1, Ttbk2:chr2:120735406-120735743:-1, Ttbk2:chr2:120735219-120736117:-1, Ttbk2:chr2:120735959-120736637:-1, Ttbk2:chr2:120736231-120736493:-1, Ttbk2:chr2:120736728-120737510:-1	Ttbk2	9.88671e-10	3.29796e-09	FALSE	FALSE	1.3494e-09	3.31181e-09	FALSE
1267	0.0226675	0.0548727	0.566298	0.485981	0.080317	TRUE	1.29277	1 vs 3	0.160634	1 vs 3	0.132597	-0.0280374	Relt:chr7:100845847-100846202:-1, Relt:chr7:100846122-100846551:-1, Relt:chr7:100846574-100846871:-1	Relt	NA	NA	FALSE	FALSE	0.0548727	NA	FALSE
1268	1.52195e-06	6.4145e-06	0.847207	0.811632	0.0355749	FALSE	0.478004	4 vs 3	0.160631	4 vs 3	0.526082	0.365451	Gfpt1:chr6:87054499-87054910:1, Gfpt1:chr6:87088042-87088260:1, Gfpt1:chr6:87091040-87091437:1, Gfpt1:chr6:87091786-87092207:1	Gfpt1	2.90554e-06	1.22626e-05	FALSE	FALSE	6.4145e-06	1.2309e-05	FALSE
1269	0.0530146	0.123234	0.781095	0.721698	0.0593964	TRUE	0.985168	2 vs 1	0.160565	2 vs 1	0.0945274	-0.0660377	Gm10767:chr13:66908114-66908434:1, Gm10767:chr13:66908300-66908598:1, Gm10767:chr13:66908783-66909179:1	Gm10767	NA	NA	FALSE	FALSE	0.123234	NA	FALSE
1270	6.74452e-57	5.56959e-49	0.951118	0.870877	0.0802413	FALSE	1.0595	2 vs 1	0.160483	2 vs 1	0.902237	0.741754	Tmem35a:chrX:134304579-134304925:1, Tmem35a:chrX:134305591-134305957:1	Tmem35a	8.91509e-56	6.66811e-48	FALSE	FALSE	5.56959e-49	6.68351e-48	FALSE
1271	4.20018e-23	1.05173e-22	0.790437	0.747897	0.0425394	FALSE	-0.769132	3 vs 4	0.160391	1 vs 3	0.585006	0.424615	Draxin:chr4:148098433-148098827:-1, Draxin:chr4:148098631-148099068:-1, Draxin:chr4:148100080-148100494:-1, Draxin:chr4:148100453-148101209:-1	Draxin	1.93238e-22	5.03205e-22	FALSE	FALSE	1.05173e-22	5.05298e-22	FALSE
1272	0.00315039	0.00800199	0.674743	0.612745	0.0619979	TRUE	0.740757	2 vs 4	0.160275	2 vs 4	0.513216	0.352941	Zfp770:chr2:114193284-114193779:-1, Zfp770:chr2:114193499-114193783:-1, Zfp770:chr2:114193327-114194113:-1, Zfp770:chr2:114193594-114194006:-1	Zfp770	NA	NA	FALSE	FALSE	0.00800199	NA	FALSE
1273	0.319448	0.30524	0.682258	0.68662	-0.00436165	TRUE	1.09861	3 vs 2	0.1602	3 vs 2	0.0193548	-0.140845	Mgat4c:chr10:102389481-102390497:1, Mgat4c:chr10:102389874-102390122:1, Mgat4c:chr10:102389896-102390300:1, Mgat4c:chr10:102391009-102391258:1, Mgat4c:chr10:102390839-102391469:1	Mgat4c	NA	NA	FALSE	FALSE	0.319448	NA	FALSE
1274	6.48264e-18	1.99948e-18	0.530181	0.529154	0.00102702	TRUE	-2.94444	6 vs 3	0.160185	4 vs 2	0.628842	0.468657	Rnf103:chr6:71508673-71509156:1, Rnf103:chr6:71510073-71511014:1, Rnf103:chr6:71510769-71510905:1, Rnf103:chr6:71510527-71510855:1, Rnf103:chr6:71514642-71515538:1, Rnf103:chr6:71515162-71515473:1	Rnf103	NA	NA	FALSE	FALSE	6.48264e-18	NA	FALSE
1275	0.542275	NA	0.783784	0.703704	0.0800801	TRUE	0.422857	2 vs 1	0.16016	2 vs 1	0.567568	0.407407	Hykk:chr9:54946863-54947398:1, Hykk:chr9:54949640-54949758:1	Hykk	NA	NA	FALSE	FALSE	0.542275	NA	FALSE
1276	8.49639e-08	5.12885e-07	0.634873	0.554804	0.080069	TRUE	0.436743	3 vs 2	0.160138	3 vs 1	0.269746	0.109608	Pik3ip1:chr11:3333541-3333976:1, Pik3ip1:chr11:3341768-3342149:1, Pik3ip1:chr11:3342570-3342991:1	Pik3ip1	NA	NA	FALSE	FALSE	5.12885e-07	NA	FALSE
1277	0.816961	NA	1	0.92	0.08	TRUE	Inf	2 vs 1	0.16	2 vs 1	1	0.84	Thsd7b:chr1:130218666-130219015:1, Thsd7b:chr1:130218868-130219278:1	Thsd7b	NA	NA	FALSE	FALSE	0.816961	NA	FALSE
1278	2.06032e-27	1.78445e-25	0.641486	0.561487	0.0799982	FALSE	0.981827	1 vs 3	0.159996	1 vs 3	0.282971	0.122975	Setd3:chr12:108106438-108106784:-1, Setd3:chr12:108106563-108106983:-1, Setd3:chr12:108117055-108117383:-1	Setd3	1.14638e-26	9.78059e-25	FALSE	FALSE	1.78445e-25	9.80318e-25	FALSE
1279	1.29172e-06	1.65386e-06	0.802609	0.788352	0.0142564	TRUE	-1.65495	4 vs 2	0.159832	5 vs 4	0.608696	0.448864	Sema5a:chr15:32689948-32690287:1, Sema5a:chr15:32690073-32690586:1, Sema5a:chr15:32692305-32692663:1, Sema5a:chr15:32693460-32694551:1, Sema5a:chr15:32695907-32696341:1	Sema5a	NA	NA	FALSE	FALSE	1.65386e-06	NA	FALSE
1280	6.51132e-25	1.81044e-22	0.863159	0.783257	0.0799023	FALSE	0.833618	2 vs 3	0.159805	1 vs 3	0.726318	0.566514	Sult4a1:chr15:84076097-84076479:-1, Sult4a1:chr15:84077135-84077516:-1, Sult4a1:chr15:84078751-84079099:-1	Sult4a1	3.26695e-24	8.59876e-22	FALSE	FALSE	1.81044e-22	8.65025e-22	FALSE
1281	2.278e-06	3.65257e-06	0.612575	0.567091	0.045484	TRUE	0.67189	5 vs 3	0.159714	5 vs 3	0.272241	0.112527	B3gnt5:chr16:19769822-19770261:1, B3gnt5:chr16:19769962-19770251:1, B3gnt5:chr16:19771119-19771630:1, B3gnt5:chr16:19771762-19772289:1, B3gnt5:chr16:19772103-19772446:1, B3gnt5:chr16:19772317-19772886:1	B3gnt5	NA	NA	FALSE	FALSE	3.65257e-06	NA	FALSE
1282	2.876e-06	1.41945e-05	0.771158	0.703074	0.0680846	TRUE	0.508428	1 vs 3	0.159415	1 vs 2	0.363586	0.204171	Syt1:chr10:108497650-108498002:-1, Syt1:chr10:108498288-108498624:-1, Syt1:chr10:108499257-108499618:-1	Syt1	NA	NA	FALSE	FALSE	1.41945e-05	NA	FALSE
1283	0.0154162	NA	0.154255	0.0745614	0.0796939	TRUE	0.817036	1 vs 2	0.159388	1 vs 2	-0.691489	-0.850877	Tln1:chr4:43528706-43528847:-1, Tln1:chr4:43531481-43531925:-1	Tln1	NA	NA	FALSE	FALSE	0.0154162	NA	FALSE
1284	0.135102	0.181217	0.845	0.765306	0.0796939	TRUE	1.15893	1 vs 3	0.159388	1 vs 3	0.69	0.530612	Oip5:chr2:119609494-119609847:-1, Oip5:chr2:119609688-119610207:-1, Oip5:chr2:119610079-119610349:-1	Oip5	NA	NA	FALSE	FALSE	0.181217	NA	FALSE
1285	1.65208e-59	2.55644e-53	0.802081	0.722454	0.0796275	FALSE	0.52712	3 vs 1	0.159255	3 vs 1	0.604162	0.444907	Hmgcs1:chr13:119706394-119707020:1, Hmgcs1:chr13:119707001-119707534:1, Hmgcs1:chr13:119707691-119708083:1	Hmgcs1	2.32541e-58	3.42352e-52	FALSE	FALSE	2.55644e-53	3.43143e-52	FALSE
1286	0.100881	NA	0.514851	0.481818	0.0330333	TRUE	1.09861	2 vs 3	0.159136	2 vs 3	-0.277228	-0.436364	Vps13a:chr19:16612181-16612592:-1, Vps13a:chr19:16615222-16615856:-1, Vps13a:chr19:16615636-16616085:-1	Vps13a	NA	NA	FALSE	FALSE	0.100881	NA	FALSE
1287	4.66372e-09	2.20107e-08	0.815904	0.763928	0.051976	FALSE	0.44357	1 vs 2	0.159006	1 vs 2	0.525301	0.366295	Tcf12:chr9:71844212-71844677:-1, Tcf12:chr9:71844699-71845259:-1, Tcf12:chr9:71845801-71846532:-1	Tcf12	1.0625e-08	5.02937e-08	FALSE	FALSE	2.20107e-08	5.05432e-08	FALSE
1288	5.65066e-19	2.37147e-18	0.788574	0.743084	0.0454903	FALSE	1.27264	2 vs 3	0.158897	2 vs 3	0.101074	-0.0578231	Metap1:chr3:138458950-138459336:-1, Metap1:chr3:138460091-138460554:-1, Metap1:chr3:138475536-138475895:-1, Metap1:chr3:138478705-138479009:-1	Metap1	2.17025e-18	9.2094e-18	FALSE	FALSE	2.37147e-18	9.24448e-18	FALSE
1289	0.0237879	0.056773	0.90604	0.862069	0.0439713	TRUE	0.730069	1 vs 2	0.158788	1 vs 2	0.775168	0.616379	Zbtb26:chr2:37432164-37432548:-1, Zbtb26:chr2:37434544-37435041:-1, Zbtb26:chr2:37434875-37435567:-1	Zbtb26	NA	NA	FALSE	FALSE	0.056773	NA	FALSE
1290	7.57596e-05	0.000255909	0.686498	0.607176	0.0793217	TRUE	0.426194	1 vs 3	0.158643	1 vs 3	0.372996	0.214352	Inhbb:chr1:119415461-119415853:-1, Inhbb:chr1:119415858-119416303:-1, Inhbb:chr1:119416460-119416843:-1	Inhbb	NA	NA	FALSE	FALSE	0.000255909	NA	FALSE
1291	1.13364e-06	4.71024e-06	0.639282	0.560011	0.079271	FALSE	0.707098	3 vs 2	0.158542	3 vs 1	0.278564	0.120022	Ddx42:chr11:106248510-106248966:1, Ddx42:chr11:106248313-106248582:1, Ddx42:chr11:106248738-106249140:1	Ddx42	2.19971e-06	9.13224e-06	FALSE	FALSE	4.71024e-06	9.17387e-06	FALSE
1292	2.03362e-05	5.6367e-05	0.398907	0.355483	0.0434238	TRUE	0.387223	2 vs 1	0.158368	2 vs 1	0.39071	0.232342	Tmem251:chr12:102744823-102745356:1, Tmem251:chr12:102745060-102745384:1, Tmem251:chr12:102744970-102745821:1	Tmem251	NA	NA	FALSE	FALSE	5.6367e-05	NA	FALSE
1293	0.00410421	0.0145972	0.48646	0.445876	0.0405841	TRUE	-0.71698	2 vs 5	0.158318	1 vs 4	-0.290135	-0.448454	Zbtb49:chr5:38197794-38198184:-1, Zbtb49:chr5:38199936-38200755:-1, Zbtb49:chr5:38200209-38200378:-1, Zbtb49:chr5:38200268-38200607:-1, Zbtb49:chr5:38212749-38213145:-1	Zbtb49	NA	NA	FALSE	FALSE	0.0145972	NA	FALSE
1294	0	0	0.950156	0.871024	0.0791317	FALSE	1.03768	2 vs 1	0.158263	2 vs 1	0.900311	0.742048	Fth1:chr19:9984405-9985222:1, Fth1:chr19:9984737-9985068:1	Fth1	0	0	FALSE	FALSE	0	0	FALSE
1295	0.000327234	0.000524914	0.480627	0.425654	0.0549737	TRUE	0.761152	3 vs 1	0.158195	2 vs 1	0.640221	0.482026	Cmtm6:chr9:114746823-114747196:1, Cmtm6:chr9:114748937-114749359:1, Cmtm6:chr9:114751478-114751849:1	Cmtm6	NA	NA	FALSE	FALSE	0.000524914	NA	FALSE
1296	8.05433e-20	7.15402e-19	0.505781	0.426697	0.0790843	FALSE	0.318467	1 vs 2	0.158169	1 vs 2	0.011562	-0.146607	L1cam:chrX:73853861-73854115:-1, L1cam:chrX:73853943-73854365:-1	L1cam	3.21187e-19	2.85941e-18	FALSE	FALSE	7.15402e-19	2.86601e-18	FALSE
1297	8.73969e-10	3.87028e-09	0.925781	0.846747	0.0790347	FALSE	0.814313	2 vs 1	0.158069	2 vs 1	0.851562	0.693493	Bahcc1:chr11:120290340-120290748:1, Bahcc1:chr11:120291873-120292302:1	Bahcc1	2.07269e-09	9.21631e-09	FALSE	FALSE	3.87028e-09	9.25456e-09	FALSE
1298	2.66218e-11	1.80558e-10	0.904429	0.829897	0.074532	FALSE	1.09248	1 vs 3	0.15802	1 vs 3	0.816783	0.658763	Orai2:chr5:136147435-136147833:-1, Orai2:chr5:136148152-136148620:-1, Orai2:chr5:136148563-136149009:-1, Orai2:chr5:136149898-136150294:-1	Orai2	6.91159e-11	4.65367e-10	FALSE	FALSE	1.80558e-10	4.67369e-10	FALSE
1299	3.78686e-06	2.8742e-05	0.678225	0.599254	0.0789717	FALSE	0.343272	2 vs 1	0.157943	2 vs 1	0.356451	0.198507	Zfp703:chr8:26980212-26980612:1, Zfp703:chr8:26981060-26981468:1	Zfp703	7.0235e-06	5.18194e-05	FALSE	FALSE	2.8742e-05	5.20113e-05	FALSE
1300	5.82578e-15	2.38638e-13	0.854715	0.775762	0.0789527	FALSE	0.559343	1 vs 2	0.157905	1 vs 3	0.70943	0.551525	Rasgef1b:chr5:99217396-99217808:-1, Rasgef1b:chr5:99218332-99218753:-1, Rasgef1b:chr5:99375038-99375399:-1	Rasgef1b	1.82775e-14	7.23431e-13	FALSE	FALSE	2.38638e-13	7.25949e-13	FALSE
1301	0.111853	0.229106	0.801105	0.722222	0.0788828	TRUE	0.437703	1 vs 2	0.157766	1 vs 2	0.60221	0.444444	Znrf3:chr11:5276314-5276722:-1, Znrf3:chr11:5279321-5279652:-1	Znrf3	NA	NA	FALSE	FALSE	0.229106	NA	FALSE
1302	2.23841e-10	9.90386e-10	0.770602	0.690794	0.0798079	FALSE	0.556517	5 vs 3	0.157749	5 vs 1	0.5273	0.369551	Lbh:chr17:72939238-72939309:1, Lbh:chr17:72939188-72939558:1, Lbh:chr17:72939445-72939963:1, Lbh:chr17:72941356-72941843:1, Lbh:chr17:72941613-72941974:1	Lbh	5.48853e-10	2.43427e-09	FALSE	FALSE	9.90386e-10	2.44452e-09	FALSE
1303	9.52767e-07	8.66486e-06	0.902351	0.823477	0.0788741	TRUE	0.996439	2 vs 3	0.157748	1 vs 3	0.804702	0.646953	Fahd1:chr17:24848899-24849257:-1, Fahd1:chr17:24849229-24849912:-1, Fahd1:chr17:24849384-24849729:-1	Fahd1	NA	NA	FALSE	FALSE	8.66486e-06	NA	FALSE
1304	7.61941e-40	5.76998e-39	0.437648	0.358961	0.0786863	FALSE	0.659269	2 vs 1	0.157373	3 vs 1	-0.124705	-0.282078	Dctn2:chr10:127281413-127281822:1, Dctn2:chr10:127281798-127281968:1, Dctn2:chr10:127281619-127281906:1	Dctn2	6.63576e-39	5.205e-38	FALSE	FALSE	5.76998e-39	5.25351e-38	FALSE
1305	0.000468316	0.0010779	0.501916	0.420588	0.0813281	TRUE	0.653355	5 vs 2	0.157271	5 vs 1	-0.0118467	-0.169118	Scn2a:chr2:65765423-65765725:1, Scn2a:chr2:65765519-65765971:1, Scn2a:chr2:65766013-65766465:1, Scn2a:chr2:65766653-65767447:1, Scn2a:chr2:65767058-65767447:1	Scn2a	NA	NA	FALSE	FALSE	0.0010779	NA	FALSE
1306	0.000902252	0.00269767	0.89322	0.817746	0.0754745	TRUE	0.727917	4 vs 1	0.157152	4 vs 1	0.783051	0.625899	Gpkow:chrX:7707953-7708910:1, Gpkow:chrX:7708324-7708687:1, Gpkow:chrX:7708859-7709400:1, Gpkow:chrX:7709854-7710262:1	Gpkow	NA	NA	FALSE	FALSE	0.00269767	NA	FALSE
1307	0.000273046	0.00100273	0.950125	0.918403	0.0317219	TRUE	-1.509	2 vs 1	0.157099	3 vs 2	0.882793	0.725694	Slc36a1:chr11:55235591-55235805:1, Slc36a1:chr11:55235396-55236321:1, Slc36a1:chr11:55235927-55236334:1	Slc36a1	NA	NA	FALSE	FALSE	0.00100273	NA	FALSE
1308	0.00331965	0.00674404	0.825189	0.788335	0.0368535	TRUE	0.38965	4 vs 3	0.156974	4 vs 3	0.394517	0.237543	Thoc2l:chr5:104538621-104539071:1, Thoc2l:chr5:104552450-104552891:1, Thoc2l:chr5:104553120-104553481:1, Thoc2l:chr5:104553808-104554207:1	Thoc2l	NA	NA	FALSE	FALSE	0.00674404	NA	FALSE
1309	6.45198e-06	3.63874e-05	0.860254	0.781818	0.0784359	FALSE	0.541108	1 vs 2	0.156872	1 vs 2	0.720508	0.563636	Dcun1d2:chr8:13255959-13256356:-1, Dcun1d2:chr8:13259914-13260277:-1	Dcun1d2	1.16836e-05	6.47941e-05	FALSE	FALSE	3.63874e-05	6.50329e-05	FALSE
1310	1.26467e-11	8.92434e-11	0.792845	0.764836	0.028009	TRUE	-1.09756	3 vs 4	0.156834	1 vs 3	0.568766	0.411932	Pitpnm2:chr5:124118663-124119081:-1, Pitpnm2:chr5:124119117-124119556:-1, Pitpnm2:chr5:124119683-124120169:-1, Pitpnm2:chr5:124120258-124120666:-1	Pitpnm2	NA	NA	FALSE	FALSE	8.92434e-11	NA	FALSE
1311	0.172275	NA	0.820988	0.742574	0.0784134	TRUE	0.463662	1 vs 2	0.156827	1 vs 2	0.641975	0.485149	Rusf1:chr7:128271390-128271694:-1, Rusf1:chr7:128271386-128271875:-1	Rusf1	NA	NA	FALSE	FALSE	0.172275	NA	FALSE
1312	2.88276e-26	2.6242e-25	0.667206	0.630586	0.0366193	FALSE	1.14461	8 vs 6	0.156803	8 vs 7	0.375157	0.218354	Tnrc6b:chr15:80929120-80929719:1, Tnrc6b:chr15:80929425-80929792:1, Tnrc6b:chr15:80929316-80930105:1, Tnrc6b:chr15:80929645-80929973:1, Tnrc6b:chr15:80932337-80932660:1, Tnrc6b:chr15:80932528-80933151:1, Tnrc6b:chr15:80936931-80937221:1, Tnrc6b:chr15:80940693-80941086:1	Tnrc6b	1.52886e-25	1.42928e-24	FALSE	FALSE	2.6242e-25	1.43258e-24	FALSE
1313	1.2411e-05	3.92996e-05	0.85683	0.778443	0.0783867	TRUE	0.532589	2 vs 1	0.156773	2 vs 1	0.71366	0.556886	Ccdc25:chr14:65865069-65865254:1, Ccdc25:chr14:65866226-65866613:1	Ccdc25	NA	NA	FALSE	FALSE	3.92996e-05	NA	FALSE
1314	0.0060771	0.00737342	0.632832	0.617637	0.0151946	TRUE	-1.64223	6 vs 1	0.156731	5 vs 3	0.423246	0.266515	Traf6:chr2:101697385-101697552:1, Traf6:chr2:101697475-101697977:1, Traf6:chr2:101698155-101698641:1, Traf6:chr2:101699002-101699320:1, Traf6:chr2:101700547-101701011:1, Traf6:chr2:101701343-101701580:1, Traf6:chr2:101701116-101701772:1, Traf6:chr2:101702096-101702601:1	Traf6	NA	NA	FALSE	FALSE	0.00737342	NA	FALSE
1315	0.000162577	0.000732743	0.508053	0.429756	0.0782966	TRUE	0.380791	3 vs 1	0.156593	3 vs 1	0.0161054	-0.140488	Ptprk:chr10:28595755-28595961:1, Ptprk:chr10:28596384-28596884:1, Ptprk:chr10:28596912-28597370:1	Ptprk	NA	NA	FALSE	FALSE	0.000732743	NA	FALSE
1316	7.87766e-23	4.40443e-22	0.671563	0.647495	0.0240678	FALSE	0.41251	4 vs 3	0.15653	4 vs 3	-0.093692	-0.250222	Zmiz1:chr14:25664295-25664714:1, Zmiz1:chr14:25664587-25664946:1, Zmiz1:chr14:25666141-25666612:1, Zmiz1:chr14:25666358-25666743:1	Zmiz1	3.60517e-22	2.05435e-21	FALSE	FALSE	4.40443e-22	2.0628e-21	FALSE
1317	0.103413	0.118833	0.533825	0.550296	-0.0164705	TRUE	0.779338	3 vs 4	0.156423	3 vs 4	0.505535	0.349112	Tcim:chr8:24437162-24437548:-1, Tcim:chr8:24437593-24437709:-1, Tcim:chr8:24437591-24437983:-1, Tcim:chr8:24437940-24438551:-1	Tcim	NA	NA	FALSE	FALSE	0.118833	NA	FALSE
1318	0.00435302	0.00745982	0.787226	0.785569	0.0016569	TRUE	1.59987	5 vs 1	0.1564	7 vs 6	-0.108844	-0.265244	Lekr1:chr3:65683937-65684258:1, Lekr1:chr3:65683944-65684421:1, Lekr1:chr3:65684204-65684675:1, Lekr1:chr3:65684783-65685228:1, Lekr1:chr3:65684718-65685843:1, Lekr1:chr3:65685148-65685539:1, Lekr1:chr3:65685782-65686223:1	Lekr1	NA	NA	FALSE	FALSE	0.00745982	NA	FALSE
1319	6.68485e-91	6.02179e-82	0.839588	0.78986	0.0497287	FALSE	0.741645	5 vs 3	0.156276	5 vs 3	0.686218	0.529942	Map2:chr1:66439002-66439563:1, Map2:chr1:66439965-66440369:1, Map2:chr1:66440705-66441390:1, Map2:chr1:66441457-66442531:1, Map2:chr1:66442207-66442583:1	Map2	1.62686e-89	1.29294e-80	FALSE	FALSE	6.02179e-82	1.31771e-80	FALSE
1320	0.0169772	0.0344417	0.572932	0.551459	0.021473	TRUE	0.473476	2 vs 3	0.15627	2 vs 3	0.554887	0.398618	Slc45a1:chr4:150628604-150628907:-1, Slc45a1:chr4:150629362-150629790:-1, Slc45a1:chr4:150629975-150630447:-1, Slc45a1:chr4:150630525-150630985:-1	Slc45a1	NA	NA	FALSE	FALSE	0.0344417	NA	FALSE
1321	0.557001	0.75954	0.473118	0.411765	0.0613536	TRUE	0.587787	3 vs 2	0.15623	3 vs 2	0.215054	0.0588235	Calb1:chr4:15905254-15905493:1, Calb1:chr4:15905072-15905659:1, Calb1:chr4:15905270-15905719:1	Calb1	NA	NA	FALSE	FALSE	0.75954	NA	FALSE
1322	3.33653e-15	1.21226e-14	0.601054	0.567598	0.0334559	FALSE	0.544434	1 vs 3	0.156187	1 vs 3	-0.0312912	-0.187478	Scn3a:chr2:65458220-65458643:-1, Scn3a:chr2:65458421-65458862:-1, Scn3a:chr2:65458712-65459818:-1, Scn3a:chr2:65459776-65460024:-1, Scn3a:chr2:65459698-65460190:-1, Scn3a:chr2:65459994-65460454:-1	Scn3a	1.05955e-14	3.927e-14	FALSE	FALSE	1.21226e-14	3.94591e-14	FALSE
1323	1.82796e-07	5.47037e-07	0.71876	0.64826	0.0704993	TRUE	0.698964	1 vs 4	0.156016	1 vs 4	0.335814	0.179798	Mphosph9:chr5:124250959-124251362:-1, Mphosph9:chr5:124252707-124253046:-1, Mphosph9:chr5:124253355-124253727:-1, Mphosph9:chr5:124254328-124254667:-1	Mphosph9	NA	NA	FALSE	FALSE	5.47037e-07	NA	FALSE
1324	0.177622	0.206705	0.697568	0.619565	0.0780032	TRUE	0.444502	1 vs 2	0.156006	1 vs 3	0.395137	0.23913	Cyp2u1:chr3:131288435-131288821:-1, Cyp2u1:chr3:131292906-131293856:-1, Cyp2u1:chr3:131293307-131293676:-1	Cyp2u1	NA	NA	FALSE	FALSE	0.206705	NA	FALSE
1325	3.98627e-10	7.38793e-10	0.4872	0.451238	0.0359616	TRUE	-1.3375	2 vs 1	0.155968	9 vs 2	0.1312	-0.0247678	Abhd13:chr8:9988707-9988995:1, Abhd13:chr8:9989043-9989347:1, Abhd13:chr8:9989663-9989939:1, Abhd13:chr8:9989474-9990185:1, Abhd13:chr8:9990085-9990291:1, Abhd13:chr8:9990215-9990687:1, Abhd13:chr8:9990883-9991398:1, Abhd13:chr8:9991478-9992008:1, Abhd13:chr8:9991759-9992181:1	Abhd13	NA	NA	FALSE	FALSE	7.38793e-10	NA	FALSE
1326	3.24347e-05	4.96433e-05	0.970899	0.892944	0.0779554	TRUE	1.38629	2 vs 1	0.155911	2 vs 1	0.941799	0.785888	Igdcc4:chr9:65136098-65136607:1, Igdcc4:chr9:65137522-65137947:1	Igdcc4	NA	NA	FALSE	FALSE	4.96433e-05	NA	FALSE
1327	7.11763e-26	1.48223e-24	0.745542	0.670209	0.0753334	FALSE	1.07334	1 vs 4	0.155883	1 vs 3	0.284573	0.128689	Atad1:chr19:32672541-32672918:-1, Atad1:chr19:32672763-32673229:-1, Atad1:chr19:32673159-32673691:-1, Atad1:chr19:32675455-32675834:-1	Atad1	3.73676e-25	7.79523e-24	FALSE	FALSE	1.48223e-24	7.81323e-24	FALSE
1328	0.0721068	0.122851	0.52439	0.495763	0.0286275	TRUE	-1.18377	5 vs 4	0.15585	4 vs 1	0.121951	-0.0338983	Tppp:chr13:74034089-74034426:1, Tppp:chr13:74034769-74035425:1, Tppp:chr13:74035407-74035671:1, Tppp:chr13:74035342-74035856:1, Tppp:chr13:74035788-74036178:1	Tppp	NA	NA	FALSE	FALSE	0.122851	NA	FALSE
1329	1.83213e-10	7.79761e-10	0.62564	0.605327	0.0203126	FALSE	0.463551	1 vs 2	0.155833	1 vs 2	0.0415956	-0.114237	Gatad1:chr5:3639984-3640390:-1, Gatad1:chr5:3640814-3641367:-1, Gatad1:chr5:3641283-3641630:-1, Gatad1:chr5:3642966-3643586:-1	Gatad1	4.51359e-10	1.92752e-09	FALSE	FALSE	7.79761e-10	1.93565e-09	FALSE
1330	6.02352e-06	5.73443e-06	0.53343	0.499329	0.0341014	TRUE	0.913841	3 vs 2	0.155779	3 vs 2	-0.665698	-0.821477	Zfp952:chr17:33002487-33003319:1, Zfp952:chr17:33004776-33005388:1, Zfp952:chr17:33005107-33005532:1	Zfp952	NA	NA	FALSE	FALSE	6.02352e-06	NA	FALSE
1331	0.00010528	0.00010602	0.831496	0.786564	0.0449323	TRUE	0.432619	1 vs 4	0.155745	1 vs 2	0.452756	0.297011	Thoc2:chrX:41794991-41795352:-1, Thoc2:chrX:41795138-41795785:-1, Thoc2:chrX:41796164-41796746:-1, Thoc2:chrX:41797305-41797637:-1	Thoc2	NA	NA	FALSE	FALSE	0.00010602	NA	FALSE
1332	1.83906e-17	1.35042e-16	0.549678	0.459728	0.0899502	TRUE	2.0149	7 vs 4	0.155584	6 vs 5	0.0938683	-0.0617155	Sgip1:chr4:102970119-102970729:1, Sgip1:chr4:102970217-102970855:1, Sgip1:chr4:102970754-102971199:1, Sgip1:chr4:102971023-102971673:1, Sgip1:chr4:102971511-102971828:1, Sgip1:chr4:102971638-102971955:1, Sgip1:chr4:102971970-102972154:1, Sgip1:chr4:102971799-102972070:1, Sgip1:chr4:102971792-102972965:1	Sgip1	NA	NA	FALSE	FALSE	1.35042e-16	NA	FALSE
1333	0.00550022	0.00895931	0.668578	0.595659	0.0729188	TRUE	0.831717	1 vs 4	0.155469	1 vs 4	0.181193	0.0257235	Ust:chr10:8204753-8205078:-1, Ust:chr10:8204795-8205226:-1, Ust:chr10:8205109-8205310:-1, Ust:chr10:8205175-8205575:-1, Ust:chr10:8207122-8207811:-1	Ust	NA	NA	FALSE	FALSE	0.00895931	NA	FALSE
1334	0.0116743	0.029108	0.57685	0.499127	0.0777227	TRUE	0.313346	1 vs 2	0.155445	1 vs 2	0.1537	-0.0017452	Ninl:chr2:150934519-150934888:-1, Ninl:chr2:150934718-150935113:-1	Ninl	NA	NA	FALSE	FALSE	0.029108	NA	FALSE
1335	1.70043e-14	4.93733e-17	0.4722	0.400947	0.0712524	TRUE	2.36052	1 vs 4	0.155408	1 vs 4	-0.0991136	-0.254522	Dnm3:chr1:161987280-161987387:-1, Dnm3:chr1:161987263-161987698:-1, Dnm3:chr1:161990236-161990601:-1, Dnm3:chr1:162006113-162006528:-1	Dnm3	NA	NA	FALSE	FALSE	1.70043e-14	NA	FALSE
1336	5.92483e-06	2.49931e-05	0.894515	0.816913	0.0776018	TRUE	0.830814	3 vs 2	0.155204	3 vs 1	0.78903	0.633826	Aldh4a1:chr4:139648785-139649261:1, Aldh4a1:chr4:139649129-139649561:1, Aldh4a1:chr4:139649319-139649718:1	Aldh4a1	NA	NA	FALSE	FALSE	2.49931e-05	NA	FALSE
1337	3.47479e-09	1.96147e-08	0.709789	0.632218	0.077571	FALSE	0.421045	3 vs 1	0.155142	3 vs 1	0.419578	0.264436	Zfp553:chr7:127237029-127237490:1, Zfp553:chr7:127237453-127237802:1, Zfp553:chr7:127237599-127238136:1	Zfp553	8.01449e-09	4.50168e-08	FALSE	FALSE	1.96147e-08	4.52407e-08	FALSE
1338	0.155122	NA	0.941176	0.863636	0.0775401	TRUE	0.926762	1 vs 2	0.15508	1 vs 2	0.882353	0.727273	Ect2:chr3:27097216-27097593:-1, Ect2:chr3:27098309-27098558:-1	Ect2	NA	NA	FALSE	FALSE	0.155122	NA	FALSE
1339	7.96978e-18	1.16623e-16	0.473955	0.453772	0.020182	FALSE	1.07096	1 vs 5	0.154952	1 vs 5	-0.131328	-0.28628	Hjurp:chr1:88258856-88259225:-1, Hjurp:chr1:88259066-88259533:-1, Hjurp:chr1:88262311-88262629:-1, Hjurp:chr1:88262978-88263574:-1, Hjurp:chr1:88263173-88263443:-1, Hjurp:chr1:88263633-88264153:-1, Hjurp:chr1:88264466-88264899:-1	Hjurp	2.87442e-17	4.1849e-16	FALSE	FALSE	1.16623e-16	4.20619e-16	FALSE
1340	0.203119	NA	0.617647	0.55102	0.0666267	TRUE	#NAME?	1 vs 2	0.154862	2 vs 3	-0.294118	-0.44898	Zic5:chr14:122456880-122457184:-1, Zic5:chr14:122457235-122457392:-1, Zic5:chr14:122457416-122457786:-1	Zic5	NA	NA	FALSE	FALSE	0.203119	NA	FALSE
1341	7.73074e-18	1.99892e-16	0.620104	0.543556	0.076548	FALSE	0.375343	1 vs 2	0.154733	1 vs 4	0.255938	0.101206	Nfasc:chr1:132564690-132565092:-1, Nfasc:chr1:132568846-132569877:-1, Nfasc:chr1:132569204-132569645:-1, Nfasc:chr1:132570002-132570369:-1	Nfasc	2.79207e-17	7.10422e-16	FALSE	FALSE	1.99892e-16	7.14997e-16	FALSE
1342	0.178038	NA	0.133333	0.056	0.0773333	TRUE	0.952972	2 vs 1	0.154667	2 vs 1	-0.733333	-0.888	Xlr3b:chrX:73202541-73202912:1, Xlr3b:chrX:73203033-73203288:1	Xlr3b	NA	NA	FALSE	FALSE	0.178038	NA	FALSE
1343	0.015161	0.0161496	0.613184	0.558114	0.05507	TRUE	2.27133	3 vs 6	0.154654	1 vs 6	0.30597	0.151316	C2cd2:chr16:97855186-97855602:-1, C2cd2:chr16:97856494-97857060:-1, C2cd2:chr16:97857085-97857656:-1, C2cd2:chr16:97857824-97858180:-1, C2cd2:chr16:97858712-97859150:-1, C2cd2:chr16:97858971-97859200:-1, C2cd2:chr16:97858538-97859553:-1	C2cd2	NA	NA	FALSE	FALSE	0.0161496	NA	FALSE
1344	1.43061e-28	4.57951e-29	0.58423	0.589399	-0.00516922	TRUE	1.50926	17 vs 13	0.154631	16 vs 13	0.0340467	-0.120584	Pds5b:chr5:150796567-150796716:1, Pds5b:chr5:150796898-150797543:1, Pds5b:chr5:150798230-150798634:1, Pds5b:chr5:150797953-150799044:1, Pds5b:chr5:150798506-150798791:1, Pds5b:chr5:150799285-150799714:1, Pds5b:chr5:150808118-150808661:1, Pds5b:chr5:150808367-150808637:1, Pds5b:chr5:150808034-150808198:1, Pds5b:chr5:150808366-150809160:1, Pds5b:chr5:150808702-150808985:1, Pds5b:chr5:150808986-1508…	Pds5b	NA	NA	FALSE	FALSE	1.43061e-28	NA	FALSE
1345	0.255906	0.435565	0.760736	0.703333	0.0574029	TRUE	0.417389	3 vs 2	0.154519	3 vs 2	0.447853	0.293333	Slc10a7:chr8:78731506-78731788:1, Slc10a7:chr8:78733088-78733659:1, Slc10a7:chr8:78733610-78734012:1	Slc10a7	NA	NA	FALSE	FALSE	0.435565	NA	FALSE
1346	1.69698e-14	2.43852e-13	0.633887	0.553082	0.0808048	TRUE	1.24967	2 vs 5	0.15446	1 vs 5	0.334499	0.180039	Stam2:chr2:52692175-52692566:-1, Stam2:chr2:52692375-52693210:-1, Stam2:chr2:52693334-52693741:-1, Stam2:chr2:52694583-52694996:-1, Stam2:chr2:52699518-52699859:-1	Stam2	NA	NA	FALSE	FALSE	2.43852e-13	NA	FALSE
1347	1.02715e-16	3.36679e-15	0.60367	0.538672	0.0649979	FALSE	0.912792	1 vs 4	0.154412	1 vs 4	0.176315	0.0219028	Stau2:chr1:16228772-16229190:-1, Stau2:chr1:16229018-16229966:-1, Stau2:chr1:16344185-16344689:-1, Stau2:chr1:16459585-16459898:-1, Stau2:chr1:16459491-16460269:-1	Stau2	3.52398e-16	1.11853e-14	FALSE	FALSE	3.36679e-15	1.12112e-14	FALSE
1348	0.759699	NA	0.72	0.642857	0.0771429	TRUE	0.356675	2 vs 1	0.154286	2 vs 1	0.44	0.285714	Fanci:chr7:79449870-79450159:1, Fanci:chr7:79449976-79450277:1	Fanci	NA	NA	FALSE	FALSE	0.759699	NA	FALSE
1349	2.31784e-11	3.48809e-11	0.895318	0.818182	0.0771357	FALSE	0.687954	3 vs 1	0.154271	3 vs 1	0.790635	0.636364	Osbpl8:chr10:111293316-111293767:1, Osbpl8:chr10:111293670-111294175:1, Osbpl8:chr10:111296866-111297265:1	Osbpl8	6.05383e-11	9.40048e-11	FALSE	FALSE	3.48809e-11	9.43197e-11	FALSE
1350	0.895377	NA	1	0.923077	0.0769231	TRUE	Inf	2 vs 1	0.153846	2 vs 1	1	0.846154	Col1a2:chr6:4540476-4540633:1, Col1a2:chr6:4540590-4541057:1	Col1a2	NA	NA	FALSE	FALSE	0.895377	NA	FALSE
1351	6.45152e-17	1.05769e-15	0.522083	0.497456	0.0246268	FALSE	1.07248	3 vs 1	0.153842	3 vs 1	0.25205	0.0982084	Map6:chr7:99317708-99318193:1, Map6:chr7:99319790-99320279:1, Map6:chr7:99319997-99320391:1, Map6:chr7:99336709-99337137:1	Map6	2.23401e-16	3.60615e-15	FALSE	FALSE	1.05769e-15	3.62399e-15	FALSE
1352	0.00188992	0.00448718	0.884641	0.870189	0.014452	TRUE	-1.02677	3 vs 1	0.153772	4 vs 3	0.684105	0.530333	Lhfpl2:chr13:94192487-94192674:1, Lhfpl2:chr13:94194168-94194736:1, Lhfpl2:chr13:94194756-94195462:1, Lhfpl2:chr13:94195022-94195426:1	Lhfpl2	NA	NA	FALSE	FALSE	0.00448718	NA	FALSE
1353	5.69912e-11	5.54511e-10	0.874126	0.817703	0.056423	FALSE	0.533565	3 vs 1	0.15375	3 vs 2	0.636364	0.482613	Herc2:chr7:56231261-56231529:1, Herc2:chr7:56231011-56231610:1, Herc2:chr7:56231404-56231822:1	Herc2	1.44363e-10	1.38654e-09	FALSE	FALSE	5.54511e-10	1.39109e-09	FALSE
1354	0.107019	0.15777	0.486911	0.435065	0.0518461	TRUE	1.60944	7 vs 6	0.153736	8 vs 5	0.0628272	-0.0909091	Efcab2:chr1:178480999-178481113:1, Efcab2:chr1:178481218-178481593:1, Efcab2:chr1:178481610-178481932:1, Efcab2:chr1:178481309-178482180:1, Efcab2:chr1:178482821-178483246:1, Efcab2:chr1:178484156-178484308:1, Efcab2:chr1:178484187-178484482:1, Efcab2:chr1:178484254-178484668:1	Efcab2	NA	NA	FALSE	FALSE	0.15777	NA	FALSE
1355	1.04577e-08	7.09681e-08	0.773718	0.702606	0.071112	FALSE	0.743603	4 vs 3	0.153733	4 vs 1	0.575133	0.421399	Parp11:chr6:127478568-127479102:1, Parp11:chr6:127491281-127492063:1, Parp11:chr6:127493534-127494227:1, Parp11:chr6:127493835-127494261:1	Parp11	2.33349e-08	1.55747e-07	FALSE	FALSE	7.09681e-08	1.56239e-07	FALSE
1356	8.4388e-07	4.86412e-06	0.625769	0.548982	0.0767869	FALSE	0.317549	1 vs 2	0.153574	1 vs 2	0.251538	0.0979644	Pts:chr9:50521608-50521949:-1, Pts:chr9:50521577-50522097:-1	Pts	1.65846e-06	9.42355e-06	FALSE	FALSE	4.86412e-06	9.4665e-06	FALSE
1357	0.000419253	0.000733819	0.782105	0.705394	0.0767111	TRUE	0.404859	1 vs 2	0.153422	1 vs 2	0.564211	0.410788	Heca:chr10:17899020-17899426:-1, Heca:chr10:17900492-17900783:-1	Heca	NA	NA	FALSE	FALSE	0.000733819	NA	FALSE
1358	1.15725e-15	5.05313e-15	0.953719	0.877055	0.0766644	FALSE	1.06081	1 vs 2	0.153329	1 vs 2	0.907438	0.754109	Sirt7:chr11:120618368-120618741:-1, Sirt7:chr11:120623237-120623703:-1	Sirt7	3.75746e-15	1.65967e-14	FALSE	FALSE	5.05313e-15	1.66561e-14	FALSE
1359	0.130383	NA	0.625	0.548387	0.0766129	TRUE	Inf	2 vs 1	0.153226	3 vs 1	0.25	0.0967742	Pcdhb10:chr18:37413979-37414285:1, Pcdhb10:chr18:37414116-37414539:1, Pcdhb10:chr18:37416370-37416685:1	Pcdhb10	NA	NA	FALSE	FALSE	0.130383	NA	FALSE
1360	0.541229	NA	0.466667	0.466216	0.00045045	TRUE	0.471423	3 vs 2	0.153153	3 vs 2	-0.333333	-0.486486	Swap70:chr7:110281975-110282655:1, Swap70:chr7:110283036-110283444:1, Swap70:chr7:110283221-110283515:1	Swap70	NA	NA	FALSE	FALSE	0.541229	NA	FALSE
1361	0.0280279	0.0253955	0.0967742	0.020202	0.0765722	TRUE	1.64797	2 vs 1	0.153144	2 vs 1	-0.806452	-0.959596	Wdr66:chr5:123326447-123326747:1, Wdr66:chr5:123327156-123327443:1	Wdr66	NA	NA	FALSE	FALSE	0.0280279	NA	FALSE
1362	2.47494e-41	2.88753e-39	0.516052	0.49668	0.0193726	TRUE	2.16516	5 vs 1	0.153112	5 vs 2	-0.0464341	-0.199546	Yme1l1:chr2:23196864-23196963:1, Yme1l1:chr2:23196877-23197244:1, Yme1l1:chr2:23197271-23197401:1, Yme1l1:chr2:23197324-23197724:1, Yme1l1:chr2:23197483-23198048:1, Yme1l1:chr2:23198148-23198564:1, Yme1l1:chr2:23198847-23199280:1, Yme1l1:chr2:23199815-23200188:1	Yme1l1	NA	NA	FALSE	FALSE	2.88753e-39	NA	FALSE
1363	1.00687e-80	4.97447e-71	0.442506	0.365953	0.0765525	FALSE	0.318618	2 vs 1	0.153105	2 vs 1	-0.114989	-0.268094	Pabpn1:chr14:54897738-54898167:1, Pabpn1:chr14:54898528-54898927:1	Pabpn1	2.00145e-79	9.10118e-70	FALSE	FALSE	4.97447e-71	9.18689e-70	FALSE
1364	1.00687e-80	4.97447e-71	0.442506	0.365953	0.0765525	FALSE	0.318618	2 vs 1	0.153105	2 vs 1	-0.114989	-0.268094	Gm20521:chr14:54897738-54898167:1, Gm20521:chr14:54898528-54898927:1	Gm20521	2.00145e-79	9.10118e-70	FALSE	FALSE	4.97447e-71	9.18689e-70	FALSE
1365	1.51535e-07	7.51524e-07	0.900171	0.823792	0.0763782	FALSE	0.656866	2 vs 1	0.152756	2 vs 1	0.800341	0.647585	Tmco3:chr8:13320828-13321251:1, Tmco3:chr8:13321024-13321409:1	Tmco3	3.12924e-07	1.54101e-06	FALSE	FALSE	7.51524e-07	1.54823e-06	FALSE
1366	0.00710608	0.0197464	0.421123	0.344762	0.0763611	TRUE	0.32398	1 vs 2	0.152722	1 vs 2	-0.157754	-0.310476	Slc35b3:chr13:38932222-38932446:-1, Slc35b3:chr13:38932246-38932693:-1	Slc35b3	NA	NA	FALSE	FALSE	0.0197464	NA	FALSE
1367	0.00788961	0.0207061	0.780516	0.704156	0.07636	TRUE	0.533046	1 vs 2	0.15272	1 vs 3	0.561033	0.408313	Sos2:chr12:69583733-69584137:-1, Sos2:chr12:69584364-69584854:-1, Sos2:chr12:69584793-69585271:-1	Sos2	NA	NA	FALSE	FALSE	0.0207061	NA	FALSE
1368	1.78561e-06	1.54218e-06	0.762816	0.744284	0.018532	TRUE	1.46514	3 vs 4	0.152697	3 vs 4	0.397112	0.244415	Cpne3:chr4:19519247-19519635:-1, Cpne3:chr4:19521373-19521748:-1, Cpne3:chr4:19522008-19522343:-1, Cpne3:chr4:19522232-19522371:-1, Cpne3:chr4:19521848-19522133:-1, Cpne3:chr4:19522184-19522666:-1	Cpne3	NA	NA	FALSE	FALSE	1.78561e-06	NA	FALSE
1369	0.00618955	0.00915775	0.592375	0.556402	0.0359729	TRUE	#NAME?	2 vs 1	0.152689	3 vs 2	-0.621701	-0.77439	Stard10:chr7:101345986-101346226:1, Stard10:chr7:101345870-101346368:1, Stard10:chr7:101346037-101346649:1	Stard10	NA	NA	FALSE	FALSE	0.00915775	NA	FALSE
1370	0.0111482	0.0360695	0.875	0.798658	0.0763423	TRUE	0.567984	1 vs 2	0.152685	1 vs 2	0.75	0.597315	Sbno2:chr10:80056992-80057413:-1, Sbno2:chr10:80062013-80062418:-1	Sbno2	NA	NA	FALSE	FALSE	0.0360695	NA	FALSE
1371	1.60734e-05	5.1113e-05	0.205711	0.148352	0.0573589	TRUE	0.466533	1 vs 3	0.152585	2 vs 3	-0.441921	-0.594505	Pdgfa:chr5:138976006-138976418:-1, Pdgfa:chr5:138976370-138976775:-1, Pdgfa:chr5:138976950-138977312:-1	Pdgfa	NA	NA	FALSE	FALSE	5.1113e-05	NA	FALSE
1372	0.00716539	0.00996251	0.897368	0.855799	0.041569	TRUE	1.43119	3 vs 2	0.152566	3 vs 2	0.857895	0.705329	Tchp:chr5:114721668-114721989:1, Tchp:chr5:114721874-114721998:1, Tchp:chr5:114721908-114722367:1	Tchp	NA	NA	FALSE	FALSE	0.00996251	NA	FALSE
1373	3.7228e-17	1.00086e-15	0.881393	0.805163	0.0762299	FALSE	0.679667	3 vs 1	0.15246	3 vs 1	0.762786	0.610326	Arf2:chr11:103983387-103984392:1, Arf2:chr11:103984501-103985176:1, Arf2:chr11:103984942-103985353:1	Arf2	1.30649e-16	3.42136e-15	FALSE	FALSE	1.00086e-15	3.43831e-15	FALSE
1374	0.444914	NA	0.943182	0.909836	0.0333458	TRUE	-1.09861	2 vs 3	0.152385	1 vs 2	0.840909	0.688525	Plch1:chr3:63696231-63696616:-1, Plch1:chr3:63696617-63696788:-1, Plch1:chr3:63696811-63697009:-1	Plch1	NA	NA	FALSE	FALSE	0.444914	NA	FALSE
1375	0.531087	0.717096	0.47619	0.4	0.0761905	TRUE	0.310155	1 vs 2	0.152381	1 vs 2	-0.047619	-0.2	Sox8:chr17:25565892-25566406:-1, Sox8:chr17:25568713-25569071:-1	Sox8	NA	NA	FALSE	FALSE	0.717096	NA	FALSE
1376	0.578704	NA	0.816901	0.740741	0.0761607	TRUE	0.445672	1 vs 2	0.152321	1 vs 2	0.633803	0.481481	Cobl:chr11:12236694-12237011:-1, Cobl:chr11:12236880-12237219:-1	Cobl	NA	NA	FALSE	FALSE	0.578704	NA	FALSE
1377	0.000404751	0.000637399	0.384957	0.425997	-0.0410402	TRUE	-2.56495	3 vs 5	0.15229	9 vs 10	0.356923	0.204633	Zfp111:chr7:24193227-24193582:-1, Zfp111:chr7:24193918-24194336:-1, Zfp111:chr7:24194391-24194782:-1, Zfp111:chr7:24195100-24195729:-1, Zfp111:chr7:24195536-24195850:-1, Zfp111:chr7:24195374-24196017:-1, Zfp111:chr7:24195802-24196366:-1, Zfp111:chr7:24196801-24197277:-1, Zfp111:chr7:24197642-24198029:-1, Zfp111:chr7:24197867-24198536:-1	Zfp111	NA	NA	FALSE	FALSE	0.000637399	NA	FALSE
1378	0.382977	0.588038	0.658537	0.582418	0.076119	TRUE	0.324074	2 vs 1	0.152238	2 vs 1	0.317073	0.164835	Fras1:chr5:96781427-96781884:1, Fras1:chr5:96784418-96784618:1	Fras1	NA	NA	FALSE	FALSE	0.588038	NA	FALSE
1379	0.00912558	0.0212026	0.610227	0.583908	0.0263192	TRUE	0.583092	2 vs 3	0.152142	2 vs 3	0.363636	0.211494	Arid3b:chr9:57790368-57790730:-1, Arid3b:chr9:57790573-57790862:-1, Arid3b:chr9:57794674-57795100:-1	Arid3b	NA	NA	FALSE	FALSE	0.0212026	NA	FALSE
1380	3.23091e-07	2.13217e-06	0.903994	0.872425	0.0315691	TRUE	-1.3026	2 vs 3	0.152108	1 vs 2	0.850998	0.698891	Ubr1:chr2:120860245-120860662:-1, Ubr1:chr2:120861661-120861985:-1, Ubr1:chr2:120861329-120862378:-1	Ubr1	NA	NA	FALSE	FALSE	2.13217e-06	NA	FALSE
1381	0.000999153	0.000599678	0.666436	0.596867	0.0695691	TRUE	1.29625	3 vs 6	0.151996	3 vs 5	0.193772	0.0417755	Spc24:chr9:21755440-21755734:-1, Spc24:chr9:21755581-21755804:-1, Spc24:chr9:21755831-21756118:-1, Spc24:chr9:21756203-21756328:-1, Spc24:chr9:21756257-21757087:-1, Spc24:chr9:21757178-21757439:-1	Spc24	NA	NA	FALSE	FALSE	0.000999153	NA	FALSE
1382	0.00231911	0.00768941	0.617248	0.541304	0.0759437	TRUE	0.322076	3 vs 1	0.151887	3 vs 1	0.234496	0.0826087	Bicd2:chr13:49384712-49385145:1, Bicd2:chr13:49385282-49385730:1, Bicd2:chr13:49386634-49387051:1	Bicd2	NA	NA	FALSE	FALSE	0.00768941	NA	FALSE
1383	6.32938e-07	2.86802e-06	0.608268	0.532453	0.0758151	FALSE	0.396501	3 vs 2	0.15163	3 vs 1	0.216535	0.0649052	Exoc4:chr6:33972521-33972916:1, Exoc4:chr6:33972945-33973443:1, Exoc4:chr6:33973574-33973979:1	Exoc4	1.25432e-06	5.61501e-06	FALSE	FALSE	2.86802e-06	5.64926e-06	FALSE
1384	0.000209473	0.000906587	0.618311	0.54262	0.0756912	TRUE	0.311492	2 vs 1	0.151382	2 vs 1	0.236622	0.0852391	Poc1b:chr10:99197184-99197714:1, Poc1b:chr10:99197632-99198075:1	Poc1b	NA	NA	FALSE	FALSE	0.000906587	NA	FALSE
1385	0.00098798	0.00283252	0.757697	0.715476	0.0422205	TRUE	0.623997	1 vs 2	0.151314	1 vs 2	0.59179	0.440476	Lrrc28:chr7:67513406-67513779:-1, Lrrc28:chr7:67514388-67514822:-1, Lrrc28:chr7:67514850-67515236:-1	Lrrc28	NA	NA	FALSE	FALSE	0.00283252	NA	FALSE
1386	2.66578e-38	4.67604e-39	0.290562	0.20098	0.0895813	FALSE	1.53959	7 vs 3	0.151251	7 vs 1	-0.453791	-0.605042	Klf6:chr13:5867298-5867811:1, Klf6:chr13:5867625-5868195:1, Klf6:chr13:5868532-5868714:1, Klf6:chr13:5868267-5868770:1, Klf6:chr13:5868425-5869143:1, Klf6:chr13:5869721-5870309:1, Klf6:chr13:5870013-5870448:1	Klf6	2.18981e-37	4.24767e-38	FALSE	FALSE	2.66578e-38	2.36918e-37	FALSE
1387	0.128587	0.217513	0.817062	0.741319	0.075743	TRUE	0.556902	1 vs 4	0.151165	1 vs 4	0.609499	0.458333	Osbp2:chr11:3703724-3704126:-1, Osbp2:chr11:3703965-3704255:-1, Osbp2:chr11:3704173-3704535:-1, Osbp2:chr11:3704350-3705458:-1	Osbp2	NA	NA	FALSE	FALSE	0.217513	NA	FALSE
1388	0.614574	0.799566	0.459302	0.384615	0.0746869	TRUE	0.699226	2 vs 3	0.151163	2 vs 3	-0.348837	-0.5	Csgalnact1:chr8:68356775-68357222:-1, Csgalnact1:chr8:68356928-68357430:-1, Csgalnact1:chr8:68358023-68358304:-1	Csgalnact1	NA	NA	FALSE	FALSE	0.799566	NA	FALSE
1389	0.000177455	0.000171529	0.410952	0.332831	0.0781211	TRUE	0.808517	4 vs 1	0.151125	4 vs 1	-0.0223285	-0.173454	Polr1f:chr12:33438930-33439459:1, Polr1f:chr12:33439056-33439331:1, Polr1f:chr12:33439799-33440367:1, Polr1f:chr12:33440004-33440615:1	Polr1f	NA	NA	FALSE	FALSE	0.000177455	NA	FALSE
1390	9.56798e-05	0.000383044	0.93608	0.860534	0.0755454	TRUE	0.864328	1 vs 2	0.151091	1 vs 2	0.872159	0.721068	Gnpda1:chr18:38327529-38327918:-1, Gnpda1:chr18:38330509-38330726:-1	Gnpda1	NA	NA	FALSE	FALSE	0.000383044	NA	FALSE
1391	2.71402e-12	6.6924e-12	0.699428	0.643179	0.0562492	TRUE	0.85796	1 vs 6	0.151085	1 vs 4	0.0215479	-0.129537	Sp3:chr2:72936364-72936935:-1, Sp3:chr2:72936505-72937114:-1, Sp3:chr2:72936846-72937193:-1, Sp3:chr2:72937170-72937609:-1, Sp3:chr2:72937740-72938209:-1, Sp3:chr2:72937869-72938398:-1, Sp3:chr2:72937655-72938750:-1	Sp3	NA	NA	FALSE	FALSE	6.6924e-12	NA	FALSE
1392	0.590678	0.745226	0.28	0.204545	0.0754545	TRUE	0.510826	1 vs 3	0.150909	1 vs 3	-0.44	-0.590909	Fhdc1:chr3:84442163-84442583:-1, Fhdc1:chr3:84444001-84444313:-1, Fhdc1:chr3:84444088-84444514:-1	Fhdc1	NA	NA	FALSE	FALSE	0.745226	NA	FALSE
1393	3.85217e-09	7.94543e-09	0.42014	0.416931	0.00320878	TRUE	2.89775	8 vs 4	0.15087	2 vs 1	0.224944	0.0740741	Peli2:chr14:48179651-48179971:1, Peli2:chr14:48256442-48256829:1, Peli2:chr14:48258044-48258405:1, Peli2:chr14:48257757-48258834:1, Peli2:chr14:48258354-48258640:1, Peli2:chr14:48260342-48260610:1, Peli2:chr14:48260146-48260864:1, Peli2:chr14:48260603-48260891:1	Peli2	NA	NA	FALSE	FALSE	7.94543e-09	NA	FALSE
1394	3.52238e-16	7.96391e-15	0.584177	0.52404	0.0601377	FALSE	0.474249	2 vs 1	0.150827	5 vs 3	-0.0536067	-0.204434	Hnrnpul2:chr19:8831383-8831736:1, Hnrnpul2:chr19:8831354-8832065:1, Hnrnpul2:chr19:8831630-8832119:1, Hnrnpul2:chr19:8833284-8833937:1, Hnrnpul2:chr19:8833740-8834168:1	Hnrnpul2	1.17143e-15	2.58952e-14	FALSE	FALSE	7.96391e-15	2.60201e-14	FALSE
1395	5.3891e-26	2.93442e-25	0.653303	0.60523	0.0480732	TRUE	-1.52696	7 vs 6	0.150765	9 vs 7	0.293782	0.143017	Trim33:chr3:103353659-103353812:1, Trim33:chr3:103353419-103354242:1, Trim33:chr3:103353742-103354083:1, Trim33:chr3:103354446-103355180:1, Trim33:chr3:103355134-103355597:1, Trim33:chr3:103355899-103356219:1, Trim33:chr3:103357350-103357726:1, Trim33:chr3:103357185-103358015:1, Trim33:chr3:103358368-103358780:1	Trim33	NA	NA	FALSE	FALSE	2.93442e-25	NA	FALSE
1396	1.27589e-67	3.75111e-64	0.340643	0.316442	0.0242014	FALSE	1.12124	1 vs 2	0.150728	1 vs 2	0.228178	0.0774508	Tmod2:chr9:75565587-75566017:-1, Tmod2:chr9:75570832-75571188:-1, Tmod2:chr9:75573067-75573751:-1, Tmod2:chr9:75573606-75573985:-1	Tmod2	2.1028e-66	6.12917e-63	FALSE	FALSE	3.75111e-64	6.1822e-63	FALSE
[truncated: 5,737 more rows]

## Sheet: utr.Glu.sc.vs.sn
	pval.chisq	pval.DM	warm.base	warm.alt	delta.warm	low.pct.flag	max.log.or	max.abs.log.or.id	max.prpchg	max.abs.prpchg.id	prp.dif.base	prp.dif.alt	pks	Transcript.ID	gene	pval.chisq.adj	pval.DM.adj	sig.chisq	sig.DM	pval.inter	pval.adj	sig
[truncated: 7,271 more rows]

[truncated: 4 more sheets: btw.Glu.sc.vs.sn, gene.RGC.sc.vs.sn, utr.RGC.sc.vs.sn, btw.RGC.sc.vs.sn]
