# Supplementary material for: Infernape uncovers cell type–specific and spatially resolved alternative polyadenylation in the brain
Source: Genome Res. 2023 Oct;33(10):1774–87. doi: 10.1101/gr.277864.123 (PMC10691540; doi:10.1101/gr.277864.123)
Supplement: Supplement 3 [file Supplemental_Tables.zip › Supplemental_Tables/Supplemental_Table_S6.xlsx]

## Sheet: README
	Table legend
	This table shows differential PA events between cell-type pairs in the developping mouse brain dataset using the gene-level test.
	The sheet name is of format 'A.vs.B'
	'A' and 'B' represent the baseline and alternative cell-type in comparison, respectively.
	For example, sheet 'cor_glu.vs.dorsal_nb' shows the differential PA events for comparing cortical Glutamertagic neuron with dorsal neuroblast by using the gene-level test.

## Sheet: cor_glu.vs.dorsal_nb
	pval.chisq	pval.DM	warm.base	warm.alt	delta.warm	low.pct.flag	max.log.or	max.abs.log.or.id	max.prpchg	max.abs.prpchg.id	prp.dif.base	prp.dif.alt	pks	gene	pval.chisq.adj	pval.DM.adj	sig.chisq	sig.DM	pval.inter	pval.adj	sig
1	0.327187	NA	1	0	1	TRUE	Inf	2 vs 1	2	2 vs 1	1	-1	4930550C14Rik:chr9:53432402-53432853:+, 4930550C14Rik:chr9:53434062-53434378:+	4930550C14Rik	NA	NA	FALSE	FALSE	0.327187	NA	FALSE
2	0.0593464	NA	1	0	1	TRUE	Inf	2 vs 1	2	2 vs 1	1	-1	Cd38:chr5:43910180-43910547:+, Cd38:chr5:43911775-43912233:+	Cd38	NA	NA	FALSE	FALSE	0.0593464	NA	FALSE
3	0.665006	NA	1	0	1	TRUE	Inf	2 vs 1	2	2 vs 1	1	-1	Cybrd1:chr2:71138466-71138875:+, Cybrd1:chr2:71142440-71142926:+	Cybrd1	NA	NA	FALSE	FALSE	0.665006	NA	FALSE
4	1	NA	1	0	1	TRUE	Inf	1 vs 2	2	1 vs 2	1	-1	Myo7a:chr7:98049847-98050259:-, Myo7a:chr7:98051002-98051413:-	Myo7a	NA	NA	FALSE	FALSE	1	NA	FALSE
5	0.401736	NA	1	0	1	TRUE	Inf	2 vs 1	2	2 vs 1	1	-1	Plekhs1:chr19:56486168-56486331:+, Plekhs1:chr19:56486329-56486729:+	Plekhs1	NA	NA	FALSE	FALSE	0.401736	NA	FALSE
6	1	NA	1	0	1	TRUE	Inf	1 vs 2	2	1 vs 2	1	-1	Sntb1:chr15:55636368-55636739:-, Sntb1:chr15:55636914-55637449:-	Sntb1	NA	NA	FALSE	FALSE	1	NA	FALSE
7	0.225442	NA	1	0	1	TRUE	Inf	2 vs 1	2	2 vs 1	1	-1	Twist2:chr1:91847329-91847818:+, Twist2:chr1:91847639-91848034:+	Twist2	NA	NA	FALSE	FALSE	0.225442	NA	FALSE
8	0.011109	NA	0.75	0.5	0.25	TRUE	Inf	1 vs 2	1.75	1 vs 2	0.75	-1	Obscn:chr11:58994256-58994587:-, Obscn:chr11:59012094-59012482:-, Obscn:chr11:59012141-59012546:-	Obscn	NA	NA	FALSE	FALSE	0.011109	NA	FALSE
9	0.537094	NA	0.857143	0	0.857143	TRUE	Inf	1 vs 2	1.71429	1 vs 2	0.714286	-1	Mfsd7a:chr5:108441038-108441517:-, Mfsd7a:chr5:108441549-108441934:-	Mfsd7a	NA	NA	FALSE	FALSE	0.537094	NA	FALSE
10	0.537094	NA	0.857143	0	0.857143	TRUE	Inf	2 vs 1	1.71429	2 vs 1	0.714286	-1	Ntf5:chr7:45415489-45416563:+, Ntf5:chr7:45416261-45416689:+	Ntf5	NA	NA	FALSE	FALSE	0.537094	NA	FALSE
11	0.0968751	NA	0.833333	0	0.833333	TRUE	Inf	2 vs 1	1.66667	2 vs 1	0.666667	-1	Tmem140:chr6:34873088-34873451:+, Tmem140:chr6:34873498-34873898:+	Tmem140	NA	NA	FALSE	FALSE	0.0968751	NA	FALSE
12	0.0497871	NA	1	0.3	0.7	TRUE	Inf	1 vs 2	1.6	1 vs 2	1	-0.6	Nkx2-2:chr2:147177494-147177896:-, Nkx2-2:chr2:147183051-147183403:-, Nkx2-2:chr2:147183386-147184012:-	Nkx2-2	NA	NA	FALSE	FALSE	0.0497871	NA	FALSE
13	0.0293372	NA	0.502244	0.2	0.302244	TRUE	Inf	1 vs 5	1.56858	3 vs 5	0.568579	-1	Gabra1:chr11:42130939-42131272:-, Gabra1:chr11:42131122-42131497:-, Gabra1:chr11:42131443-42131948:-, Gabra1:chr11:42132491-42132820:-, Gabra1:chr11:42132599-42133128:-, Gabra1:chr11:42133074-42133571:-	Gabra1	NA	NA	FALSE	FALSE	0.0293372	NA	FALSE
14	0.512913	NA	0.776786	0	0.776786	TRUE	Inf	2 vs 1	1.55357	2 vs 1	0.553571	-1	Ttc7:chr17:87371525-87371922:+, Ttc7:chr17:87381413-87381787:+	Ttc7	NA	NA	FALSE	FALSE	0.512913	NA	FALSE
15	0.14052	NA	0.791667	0	0.791667	TRUE	Inf	2 vs 1	1.54167	4 vs 1	0.541667	-1	Prn:chr2:131954103-131954912:+, Prn:chr2:131954380-131954721:+, Prn:chr2:131954799-131955297:+, Prn:chr2:131955685-131956131:+	Prn	NA	NA	FALSE	FALSE	0.14052	NA	FALSE
16	0.14052	NA	0.791667	0	0.791667	TRUE	Inf	2 vs 1	1.54167	4 vs 1	0.541667	-1	Prnd:chr2:131954103-131954912:+, Prnd:chr2:131954380-131954721:+, Prnd:chr2:131954799-131955297:+, Prnd:chr2:131955685-131956131:+	Prnd	NA	NA	FALSE	FALSE	0.14052	NA	FALSE
17	0.605708	NA	0.744186	0	0.744186	TRUE	Inf	2 vs 1	1.48837	2 vs 1	0.488372	-1	Ttc34:chr4:154866082-154866428:+, Ttc34:chr4:154866711-154867136:+	Ttc34	NA	NA	FALSE	FALSE	0.605708	NA	FALSE
18	3.83117e-12	NA	0.896552	0.166667	0.729885	TRUE	3.76892	2 vs 1	1.45977	2 vs 1	0.793103	-0.666667	Cldn10:chr14:118874098-118874547:+, Cldn10:chr14:118875064-118875510:+	Cldn10	NA	NA	FALSE	FALSE	3.83117e-12	NA	FALSE
19	0.191695	NA	0.727273	0	0.727273	TRUE	Inf	1 vs 2	1.45455	1 vs 2	0.454545	-1	Pde8b:chr13:95024431-95024832:-, Pde8b:chr13:95025876-95026310:-	Pde8b	NA	NA	FALSE	FALSE	0.191695	NA	FALSE
20	0.782528	NA	0.714286	0	0.714286	TRUE	Inf	1 vs 2	1.42857	1 vs 2	0.428571	-1	Msmp:chr4:43583210-43583557:-, Msmp:chr4:43583578-43583709:-	Msmp	NA	NA	FALSE	FALSE	0.782528	NA	FALSE
21	0.782528	NA	0.714286	0	0.714286	TRUE	Inf	2 vs 1	1.42857	2 vs 1	0.428571	-1	Slc16a4:chr3:107311671-107312174:+, Slc16a4:chr3:107314679-107315142:+	Slc16a4	NA	NA	FALSE	FALSE	0.782528	NA	FALSE
22	0.186707	NA	0.764875	0.5	0.264875	TRUE	#NAME?	2 vs 1	1.42226	3 vs 2	0.422265	-1	Hpcal4:chr4:123190829-123191375:+, Hpcal4:chr4:123191325-123191826:+, Hpcal4:chr4:123194305-123194701:+	Hpcal4	NA	NA	FALSE	FALSE	0.186707	NA	FALSE
23	0.65679	NA	0.709677	0	0.709677	TRUE	Inf	2 vs 1	1.41935	2 vs 1	0.419355	-1	Popdc3:chr10:45317680-45318178:+, Popdc3:chr10:45318017-45318520:+	Popdc3	NA	NA	FALSE	FALSE	0.65679	NA	FALSE
24	0.0449333	NA	0.705882	0	0.705882	TRUE	Inf	1 vs 2	1.41176	1 vs 2	0.411765	-1	Bmp8a:chr4:123311363-123311768:-, Bmp8a:chr4:123312605-123312938:-	Bmp8a	NA	NA	FALSE	FALSE	0.0449333	NA	FALSE
25	0.0124007	NA	0.705882	0	0.705882	TRUE	Inf	1 vs 2	1.41176	1 vs 2	0.411765	-1	Dpep2:chr8:105982528-105982719:-, Dpep2:chr8:105984855-105985370:-	Dpep2	NA	NA	FALSE	FALSE	0.0124007	NA	FALSE
26	0.71714	NA	0.7	0	0.7	TRUE	Inf	1 vs 2	1.4	1 vs 2	0.4	-1	Cfap206:chr4:34688559-34688941:-, Cfap206:chr4:34711286-34711676:-	Cfap206	NA	NA	FALSE	FALSE	0.71714	NA	FALSE
27	0.0534156	NA	0.833333	0.142857	0.690476	TRUE	3.4012	2 vs 1	1.38095	2 vs 1	0.666667	-0.714286	T2:chr17:8422037-8422234:+, T2:chr17:8422314-8422765:+	T2	NA	NA	FALSE	FALSE	0.0534156	NA	FALSE
28	5.22232e-07	NA	0.736986	0.037037	0.699949	TRUE	Inf	1 vs 3	1.36286	1 vs 4	0.473973	-0.888889	Pcdh1:chr18:38185913-38186170:-, Pcdh1:chr18:38185913-38186402:-, Pcdh1:chr18:38188497-38189006:-, Pcdh1:chr18:38196634-38197086:-	Pcdh1	NA	NA	FALSE	FALSE	5.22232e-07	NA	FALSE
29	0.0029283	NA	0.916667	0.25	0.666667	TRUE	Inf	1 vs 2	1.33333	1 vs 3	0.833333	-0.5	Ccdc141:chr2:77009854-77010271:-, Ccdc141:chr2:77013115-77013593:-, Ccdc141:chr2:77161906-77162347:-	Ccdc141	NA	NA	FALSE	FALSE	0.0029283	NA	FALSE
30	1	NA	0.666667	0	0.666667	TRUE	Inf	1 vs 2	1.33333	1 vs 2	0.333333	-1	Ccl6:chr11:83587816-83588301:-, Ccl6:chr11:83588325-83588807:-	Ccl6	NA	NA	FALSE	FALSE	1	NA	FALSE
31	0.353557	NA	0.666667	0	0.666667	TRUE	Inf	2 vs 1	1.33333	2 vs 1	0.333333	-1	Klhl34:chrX:157820415-157821001:+, Klhl34:chrX:157820906-157821524:+	Klhl34	NA	NA	FALSE	FALSE	0.353557	NA	FALSE
32	0.0349383	NA	0.678947	0.4	0.278947	TRUE	Inf	1 vs 4	1.32895	3 vs 4	0.328947	-1	Npr3:chr15:11839792-11840283:-, Npr3:chr15:11843381-11843864:-, Npr3:chr15:11844368-11844699:-, Npr3:chr15:11844307-11844904:-, Npr3:chr15:11844762-11845018:-, Npr3:chr15:11844756-11845358:-	Npr3	NA	NA	FALSE	FALSE	0.0349383	NA	FALSE
33	8.05569e-06	NA	0.763047	0.1	0.663047	TRUE	3.36668	2 vs 1	1.32609	2 vs 1	0.526093	-0.8	Npy1r:chr8:66705705-66706221:+, Npy1r:chr8:66706398-66706798:+	Npy1r	NA	NA	FALSE	FALSE	8.05569e-06	NA	FALSE
34	0.493421	NA	0.688356	0.25	0.438356	TRUE	Inf	1 vs 4	1.31507	1 vs 4	0.315068	-1	Ermn:chr2:58045113-58045574:-, Ermn:chr2:58046495-58046870:-, Ermn:chr2:58046320-58047156:-, Ermn:chr2:58046896-58047347:-, Ermn:chr2:58046904-58047807:-	Ermn	NA	NA	FALSE	FALSE	0.493421	NA	FALSE
35	0.391606	NA	1	0.375	0.625	TRUE	Inf	3 vs 1	1.25	3 vs 1	1	-0.25	Itih5:chr2:10251852-10252314:+, Itih5:chr2:10255750-10256322:+, Itih5:chr2:10256148-10256529:+	Itih5	NA	NA	FALSE	FALSE	0.391606	NA	FALSE
36	0.160803	NA	0.567073	0	0.567073	TRUE	Inf	2 vs 1	1.2439	2 vs 1	0.243902	-1	Prss35:chr9:86756598-86757086:+, Prss35:chr9:86757122-86757570:+, Prss35:chr9:86758061-86758443:+	Prss35	NA	NA	FALSE	FALSE	0.160803	NA	FALSE
37	5.4532e-32	NA	0.810606	0.191729	0.618877	TRUE	2.89277	2 vs 1	1.23775	2 vs 1	0.621212	-0.616541	Espl1:chr15:102323979-102324398:+, Espl1:chr15:102324863-102325028:+	Espl1	NA	NA	FALSE	FALSE	5.4532e-32	NA	FALSE
38	5.14701e-14	NA	0.902439	0.32971	0.572729	TRUE	Inf	1 vs 2	1.1527	1 vs 5	0.804878	-0.347826	Prelp:chr1:133909651-133909897:-, Prelp:chr1:133909580-133910239:-, Prelp:chr1:133910247-133910705:-, Prelp:chr1:133911991-133912501:-, Prelp:chr1:133912339-133912798:-	Prelp	NA	NA	FALSE	FALSE	5.14701e-14	NA	FALSE
39	1	NA	0.571429	0	0.571429	TRUE	Inf	1 vs 2	1.14286	1 vs 2	0.142857	-1	Gm128:chr3:95236920-95237165:-, Gm128:chr3:95236950-95237399:-	Gm128	NA	NA	FALSE	FALSE	1	NA	FALSE
40	1	NA	0.571429	0	0.571429	TRUE	Inf	2 vs 1	1.14286	2 vs 1	0.142857	-1	Plaur:chr7:24475291-24475826:+, Plaur:chr7:24475616-24475995:+	Plaur	NA	NA	FALSE	FALSE	1	NA	FALSE
41	1	NA	0.571429	0	0.571429	TRUE	Inf	1 vs 2	1.14286	1 vs 2	0.142857	-1	Prima1:chr12:103194454-103194837:-, Prima1:chr12:103196863-103197266:-	Prima1	NA	NA	FALSE	FALSE	1	NA	FALSE
42	0.951567	NA	0.5625	0	0.5625	TRUE	Inf	2 vs 1	1.125	2 vs 1	0.125	-1	Slc27a6:chr18:58612508-58612989:+, Slc27a6:chr18:58613100-58613540:+	Slc27a6	NA	NA	FALSE	FALSE	0.951567	NA	FALSE
43	0.921431	NA	0.555556	0	0.555556	TRUE	Inf	1 vs 2	1.11111	1 vs 2	0.111111	-1	Grin2a:chr16:9567863-9568298:-, Grin2a:chr16:9573615-9573984:-	Grin2a	NA	NA	FALSE	FALSE	0.921431	NA	FALSE
44	0.204152	NA	0.625	0.5	0.125	TRUE	Inf	1 vs 2	1.1	1 vs 2	0.1	-1	Papolb:chr5:142525838-142526214:-, Papolb:chr5:142527747-142528083:-, Papolb:chr5:142527874-142528330:-	Papolb	NA	NA	FALSE	FALSE	0.204152	NA	FALSE
45	1.03901e-268	1.36667e-227	0.4605	0.279578	0.180922	TRUE	2.89701	2 vs 3	1.08537	2 vs 3	0.659	-0.426369	Ccnd1:chr7:144929927-144930344:-, Ccnd1:chr7:144930595-144931003:-, Ccnd1:chr7:144932139-144932600:-	Ccnd1	NA	NA	FALSE	FALSE	1.36667e-227	NA	FALSE
46	8.8202e-21	1.17238e-15	0.834586	0.400585	0.434002	TRUE	3.31529	4 vs 2	1.08396	4 vs 2	0.654135	-0.429825	Spata6:chr4:111828083-111828449:+, Spata6:chr4:111828709-111829165:+, Spata6:chr4:111830788-111831335:+, Spata6:chr4:111831047-111831226:+	Spata6	NA	NA	FALSE	FALSE	1.17238e-15	NA	FALSE
47	0.657771	NA	0.690476	0.666667	0.0238095	TRUE	Inf	1 vs 2	1.07143	1 vs 2	0.0714286	-1	Htr1b:chr9:81628291-81628654:-, Htr1b:chr9:81629007-81629395:-, Htr1b:chr9:81630324-81630572:-, Htr1b:chr9:81630234-81631167:-	Htr1b	NA	NA	FALSE	FALSE	0.657771	NA	FALSE
48	0.0333981	NA	0.863636	0.333333	0.530303	TRUE	2.53897	1 vs 2	1.06061	1 vs 2	0.727273	-0.333333	Abcc4:chr14:118482699-118483132:-, Abcc4:chr14:118483042-118483520:-	Abcc4	NA	NA	FALSE	FALSE	0.0333981	NA	FALSE
49	0.024792	NA	0.495885	0.333333	0.162551	TRUE	#NAME?	2 vs 1	1.04938	4 vs 2	0.0493827	-1	Atp2b3:chrX:73557826-73558246:+, Atp2b3:chrX:73570618-73571054:+, Atp2b3:chrX:73572490-73573324:+, Atp2b3:chrX:73572825-73573306:+	Atp2b3	NA	NA	FALSE	FALSE	0.024792	NA	FALSE
50	0.0784917	NA	0.411111	0.333333	0.0777778	TRUE	#NAME?	1 vs 2	1.04444	2 vs 3	0.377778	-0.666667	Stx11:chr10:12938107-12938615:-, Stx11:chr10:12939956-12940326:-, Stx11:chr10:12939958-12940688:-	Stx11	NA	NA	FALSE	FALSE	0.0784917	NA	FALSE
51	3.83827e-111	5.30087e-116	0.666952	0.147135	0.519817	TRUE	2.45168	2 vs 1	1.03963	2 vs 1	0.333904	-0.705729	Mta3:chr17:83792487-83792920:+, Mta3:chr17:83814538-83814929:+	Mta3	NA	NA	FALSE	FALSE	3.83827e-111	NA	FALSE
52	4.39259e-71	2.42274e-57	0.211429	0.0712274	0.140201	TRUE	#NAME?	1 vs 2	1.02525	5 vs 6	0.435714	-0.589537	H3c15:chr3:96233933-96234290:-, H3c15:chr3:96234064-96234537:-, H3c15:chr3:96235828-96236346:-, H3c15:chr3:96237620-96238307:-, H3c15:chr3:96238031-96238490:-, H3c15:chr3:96238433-96238850:-	H3c15	NA	NA	FALSE	FALSE	2.42274e-57	NA	FALSE
53	0.525819	NA	0.513333	0.333333	0.18	TRUE	#NAME?	2 vs 1	1.02	3 vs 2	0.02	-1	Trim17:chr11:58972221-58972594:+, Trim17:chr11:58972607-58973043:+, Trim17:chr11:58972834-58973082:+, Trim17:chr11:58972936-58973098:+	Trim17	NA	NA	FALSE	FALSE	0.525819	NA	FALSE
54	1.11335e-10	NA	0.784363	0.4375	0.346863	TRUE	#NAME?	2 vs 1	1.01845	8 vs 2	0.51845	-0.5	Trpm3:chr19:22771673-22771976:+, Trpm3:chr19:22771951-22772466:+, Trpm3:chr19:22772912-22773353:+, Trpm3:chr19:22988596-22989038:+, Trpm3:chr19:22989426-22989929:+, Trpm3:chr19:22989970-22990199:+, Trpm3:chr19:22989954-22990488:+, Trpm3:chr19:22991989-22992528:+, Trpm3:chr19:22995003-22995413:+	Trpm3	NA	NA	FALSE	FALSE	1.11335e-10	NA	FALSE
55	1.91988e-51	2.97922e-51	0.773494	0.266529	0.506965	TRUE	2.24045	2 vs 1	1.01393	2 vs 1	0.546988	-0.466942	Nfatc4:chr14:55833563-55833988:+, Nfatc4:chr14:55836720-55836973:+	Nfatc4	NA	NA	FALSE	FALSE	2.97922e-51	NA	FALSE
56	0.000203534	NA	0.722826	0.1875	0.535326	TRUE	#NAME?	1 vs 2	1.00428	1 vs 5	0.420949	-0.583333	Dpf3:chr12:83205180-83205514:-, Dpf3:chr12:83208611-83209027:-, Dpf3:chr12:83213713-83214091:-, Dpf3:chr12:83268917-83269455:-, Dpf3:chr12:83269260-83269681:-	Dpf3	NA	NA	FALSE	FALSE	0.000203534	NA	FALSE
57	1	NA	0.501718	0	0.501718	TRUE	Inf	2 vs 1	1.00344	2 vs 1	0.00343643	-1	Bean1:chr8:104217855-104218302:+, Bean1:chr8:104218710-104219122:+	Bean1	NA	NA	FALSE	FALSE	1	NA	FALSE
58	0.20921	NA	0.5	0	0.5	TRUE	Inf	2 vs 1	1	2 vs 1	0	-1	A3galt2:chr4:128768923-128769343:+, A3galt2:chr4:128769817-128770199:+	A3galt2	NA	NA	FALSE	FALSE	0.20921	NA	FALSE
59	0.286505	NA	0.5	0	0.5	TRUE	Inf	2 vs 1	1	3 vs 1	0	-1	Abcb1a:chr5:8747309-8747718:+, Abcb1a:chr5:8747510-8747985:+, Abcb1a:chr5:8748101-8748566:+	Abcb1a	NA	NA	FALSE	FALSE	0.286505	NA	FALSE
60	0.608408	NA	1	0.5	0.5	TRUE	Inf	1 vs 2	1	1 vs 2	1	0	Ccl21a:chr4:42772901-42773120:-, Ccl21a:chr4:42772907-42773332:-	Ccl21a	NA	NA	FALSE	FALSE	0.608408	NA	FALSE
61	1	NA	0.5	0	0.5	TRUE	Inf	2 vs 1	1	2 vs 1	0	-1	Flt4:chr11:49651285-49651834:+, Flt4:chr11:49652317-49652764:+	Flt4	NA	NA	FALSE	FALSE	1	NA	FALSE
62	1	NA	1	0.5	0.5	TRUE	Inf	1 vs 2	1	1 vs 2	1	0	Gjb2:chr14:57098577-57099032:-, Gjb2:chr14:57098603-57099375:-	Gjb2	NA	NA	FALSE	FALSE	1	NA	FALSE
63	0.42511	NA	0.543103	0.5	0.0431034	TRUE	Inf	1 vs 2	1	1 vs 2	0	-1	Kcnk9:chr15:72502730-72503114:-, Kcnk9:chr15:72506930-72507340:-, Kcnk9:chr15:72507490-72508089:-	Kcnk9	NA	NA	FALSE	FALSE	0.42511	NA	FALSE
64	0.513417	NA	0.5	0.5	0	TRUE	Inf	1 vs 2	1	1 vs 2	0	-1	Nrg4:chr9:55220215-55220528:-, Nrg4:chr9:55221314-55221456:-, Nrg4:chr9:55227805-55227958:-	Nrg4	NA	NA	FALSE	FALSE	0.513417	NA	FALSE
65	1	NA	1	0.5	0.5	TRUE	Inf	1 vs 2	1	1 vs 2	1	0	Ocstamp:chr2:165395158-165395549:-, Ocstamp:chr2:165395457-165395899:-	Ocstamp	NA	NA	FALSE	FALSE	1	NA	FALSE
66	0.434598	NA	0.5	0	0.5	TRUE	Inf	2 vs 1	1	2 vs 1	0	-1	Snai2:chr16:14707982-14708696:+, Snai2:chr16:14708467-14708971:+, Snai2:chr16:14708956-14709430:+	Snai2	NA	NA	FALSE	FALSE	0.434598	NA	FALSE
67	0.483988	NA	0.416667	0	0.416667	TRUE	Inf	1 vs 3	1	2 vs 3	0	-1	Sowahb:chr5:93041147-93041270:-, Sowahb:chr5:93041203-93041417:-, Sowahb:chr5:93041036-93041709:-	Sowahb	NA	NA	FALSE	FALSE	0.483988	NA	FALSE
68	1	NA	0.5	0	0.5	TRUE	Inf	2 vs 1	1	2 vs 1	0	-1	Tbx5:chr5:119883986-119884538:+, Tbx5:chr5:119884859-119885233:+	Tbx5	NA	NA	FALSE	FALSE	1	NA	FALSE
69	1	NA	1	0.5	0.5	TRUE	Inf	1 vs 2	1	1 vs 2	1	0	Tlr3:chr8:45395665-45396323:-, Tlr3:chr8:45395820-45396265:-	Tlr3	NA	NA	FALSE	FALSE	1	NA	FALSE
70	1	NA	0.5	0	0.5	TRUE	Inf	2 vs 1	1	2 vs 1	0	-1	Usp18:chr6:121270486-121270977:+, Usp18:chr6:121272441-121272642:+	Usp18	NA	NA	FALSE	FALSE	1	NA	FALSE
71	0.698535	NA	1	0.5	0.5	TRUE	Inf	2 vs 1	1	2 vs 1	1	0	Vwa3b:chr1:37076634-37077003:+, Vwa3b:chr1:37187217-37187611:+	Vwa3b	NA	NA	FALSE	FALSE	0.698535	NA	FALSE
72	8.62064e-09	NA	0.762887	0.264151	0.498736	TRUE	2.19308	2 vs 1	0.997471	2 vs 1	0.525773	-0.471698	Nfkb2:chr19:46311541-46312122:+, Nfkb2:chr19:46312035-46312385:+	Nfkb2	NA	NA	FALSE	FALSE	8.62064e-09	NA	FALSE
73	0.00250903	NA	0.770833	0.777778	-0.00694444	TRUE	#NAME?	1 vs 3	0.958333	1 vs 2	0.625	-0.333333	Abca9:chr11:110100096-110100472:-, Abca9:chr11:110100706-110101196:-, Abca9:chr11:110101197-110101543:-, Abca9:chr11:110101027-110101935:-	Abca9	NA	NA	FALSE	FALSE	0.00250903	NA	FALSE
74	0.310022	NA	0.666667	0.1875	0.479167	TRUE	2.15948	1 vs 2	0.958333	1 vs 2	0.333333	-0.625	Qprt:chr7:127107179-127107666:-, Qprt:chr7:127107708-127108173:-	Qprt	NA	NA	FALSE	FALSE	0.310022	NA	FALSE
75	0.0464184	NA	0.555556	0.0769231	0.478632	TRUE	2.70805	1 vs 2	0.957265	1 vs 2	0.111111	-0.846154	Rnf151:chr17:24715839-24716227:-, Rnf151:chr17:24716131-24716542:-	Rnf151	NA	NA	FALSE	FALSE	0.0464184	NA	FALSE
76	1	NA	0.47619	0	0.47619	TRUE	Inf	1 vs 2	0.952381	1 vs 2	-0.047619	-1	Mak:chr13:41025006-41025412:-, Mak:chr13:41025417-41025820:-	Mak	NA	NA	FALSE	FALSE	1	NA	FALSE
77	0.355371	NA	0.716667	0.333333	0.383333	TRUE	Inf	2 vs 1	0.95	4 vs 3	0.45	-0.5	Zmat4:chr8:24059973-24060631:+, Zmat4:chr8:24060635-24061083:+, Zmat4:chr8:24060881-24061336:+, Zmat4:chr8:24062694-24063116:+	Zmat4	NA	NA	FALSE	FALSE	0.355371	NA	FALSE
78	8.72133e-25	NA	0.815029	0.342949	0.47208	TRUE	3.65111	3 vs 1	0.94416	3 vs 1	0.630058	-0.314103	Mavs:chr2:131247602-131248073:+, Mavs:chr2:131249837-131250010:+, Mavs:chr2:131251103-131251283:+	Mavs	NA	NA	FALSE	FALSE	8.72133e-25	NA	FALSE
79	0	1.05904e-218	0.603008	0.252033	0.350975	TRUE	4.31504	7 vs 4	0.935955	5 vs 2	0.239725	-0.696231	Ntrk2:chr13:58887426-58887872:+, Ntrk2:chr13:58932031-58932508:+, Ntrk2:chr13:58933754-58934308:+, Ntrk2:chr13:58936616-58937091:+, Ntrk2:chr13:59128416-59128835:+, Ntrk2:chr13:59129565-59130002:+, Ntrk2:chr13:59133537-59133970:+	Ntrk2	NA	NA	FALSE	FALSE	1.05904e-218	NA	FALSE
80	0.410593	NA	0.8	0.333333	0.466667	TRUE	2.07944	2 vs 1	0.933333	2 vs 1	0.6	-0.333333	Gm14444:chr2:175016688-175017261:+, Gm14444:chr2:175017558-175018160:+	Gm14444	NA	NA	FALSE	FALSE	0.410593	NA	FALSE
81	0.133488	NA	0.884615	0.666667	0.217949	TRUE	#NAME?	1 vs 3	0.929487	1 vs 2	0.596154	-0.333333	Zim1:chr7:6671418-6671767:-, Zim1:chr7:6675413-6675860:-, Zim1:chr7:6676031-6676196:-	Zim1	NA	NA	FALSE	FALSE	0.133488	NA	FALSE
82	0.377856	NA	0.67931	0.5	0.17931	TRUE	Inf	1 vs 2	0.924138	1 vs 2	-0.0758621	-1	Gda:chr19:21391307-21391700:-, Gda:chr19:21391823-21392263:-, Gda:chr19:21392813-21393088:-	Gda	NA	NA	FALSE	FALSE	0.377856	NA	FALSE
83	9.16329e-267	6.98581e-252	0.720577	0.262534	0.458044	FALSE	2.78161	3 vs 1	0.916087	3 vs 1	0.441155	-0.474932	Luc7l:chr17:26280316-26280751:+, Luc7l:chr17:26281553-26282021:+, Luc7l:chr17:26285093-26285572:+	Luc7l	5.94536e-265	5.90032e-250	TRUE	TRUE	6.98581e-252	6.16428e-250	TRUE
84	5.99253e-124	2.37557e-121	0.604086	0.134276	0.469811	TRUE	2.73173	5 vs 1	0.91559	5 vs 1	0.221244	-0.694346	Syngr1:chr15:80113095-80113445:+, Syngr1:chr15:80113546-80114076:+, Syngr1:chr15:80115870-80116333:+, Syngr1:chr15:80118931-80119509:+, Syngr1:chr15:80119133-80119534:+	Syngr1	NA	NA	FALSE	FALSE	2.37557e-121	NA	FALSE
85	1.56955e-07	NA	0.668116	0.466667	0.201449	TRUE	#NAME?	2 vs 1	0.915217	3 vs 2	0.715217	-0.2	Iqcj:chr3:68055212-68055479:+, Iqcj:chr3:68055743-68056276:+, Iqcj:chr3:68056043-68056478:+, Iqcj:chr3:68056253-68056593:+	Iqcj	NA	NA	FALSE	FALSE	1.56955e-07	NA	FALSE
86	0.300623	NA	0.6	0.142857	0.457143	TRUE	2.19722	1 vs 2	0.914286	1 vs 2	0.2	-0.714286	Tent5c:chr3:100468057-100468434:-, Tent5c:chr3:100471483-100471997:-	Tent5c	NA	NA	FALSE	FALSE	0.300623	NA	FALSE
87	3.49057e-35	7.46813e-31	0.734694	0.280556	0.454138	TRUE	1.96028	2 vs 1	0.908277	2 vs 1	0.469388	-0.438889	Pcgf5:chr19:36455771-36456262:+, Pcgf5:chr19:36460762-36460979:+	Pcgf5	NA	NA	FALSE	FALSE	7.46813e-31	NA	FALSE
88	0.239651	NA	0.666667	0.214286	0.452381	TRUE	Inf	1 vs 2	0.904762	1 vs 3	0.333333	-0.571429	Awat2:chrX:100402221-100402528:-, Awat2:chrX:100402303-100402776:-, Awat2:chrX:100402496-100402759:-	Awat2	NA	NA	FALSE	FALSE	0.239651	NA	FALSE
89	3.48748e-63	2.57636e-58	0.6394	0.194915	0.444485	TRUE	1.99114	2 vs 1	0.88897	2 vs 1	0.2788	-0.610169	Tnks2:chr19:36892448-36892951:+, Tnks2:chr19:36893044-36893519:+	Tnks2	NA	NA	FALSE	FALSE	2.57636e-58	NA	FALSE
90	0.480738	NA	0.941176	0.5	0.441176	TRUE	2.77259	1 vs 2	0.882353	1 vs 2	0.882353	0	Ptger4:chr15:5233398-5233772:-, Ptger4:chr15:5233664-5234633:-	Ptger4	NA	NA	FALSE	FALSE	0.480738	NA	FALSE
91	6.25117e-06	NA	0.537879	0.0833333	0.454545	TRUE	#NAME?	1 vs 2	0.882035	1 vs 4	0.0487013	-0.833333	Stx3:chr19:11775099-11775482:-, Stx3:chr19:11775319-11775872:-, Stx3:chr19:11777426-11777866:-, Stx3:chr19:11778237-11778676:-	Stx3	NA	NA	FALSE	FALSE	6.25117e-06	NA	FALSE
92	0.0910967	NA	0.375	0.25	0.125	TRUE	#NAME?	2 vs 1	0.875	3 vs 2	0.375	-0.5	Cntnap1:chr11:101190183-101190582:+, Cntnap1:chr11:101190227-101190676:+, Cntnap1:chr11:101190401-101190724:+	Cntnap1	NA	NA	FALSE	FALSE	0.0910967	NA	FALSE
93	0.536268	NA	0.933333	0.5	0.433333	TRUE	2.63906	2 vs 1	0.866667	2 vs 1	0.866667	0	Grid2:chr6:64667812-64668266:+, Grid2:chr6:64667952-64668285:+	Grid2	NA	NA	FALSE	FALSE	0.536268	NA	FALSE
94	1.68749e-05	NA	0.586207	0.460784	0.125423	TRUE	2.5539	2 vs 3	0.864097	2 vs 3	0.275862	-0.588235	Vangl1:chr3:102153579-102153956:-, Vangl1:chr3:102155752-102156360:-, Vangl1:chr3:102156647-102157079:-, Vangl1:chr3:102158150-102158567:-	Vangl1	NA	NA	FALSE	FALSE	1.68749e-05	NA	FALSE
95	1	NA	0.431373	0	0.431373	TRUE	Inf	1 vs 2	0.862745	1 vs 2	-0.137255	-1	A530084C06Rik:chr13:31556112-31556465:-, A530084C06Rik:chr13:31557573-31558016:-	A530084C06Rik	NA	NA	FALSE	FALSE	1	NA	FALSE
96	0.776814	NA	0.428571	0	0.428571	TRUE	Inf	1 vs 2	0.857143	1 vs 2	-0.142857	-1	Dpys:chr15:39768585-39769075:-, Dpys:chr15:39782640-39783092:-	Dpys	NA	NA	FALSE	FALSE	0.776814	NA	FALSE
97	1	NA	0.428571	0	0.428571	TRUE	Inf	2 vs 1	0.857143	2 vs 1	-0.142857	-1	Ffar4:chr19:38113816-38114263:+, Ffar4:chr19:38113999-38114263:+	Ffar4	NA	NA	FALSE	FALSE	1	NA	FALSE
98	7.48144e-103	1.15203e-48	0.958153	0.530864	0.427289	TRUE	3.00738	2 vs 1	0.854578	2 vs 1	0.916307	0.0617284	Lrrfip1:chr1:91116916-91117358:+, Lrrfip1:chr1:91128546-91128974:+	Lrrfip1	NA	NA	FALSE	FALSE	1.15203e-48	NA	FALSE
99	0.00857797	NA	0.823529	0.4	0.423529	TRUE	1.94591	2 vs 1	0.847059	2 vs 1	0.647059	-0.2	Dlx6:chr6:6867604-6868402:+, Dlx6:chr6:6868166-6868568:+	Dlx6	NA	NA	FALSE	FALSE	0.00857797	NA	FALSE
100	0.072058	NA	0.734127	0.5	0.234127	TRUE	2.22052	1 vs 2	0.84127	1 vs 2	0.34127	-0.5	Syne1:chr10:5020194-5020592:-, Syne1:chr10:5020893-5021298:-, Syne1:chr10:5021545-5021937:-	Syne1	NA	NA	FALSE	FALSE	0.072058	NA	FALSE
101	1.34853e-52	8.31322e-62	0.655895	0.409348	0.246547	TRUE	3.53869	3 vs 2	0.836768	3 vs 2	0.103057	-0.733711	Septin8:chr11:53541516-53541947:+, Septin8:chr11:53543712-53544144:+, Septin8:chr11:53549176-53549643:+	Septin8	NA	NA	FALSE	FALSE	1.34853e-52	NA	FALSE
102	1.00457e-05	NA	0.775641	0.72956	0.0460813	TRUE	#NAME?	1 vs 3	0.835994	1 vs 2	0.307692	-0.528302	Paqr5:chr9:61952809-61952995:-, Paqr5:chr9:61952799-61953249:-, Paqr5:chr9:61955530-61955919:-, Paqr5:chr9:61955942-61956379:-	Paqr5	NA	NA	FALSE	FALSE	1.00457e-05	NA	FALSE
103	4.28998e-07	NA	0.623056	0.394737	0.228319	TRUE	3.51898	2 vs 3	0.833956	2 vs 3	0.30764	-0.526316	Dnm3:chr1:161987251-161987670:-, Dnm3:chr1:161990194-161990605:-, Dnm3:chr1:162006067-162006512:-	Dnm3	NA	NA	FALSE	FALSE	4.28998e-07	NA	FALSE
104	3.8274e-109	NA	0.977635	0.560748	0.416887	TRUE	3.53343	1 vs 2	0.833774	1 vs 2	0.955269	0.121495	Spata6l:chr19:28893042-28893395:-, Spata6l:chr19:28923514-28923776:-	Spata6l	NA	NA	FALSE	FALSE	3.8274e-109	NA	FALSE
105	0.163624	NA	0.733333	0.5	0.233333	TRUE	#NAME?	1 vs 2	0.833333	2 vs 3	0.333333	-0.5	Cd93:chr2:148436585-148437027:-, Cd93:chr2:148437516-148437899:-, Cd93:chr2:148440858-148441405:-	Cd93	NA	NA	FALSE	FALSE	0.163624	NA	FALSE
106	0.278148	NA	0.75	0.333333	0.416667	TRUE	#NAME?	1 vs 2	0.833333	1 vs 3	0.5	-0.333333	Extl1:chr4:134356323-134356716:-, Extl1:chr4:134356589-134356802:-, Extl1:chr4:134356683-134357240:-	Extl1	NA	NA	FALSE	FALSE	0.278148	NA	FALSE
107	4.18849e-12	NA	0.853333	0.437086	0.416247	TRUE	3.0037	1 vs 2	0.832494	1 vs 3	0.706667	-0.125828	Adgrv1:chr13:81095064-81095432:-, Adgrv1:chr13:81577364-81577785:-, Adgrv1:chr13:81578994-81579434:-	Adgrv1	NA	NA	FALSE	FALSE	4.18849e-12	NA	FALSE
108	7.21491e-05	NA	0.85034	0.424242	0.426098	TRUE	3.49651	3 vs 1	0.830241	4 vs 1	0.693878	-0.136364	Serpinc1:chr1:161002182-161002569:+, Serpinc1:chr1:161002559-161003027:+, Serpinc1:chr1:161003551-161003697:+, Serpinc1:chr1:161003409-161003938:+	Serpinc1	NA	NA	FALSE	FALSE	7.21491e-05	NA	FALSE
109	0.212506	NA	0.645218	0.5	0.145218	TRUE	#NAME?	1 vs 2	0.827037	2 vs 3	0.327037	-0.5	Necab1:chr4:14952201-14952624:-, Necab1:chr4:14954887-14955294:-, Necab1:chr4:14955598-14956024:-	Necab1	NA	NA	FALSE	FALSE	0.212506	NA	FALSE
110	0.466246	NA	0.913043	0.5	0.413043	TRUE	2.35138	1 vs 2	0.826087	1 vs 2	0.826087	0	Gpr88:chr3:116249654-116250155:-, Gpr88:chr3:116249892-116250601:-	Gpr88	NA	NA	FALSE	FALSE	0.466246	NA	FALSE
111	0.241567	NA	0.555556	0.142857	0.412698	TRUE	2.0149	1 vs 2	0.825397	1 vs 2	0.111111	-0.714286	Ano3:chr2:110655189-110655505:-, Ano3:chr2:110656107-110656526:-	Ano3	NA	NA	FALSE	FALSE	0.241567	NA	FALSE
112	1	NA	0.411765	0	0.411765	TRUE	Inf	2 vs 1	0.823529	2 vs 1	-0.176471	-1	Nwd2:chr5:63809822-63810320:+, Nwd2:chr5:63810175-63810546:+	Nwd2	NA	NA	FALSE	FALSE	1	NA	FALSE
113	3.54325e-09	NA	0.849624	0.442857	0.406767	TRUE	1.96123	1 vs 2	0.813534	1 vs 2	0.699248	-0.114286	Mtr:chr13:12182659-12183106:-, Mtr:chr13:12186473-12186916:-	Mtr	NA	NA	FALSE	FALSE	3.54325e-09	NA	FALSE
114	2.17646e-48	7.53805e-45	0.495444	0.195286	0.300157	TRUE	2.62121	4 vs 1	0.811322	3 vs 1	0.376978	-0.434343	Lemd1:chr1:132205380-132205833:+, Lemd1:chr1:132209135-132209589:+, Lemd1:chr1:132256977-132257416:+, Lemd1:chr1:132258268-132258761:+	Lemd1	NA	NA	FALSE	FALSE	7.53805e-45	NA	FALSE
115	7.11268e-41	2.57912e-40	0.560837	0.157534	0.403302	TRUE	2.38351	1 vs 3	0.806605	1 vs 3	0.121673	-0.684932	Cenpf:chr1:189640656-189640866:-, Cenpf:chr1:189641550-189642009:-, Cenpf:chr1:189641791-189642386:-	Cenpf	NA	NA	FALSE	FALSE	2.57912e-40	NA	FALSE
116	2.09341e-21	NA	0.642475	0.366995	0.27548	TRUE	Inf	7 vs 1	0.80426	5 vs 4	0.235294	-0.568966	Il1rap:chr16:26700954-26701525:+, Il1rap:chr16:26701483-26701826:+, Il1rap:chr16:26701610-26701970:+, Il1rap:chr16:26717353-26717795:+, Il1rap:chr16:26723237-26723687:+, Il1rap:chr16:26723920-26724393:+, Il1rap:chr16:26724643-26725186:+, Il1rap:chr16:26724884-26725264:+	Il1rap	NA	NA	FALSE	FALSE	2.09341e-21	NA	FALSE
117	0.00291814	NA	0.929577	0.75	0.179577	TRUE	#NAME?	2 vs 1	0.802817	3 vs 2	0.802817	0	Slc10a4:chr5:73011958-73012194:+, Slc10a4:chr5:73011980-73012778:+, Slc10a4:chr5:73012548-73012988:+	Slc10a4	NA	NA	FALSE	FALSE	0.00291814	NA	FALSE
118	0.131983	NA	1	0.6	0.4	TRUE	Inf	1 vs 2	0.8	1 vs 2	1	0.2	Arg1:chr10:24915198-24915641:-, Arg1:chr10:24915485-24915834:-	Arg1	NA	NA	FALSE	FALSE	0.131983	NA	FALSE
119	0.894757	NA	1	0.6	0.4	TRUE	Inf	2 vs 1	0.8	2 vs 1	1	0.2	Cd40:chr2:165070854-165071346:+, Cd40:chr2:165071241-165071678:+	Cd40	NA	NA	FALSE	FALSE	0.894757	NA	FALSE
120	0.294894	NA	0.4	0	0.4	TRUE	Inf	2 vs 1	0.8	2 vs 1	-0.2	-1	Ifit3:chr19:34588313-34588807:+, Ifit3:chr19:34588717-34588978:+	Ifit3	NA	NA	FALSE	FALSE	0.294894	NA	FALSE
121	1	NA	0.4	0	0.4	TRUE	Inf	2 vs 1	0.8	2 vs 1	-0.2	-1	Six6:chr12:72941850-72942398:+, Six6:chr12:72944495-72944899:+	Six6	NA	NA	FALSE	FALSE	1	NA	FALSE
122	1	NA	1	0.6	0.4	TRUE	Inf	2 vs 1	0.8	2 vs 1	1	0.2	Tubb1:chr2:174457998-174458417:+, Tubb1:chr2:174458955-174459408:+	Tubb1	NA	NA	FALSE	FALSE	1	NA	FALSE
123	3.21925e-20	5.84308e-20	0.633929	0.304945	0.328984	TRUE	2.81634	2 vs 5	0.791758	2 vs 4	0.55	-0.241758	Mastl:chr2:23114426-23114802:-, Mastl:chr2:23115715-23115871:-, Mastl:chr2:23115735-23116160:-, Mastl:chr2:23116511-23116985:-, Mastl:chr2:23118080-23118428:-	Mastl	NA	NA	FALSE	FALSE	5.84308e-20	NA	FALSE
124	0.24505	NA	0.619048	0.5	0.119048	TRUE	#NAME?	1 vs 2	0.790816	2 vs 3	0.0408163	-0.75	Igsf1:chrX:49782536-49782906:-, Igsf1:chrX:49786335-49786652:-, Igsf1:chrX:49792888-49793331:-, Igsf1:chrX:49793510-49793945:-	Igsf1	NA	NA	FALSE	FALSE	0.24505	NA	FALSE
125	0.114394	NA	0.418919	0.1	0.318919	TRUE	Inf	1 vs 2	0.789189	2 vs 3	0.189189	-0.6	Prss57:chr10:79782703-79782936:-, Prss57:chr10:79783049-79783415:-, Prss57:chr10:79783174-79783454:-	Prss57	NA	NA	FALSE	FALSE	0.114394	NA	FALSE
126	0.000622528	NA	0.666667	0.272727	0.393939	TRUE	2.21784	1 vs 3	0.787879	1 vs 3	0.333333	-0.454545	St3gal6:chr16:58469679-58470135:-, St3gal6:chr16:58469856-58470936:-, St3gal6:chr16:58470534-58470791:-	St3gal6	NA	NA	FALSE	FALSE	0.000622528	NA	FALSE
127	0.522167	NA	0.666667	0.5	0.166667	TRUE	#NAME?	2 vs 1	0.785714	4 vs 2	0.285714	-0.5	Wfdc1:chr8:119683717-119683835:+, Wfdc1:chr8:119687646-119687808:+, Wfdc1:chr8:119687656-119687989:+, Wfdc1:chr8:119687791-119688264:+	Wfdc1	NA	NA	FALSE	FALSE	0.522167	NA	FALSE
128	2.08995e-05	0.000146115	0.702294	0.544	0.158294	TRUE	#NAME?	1 vs 5	0.779908	1 vs 3	0.139908	-0.64	Slc7a14:chr3:31202856-31203258:-, Slc7a14:chr3:31205442-31206077:-, Slc7a14:chr3:31206155-31206602:-, Slc7a14:chr3:31208778-31209294:-, Slc7a14:chr3:31223232-31223580:-, Slc7a14:chr3:31223019-31223889:-	Slc7a14	NA	NA	FALSE	FALSE	0.000146115	NA	FALSE
129	0.479935	NA	0.341348	0.15	0.191348	TRUE	#NAME?	2 vs 1	0.776404	4 vs 2	0.276404	-0.5	Kcna4:chr2:107296726-107297073:+, Kcna4:chr2:107296442-107297606:+, Kcna4:chr2:107297024-107297454:+, Kcna4:chr2:107297631-107298112:+, Kcna4:chr2:107298103-107298529:+, Kcna4:chr2:107299195-107299649:+, Kcna4:chr2:107299938-107300157:+, Kcna4:chr2:107300115-107300464:+, Kcna4:chr2:107302318-107302561:+, Kcna4:chr2:107302287-107302819:+, Kcna4:chr2:107303226-107303535:+	Kcna4	NA	NA	FALSE	FALSE	0.479935	NA	FALSE
130	0.0925506	NA	0.625	0.3	0.325	TRUE	2.48491	2 vs 1	0.775	2 vs 1	0.375	-0.4	Cdnf:chr2:3524782-3525343:+, Cdnf:chr2:3525239-3525728:+, Cdnf:chr2:3525879-3526362:+	Cdnf	NA	NA	FALSE	FALSE	0.0925506	NA	FALSE
131	0.704004	NA	0.387097	0	0.387097	TRUE	Inf	2 vs 1	0.774194	2 vs 1	-0.225806	-1	Ibsp:chr5:104310588-104311209:+, Ibsp:chr5:104311083-104311472:+	Ibsp	NA	NA	FALSE	FALSE	0.704004	NA	FALSE
132	0.458558	NA	0.636364	0.25	0.386364	TRUE	1.65823	2 vs 1	0.772727	2 vs 1	0.272727	-0.5	Abcb1b:chr5:8865689-8866021:+, Abcb1b:chr5:8865895-8866352:+	Abcb1b	NA	NA	FALSE	FALSE	0.458558	NA	FALSE
133	0.177392	NA	0.571429	0.1875	0.383929	TRUE	1.75402	1 vs 2	0.767857	1 vs 2	0.142857	-0.625	Calca:chr7:114631478-114631874:-, Calca:chr7:114633219-114633705:-	Calca	NA	NA	FALSE	FALSE	0.177392	NA	FALSE
134	0.235559	NA	0.451613	0.0555556	0.396057	TRUE	Inf	1 vs 6	0.763441	3 vs 7	0.0967742	-0.666667	Trhde:chr10:114396305-114396633:-, Trhde:chr10:114396534-114397028:-, Trhde:chr10:114398777-114399164:-, Trhde:chr10:114398853-114399549:-, Trhde:chr10:114399664-114400001:-, Trhde:chr10:114399696-114400248:-, Trhde:chr10:114400335-114400858:-	Trhde	NA	NA	FALSE	FALSE	0.235559	NA	FALSE
135	0.00823261	NA	0.454545	0.0731707	0.381375	TRUE	2.35665	1 vs 2	0.762749	1 vs 2	-0.0909091	-0.853659	Mansc1:chr6:134605181-134605582:-, Mansc1:chr6:134609185-134609596:-	Mansc1	NA	NA	FALSE	FALSE	0.00823261	NA	FALSE
136	5.83823e-21	4.19538e-18	0.860526	0.479839	0.380688	TRUE	2.30692	1 vs 3	0.761375	1 vs 3	0.721053	-0.0403226	Sgsm1:chr5:113243220-113243613:-, Sgsm1:chr5:113265605-113266050:-, Sgsm1:chr5:113273899-113274329:-	Sgsm1	NA	NA	FALSE	FALSE	4.19538e-18	NA	FALSE
137	0.00366048	NA	0.47619	0.103448	0.372742	TRUE	#NAME?	1 vs 2	0.758621	1 vs 4	0	-0.758621	Prr5l:chr2:101713705-101714137:-, Prr5l:chr2:101714175-101714710:-, Prr5l:chr2:101715378-101715861:-, Prr5l:chr2:101716191-101716708:-	Prr5l	NA	NA	FALSE	FALSE	0.00366048	NA	FALSE
138	0.216768	NA	0.378788	0	0.378788	TRUE	Inf	2 vs 1	0.757576	3 vs 1	-0.242424	-1	Cdh18:chr15:23474392-23474734:+, Cdh18:chr15:23475765-23475998:+, Cdh18:chr15:23475904-23476314:+	Cdh18	NA	NA	FALSE	FALSE	0.216768	NA	FALSE
139	0.235091	NA	0.545455	0.166667	0.378788	TRUE	1.79176	2 vs 1	0.757576	2 vs 1	0.0909091	-0.666667	Mfap5:chr6:122528242-122528668:+, Mfap5:chr6:122528863-122529353:+	Mfap5	NA	NA	FALSE	FALSE	0.235091	NA	FALSE
140	0.301193	NA	0.833333	0.454545	0.378788	TRUE	Inf	1 vs 4	0.757576	1 vs 4	0.666667	-0.0909091	Slc37a2:chr9:37227526-37227948:-, Slc37a2:chr9:37230262-37230636:-, Slc37a2:chr9:37230566-37230936:-, Slc37a2:chr9:37231198-37231677:-	Slc37a2	NA	NA	FALSE	FALSE	0.301193	NA	FALSE
141	0.268293	NA	0.833333	0.555556	0.277778	TRUE	Inf	1 vs 2	0.75	1 vs 2	0.75	0	Fli1:chr9:32422176-32422536:-, Fli1:chr9:32422197-32422720:-, Fli1:chr9:32422656-32423225:-, Fli1:chr9:32423531-32423963:-	Fli1	NA	NA	FALSE	FALSE	0.268293	NA	FALSE
142	0.221911	NA	0.375	0	0.375	TRUE	Inf	1 vs 2	0.75	1 vs 2	-0.25	-1	Gm17655:chr5:110042654-110043031:-, Gm17655:chr5:110045493-110045848:-	Gm17655	NA	NA	FALSE	FALSE	0.221911	NA	FALSE
143	0.0905965	NA	0.75	0.6	0.15	TRUE	#NAME?	2 vs 1	0.75	3 vs 2	0.75	0	Sytl5:chrX:9994331-9994755:+, Sytl5:chrX:9998181-9998686:+, Sytl5:chrX:10004663-10005032:+	Sytl5	NA	NA	FALSE	FALSE	0.0905965	NA	FALSE
144	0.04661	0.0981147	0.874172	0.5	0.374172	TRUE	1.93836	1 vs 2	0.748344	1 vs 2	0.748344	0	D630023F18Rik:chr1:65105281-65105646:-, D630023F18Rik:chr1:65107269-65107645:-	D630023F18Rik	NA	NA	FALSE	FALSE	0.0981147	NA	FALSE
145	0.109658	NA	0.372881	0	0.372881	TRUE	Inf	2 vs 1	0.745763	2 vs 1	-0.254237	-1	Jak3:chr8:71687946-71688293:+, Jak3:chr8:71690159-71690577:+	Jak3	NA	NA	FALSE	FALSE	0.109658	NA	FALSE
146	1.93459e-34	1.22312e-34	0.535978	0.164912	0.371065	TRUE	1.76628	2 vs 1	0.742131	2 vs 1	0.0719555	-0.670175	Dab1:chr4:104679993-104680426:+, Dab1:chr4:104744431-104744844:+	Dab1	NA	NA	FALSE	FALSE	1.93459e-34	NA	FALSE
147	8.96842e-88	3.08354e-60	0.876444	0.507082	0.369362	TRUE	2.25972	1 vs 2	0.738725	1 vs 3	0.752889	0.0141643	Septin6:chrX:36912194-36912618:-, Septin6:chrX:36913392-36913826:-, Septin6:chrX:36915771-36916217:-	Septin6	NA	NA	FALSE	FALSE	3.08354e-60	NA	FALSE
148	2.23721e-05	NA	0.386792	0.0185185	0.368274	TRUE	Inf	1 vs 2	0.736548	1 vs 3	-0.226415	-0.962963	Kcng3:chr17:83574003-83574384:-, Kcng3:chr17:83577751-83578254:-, Kcng3:chr17:83579319-83579462:-	Kcng3	NA	NA	FALSE	FALSE	2.23721e-05	NA	FALSE
149	0.388212	NA	0.666667	0.444444	0.222222	TRUE	#NAME?	2 vs 1	0.733333	3 vs 2	0.4	-0.333333	Heyl:chr4:123247099-123247576:+, Heyl:chr4:123247526-123248046:+, Heyl:chr4:123248317-123248764:+, Heyl:chr4:123249468-123249888:+	Heyl	NA	NA	FALSE	FALSE	0.388212	NA	FALSE
150	1.34118e-05	NA	0.864173	0.5	0.364173	TRUE	2.947	1 vs 3	0.728346	1 vs 3	0.728346	0	Sprn:chr7:140150628-140150987:-, Sprn:chr7:140150763-140151346:-, Sprn:chr7:140152438-140152870:-	Sprn	NA	NA	FALSE	FALSE	1.34118e-05	NA	FALSE
151	0.102166	NA	0.744027	0.666667	0.0773606	TRUE	#NAME?	2 vs 1	0.724403	4 vs 3	0.474403	-0.25	Egr3:chr14:70080784-70081356:+, Egr3:chr14:70081657-70082179:+, Egr3:chr14:70082092-70082595:+, Egr3:chr14:70082231-70082635:+	Egr3	NA	NA	FALSE	FALSE	0.102166	NA	FALSE
152	1.71232e-60	1.4071e-52	0.569385	0.207204	0.362181	TRUE	1.64322	3 vs 1	0.724362	3 vs 1	0.13877	-0.585593	H3c7:chr13:23544697-23544934:+, H3c7:chr13:23544907-23545436:+, H3c7:chr13:23545027-23545730:+	H3c7	NA	NA	FALSE	FALSE	1.4071e-52	NA	FALSE
153	0.0114855	NA	0.509091	0.15	0.359091	TRUE	1.77097	1 vs 2	0.718182	1 vs 2	0.0181818	-0.7	Cpt1b:chr15:89416353-89416770:-, Cpt1b:chr15:89416530-89417001:-	Cpt1b	NA	NA	FALSE	FALSE	0.0114855	NA	FALSE
154	7.84587e-44	6.43298e-41	0.53979	0.168453	0.371336	TRUE	2.49765	5 vs 2	0.718021	5 vs 1	0.0870871	-0.630934	Apobec3:chr15:79907497-79907959:+, Apobec3:chr15:79907999-79908485:+, Apobec3:chr15:79908425-79908942:+, Apobec3:chr15:79908889-79909751:+, Apobec3:chr15:79909322-79909496:+	Apobec3	NA	NA	FALSE	FALSE	6.43298e-41	NA	FALSE
155	0.000143139	NA	0.53653	0.479167	0.057363	TRUE	2.27693	3 vs 2	0.717466	3 vs 2	0.00913242	-0.708333	D830030K20Rik:chr14:3233687-3233955:+, D830030K20Rik:chr14:3233967-3234375:+, D830030K20Rik:chr14:3234249-3234482:+	D830030K20Rik	NA	NA	FALSE	FALSE	0.000143139	NA	FALSE
156	0.0314665	NA	0.809524	0.454545	0.354978	TRUE	1.62924	2 vs 1	0.709957	2 vs 1	0.619048	-0.0909091	Ovgp1:chr3:105986834-105987361:+, Ovgp1:chr3:105987068-105987427:+	Ovgp1	NA	NA	FALSE	FALSE	0.0314665	NA	FALSE
157	0.259374	0.190516	0.7	0.233333	0.466667	TRUE	Inf	1 vs 3	0.708333	1 vs 5	0.375	-0.333333	Mylk3:chr8:85324299-85324650:-, Mylk3:chr8:85324315-85324861:-, Mylk3:chr8:85324930-85325210:-, Mylk3:chr8:85324720-85325708:-, Mylk3:chr8:85325446-85325541:-, Mylk3:chr8:85327081-85327283:-	Mylk3	NA	NA	FALSE	FALSE	0.259374	NA	FALSE
158	0.794062	NA	0.683279	0.5	0.183279	TRUE	#NAME?	3 vs 1	0.706041	6 vs 4	0.206041	-0.5	Rgs6:chr12:83157890-83158147:+, Rgs6:chr12:83157940-83158294:+, Rgs6:chr12:83158414-83158837:+, Rgs6:chr12:83158956-83159428:+, Rgs6:chr12:83159623-83159941:+, Rgs6:chr12:83161680-83162056:+	Rgs6	NA	NA	FALSE	FALSE	0.794062	NA	FALSE
159	1	NA	0.352941	0	0.352941	TRUE	Inf	2 vs 1	0.705882	2 vs 1	-0.294118	-1	Prr23a1:chr9:98843128-98843898:+, Prr23a1:chr9:98843359-98843654:+	Prr23a1	NA	NA	FALSE	FALSE	1	NA	FALSE
160	1.31405e-109	6.65913e-82	0.925211	0.573482	0.351729	TRUE	2.21928	1 vs 2	0.703457	1 vs 2	0.850422	0.146965	Baz1a:chr12:54892497-54892935:-, Baz1a:chr12:54893511-54893883:-	Baz1a	NA	NA	FALSE	FALSE	6.65913e-82	NA	FALSE
161	0.324652	NA	0.6	0.5	0.1	TRUE	#NAME?	1 vs 2	0.7	2 vs 3	0.2	-0.5	Fzd5:chr1:64730476-64730962:-, Fzd5:chr1:64732721-64732958:-, Fzd5:chr1:64734361-64734789:-	Fzd5	NA	NA	FALSE	FALSE	0.324652	NA	FALSE
162	0.243303	NA	0.85	0.5	0.35	TRUE	1.7346	2 vs 1	0.7	2 vs 1	0.7	0	Vwa5b2:chr16:20598141-20598512:+, Vwa5b2:chr16:20604965-20605377:+	Vwa5b2	NA	NA	FALSE	FALSE	0.243303	NA	FALSE
163	0.00417274	NA	0.59736	0.461538	0.135821	TRUE	Inf	1 vs 2	0.696116	2 vs 3	0.465347	-0.230769	Ntng1:chr3:109780040-109780426:-, Ntng1:chr3:109781061-109781483:-, Ntng1:chr3:109781132-109782017:-, Ntng1:chr3:109781930-109782156:-	Ntng1	NA	NA	FALSE	FALSE	0.00417274	NA	FALSE
164	0.232604	NA	0.62963	0.333333	0.296296	TRUE	Inf	1 vs 2	0.694444	2 vs 3	0.444444	-0.25	Slc7a11:chr3:50364893-50365325:-, Slc7a11:chr3:50371020-50371455:-, Slc7a11:chr3:50371788-50372268:-, Slc7a11:chr3:50372003-50372456:-	Slc7a11	NA	NA	FALSE	FALSE	0.232604	NA	FALSE
165	0.000236115	NA	0.97619	0.684211	0.29198	TRUE	Inf	1 vs 3	0.694236	1 vs 2	0.904762	0.210526	Elobl:chr11:88961803-88962011:-, Elobl:chr11:88964272-88965202:-, Elobl:chr11:88964674-88964974:-	Elobl	NA	NA	FALSE	FALSE	0.000236115	NA	FALSE
166	0.569966	NA	0.346154	0	0.346154	TRUE	Inf	2 vs 1	0.692308	2 vs 1	-0.307692	-1	Ccin:chr4:43987443-43987611:+, Ccin:chr4:43989045-43989430:+	Ccin	NA	NA	FALSE	FALSE	0.569966	NA	FALSE
167	0.305724	NA	0.545833	0.2	0.345833	TRUE	Inf	2 vs 1	0.691667	3 vs 1	0.0916667	-0.6	Dlgap2:chr8:14847359-14847643:+, Dlgap2:chr8:14847390-14847905:+, Dlgap2:chr8:14853013-14853475:+	Dlgap2	NA	NA	FALSE	FALSE	0.305724	NA	FALSE
168	0.0314254	NA	0.709184	0.363636	0.345547	TRUE	1.45104	1 vs 2	0.691095	1 vs 2	0.418367	-0.272727	Lrrc55:chr2:85188029-85188444:-, Lrrc55:chr2:85191636-85192035:-	Lrrc55	NA	NA	FALSE	FALSE	0.0314254	NA	FALSE
169	5.37531e-07	NA	0.592157	0.368421	0.223736	TRUE	Inf	1 vs 2	0.684211	1 vs 4	0.333333	-0.350877	Prox2:chr12:85081600-85082243:-, Prox2:chr12:85085784-85086082:-, Prox2:chr12:85085846-85086192:-, Prox2:chr12:85086330-85086745:-, Prox2:chr12:85086762-85087207:-, Prox2:chr12:85087131-85087708:-	Prox2	NA	NA	FALSE	FALSE	5.37531e-07	NA	FALSE
170	0.245121	NA	0.842105	0.5	0.342105	TRUE	1.67398	1 vs 2	0.684211	1 vs 2	0.684211	0	Tmem88b:chr4:155781550-155782163:-, Tmem88b:chr4:155783329-155783761:-	Tmem88b	NA	NA	FALSE	FALSE	0.245121	NA	FALSE
171	0.0673152	NA	0.614458	0.272727	0.341731	TRUE	1.44692	1 vs 2	0.683461	1 vs 2	0.228916	-0.454545	Slc26a1:chr5:108669886-108670375:-, Slc26a1:chr5:108670489-108670938:-	Slc26a1	NA	NA	FALSE	FALSE	0.0673152	NA	FALSE
172	0.490792	NA	0.739336	0.666667	0.0726698	TRUE	#NAME?	3 vs 1	0.682464	4 vs 3	-0.317536	-1	Rasgef1a:chr6:118089768-118089971:+, Rasgef1a:chr6:118089675-118090346:+, Rasgef1a:chr6:118090179-118090648:+, Rasgef1a:chr6:118091156-118091546:+	Rasgef1a	NA	NA	FALSE	FALSE	0.490792	NA	FALSE
173	0.00360677	NA	0.638889	0.3	0.338889	TRUE	1.41784	2 vs 1	0.677778	2 vs 1	0.277778	-0.4	Arhgef10:chr8:15000057-15000491:+, Arhgef10:chr8:15000688-15001085:+	Arhgef10	NA	NA	FALSE	FALSE	0.00360677	NA	FALSE
174	0.0055917	NA	0.563492	0.583333	-0.0198413	TRUE	#NAME?	1 vs 4	0.675595	2 vs 3	0.238095	-0.4375	Edaradd:chr13:12472581-12472977:-, Edaradd:chr13:12476561-12476899:-, Edaradd:chr13:12477318-12478180:-, Edaradd:chr13:12477807-12478489:-	Edaradd	NA	NA	FALSE	FALSE	0.0055917	NA	FALSE
175	0.155206	NA	0.777778	0.441176	0.336601	TRUE	1.48915	2 vs 1	0.673203	2 vs 1	0.555556	-0.117647	Trdn:chr10:33196032-33196645:+, Trdn:chr10:33197439-33198176:+	Trdn	NA	NA	FALSE	FALSE	0.155206	NA	FALSE
176	0.0466651	NA	0.59375	0.309524	0.284226	TRUE	2.62104	4 vs 1	0.672619	4 vs 1	0.291667	-0.380952	Ppara:chr15:85801291-85801780:+, Ppara:chr15:85801779-85802237:+, Ppara:chr15:85802527-85802842:+, Ppara:chr15:85805167-85805598:+, Ppara:chr15:85806491-85806851:+	Ppara	NA	NA	FALSE	FALSE	0.0466651	NA	FALSE
177	0.10489	NA	0.434783	0.1	0.334783	TRUE	1.93486	1 vs 2	0.669565	1 vs 2	-0.130435	-0.8	9130008F23Rik:chr17:40875482-40875866:-, 9130008F23Rik:chr17:40876242-40876693:-	9130008F23Rik	NA	NA	FALSE	FALSE	0.10489	NA	FALSE
178	0.588375	NA	0.525526	0.333333	0.192192	TRUE	Inf	2 vs 1	0.666667	4 vs 3	0.166667	-0.5	Ablim2:chr5:35883711-35884189:+, Ablim2:chr5:35884052-35884333:+, Ablim2:chr5:35884117-35884513:+, Ablim2:chr5:35884576-35884985:+	Ablim2	NA	NA	FALSE	FALSE	0.588375	NA	FALSE
179	1	NA	1	0.666667	0.333333	TRUE	Inf	1 vs 2	0.666667	1 vs 2	1	0.333333	Alx1:chr10:103008027-103008678:-, Alx1:chr10:103008816-103009264:-	Alx1	NA	NA	FALSE	FALSE	1	NA	FALSE
180	0.592499	NA	1	0.666667	0.333333	TRUE	Inf	1 vs 2	0.666667	1 vs 2	1	0.333333	Axdnd1:chr1:156330400-156330707:-, Axdnd1:chr1:156330562-156330743:-	Axdnd1	NA	NA	FALSE	FALSE	0.592499	NA	FALSE
181	1	NA	0.333333	0	0.333333	TRUE	Inf	1 vs 2	0.666667	1 vs 2	-0.333333	-1	Ccl24:chr5:135570252-135570701:-, Ccl24:chr5:135570553-135570988:-	Ccl24	NA	NA	FALSE	FALSE	1	NA	FALSE
182	0.437558	NA	1	0.666667	0.333333	TRUE	Inf	1 vs 2	0.666667	1 vs 2	1	0.333333	Fam78a:chr2:32066866-32067269:-, Fam78a:chr2:32069025-32069585:-	Fam78a	NA	NA	FALSE	FALSE	0.437558	NA	FALSE
183	0.700311	NA	0.333333	0	0.333333	TRUE	Inf	1 vs 2	0.666667	1 vs 2	-0.333333	-1	Gm14412:chr2:177311653-177312122:-, Gm14412:chr2:177312190-177312367:-	Gm14412	NA	NA	FALSE	FALSE	0.700311	NA	FALSE
184	1	NA	0.333333	0	0.333333	TRUE	Inf	2 vs 1	0.666667	2 vs 1	-0.333333	-1	Ifit1:chr19:34649135-34649479:+, Ifit1:chr19:34648925-34649998:+	Ifit1	NA	NA	FALSE	FALSE	1	NA	FALSE
185	0.546494	NA	1	0.666667	0.333333	TRUE	Inf	1 vs 2	0.666667	1 vs 2	1	0.333333	Plin1:chr7:79721141-79721474:-, Plin1:chr7:79720977-79721729:-	Plin1	NA	NA	FALSE	FALSE	0.546494	NA	FALSE
186	1	NA	0.333333	0	0.333333	TRUE	Inf	2 vs 1	0.666667	2 vs 1	-0.333333	-1	Ptgs1:chr2:36251382-36251883:+, Ptgs1:chr2:36251869-36252311:+	Ptgs1	NA	NA	FALSE	FALSE	1	NA	FALSE
187	1	NA	0.333333	0	0.333333	TRUE	Inf	1 vs 2	0.666667	1 vs 2	-0.333333	-1	St8sia6:chr2:13651021-13651391:-, St8sia6:chr2:13654798-13655524:-	St8sia6	NA	NA	FALSE	FALSE	1	NA	FALSE
188	0.70766	NA	1	0.666667	0.333333	TRUE	Inf	2 vs 1	0.666667	2 vs 1	1	0.333333	Vwf:chr6:125591801-125592214:+, Vwf:chr6:125686287-125686679:+	Vwf	NA	NA	FALSE	FALSE	0.70766	NA	FALSE
189	4.12007e-05	NA	0.43528	0.102273	0.333007	TRUE	2.00773	3 vs 1	0.666014	3 vs 1	-0.12944	-0.795455	Rasgrp2:chr19:6403279-6403638:+, Rasgrp2:chr19:6414774-6414881:+, Rasgrp2:chr19:6414920-6415218:+	Rasgrp2	NA	NA	FALSE	FALSE	4.12007e-05	NA	FALSE
190	0.0502645	NA	0.609195	0.238095	0.3711	TRUE	Inf	1 vs 3	0.665025	1 vs 4	0.37931	-0.285714	Epb41l4b:chr4:56991972-56992321:-, Epb41l4b:chr4:56994594-56994936:-, Epb41l4b:chr4:56995066-56995729:-, Epb41l4b:chr4:57061667-57062120:-	Epb41l4b	NA	NA	FALSE	FALSE	0.0502645	NA	FALSE
191	0.136943	NA	0.774194	0.444444	0.329749	TRUE	1.45529	1 vs 2	0.659498	1 vs 2	0.548387	-0.111111	Plek2:chr12:78888691-78889097:-, Plek2:chr12:78889008-78889377:-	Plek2	NA	NA	FALSE	FALSE	0.136943	NA	FALSE
192	0.00240055	NA	0.76659	0.4375	0.32909	TRUE	2.60651	3 vs 1	0.658181	3 vs 1	0.533181	-0.125	Cpne4:chr9:104872618-104873122:+, Cpne4:chr9:105032944-105033421:+, Cpne4:chr9:105034157-105034544:+	Cpne4	NA	NA	FALSE	FALSE	0.00240055	NA	FALSE
193	0	4.05029e-286	0.540004	0.204721	0.335283	FALSE	2.21889	4 vs 1	0.657317	5 vs 1	0.119978	-0.537339	Rnf130:chr11:50104468-50104728:+, Rnf130:chr11:50118951-50119331:+, Rnf130:chr11:50120578-50121005:+, Rnf130:chr11:50124292-50124702:+, Rnf130:chr11:50125329-50125719:+	Rnf130	5.68269e-307	4.44721e-284	TRUE	TRUE	4.05029e-286	4.46747e-284	TRUE
194	0.00488576	NA	0.908696	0.611111	0.297585	TRUE	2.29253	3 vs 1	0.654106	3 vs 2	0.765217	0.111111	Fgf5:chr5:98275142-98275455:+, Fgf5:chr5:98275535-98276133:+, Fgf5:chr5:98276642-98277033:+	Fgf5	NA	NA	FALSE	FALSE	0.00488576	NA	FALSE
195	0.0887019	NA	0.6	0.242857	0.357143	TRUE	#NAME?	1 vs 2	0.653924	1 vs 6	0.225352	-0.428571	Galntl6:chr8:57773990-57774430:-, Galntl6:chr8:57775584-57775927:-, Galntl6:chr8:57775804-57776194:-, Galntl6:chr8:57776202-57776465:-, Galntl6:chr8:57776279-57776612:-, Galntl6:chr8:57776443-57776875:-	Galntl6	NA	NA	FALSE	FALSE	0.0887019	NA	FALSE
196	0.180784	NA	0.824561	0.5	0.324561	TRUE	1.54756	1 vs 2	0.649123	1 vs 2	0.649123	0	Mettl21c:chr1:44009355-44009798:-, Mettl21c:chr1:44009532-44009970:-	Mettl21c	NA	NA	FALSE	FALSE	0.180784	NA	FALSE
197	2.9201e-107	1.4256e-121	0.335505	0.0113086	0.324196	FALSE	3.78743	2 vs 1	0.648393	2 vs 1	-0.32899	-0.977383	Rdx:chr9:52088326-52088786:+, Rdx:chr9:52103024-52103416:+	Rdx	6.02032e-106	4.34809e-120	TRUE	TRUE	2.9201e-107	7.66875e-106	TRUE
198	3.96565e-05	0.000248026	0.607143	0.538272	0.0688713	TRUE	Inf	1 vs 4	0.643386	2 vs 3	0.428571	-0.214815	Hmga2:chr10:120361226-120361650:-, Hmga2:chr10:120361589-120362086:-, Hmga2:chr10:120362871-120363320:-, Hmga2:chr10:120363087-120363791:-	Hmga2	NA	NA	FALSE	FALSE	0.000248026	NA	FALSE
199	0.380122	NA	0.75	0.5	0.25	TRUE	1.79176	1 vs 2	0.642857	1 vs 2	0.5	-0.142857	Parp3:chr9:106470322-106470665:-, Parp3:chr9:106470574-106470989:-, Parp3:chr9:106470957-106471406:-	Parp3	NA	NA	FALSE	FALSE	0.380122	NA	FALSE
200	0.376695	NA	0.82	0.5	0.32	TRUE	1.51635	2 vs 1	0.64	2 vs 1	0.64	0	Mid2:chrX:140764055-140764454:+, Mid2:chrX:140767309-140767715:+	Mid2	NA	NA	FALSE	FALSE	0.376695	NA	FALSE
201	1.48597e-10	NA	0.223816	0.117048	0.106768	TRUE	Inf	3 vs 1	0.638626	2 vs 1	0.111908	-0.526718	Mbd2:chr18:70582507-70582972:+, Mbd2:chr18:70625717-70626183:+, Mbd2:chr18:70628538-70629136:+, Mbd2:chr18:70628772-70629136:+	Mbd2	NA	NA	FALSE	FALSE	1.48597e-10	NA	FALSE
202	0.0336207	NA	0.818182	0.5	0.318182	TRUE	1.50408	1 vs 2	0.636364	1 vs 2	0.636364	0	Kcns3:chr12:11090700-11091076:-, Kcns3:chr12:11090801-11091428:-	Kcns3	NA	NA	FALSE	FALSE	0.0336207	NA	FALSE
203	0.836153	NA	0.447658	0.25	0.197658	TRUE	#NAME?	2 vs 1	0.634986	5 vs 2	-0.365014	-1	Tafa1:chr6:96654641-96655200:+, Tafa1:chr6:96655423-96655966:+, Tafa1:chr6:96656101-96656447:+, Tafa1:chr6:96655646-96656830:+, Tafa1:chr6:96656791-96657207:+	Tafa1	NA	NA	FALSE	FALSE	0.836153	NA	FALSE
204	0.0303286	NA	0.378049	0.147059	0.23099	TRUE	Inf	3 vs 1	0.631277	2 vs 1	0.219512	-0.411765	Tssk6:chr8:69903076-69903588:+, Tssk6:chr8:69903509-69903981:+, Tssk6:chr8:69904554-69905026:+	Tssk6	NA	NA	FALSE	FALSE	0.0303286	NA	FALSE
205	0.363418	NA	0.352214	0.203704	0.14851	TRUE	Inf	2 vs 1	0.625434	2 vs 1	-0.152344	-0.777778	Neto1:chr18:86501167-86501461:+, Neto1:chr18:86501491-86501940:+, Neto1:chr18:86502128-86502516:+, Neto1:chr18:86502330-86502543:+, Neto1:chr18:86502355-86502929:+, Neto1:chr18:86505051-86505489:+, Neto1:chr18:86506328-86506718:+	Neto1	NA	NA	FALSE	FALSE	0.363418	NA	FALSE
206	0.75484	NA	1	0.75	0.25	TRUE	Inf	1 vs 2	0.625	1 vs 2	1	0.375	Irx3:chr8:91798484-91798885:-, Irx3:chr8:91798500-91799097:-, Irx3:chr8:91798890-91799007:-	Irx3	NA	NA	FALSE	FALSE	0.75484	NA	FALSE
207	0.0162748	NA	0.645161	0.333333	0.311828	TRUE	1.29098	1 vs 2	0.623656	1 vs 2	0.290323	-0.333333	Phka1:chrX:102513926-102514350:-, Phka1:chrX:102515325-102515722:-	Phka1	NA	NA	FALSE	FALSE	0.0162748	NA	FALSE
208	2.38543e-22	3.54607e-12	0.408714	0.0970588	0.311655	TRUE	1.86105	2 vs 1	0.62331	2 vs 1	-0.182573	-0.805882	9030025P20Rik:chr17:14990498-14990908:+, 9030025P20Rik:chr17:14991222-14991577:+	9030025P20Rik	NA	NA	FALSE	FALSE	3.54607e-12	NA	FALSE
209	0.626303	NA	0.666667	0.355263	0.311404	TRUE	1.28913	2 vs 1	0.622807	2 vs 1	0.333333	-0.289474	Cpa4:chr6:30591334-30591793:+, Cpa4:chr6:30592027-30592418:+	Cpa4	NA	NA	FALSE	FALSE	0.626303	NA	FALSE
210	0.489542	NA	0.642857	0.333333	0.309524	TRUE	Inf	2 vs 1	0.619048	3 vs 1	0.285714	-0.333333	Acvrl1:chr15:101143269-101143656:+, Acvrl1:chr15:101144891-101145336:+, Acvrl1:chr15:101145123-101145336:+	Acvrl1	NA	NA	FALSE	FALSE	0.489542	NA	FALSE
211	0.0345593	NA	0.714286	0.452381	0.261905	TRUE	Inf	1 vs 3	0.619048	1 vs 2	-0.142857	-0.761905	P3h2:chr16:25955886-25956281:-, P3h2:chr16:25959228-25959672:-, P3h2:chr16:25960323-25960504:-	P3h2	NA	NA	FALSE	FALSE	0.0345593	NA	FALSE
212	0.0215205	NA	0.362069	0.0526316	0.309437	TRUE	2.32398	1 vs 2	0.618875	1 vs 2	-0.275862	-0.894737	Xlr4c:chrX:73233688-73234086:-, Xlr4c:chrX:73234045-73234408:-	Xlr4c	NA	NA	FALSE	FALSE	0.0215205	NA	FALSE
213	0.572348	NA	0.860399	0.833333	0.0270655	TRUE	#NAME?	1 vs 3	0.615385	1 vs 2	0.615385	0	Galr1:chr18:82392380-82392733:-, Galr1:chr18:82392699-82393065:-, Galr1:chr18:82392957-82393222:-, Galr1:chr18:82393283-82393733:-	Galr1	NA	NA	FALSE	FALSE	0.572348	NA	FALSE
214	0.361067	NA	0.507082	0.2	0.307082	TRUE	1.41462	2 vs 1	0.614164	2 vs 1	0.0141643	-0.6	Spock3:chr8:63356408-63356952:+, Spock3:chr8:63356718-63357103:+	Spock3	NA	NA	FALSE	FALSE	0.361067	NA	FALSE
215	0.75564	NA	0.434988	0.333333	0.101655	TRUE	#NAME?	2 vs 1	0.610638	9 vs 6	0.110638	-0.5	Itgbl1:chr14:123973139-123973607:+, Itgbl1:chr14:123973686-123974112:+, Itgbl1:chr14:123974458-123974731:+, Itgbl1:chr14:123974617-123974904:+, Itgbl1:chr14:123974719-123975019:+, Itgbl1:chr14:123974848-123975409:+, Itgbl1:chr14:123975122-123975511:+, Itgbl1:chr14:123975313-123975643:+, Itgbl1:chr14:123975395-123976056:+, Itgbl1:chr14:123976046-123976458:+	Itgbl1	NA	NA	FALSE	FALSE	0.75564	NA	FALSE
216	0.545688	NA	0.648485	0.44	0.208485	TRUE	#NAME?	2 vs 1	0.609091	5 vs 2	0.409091	-0.2	Ccl28:chr13:119650843-119650941:+, Ccl28:chr13:119650825-119651313:+, Ccl28:chr13:119650869-119651509:+, Ccl28:chr13:119653729-119654359:+, Ccl28:chr13:119653987-119654340:+, Ccl28:chr13:119654138-119654359:+	Ccl28	NA	NA	FALSE	FALSE	0.545688	NA	FALSE
217	0.170674	NA	0.9375	0.573529	0.363971	TRUE	#NAME?	1 vs 2	0.602941	2 vs 5	0.25	-0.352941	Ddr2:chr1:169972307-169972608:-, Ddr2:chr1:169972830-169973185:-, Ddr2:chr1:169976537-169976878:-, Ddr2:chr1:169977267-169978052:-, Ddr2:chr1:169977569-169978041:-	Ddr2	NA	NA	FALSE	FALSE	0.170674	NA	FALSE
218	6.64774e-05	0.00420377	0.853354	0.552632	0.300723	TRUE	2.13672	3 vs 1	0.601445	3 vs 1	0.706708	0.105263	Tbata:chr10:61180286-61180646:+, Tbata:chr10:61180371-61180703:+, Tbata:chr10:61188513-61188841:+	Tbata	NA	NA	FALSE	FALSE	0.00420377	NA	FALSE
219	7.32395e-22	6.00239e-20	0.401024	0.237805	0.163219	TRUE	1.35006	2 vs 1	0.601032	2 vs 1	0.383959	-0.217073	Edem1:chr6:108855375-108855792:+, Edem1:chr6:108858935-108859411:+, Edem1:chr6:108861581-108862031:+	Edem1	NA	NA	FALSE	FALSE	6.00239e-20	NA	FALSE
220	0.0320061	NA	0.695652	0.553571	0.142081	TRUE	2.11021	3 vs 2	0.600932	3 vs 2	0.565217	-0.0357143	Abhd15:chr11:77518759-77519268:+, Abhd15:chr11:77519539-77520201:+, Abhd15:chr11:77521718-77522112:+	Abhd15	NA	NA	FALSE	FALSE	0.0320061	NA	FALSE
221	0.00272815	NA	0.948718	0.648649	0.300069	TRUE	2.30467	2 vs 1	0.600139	2 vs 1	0.897436	0.297297	Usp44:chr10:93857683-93858286:+, Usp44:chr10:93859072-93859443:+	Usp44	NA	NA	FALSE	FALSE	0.00272815	NA	FALSE
222	0.240508	NA	0.7	0.7	0	TRUE	#NAME?	1 vs 3	0.6	1 vs 2	0.4	-0.2	Cbln3:chr14:55878913-55879321:-, Cbln3:chr14:55881701-55882095:-, Cbln3:chr14:55881555-55881723:-	Cbln3	NA	NA	FALSE	FALSE	0.240508	NA	FALSE
223	0.000927858	NA	0.705882	0.433333	0.272549	TRUE	#NAME?	1 vs 2	0.6	3 vs 5	0.333333	-0.266667	Grik1:chr16:87895897-87896242:-, Grik1:chr16:87895897-87896861:-, Grik1:chr16:87896750-87896947:-, Grik1:chr16:87912433-87912708:-, Grik1:chr16:87912193-87913032:-	Grik1	NA	NA	FALSE	FALSE	0.000927858	NA	FALSE
224	0.0415134	NA	0.8625	0.5	0.3625	TRUE	#NAME?	3 vs 1	0.6	5 vs 1	0.65	0.05	Irak4:chr15:94567304-94567705:+, Irak4:chr15:94567895-94568371:+, Irak4:chr15:94568477-94568890:+, Irak4:chr15:94569333-94569954:+, Irak4:chr15:94581201-94581421:+	Irak4	NA	NA	FALSE	FALSE	0.0415134	NA	FALSE
225	0.812524	NA	0.5	0.2	0.3	TRUE	1.38629	2 vs 1	0.6	2 vs 1	0	-0.6	Twist1:chr12:33959256-33959853:+, Twist1:chr12:33959511-33959846:+	Twist1	NA	NA	FALSE	FALSE	0.812524	NA	FALSE
226	0.278565	NA	0.296875	0	0.296875	TRUE	Inf	1 vs 2	0.59375	1 vs 2	-0.40625	-1	Aldh1a3:chr7:66390889-66391273:-, Aldh1a3:chr7:66408486-66408880:-	Aldh1a3	NA	NA	FALSE	FALSE	0.278565	NA	FALSE
227	0.281217	NA	0.796296	0.5	0.296296	TRUE	#NAME?	1 vs 2	0.592593	1 vs 3	0.592593	0	Slc26a7:chr4:14502430-14502829:-, Slc26a7:chr4:14504135-14504484:-, Slc26a7:chr4:14505029-14505637:-	Slc26a7	NA	NA	FALSE	FALSE	0.281217	NA	FALSE
228	0.0531959	NA	0.608187	0.3125	0.295687	TRUE	Inf	3 vs 1	0.591374	3 vs 1	0.216374	-0.375	Shfl:chr9:20873724-20874373:+, Shfl:chr9:20873876-20874232:+, Shfl:chr9:20874068-20874321:+	Shfl	NA	NA	FALSE	FALSE	0.0531959	NA	FALSE
229	1.78247e-202	6.75171e-176	0.624905	0.329315	0.29559	FALSE	1.2217	2 vs 1	0.59118	2 vs 1	0.249809	-0.341371	Serpini1:chr3:75640597-75641036:+, Serpini1:chr3:75641931-75642417:+	Serpini1	8.93666e-201	3.70669e-174	TRUE	TRUE	6.75171e-176	3.72357e-174	TRUE
230	5.71413e-60	3.32593e-64	0.407965	0.115044	0.292921	FALSE	1.66784	2 vs 1	0.585841	2 vs 1	-0.18407	-0.769912	Trim37:chr11:87219052-87219559:+, Trim37:chr11:87220297-87220686:+	Trim37	6.92603e-59	4.90184e-63	TRUE	TRUE	5.71413e-60	7.73336e-59	TRUE
231	0.000101959	NA	0.730259	0.666667	0.0635919	TRUE	1.45748	1 vs 2	0.584906	1 vs 2	0.169811	-0.415094	Lrch1:chr14:74754626-74755040:-, Lrch1:chr14:74756051-74756477:-, Lrch1:chr14:74756056-74756921:-, Lrch1:chr14:74763278-74763748:-	Lrch1	NA	NA	FALSE	FALSE	0.000101959	NA	FALSE
232	0.00863161	NA	0.625	0.333333	0.291667	TRUE	1.20397	2 vs 1	0.583333	2 vs 1	0.25	-0.333333	Spag1:chr15:36234757-36235254:+, Spag1:chr15:36235134-36235624:+	Spag1	NA	NA	FALSE	FALSE	0.00863161	NA	FALSE
233	0.000255038	NA	0.784091	0.538462	0.245629	TRUE	#NAME?	1 vs 3	0.579545	1 vs 4	0.579545	0	Csmd1:chr8:15892535-15892842:-, Csmd1:chr8:15892560-15892967:-, Csmd1:chr8:15893004-15893246:-, Csmd1:chr8:15894062-15894671:-	Csmd1	NA	NA	FALSE	FALSE	0.000255038	NA	FALSE
234	0.284205	NA	0.786885	0.5	0.286885	TRUE	1.30625	2 vs 1	0.57377	2 vs 1	0.57377	0	Kndc1:chr7:139914075-139914506:+, Kndc1:chr7:139941162-139941540:+	Kndc1	NA	NA	FALSE	FALSE	0.284205	NA	FALSE
235	1.40162e-13	6.92568e-11	0.786296	0.5	0.286296	TRUE	1.30274	1 vs 2	0.572593	1 vs 2	0.572593	0	Kcnq2:chr2:181075579-181075934:-, Kcnq2:chr2:181080426-181080863:-	Kcnq2	NA	NA	FALSE	FALSE	6.92568e-11	NA	FALSE
236	0.160441	NA	0.44	0.153846	0.286154	TRUE	1.46359	1 vs 2	0.572308	1 vs 2	-0.12	-0.692308	Spats1:chr17:45445877-45446178:-, Spats1:chr17:45448909-45449290:-	Spats1	NA	NA	FALSE	FALSE	0.160441	NA	FALSE
237	2.89189e-18	NA	0.454705	0.151235	0.30347	TRUE	1.85577	1 vs 5	0.571433	1 vs 5	-0.150789	-0.722222	Lsm11:chr11:45928263-45928617:-, Lsm11:chr11:45930671-45931073:-, Lsm11:chr11:45930964-45931530:-, Lsm11:chr11:45932786-45932953:-, Lsm11:chr11:45933495-45933929:-	Lsm11	NA	NA	FALSE	FALSE	2.89189e-18	NA	FALSE
238	1	NA	1	0.714286	0.285714	TRUE	Inf	2 vs 1	0.571429	2 vs 1	1	0.428571	Vsx2:chr12:84594193-84594604:+, Vsx2:chr12:84595045-84595457:+	Vsx2	NA	NA	FALSE	FALSE	1	NA	FALSE
239	3.65324e-44	1.57383e-34	0.747424	0.454688	0.292737	TRUE	1.93486	2 vs 5	0.568315	1 vs 5	0.476648	-0.0916667	Mbtps2:chrX:157547784-157548217:-, Mbtps2:chrX:157548064-157548775:-, Mbtps2:chrX:157550559-157551004:-, Mbtps2:chrX:157550744-157551201:-, Mbtps2:chrX:157566066-157566504:-	Mbtps2	NA	NA	FALSE	FALSE	1.57383e-34	NA	FALSE
240	4.59826e-34	1.77096e-35	0.662413	0.4736	0.188813	TRUE	1.71456	5 vs 2	0.561759	5 vs 2	0.493759	-0.068	Cflar:chr1:58732074-58732702:+, Cflar:chr1:58732829-58733258:+, Cflar:chr1:58754754-58755169:+, Cflar:chr1:58756903-58757468:+, Cflar:chr1:58757115-58757330:+, Cflar:chr1:58758478-58758935:+	Cflar	NA	NA	FALSE	FALSE	4.59826e-34	NA	FALSE
241	0.521528	NA	0.478261	0.2	0.278261	TRUE	1.29928	2 vs 1	0.556522	2 vs 1	-0.0434783	-0.6	Hormad1:chr3:95585359-95585555:+, Hormad1:chr3:95587154-95587359:+	Hormad1	NA	NA	FALSE	FALSE	0.521528	NA	FALSE
242	0.625875	NA	0.37037	0.222222	0.148148	TRUE	Inf	3 vs 1	0.555556	3 vs 2	-0.111111	-0.666667	Retn:chr8:3657156-3657427:+, Retn:chr8:3657747-3658256:+, Retn:chr8:3659614-3659853:+, Retn:chr8:3659907-3660104:+	Retn	NA	NA	FALSE	FALSE	0.625875	NA	FALSE
243	1	NA	0.777778	0.5	0.277778	TRUE	1.25276	1 vs 2	0.555556	1 vs 2	0.555556	0	Srgn:chr10:62494384-62494799:-, Srgn:chr10:62494588-62495151:-	Srgn	NA	NA	FALSE	FALSE	1	NA	FALSE
244	0.00292578	NA	0.559783	0.282051	0.277731	TRUE	1.17459	1 vs 2	0.555463	1 vs 2	0.119565	-0.435897	Fam184a:chr10:53633090-53633500:-, Fam184a:chr10:53633290-53633746:-	Fam184a	NA	NA	FALSE	FALSE	0.00292578	NA	FALSE
245	1.57583e-36	1.25977e-33	0.799887	0.522396	0.277491	TRUE	1.33828	3 vs 1	0.554982	3 vs 1	0.599773	0.0447917	Kif26b:chr1:178932449-178932893:+, Kif26b:chr1:178936620-178937088:+, Kif26b:chr1:178938775-178939200:+	Kif26b	NA	NA	FALSE	FALSE	1.25977e-33	NA	FALSE
246	8.17055e-13	2.74535e-11	0.606557	0.32948	0.277078	TRUE	1.1434	2 vs 1	0.554155	2 vs 1	0.213115	-0.34104	Parva:chr7:112588536-112589049:+, Parva:chr7:112591284-112591740:+	Parva	NA	NA	FALSE	FALSE	2.74535e-11	NA	FALSE
247	0.189966	NA	0.464286	0.1875	0.276786	TRUE	Inf	1 vs 2	0.553571	1 vs 3	-0.0714286	-0.625	Ankrd33b:chr15:31291480-31291829:-, Ankrd33b:chr15:31296614-31297013:-, Ankrd33b:chr15:31323930-31324304:-	Ankrd33b	NA	NA	FALSE	FALSE	0.189966	NA	FALSE
248	0.061977	NA	0.551754	0.265625	0.286129	TRUE	#NAME?	1 vs 3	0.549781	1 vs 5	0.112281	-0.4375	Gprin2:chr14:34185688-34186053:-, Gprin2:chr14:34187397-34187745:-, Gprin2:chr14:34187630-34188049:-, Gprin2:chr14:34188988-34189438:-, Gprin2:chr14:34192750-34193168:-	Gprin2	NA	NA	FALSE	FALSE	0.061977	NA	FALSE
249	2.61504e-73	1.0296e-67	0.470535	0.196286	0.274248	FALSE	1.29167	2 vs 1	0.548497	2 vs 1	-0.0589302	-0.607427	Nolc1:chr19:46084044-46084563:+, Nolc1:chr19:46085106-46085592:+	Nolc1	3.89782e-72	1.60355e-66	TRUE	TRUE	1.0296e-67	1.62236e-66	TRUE
250	0.00933123	NA	0.8	0.526316	0.273684	TRUE	2.07944	2 vs 3	0.547368	1 vs 3	0.6	0.0526316	H2-Bl:chr17:36077896-36078307:-, H2-Bl:chr17:36078131-36078448:-, H2-Bl:chr17:36080106-36080401:-	H2-Bl	NA	NA	FALSE	FALSE	0.00933123	NA	FALSE
251	5.04057e-125	1.84978e-92	0.569731	0.53882	0.0309109	TRUE	3.14503	4 vs 3	0.542718	4 vs 3	0.496134	-0.0465839	Cds2:chr2:132295814-132296219:+, Cds2:chr2:132305030-132305405:+, Cds2:chr2:132307230-132307668:+, Cds2:chr2:132311647-132312050:+	Cds2	NA	NA	FALSE	FALSE	1.84978e-92	NA	FALSE
252	0.00472355	0.00857103	0.660714	0.390244	0.27047	TRUE	1.11277	1 vs 2	0.540941	1 vs 2	0.321429	-0.219512	9030624G23Rik:chr12:24043474-24043951:-, 9030624G23Rik:chr12:24044299-24044820:-	9030624G23Rik	NA	NA	FALSE	FALSE	0.00857103	NA	FALSE
253	0.350953	NA	0.27027	0	0.27027	TRUE	Inf	2 vs 1	0.540541	2 vs 1	-0.459459	-1	Dnhd1:chr7:105683812-105684543:+, Dnhd1:chr7:105721411-105721827:+	Dnhd1	NA	NA	FALSE	FALSE	0.350953	NA	FALSE
254	0.130814	NA	0.817204	0.75	0.0672043	TRUE	#NAME?	2 vs 1	0.539785	3 vs 2	0.539785	0	Slit3:chr11:35707885-35708394:+, Slit3:chr11:35708103-35708536:+, Slit3:chr11:35711643-35712048:+	Slit3	NA	NA	FALSE	FALSE	0.130814	NA	FALSE
255	0.232153	NA	0.423077	0.4	0.0230769	TRUE	-1.981	1 vs 2	0.538462	2 vs 3	0.538462	0	Gm14862:chrX:9250928-9251155:-, Gm14862:chrX:9250994-9251393:-, Gm14862:chrX:9251446-9251613:-	Gm14862	NA	NA	FALSE	FALSE	0.232153	NA	FALSE
256	0.244265	NA	0.653846	0.5	0.153846	TRUE	#NAME?	2 vs 1	0.538462	4 vs 2	0.0384615	-0.5	Lrrk2:chr15:91815355-91815659:+, Lrrk2:chr15:91815513-91816078:+, Lrrk2:chr15:91815724-91816009:+, Lrrk2:chr15:91815843-91816102:+	Lrrk2	NA	NA	FALSE	FALSE	0.244265	NA	FALSE
257	0.16368	NA	0.840263	0.571429	0.268834	TRUE	1.3725	2 vs 1	0.537668	2 vs 1	0.680525	0.142857	Baalc:chr15:38949030-38949451:+, Baalc:chr15:38950871-38951307:+	Baalc	NA	NA	FALSE	FALSE	0.16368	NA	FALSE
258	0.43689	NA	0.666667	0.395833	0.270833	TRUE	1.86075	1 vs 4	0.535714	1 vs 4	0.285714	-0.25	Dapp1:chr3:137930991-137931308:-, Dapp1:chr3:137931045-137931554:-, Dapp1:chr3:137931952-137932624:-, Dapp1:chr3:137932645-137933012:-	Dapp1	NA	NA	FALSE	FALSE	0.43689	NA	FALSE
259	1.67163e-08	NA	0.276653	0.0128205	0.263833	TRUE	Inf	4 vs 1	0.535628	3 vs 1	-0.425911	-0.961538	Pclo:chr5:14795590-14796055:+, Pclo:chr5:14859405-14860425:+, Pclo:chr5:14859818-14860196:+, Pclo:chr5:14863052-14863463:+	Pclo	NA	NA	FALSE	FALSE	1.67163e-08	NA	FALSE
260	0.0717684	NA	0.32	0.0526316	0.267368	TRUE	2.1366	1 vs 2	0.534737	1 vs 2	-0.36	-0.894737	Cdiptos:chr7:126971870-126972509:-, Cdiptos:chr7:126972576-126972992:-	Cdiptos	NA	NA	FALSE	FALSE	0.0717684	NA	FALSE
261	3.9743e-41	7.89468e-36	0.420998	0.280488	0.140511	TRUE	1.26238	2 vs 3	0.533912	2 vs 3	0.509521	-0.0243902	Anapc1:chr2:128610080-128610485:-, Anapc1:chr2:128610647-128611072:-, Anapc1:chr2:128612650-128613075:-	Anapc1	NA	NA	FALSE	FALSE	7.89468e-36	NA	FALSE
262	0.799846	NA	0.266667	0	0.266667	TRUE	Inf	2 vs 1	0.533333	2 vs 1	-0.466667	-1	Hhipl2:chr1:183436455-183436842:+, Hhipl2:chr1:183436703-183437053:+	Hhipl2	NA	NA	FALSE	FALSE	0.799846	NA	FALSE
263	0.351063	NA	0.766667	0.5	0.266667	TRUE	Inf	2 vs 1	0.533333	3 vs 1	0.533333	0	Pabpc5:chrX:119928999-119929436:+, Pabpc5:chrX:119929431-119929856:+, Pabpc5:chrX:119929782-119930165:+	Pabpc5	NA	NA	FALSE	FALSE	0.351063	NA	FALSE
264	0.0759253	NA	0.283224	0.15	0.133224	TRUE	1.71765	2 vs 1	0.532353	2 vs 1	-0.117647	-0.65	Fbxl21:chr13:56527055-56527496:+, Fbxl21:chr13:56537332-56537871:+, Fbxl21:chr13:56537540-56538012:+, Fbxl21:chr13:56538284-56538708:+	Fbxl21	NA	NA	FALSE	FALSE	0.0759253	NA	FALSE
265	0.774669	NA	0.244681	0	0.244681	TRUE	Inf	2 vs 1	0.531915	2 vs 1	-0.468085	-1	Chrm2:chr6:36524349-36524813:+, Chrm2:chr6:36524776-36525119:+, Chrm2:chr6:36527857-36528636:+	Chrm2	NA	NA	FALSE	FALSE	0.774669	NA	FALSE
266	2.87963e-08	NA	0.342541	0.0769231	0.265618	TRUE	1.83292	2 vs 1	0.531237	2 vs 1	-0.314917	-0.846154	Aven:chr2:112630820-112631316:+, Aven:chr2:112632726-112633159:+	Aven	NA	NA	FALSE	FALSE	2.87963e-08	NA	FALSE
267	7.8053e-06	0.000123159	0.606557	0.56701	0.0395471	TRUE	-1.72551	2 vs 1	0.529069	3 vs 2	-0.0327869	-0.561856	Patj:chr4:98688629-98689052:+, Patj:chr4:98717956-98718404:+, Patj:chr4:98719206-98719603:+	Patj	NA	NA	FALSE	FALSE	0.000123159	NA	FALSE
268	0.0605464	NA	0.555556	0.645833	-0.0902778	TRUE	#NAME?	3 vs 1	0.527778	5 vs 3	0.111111	-0.416667	Fhl3:chr4:124707585-124707767:+, Fhl3:chr4:124707771-124708059:+, Fhl3:chr4:124707885-124708424:+, Fhl3:chr4:124708267-124708638:+, Fhl3:chr4:124709107-124709666:+	Fhl3	NA	NA	FALSE	FALSE	0.0605464	NA	FALSE
269	0.19271	NA	0.363636	0.1	0.263636	TRUE	1.63761	2 vs 1	0.527273	2 vs 1	-0.272727	-0.8	Tal2:chr4:53786477-53786929:+, Tal2:chr4:53788288-53788712:+	Tal2	NA	NA	FALSE	FALSE	0.19271	NA	FALSE
270	0.622086	NA	1	0.736842	0.263158	TRUE	Inf	1 vs 2	0.526316	1 vs 2	1	0.473684	Crh:chr3:19693401-19693816:-, Crh:chr3:19693719-19694309:-	Crh	NA	NA	FALSE	FALSE	0.622086	NA	FALSE
271	5.61366e-11	2.01622e-11	0.528792	0.260684	0.268108	TRUE	2.03767	1 vs 3	0.526047	1 vs 4	0.0559611	-0.470085	Aldh5a1:chr13:24907572-24907968:-, Aldh5a1:chr13:24909307-24909765:-, Aldh5a1:chr13:24910884-24911423:-, Aldh5a1:chr13:24911493-24911850:-	Aldh5a1	NA	NA	FALSE	FALSE	5.61366e-11	NA	FALSE
272	0	7.49133e-242	0.840018	0.579041	0.260977	FALSE	3.96346	3 vs 1	0.521954	3 vs 1	0.680036	0.158082	Ap1s2:chrX:163929149-163929589:+, Ap1s2:chrX:163932116-163932616:+, Ap1s2:chrX:163932958-163933402:+	Ap1s2	0	5.87534e-240	TRUE	TRUE	7.49133e-242	6.12069e-240	TRUE
273	0.176173	NA	0.722222	0.461538	0.260684	TRUE	1.10966	2 vs 1	0.521368	2 vs 1	0.444444	-0.0769231	Tmem26:chr10:68780201-68780632:+, Tmem26:chr10:68782271-68782679:+	Tmem26	NA	NA	FALSE	FALSE	0.176173	NA	FALSE
274	0.000179194	NA	0.987179	0.727273	0.259907	TRUE	3.36298	1 vs 2	0.519814	1 vs 2	0.974359	0.454545	Angpt2:chr8:18690204-18690624:-, Angpt2:chr8:18691286-18691695:-	Angpt2	NA	NA	FALSE	FALSE	0.000179194	NA	FALSE
275	3.19536e-90	6.84804e-81	0.566272	0.306573	0.259699	FALSE	1.08285	1 vs 2	0.519399	1 vs 2	0.132544	-0.386854	Hspa4:chr11:53259793-53260182:-, Hspa4:chr11:53261564-53261899:-	Hspa4	5.63918e-89	1.24283e-79	TRUE	TRUE	6.84804e-81	1.2589e-79	TRUE
276	0.00953607	NA	0.622549	0.47619	0.146359	TRUE	Inf	1 vs 5	0.515406	2 vs 3	0.0392157	-0.47619	Hpgds:chr6:65117015-65117391:-, Hpgds:chr6:65117186-65117657:-, Hpgds:chr6:65118689-65119298:-, Hpgds:chr6:65118972-65119403:-, Hpgds:chr6:65119427-65119670:-	Hpgds	NA	NA	FALSE	FALSE	0.00953607	NA	FALSE
277	0.145701	NA	0.43617	0.178571	0.257599	TRUE	1.40247	1 vs 3	0.515198	1 vs 3	-0.12766	-0.642857	Leap2:chr11:53421269-53422198:-, Leap2:chr11:53421585-53422084:-, Leap2:chr11:53422158-53422573:-	Leap2	NA	NA	FALSE	FALSE	0.145701	NA	FALSE
278	0.00309226	NA	0.407407	0.150943	0.256464	TRUE	1.35253	2 vs 1	0.512928	2 vs 1	-0.185185	-0.698113	Adssl1:chr12:112640910-112641386:+, Adssl1:chr12:112641837-112642260:+	Adssl1	NA	NA	FALSE	FALSE	0.00309226	NA	FALSE
279	0.0737646	NA	0.352941	0.0967742	0.256167	TRUE	1.62746	1 vs 2	0.512334	1 vs 2	-0.294118	-0.806452	Ptges3l:chr11:101418397-101418891:-, Ptges3l:chr11:101418758-101419217:-	Ptges3l	NA	NA	FALSE	FALSE	0.0737646	NA	FALSE
280	0.0127143	0.0108533	0.738095	0.649573	0.0885226	TRUE	1.31351	1 vs 2	0.510073	1 vs 2	0.0741758	-0.435897	Slc9a7:chrX:20098813-20099197:-, Slc9a7:chrX:20099583-20100001:-, Slc9a7:chrX:20099999-20100387:-, Slc9a7:chrX:20105680-20106134:-	Slc9a7	NA	NA	FALSE	FALSE	0.0127143	NA	FALSE
281	0.122386	NA	0.563412	0.4	0.163412	TRUE	2.17643	2 vs 4	0.509764	2 vs 4	0.309764	-0.2	Stum:chr1:180432324-180432727:-, Stum:chr1:180436622-180437226:-, Stum:chr1:180437076-180437501:-, Stum:chr1:180437416-180438070:-	Stum	NA	NA	FALSE	FALSE	0.122386	NA	FALSE
282	2.35873e-12	4.08576e-09	0.354839	0.100216	0.254623	TRUE	1.98601	3 vs 1	0.509246	3 vs 1	-0.290323	-0.799569	Hells:chr19:38967858-38968334:+, Hells:chr19:38970056-38970524:+, Hells:chr19:38971057-38971482:+	Hells	NA	NA	FALSE	FALSE	4.08576e-09	NA	FALSE
283	0.224637	NA	0.506	0.5	0.006	TRUE	1.42911	2 vs 3	0.508	2 vs 3	0.508	0	Dock9:chr14:121540519-121540919:-, Dock9:chr14:121542106-121542621:-, Dock9:chr14:121543152-121543575:-	Dock9	NA	NA	FALSE	FALSE	0.224637	NA	FALSE
284	3.70549234380935e-322	2.44865e-282	0.510212	0.257455	0.252758	FALSE	1.10009	2 vs 1	0.505515	2 vs 1	0.0204248	-0.48509	Anp32e:chr3:95945170-95945610:+, Anp32e:chr3:95946985-95947390:+	Anp32e	3.26972644417737e-320	2.56059e-280	TRUE	TRUE	2.44865e-282	2.57225e-280	TRUE
285	1.9101e-10	1.08537e-05	0.925034	0.672727	0.252307	TRUE	1.79226	1 vs 2	0.504614	1 vs 2	0.850069	0.345455	Shisa7:chr7:4825549-4825905:-, Shisa7:chr7:4828406-4828841:-	Shisa7	NA	NA	FALSE	FALSE	1.08537e-05	NA	FALSE
286	0.077174	0.135837	0.445946	0.195652	0.250294	TRUE	1.60944	3 vs 2	0.500588	3 vs 1	-0.108108	-0.608696	Fbln7:chr2:128895375-128895856:+, Fbln7:chr2:128895807-128896268:+, Fbln7:chr2:128896645-128897050:+	Fbln7	NA	NA	FALSE	FALSE	0.135837	NA	FALSE
287	1	NA	0.25	0	0.25	TRUE	Inf	2 vs 1	0.5	2 vs 1	-0.5	-1	Cpb2:chr14:75283202-75283499:+, Cpb2:chr14:75283314-75283559:+	Cpb2	NA	NA	FALSE	FALSE	1	NA	FALSE
288	0.399344	NA	1	0.75	0.25	TRUE	Inf	1 vs 2	0.5	1 vs 2	1	0.5	Glb1l2:chr9:26763037-26763415:-, Glb1l2:chr9:26763717-26764066:-	Glb1l2	NA	NA	FALSE	FALSE	0.399344	NA	FALSE
289	1	NA	1	0.75	0.25	TRUE	Inf	2 vs 1	0.5	2 vs 1	1	0.5	Hhex:chr19:37440046-37440688:+, Hhex:chr19:37440269-37440715:+	Hhex	NA	NA	FALSE	FALSE	1	NA	FALSE
290	1	NA	0.25	0	0.25	TRUE	Inf	2 vs 1	0.5	2 vs 1	-0.5	-1	Itgam:chr7:128117255-128117523:+, Itgam:chr7:128118101-128118524:+	Itgam	NA	NA	FALSE	FALSE	1	NA	FALSE
291	1	NA	0.75	0.5	0.25	TRUE	1.09861	1 vs 2	0.5	1 vs 2	0.5	0	Lgals12:chr19:7596608-7597036:-, Lgals12:chr19:7597030-7597298:-	Lgals12	NA	NA	FALSE	FALSE	1	NA	FALSE
292	0.81363	NA	0.2	0	0.2	TRUE	Inf	1 vs 3	0.5	2 vs 3	-0.5	-1	Neurl3:chr1:36264579-36264831:-, Neurl3:chr1:36264583-36265052:-, Neurl3:chr1:36268905-36269352:-	Neurl3	NA	NA	FALSE	FALSE	0.81363	NA	FALSE
293	1	NA	1	0.75	0.25	TRUE	Inf	2 vs 1	0.5	2 vs 1	1	0.5	Nuggc:chr14:65648124-65648360:+, Nuggc:chr14:65648216-65648496:+	Nuggc	NA	NA	FALSE	FALSE	1	NA	FALSE
294	0.0714044	NA	0.710857	0.628571	0.0822857	TRUE	Inf	1 vs 2	0.5	1 vs 6	0.1	-0.4	Rgs9:chr11:109225341-109225737:-, Rgs9:chr11:109229784-109230229:-, Rgs9:chr11:109233154-109233517:-, Rgs9:chr11:109233417-109233859:-, Rgs9:chr11:109233980-109234660:-, Rgs9:chr11:109255947-109256376:-, Rgs9:chr11:109257165-109257665:-, Rgs9:chr11:109257565-109258147:-	Rgs9	NA	NA	FALSE	FALSE	0.0714044	NA	FALSE
295	0.00781285	NA	0.831818	0.613636	0.218182	TRUE	Inf	4 vs 1	0.5	5 vs 2	0.681818	0.181818	Ripor2:chr13:24697122-24697504:+, Ripor2:chr13:24704886-24705289:+, Ripor2:chr13:24705553-24706095:+, Ripor2:chr13:24731633-24732155:+, Ripor2:chr13:24733382-24733859:+	Ripor2	NA	NA	FALSE	FALSE	0.00781285	NA	FALSE
296	1	NA	0.25	0	0.25	TRUE	Inf	1 vs 2	0.5	1 vs 2	-0.5	-1	Slc44a3:chr3:121459528-121459825:-, Slc44a3:chr3:121459528-121459964:-	Slc44a3	NA	NA	FALSE	FALSE	1	NA	FALSE
297	0.755497	NA	0.75	0.5	0.25	TRUE	1.09861	2 vs 1	0.5	2 vs 1	0.5	0	Syde2:chr3:146020211-146021203:+, Syde2:chr3:146021311-146021770:+	Syde2	NA	NA	FALSE	FALSE	0.755497	NA	FALSE
298	0.000294375	0.00100624	0.815594	0.566667	0.248927	TRUE	1.2722	3 vs 1	0.497855	3 vs 1	0.631188	0.133333	Rims3:chr4:120891354-120891959:+, Rims3:chr4:120892328-120892797:+, Rims3:chr4:120896172-120896586:+	Rims3	NA	NA	FALSE	FALSE	0.00100624	NA	FALSE
299	1.28222e-88	1.50127e-74	0.678932	0.43024	0.248692	TRUE	1.96284	1 vs 3	0.497385	1 vs 3	0.357864	-0.13952	Spc24:chr9:21755440-21755725:-, Spc24:chr9:21756035-21756395:-, Spc24:chr9:21757168-21757464:-	Spc24	NA	NA	FALSE	FALSE	1.50127e-74	NA	FALSE
300	3.49029e-35	2.16202e-37	0.558587	0.360234	0.198353	TRUE	1.60781	6 vs 2	0.495383	6 vs 2	-0.0499391	-0.545322	Tmem106b:chr6:13084142-13084827:+, Tmem106b:chr6:13084648-13085120:+, Tmem106b:chr6:13084997-13085460:+, Tmem106b:chr6:13086717-13087141:+, Tmem106b:chr6:13086743-13087599:+, Tmem106b:chr6:13088861-13089307:+	Tmem106b	NA	NA	FALSE	FALSE	3.49029e-35	NA	FALSE
301	7.76518e-89	1.20773e-89	0.565112	0.233926	0.331186	TRUE	3.01359	6 vs 4	0.493032	6 vs 1	0.102079	-0.390953	Dclk1:chr3:55467092-55467496:+, Dclk1:chr3:55469136-55469676:+, Dclk1:chr3:55470938-55471343:+, Dclk1:chr3:55536242-55536489:+, Dclk1:chr3:55536088-55536721:+, Dclk1:chr3:55538664-55539068:+	Dclk1	NA	NA	FALSE	FALSE	7.76518e-89	NA	FALSE
302	0.130014	0.148585	0.692251	0.466667	0.225584	TRUE	#NAME?	1 vs 4	0.4918	1 vs 6	0.214022	-0.277778	Tlcd4:chr3:121201967-121202383:-, Tlcd4:chr3:121204763-121205122:-, Tlcd4:chr3:121204906-121205292:-, Tlcd4:chr3:121205036-121205396:-, Tlcd4:chr3:121205327-121205888:-, Tlcd4:chr3:121206920-121207348:-	Tlcd4	NA	NA	FALSE	FALSE	0.148585	NA	FALSE
303	6.013e-52	3.31311e-53	0.424587	0.175908	0.24868	FALSE	1.33881	4 vs 1	0.491485	4 vs 1	-0.16	-0.651485	Cilk1:chr9:78167548-78167993:+, Cilk1:chr9:78168200-78168633:+, Cilk1:chr9:78170055-78170506:+, Cilk1:chr9:78171706-78172126:+	Cilk1	6.08471e-51	3.89069e-52	TRUE	TRUE	6.013e-52	7.05568e-51	TRUE
304	0.0105242	NA	0.317073	0.0714286	0.245645	TRUE	1.79769	1 vs 2	0.491289	1 vs 2	-0.365854	-0.857143	Nnmt:chr9:48588505-48588765:-, Nnmt:chr9:48591833-48592258:-	Nnmt	NA	NA	FALSE	FALSE	0.0105242	NA	FALSE
305	1.00355e-20	3.40347e-17	0.799714	0.554252	0.245462	TRUE	1.16664	2 vs 1	0.490923	2 vs 1	0.599428	0.108504	Cdc42bpa:chr1:180162153-180162644:+, Cdc42bpa:chr1:180165180-180165603:+	Cdc42bpa	NA	NA	FALSE	FALSE	3.40347e-17	NA	FALSE
306	2.41461e-10	1.5149e-10	0.807882	0.727723	0.080159	TRUE	-1.55645	3 vs 2	0.490611	4 vs 3	0.396552	-0.0940594	Zscan22:chr7:12906926-12907794:+, Zscan22:chr7:12907178-12907573:+, Zscan22:chr7:12907845-12908290:+, Zscan22:chr7:12908502-12909104:+	Zscan22	NA	NA	FALSE	FALSE	2.41461e-10	NA	FALSE
307	5.5111e-55	3.21872e-55	0.979008	0.735154	0.243853	TRUE	2.82145	2 vs 1	0.487706	2 vs 1	0.958015	0.470309	Hyal1:chr9:107579699-107580139:+, Hyal1:chr9:107581307-107581710:+	Hyal1	NA	NA	FALSE	FALSE	5.5111e-55	NA	FALSE
308	0.00201489	NA	0.382436	0.139535	0.242901	TRUE	1.94591	3 vs 2	0.485803	3 vs 1	-0.235127	-0.72093	Fndc5:chr4:129142933-129143319:+, Fndc5:chr4:129142780-129143411:+, Fndc5:chr4:129144210-129144593:+	Fndc5	NA	NA	FALSE	FALSE	0.00201489	NA	FALSE
309	0.075481	NA	0.804762	0.712963	0.0917989	TRUE	#NAME?	1 vs 2	0.485714	1 vs 3	0.485714	0	Itga1:chr13:114953098-114953508:-, Itga1:chr13:114953280-114954196:-, Itga1:chr13:114953618-114953989:-, Itga1:chr13:114956275-114956672:-, Itga1:chr13:114957837-114958281:-, Itga1:chr13:114959653-114960024:-, Itga1:chr13:114959514-114960441:-	Itga1	NA	NA	FALSE	FALSE	0.075481	NA	FALSE
310	0.431536	NA	0.909091	0.666667	0.242424	TRUE	1.60944	2 vs 1	0.484848	2 vs 1	0.818182	0.333333	Trim25:chr11:89016840-89017418:+, Trim25:chr11:89019904-89020293:+	Trim25	NA	NA	FALSE	FALSE	0.431536	NA	FALSE
311	1.20657e-29	3.4341e-29	0.69053	0.47619	0.21434	TRUE	2.01976	1 vs 3	0.484632	1 vs 3	0.156061	-0.328571	Prkca:chr11:107933387-107933718:-, Prkca:chr11:107933617-107933996:-, Prkca:chr11:107938181-107938615:-, Prkca:chr11:107938540-107939728:-, Prkca:chr11:107939456-107939755:-	Prkca	NA	NA	FALSE	FALSE	3.4341e-29	NA	FALSE
312	0.605254	NA	0.240741	0	0.240741	TRUE	Inf	2 vs 1	0.481481	2 vs 1	-0.518519	-1	Scd3:chr19:44241613-44242053:+, Scd3:chr19:44242331-44242668:+	Scd3	NA	NA	FALSE	FALSE	0.605254	NA	FALSE
313	4.54948e-80	7.16737e-65	0.401372	0.272808	0.128564	FALSE	1.09546	2 vs 1	0.480927	2 vs 1	0.444197	-0.0367299	Tomm70a:chr16:57152623-57153070:+, Tomm70a:chr16:57154128-57154572:+, Tomm70a:chr16:57156242-57156761:+	Tomm70a	7.16868e-79	1.06348e-63	TRUE	TRUE	7.16737e-65	1.07559e-63	TRUE
314	1.55896e-86	1.20676e-78	0.628057	0.387844	0.240213	FALSE	1.09197	3 vs 1	0.480426	3 vs 1	0.256114	-0.224312	Cyb5b:chr8:107183680-107184164:+, Cyb5b:chr8:107185545-107186000:+, Cyb5b:chr8:107187075-107187478:+	Cyb5b	2.58577e-85	2.1032e-77	TRUE	TRUE	1.20676e-78	2.12968e-77	TRUE
315	1.11103e-121	1.23316e-103	0.757015	0.517741	0.239274	FALSE	1.13637	1 vs 3	0.478548	1 vs 3	0.51403	0.0354825	Azin1:chr15:38488126-38488612:-, Azin1:chr15:38489401-38489817:-, Azin1:chr15:38489716-38490227:-	Azin1	2.69333e-120	2.97584e-102	TRUE	TRUE	1.23316e-103	3.05657e-102	TRUE
316	0.0389122	NA	0.478261	0.375	0.103261	TRUE	Inf	1 vs 2	0.478261	1 vs 2	0.478261	0	Ncmap:chr4:135369359-135369603:-, Ncmap:chr4:135369572-135369902:-, Ncmap:chr4:135369881-135370399:-	Ncmap	NA	NA	FALSE	FALSE	0.0389122	NA	FALSE
317	0.204044	NA	0.3625	0.2	0.1625	TRUE	Inf	2 vs 1	0.477273	3 vs 1	-0.25	-0.727273	1700013F07Rik:chr3:108544454-108544717:+, 1700013F07Rik:chr3:108544868-108545543:+, 1700013F07Rik:chr3:108545234-108545557:+, 1700013F07Rik:chr3:108545435-108545814:+, 1700013F07Rik:chr3:108545597-108545860:+, 1700013F07Rik:chr3:108546012-108546308:+	1700013F07Rik	NA	NA	FALSE	FALSE	0.204044	NA	FALSE
318	6.63284e-18	2.91251e-20	0.628964	0.390438	0.238526	TRUE	0.973246	2 vs 1	0.477052	2 vs 1	0.257928	-0.219124	Ascc2:chr11:4682978-4683441:+, Ascc2:chr11:4685298-4685699:+	Ascc2	NA	NA	FALSE	FALSE	6.63284e-18	NA	FALSE
319	0.000334451	NA	0.738973	0.511111	0.227862	TRUE	1.79791	1 vs 3	0.473869	1 vs 3	0.607203	0.133333	Pcsk5:chr19:17432734-17432923:-, Pcsk5:chr19:17558131-17558543:-, Pcsk5:chr19:17560224-17560735:-, Pcsk5:chr19:17560531-17560927:-	Pcsk5	NA	NA	FALSE	FALSE	0.000334451	NA	FALSE
320	0.368581	NA	0.903226	0.666667	0.236559	TRUE	1.54045	2 vs 1	0.473118	2 vs 1	0.806452	0.333333	Gm49486:chr15:79255734-79256288:+, Gm49486:chr15:79256280-79256685:+	Gm49486	NA	NA	FALSE	FALSE	0.368581	NA	FALSE
321	0.580483	NA	0.436364	0.2	0.236364	TRUE	1.13036	1 vs 2	0.472727	1 vs 2	-0.127273	-0.6	Cntn3:chr6:102163304-102163660:-, Cntn3:chr6:102165127-102165516:-	Cntn3	NA	NA	FALSE	FALSE	0.580483	NA	FALSE
322	1.99536e-23	5.06841e-23	0.434337	0.177704	0.256633	TRUE	1.72077	4 vs 1	0.472687	4 vs 1	-0.199498	-0.672185	Eps15:chr4:109385318-109385715:+, Eps15:chr4:109386132-109386644:+, Eps15:chr4:109387216-109387775:+, Eps15:chr4:109387494-109387817:+	Eps15	NA	NA	FALSE	FALSE	5.06841e-23	NA	FALSE
323	0.000223697	NA	0.553125	0.317073	0.236052	TRUE	0.98056	2 vs 1	0.472104	2 vs 1	0.10625	-0.365854	Tmem104:chr11:115245384-115245811:+, Tmem104:chr11:115246609-115247025:+	Tmem104	NA	NA	FALSE	FALSE	0.000223697	NA	FALSE
324	0.537563	NA	0.273243	0.166667	0.106576	TRUE	Inf	3 vs 1	0.471939	2 vs 1	-0.153061	-0.625	Adamts2:chr11:50797960-50798358:+, Adamts2:chr11:50803633-50804116:+, Adamts2:chr11:50806913-50807576:+, Adamts2:chr11:50807243-50807528:+	Adamts2	NA	NA	FALSE	FALSE	0.537563	NA	FALSE
325	0.452117	NA	0.465385	0.25	0.215385	TRUE	Inf	1 vs 2	0.471429	1 vs 5	-0.1	-0.571429	Hecw2:chr1:53806874-53807252:-, Hecw2:chr1:53810801-53811163:-, Hecw2:chr1:53811109-53811582:-, Hecw2:chr1:53812792-53813117:-, Hecw2:chr1:53930777-53931184:-	Hecw2	NA	NA	FALSE	FALSE	0.452117	NA	FALSE
326	0.218579	NA	0.335019	0.1	0.235019	TRUE	1.51165	2 vs 1	0.470038	2 vs 1	-0.329962	-0.8	AI854703:chr6:48631823-48632278:+, AI854703:chr6:48633308-48633693:+	AI854703	NA	NA	FALSE	FALSE	0.218579	NA	FALSE
327	6.30983637351567e-317	3.93756e-266	0.725274	0.539369	0.185905	FALSE	1.99609	4 vs 2	0.470025	3 vs 2	0.391981	-0.0780437	Seh1l:chr18:67792163-67792658:+, Seh1l:chr18:67793194-67793646:+, Seh1l:chr18:67794923-67795483:+, Seh1l:chr18:67795174-67795487:+	Seh1l	5.15537001663564e-315	3.60287e-264	TRUE	TRUE	3.93756e-266	3.77663e-264	TRUE
328	3.94888e-43	1.15054e-40	0.658433	0.423966	0.234467	TRUE	1.22639	3 vs 2	0.468934	3 vs 1	0.316866	-0.152068	Tmem248:chr5:130241217-130241455:+, Tmem248:chr5:130241219-130241977:+, Tmem248:chr5:130243244-130243720:+	Tmem248	NA	NA	FALSE	FALSE	1.15054e-40	NA	FALSE
329	0.207921	0.227438	0.765432	0.703704	0.0617284	TRUE	Inf	2 vs 1	0.468519	4 vs 3	-0.0314815	-0.5	Kcnmb2:chr3:32198016-32198320:+, Kcnmb2:chr3:32198529-32198764:+, Kcnmb2:chr3:32198864-32199353:+, Kcnmb2:chr3:32199339-32199832:+	Kcnmb2	NA	NA	FALSE	FALSE	0.227438	NA	FALSE
330	0.00714726	NA	0.494309	0.4	0.0943089	TRUE	#NAME?	2 vs 1	0.46748	5 vs 2	0.134146	-0.333333	Sdk1:chr5:142211922-142212362:+, Sdk1:chr5:142212636-142213262:+, Sdk1:chr5:142212840-142213221:+, Sdk1:chr5:142213375-142213821:+, Sdk1:chr5:142215146-142215586:+, Sdk1:chr5:142215337-142215586:+	Sdk1	NA	NA	FALSE	FALSE	0.00714726	NA	FALSE
331	1.79612e-05	NA	0.544753	0.287879	0.256874	TRUE	2.10587	2 vs 4	0.465488	1 vs 4	0.101852	-0.363636	Zbtb46:chr2:181387761-181388111:-, Zbtb46:chr2:181387785-181388560:-, Zbtb46:chr2:181388541-181389033:-, Zbtb46:chr2:181410502-181410916:-	Zbtb46	NA	NA	FALSE	FALSE	1.79612e-05	NA	FALSE
332	1.12278e-11	5.55259e-11	0.5	0.26834	0.23166	TRUE	1.1331	1 vs 3	0.46332	1 vs 3	0	-0.46332	Slc30a7:chr3:115938973-115939339:-, Slc30a7:chr3:115941204-115941782:-, Slc30a7:chr3:115945860-115946441:-	Slc30a7	NA	NA	FALSE	FALSE	5.55259e-11	NA	FALSE
333	0.00750883	NA	0.35	0.119048	0.230952	TRUE	#NAME?	1 vs 2	0.461905	1 vs 3	-0.3	-0.761905	Grm8:chr6:27275119-27275503:-, Grm8:chr6:27275339-27275741:-, Grm8:chr6:27275458-27276200:-	Grm8	NA	NA	FALSE	FALSE	0.00750883	NA	FALSE
334	3.39147e-13	NA	0.285412	0.128049	0.157363	TRUE	1.60278	3 vs 1	0.46161	2 vs 1	-0.0993658	-0.560976	Dbndd2:chr2:164490342-164490822:+, Dbndd2:chr2:164490848-164491314:+, Dbndd2:chr2:164492942-164493323:+	Dbndd2	NA	NA	FALSE	FALSE	3.39147e-13	NA	FALSE
335	0.0567734	NA	0.506667	0.275862	0.230805	TRUE	0.991749	1 vs 2	0.461609	1 vs 2	0.0133333	-0.448276	4921507P07Rik:chr6:50573298-50573690:-, 4921507P07Rik:chr6:50573532-50574066:-	4921507P07Rik	NA	NA	FALSE	FALSE	0.0567734	NA	FALSE
336	1.80825e-62	2.32817e-57	0.307006	0.198807	0.1082	FALSE	1.01545	2 vs 1	0.461365	2 vs 1	0.0964151	-0.36495	Ensa:chr3:95630083-95630543:+, Ensa:chr3:95631724-95632155:+, Ensa:chr3:95641223-95641693:+	Ensa	2.30578e-61	3.06148e-56	TRUE	TRUE	2.32817e-57	3.09395e-56	TRUE
337	1.9208e-07	2.72095e-06	0.665399	0.621287	0.0441121	TRUE	2.4493	5 vs 3	0.460227	5 vs 4	0.361217	-0.0990099	Col11a1:chr3:114218284-114218761:+, Col11a1:chr3:114218958-114219157:+, Col11a1:chr3:114219110-114219424:+, Col11a1:chr3:114219036-114219336:+, Col11a1:chr3:114219934-114220370:+	Col11a1	NA	NA	FALSE	FALSE	2.72095e-06	NA	FALSE
338	0.000499762	0.000933142	0.746108	0.596491	0.149617	TRUE	1.38843	3 vs 1	0.460159	3 vs 2	0.109281	-0.350877	Slc1a1:chr19:28911439-28912631:+, Slc1a1:chr19:28912244-28912669:+, Slc1a1:chr19:28913569-28913990:+	Slc1a1	NA	NA	FALSE	FALSE	0.000933142	NA	FALSE
339	0.302354	NA	0.44086	0.185185	0.255675	TRUE	Inf	1 vs 2	0.458781	1 vs 4	-0.0967742	-0.555556	Noxred1:chr12:87219040-87219432:-, Noxred1:chr12:87219796-87219990:-, Noxred1:chr12:87221002-87221440:-, Noxred1:chr12:87221237-87221505:-	Noxred1	NA	NA	FALSE	FALSE	0.302354	NA	FALSE
340	0.49157	NA	0.458333	0.25	0.208333	TRUE	Inf	4 vs 1	0.458333	2 vs 1	0.208333	-0.25	Lrrc2:chr9:110981657-110981921:+, Lrrc2:chr9:110981830-110982173:+, Lrrc2:chr9:110983456-110983958:+, Lrrc2:chr9:110983776-110984060:+	Lrrc2	NA	NA	FALSE	FALSE	0.49157	NA	FALSE
341	0.068939	NA	0.77439	0.5	0.27439	TRUE	#NAME?	1 vs 2	0.457871	1 vs 5	0.54878	0.0909091	Gabrg1:chr5:70751774-70752217:-, Gabrg1:chr5:70752459-70752842:-, Gabrg1:chr5:70753172-70753855:-, Gabrg1:chr5:70753535-70754010:-, Gabrg1:chr5:70753956-70754365:-	Gabrg1	NA	NA	FALSE	FALSE	0.068939	NA	FALSE
342	0.748443	NA	0.895522	0.666667	0.228856	TRUE	1.45529	1 vs 2	0.457711	1 vs 2	0.791045	0.333333	Slc41a2:chr10:83230847-83231220:-, Slc41a2:chr10:83233333-83233702:-	Slc41a2	NA	NA	FALSE	FALSE	0.748443	NA	FALSE
343	0.655098	NA	0.728814	0.5	0.228814	TRUE	0.988611	2 vs 1	0.457627	2 vs 1	0.457627	0	Cds1:chr5:101821648-101822056:+, Cds1:chr5:101823473-101823862:+	Cds1	NA	NA	FALSE	FALSE	0.655098	NA	FALSE
344	4.68388e-05	0.00074811	0.521918	0.293388	0.228529	TRUE	1.0133	3 vs 1	0.457059	3 vs 1	0.0438356	-0.413223	Map7d2:chrX:159486164-159486805:+, Map7d2:chrX:159497869-159498879:+, Map7d2:chrX:159498267-159498840:+	Map7d2	NA	NA	FALSE	FALSE	0.00074811	NA	FALSE
345	8.95552e-07	NA	0.620387	0.391892	0.228495	TRUE	0.930556	1 vs 2	0.45699	1 vs 2	0.240773	-0.216216	Ankrd28:chr14:31698768-31699156:-, Ankrd28:chr14:31699945-31700414:-	Ankrd28	NA	NA	FALSE	FALSE	8.95552e-07	NA	FALSE
346	2.12842e-09	3.36556e-09	0.593851	0.615542	-0.0216908	TRUE	1.57304	4 vs 3	0.455387	4 vs 3	-0.237864	-0.693252	Zfp758:chr17:22376356-22376598:+, Zfp758:chr17:22376398-22376910:+, Zfp758:chr17:22376897-22377318:+, Zfp758:chr17:22378313-22378774:+	Zfp758	NA	NA	FALSE	FALSE	3.36556e-09	NA	FALSE
347	0.285141	NA	0.78125	0.619048	0.162202	TRUE	1.1815	3 vs 2	0.452381	3 vs 2	0.5	0.047619	Ntn4:chr10:93745629-93745934:+, Ntn4:chr10:93746246-93746807:+, Ntn4:chr10:93746912-93747207:+	Ntn4	NA	NA	FALSE	FALSE	0.285141	NA	FALSE
348	0.531075	NA	0.368421	0.142857	0.225564	TRUE	1.25276	1 vs 2	0.451128	1 vs 2	-0.263158	-0.714286	Tnfrsf23:chr7:143665807-143666122:-, Tnfrsf23:chr7:143667507-143668087:-	Tnfrsf23	NA	NA	FALSE	FALSE	0.531075	NA	FALSE
349	7.01722e-07	NA	0.604167	0.55597	0.0481965	TRUE	-1.57392	3 vs 1	0.450536	5 vs 3	-0.198718	-0.649254	Arid4a:chr12:71097445-71097929:+, Arid4a:chr12:71097832-71098673:+, Arid4a:chr12:71098195-71098632:+, Arid4a:chr12:71098610-71099028:+, Arid4a:chr12:71098823-71099356:+	Arid4a	NA	NA	FALSE	FALSE	7.01722e-07	NA	FALSE
350	5.06944e-47	4.64346e-50	0.33918	0.113936	0.225244	FALSE	1.3842	1 vs 2	0.450488	1 vs 2	-0.32164	-0.772128	Rfxap:chr3:54803110-54803489:-, Rfxap:chr3:54804137-54804559:-	Rfxap	4.79965e-46	5.28344e-49	TRUE	TRUE	5.06944e-47	5.53623e-46	TRUE
351	1.74033e-06	NA	0.746119	0.502415	0.243703	TRUE	3.04452	2 vs 4	0.450467	1 vs 4	0.479452	0.0289855	Pdxk:chr10:78436744-78437109:-, Pdxk:chr10:78438928-78439443:-, Pdxk:chr10:78440262-78440751:-, Pdxk:chr10:78440547-78440958:-	Pdxk	NA	NA	FALSE	FALSE	1.74033e-06	NA	FALSE
352	5.16e-15	1.20063e-15	0.537517	0.312741	0.224776	TRUE	0.937685	2 vs 1	0.449551	2 vs 1	0.0750341	-0.374517	H2ac13:chr13:21716818-21717229:+, H2ac13:chr13:21717034-21717456:+	H2ac13	NA	NA	FALSE	FALSE	5.16e-15	NA	FALSE
353	4.56423e-44	9.24224e-43	0.686946	0.582743	0.104202	FALSE	1.08654	1 vs 2	0.447016	1 vs 2	-0.105196	-0.552212	Atp2a2:chr5:122453435-122453962:-, Atp2a2:chr5:122456271-122456725:-, Atp2a2:chr5:122456574-122457266:-	Atp2a2	4.02747e-43	8.67349e-42	TRUE	TRUE	9.24224e-43	8.7881e-42	TRUE
354	0.010936	NA	0.45977	0.32846	0.13131	TRUE	#NAME?	4 vs 1	0.446562	3 vs 1	0.37931	-0.0672515	Rmi2:chr16:10839855-10840313:+, Rmi2:chr16:10840059-10840449:+, Rmi2:chr16:10841400-10841990:+, Rmi2:chr16:10842827-10843238:+	Rmi2	NA	NA	FALSE	FALSE	0.010936	NA	FALSE
355	0.00430582	NA	0.752588	0.657407	0.0951806	TRUE	Inf	2 vs 1	0.446515	7 vs 5	0.335404	-0.111111	Ppm1h:chr10:122921601-122921970:+, Ppm1h:chr10:122940911-122941266:+, Ppm1h:chr10:122941421-122941631:+, Ppm1h:chr10:122941926-122942147:+, Ppm1h:chr10:122941686-122942332:+, Ppm1h:chr10:122942208-122942548:+, Ppm1h:chr10:122945362-122945797:+	Ppm1h	NA	NA	FALSE	FALSE	0.00430582	NA	FALSE
356	0.204633	NA	0.151786	0	0.151786	TRUE	Inf	1 vs 3	0.446429	2 vs 3	-0.553571	-1	1700028P14Rik:chr19:23556610-23556912:-, 1700028P14Rik:chr19:23558183-23558537:-, 1700028P14Rik:chr19:23558716-23559106:-	1700028P14Rik	NA	NA	FALSE	FALSE	0.204633	NA	FALSE
357	2.61471e-23	7.60212e-22	0.639254	0.407705	0.23155	TRUE	1.13528	4 vs 1	0.446192	4 vs 1	0.29852	-0.147673	Ddx46:chr13:55678711-55679149:+, Ddx46:chr13:55678855-55679380:+, Ddx46:chr13:55679722-55680166:+, Ddx46:chr13:55680868-55681280:+	Ddx46	NA	NA	FALSE	FALSE	7.60212e-22	NA	FALSE
358	3.9146e-09	1.08211e-09	0.80754	0.761475	0.0460643	TRUE	1.05871	5 vs 4	0.446071	5 vs 4	0.0198413	-0.42623	1600014C10Rik:chr7:38189969-38190440:+, 1600014C10Rik:chr7:38194701-38195057:+, 1600014C10Rik:chr7:38194623-38195351:+, 1600014C10Rik:chr7:38196202-38196649:+, 1600014C10Rik:chr7:38197149-38197570:+	1600014C10Rik	NA	NA	FALSE	FALSE	3.9146e-09	NA	FALSE
359	8.42762129480892e-313	6.20611e-254	0.724091	0.501077	0.223014	FALSE	0.960539	2 vs 1	0.446029	2 vs 1	0.448182	0.00215363	Gnb1:chr4:155557401-155557913:+, Gnb1:chr4:155558870-155559269:+	Gnb1	6.63976163441042e-311	5.45145e-252	TRUE	TRUE	6.20611e-254	5.70445e-252	TRUE
360	0.189273	NA	0.611111	0.388889	0.222222	TRUE	0.949577	1 vs 3	0.444444	1 vs 3	0.222222	-0.222222	Actrt3:chr3:30597483-30597879:-, Actrt3:chr3:30597350-30597477:-, Actrt3:chr3:30597806-30598072:-	Actrt3	NA	NA	FALSE	FALSE	0.189273	NA	FALSE
361	0.578756	NA	0.222222	0	0.222222	TRUE	Inf	2 vs 1	0.444444	3 vs 1	-0.555556	-1	Thsd1:chr8:22259468-22259956:+, Thsd1:chr8:22259964-22260423:+, Thsd1:chr8:22262634-22262955:+	Thsd1	NA	NA	FALSE	FALSE	0.578756	NA	FALSE
362	1.12196e-69	2.80357e-77	0.618514	0.466227	0.152287	TRUE	1.97938	5 vs 1	0.443881	5 vs 4	0.187944	-0.255937	Itsn1:chr16:91870115-91870620:+, Itsn1:chr16:91870243-91870585:+, Itsn1:chr16:91870915-91871421:+, Itsn1:chr16:91871262-91871706:+, Itsn1:chr16:91911951-91912372:+, Itsn1:chr16:91920169-91920597:+	Itsn1	NA	NA	FALSE	FALSE	1.12196e-69	NA	FALSE
363	0.379543	NA	0.56681	0.3	0.26681	TRUE	Inf	5 vs 1	0.443103	5 vs 1	0.0431034	-0.4	Scml4:chr10:42958295-42958843:+, Scml4:chr10:42959890-42960859:+, Scml4:chr10:42960365-42960744:+, Scml4:chr10:42960494-42960826:+, Scml4:chr10:42963173-42963566:+	Scml4	NA	NA	FALSE	FALSE	0.379543	NA	FALSE
364	0.000690427	NA	0.333333	0.39156	-0.0582265	TRUE	#NAME?	7 vs 1	0.442308	2 vs 1	0.153846	-0.288462	Knl1:chr2:119103758-119104165:+, Knl1:chr2:119104091-119104486:+, Knl1:chr2:119104297-119104730:+, Knl1:chr2:119105035-119105509:+, Knl1:chr2:119106077-119106523:+, Knl1:chr2:119108996-119109751:+, Knl1:chr2:119109244-119109637:+	Knl1	NA	NA	FALSE	FALSE	0.000690427	NA	FALSE
365	0.395112	NA	0.329588	0.0666667	0.262921	TRUE	Inf	1 vs 3	0.440449	1 vs 4	-0.359551	-0.8	Artn:chr4:117925158-117925584:-, Artn:chr4:117925844-117926183:-, Artn:chr4:117926022-117926246:-, Artn:chr4:117926113-117926494:-	Artn	NA	NA	FALSE	FALSE	0.395112	NA	FALSE
366	0.00218587	0.179965	0.742009	0.633721	0.108288	TRUE	0.951339	3 vs 2	0.439365	3 vs 2	0.00913242	-0.430233	Xlr3b:chrX:73201825-73201984:+, Xlr3b:chrX:73201914-73202349:+, Xlr3b:chrX:73202957-73203319:+	Xlr3b	NA	NA	FALSE	FALSE	0.179965	NA	FALSE
367	1.93741e-61	1.37764e-43	0.932283	0.712658	0.219625	FALSE	1.71398	2 vs 1	0.43925	2 vs 1	0.864567	0.425316	Dcaf7:chr11:106054712-106055196:+, Dcaf7:chr11:106058922-106059337:+	Dcaf7	2.40108e-60	1.33273e-42	TRUE	TRUE	1.37764e-43	1.3507e-42	TRUE
368	0.00638507	NA	0.520642	0.283654	0.236988	TRUE	Inf	3 vs 1	0.438426	5 vs 1	-0.119266	-0.557692	Kif1c:chr11:70729024-70729517:+, Kif1c:chr11:70729689-70730004:+, Kif1c:chr11:70729463-70730458:+, Kif1c:chr11:70730025-70730447:+, Kif1c:chr11:70731426-70732080:+	Kif1c	NA	NA	FALSE	FALSE	0.00638507	NA	FALSE
369	9.26015e-29	1.56845e-28	0.514554	0.29593	0.218625	TRUE	0.924991	1 vs 2	0.43725	1 vs 2	0.0291088	-0.408141	Arih2:chr9:108602942-108603314:-, Arih2:chr9:108604627-108605049:-	Arih2	NA	NA	FALSE	FALSE	1.56845e-28	NA	FALSE
370	0.0132965	0.0229638	0.722105	0.514815	0.20729	TRUE	1.7367	6 vs 1	0.436647	6 vs 1	0.473684	0.037037	Zkscan7:chr9:122892553-122892928:+, Zkscan7:chr9:122894600-122894904:+, Zkscan7:chr9:122894872-122895613:+, Zkscan7:chr9:122895634-122896308:+, Zkscan7:chr9:122896099-122896530:+, Zkscan7:chr9:122898230-122898619:+	Zkscan7	NA	NA	FALSE	FALSE	0.0229638	NA	FALSE
371	0.130535	NA	0.684736	0.466667	0.218069	TRUE	0.909155	1 vs 2	0.436139	1 vs 2	0.369472	-0.0666667	Rph3a:chr5:120940499-120940872:-, Rph3a:chr5:120941784-120942209:-	Rph3a	NA	NA	FALSE	FALSE	0.130535	NA	FALSE
372	8.18389e-11	1.03845e-11	0.377593	0.160256	0.217337	TRUE	1.15655	1 vs 2	0.434674	1 vs 2	-0.244813	-0.679487	Eloa:chr4:136003290-136003769:-, Eloa:chr4:136005233-136005684:-	Eloa	NA	NA	FALSE	FALSE	8.18389e-11	NA	FALSE
373	2.28707e-06	NA	0.468809	0.251613	0.217196	TRUE	0.965103	2 vs 1	0.434392	2 vs 1	-0.0623819	-0.496774	Agbl3:chr6:34785101-34785580:+, Agbl3:chr6:34785872-34786331:+	Agbl3	NA	NA	FALSE	FALSE	2.28707e-06	NA	FALSE
374	6.18416e-08	5.78953e-06	0.741375	0.555556	0.18582	TRUE	2.07944	3 vs 4	0.433316	1 vs 4	0.474983	0.0416667	Scube1:chr15:83602583-83602968:-, Scube1:chr15:83603330-83603766:-, Scube1:chr15:83604957-83605376:-, Scube1:chr15:83606402-83606995:-	Scube1	NA	NA	FALSE	FALSE	5.78953e-06	NA	FALSE
375	0.0161311	NA	0.686916	0.470588	0.216328	TRUE	Inf	2 vs 1	0.432655	3 vs 1	0.373832	-0.0588235	Wipf3:chr6:54500784-54501251:+, Wipf3:chr6:54501513-54501938:+, Wipf3:chr6:54503367-54503768:+	Wipf3	NA	NA	FALSE	FALSE	0.0161311	NA	FALSE
376	0.691437	NA	0.215909	0	0.215909	TRUE	Inf	1 vs 3	0.431818	1 vs 3	-0.568182	-1	Syt12:chr19:4445112-4445500:-, Syt12:chr19:4445838-4446257:-, Syt12:chr19:4447245-4447664:-	Syt12	NA	NA	FALSE	FALSE	0.691437	NA	FALSE
377	0.768625	NA	0.615385	0.4	0.215385	TRUE	0.875469	1 vs 2	0.430769	1 vs 2	0.230769	-0.2	Cyp1b1:chr17:79706892-79707332:-, Cyp1b1:chr17:79708709-79709172:-	Cyp1b1	NA	NA	FALSE	FALSE	0.768625	NA	FALSE
378	0.106695	NA	0.49	0.433333	0.0566667	TRUE	1.40464	1 vs 3	0.43	2 vs 3	0.18	-0.25	H6pd:chr4:149973809-149974198:-, H6pd:chr4:149974902-149975355:-, H6pd:chr4:149979441-149979826:-, H6pd:chr4:149979558-149980194:-	H6pd	NA	NA	FALSE	FALSE	0.106695	NA	FALSE
379	0.303701	NA	0.482353	0.476923	0.00542986	TRUE	Inf	6 vs 1	0.429864	3 vs 2	0.352941	-0.0769231	Asb14:chr14:26916771-26916979:+, Asb14:chr14:26916487-26916764:+, Asb14:chr14:26916657-26916877:+, Asb14:chr14:26917932-26918824:+, Asb14:chr14:26918365-26918669:+, Asb14:chr14:26918645-26918888:+	Asb14	NA	NA	FALSE	FALSE	0.303701	NA	FALSE
380	0.639994	NA	0.642857	0.428571	0.214286	TRUE	0.875469	2 vs 1	0.428571	2 vs 1	0.285714	-0.142857	Adig:chr2:158508377-158508790:+, Adig:chr2:158510108-158510434:+	Adig	NA	NA	FALSE	FALSE	0.639994	NA	FALSE
381	0.478521	NA	0.357143	0.142857	0.214286	TRUE	1.20397	1 vs 2	0.428571	1 vs 2	-0.285714	-0.714286	Hapln3:chr7:79115102-79115533:-, Hapln3:chr7:79116999-79117417:-	Hapln3	NA	NA	FALSE	FALSE	0.478521	NA	FALSE
382	0.214925	NA	0.502273	0.266667	0.235606	TRUE	Inf	3 vs 1	0.42803	6 vs 1	0.261364	-0.166667	Mfap3l:chr8:60671975-60672295:+, Mfap3l:chr8:60672240-60672813:+, Mfap3l:chr8:60672694-60673479:+, Mfap3l:chr8:60674909-60675350:+, Mfap3l:chr8:60675730-60676154:+, Mfap3l:chr8:60676311-60676753:+	Mfap3l	NA	NA	FALSE	FALSE	0.214925	NA	FALSE
383	1.83502e-14	3.851e-13	0.565138	0.407627	0.157511	TRUE	1.47414	2 vs 4	0.427892	1 vs 4	0.0109432	-0.416949	Gls:chr1:52163445-52163833:-, Gls:chr1:52165934-52166370:-, Gls:chr1:52184970-52185356:-, Gls:chr1:52185234-52185640:-, Gls:chr1:52185336-52186070:-	Gls	NA	NA	FALSE	FALSE	3.851e-13	NA	FALSE
384	3.84989e-31	1.89639e-30	0.578189	0.323058	0.255131	TRUE	2.1986	2 vs 4	0.426839	2 vs 4	0.166667	-0.260173	H3c6:chr13:23561475-23561578:-, H3c6:chr13:23561475-23561920:-, H3c6:chr13:23561864-23562265:-, H3c6:chr13:23562049-23562242:-	H3c6	NA	NA	FALSE	FALSE	1.89639e-30	NA	FALSE
385	0.00405445	NA	0.435484	0.41087	0.0246143	TRUE	1.96611	3 vs 1	0.424684	2 vs 1	0.129032	-0.295652	Sp8:chr12:118850129-118850566:+, Sp8:chr12:118850618-118851218:+, Sp8:chr12:118851130-118851475:+, Sp8:chr12:118851406-118851788:+, Sp8:chr12:118852182-118852578:+	Sp8	NA	NA	FALSE	FALSE	0.00405445	NA	FALSE
386	3.47095e-24	6.68755e-19	0.774791	0.563444	0.211347	TRUE	0.980412	2 vs 1	0.422694	2 vs 1	0.549582	0.126888	Mtor:chr4:148454563-148455020:+, Mtor:chr4:148557284-148557685:+	Mtor	NA	NA	FALSE	FALSE	6.68755e-19	NA	FALSE
387	2.52088e-07	8.36676e-06	0.689729	0.478571	0.211158	TRUE	0.884621	2 vs 1	0.422316	2 vs 1	0.379459	-0.0428571	Exoc6:chr19:37682837-37683297:+, Exoc6:chr19:37683644-37684091:+	Exoc6	NA	NA	FALSE	FALSE	8.36676e-06	NA	FALSE
388	1.44048e-26	2.24054e-23	0.539506	0.370909	0.168597	TRUE	1.74303	5 vs 2	0.421107	5 vs 1	0.265046	-0.156061	Opa1:chr16:29651219-29652120:+, Opa1:chr16:29651675-29651852:+, Opa1:chr16:29651641-29652288:+, Opa1:chr16:29652183-29652720:+, Opa1:chr16:29654179-29654622:+, Opa1:chr16:29653955-29654961:+	Opa1	NA	NA	FALSE	FALSE	2.24054e-23	NA	FALSE
389	1.45721e-07	NA	0.546595	0.336283	0.210312	TRUE	0.866824	1 vs 2	0.420624	1 vs 2	0.09319	-0.327434	Pias1:chr9:62878290-62878750:-, Pias1:chr9:62880029-62880454:-	Pias1	NA	NA	FALSE	FALSE	1.45721e-07	NA	FALSE
390	0.528612	NA	0.25	0.04	0.21	TRUE	2.07944	1 vs 2	0.42	1 vs 2	-0.5	-0.92	Gch1:chr14:47153888-47154271:-, Gch1:chr14:47155586-47155994:-	Gch1	NA	NA	FALSE	FALSE	0.528612	NA	FALSE
391	1.98889e-43	4.43831e-40	0.447858	0.238193	0.209665	FALSE	0.953283	1 vs 2	0.41933	1 vs 2	-0.104284	-0.523614	Scarb2:chr5:92441292-92441677:-, Scarb2:chr5:92443934-92444373:-	Scarb2	1.72059e-42	3.86767e-39	TRUE	TRUE	4.43831e-40	3.9321e-39	TRUE
392	0.0176303	NA	0.929577	0.72	0.209577	TRUE	1.63576	2 vs 1	0.419155	2 vs 1	0.859155	0.44	Vipr1:chr9:121670230-121670710:+, Vipr1:chr9:121672554-121672954:+	Vipr1	NA	NA	FALSE	FALSE	0.0176303	NA	FALSE
393	5.98351e-08	3.90807e-07	0.421512	0.212291	0.209221	TRUE	1.31711	2 vs 3	0.418442	1 vs 3	-0.156977	-0.575419	Heatr5b:chr17:78748975-78749379:-, Heatr5b:chr17:78749640-78749925:-, Heatr5b:chr17:78752840-78753277:-	Heatr5b	NA	NA	FALSE	FALSE	3.90807e-07	NA	FALSE
394	0.153685	NA	0.395631	0.363636	0.0319947	TRUE	Inf	2 vs 1	0.417917	2 vs 1	-0.218447	-0.636364	Hes7:chr11:69122825-69123400:+, Hes7:chr11:69123166-69123563:+, Hes7:chr11:69123631-69124119:+	Hes7	NA	NA	FALSE	FALSE	0.153685	NA	FALSE
395	1.05697e-08	6.56377e-07	0.52381	0.310576	0.213234	TRUE	1.26707	4 vs 1	0.416926	4 vs 1	-0.0127932	-0.429719	Sfmbt1:chr14:30817927-30818400:+, Sfmbt1:chr14:30818838-30819155:+, Sfmbt1:chr14:30819101-30819528:+, Sfmbt1:chr14:30822341-30822721:+	Sfmbt1	NA	NA	FALSE	FALSE	6.56377e-07	NA	FALSE
396	0.000214876	0.000917442	0.893939	0.702381	0.191558	TRUE	#NAME?	1 vs 3	0.416667	2 vs 4	0.166667	-0.25	Sv2c:chr13:95954585-95954966:-, Sv2c:chr13:95959298-95959901:-, Sv2c:chr13:95959565-95959780:-, Sv2c:chr13:95961094-95961550:-	Sv2c	NA	NA	FALSE	FALSE	0.000917442	NA	FALSE
397	0.207128	NA	0.291545	0.0833333	0.208212	TRUE	1.51	2 vs 1	0.416424	2 vs 1	-0.41691	-0.833333	Lgi1:chr19:38306400-38306860:+, Lgi1:chr19:38308632-38308964:+	Lgi1	NA	NA	FALSE	FALSE	0.207128	NA	FALSE
398	0.552119	NA	0.636364	0.428571	0.207792	TRUE	0.847298	1 vs 2	0.415584	1 vs 2	0.272727	-0.142857	Pcp4l1:chr1:171173213-171173636:-, Pcp4l1:chr1:171173672-171174194:-	Pcp4l1	NA	NA	FALSE	FALSE	0.552119	NA	FALSE
399	0.106903	NA	0.333333	0.125561	0.207773	TRUE	1.24765	1 vs 2	0.415546	1 vs 2	-0.333333	-0.748879	Mcm10:chr2:4989632-4990121:-, Mcm10:chr2:4990672-4991099:-	Mcm10	NA	NA	FALSE	FALSE	0.106903	NA	FALSE
400	0.017378	NA	0.77381	0.566038	0.207772	TRUE	0.964245	2 vs 1	0.415544	2 vs 1	0.547619	0.132075	Fras1:chr5:96781435-96781915:+, Fras1:chr5:96784313-96784740:+	Fras1	NA	NA	FALSE	FALSE	0.017378	NA	FALSE
401	8.04079e-06	0.00145282	0.789908	0.753086	0.036822	TRUE	-1.47521	3 vs 1	0.414949	4 vs 3	0.600134	0.185185	St6gal2:chr17:55510201-55510688:+, St6gal2:chr17:55510023-55511038:+, St6gal2:chr17:55511183-55511640:+, St6gal2:chr17:55514173-55514581:+	St6gal2	NA	NA	FALSE	FALSE	0.00145282	NA	FALSE
402	0.264194	NA	0.202381	0.0769231	0.125458	TRUE	#NAME?	1 vs 2	0.414148	3 vs 4	-0.508929	-0.923077	Anks6:chr4:47011752-47012158:-, Anks6:chr4:47014851-47015247:-, Anks6:chr4:47015273-47015717:-, Anks6:chr4:47015589-47016071:-	Anks6	NA	NA	FALSE	FALSE	0.264194	NA	FALSE
403	1.03057e-11	4.87556e-11	0.540201	0.338123	0.202078	TRUE	Inf	3 vs 1	0.41326	5 vs 1	0.0760948	-0.337165	Pde10a:chr17:8981975-8982457:+, Pde10a:chr17:8985869-8986180:+, Pde10a:chr17:8985715-8986264:+, Pde10a:chr17:8986038-8986535:+, Pde10a:chr17:8986283-8986653:+	Pde10a	NA	NA	FALSE	FALSE	4.87556e-11	NA	FALSE
404	0.888045	NA	0.582609	0.6	-0.0173913	TRUE	#NAME?	2 vs 1	0.413043	5 vs 4	-0.0869565	-0.5	Car10:chr11:93490446-93490789:+, Car10:chr11:93491379-93491958:+, Car10:chr11:93600695-93600905:+, Car10:chr11:93600567-93601319:+, Car10:chr11:93600926-93601279:+, Car10:chr11:93601305-93601751:+	Car10	NA	NA	FALSE	FALSE	0.888045	NA	FALSE
405	2.53859e-13	1.18554e-09	0.851289	0.648054	0.203234	TRUE	1.49902	1 vs 4	0.412815	1 vs 4	0.702155	0.28934	Lrig2:chr3:104453952-104454344:-, Lrig2:chr3:104455786-104456197:-, Lrig2:chr3:104456457-104456865:-, Lrig2:chr3:104457070-104457520:-	Lrig2	NA	NA	FALSE	FALSE	1.18554e-09	NA	FALSE
406	0.374267	NA	0.706322	0.5	0.206322	TRUE	0.877587	2 vs 1	0.412644	2 vs 1	0.412644	0	Hs3st4:chr7:124397370-124397921:+, Hs3st4:chr7:124398600-124398989:+	Hs3st4	NA	NA	FALSE	FALSE	0.374267	NA	FALSE
407	4.2589e-07	NA	0.300502	0.0942029	0.206299	TRUE	1.41846	1 vs 2	0.412598	1 vs 2	-0.398996	-0.811594	Anxa7:chr14:20455256-20455645:-, Anxa7:chr14:20456111-20456551:-	Anxa7	NA	NA	FALSE	FALSE	4.2589e-07	NA	FALSE
408	1.28707e-84	1.16465e-75	0.647721	0.441836	0.205885	FALSE	0.84275	1 vs 2	0.41177	1 vs 2	0.295442	-0.116328	Nars:chr18:64499646-64500053:-, Nars:chr18:64500120-64500633:-	Nars	2.08771e-83	1.95235e-74	TRUE	TRUE	1.16465e-75	1.97632e-74	TRUE
409	0.301727	NA	0.705882	0.5	0.205882	TRUE	1.20397	3 vs 1	0.411765	3 vs 1	0.411765	0	Zfp600:chr4:146196964-146198141:+, Zfp600:chr4:146197421-146197758:+, Zfp600:chr4:146198479-146198756:+	Zfp600	NA	NA	FALSE	FALSE	0.301727	NA	FALSE
410	0.0559456	NA	0.829787	0.625	0.204787	TRUE	1.07329	1 vs 2	0.409574	1 vs 2	0.659574	0.25	Akap17b:chrX:36608195-36608708:-, Akap17b:chrX:36609002-36609382:-	Akap17b	NA	NA	FALSE	FALSE	0.0559456	NA	FALSE
411	5.96044e-116	1.07486e-102	0.712502	0.507886	0.204616	FALSE	1.19786	1 vs 3	0.409233	1 vs 3	0.425005	0.0157715	Itfg1:chr8:85717508-85717975:-, Itfg1:chr8:85718500-85718954:-, Itfg1:chr8:85718766-85718973:-	Itfg1	1.32815e-114	2.53805e-101	TRUE	TRUE	1.07486e-102	2.60565e-101	TRUE
412	4.14221e-07	6.19345e-07	0.447154	0.24269	0.204464	TRUE	0.994913	1 vs 3	0.408929	1 vs 3	-0.105691	-0.51462	Gabrg2:chr11:41910121-41910641:-, Gabrg2:chr11:41911191-41911659:-, Gabrg2:chr11:41911630-41912153:-	Gabrg2	NA	NA	FALSE	FALSE	6.19345e-07	NA	FALSE
413	6.66328e-07	2.4757e-06	0.772461	0.627174	0.145287	TRUE	1.3542	1 vs 5	0.408662	1 vs 3	0.269531	-0.13913	Haus6:chr4:86578796-86579229:-, Haus6:chr4:86580995-86581406:-, Haus6:chr4:86581224-86581661:-, Haus6:chr4:86581368-86581941:-, Haus6:chr4:86581607-86581828:-	Haus6	NA	NA	FALSE	FALSE	2.4757e-06	NA	FALSE
414	0.0506079	NA	0.744709	0.570707	0.174002	TRUE	Inf	3 vs 1	0.408279	10 vs 2	0.544643	0.136364	Nyap2:chr1:81297961-81298385:+, Nyap2:chr1:81298250-81299103:+, Nyap2:chr1:81336981-81337822:+, Nyap2:chr1:81337369-81337609:+, Nyap2:chr1:81337187-81337692:+, Nyap2:chr1:81337312-81337874:+, Nyap2:chr1:81337591-81337956:+, Nyap2:chr1:81337676-81338007:+, Nyap2:chr1:81337787-81338107:+, Nyap2:chr1:81341371-81341764:+	Nyap2	NA	NA	FALSE	FALSE	0.0506079	NA	FALSE
415	5.85369e-23	2.14075e-20	0.71875	0.59905	0.1197	TRUE	0.939614	1 vs 2	0.408027	1 vs 2	0.178719	-0.229308	Stk24:chr14:121284179-121284566:-, Stk24:chr14:121286291-121286730:-, Stk24:chr14:121286658-121287271:-	Stk24	NA	NA	FALSE	FALSE	2.14075e-20	NA	FALSE
416	1.77e-250	4.11057e-215	0.481944	0.278133	0.203811	FALSE	0.881485	1 vs 2	0.407622	1 vs 2	-0.0361113	-0.443733	Cdc26:chr4:62393767-62394173:-, Cdc26:chr4:62394528-62394977:-	Cdc26	1.05531e-248	2.57909e-213	TRUE	TRUE	4.11057e-215	2.74786e-213	TRUE
417	2.51809e-19	1.93133e-19	0.322113	0.204331	0.117781	TRUE	0.880307	2 vs 3	0.406702	2 vs 3	0.0940845	-0.312618	Slc49a4:chr16:35694044-35694551:-, Slc49a4:chr16:35696869-35697327:-, Slc49a4:chr16:35697291-35697771:-	Slc49a4	NA	NA	FALSE	FALSE	2.51809e-19	NA	FALSE
418	2.79985e-05	0.0196403	0.803136	0.669643	0.133493	TRUE	0.973482	1 vs 2	0.404617	1 vs 2	0.458188	0.0535714	Pip4k2a:chr2:18842255-18842613:-, Pip4k2a:chr2:18842936-18843463:-, Pip4k2a:chr2:18843784-18844256:-	Pip4k2a	NA	NA	FALSE	FALSE	0.0196403	NA	FALSE
419	5.78563e-16	1.10433e-13	0.460218	0.423177	0.0370407	TRUE	1.70664	4 vs 3	0.404012	4 vs 3	0.23995	-0.164062	Dnajb14:chr3:137908266-137908591:+, Dnajb14:chr3:137909662-137910135:+, Dnajb14:chr3:137914005-137914175:+, Dnajb14:chr3:137916164-137916557:+	Dnajb14	NA	NA	FALSE	FALSE	1.10433e-13	NA	FALSE
420	1.93252e-79	3.0721e-68	0.740532	0.484414	0.256118	TRUE	2.68649	3 vs 7	0.402558	1 vs 7	0.443705	0.0411471	Wdr37:chr13:8802934-8803372:-, Wdr37:chr13:8804856-8805211:-, Wdr37:chr13:8804884-8805610:-, Wdr37:chr13:8805824-8806004:-, Wdr37:chr13:8850419-8850854:-, Wdr37:chr13:8850686-8851245:-, Wdr37:chr13:8852623-8853038:-	Wdr37	NA	NA	FALSE	FALSE	3.0721e-68	NA	FALSE
421	4.84261e-26	6.40132e-25	0.596076	0.395319	0.200758	FALSE	0.814153	1 vs 2	0.401516	1 vs 2	0.192153	-0.209363	Neo1:chr9:58874740-58875234:-, Neo1:chr9:58876489-58876960:-	Neo1	2.7252e-25	3.77885e-24	TRUE	TRUE	6.40132e-25	3.84777e-24	TRUE
422	0	5.14999e-296	0.423327	0.419118	0.00420942	FALSE	1.43998	1 vs 2	0.401117	1 vs 2	-0.168939	-0.570056	Tmed10:chr12:85340602-85340969:-, Tmed10:chr12:85342748-85343169:-, Tmed10:chr12:85343115-85343584:-	Tmed10	0	6.28299e-294	TRUE	TRUE	5.14999e-296	6.3116e-294	TRUE
423	0.175722	0.219651	0.836394	0.636364	0.20003	TRUE	1.07202	1 vs 2	0.400061	1 vs 2	0.672788	0.272727	Rerg:chr6:137054825-137055210:-, Rerg:chr6:137055428-137055891:-	Rerg	NA	NA	FALSE	FALSE	0.219651	NA	FALSE
424	1	NA	1	0.8	0.2	TRUE	Inf	2 vs 1	0.4	2 vs 1	1	0.6	Cd300a:chr11:114900954-114901846:+, Cd300a:chr11:114901536-114901987:+	Cd300a	NA	NA	FALSE	FALSE	1	NA	FALSE
425	1	NA	0.2	0	0.2	TRUE	Inf	2 vs 1	0.4	2 vs 1	-0.6	-1	Cyp4f39:chr17:32492731-32493306:+, Cyp4f39:chr17:32493012-32493343:+	Cyp4f39	NA	NA	FALSE	FALSE	1	NA	FALSE
426	1	NA	0.2	0	0.2	TRUE	Inf	1 vs 2	0.4	1 vs 2	-0.6	-1	Egflam:chr15:7206556-7207019:-, Egflam:chr15:7206963-7207439:-	Egflam	NA	NA	FALSE	FALSE	1	NA	FALSE
427	0.191543	NA	0.5	0.3	0.2	TRUE	1.53533	3 vs 2	0.4	3 vs 1	0	-0.4	Rhoj:chr12:75399882-75400341:+, Rhoj:chr12:75400370-75401124:+, Rhoj:chr12:75401063-75401501:+	Rhoj	NA	NA	FALSE	FALSE	0.191543	NA	FALSE
428	0.754661	NA	0.4	0.2	0.2	TRUE	0.980829	1 vs 2	0.4	1 vs 2	-0.2	-0.6	Wfdc3:chr2:164731180-164731484:-, Wfdc3:chr2:164731334-164731571:-	Wfdc3	NA	NA	FALSE	FALSE	0.754661	NA	FALSE
429	6.52746e-65	5.7597e-63	0.301334	0.121566	0.179769	FALSE	1.52955	3 vs 4	0.399606	2 vs 4	-0.362612	-0.762217	Bcl7c:chr7:127661447-127661822:-, Bcl7c:chr7:127663274-127663706:-, Bcl7c:chr7:127664311-127664725:-, Bcl7c:chr7:127704971-127705254:-	Bcl7c	8.72702e-64	8.26686e-62	TRUE	TRUE	5.7597e-63	8.4145e-62	TRUE
430	1.1036e-07	9.50314e-09	0.329356	0.12973	0.199626	TRUE	1.19225	1 vs 2	0.399252	1 vs 2	-0.341289	-0.740541	Vps13d:chr4:144972516-144973063:-, Vps13d:chr4:144974743-144975157:-	Vps13d	NA	NA	FALSE	FALSE	1.1036e-07	NA	FALSE
431	0.016691	NA	0.932558	0.733333	0.199225	TRUE	1.61506	1 vs 2	0.39845	1 vs 2	0.865116	0.466667	Osbp2:chr11:3703724-3704089:-, Osbp2:chr11:3704624-3705234:-	Osbp2	NA	NA	FALSE	FALSE	0.016691	NA	FALSE
432	0.0434759	0.409216	0.407098	0.361111	0.0459873	TRUE	Inf	2 vs 1	0.397499	3 vs 1	-0.0469457	-0.444444	Phf24:chr4:42939474-42939959:+, Phf24:chr4:42939760-42940287:+, Phf24:chr4:42941196-42941673:+, Phf24:chr4:42943751-42944199:+, Phf24:chr4:42944389-42944752:+	Phf24	NA	NA	FALSE	FALSE	0.409216	NA	FALSE
433	0.0811964	NA	0.506211	0.307692	0.198519	TRUE	0.835776	2 vs 1	0.397038	2 vs 1	0.0124224	-0.384615	Fank1:chr7:133880514-133880815:+, Fank1:chr7:133881117-133881532:+	Fank1	NA	NA	FALSE	FALSE	0.0811964	NA	FALSE
434	4.35672e-34	5.97504e-29	0.815905	0.617792	0.198112	TRUE	1.16907	1 vs 3	0.396225	1 vs 3	0.63181	0.235585	Prepl:chr17:85062256-85062668:-, Prepl:chr17:85063416-85063980:-, Prepl:chr17:85064492-85064885:-	Prepl	NA	NA	FALSE	FALSE	5.97504e-29	NA	FALSE
435	0.00657147	0.0525866	0.779835	0.631579	0.148256	TRUE	1.90075	1 vs 2	0.396145	1 vs 2	0.711934	0.315789	Rspo2:chr15:43020787-43021186:-, Rspo2:chr15:43021664-43022219:-, Rspo2:chr15:43022592-43022665:-	Rspo2	NA	NA	FALSE	FALSE	0.0525866	NA	FALSE
436	0.212	NA	0.5	0.466102	0.0338983	TRUE	1.54756	1 vs 2	0.39548	1 vs 2	-0.333333	-0.728814	S1pr1:chr3:115708497-115708935:-, S1pr1:chr3:115710339-115710914:-, S1pr1:chr3:115710931-115711428:-	S1pr1	NA	NA	FALSE	FALSE	0.212	NA	FALSE
437	0.0391759	NA	0.88515	0.6875	0.19765	TRUE	1.25367	2 vs 1	0.395299	2 vs 1	0.770299	0.375	Kirrel3:chr9:35030439-35030930:+, Kirrel3:chr9:35035885-35036367:+	Kirrel3	NA	NA	FALSE	FALSE	0.0391759	NA	FALSE
438	4.50538e-05	NA	0.847352	0.65	0.197352	TRUE	2.23707	2 vs 1	0.394704	3 vs 1	0.694704	0.3	Ccdc71l:chr12:32380056-32380511:+, Ccdc71l:chr12:32382149-32383003:+, Ccdc71l:chr12:32382541-32382966:+	Ccdc71l	NA	NA	FALSE	FALSE	4.50538e-05	NA	FALSE
439	1.53236e-87	6.75374e-79	0.52669	0.329443	0.197247	FALSE	0.854537	1 vs 3	0.394493	1 vs 3	0.0533794	-0.341114	Ubqln1:chr13:58176154-58176537:-, Ubqln1:chr13:58177050-58178133:-, Ubqln1:chr13:58177453-58177908:-	Ubqln1	2.64093e-86	1.1865e-77	TRUE	TRUE	6.75374e-79	1.20151e-77	TRUE
440	0.209178	0.370643	0.694444	0.64	0.0544444	TRUE	-1.07044	2 vs 1	0.394444	3 vs 2	0.194444	-0.2	Tulp2:chr7:45522071-45522404:+, Tulp2:chr7:45522076-45522847:+, Tulp2:chr7:45523292-45523632:+	Tulp2	NA	NA	FALSE	FALSE	0.370643	NA	FALSE
441	0.0530795	NA	0.520283	0.375	0.145283	TRUE	1.34783	1 vs 4	0.394291	2 vs 3	0.269291	-0.125	Slc8a1:chr17:81373038-81373474:-, Slc8a1:chr17:81373445-81374017:-, Slc8a1:chr17:81373887-81374322:-, Slc8a1:chr17:81384381-81384798:-	Slc8a1	NA	NA	FALSE	FALSE	0.0530795	NA	FALSE
442	0.00380213	NA	0.708353	0.613333	0.0950198	TRUE	#NAME?	2 vs 1	0.393476	4 vs 2	0.233476	-0.16	Gas7:chr11:67683097-67683863:+, Gas7:chr11:67684563-67685021:+, Gas7:chr11:67688220-67688758:+, Gas7:chr11:67688494-67688992:+	Gas7	NA	NA	FALSE	FALSE	0.00380213	NA	FALSE
443	2.74012e-07	1.50811e-06	0.414097	0.217593	0.196504	TRUE	0.932697	2 vs 1	0.393009	2 vs 1	-0.171806	-0.564815	Pdk1:chr2:71901580-71902036:+, Pdk1:chr2:71903446-71903865:+	Pdk1	NA	NA	FALSE	FALSE	1.50811e-06	NA	FALSE
444	5.35993e-70	3.0424e-68	0.40839	0.312082	0.0963083	TRUE	1.51051	1 vs 5	0.391512	4 vs 5	-0.04808	-0.439592	Lztfl1:chr9:123694406-123694758:-, Lztfl1:chr9:123696993-123697429:-, Lztfl1:chr9:123697385-123698166:-, Lztfl1:chr9:123699051-123699623:-, Lztfl1:chr9:123699615-123700033:-, Lztfl1:chr9:123699932-123700155:-	Lztfl1	NA	NA	FALSE	FALSE	3.0424e-68	NA	FALSE
445	0.365939	NA	0.5	0.473684	0.0263158	TRUE	1.67398	2 vs 3	0.390977	2 vs 3	0	-0.390977	Fam107a:chr14:8296269-8296643:-, Fam107a:chr14:8296822-8297312:-, Fam107a:chr14:8297488-8297941:-	Fam107a	NA	NA	FALSE	FALSE	0.365939	NA	FALSE
446	6.96272e-138	1.5196e-120	0.598051	0.402789	0.195262	FALSE	0.79121	1 vs 2	0.390525	1 vs 2	0.196103	-0.194422	Dynll2:chr11:87979478-87979889:-, Dynll2:chr11:87981187-87981650:-	Dynll2	1.94427e-136	4.44938e-119	TRUE	TRUE	1.5196e-120	4.59209e-119	TRUE
447	8.13641e-56	1.6312e-53	0.620409	0.425287	0.195122	FALSE	0.79239	2 vs 1	0.390244	2 vs 1	0.240818	-0.149425	Chchd5:chr2:129133200-129133445:+, Chchd5:chr2:129133721-129134152:+	Chchd5	9.01955e-55	1.94175e-52	TRUE	TRUE	1.6312e-53	1.96119e-52	TRUE
448	0.00246003	0.00830938	0.612613	0.417582	0.19503	TRUE	0.791013	1 vs 2	0.39006	1 vs 2	0.225225	-0.164835	Btbd19:chr4:117119169-117119575:-, Btbd19:chr4:117119797-117120273:-	Btbd19	NA	NA	FALSE	FALSE	0.00830938	NA	FALSE
449	0.108455	NA	0.794643	0.6	0.194643	TRUE	0.947677	2 vs 1	0.389286	2 vs 1	0.589286	0.2	Fgd2:chr17:29378858-29379407:+, Fgd2:chr17:29379147-29379553:+	Fgd2	NA	NA	FALSE	FALSE	0.108455	NA	FALSE
450	9.42791e-16	1.38118e-14	0.30905	0.182156	0.126894	TRUE	0.98922	2 vs 1	0.389273	2 vs 1	-0.133032	-0.522305	Wwp2:chr8:107556841-107557240:+, Wwp2:chr8:107558196-107558645:+, Wwp2:chr8:107558809-107559459:+	Wwp2	NA	NA	FALSE	FALSE	1.38118e-14	NA	FALSE
451	4.66669e-05	0.000308398	0.671315	0.476744	0.194571	TRUE	1.46026	1 vs 2	0.389141	1 vs 3	0.342629	-0.0465116	Pomt2:chr12:87106860-87107241:-, Pomt2:chr12:87107956-87108384:-, Pomt2:chr12:87108757-87109186:-	Pomt2	NA	NA	FALSE	FALSE	0.000308398	NA	FALSE
452	0.45361	0.54347	0.722222	0.571429	0.150794	TRUE	Inf	2 vs 1	0.388889	4 vs 1	0.388889	0	Lrrn4cl:chr19:8852442-8852842:+, Lrrn4cl:chr19:8852822-8853090:+, Lrrn4cl:chr19:8853341-8853868:+, Lrrn4cl:chr19:8853596-8853916:+	Lrrn4cl	NA	NA	FALSE	FALSE	0.54347	NA	FALSE
453	0.0775673	NA	0.860465	0.666667	0.193798	TRUE	1.12601	1 vs 2	0.387597	1 vs 2	0.72093	0.333333	Sit1:chr4:43477530-43477982:-, Sit1:chr4:43479858-43480027:-	Sit1	NA	NA	FALSE	FALSE	0.0775673	NA	FALSE
454	3.87808e-07	NA	0.358824	0.165094	0.193729	TRUE	1.04033	1 vs 2	0.387458	1 vs 2	-0.282353	-0.669811	Prr14l:chr5:32789205-32789605:-, Prr14l:chr5:32789765-32790224:-	Prr14l	NA	NA	FALSE	FALSE	3.87808e-07	NA	FALSE
455	0.540723	0.460401	0.625954	0.680556	-0.0546014	TRUE	#NAME?	1 vs 6	0.386132	1 vs 2	-0.0305344	-0.416667	Pde11a:chr2:75985818-75985970:-, Pde11a:chr2:75987634-75987985:-, Pde11a:chr2:75987512-75988240:-, Pde11a:chr2:75989146-75989368:-, Pde11a:chr2:75988940-75989856:-, Pde11a:chr2:75989750-75989953:-, Pde11a:chr2:75990251-75991012:-	Pde11a	NA	NA	FALSE	FALSE	0.540723	NA	FALSE
456	3.40118e-55	8.09625e-54	0.378635	0.185948	0.192687	FALSE	1.11336	3 vs 1	0.385373	3 vs 1	-0.242731	-0.628104	Nedd4l:chr18:65212746-65213341:+, Nedd4l:chr18:65214649-65215094:+, Nedd4l:chr18:65217451-65217848:+	Nedd4l	3.69606e-54	9.7155e-53	TRUE	TRUE	8.09625e-54	9.81337e-53	TRUE
457	0.0740504	NA	0.666667	0.562963	0.103704	TRUE	1.99243	4 vs 2	0.384795	4 vs 2	0.473684	0.0888889	Nhsl2:chrX:102083502-102083950:+, Nhsl2:chrX:102086821-102087260:+, Nhsl2:chrX:102089365-102089828:+, Nhsl2:chrX:102091648-102092055:+	Nhsl2	NA	NA	FALSE	FALSE	0.0740504	NA	FALSE
458	0.386589	NA	0.888889	0.816667	0.0722222	TRUE	Inf	3 vs 1	0.383333	3 vs 1	0.333333	-0.05	Sycp2l:chr13:41176859-41176982:+, Sycp2l:chr13:41178112-41178385:+, Sycp2l:chr13:41178561-41178768:+, Sycp2l:chr13:41178809-41179028:+	Sycp2l	NA	NA	FALSE	FALSE	0.386589	NA	FALSE
459	0.000532734	NA	0.605572	0.466667	0.138905	TRUE	2.25496	3 vs 4	0.383284	1 vs 4	0.183284	-0.2	Nkd2:chr13:73818484-73818901:-, Nkd2:chr13:73819184-73820047:-, Nkd2:chr13:73820066-73820495:-, Nkd2:chr13:73820493-73820981:-	Nkd2	NA	NA	FALSE	FALSE	0.000532734	NA	FALSE
460	7.22357e-69	2.76202e-70	0.407741	0.217556	0.190186	FALSE	1.10737	1 vs 3	0.380371	1 vs 3	-0.184517	-0.564889	Erp44:chr4:48193280-48193704:-, Erp44:chr4:48193998-48194685:-, Erp44:chr4:48194390-48194793:-	Erp44	1.03475e-67	4.42729e-69	TRUE	TRUE	7.22357e-69	1.16315e-67	TRUE
461	1.61182e-09	NA	0.940147	0.818182	0.121966	TRUE	1.86253	1 vs 3	0.379123	1 vs 2	0.788214	0.409091	Bsn:chr9:108096022-108096367:-, Bsn:chr9:108098520-108098951:-, Bsn:chr9:108098971-108099503:-	Bsn	NA	NA	FALSE	FALSE	1.61182e-09	NA	FALSE
462	8.36103e-31	5.96048e-27	0.890606	0.701686	0.18892	FALSE	1.24161	2 vs 1	0.377841	2 vs 1	0.781213	0.403372	Actr3b:chr5:25849897-25850498:+, Actr3b:chr5:25850274-25850691:+	Actr3b	5.30013e-30	3.79398e-26	TRUE	TRUE	5.96048e-27	3.83348e-26	TRUE
463	1.45575e-19	9.61543e-19	0.474986	0.363248	0.111738	TRUE	1.03998	2 vs 4	0.37754	2 vs 4	0.291459	-0.0860806	Chid1:chr7:141493133-141493580:-, Chid1:chr7:141495175-141495802:-, Chid1:chr7:141495449-141496284:-, Chid1:chr7:141496002-141496243:-	Chid1	NA	NA	FALSE	FALSE	9.61543e-19	NA	FALSE
464	0.0244129	NA	0.342105	0.32	0.0221053	TRUE	2.63254	5 vs 6	0.376608	5 vs 6	0.421053	0.0444444	Igsf10:chr3:59314913-59315718:-, Igsf10:chr3:59315202-59315520:-, Igsf10:chr3:59317500-59317843:-, Igsf10:chr3:59317923-59318315:-, Igsf10:chr3:59318112-59318488:-, Igsf10:chr3:59318290-59318646:-	Igsf10	NA	NA	FALSE	FALSE	0.0244129	NA	FALSE
465	3.44124e-06	NA	0.801471	0.623967	0.177504	TRUE	1.39547	1 vs 3	0.376325	1 vs 2	0.417647	0.0413223	Nhlrc3:chr3:53448519-53448965:-, Nhlrc3:chr3:53449593-53450026:-, Nhlrc3:chr3:53451728-53452569:-	Nhlrc3	NA	NA	FALSE	FALSE	3.44124e-06	NA	FALSE
466	4.76399e-12	2.16946e-10	0.735267	0.547215	0.188051	TRUE	0.832084	1 vs 2	0.376102	1 vs 2	0.470533	0.094431	Lman1:chr18:65980737-65981133:-, Lman1:chr18:65983678-65984003:-	Lman1	NA	NA	FALSE	FALSE	2.16946e-10	NA	FALSE
467	1	NA	0.5	0.3125	0.1875	TRUE	0.788457	1 vs 2	0.375	1 vs 2	0	-0.375	Msx2:chr13:53466881-53467208:-, Msx2:chr13:53467838-53468263:-	Msx2	NA	NA	FALSE	FALSE	1	NA	FALSE
468	0.33122	0.431163	0.266667	0.125	0.141667	TRUE	Inf	2 vs 1	0.375	3 vs 1	-0.333333	-0.708333	Ndst4:chr3:125724581-125725045:+, Ndst4:chr3:125727693-125728643:+, Ndst4:chr3:125727970-125728365:+, Ndst4:chr3:125728281-125728860:+	Ndst4	NA	NA	FALSE	FALSE	0.431163	NA	FALSE
469	0.00254103	NA	0.752896	0.565789	0.187106	TRUE	0.849424	2 vs 1	0.374213	2 vs 1	0.505792	0.131579	Slc30a1:chr1:191909693-191910143:+, Slc30a1:chr1:191912787-191913254:+	Slc30a1	NA	NA	FALSE	FALSE	0.00254103	NA	FALSE
470	3.45344e-22	1.20799e-22	0.396841	0.209977	0.186864	TRUE	0.906418	2 vs 1	0.373728	2 vs 1	-0.206319	-0.580046	Rngtt:chr4:33500504-33500956:+, Rngtt:chr4:33502215-33502657:+	Rngtt	NA	NA	FALSE	FALSE	3.45344e-22	NA	FALSE
471	0.344038	NA	0.78	0.604167	0.175833	TRUE	1.82455	5 vs 3	0.373333	5 vs 1	0.54	0.166667	Pate2:chr9:35670999-35671457:+, Pate2:chr9:35671247-35671704:+, Pate2:chr9:35672344-35672520:+, Pate2:chr9:35672457-35673031:+, Pate2:chr9:35673206-35673519:+	Pate2	NA	NA	FALSE	FALSE	0.344038	NA	FALSE
472	0.00829481	0.37084	0.795181	0.608696	0.186485	TRUE	0.914609	2 vs 1	0.37297	2 vs 1	0.590361	0.217391	Shisa9:chr16:12269560-12269978:+, Shisa9:chr16:12270527-12270924:+	Shisa9	NA	NA	FALSE	FALSE	0.37084	NA	FALSE
473	2.90146e-24	2.00465e-27	0.475109	0.290564	0.184544	TRUE	1.73751	1 vs 4	0.372663	1 vs 5	-0.1	-0.472663	Agpat3:chr10:78269113-78269560:-, Agpat3:chr10:78269747-78270158:-, Agpat3:chr10:78271489-78271941:-, Agpat3:chr10:78273188-78273829:-, Agpat3:chr10:78273582-78273935:-	Agpat3	NA	NA	FALSE	FALSE	2.90146e-24	NA	FALSE
474	0.736476	NA	0.352941	0.166667	0.186275	TRUE	1.0033	1 vs 2	0.372549	1 vs 2	-0.294118	-0.666667	P2rx3:chr2:84996548-84997098:-, P2rx3:chr2:84998525-84998959:-	P2rx3	NA	NA	FALSE	FALSE	0.736476	NA	FALSE
475	0.00507082	0.0114674	0.394984	0.208955	0.186029	TRUE	1.06826	3 vs 1	0.372058	3 vs 1	-0.210031	-0.58209	Pcdhb22:chr18:37520740-37521179:+, Pcdhb22:chr18:37520634-37521544:+, Pcdhb22:chr18:37524062-37524492:+	Pcdhb22	NA	NA	FALSE	FALSE	0.0114674	NA	FALSE
476	9.48075e-07	5.52018e-05	0.632275	0.446429	0.185847	TRUE	0.757101	2 vs 1	0.371693	2 vs 1	0.26455	-0.107143	Etv6:chr6:134266379-134266837:+, Etv6:chr6:134269611-134270158:+	Etv6	NA	NA	FALSE	FALSE	5.52018e-05	NA	FALSE
477	0.361081	NA	0.913043	0.727273	0.185771	TRUE	1.37055	1 vs 2	0.371542	1 vs 2	0.826087	0.454545	Apln:chrX:48025146-48025534:-, Apln:chrX:48025614-48026086:-	Apln	NA	NA	FALSE	FALSE	0.361081	NA	FALSE
478	0.454494	NA	0.571429	0.5	0.0714286	TRUE	#NAME?	2 vs 1	0.371429	3 vs 2	0.571429	0.2	Irx5:chr8:92360546-92361182:+, Irx5:chr8:92360905-92361448:+, Irx5:chr8:92361093-92361518:+	Irx5	NA	NA	FALSE	FALSE	0.454494	NA	FALSE
479	0.00108415	NA	0.606534	0.421053	0.185481	TRUE	1.00167	3 vs 1	0.370963	3 vs 1	0.213068	-0.157895	Ogfod1:chr8:94064272-94064745:+, Ogfod1:chr8:94066644-94067049:+, Ogfod1:chr8:94067529-94067953:+	Ogfod1	NA	NA	FALSE	FALSE	0.00108415	NA	FALSE
480	0.0191491	NA	0.6875	0.508516	0.178984	TRUE	1.48539	2 vs 1	0.370894	4 vs 1	0.3125	-0.0583942	Gramd3:chr18:56502510-56502849:+, Gramd3:chr18:56502783-56503398:+, Gramd3:chr18:56503169-56503628:+, Gramd3:chr18:56503412-56503822:+	Gramd3	NA	NA	FALSE	FALSE	0.0191491	NA	FALSE
481	0.246199	NA	0.333333	0.148649	0.184685	TRUE	1.72277	3 vs 1	0.369369	3 vs 1	-0.333333	-0.702703	Loxl3:chr6:83050920-83051376:+, Loxl3:chr6:83051517-83052077:+, Loxl3:chr6:83052122-83052583:+	Loxl3	NA	NA	FALSE	FALSE	0.246199	NA	FALSE
482	1.09728e-05	7.65573e-05	0.831832	0.739394	0.0924379	TRUE	0.868621	3 vs 2	0.368441	3 vs 2	0.471471	0.10303	Zdhhc24:chr19:4883472-4884287:+, Zdhhc24:chr19:4884098-4884570:+, Zdhhc24:chr19:4885019-4885397:+	Zdhhc24	NA	NA	FALSE	FALSE	7.65573e-05	NA	FALSE
483	0.47775	NA	0.684211	0.5	0.184211	TRUE	0.77319	1 vs 2	0.368421	1 vs 2	0.368421	0	4921536K21Rik:chr11:3886088-3886536:-, 4921536K21Rik:chr11:3888132-3888337:-	4921536K21Rik	NA	NA	FALSE	FALSE	0.47775	NA	FALSE
484	0.118382	NA	0.898305	0.714286	0.184019	TRUE	1.26224	1 vs 2	0.368039	1 vs 2	0.79661	0.428571	Fam184b:chr5:45529705-45530103:-, Fam184b:chr5:45530178-45530761:-	Fam184b	NA	NA	FALSE	FALSE	0.118382	NA	FALSE
485	1.21016e-05	5.38986e-05	0.699571	0.515789	0.183781	TRUE	0.782076	2 vs 1	0.367563	2 vs 1	0.399142	0.0315789	Fdxacb1:chr9:50772257-50772744:+, Fdxacb1:chr9:50772939-50773348:+	Fdxacb1	NA	NA	FALSE	FALSE	5.38986e-05	NA	FALSE
486	3.63372e-11	1.68359e-11	0.645129	0.461538	0.18359	TRUE	0.863966	1 vs 3	0.36718	1 vs 3	0.290257	-0.0769231	Map3k10:chr7:27656375-27656735:-, Map3k10:chr7:27665400-27665833:-, Map3k10:chr7:27668121-27668542:-	Map3k10	NA	NA	FALSE	FALSE	3.63372e-11	NA	FALSE
487	0.0113417	NA	0.676923	0.571429	0.105495	TRUE	#NAME?	1 vs 2	0.366154	1 vs 5	0.366154	0	Kcnma1:chr14:23292291-23292647:-, Kcnma1:chr14:23294510-23295026:-, Kcnma1:chr14:23298712-23299132:-, Kcnma1:chr14:23299369-23299749:-, Kcnma1:chr14:23299517-23300142:-, Kcnma1:chr14:24002637-24003042:-	Kcnma1	NA	NA	FALSE	FALSE	0.0113417	NA	FALSE
488	6.09414e-11	3.39663e-10	0.412858	0.229798	0.18306	TRUE	0.85729	1 vs 2	0.366121	1 vs 2	-0.174284	-0.540404	Sec24b:chr3:129982758-129983133:-, Sec24b:chr3:129983113-129983600:-	Sec24b	NA	NA	FALSE	FALSE	3.39663e-10	NA	FALSE
489	0.281624	NA	0.123656	0	0.123656	TRUE	Inf	2 vs 1	0.365591	2 vs 1	-0.634409	-1	Pcdhb12:chr18:37438218-37438729:+, Pcdhb12:chr18:37438706-37439357:+, Pcdhb12:chr18:37439156-37439440:+	Pcdhb12	NA	NA	FALSE	FALSE	0.281624	NA	FALSE
490	3.50935e-37	3.54524e-38	0.382998	0.353728	0.0292705	TRUE	-1.08843	3 vs 2	0.365271	2 vs 1	0.0946069	-0.270665	Cbx1:chr11:96802695-96802865:+, Cbx1:chr11:96803548-96804043:+, Cbx1:chr11:96808151-96808684:+	Cbx1	NA	NA	FALSE	FALSE	3.50935e-37	NA	FALSE
491	0.0619443	NA	0.743506	0.541667	0.20184	TRUE	1.40691	2 vs 4	0.364719	1 vs 4	0.448052	0.0833333	Cep85l:chr10:53273441-53273808:-, Cep85l:chr10:53273576-53274108:-, Cep85l:chr10:53276957-53277618:-, Cep85l:chr10:53277834-53278247:-	Cep85l	NA	NA	FALSE	FALSE	0.0619443	NA	FALSE
492	2.19786e-07	NA	0.526163	0.60105	-0.0748871	TRUE	2.25339	4 vs 5	0.364585	4 vs 5	0.348837	-0.015748	Efcab11:chr12:99717509-99717850:-, Efcab11:chr12:99717557-99718029:-, Efcab11:chr12:99717936-99718513:-, Efcab11:chr12:99718510-99719410:-, Efcab11:chr12:99718932-99719151:-	Efcab11	NA	NA	FALSE	FALSE	2.19786e-07	NA	FALSE
493	0.268757	0.345142	0.367378	0.285714	0.0816634	TRUE	Inf	1 vs 2	0.36393	3 vs 4	0.649644	0.285714	Eef1a2:chr2:181141695-181142113:-, Eef1a2:chr2:181146222-181146662:-, Eef1a2:chr2:181147671-181147941:-, Eef1a2:chr2:181147647-181148191:-	Eef1a2	NA	NA	FALSE	FALSE	0.345142	NA	FALSE
494	3.84403e-05	3.94355e-05	0.477547	0.295699	0.181849	TRUE	0.806514	3 vs 1	0.363697	3 vs 1	-0.044905	-0.408602	Snx13:chr12:35144988-35145511:+, Snx13:chr12:35145926-35146335:+, Snx13:chr12:35147073-35147523:+	Snx13	NA	NA	FALSE	FALSE	3.94355e-05	NA	FALSE
495	0.523432	NA	0.787298	0.708333	0.0789651	TRUE	Inf	3 vs 1	0.363575	5 vs 4	0.0302419	-0.333333	Adcy1:chr11:7172455-7172973:+, Adcy1:chr11:7173911-7174348:+, Adcy1:chr11:7175204-7175740:+, Adcy1:chr11:7177611-7178103:+, Adcy1:chr11:7178116-7178506:+	Adcy1	NA	NA	FALSE	FALSE	0.523432	NA	FALSE
496	0.345989	NA	0.577778	0.444444	0.133333	TRUE	Inf	2 vs 1	0.362963	2 vs 1	-0.0814815	-0.444444	Glt1d1:chr5:127707013-127707577:+, Glt1d1:chr5:127707383-127708074:+, Glt1d1:chr5:127708327-127708802:+, Glt1d1:chr5:127708967-127709382:+	Glt1d1	NA	NA	FALSE	FALSE	0.345989	NA	FALSE
497	1.91281e-28	3.9654e-21	0.750917	0.630367	0.120549	TRUE	1.03548	1 vs 3	0.361783	1 vs 3	0.308662	-0.0531208	Hmgcr:chr13:96648938-96649249:-, Hmgcr:chr13:96648986-96649367:-, Hmgcr:chr13:96649212-96649777:-, Hmgcr:chr13:96651334-96651735:-	Hmgcr	NA	NA	FALSE	FALSE	3.9654e-21	NA	FALSE
498	0.58446	NA	0.765432	0.638889	0.126543	TRUE	#NAME?	1 vs 2	0.361111	1 vs 3	0.444444	0.0833333	Tram2:chr1:20996290-20996681:-, Tram2:chr1:20996296-20996845:-, Tram2:chr1:20996902-20997322:-, Tram2:chr1:21001338-21001723:-	Tram2	NA	NA	FALSE	FALSE	0.58446	NA	FALSE
499	0.222301	NA	0.930328	0.75	0.180328	TRUE	1.49312	1 vs 2	0.360656	1 vs 2	0.860656	0.5	Gm5136:chr10:108698764-108699158:-, Gm5136:chr10:108698764-108699582:-	Gm5136	NA	NA	FALSE	FALSE	0.222301	NA	FALSE
500	0.28385	NA	0.492823	0.3125	0.180323	TRUE	1.82253	3 vs 2	0.360646	3 vs 1	-0.0143541	-0.375	Coch:chr12:51604934-51605339:+, Coch:chr12:51604786-51605514:+, Coch:chr12:51605365-51605797:+	Coch	NA	NA	FALSE	FALSE	0.28385	NA	FALSE
501	0.260589	NA	0.3	0.12	0.18	TRUE	1.14513	1 vs 2	0.36	1 vs 2	-0.4	-0.76	Cartpt:chr13:99898483-99898867:-, Cartpt:chr13:99898726-99899090:-	Cartpt	NA	NA	FALSE	FALSE	0.260589	NA	FALSE
502	6.5036e-07	NA	0.406408	0.226923	0.179485	TRUE	0.846933	2 vs 1	0.35897	2 vs 1	-0.187184	-0.546154	Prpf39:chr12:65061764-65062193:+, Prpf39:chr12:65063012-65063386:+	Prpf39	NA	NA	FALSE	FALSE	6.5036e-07	NA	FALSE
503	0.22416	NA	0.31	0.153846	0.156154	TRUE	Inf	1 vs 2	0.358901	2 vs 3	-0.0257143	-0.384615	Prrt3:chr6:113493639-113493970:-, Prrt3:chr6:113493856-113494322:-, Prrt3:chr6:113496267-113496502:-	Prrt3	NA	NA	FALSE	FALSE	0.22416	NA	FALSE
504	3.34597e-05	7.36492e-05	0.679264	0.546961	0.132302	TRUE	0.986448	1 vs 3	0.35849	1 vs 3	0.15407	-0.20442	Lactb2:chr1:13624796-13625236:-, Lactb2:chr1:13625843-13626326:-, Lactb2:chr1:13626138-13627243:-, Lactb2:chr1:13626752-13627031:-	Lactb2	NA	NA	FALSE	FALSE	7.36492e-05	NA	FALSE
505	8.65083e-56	9.62572e-52	0.483205	0.306087	0.177118	FALSE	0.975458	2 vs 1	0.358472	4 vs 1	-0.0320636	-0.390535	Bclaf1:chr10:20339942-20340237:+, Bclaf1:chr10:20340369-20340944:+, Bclaf1:chr10:20341724-20342282:+, Bclaf1:chr10:20342090-20342558:+	Bclaf1	9.54187e-55	1.11253e-50	TRUE	TRUE	9.62572e-52	1.12351e-50	TRUE
506	0.157042	0.17179	0.809417	0.738095	0.0713218	TRUE	-0.999521	2 vs 3	0.357677	1 vs 2	0.452915	0.0952381	Ajap1:chr4:153373221-153373596:-, Ajap1:chr4:153373656-153374164:-, Ajap1:chr4:153374201-153374698:-	Ajap1	NA	NA	FALSE	FALSE	0.17179	NA	FALSE
507	1	NA	0.428571	0.25	0.178571	TRUE	0.81093	2 vs 1	0.357143	2 vs 1	-0.142857	-0.5	Il13ra1:chrX:36169020-36169482:+, Il13ra1:chrX:36170861-36171301:+	Il13ra1	NA	NA	FALSE	FALSE	1	NA	FALSE
508	0.425052	NA	0.428571	0.3	0.128571	TRUE	Inf	3 vs 1	0.357143	4 vs 2	-0.542857	-0.9	Mei4:chr9:82025518-82026678:+, Mei4:chr9:82026073-82026488:+, Mei4:chr9:82026376-82026761:+, Mei4:chr9:82026682-82027031:+	Mei4	NA	NA	FALSE	FALSE	0.425052	NA	FALSE
509	1.47968e-95	5.56862e-88	0.677329	0.498782	0.178547	FALSE	0.746395	1 vs 2	0.357094	1 vs 2	0.354658	-0.00243546	Btbd1:chr7:81792028-81792433:-, Btbd1:chr7:81793463-81793852:-	Btbd1	2.7899e-94	1.08219e-86	TRUE	TRUE	5.56862e-88	1.09682e-86	TRUE
510	6.70248e-19	2.09608e-18	0.604771	0.426357	0.178415	TRUE	1.00583	1 vs 3	0.356829	1 vs 3	0.209542	-0.147287	Utp6:chr11:79933905-79934328:-, Utp6:chr11:79934745-79935190:-, Utp6:chr11:79935704-79936150:-	Utp6	NA	NA	FALSE	FALSE	2.09608e-18	NA	FALSE
511	0.983577	NA	0.178082	0	0.178082	TRUE	Inf	1 vs 2	0.356164	1 vs 2	-0.643836	-1	Xkr4:chr1:3214482-3214812:-, Xkr4:chr1:3215439-3215833:-	Xkr4	NA	NA	FALSE	FALSE	0.983577	NA	FALSE
512	9.33894e-13	1.38727e-11	0.723024	0.545244	0.177781	TRUE	0.954442	2 vs 1	0.355561	3 vs 1	0.446049	0.0904872	Usp48:chr4:137656036-137656337:+, Usp48:chr4:137657603-137658280:+, Usp48:chr4:137658136-137658537:+	Usp48	NA	NA	FALSE	FALSE	1.38727e-11	NA	FALSE
513	2.68231e-295	1.28905e-240	0.814167	0.636584	0.177583	FALSE	0.916747	2 vs 1	0.355165	2 vs 1	0.628333	0.273168	Rab2a:chr4:8606304-8606706:+, Rab2a:chr4:8607213-8607766:+	Rab2a	1.90877e-293	9.76124e-239	TRUE	TRUE	1.28905e-240	1.01559e-238	TRUE
514	1.06545e-140	6.4581e-137	0.500756	0.432346	0.0684097	FALSE	1.19181	2 vs 4	0.354882	3 vs 4	-0.146735	-0.501617	Sh3glb1:chr3:144684858-144685232:-, Sh3glb1:chr3:144686850-144687285:-, Sh3glb1:chr3:144688787-144689224:-, Sh3glb1:chr3:144691024-144691421:-, Sh3glb1:chr3:144691211-144691592:-, Sh3glb1:chr3:144691352-144691579:-	Sh3glb1	3.17618e-139	2.36367e-135	TRUE	TRUE	6.4581e-137	2.45631e-135	TRUE
515	1.17311e-58	1.31149e-63	0.296665	0.119346	0.177319	FALSE	1.13541	1 vs 2	0.354637	1 vs 2	-0.406671	-0.761308	Reep5:chr18:34344885-34345256:-, Reep5:chr18:34347051-34347219:-	Reep5	1.38389e-57	1.92003e-62	TRUE	TRUE	1.17311e-58	1.56841e-57	TRUE
516	0.000653232	0.00516013	0.840045	0.680851	0.159194	TRUE	1.71341	1 vs 3	0.354467	1 vs 2	0.46085	0.106383	Peak1:chr9:56201115-56201512:-, Peak1:chr9:56202215-56202778:-, Peak1:chr9:56205040-56205514:-	Peak1	NA	NA	FALSE	FALSE	0.00516013	NA	FALSE
517	0.225765	NA	0.934058	0.75	0.184058	TRUE	#NAME?	1 vs 2	0.354348	1 vs 4	0.854348	0.5	Reps2:chrX:162411952-162412346:-, Reps2:chrX:162416383-162416879:-, Reps2:chrX:162416293-162417129:-, Reps2:chrX:162417255-162417740:-	Reps2	NA	NA	FALSE	FALSE	0.225765	NA	FALSE
518	0.655725	NA	0.32	0.142857	0.177143	TRUE	1.03799	2 vs 1	0.354286	2 vs 1	-0.36	-0.714286	Fam83g:chr11:61707912-61708229:+, Fam83g:chr11:61709669-61709951:+	Fam83g	NA	NA	FALSE	FALSE	0.655725	NA	FALSE
519	0.00047481	0.026522	0.558209	0.453846	0.104363	TRUE	1.92529	4 vs 6	0.353999	2 vs 6	0.328358	-0.025641	H1f4:chr13:23617453-23618001:-, H1f4:chr13:23618102-23618513:-, H1f4:chr13:23618640-23618969:-, H1f4:chr13:23617944-23618946:-, H1f4:chr13:23618702-23619442:-, H1f4:chr13:23620526-23621019:-	H1f4	NA	NA	FALSE	FALSE	0.026522	NA	FALSE
520	0.00734253	NA	0.176871	0	0.176871	TRUE	Inf	2 vs 1	0.353741	2 vs 1	-0.646259	-1	Apold1:chr6:134984742-134985172:+, Apold1:chr6:134986416-134986836:+	Apold1	NA	NA	FALSE	FALSE	0.00734253	NA	FALSE
521	0.0631459	NA	0.820755	0.788462	0.0322932	TRUE	-2.04307	2 vs 3	0.353411	1 vs 2	0.622642	0.269231	Cadps2:chr6:23262768-23263225:-, Cadps2:chr6:23408835-23409291:-, Cadps2:chr6:23409270-23409829:-	Cadps2	NA	NA	FALSE	FALSE	0.0631459	NA	FALSE
522	1.1758e-62	2.61084e-61	0.627369	0.450878	0.176491	FALSE	0.718069	2 vs 1	0.352981	2 vs 1	0.254738	-0.0982433	H2bc4:chr13:23684331-23684892:+, H2bc4:chr13:23692098-23692508:+	H2bc4	1.50803e-61	3.62874e-60	TRUE	TRUE	2.61084e-61	3.71581e-60	TRUE
523	0.0995379	NA	1	0.823529	0.176471	TRUE	Inf	2 vs 1	0.352941	2 vs 1	1	0.647059	Olig3:chr10:19357494-19357711:+, Olig3:chr10:19358217-19358604:+	Olig3	NA	NA	FALSE	FALSE	0.0995379	NA	FALSE
524	2.85755e-11	2.99948e-11	0.661333	0.484887	0.176447	TRUE	0.792821	3 vs 1	0.352893	3 vs 1	0.322667	-0.0302267	Abhd5:chr9:122379433-122379863:+, Abhd5:chr9:122380034-122381043:+, Abhd5:chr9:122381131-122381524:+	Abhd5	NA	NA	FALSE	FALSE	2.99948e-11	NA	FALSE
525	1.42462e-05	0.000134721	0.38349	0.207237	0.176253	TRUE	0.972046	3 vs 1	0.352506	3 vs 1	-0.23302	-0.585526	Pde4a:chr9:21211196-21211661:+, Pde4a:chr9:21212414-21212886:+, Pde4a:chr9:21212838-21213248:+	Pde4a	NA	NA	FALSE	FALSE	0.000134721	NA	FALSE
526	1.64734e-12	2.56356e-12	0.511994	0.335913	0.176081	TRUE	1.32259	3 vs 1	0.352161	3 vs 1	0.023988	-0.328173	Nmt2:chr2:3326021-3326173:+, Nmt2:chr2:3326630-3327118:+, Nmt2:chr2:3328481-3328877:+	Nmt2	NA	NA	FALSE	FALSE	2.56356e-12	NA	FALSE
527	1.53638e-44	3.98631e-39	0.846855	0.733941	0.112914	FALSE	0.863275	3 vs 1	0.351531	3 vs 2	0.520444	0.168914	Mmd:chr11:90276612-90277083:+, Mmd:chr11:90277562-90278080:+, Mmd:chr11:90278129-90278639:+	Mmd	1.36663e-43	3.43291e-38	TRUE	TRUE	3.98631e-39	3.4896e-38	TRUE
528	0.1697	NA	0.925612	0.75	0.175612	TRUE	1.77495	1 vs 3	0.351224	1 vs 3	0.851224	0.5	Tmtc1:chr6:148232414-148232812:-, Tmtc1:chr6:148233794-148234248:-, Tmtc1:chr6:148236599-148236959:-	Tmtc1	NA	NA	FALSE	FALSE	0.1697	NA	FALSE
529	0.00189586	NA	0.445122	0.434066	0.011056	TRUE	1.13296	1 vs 2	0.350576	1 vs 2	-0.121951	-0.472527	Stc2:chr11:31357825-31358297:-, Stc2:chr11:31359395-31359849:-, Stc2:chr11:31359945-31360449:-	Stc2	NA	NA	FALSE	FALSE	0.00189586	NA	FALSE
530	1.47692e-31	4.12077e-28	0.567576	0.392353	0.175223	FALSE	0.7094	1 vs 2	0.350446	1 vs 2	0.135152	-0.215294	Tent2:chr13:93146233-93146659:-, Tent2:chr13:93147379-93147749:-	Tent2	9.72562e-31	2.7339e-27	TRUE	TRUE	4.12077e-28	2.77147e-27	TRUE
531	1.24911e-20	1.08636e-18	0.584466	0.409314	0.175152	TRUE	3.34718	1 vs 3	0.350305	1 vs 3	0.168932	-0.181373	Pde4dip:chr3:97689763-97690202:-, Pde4dip:chr3:97738793-97739220:-, Pde4dip:chr3:97740743-97741329:-	Pde4dip	NA	NA	FALSE	FALSE	1.08636e-18	NA	FALSE
532	0.054119	0.0521472	0.504	0.333333	0.170667	TRUE	1.10908	1 vs 4	0.350222	2 vs 4	0.128	-0.222222	Prdm9:chr17:15543047-15543430:-, Prdm9:chr17:15543714-15544379:-, Prdm9:chr17:15549347-15549542:-, Prdm9:chr17:15553196-15553582:-	Prdm9	NA	NA	FALSE	FALSE	0.054119	NA	FALSE
533	1.27563e-16	2.91529e-15	0.438527	0.287478	0.151049	TRUE	1.04087	3 vs 1	0.349006	3 vs 1	-0.0372374	-0.386243	Znrf2:chr6:54889320-54889766:+, Znrf2:chr6:54890346-54890801:+, Znrf2:chr6:54892103-54892663:+, Znrf2:chr6:54893107-54893541:+	Znrf2	NA	NA	FALSE	FALSE	2.91529e-15	NA	FALSE
534	0.00616249	NA	0.698246	0.52381	0.174436	TRUE	0.743647	1 vs 2	0.348872	1 vs 2	0.396491	0.047619	Cbln1:chr8:87468806-87469244:-, Cbln1:chr8:87469366-87469807:-	Cbln1	NA	NA	FALSE	FALSE	0.00616249	NA	FALSE
535	4.52025e-29	1.993e-27	0.806129	0.677852	0.128277	TRUE	1.20942	6 vs 1	0.34867	6 vs 5	0.329878	-0.0187919	Dpp8:chr9:65080662-65080993:+, Dpp8:chr9:65080700-65081480:+, Dpp8:chr9:65080958-65081895:+, Dpp8:chr9:65081315-65081720:+, Dpp8:chr9:65082244-65082701:+, Dpp8:chr9:65084112-65084525:+	Dpp8	NA	NA	FALSE	FALSE	1.993e-27	NA	FALSE
536	3.11003e-20	4.4069e-18	0.782135	0.60789	0.174244	TRUE	0.91679	3 vs 1	0.348488	3 vs 1	0.564269	0.215781	Spast:chr17:74388102-74388504:+, Spast:chr17:74389335-74389878:+, Spast:chr17:74390721-74391155:+	Spast	NA	NA	FALSE	FALSE	4.4069e-18	NA	FALSE
537	0.0452503	NA	0.480392	0.388074	0.0923179	TRUE	1.15876	1 vs 3	0.34837	1 vs 3	-0.205882	-0.554252	Elk3:chr10:93247412-93247699:-, Elk3:chr10:93247413-93247903:-, Elk3:chr10:93249278-93249718:-, Elk3:chr10:93249682-93250152:-	Elk3	NA	NA	FALSE	FALSE	0.0452503	NA	FALSE
538	0.034302	NA	0.461538	0.287425	0.174113	TRUE	0.787863	1 vs 3	0.348227	1 vs 3	-0.0769231	-0.42515	Nfatc2:chr2:168476410-168476754:-, Nfatc2:chr2:168518481-168518750:-, Nfatc2:chr2:168519042-168519496:-	Nfatc2	NA	NA	FALSE	FALSE	0.034302	NA	FALSE
539	1.11709e-20	1.02254e-23	0.377158	0.201434	0.175724	TRUE	1.27987	3 vs 1	0.347985	4 vs 1	-0.234811	-0.582796	Nrcam:chr12:44598445-44598880:+, Nrcam:chr12:44599239-44599731:+, Nrcam:chr12:44599610-44600197:+, Nrcam:chr12:44604784-44605211:+	Nrcam	NA	NA	FALSE	FALSE	1.11709e-20	NA	FALSE
540	1.18091e-49	5.19922e-42	0.789889	0.615945	0.173944	FALSE	0.930084	1 vs 3	0.347887	1 vs 3	0.579777	0.23189	Gabpb1:chr2:126628857-126629303:-, Gabpb1:chr2:126629507-126629972:-, Gabpb1:chr2:126638963-126639408:-	Gabpb1	1.17877e-48	4.79726e-41	TRUE	TRUE	5.19922e-42	4.85995e-41	TRUE
541	0.0694831	NA	0.465517	0.291667	0.173851	TRUE	Inf	3 vs 1	0.347701	3 vs 1	-0.0689655	-0.416667	Col1a2:chr6:4540455-4540698:+, Col1a2:chr6:4540575-4541033:+, Col1a2:chr6:4541107-4541544:+	Col1a2	NA	NA	FALSE	FALSE	0.0694831	NA	FALSE
542	4.06459e-06	NA	0.33885	0.165217	0.173633	TRUE	1.24631	1 vs 2	0.347266	1 vs 3	-0.3223	-0.669565	Zfp966:chr2:175914646-175914872:-, Zfp966:chr2:175915017-175915198:-, Zfp966:chr2:175915311-175915690:-	Zfp966	NA	NA	FALSE	FALSE	4.06459e-06	NA	FALSE
543	0	4.33463e-289	0.900234	0.726955	0.173279	FALSE	1.2206	2 vs 1	0.346558	2 vs 1	0.800468	0.453909	Zwint:chr10:72668769-72669204:+, Zwint:chr10:72674559-72674970:+	Zwint	0	5.00992e-287	TRUE	TRUE	4.33463e-289	5.03274e-287	TRUE
544	0.000908449	NA	0.432727	0.259615	0.173112	TRUE	0.777236	1 vs 2	0.346224	1 vs 2	-0.134545	-0.480769	Klhl29:chr12:5077142-5077529:-, Klhl29:chr12:5079018-5079480:-	Klhl29	NA	NA	FALSE	FALSE	0.000908449	NA	FALSE
545	0.958373	NA	0.923077	0.75	0.173077	TRUE	1.38629	2 vs 1	0.346154	2 vs 1	0.846154	0.5	B3galt5:chr16:96319326-96319786:+, B3galt5:chr16:96319524-96319859:+	B3galt5	NA	NA	FALSE	FALSE	0.958373	NA	FALSE
546	0.680596	NA	0.173077	0	0.173077	TRUE	Inf	2 vs 1	0.346154	2 vs 1	-0.653846	-1	Msantd1:chr5:34923442-34923899:+, Msantd1:chr5:34926560-34926989:+	Msantd1	NA	NA	FALSE	FALSE	0.680596	NA	FALSE
547	3.33086e-09	4.06377e-06	0.885162	0.804348	0.080814	TRUE	1.56503	3 vs 2	0.345982	3 vs 2	0.791634	0.445652	Nt5dc3:chr10:86835806-86836413:+, Nt5dc3:chr10:86836172-86836422:+, Nt5dc3:chr10:86837991-86838389:+	Nt5dc3	NA	NA	FALSE	FALSE	4.06377e-06	NA	FALSE
548	0.669904	NA	0.680085	0.6	0.0800847	TRUE	#NAME?	2 vs 1	0.345763	3 vs 2	-0.254237	-0.6	Prr16:chr18:51302889-51303781:+, Prr16:chr18:51303572-51304053:+, Prr16:chr18:51304495-51305118:+, Prr16:chr18:51304758-51305162:+	Prr16	NA	NA	FALSE	FALSE	0.669904	NA	FALSE
549	1.05943e-21	3.27109e-20	0.499586	0.367106	0.13248	TRUE	1.66351	3 vs 7	0.344927	5 vs 7	0.0718424	-0.273084	Cdc73:chr1:143598800-143599266:-, Cdc73:chr1:143603485-143604070:-, Cdc73:chr1:143604002-143604615:-, Cdc73:chr1:143605111-143605531:-, Cdc73:chr1:143606119-143606561:-, Cdc73:chr1:143607393-143607908:-, Cdc73:chr1:143607711-143608154:-, Cdc73:chr1:143607728-143608654:-	Cdc73	NA	NA	FALSE	FALSE	3.27109e-20	NA	FALSE
550	0.00774495	NA	0.588505	0.4375	0.151005	TRUE	1.67725	1 vs 2	0.344911	1 vs 2	0.303244	-0.0416667	Kcnb1:chr2:167095969-167096374:-, Kcnb1:chr2:167098727-167099153:-, Kcnb1:chr2:167101953-167102464:-, Kcnb1:chr2:167103368-167103683:-, Kcnb1:chr2:167103438-167103997:-	Kcnb1	NA	NA	FALSE	FALSE	0.00774495	NA	FALSE
551	0.896843	NA	0.248175	0.125	0.123175	TRUE	Inf	1 vs 4	0.344891	6 vs 7	-0.405109	-0.75	Gprin3:chr6:59340915-59341201:-, Gprin3:chr6:59340963-59341361:-, Gprin3:chr6:59342715-59343042:-, Gprin3:chr6:59344439-59344907:-, Gprin3:chr6:59346560-59346993:-, Gprin3:chr6:59350357-59350816:-, Gprin3:chr6:59352427-59352842:-	Gprin3	NA	NA	FALSE	FALSE	0.896843	NA	FALSE
552	6.51156e-69	7.14442e-65	0.259769	0.156773	0.102996	FALSE	0.841465	3 vs 1	0.344541	2 vs 1	-0.121212	-0.465753	Tmem33:chr5:67286134-67286564:+, Tmem33:chr5:67287295-67287843:+, Tmem33:chr5:67287611-67288123:+	Tmem33	9.38856e-68	1.06348e-63	TRUE	TRUE	7.14442e-65	1.07559e-63	TRUE
553	1.29791e-20	1.11882e-20	0.384447	0.212287	0.17216	TRUE	0.840478	1 vs 2	0.34432	1 vs 2	-0.231106	-0.575426	Mxd3:chr13:55325168-55325500:-, Mxd3:chr13:55325399-55325870:-	Mxd3	NA	NA	FALSE	FALSE	1.29791e-20	NA	FALSE
554	0.526979	NA	0.547264	0.5	0.0472637	TRUE	0.820981	2 vs 3	0.34403	2 vs 3	0.19403	-0.15	Sgcd:chr11:46971070-46971399:-, Sgcd:chr11:46973456-46973892:-, Sgcd:chr11:46974613-46975019:-, Sgcd:chr11:46979180-46979523:-	Sgcd	NA	NA	FALSE	FALSE	0.526979	NA	FALSE
555	1.7128e-05	NA	0.374745	0.20297	0.171775	TRUE	0.85592	1 vs 2	0.34355	1 vs 2	-0.250509	-0.594059	Slc66a1:chr4:139294028-139294401:-, Slc66a1:chr4:139298463-139298902:-	Slc66a1	NA	NA	FALSE	FALSE	1.7128e-05	NA	FALSE
556	0.149852	NA	0.662162	0.598214	0.0639479	TRUE	1.00764	1 vs 2	0.342664	1 vs 2	0.378378	0.0357143	Tns1:chr1:73910189-73910607:-, Tns1:chr1:73912892-73913311:-, Tns1:chr1:73913862-73914292:-	Tns1	NA	NA	FALSE	FALSE	0.149852	NA	FALSE
557	0	0	0.420116	0.256293	0.163823	FALSE	1.31102	4 vs 1	0.342524	2 vs 1	-0.0172503	-0.359774	Arpp19:chr9:75056558-75056828:+, Arpp19:chr9:75057098-75057653:+, Arpp19:chr9:75057661-75058143:+, Arpp19:chr9:75059900-75060352:+	Arpp19	0	0	TRUE	TRUE	0	0	TRUE
558	0.187843	NA	0.578947	0.5	0.0789474	TRUE	Inf	1 vs 3	0.342105	2 vs 3	0.842105	0.5	Cfap77:chr2:28926945-28927330:-, Cfap77:chr2:28927359-28927787:-, Cfap77:chr2:28955086-28955590:-	Cfap77	NA	NA	FALSE	FALSE	0.187843	NA	FALSE
559	0.187843	NA	0.842105	0.75	0.0921053	TRUE	#NAME?	2 vs 1	0.342105	3 vs 2	0.842105	0.5	Ky:chr9:102542651-102543098:+, Ky:chr9:102545558-102546243:+, Ky:chr9:102545888-102546249:+	Ky	NA	NA	FALSE	FALSE	0.187843	NA	FALSE
560	0.0686148	0.055098	0.211045	0.04	0.171045	TRUE	1.85942	1 vs 2	0.342091	1 vs 2	-0.577909	-0.92	AI593442:chr9:52673032-52673421:-, AI593442:chr9:52676921-52677317:-	AI593442	NA	NA	FALSE	FALSE	0.0686148	NA	FALSE
561	1.07992e-193	3.21024e-146	0.630489	0.440045	0.190444	FALSE	2.04472	7 vs 1	0.341856	7 vs 1	0.0345497	-0.307306	Gnao1:chr8:93960262-93960749:+, Gnao1:chr8:93966804-93967284:+, Gnao1:chr8:93967244-93967732:+, Gnao1:chr8:93967853-93968338:+, Gnao1:chr8:93968558-93969121:+, Gnao1:chr8:93968880-93969222:+, Gnao1:chr8:93969048-93969388:+	Gnao1	5.06873e-192	1.35571e-144	TRUE	TRUE	3.21024e-146	1.38859e-144	TRUE
562	0.000448028	NA	0.942568	0.771739	0.170828	TRUE	2.50673	1 vs 2	0.341657	1 vs 3	0.885135	0.543478	Mfsd4b4:chr10:39890006-39890375:-, Mfsd4b4:chr10:39890858-39891164:-, Mfsd4b4:chr10:39890965-39891471:-	Mfsd4b4	NA	NA	FALSE	FALSE	0.000448028	NA	FALSE
563	3.70098e-05	0.000943484	0.50237	0.334158	0.168211	TRUE	1.18444	5 vs 1	0.341467	3 vs 1	0.113744	-0.227723	H2bc18:chr3:96269783-96270214:+, H2bc18:chr3:96273908-96274771:+, H2bc18:chr3:96274184-96274608:+, H2bc18:chr3:96274555-96274962:+, H2bc18:chr3:96274782-96274962:+	H2bc18	NA	NA	FALSE	FALSE	0.000943484	NA	FALSE
564	0.254687	NA	0.612245	0.538462	0.0737834	TRUE	1.63761	1 vs 2	0.341444	1 vs 2	0.418367	0.0769231	Slc24a2:chr4:86983124-86983486:-, Slc24a2:chr4:86983897-86984079:-, Slc24a2:chr4:86983925-86984247:-, Slc24a2:chr4:86990835-86991427:-	Slc24a2	NA	NA	FALSE	FALSE	0.254687	NA	FALSE
565	0.0781845	NA	0.391304	0.220588	0.170716	TRUE	0.820409	1 vs 2	0.341432	1 vs 2	-0.217391	-0.558824	Tor3a:chr1:156653569-156653969:-, Tor3a:chr1:156654962-156655391:-	Tor3a	NA	NA	FALSE	FALSE	0.0781845	NA	FALSE
566	2.49823e-13	1.28779e-12	0.426998	0.362851	0.0641467	TRUE	1.59485	5 vs 2	0.34111	4 vs 2	-0.0519783	-0.393089	Zbtb9:chr17:26975155-26975610:+, Zbtb9:chr17:26975787-26976254:+, Zbtb9:chr17:26976732-26977452:+, Zbtb9:chr17:26977594-26977821:+, Zbtb9:chr17:26977797-26978134:+, Zbtb9:chr17:26979852-26980226:+	Zbtb9	NA	NA	FALSE	FALSE	1.28779e-12	NA	FALSE
567	0.0854595	NA	0.537415	0.378151	0.159264	TRUE	Inf	1 vs 3	0.341036	3 vs 4	-0.0119048	-0.352941	Rab11fip1:chr8:27138753-27139159:-, Rab11fip1:chr8:27139102-27139427:-, Rab11fip1:chr8:27139238-27139666:-, Rab11fip1:chr8:27140766-27141254:-, Rab11fip1:chr8:27141947-27142341:-, Rab11fip1:chr8:27142239-27142592:-, Rab11fip1:chr8:27142427-27142962:-, Rab11fip1:chr8:27142974-27143413:-	Rab11fip1	NA	NA	FALSE	FALSE	0.0854595	NA	FALSE
568	0.0002685	NA	0.62908	0.458564	0.170517	TRUE	0.694399	2 vs 1	0.341033	2 vs 1	0.25816	-0.0828729	Stard5:chr7:83640691-83641159:+, Stard5:chr7:83641931-83642360:+	Stard5	NA	NA	FALSE	FALSE	0.0002685	NA	FALSE
569	0.798047	NA	0.175532	0	0.175532	TRUE	Inf	2 vs 1	0.340426	4 vs 1	-0.659574	-1	Lgi3:chr14:70533339-70533768:+, Lgi3:chr14:70536635-70537209:+, Lgi3:chr14:70536870-70537238:+, Lgi3:chr14:70536971-70537280:+, Lgi3:chr14:70537942-70538390:+	Lgi3	NA	NA	FALSE	FALSE	0.798047	NA	FALSE
570	0.238692	NA	0.205882	0.0357143	0.170168	TRUE	Inf	3 vs 1	0.340336	3 vs 1	-0.588235	-0.928571	Slc9b2:chr3:135342197-135342548:+, Slc9b2:chr3:135342190-135342786:+, Slc9b2:chr3:135343113-135343407:+	Slc9b2	NA	NA	FALSE	FALSE	0.238692	NA	FALSE
571	0.0507275	NA	0.961538	0.791667	0.169872	TRUE	1.88387	1 vs 2	0.339744	1 vs 2	0.923077	0.583333	Rapgef3:chr15:97744744-97745317:-, Rapgef3:chr15:97744865-97745536:-	Rapgef3	NA	NA	FALSE	FALSE	0.0507275	NA	FALSE
572	0.00409454	NA	0.2825	0.112676	0.169824	TRUE	1.1316	1 vs 2	0.339648	1 vs 2	-0.435	-0.774648	Skap2:chr6:51857365-51857801:-, Skap2:chr6:51859125-51859529:-	Skap2	NA	NA	FALSE	FALSE	0.00409454	NA	FALSE
573	0.210233	0.122089	0.735849	0.690909	0.04494	TRUE	#NAME?	1 vs 4	0.339623	1 vs 3	0.339623	0	Gm45844:chr7:7213017-7213376:-, Gm45844:chr7:7213432-7213855:-, Gm45844:chr7:7233361-7233560:-, Gm45844:chr7:7233418-7233836:-, Gm45844:chr7:7233978-7234197:-, Gm45844:chr7:7234135-7234665:-	Gm45844	NA	NA	FALSE	FALSE	0.210233	NA	FALSE
574	3.7578e-43	3.30205e-42	0.671062	0.50138	0.169683	FALSE	0.707474	2 vs 1	0.339365	2 vs 1	0.342124	0.00275916	Parp1:chr1:180600561-180601103:+, Parp1:chr1:180600876-180601273:+	Parp1	3.21307e-42	3.07259e-41	TRUE	TRUE	3.30205e-42	3.11296e-41	TRUE
575	2.33045e-28	3.0834e-19	0.938638	0.769231	0.169407	TRUE	1.52366	2 vs 1	0.338814	2 vs 1	0.877276	0.538462	Atp6v1g2:chr17:35238122-35238768:+, Atp6v1g2:chr17:35238383-35238768:+	Atp6v1g2	NA	NA	FALSE	FALSE	3.0834e-19	NA	FALSE
576	0.267509	0.183891	0.836538	0.826456	0.0100822	TRUE	#NAME?	7 vs 1	0.337659	9 vs 8	0.221154	-0.116505	Mtmr10:chr7:64337561-64338240:+, Mtmr10:chr7:64337683-64338246:+, Mtmr10:chr7:64337962-64338300:+, Mtmr10:chr7:64338053-64338538:+, Mtmr10:chr7:64338330-64338643:+, Mtmr10:chr7:64338885-64339561:+, Mtmr10:chr7:64339448-64339629:+, Mtmr10:chr7:64339935-64340465:+, Mtmr10:chr7:64340416-64340844:+	Mtmr10	NA	NA	FALSE	FALSE	0.267509	NA	FALSE
577	0.490805	NA	0.805556	0.75	0.0555556	TRUE	#NAME?	4 vs 1	0.337607	5 vs 4	0.722222	0.384615	Map7:chr10:20251332-20251879:+, Map7:chr10:20251562-20251922:+, Map7:chr10:20279961-20280106:+, Map7:chr10:20279945-20280444:+, Map7:chr10:20281101-20281594:+	Map7	NA	NA	FALSE	FALSE	0.490805	NA	FALSE
578	6.50373e-17	1.18662e-14	0.43122	0.311111	0.120109	TRUE	0.9401	1 vs 3	0.337445	2 vs 3	0.303102	-0.0343434	Mark1:chr1:184896772-184896965:-, Mark1:chr1:184896725-184897215:-, Mark1:chr1:184898048-184898695:-	Mark1	NA	NA	FALSE	FALSE	1.18662e-14	NA	FALSE
579	8.99924e-26	2.7189e-24	0.423792	0.25548	0.168312	FALSE	0.762369	1 vs 2	0.336624	1 vs 2	-0.152416	-0.48904	Ess2:chr16:17900648-17901096:-, Ess2:chr16:17901708-17902147:-	Ess2	4.98802e-25	1.55893e-23	TRUE	TRUE	2.7189e-24	1.59095e-23	TRUE
580	3.48998e-05	NA	0.257095	0.088785	0.16831	TRUE	1.54455	1 vs 3	0.33662	1 vs 3	-0.48581	-0.82243	St6galnac3:chr3:153198221-153198634:-, St6galnac3:chr3:153202567-153203013:-, St6galnac3:chr3:153203432-153203841:-	St6galnac3	NA	NA	FALSE	FALSE	3.48998e-05	NA	FALSE
581	0.0799537	NA	0.542857	0.327586	0.215271	TRUE	2.09186	1 vs 6	0.336617	1 vs 6	0.0952381	-0.241379	Steap2:chr5:5664986-5665436:-, Steap2:chr5:5667163-5667568:-, Steap2:chr5:5667853-5668175:-, Steap2:chr5:5668483-5668888:-, Steap2:chr5:5669986-5670439:-, Steap2:chr5:5671666-5672131:-	Steap2	NA	NA	FALSE	FALSE	0.0799537	NA	FALSE
582	0.0170354	0.0667055	0.358768	0.183908	0.17486	TRUE	1.54859	1 vs 4	0.336242	1 vs 4	-0.353414	-0.689655	Osbpl3:chr6:50293325-50293684:-, Osbpl3:chr6:50295109-50295627:-, Osbpl3:chr6:50295722-50296150:-, Osbpl3:chr6:50296764-50297161:-	Osbpl3	NA	NA	FALSE	FALSE	0.0667055	NA	FALSE
583	3.98036e-45	2.1922e-34	0.458245	0.419089	0.0391567	TRUE	-1.25951	2 vs 1	0.335635	3 vs 2	0.325317	-0.0103181	Id4:chr13:48262897-48263096:+, Id4:chr13:48263240-48263644:+, Id4:chr13:48263870-48264324:+, Id4:chr13:48264050-48264625:+, Id4:chr13:48265423-48266031:+, Id4:chr13:48265703-48266031:+	Id4	NA	NA	FALSE	FALSE	2.1922e-34	NA	FALSE
584	1.45123e-38	8.29466e-42	0.447119	0.350355	0.0967649	FALSE	1.66894	3 vs 1	0.335535	3 vs 2	-0.33255	-0.668085	Umad1:chr6:8426977-8427411:+, Umad1:chr6:8428359-8428800:+, Umad1:chr6:8458315-8458945:+, Umad1:chr6:8459052-8459470:+	Umad1	1.14746e-37	7.52689e-41	TRUE	TRUE	1.45123e-38	1.25546e-37	TRUE
585	3.2107e-16	3.04031e-15	0.619591	0.445644	0.173947	TRUE	1.06137	1 vs 4	0.335404	1 vs 4	0.13454	-0.200864	Sestd1:chr2:77180340-77180761:-, Sestd1:chr2:77186003-77186465:-, Sestd1:chr2:77186356-77187062:-, Sestd1:chr2:77186514-77186893:-	Sestd1	NA	NA	FALSE	FALSE	3.04031e-15	NA	FALSE
586	0.382565	NA	0.52439	0.5	0.0243902	TRUE	1.06471	2 vs 1	0.335366	2 vs 1	0.585366	0.25	Star:chr8:25812955-25813569:+, Star:chr8:25814838-25815467:+, Star:chr8:25815418-25815982:+	Star	NA	NA	FALSE	FALSE	0.382565	NA	FALSE
587	8.26702e-26	5.42809e-23	0.802089	0.634483	0.167606	FALSE	0.847906	1 vs 2	0.335213	1 vs 2	0.604178	0.268966	Slc39a3:chr10:81028536-81028915:-, Slc39a3:chr10:81030737-81031163:-	Slc39a3	4.59371e-25	2.93598e-22	TRUE	TRUE	5.42809e-23	2.98612e-22	TRUE
588	2.60105e-16	4.25587e-13	0.829639	0.720539	0.1091	TRUE	1.25408	1 vs 3	0.335141	1 vs 3	0.572514	0.237374	Rnf141:chr7:110813489-110813904:-, Rnf141:chr7:110815462-110815866:-, Rnf141:chr7:110816469-110816919:-, Rnf141:chr7:110830171-110830651:-	Rnf141	NA	NA	FALSE	FALSE	4.25587e-13	NA	FALSE
589	0.563767	NA	0.44	0.272727	0.167273	TRUE	0.739667	2 vs 1	0.334545	2 vs 1	-0.12	-0.454545	Wee2:chr6:40466119-40466539:+, Wee2:chr6:40466435-40466815:+	Wee2	NA	NA	FALSE	FALSE	0.563767	NA	FALSE
590	9.99987e-05	NA	0.811715	0.751572	0.0601432	TRUE	-1.11766	2 vs 1	0.334202	3 vs 2	0.585774	0.251572	Plcb4:chr2:136012906-136013308:+, Plcb4:chr2:136013079-136013517:+, Plcb4:chr2:136014180-136014653:+	Plcb4	NA	NA	FALSE	FALSE	9.99987e-05	NA	FALSE
591	5.37157e-09	5.3321e-08	0.72316	0.556235	0.166926	TRUE	0.809256	3 vs 1	0.333851	3 vs 1	0.446321	0.112469	Ndc1:chr4:107413961-107414362:+, Ndc1:chr4:107414191-107414736:+, Ndc1:chr4:107415940-107416350:+	Ndc1	NA	NA	FALSE	FALSE	5.3321e-08	NA	FALSE
592	1	NA	0.666667	0.5	0.166667	TRUE	0.693147	2 vs 1	0.333333	2 vs 1	0.333333	0	Adamts12:chr15:11345985-11346363:+, Adamts12:chr15:11348829-11349238:+	Adamts12	NA	NA	FALSE	FALSE	1	NA	FALSE
593	1	NA	0.166667	0	0.166667	TRUE	Inf	1 vs 2	0.333333	1 vs 2	-0.666667	-1	Adgrf4:chr17:42656887-42657113:-, Adgrf4:chr17:42656950-42657235:-	Adgrf4	NA	NA	FALSE	FALSE	1	NA	FALSE
594	0.832662	NA	1	0.833333	0.166667	TRUE	Inf	1 vs 2	0.333333	1 vs 2	1	0.666667	Adrb2:chr18:62177791-62178206:-, Adrb2:chr18:62178149-62178785:-	Adrb2	NA	NA	FALSE	FALSE	0.832662	NA	FALSE
595	0.018605	NA	0.879808	0.74359	0.136218	TRUE	1.08228	3 vs 1	0.333333	3 vs 2	0.692308	0.358974	Cav2:chr6:17287215-17287780:+, Cav2:chr6:17288248-17288883:+, Cav2:chr6:17288618-17289060:+	Cav2	NA	NA	FALSE	FALSE	0.018605	NA	FALSE
596	1	NA	1	0.833333	0.166667	TRUE	Inf	1 vs 2	0.333333	1 vs 2	1	0.666667	Cyp4v3:chr8:45305751-45306161:-, Cyp4v3:chr8:45306781-45307185:-	Cyp4v3	NA	NA	FALSE	FALSE	1	NA	FALSE
597	1	NA	0.666667	0.5	0.166667	TRUE	0.693147	2 vs 1	0.333333	2 vs 1	0.333333	0	Laptm5:chr4:130934661-130935106:+, Laptm5:chr4:130935743-130936148:+	Laptm5	NA	NA	FALSE	FALSE	1	NA	FALSE
598	0.71174	NA	0.666667	0.5	0.166667	TRUE	0.693147	2 vs 1	0.333333	2 vs 1	0.333333	0	Mettl7a3:chr15:100339403-100339690:+, Mettl7a3:chr15:100340178-100340331:+	Mettl7a3	NA	NA	FALSE	FALSE	0.71174	NA	FALSE
599	0.120852	NA	1	0.833333	0.166667	TRUE	Inf	1 vs 2	0.333333	1 vs 2	1	0.666667	Neb:chr2:52136623-52137001:-, Neb:chr2:52136564-52137391:-	Neb	NA	NA	FALSE	FALSE	0.120852	NA	FALSE
600	1	NA	0.166667	0	0.166667	TRUE	Inf	2 vs 1	0.333333	2 vs 1	-0.666667	-1	Rnase6:chr14:51130611-51131064:+, Rnase6:chr14:51130707-51131170:+	Rnase6	NA	NA	FALSE	FALSE	1	NA	FALSE
601	1	NA	0.5	0.333333	0.166667	TRUE	0.693147	1 vs 2	0.333333	1 vs 2	0	-0.333333	Slc35d2:chr13:64096296-64096669:-, Slc35d2:chr13:64097066-64097541:-	Slc35d2	NA	NA	FALSE	FALSE	1	NA	FALSE
602	1	NA	0.666667	0.5	0.166667	TRUE	0.693147	2 vs 1	0.333333	2 vs 1	0.333333	0	Spag17:chr3:100142258-100142783:+, Spag17:chr3:100142813-100143233:+	Spag17	NA	NA	FALSE	FALSE	1	NA	FALSE
603	9.67556e-28	1.324e-23	0.471809	0.305186	0.166623	FALSE	0.754913	1 vs 3	0.333246	1 vs 3	-0.0563817	-0.389628	Ipo9:chr1:135382251-135382679:-, Ipo9:chr1:135383599-135384166:-, Ipo9:chr1:135384400-135384877:-	Ipo9	5.72233e-27	7.4171e-23	TRUE	TRUE	1.324e-23	7.58634e-23	TRUE
604	1.37029e-06	2.364e-06	0.531041	0.37037	0.160671	TRUE	1.36732	4 vs 2	0.332888	4 vs 2	0.288443	-0.0444444	Slc4a8:chr15:100774677-100775132:+, Slc4a8:chr15:100815549-100815994:+, Slc4a8:chr15:100816382-100816841:+, Slc4a8:chr15:100823578-100823971:+	Slc4a8	NA	NA	FALSE	FALSE	2.364e-06	NA	FALSE
605	8.40337e-05	0.00464582	0.7422	0.624444	0.117756	TRUE	0.978653	4 vs 2	0.332184	4 vs 2	0.298851	-0.0333333	Entpd7:chr19:43730019-43730753:+, Entpd7:chr19:43730523-43730977:+, Entpd7:chr19:43732238-43732727:+, Entpd7:chr19:43734842-43735213:+	Entpd7	NA	NA	FALSE	FALSE	0.00464582	NA	FALSE
606	2.2661e-13	8.3552e-14	0.394051	0.228016	0.166034	TRUE	1.10553	1 vs 3	0.332069	1 vs 3	-0.211898	-0.543967	Uggt1:chr1:36139968-36140396:-, Uggt1:chr1:36142150-36142584:-, Uggt1:chr1:36143421-36143866:-	Uggt1	NA	NA	FALSE	FALSE	2.2661e-13	NA	FALSE
607	1.39559e-49	6.87314e-47	0.716298	0.669505	0.0467936	TRUE	-1.44981	5 vs 2	0.331392	7 vs 6	0.230162	-0.10123	Septin11:chr5:93168890-93169785:+, Septin11:chr5:93169388-93169778:+, Septin11:chr5:93172763-93173343:+, Septin11:chr5:93174126-93174719:+, Septin11:chr5:93174475-93174871:+, Septin11:chr5:93174604-93175007:+, Septin11:chr5:93176007-93176508:+	Septin11	NA	NA	FALSE	FALSE	6.87314e-47	NA	FALSE
608	8.12468e-07	0.0001083	0.368347	0.256831	0.111517	TRUE	0.974255	3 vs 4	0.331267	3 vs 4	-0.0840336	-0.415301	Tex9:chr9:72458520-72458942:-, Tex9:chr9:72459666-72460103:-, Tex9:chr9:72460317-72460763:-, Tex9:chr9:72461114-72461349:-	Tex9	NA	NA	FALSE	FALSE	0.0001083	NA	FALSE
609	2.66193e-17	1.10935e-13	0.804376	0.708112	0.0962643	TRUE	1.2743	4 vs 3	0.33009	5 vs 3	0.479026	0.148936	Gfpt1:chr6:87054515-87054965:+, Gfpt1:chr6:87055003-87055477:+, Gfpt1:chr6:87088034-87088292:+, Gfpt1:chr6:87091040-87091471:+, Gfpt1:chr6:87091799-87092207:+	Gfpt1	NA	NA	FALSE	FALSE	1.10935e-13	NA	FALSE
610	5.42876e-18	2.21016e-16	0.525726	0.361186	0.16454	TRUE	0.738892	1 vs 3	0.32908	1 vs 3	0.0514516	-0.277628	Timp2:chr11:118301061-118301442:-, Timp2:chr11:118301785-118302198:-, Timp2:chr11:118303532-118303957:-	Timp2	NA	NA	FALSE	FALSE	2.21016e-16	NA	FALSE
611	0.00115572	0.00353762	0.442598	0.322314	0.120284	TRUE	0.837569	2 vs 3	0.328706	2 vs 3	0.0725076	-0.256198	Relb:chr7:19604798-19605368:-, Relb:chr7:19604859-19605035:-, Relb:chr7:19606167-19606597:-	Relb	NA	NA	FALSE	FALSE	0.00353762	NA	FALSE
612	4.26878e-07	1.17847e-06	0.729283	0.628458	0.100825	TRUE	0.730498	3 vs 1	0.328704	3 vs 2	0.115265	-0.213439	Ttc9:chr12:81663922-81664414:+, Ttc9:chr12:81664558-81665034:+, Ttc9:chr12:81667118-81667557:+	Ttc9	NA	NA	FALSE	FALSE	1.17847e-06	NA	FALSE
613	0.199368	NA	0.928571	0.9	0.0285714	TRUE	Inf	1 vs 2	0.328571	1 vs 2	0.928571	0.6	Jade2:chr11:51813442-51813847:-, Jade2:chr11:51814362-51814804:-, Jade2:chr11:51816722-51817119:-	Jade2	NA	NA	FALSE	FALSE	0.199368	NA	FALSE
614	2.32157e-09	3.0707e-08	0.787065	0.622837	0.164228	TRUE	0.805717	2 vs 1	0.328456	2 vs 1	0.574131	0.245675	Hexim2:chr11:103138804-103139236:+, Hexim2:chr11:103139501-103139943:+	Hexim2	NA	NA	FALSE	FALSE	3.0707e-08	NA	FALSE
615	1.43434e-26	1.26457e-23	0.566096	0.401869	0.164227	FALSE	0.701258	1 vs 3	0.328455	1 vs 3	0.132193	-0.196262	Pdhx:chr2:103021026-103021460:-, Pdhx:chr2:103021057-103022081:-, Pdhx:chr2:103021687-103022222:-	Pdhx	8.1761e-26	7.10229e-23	TRUE	TRUE	1.26457e-23	7.26469e-23	TRUE
616	7.19548e-10	4.91597e-09	0.510638	0.346761	0.163877	TRUE	0.675865	2 vs 1	0.327754	2 vs 1	0.0212766	-0.306477	H3c4:chr13:23575763-23576620:+, H3c4:chr13:23576592-23577055:+	H3c4	NA	NA	FALSE	FALSE	4.91597e-09	NA	FALSE
617	0.630178	NA	0.4	0.312057	0.0879433	TRUE	#NAME?	4 vs 1	0.32766	5 vs 4	0.2	-0.12766	Vwa5a:chr9:38742104-38742627:+, Vwa5a:chr9:38742303-38742816:+, Vwa5a:chr9:38742479-38743143:+, Vwa5a:chr9:38742737-38743087:+, Vwa5a:chr9:38746922-38747364:+, Vwa5a:chr9:38748037-38748381:+, Vwa5a:chr9:38748292-38748732:+	Vwa5a	NA	NA	FALSE	FALSE	0.630178	NA	FALSE
618	0.362313	NA	0.733333	0.676471	0.0568627	TRUE	#NAME?	1 vs 3	0.327451	1 vs 2	0.0333333	-0.294118	Ldb3:chr14:34526692-34527075:-, Ldb3:chr14:34529139-34529540:-, Ldb3:chr14:34561246-34561631:-	Ldb3	NA	NA	FALSE	FALSE	0.362313	NA	FALSE
619	1.93501e-06	2.73111e-05	0.730556	0.566929	0.163626	TRUE	0.72811	1 vs 2	0.327253	1 vs 2	0.461111	0.133858	Mtfp1:chr11:4091473-4091870:-, Mtfp1:chr11:4091888-4092349:-	Mtfp1	NA	NA	FALSE	FALSE	2.73111e-05	NA	FALSE
620	1.40876e-10	1.121e-09	0.414551	0.251656	0.162895	TRUE	0.867204	1 vs 3	0.32579	1 vs 3	-0.170898	-0.496689	Rrnad1:chr3:87922597-87922984:-, Rrnad1:chr3:87923155-87923778:-, Rrnad1:chr3:87923640-87923985:-	Rrnad1	NA	NA	FALSE	FALSE	1.121e-09	NA	FALSE
621	1.19492e-08	1.26877e-07	0.396104	0.348943	0.0471613	TRUE	-0.816736	3 vs 2	0.325766	2 vs 1	0.358998	0.0332326	Atmin:chr8:116957841-116958301:+, Atmin:chr8:116960049-116960481:+, Atmin:chr8:116964182-116964593:+	Atmin	NA	NA	FALSE	FALSE	1.26877e-07	NA	FALSE
622	0.21968	NA	0.609524	0.463768	0.145756	TRUE	1.47591	4 vs 1	0.325466	3 vs 1	0.542857	0.217391	Ccdc125:chr13:100696090-100696165:+, Ccdc125:chr13:100696076-100696420:+, Ccdc125:chr13:100696873-100697259:+, Ccdc125:chr13:100697495-100697995:+	Ccdc125	NA	NA	FALSE	FALSE	0.21968	NA	FALSE
623	1.98052e-13	1.09275e-13	0.343191	0.180698	0.162493	TRUE	1.04581	3 vs 1	0.324985	3 vs 1	-0.313618	-0.638604	Lmbrd1:chr1:24762610-24763111:+, Lmbrd1:chr1:24763148-24763651:+, Lmbrd1:chr1:24765934-24766301:+	Lmbrd1	NA	NA	FALSE	FALSE	1.98052e-13	NA	FALSE
624	9.79999e-06	3.4829e-05	0.55026	0.388172	0.162088	TRUE	0.928863	6 vs 1	0.324383	6 vs 1	0.15234	-0.172043	Nlgn3:chrX:101320996-101321279:+, Nlgn3:chrX:101322599-101322819:+, Nlgn3:chrX:101323476-101323992:+, Nlgn3:chrX:101323855-101324201:+, Nlgn3:chrX:101324799-101325261:+, Nlgn3:chrX:101325573-101325963:+	Nlgn3	NA	NA	FALSE	FALSE	3.4829e-05	NA	FALSE
625	7.20135e-105	1.18992e-95	0.562542	0.38491	0.177632	FALSE	1.06814	1 vs 5	0.324114	1 vs 5	0.182072	-0.142042	Leprotl1:chr8:34135566-34135945:-, Leprotl1:chr8:34136055-34136577:-, Leprotl1:chr8:34136562-34137291:-, Leprotl1:chr8:34137249-34137699:-, Leprotl1:chr8:34137508-34137891:-	Leprotl1	1.45745e-103	2.56183e-94	TRUE	TRUE	1.18992e-95	2.65148e-94	TRUE
626	3.86671e-25	6.33998e-24	0.316337	0.158203	0.158135	FALSE	1.05248	4 vs 1	0.323762	4 vs 1	-0.32813	-0.651893	Ppp4r2:chr6:100867586-100868051:+, Ppp4r2:chr6:100867999-100868624:+, Ppp4r2:chr6:100868483-100868666:+, Ppp4r2:chr6:100869530-100869945:+	Ppp4r2	2.09067e-24	3.59757e-23	TRUE	TRUE	6.33998e-24	3.67087e-23	TRUE
627	7.20222e-17	NA	0.983547	0.821705	0.161841	TRUE	2.56269	1 vs 2	0.323682	1 vs 2	0.967093	0.643411	H2ac12:chr13:22032357-22032566:-, H2ac12:chr13:22034465-22034872:-	H2ac12	NA	NA	FALSE	FALSE	7.20222e-17	NA	FALSE
628	0.000427822	NA	0.720532	0.558824	0.161709	TRUE	0.710715	1 vs 2	0.323418	1 vs 2	0.441065	0.117647	Ptpdc1:chr13:48577868-48578241:-, Ptpdc1:chr13:48579160-48579569:-	Ptpdc1	NA	NA	FALSE	FALSE	0.000427822	NA	FALSE
629	1.97461e-12	8.42434e-12	0.416845	0.255159	0.161685	TRUE	0.735541	2 vs 1	0.32337	2 vs 1	-0.166311	-0.489681	Slc35a2:chrX:7893615-7894082:+, Slc35a2:chrX:7894120-7894473:+	Slc35a2	NA	NA	FALSE	FALSE	8.42434e-12	NA	FALSE
630	0.00620937	0.00715885	0.376712	0.216346	0.160366	TRUE	Inf	1 vs 2	0.322655	1 vs 5	-0.246575	-0.569231	Rassf4:chr6:116632953-116633386:-, Rassf4:chr6:116633446-116634009:-, Rassf4:chr6:116634587-116634980:-, Rassf4:chr6:116634599-116635192:-, Rassf4:chr6:116639174-116639599:-	Rassf4	NA	NA	FALSE	FALSE	0.00715885	NA	FALSE
631	4.60063e-06	6.55538e-05	0.536283	0.375	0.161283	TRUE	0.656214	2 vs 1	0.322566	2 vs 1	0.0725664	-0.25	Wapl:chr14:34745805-34746265:+, Wapl:chr14:34747607-34747983:+	Wapl	NA	NA	FALSE	FALSE	6.55538e-05	NA	FALSE
632	1.25416e-08	2.29609e-08	0.581628	0.422043	0.159585	TRUE	1.4548	1 vs 4	0.322372	1 vs 3	-0.105048	-0.427419	Zfp748:chr13:67538600-67538990:-, Zfp748:chr13:67538940-67539252:-, Zfp748:chr13:67539165-67539644:-, Zfp748:chr13:67539624-67540658:-	Zfp748	NA	NA	FALSE	FALSE	2.29609e-08	NA	FALSE
633	1.75738e-28	4.12224e-25	0.784543	0.623591	0.160952	FALSE	0.787522	2 vs 1	0.321904	2 vs 1	0.569085	0.247181	Usp47:chr7:112110084-112110536:+, Usp47:chr7:112110968-112111439:+	Usp47	1.04778e-27	2.45324e-24	TRUE	TRUE	4.12224e-25	2.49826e-24	TRUE
634	1.25689e-162	5.46589e-161	0.338628	0.212816	0.125812	FALSE	1.06943	3 vs 4	0.321681	3 vs 4	-0.274975	-0.596657	Gng2:chr14:19872552-19872918:-, Gng2:chr14:19873833-19874252:-, Gng2:chr14:19875112-19875641:-, Gng2:chr14:19875400-19875876:-	Gng2	4.4721e-161	2.50065e-159	TRUE	TRUE	5.46589e-161	2.56548e-159	TRUE
635	2.12264e-10	6.31093e-09	0.704286	0.543632	0.160654	TRUE	0.738896	1 vs 3	0.321307	1 vs 3	0.408571	0.0872642	Zfp354c:chr11:50811080-50811441:-, Zfp354c:chr11:50813868-50814229:-, Zfp354c:chr11:50814055-50814480:-	Zfp354c	NA	NA	FALSE	FALSE	6.31093e-09	NA	FALSE
636	0.224251	NA	0.6	0.666667	-0.0666667	TRUE	#NAME?	2 vs 1	0.321212	3 vs 2	0.654545	0.333333	Zc3h12b:chrX:95930424-95931118:+, Zc3h12b:chrX:95930760-95931088:+, Zc3h12b:chrX:95932029-95932638:+, Zc3h12b:chrX:95932395-95932653:+	Zc3h12b	NA	NA	FALSE	FALSE	0.224251	NA	FALSE
637	0.0080169	NA	0.729522	0.606132	0.12339	TRUE	1.08619	5 vs 4	0.321205	5 vs 3	0.245734	-0.0754717	Zfp970:chr2:177476416-177477154:+, Zfp970:chr2:177477086-177477647:+, Zfp970:chr2:177478838-177479224:+, Zfp970:chr2:177479440-177479745:+, Zfp970:chr2:177479604-177479896:+	Zfp970	NA	NA	FALSE	FALSE	0.0080169	NA	FALSE
638	0	0	0.773739	0.613238	0.160501	FALSE	0.768604	2 vs 1	0.321003	2 vs 1	0.547478	0.226476	Map1lc3b:chr8:121596603-121597050:+, Map1lc3b:chr8:121597666-121598072:+	Map1lc3b	0	0	TRUE	TRUE	0	0	TRUE
639	0.00209341	0.000798595	0.400901	0.333333	0.0675676	TRUE	Inf	2 vs 1	0.320892	6 vs 3	0.162162	-0.15873	Elovl7:chr13:108282377-108282738:+, Elovl7:chr13:108283050-108283491:+, Elovl7:chr13:108283368-108283770:+, Elovl7:chr13:108283780-108284275:+, Elovl7:chr13:108285238-108285737:+, Elovl7:chr13:108285817-108286392:+, Elovl7:chr13:108286674-108287180:+	Elovl7	NA	NA	FALSE	FALSE	0.00209341	NA	FALSE
640	0.000228406	0.000927298	0.824691	0.717687	0.107004	TRUE	Inf	2 vs 1	0.320786	4 vs 3	0.596296	0.27551	Uprt:chrX:104506068-104506434:+, Uprt:chrX:104505986-104506638:+, Uprt:chrX:104507054-104507565:+, Uprt:chrX:104511841-104512227:+	Uprt	NA	NA	FALSE	FALSE	0.000927298	NA	FALSE
641	9.90938e-06	0.00066497	0.528135	0.466216	0.0619188	TRUE	-2.10843	2 vs 1	0.32037	4 vs 2	0.144695	-0.175676	Grk5:chr19:61051516-61051710:+, Grk5:chr19:61091885-61092471:+, Grk5:chr19:61092176-61092582:+, Grk5:chr19:61095558-61096012:+, Grk5:chr19:61098566-61098990:+	Grk5	NA	NA	FALSE	FALSE	0.00066497	NA	FALSE
642	6.47395e-41	2.64738e-39	0.40729	0.247406	0.159884	FALSE	0.790048	3 vs 1	0.319768	3 vs 1	-0.185419	-0.505187	Ube2j1:chr4:33049639-33050088:+, Ube2j1:chr4:33049799-33050761:+, Ube2j1:chr4:33051974-33052367:+	Ube2j1	5.40967e-40	2.28884e-38	TRUE	TRUE	2.64738e-39	2.32674e-38	TRUE
643	0.0786473	NA	0.433594	0.286585	0.147008	TRUE	Inf	3 vs 1	0.319741	4 vs 1	-0.265625	-0.585366	Adam23:chr1:63592524-63592974:+, Adam23:chr1:63593054-63593560:+, Adam23:chr1:63593406-63594076:+, Adam23:chr1:63593631-63593959:+, Adam23:chr1:63595766-63596101:+	Adam23	NA	NA	FALSE	FALSE	0.0786473	NA	FALSE
644	0.0674735	NA	0.715017	0.555556	0.159462	TRUE	0.893818	1 vs 3	0.318923	1 vs 3	0.430034	0.111111	Lrrc6:chr15:66379858-66380075:-, Lrrc6:chr15:66379903-66380370:-, Lrrc6:chr15:66380190-66380558:-	Lrrc6	NA	NA	FALSE	FALSE	0.0674735	NA	FALSE
645	0.000568266	0.00139912	0.407193	0.248092	0.159101	TRUE	1.04145	1 vs 2	0.318202	1 vs 3	-0.185615	-0.503817	Primpol:chr8:46575583-46575979:-, Primpol:chr8:46576076-46576580:-, Primpol:chr8:46578543-46578978:-	Primpol	NA	NA	FALSE	FALSE	0.00139912	NA	FALSE
646	0.336866	NA	0.85906	0.7	0.15906	TRUE	0.96021	2 vs 1	0.318121	2 vs 1	0.718121	0.4	Smpd5:chr15:76296119-76296730:+, Smpd5:chr15:76296514-76296898:+	Smpd5	NA	NA	FALSE	FALSE	0.336866	NA	FALSE
647	9.39802e-05	NA	0.849123	0.690265	0.158857	TRUE	0.926377	1 vs 2	0.317715	1 vs 2	0.698246	0.380531	Tmem231:chr8:111911951-111912401:-, Tmem231:chr8:111912373-111912933:-	Tmem231	NA	NA	FALSE	FALSE	9.39802e-05	NA	FALSE
648	2.00304e-63	9.05526e-62	0.442509	0.346382	0.0961267	FALSE	1.16494	3 vs 5	0.3176	3 vs 5	-0.242557	-0.560157	Rgmb:chr17:15803108-15803561:-, Rgmb:chr17:15804542-15804915:-, Rgmb:chr17:15804626-15805115:-, Rgmb:chr17:15805234-15805714:-, Rgmb:chr17:15806805-15807131:-, Rgmb:chr17:15806690-15807474:-	Rgmb	2.61461e-62	1.2747e-60	TRUE	TRUE	9.05526e-62	1.30562e-60	TRUE
649	0.0586732	0.0329151	0.46697	0.32381	0.143161	TRUE	Inf	2 vs 1	0.317149	4 vs 1	-0.168565	-0.485714	Ptpre:chr7:135682956-135683560:+, Ptpre:chr7:135683201-135683308:+, Ptpre:chr7:135684432-135684854:+, Ptpre:chr7:135685894-135686294:+	Ptpre	NA	NA	FALSE	FALSE	0.0586732	NA	FALSE
650	1.27342e-08	2.6556e-06	0.517813	0.359477	0.158336	TRUE	0.865633	3 vs 1	0.316671	3 vs 1	0.0356255	-0.281046	Snx29:chr16:11661101-11661541:+, Snx29:chr16:11662121-11662903:+, Snx29:chr16:11758661-11759174:+	Snx29	NA	NA	FALSE	FALSE	2.6556e-06	NA	FALSE
651	1.25034e-25	1.26313e-24	0.252211	0.154875	0.0973358	FALSE	0.770114	2 vs 1	0.316462	2 vs 1	-0.196049	-0.512511	Coa7:chr4:108338324-108338802:+, Coa7:chr4:108339672-108340182:+, Coa7:chr4:108341139-108341645:+	Coa7	6.87843e-25	7.35765e-24	TRUE	TRUE	1.26313e-24	7.53099e-24	TRUE
652	0.23589	0.370724	0.811688	0.742424	0.0692641	TRUE	#NAME?	2 vs 1	0.316017	3 vs 2	0.285714	-0.030303	Mro:chr18:73877811-73878018:+, Mro:chr18:73878060-73878869:+, Mro:chr18:73878453-73878736:+	Mro	NA	NA	FALSE	FALSE	0.370724	NA	FALSE
653	0.00205501	NA	0.432836	0.275	0.157836	TRUE	0.69911	2 vs 1	0.315672	2 vs 1	-0.134328	-0.45	Engase:chr11:118487376-118487826:+, Engase:chr11:118488801-118489210:+	Engase	NA	NA	FALSE	FALSE	0.00205501	NA	FALSE
654	0.000139204	0.0025137	0.630534	0.564626	0.0659085	TRUE	1.07286	2 vs 1	0.314774	3 vs 1	0.341985	0.0272109	Lekr1:chr3:65683906-65684439:+, Lekr1:chr3:65684295-65684768:+, Lekr1:chr3:65685163-65685589:+, Lekr1:chr3:65685822-65686233:+	Lekr1	NA	NA	FALSE	FALSE	0.0025137	NA	FALSE
655	2.12861e-14	1.04072e-13	0.545207	0.443511	0.101696	TRUE	0.978745	2 vs 1	0.31474	2 vs 1	0.383442	0.0687023	B3glct:chr5:149759474-149759931:+, B3glct:chr5:149761481-149761909:+, B3glct:chr5:149762190-149762599:+	B3glct	NA	NA	FALSE	FALSE	1.04072e-13	NA	FALSE
656	0.23274	NA	0.43	0.272727	0.157273	TRUE	0.698978	2 vs 1	0.314545	2 vs 1	-0.14	-0.454545	Plaat1:chr16:29228047-29228402:+, Plaat1:chr16:29230130-29230531:+	Plaat1	NA	NA	FALSE	FALSE	0.23274	NA	FALSE
657	1.42959e-06	0.00162993	0.620447	0.46319	0.157256	TRUE	0.63895	2 vs 1	0.314513	2 vs 1	0.240893	-0.0736196	Efl1:chr7:82658626-82659072:+, Efl1:chr7:82777455-82777876:+	Efl1	NA	NA	FALSE	FALSE	0.00162993	NA	FALSE
658	1.05272e-12	3.6455e-08	0.621667	0.449871	0.171795	TRUE	1.11248	1 vs 4	0.314373	1 vs 4	0.119	-0.195373	Ahctf1:chr1:179744880-179745173:-, Ahctf1:chr1:179744901-179745337:-, Ahctf1:chr1:179745023-179745884:-, Ahctf1:chr1:179746030-179746484:-	Ahctf1	NA	NA	FALSE	FALSE	3.6455e-08	NA	FALSE
659	9.64435e-258	1.5451e-225	0.500593	0.343499	0.157095	FALSE	0.650115	2 vs 1	0.31419	2 vs 1	0.00118685	-0.313003	Hsbp1:chr8:119347952-119348246:+, Hsbp1:chr8:119348539-119348929:+	Hsbp1	5.90984e-256	1.06032e-223	TRUE	TRUE	1.5451e-225	1.09951e-223	TRUE
660	2.10995e-35	1.21977e-31	0.41701	0.307144	0.109866	FALSE	0.679545	2 vs 4	0.313952	2 vs 4	0.191683	-0.122269	Cd2bp2:chr7:127191730-127192666:-, Cd2bp2:chr7:127191963-127192417:-, Cd2bp2:chr7:127193132-127193785:-, Cd2bp2:chr7:127193664-127194021:-	Cd2bp2	1.5311e-34	8.75366e-31	TRUE	TRUE	1.21977e-31	8.88059e-31	TRUE
661	0.173065	NA	0.616667	0.545455	0.0712121	TRUE	2.30259	4 vs 1	0.313636	4 vs 3	-0.3	-0.613636	Tanc1:chr2:59843857-59844298:+, Tanc1:chr2:59844012-59844517:+, Tanc1:chr2:59845293-59845766:+, Tanc1:chr2:59845803-59846161:+	Tanc1	NA	NA	FALSE	FALSE	0.173065	NA	FALSE
662	0.000198747	NA	0.54849	0.507576	0.0409139	TRUE	1.14106	1 vs 2	0.313171	1 vs 2	-0.429253	-0.742424	Slc45a4:chr15:73577417-73577786:-, Slc45a4:chr15:73580242-73580659:-, Slc45a4:chr15:73581556-73581964:-	Slc45a4	NA	NA	FALSE	FALSE	0.000198747	NA	FALSE
663	0.951808	NA	0.40625	0.25	0.15625	TRUE	0.719123	2 vs 1	0.3125	2 vs 1	-0.1875	-0.5	Wnt4:chr4:137296464-137297029:+, Wnt4:chr4:137299092-137299560:+	Wnt4	NA	NA	FALSE	FALSE	0.951808	NA	FALSE
664	6.20175e-06	NA	0.562753	0.48088	0.0818735	TRUE	0.891384	3 vs 2	0.311888	3 vs 2	0.00404858	-0.307839	Gca:chr2:62691445-62692038:+, Gca:chr2:62693249-62693468:+, Gca:chr2:62693542-62694041:+	Gca	NA	NA	FALSE	FALSE	6.20175e-06	NA	FALSE
665	0.098525	NA	0.516973	0.416667	0.100306	TRUE	0.828797	3 vs 1	0.311694	3 vs 1	0.470785	0.159091	Caskin1:chr17:24507396-24507856:+, Caskin1:chr17:24507968-24508482:+, Caskin1:chr17:24508262-24508734:+, Caskin1:chr17:24508589-24508907:+	Caskin1	NA	NA	FALSE	FALSE	0.098525	NA	FALSE
666	0.00117389	NA	0.371014	0.215278	0.155737	TRUE	0.765534	1 vs 2	0.311473	1 vs 2	-0.257971	-0.569444	Gemin5:chr11:58119916-58120393:-, Gemin5:chr11:58121217-58121681:-	Gemin5	NA	NA	FALSE	FALSE	0.00117389	NA	FALSE
667	0.00152708	NA	0.717161	0.609649	0.107512	TRUE	1.72924	2 vs 5	0.311404	2 vs 4	0.75	0.438596	Rpgrip1l:chr8:91216974-91217397:-, Rpgrip1l:chr8:91217333-91217814:-, Rpgrip1l:chr8:91218772-91219321:-, Rpgrip1l:chr8:91219303-91219778:-, Rpgrip1l:chr8:91219665-91219904:-	Rpgrip1l	NA	NA	FALSE	FALSE	0.00152708	NA	FALSE
668	3.26942e-05	6.95443e-05	0.382294	0.226804	0.15549	TRUE	0.746622	1 vs 2	0.310979	1 vs 2	-0.235412	-0.546392	Snx7:chr3:117781609-117781986:-, Snx7:chr3:117781852-117782197:-	Snx7	NA	NA	FALSE	FALSE	6.95443e-05	NA	FALSE
669	6.58949e-60	1.81222e-51	0.832631	0.677171	0.155459	FALSE	0.863585	1 vs 2	0.310919	1 vs 2	0.665262	0.354343	Csnk1d:chr11:120961690-120962121:-, Csnk1d:chr11:120963345-120963810:-	Csnk1d	7.94339e-59	2.08358e-50	TRUE	TRUE	1.81222e-51	2.10408e-50	TRUE
670	0.204899	0.2352	0.628319	0.474747	0.153571	TRUE	#NAME?	1 vs 3	0.310539	1 vs 5	-0.0530973	-0.363636	Vps13a:chr19:16612181-16612509:-, Vps13a:chr19:16612246-16612782:-, Vps13a:chr19:16612619-16612905:-, Vps13a:chr19:16615372-16615699:-, Vps13a:chr19:16615610-16616098:-, Vps13a:chr19:16616093-16616921:-, Vps13a:chr19:16616192-16617015:-	Vps13a	NA	NA	FALSE	FALSE	0.2352	NA	FALSE
671	0.702469	NA	0.518072	0.375	0.143072	TRUE	0.875469	2 vs 1	0.310241	2 vs 1	0.060241	-0.25	Htr1a:chr13:105447300-105447807:+, Htr1a:chr13:105447683-105448115:+, Htr1a:chr13:105447804-105448133:+	Htr1a	NA	NA	FALSE	FALSE	0.702469	NA	FALSE
672	0.052205	NA	0.438272	0.283333	0.154938	TRUE	0.679807	2 vs 1	0.309877	2 vs 1	-0.123457	-0.433333	Itpkb:chr1:180424402-180424864:+, Itpkb:chr1:180426868-180427081:+	Itpkb	NA	NA	FALSE	FALSE	0.052205	NA	FALSE
673	1.04982e-12	9.98245e-11	0.362555	0.265381	0.0971741	TRUE	0.908043	2 vs 4	0.309863	3 vs 4	0.00407747	-0.305785	Spryd7:chr14:61531755-61532241:-, Spryd7:chr14:61533827-61534253:-, Spryd7:chr14:61534223-61534698:-, Spryd7:chr14:61534725-61535282:-	Spryd7	NA	NA	FALSE	FALSE	9.98245e-11	NA	FALSE
674	8.77497e-11	5.07727e-10	0.32086	0.166	0.15486	TRUE	0.864423	1 vs 2	0.30972	1 vs 2	-0.35828	-0.668	Dedd2:chr7:25199841-25200296:-, Dedd2:chr7:25202783-25203212:-	Dedd2	NA	NA	FALSE	FALSE	5.07727e-10	NA	FALSE
675	0.580706	0.765434	0.737656	0.633333	0.104323	TRUE	Inf	3 vs 1	0.309643	6 vs 2	0.476309	0.166667	Mgat4c:chr10:102388982-102389449:+, Mgat4c:chr10:102389043-102389514:+, Mgat4c:chr10:102389309-102389688:+, Mgat4c:chr10:102389401-102390162:+, Mgat4c:chr10:102389799-102390312:+, Mgat4c:chr10:102390890-102391416:+	Mgat4c	NA	NA	FALSE	FALSE	0.765434	NA	FALSE
676	0.523689	NA	0.459091	0.363636	0.0954545	TRUE	1.38629	2 vs 1	0.309091	2 vs 1	-0.0545455	-0.363636	Elk4:chr1:132023469-132023938:+, Elk4:chr1:132024536-132025228:+, Elk4:chr1:132025137-132025551:+, Elk4:chr1:132026043-132026444:+, Elk4:chr1:132026247-132026449:+	Elk4	NA	NA	FALSE	FALSE	0.523689	NA	FALSE
677	4.79789e-63	3.25758e-56	0.399877	0.24571	0.154167	FALSE	0.943688	1 vs 3	0.308334	1 vs 3	-0.200246	-0.50858	Lman2:chr13:55343779-55344213:-, Lman2:chr13:55345331-55345784:-, Lman2:chr13:55346694-55347111:-	Lman2	6.18955e-62	4.1591e-55	TRUE	TRUE	3.25758e-56	4.20247e-55	TRUE
678	4.52998e-141	3.34516e-168	0.672162	0.557787	0.114375	FALSE	3.41055	2 vs 6	0.308106	2 vs 4	0.102928	-0.205179	Tpm1:chr9:67022573-67022990:-, Tpm1:chr9:67023786-67024222:-, Tpm1:chr9:67027943-67028260:-, Tpm1:chr9:67028833-67029082:-, Tpm1:chr9:67028846-67029477:-, Tpm1:chr9:67029629-67029764:-	Tpm1	1.36892e-139	1.56297e-166	TRUE	TRUE	4.52998e-141	1.75318e-139	TRUE
679	2.70768e-20	3.94158e-16	0.370005	0.216044	0.15396	TRUE	0.756672	1 vs 2	0.307921	1 vs 2	-0.25999	-0.567911	Pyurf:chr6:57689004-57689377:-, Pyurf:chr6:57689264-57689759:-	Pyurf	NA	NA	FALSE	FALSE	3.94158e-16	NA	FALSE
680	1.22303e-10	4.18991e-07	0.432515	0.285556	0.14696	TRUE	0.99073	2 vs 4	0.307914	3 vs 4	0.0112474	-0.296667	Utp25:chr1:193104402-193104813:-, Utp25:chr1:193106680-193107075:-, Utp25:chr1:193106887-193107335:-, Utp25:chr1:193107192-193107693:-	Utp25	NA	NA	FALSE	FALSE	4.18991e-07	NA	FALSE
681	1	NA	1	0.846154	0.153846	TRUE	Inf	2 vs 1	0.307692	2 vs 1	1	0.692308	Naaladl1:chr19:6115414-6115854:+, Naaladl1:chr19:6115608-6115921:+	Naaladl1	NA	NA	FALSE	FALSE	1	NA	FALSE
682	0.295805	NA	0.939394	0.785714	0.15368	TRUE	1.44156	1 vs 2	0.307359	1 vs 2	0.878788	0.571429	Npm2:chr14:70647300-70647610:-, Npm2:chr14:70647448-70647849:-	Npm2	NA	NA	FALSE	FALSE	0.295805	NA	FALSE
683	0.0294704	NA	0.756757	0.603175	0.153582	TRUE	0.71627	2 vs 1	0.307164	2 vs 1	0.513514	0.206349	Vps13c:chr9:67995242-67995670:+, Vps13c:chr9:67997340-67997747:+	Vps13c	NA	NA	FALSE	FALSE	0.0294704	NA	FALSE
684	0.000118273	NA	0.383562	0.297342	0.0862195	TRUE	0.692211	2 vs 3	0.307086	2 vs 3	0.336986	0.0299003	Naa16:chr14:79329292-79330142:-, Naa16:chr14:79334438-79334910:-, Naa16:chr14:79335580-79336007:-	Naa16	NA	NA	FALSE	FALSE	0.000118273	NA	FALSE
685	5.57946e-27	2.39258e-20	0.703775	0.539308	0.164466	TRUE	2.05708	1 vs 4	0.30703	1 vs 3	0.170237	-0.136792	Cask:chrX:13517080-13517466:-, Cask:chrX:13520951-13521347:-, Cask:chrX:13521236-13521770:-, Cask:chrX:13521644-13522303:-	Cask	NA	NA	FALSE	FALSE	2.39258e-20	NA	FALSE
686	1.35012e-22	6.47387e-21	0.483305	0.329835	0.15347	FALSE	0.642127	2 vs 1	0.30694	2 vs 1	-0.0333894	-0.34033	Chmp3:chr6:71579758-71580244:+, Chmp3:chr6:71581165-71581616:+	Chmp3	6.61859e-22	3.1777e-20	TRUE	TRUE	6.47387e-21	3.25021e-20	TRUE
687	9.10923e-23	1.1555e-21	0.517023	0.363572	0.153451	FALSE	0.628012	2 vs 1	0.306902	2 vs 1	0.0340459	-0.272856	Dnajc11:chr4:151980826-151981272:+, Dnajc11:chr4:151981552-151982013:+	Dnajc11	4.49552e-22	5.88741e-21	TRUE	TRUE	1.1555e-21	5.99771e-21	TRUE
688	5.69044e-17	8.43603e-14	0.405395	0.355037	0.0503586	TRUE	1.19734	3 vs 2	0.306756	3 vs 2	0.0905395	-0.216216	Ctnnd2:chr15:31027889-31028449:+, Ctnnd2:chr15:31028283-31028653:+, Ctnnd2:chr15:31028912-31029343:+	Ctnnd2	NA	NA	FALSE	FALSE	8.43603e-14	NA	FALSE
689	0.0118711	NA	0.785714	0.632353	0.153361	TRUE	0.756959	1 vs 2	0.306723	1 vs 2	0.571429	0.264706	Mapk4:chr18:73928475-73928756:-, Mapk4:chr18:73928475-73929039:-	Mapk4	NA	NA	FALSE	FALSE	0.0118711	NA	FALSE
690	0.0166166	NA	0.473344	0.32	0.153344	TRUE	0.647047	1 vs 2	0.306688	1 vs 2	-0.0533118	-0.36	Wdr17:chr8:54629567-54629984:-, Wdr17:chr8:54687231-54687796:-	Wdr17	NA	NA	FALSE	FALSE	0.0166166	NA	FALSE
691	5.0445e-56	5.45312e-49	0.798023	0.644682	0.153341	FALSE	1.27332	3 vs 1	0.306682	3 vs 1	0.596046	0.289364	Fgfr1op2:chr6:146592546-146592852:+, Fgfr1op2:chr6:146597367-146597787:+, Fgfr1op2:chr6:146598777-146599198:+	Fgfr1op2	5.64882e-55	6.01761e-48	TRUE	TRUE	5.45312e-49	6.16902e-48	TRUE
692	3.96288e-260	2.10115e-230	0.711587	0.626537	0.0850501	FALSE	0.694689	1 vs 2	0.306244	1 vs 2	0.158213	-0.148031	Rtn3:chr19:7425881-7426260:-, Rtn3:chr19:7426935-7427375:-, Rtn3:chr19:7427542-7427959:-	Rtn3	2.49775e-258	1.48843e-228	TRUE	TRUE	2.10115e-230	1.54505e-228	TRUE
693	3.30171e-33	1.42362e-31	0.427259	0.274693	0.152566	FALSE	0.677899	2 vs 1	0.305132	2 vs 1	-0.145482	-0.450614	Atg4b:chr1:93787781-93788229:+, Atg4b:chr1:93789048-93789487:+	Atg4b	2.26198e-32	1.01833e-30	TRUE	TRUE	1.42362e-31	1.03306e-30	TRUE
694	2.43719e-102	9.39254e-93	0.401089	0.248937	0.152152	FALSE	0.703359	1 vs 2	0.304303	1 vs 2	-0.197822	-0.502126	Tbpl1:chr10:22703877-22704250:-, Tbpl1:chr10:22705336-22705743:-	Tbpl1	4.80039e-101	1.92767e-91	TRUE	TRUE	9.39254e-93	1.97333e-91	TRUE
695	0.152715	NA	0.901961	0.75	0.151961	TRUE	1.24344	3 vs 1	0.303922	3 vs 1	0.803922	0.5	Gad1:chr2:70584367-70584782:+, Gad1:chr2:70584684-70585163:+, Gad1:chr2:70601601-70602014:+	Gad1	NA	NA	FALSE	FALSE	0.152715	NA	FALSE
696	5.91382e-25	4.2153e-22	0.390665	0.304094	0.0865714	FALSE	0.804634	1 vs 3	0.303851	2 vs 3	0.414962	0.111111	Wbp4:chr14:79459891-79460303:-, Wbp4:chr14:79460880-79461309:-, Wbp4:chr14:79461673-79462132:-	Wbp4	3.15881e-24	2.18321e-21	TRUE	TRUE	4.2153e-22	2.22996e-21	TRUE
697	6.62639e-70	5.06774e-63	0.225766	0.073913	0.151853	FALSE	1.49239	1 vs 3	0.303706	1 vs 3	-0.548467	-0.852174	Gspt1:chr16:11216235-11216606:-, Gspt1:chr16:11216504-11216999:-, Gspt1:chr16:11220332-11220788:-	Gspt1	9.68068e-69	7.32155e-62	TRUE	TRUE	5.06774e-63	7.45296e-62	TRUE
698	0.0886968	0.195627	0.876077	0.833333	0.0427435	TRUE	#NAME?	1 vs 3	0.303483	1 vs 2	0.520875	0.217391	Atxn1:chr13:45549695-45550140:-, Atxn1:chr13:45552647-45553040:-, Atxn1:chr13:45553139-45553324:-, Atxn1:chr13:45553322-45553760:-	Atxn1	NA	NA	FALSE	FALSE	0.195627	NA	FALSE
699	6.75288e-125	6.11188e-143	0.193515	0.0419892	0.151526	FALSE	1.70012	1 vs 2	0.303053	1 vs 2	-0.612969	-0.916022	Cyrib:chr15:63929093-63929468:-, Cyrib:chr15:63930894-63931314:-	Cyrib	1.71228e-123	2.35468e-141	TRUE	TRUE	6.75288e-125	2.29182e-123	TRUE
700	1	NA	0.818182	0.666667	0.151515	TRUE	0.81093	1 vs 2	0.30303	1 vs 2	0.636364	0.333333	Ajm1:chr2:25575416-25575789:-, Ajm1:chr2:25576443-25576827:-	Ajm1	NA	NA	FALSE	FALSE	1	NA	FALSE
701	3.8841e-28	1.61891e-24	0.820911	0.679551	0.14136	TRUE	0.917707	1 vs 3	0.302878	1 vs 2	0.593401	0.290524	Zfp467:chr6:48427700-48427952:-, Zfp467:chr6:48436584-48437009:-, Zfp467:chr6:48437512-48437931:-	Zfp467	NA	NA	FALSE	FALSE	1.61891e-24	NA	FALSE
702	5.25499e-31	1.36735e-27	0.723444	0.572058	0.151386	FALSE	0.671355	1 vs 2	0.302771	1 vs 2	0.446887	0.144116	Pspc1:chr14:56722407-56722814:-, Pspc1:chr14:56722704-56723206:-	Pspc1	3.36015e-30	8.93663e-27	TRUE	TRUE	1.36735e-27	9.0582e-27	TRUE
703	2.68932e-13	3.78541e-12	0.348205	0.197122	0.151082	TRUE	0.777437	1 vs 2	0.302165	1 vs 2	-0.303591	-0.605755	Bag4:chr8:25764494-25764903:-, Bag4:chr8:25767043-25767728:-	Bag4	NA	NA	FALSE	FALSE	3.78541e-12	NA	FALSE
704	1.09707e-70	9.9294e-67	0.552121	0.524372	0.0277492	FALSE	0.968772	1 vs 2	0.302084	1 vs 2	-0.405449	-0.707533	Sms:chrX:157443813-157444224:-, Sms:chrX:157445612-157446038:-, Sms:chrX:157445821-157446283:-	Sms	1.61342e-69	1.52482e-65	TRUE	TRUE	9.9294e-67	1.54255e-65	TRUE
705	0.0192682	0.123018	0.565104	0.419231	0.145873	TRUE	2.15104	3 vs 1	0.301763	3 vs 1	-0.0520833	-0.353846	Tshr:chr12:91538644-91539019:+, Tshr:chr12:91538453-91539544:+, Tshr:chr12:91539399-91539534:+, Tshr:chr12:91539446-91540014:+, Tshr:chr12:91540381-91540702:+	Tshr	NA	NA	FALSE	FALSE	0.123018	NA	FALSE
706	5.80661e-156	4.126e-136	0.57282	0.421994	0.150826	FALSE	0.713521	3 vs 1	0.301652	3 vs 1	0.145641	-0.156011	Prkar1a:chr11:109667404-109667842:+, Prkar1a:chr11:109668687-109669275:+, Prkar1a:chr11:109669233-109669691:+	Prkar1a	1.97067e-154	1.48536e-134	TRUE	TRUE	4.126e-136	1.54271e-134	TRUE
707	0.326687	NA	0.484076	0.333333	0.150743	TRUE	Inf	2 vs 1	0.301486	3 vs 1	-0.0318471	-0.333333	Clgn:chr8:83426446-83426872:+, Clgn:chr8:83427596-83428141:+, Clgn:chr8:83428147-83428552:+	Clgn	NA	NA	FALSE	FALSE	0.326687	NA	FALSE
708	0.0822027	0.153999	0.714286	0.563636	0.150649	TRUE	0.660357	1 vs 2	0.301299	1 vs 2	0.428571	0.127273	Jag1:chr2:137081444-137081859:-, Jag1:chr2:137082423-137082861:-	Jag1	NA	NA	FALSE	FALSE	0.153999	NA	FALSE
709	7.82048e-19	3.82297e-18	0.514443	0.518519	-0.0040756	TRUE	1.29537	4 vs 3	0.301156	4 vs 3	0.0749656	-0.22619	Crebzf:chr7:90443789-90444238:+, Crebzf:chr7:90445714-90446151:+, Crebzf:chr7:90446326-90446802:+, Crebzf:chr7:90447317-90447760:+	Crebzf	NA	NA	FALSE	FALSE	3.82297e-18	NA	FALSE
710	2.42111e-05	0.00327344	0.732143	0.572139	0.160004	TRUE	1.99029	1 vs 4	0.301119	1 vs 4	0.525	0.223881	Sv2b:chr7:75114894-75115234:-, Sv2b:chr7:75116307-75116531:-, Sv2b:chr7:75116370-75116666:-, Sv2b:chr7:75116259-75117043:-	Sv2b	NA	NA	FALSE	FALSE	0.00327344	NA	FALSE
711	0.407663	NA	0.841463	0.758621	0.0828427	TRUE	0.681718	1 vs 2	0.301093	1 vs 2	0.439024	0.137931	Kirrel:chr3:87078746-87079171:-, Kirrel:chr3:87082207-87082704:-, Kirrel:chr3:87082712-87083241:-	Kirrel	NA	NA	FALSE	FALSE	0.407663	NA	FALSE
712	1.4708e-36	5.90425e-34	0.310328	0.159942	0.150386	FALSE	0.860075	2 vs 1	0.300772	2 vs 1	-0.379345	-0.680117	Cnot11:chr1:39544999-39545414:+, Cnot11:chr1:39546479-39546889:+	Cnot11	1.10736e-35	4.59778e-33	TRUE	TRUE	5.90425e-34	4.65171e-33	TRUE
713	0.0139924	NA	0.931452	0.78125	0.150202	TRUE	1.79718	1 vs 3	0.300403	1 vs 3	0.862903	0.5625	Tbc1d2b:chr9:90202002-90202421:-, Tbc1d2b:chr9:90238225-90238593:-, Tbc1d2b:chr9:90240950-90241135:-	Tbc1d2b	NA	NA	FALSE	FALSE	0.0139924	NA	FALSE
714	0.0053894	0.0134664	0.450575	0.377778	0.0727969	TRUE	1.44692	1 vs 3	0.30023	2 vs 3	-0.193103	-0.493333	Pgbd1:chr13:21418462-21418744:-, Pgbd1:chr13:21421236-21421652:-, Pgbd1:chr13:21421790-21422250:-, Pgbd1:chr13:21422580-21422874:-	Pgbd1	NA	NA	FALSE	FALSE	0.0134664	NA	FALSE
715	1	NA	0.15	0	0.15	TRUE	Inf	1 vs 2	0.3	1 vs 2	-0.7	-1	Kcnj8:chr6:142564836-142565208:-, Kcnj8:chr6:142565314-142565749:-	Kcnj8	NA	NA	FALSE	FALSE	1	NA	FALSE
716	2.33839e-05	0.000680165	0.442712	0.543478	-0.100767	TRUE	Inf	2 vs 1	0.299949	6 vs 5	0.321689	0.0217391	Fam169a:chr13:97126722-97127181:+, Fam169a:chr13:97126674-97127683:+, Fam169a:chr13:97127166-97127513:+, Fam169a:chr13:97127829-97128226:+, Fam169a:chr13:97128624-97128845:+, Fam169a:chr13:97129104-97129573:+, Fam169a:chr13:97129832-97130540:+, Fam169a:chr13:97130515-97130672:+	Fam169a	NA	NA	FALSE	FALSE	0.000680165	NA	FALSE
717	6.15467e-06	0.000146735	0.726868	0.576923	0.149945	TRUE	1.20118	2 vs 3	0.29989	1 vs 3	0.453736	0.153846	Hspa12a:chr19:58795745-58796116:-, Hspa12a:chr19:58797241-58797699:-, Hspa12a:chr19:58819662-58820086:-	Hspa12a	NA	NA	FALSE	FALSE	0.000146735	NA	FALSE
718	1.59764e-138	1.00384e-129	0.523112	0.346999	0.176113	FALSE	1.21461	1 vs 4	0.299843	1 vs 4	0.0832462	-0.216597	Pafah1b1:chr11:74673948-74674319:-, Pafah1b1:chr11:74674986-74675399:-, Pafah1b1:chr11:74677324-74677823:-, Pafah1b1:chr11:74677597-74677787:-	Pafah1b1	4.51847e-137	3.44443e-128	TRUE	TRUE	1.00384e-129	3.57173e-128	TRUE
719	8.95507e-15	8.15985e-14	0.514361	0.359023	0.155339	TRUE	1.00593	5 vs 1	0.299743	5 vs 1	0.0159081	-0.283835	Agfg1:chr1:82895194-82895799:+, Agfg1:chr1:82895608-82896217:+, Agfg1:chr1:82895971-82896438:+, Agfg1:chr1:82896681-82897169:+, Agfg1:chr1:82900588-82901062:+	Agfg1	NA	NA	FALSE	FALSE	8.15985e-14	NA	FALSE
720	1.80307e-19	1.31072e-19	0.664577	0.604682	0.0598947	TRUE	1.00237	7 vs 4	0.299579	7 vs 5	0.346134	0.0465549	Apc:chr18:34289938-34290389:+, Apc:chr18:34318118-34318782:+, Apc:chr18:34318618-34318963:+, Apc:chr18:34318975-34319481:+, Apc:chr18:34319141-34319628:+, Apc:chr18:34321180-34321979:+, Apc:chr18:34321764-34322236:+, Apc:chr18:34322175-34322552:+	Apc	NA	NA	FALSE	FALSE	1.80307e-19	NA	FALSE
721	0.0199795	0.0508955	0.756821	0.677419	0.0794015	TRUE	0.673169	1 vs 3	0.299353	1 vs 2	0.0735469	-0.225806	Dcaf12l1:chrX:44786565-44786943:-, Dcaf12l1:chrX:44787905-44788335:-, Dcaf12l1:chrX:44788279-44788692:-	Dcaf12l1	NA	NA	FALSE	FALSE	0.0508955	NA	FALSE
722	1.42915e-14	1.07674e-13	0.533898	0.394569	0.13933	TRUE	1.0217	3 vs 2	0.299	3 vs 2	0.247881	-0.0511182	Cnpy4:chr5:138193317-138193638:+, Cnpy4:chr5:138193152-138193756:+, Cnpy4:chr5:138193525-138193920:+	Cnpy4	NA	NA	FALSE	FALSE	1.07674e-13	NA	FALSE
723	1.05438e-11	1.23301e-10	0.542446	0.393162	0.149284	TRUE	0.604232	2 vs 1	0.298567	2 vs 1	0.0848921	-0.213675	Pogz:chr3:94880454-94880926:+, Pogz:chr3:94881912-94882390:+	Pogz	NA	NA	FALSE	FALSE	1.23301e-10	NA	FALSE
724	2.35943e-05	NA	0.928571	0.779412	0.14916	TRUE	1.30271	1 vs 2	0.298319	1 vs 2	0.857143	0.558824	Acap2:chr16:31092407-31092797:-, Acap2:chr16:31095327-31095825:-	Acap2	NA	NA	FALSE	FALSE	2.35943e-05	NA	FALSE
725	7.07383e-24	5.87516e-20	0.544246	0.400394	0.143851	TRUE	1.44417	10 vs 14	0.298318	1 vs 14	0.12018	-0.178138	St8sia4:chr1:95587674-95588017:-, St8sia4:chr1:95587674-95588498:-, St8sia4:chr1:95589421-95589628:-, St8sia4:chr1:95589568-95590008:-, St8sia4:chr1:95589809-95590474:-, St8sia4:chr1:95591000-95591434:-, St8sia4:chr1:95591387-95591767:-, St8sia4:chr1:95618474-95618925:-, St8sia4:chr1:95619811-95620211:-, St8sia4:chr1:95626330-95626699:-, St8sia4:chr1:95626723-95626954:-, St8sia4:chr1:95626759-956…	St8sia4	NA	NA	FALSE	FALSE	5.87516e-20	NA	FALSE
726	0.151852	NA	0.918384	0.769231	0.149153	TRUE	1.21661	1 vs 2	0.298305	1 vs 2	0.836767	0.538462	Tmem130:chr5:144735915-144736275:-, Tmem130:chr5:144735915-144736984:-	Tmem130	NA	NA	FALSE	FALSE	0.151852	NA	FALSE
727	0.699379	NA	0.434783	0.285714	0.149068	TRUE	0.653926	2 vs 1	0.298137	2 vs 1	-0.130435	-0.428571	Rnf128:chrX:139671907-139672360:+, Rnf128:chrX:139672751-139673179:+	Rnf128	NA	NA	FALSE	FALSE	0.699379	NA	FALSE
728	0.000184047	0.0097701	0.599251	0.450237	0.149014	TRUE	0.703744	3 vs 1	0.298028	3 vs 1	0.198502	-0.0995261	Tmem181a:chr17:6305334-6305835:+, Tmem181a:chr17:6307948-6308175:+, Tmem181a:chr17:6307971-6308333:+	Tmem181a	NA	NA	FALSE	FALSE	0.0097701	NA	FALSE
729	2.44352e-16	5.96545e-14	0.62518	0.47619	0.148989	TRUE	0.606903	2 vs 1	0.297978	2 vs 1	0.250359	-0.047619	Ap2a2:chr7:141631244-141631722:+, Ap2a2:chr7:141632610-141633011:+	Ap2a2	NA	NA	FALSE	FALSE	5.96545e-14	NA	FALSE
730	0.0158763	NA	0.399123	0.291667	0.107456	TRUE	2.06174	4 vs 5	0.297758	4 vs 5	-0.192982	-0.490741	Alpk1:chr3:127666717-127667058:-, Alpk1:chr3:127668553-127668824:-, Alpk1:chr3:127668749-127669167:-, Alpk1:chr3:127669798-127670138:-, Alpk1:chr3:127670258-127670726:-	Alpk1	NA	NA	FALSE	FALSE	0.0158763	NA	FALSE
731	2.08131e-06	8.87656e-07	0.214205	0.0656566	0.148549	TRUE	1.35565	1 vs 2	0.297097	1 vs 2	-0.57159	-0.868687	Zdhhc8:chr16:18220737-18221130:-, Zdhhc8:chr16:18222181-18222598:-	Zdhhc8	NA	NA	FALSE	FALSE	2.08131e-06	NA	FALSE
732	5.97788e-37	1.62925e-33	0.388986	0.240924	0.148062	FALSE	0.696043	2 vs 1	0.296124	2 vs 1	-0.222028	-0.518152	Armcx3:chrX:134759685-134760150:+, Armcx3:chrX:134761065-134761456:+	Armcx3	4.56305e-36	1.24663e-32	TRUE	TRUE	1.62925e-33	1.26109e-32	TRUE
733	1.65146e-21	1.07047e-21	0.203063	0.0551559	0.147907	TRUE	1.47359	2 vs 1	0.295813	2 vs 1	-0.593875	-0.889688	Gfm1:chr3:67474677-67475104:+, Gfm1:chr3:67476132-67476587:+	Gfm1	NA	NA	FALSE	FALSE	1.65146e-21	NA	FALSE
734	0.238756	NA	0.380952	0.233083	0.14787	TRUE	0.705478	1 vs 2	0.295739	1 vs 2	-0.238095	-0.533835	Sft2d2:chr1:165174286-165174735:-, Sft2d2:chr1:165178610-165179070:-	Sft2d2	NA	NA	FALSE	FALSE	0.238756	NA	FALSE
735	7.66889e-105	6.61589e-92	0.3097	0.245603	0.0640979	FALSE	0.793024	4 vs 1	0.29554	2 vs 1	0.428117	0.132577	Cd47:chr16:49910787-49911066:+, Cd47:chr16:49911274-49911777:+, Cd47:chr16:49911798-49912381:+, Cd47:chr16:49914613-49915010:+	Cd47	1.53796e-103	1.34523e-90	TRUE	TRUE	6.61589e-92	1.37685e-90	TRUE
736	5.31173e-139	2.10617e-122	0.854997	0.707283	0.147715	FALSE	0.892123	1 vs 2	0.295429	1 vs 2	0.709995	0.414565	Chtop:chr3:90498883-90499349:-, Chtop:chr3:90499605-90500080:-	Chtop	1.52178e-137	6.70311e-121	TRUE	TRUE	2.10617e-122	6.83266e-121	TRUE
737	5.42569e-05	0.000177661	0.568905	0.421296	0.147608	TRUE	0.594838	1 vs 2	0.295217	1 vs 2	0.137809	-0.157407	Marchf9:chr10:127054958-127055393:-, Marchf9:chr10:127055993-127056413:-	Marchf9	NA	NA	FALSE	FALSE	0.000177661	NA	FALSE
738	0.00267519	NA	0.811075	0.663551	0.147524	TRUE	0.777849	2 vs 1	0.295047	2 vs 1	0.62215	0.327103	Arfgef2:chr2:166894772-166895241:+, Arfgef2:chr2:166897629-166898052:+	Arfgef2	NA	NA	FALSE	FALSE	0.00267519	NA	FALSE
739	0.00190597	NA	0.87037	0.722892	0.147479	TRUE	0.945387	1 vs 2	0.294958	1 vs 2	0.740741	0.445783	Snx22:chr9:66065176-66065517:-, Snx22:chr9:66066395-66067167:-	Snx22	NA	NA	FALSE	FALSE	0.00190597	NA	FALSE
740	0.531317	NA	0.397436	0.25	0.147436	TRUE	Inf	1 vs 2	0.294872	1 vs 3	-0.205128	-0.5	Ccn6:chr10:39149723-39150217:-, Ccn6:chr10:39150369-39150824:-, Ccn6:chr10:39150664-39151404:-	Ccn6	NA	NA	FALSE	FALSE	0.531317	NA	FALSE
741	1.06279e-08	3.62337e-08	0.775992	0.628571	0.147421	TRUE	0.71637	2 vs 1	0.294842	2 vs 1	0.551985	0.257143	Kdm3b:chr18:34804194-34804713:+, Kdm3b:chr18:34838563-34839020:+	Kdm3b	NA	NA	FALSE	FALSE	3.62337e-08	NA	FALSE
742	0.64547	NA	0.5	0.352941	0.147059	TRUE	0.606136	2 vs 1	0.294118	2 vs 1	0	-0.294118	Adora2b:chr11:62265695-62266182:+, Adora2b:chr11:62266071-62266458:+	Adora2b	NA	NA	FALSE	FALSE	0.64547	NA	FALSE
743	0.518024	NA	0.79703	0.65	0.14703	TRUE	0.817445	3 vs 1	0.294059	3 vs 1	0.594059	0.3	Eda:chrX:100395465-100395950:+, Eda:chrX:100398637-100399075:+, Eda:chrX:100400370-100400765:+	Eda	NA	NA	FALSE	FALSE	0.518024	NA	FALSE
744	5.81181e-22	2.00883e-17	0.838086	0.691057	0.147029	FALSE	0.838992	2 vs 1	0.294059	2 vs 1	0.676172	0.382114	Ppp2cb:chr8:33619026-33619375:+, Ppp2cb:chr8:33619395-33619833:+	Ppp2cb	2.78714e-21	8.64977e-17	TRUE	TRUE	2.00883e-17	8.86295e-17	TRUE
745	0.00890929	0.0351064	0.394636	0.247788	0.146848	TRUE	0.682581	1 vs 2	0.293697	1 vs 2	-0.210728	-0.504425	Zscan20:chr4:128583539-128583926:-, Zscan20:chr4:128585352-128585689:-	Zscan20	NA	NA	FALSE	FALSE	0.0351064	NA	FALSE
746	0.0903642	NA	0.593333	0.55	0.0433333	TRUE	#NAME?	1 vs 3	0.293333	1 vs 2	-0.506667	-0.8	Cfap69:chr5:5579278-5579659:-, Cfap69:chr5:5580993-5581497:-, Cfap69:chr5:5593716-5593905:-	Cfap69	NA	NA	FALSE	FALSE	0.0903642	NA	FALSE
747	0	2.64346e-99	0.710163	0.563899	0.146264	FALSE	0.639175	1 vs 2	0.292528	1 vs 2	0.420326	0.127798	Ranbp1:chr16:18239744-18240177:-, Ranbp1:chr16:18240015-18240244:-	Ranbp1	0	6.04692e-98	TRUE	TRUE	2.64346e-99	6.2037e-98	TRUE
748	0.00474451	0.0219746	0.820141	0.673913	0.146228	TRUE	0.842858	1 vs 3	0.292455	1 vs 3	0.640281	0.347826	Peli3:chr19:4929696-4930013:-, Peli3:chr19:4930600-4931083:-, Peli3:chr19:4931792-4932243:-	Peli3	NA	NA	FALSE	FALSE	0.0219746	NA	FALSE
749	6.76639e-39	8.63609e-42	0.653237	0.540342	0.112895	FALSE	0.791571	5 vs 2	0.292396	5 vs 2	0.172476	-0.11992	Pmpca:chr2:26393393-26394139:+, Pmpca:chr2:26395356-26395747:+, Pmpca:chr2:26395324-26396425:+, Pmpca:chr2:26395808-26396241:+, Pmpca:chr2:26396718-26397170:+	Pmpca	5.46764e-38	7.80446e-41	TRUE	TRUE	6.76639e-39	5.89986e-38	TRUE
750	0	2.09072e-273	0.358033	0.211857	0.146175	FALSE	0.729853	1 vs 2	0.292351	1 vs 2	-0.283935	-0.576285	Srsf7:chr17:80200067-80200475:-, Srsf7:chr17:80201275-80201660:-	Srsf7	0	1.99619e-271	TRUE	TRUE	2.09072e-273	2.09642e-271	TRUE
751	0.0823166	0.107805	0.401737	0.256944	0.144793	TRUE	1.14597	4 vs 1	0.292277	3 vs 1	-0.0618893	-0.354167	Camk2a:chr18:60986057-60986451:+, Camk2a:chr18:60987158-60987714:+, Camk2a:chr18:60987574-60988028:+, Camk2a:chr18:60987688-60988157:+	Camk2a	NA	NA	FALSE	FALSE	0.107805	NA	FALSE
752	0.953235	NA	0.145833	0	0.145833	TRUE	Inf	2 vs 1	0.291667	2 vs 1	-0.708333	-1	Pcsk1:chr13:75132120-75132526:+, Pcsk1:chr13:75134454-75134929:+	Pcsk1	NA	NA	FALSE	FALSE	0.953235	NA	FALSE
753	5.12333e-10	9.80104e-09	0.131868	0.0633333	0.0685348	TRUE	#NAME?	1 vs 2	0.291453	4 vs 5	-0.564103	-0.855556	H2bc6:chr13:23583671-23584228:-, H2bc6:chr13:23584185-23584774:-, H2bc6:chr13:23584674-23585109:-, H2bc6:chr13:23585259-23585762:-, H2bc6:chr13:23585521-23585796:-	H2bc6	NA	NA	FALSE	FALSE	9.80104e-09	NA	FALSE
754	0.34497	NA	0.34375	0.211538	0.132212	TRUE	1.04145	3 vs 1	0.290865	2 vs 1	-0.09375	-0.384615	Col1a1:chr11:94951446-94951891:+, Col1a1:chr11:94951615-94951901:+, Col1a1:chr11:94952666-94953044:+	Col1a1	NA	NA	FALSE	FALSE	0.34497	NA	FALSE
755	0.402788	0.236052	0.5625	0.417323	0.145177	TRUE	0.585088	1 vs 2	0.290354	1 vs 2	0.125	-0.165354	Col18a1:chr10:77052128-77052550:-, Col18a1:chr10:77052983-77053420:-	Col18a1	NA	NA	FALSE	FALSE	0.402788	NA	FALSE
756	0.000527715	NA	0.68951	0.54491	0.1446	TRUE	0.617706	1 vs 2	0.289201	1 vs 2	0.379021	0.0898204	Armh3:chr19:45817355-45817718:-, Armh3:chr19:45818098-45818518:-	Armh3	NA	NA	FALSE	FALSE	0.000527715	NA	FALSE
757	3.30721e-21	1.7057e-22	0.259964	0.115424	0.14454	FALSE	0.990343	2 vs 1	0.289081	2 vs 1	-0.480071	-0.769152	Gnl1:chr17:35988475-35988900:+, Gnl1:chr17:35989013-35989476:+	Gnl1	1.54898e-20	9.02581e-22	TRUE	TRUE	3.30721e-21	1.67333e-20	TRUE
758	5.88956e-23	4.31953e-20	0.767045	0.684122	0.0829238	FALSE	0.692414	3 vs 2	0.28897	3 vs 2	0.372078	0.0831081	Mcl1:chr3:95660588-95661085:+, Mcl1:chr3:95661515-95662004:+, Mcl1:chr3:95662783-95663218:+	Mcl1	2.94612e-22	2.06211e-19	TRUE	TRUE	4.31953e-20	2.10816e-19	TRUE
759	2.59562e-97	8.496e-90	0.449028	0.304549	0.14448	FALSE	0.681003	1 vs 3	0.28896	1 vs 3	-0.101943	-0.390903	Rab11a:chr9:64715246-64715681:-, Rab11a:chr9:64716190-64716588:-, Rab11a:chr9:64716545-64717072:-	Rab11a	4.93615e-96	1.71167e-88	TRUE	TRUE	8.496e-90	1.73539e-88	TRUE
760	0.515698	NA	0.279222	0.270833	0.00838882	TRUE	-1.22899	2 vs 3	0.288958	3 vs 4	0.101458	-0.1875	Faim2:chr15:99497005-99497383:-, Faim2:chr15:99498388-99499203:-, Faim2:chr15:99498626-99499051:-, Faim2:chr15:99500008-99500375:-	Faim2	NA	NA	FALSE	FALSE	0.515698	NA	FALSE
761	2.48578e-23	1.44705e-19	0.719063	0.553411	0.165652	TRUE	1.18901	1 vs 3	0.288874	1 vs 3	0.512813	0.223938	Kalrn:chr16:33969073-33969433:-, Kalrn:chr16:33972406-33972840:-, Kalrn:chr16:33973926-33974366:-, Kalrn:chr16:34013077-34013505:-	Kalrn	NA	NA	FALSE	FALSE	1.44705e-19	NA	FALSE
762	1.07234e-06	6.65202e-07	0.591667	0.5096	0.0820667	TRUE	1.94591	6 vs 3	0.288772	5 vs 3	0.00877193	-0.28	Zbtb44:chr9:31068691-31069760:+, Zbtb44:chr9:31069291-31070382:+, Zbtb44:chr9:31069496-31069998:+, Zbtb44:chr9:31069842-31070252:+, Zbtb44:chr9:31070832-31071228:+, Zbtb44:chr9:31073298-31073757:+	Zbtb44	NA	NA	FALSE	FALSE	1.07234e-06	NA	FALSE
763	0.00495726	0.0406047	0.759799	0.627586	0.132213	TRUE	1.05973	6 vs 1	0.28846	6 vs 2	0.364322	0.0758621	Mtx3:chr13:92852712-92853366:+, Mtx3:chr13:92852986-92853352:+, Mtx3:chr13:92852941-92853574:+, Mtx3:chr13:92853384-92854042:+, Mtx3:chr13:92855915-92856378:+, Mtx3:chr13:92857821-92858230:+	Mtx3	NA	NA	FALSE	FALSE	0.0406047	NA	FALSE
764	1.69375e-33	3.9858e-34	0.333491	0.1893	0.14419	FALSE	0.762123	2 vs 1	0.28838	2 vs 1	-0.333019	-0.621399	Mapre2:chr18:23891967-23892396:+, Mapre2:chr18:23893455-23893867:+	Mapre2	1.17129e-32	3.11488e-33	TRUE	TRUE	1.69375e-33	1.30644e-32	TRUE
765	1.19699e-14	1.51255e-11	0.791719	0.741598	0.0501212	TRUE	#NAME?	2 vs 1	0.288223	6 vs 5	-0.160813	-0.449036	Faxc:chr4:21993521-21993779:+, Faxc:chr4:21993355-21993970:+, Faxc:chr4:21993605-21994130:+, Faxc:chr4:21993892-21994441:+, Faxc:chr4:21997955-21998420:+, Faxc:chr4:22001051-22001481:+	Faxc	NA	NA	FALSE	FALSE	1.51255e-11	NA	FALSE
766	2.84877e-113	3.20696e-85	0.854983	0.710912	0.144071	FALSE	0.87441	2 vs 1	0.288141	2 vs 1	0.709965	0.421824	Thra:chr11:98764713-98765142:+, Thra:chr11:98768601-98769006:+	Thra	6.16116e-112	6.01922e-84	TRUE	TRUE	3.20696e-85	6.09875e-84	TRUE
767	2.38171e-11	1.98371e-10	0.367928	0.285486	0.0824418	TRUE	0.636233	2 vs 1	0.288099	2 vs 1	0.224303	-0.0637959	Lyrm9:chr11:78839026-78839357:+, Lyrm9:chr11:78841033-78841498:+, Lyrm9:chr11:78843506-78843931:+	Lyrm9	NA	NA	FALSE	FALSE	1.98371e-10	NA	FALSE
768	1.51439e-08	3.02779e-07	0.961051	0.853333	0.107717	TRUE	3.02637	4 vs 3	0.287748	4 vs 2	0.904891	0.617143	Tlcd1:chr11:78179460-78179923:+, Tlcd1:chr11:78180044-78180557:+, Tlcd1:chr11:78180420-78180809:+, Tlcd1:chr11:78180716-78181526:+	Tlcd1	NA	NA	FALSE	FALSE	3.02779e-07	NA	FALSE
769	5.66778e-07	6.56758e-05	0.701647	0.640805	0.0608426	TRUE	1.20735	3 vs 4	0.287393	2 vs 4	0.689692	0.402299	Klhl2:chr8:64739673-64739973:-, Klhl2:chr8:64739776-64740232:-, Klhl2:chr8:64739774-64740745:-, Klhl2:chr8:64740381-64741031:-, Klhl2:chr8:64741336-64741742:-	Klhl2	NA	NA	FALSE	FALSE	6.56758e-05	NA	FALSE
770	5.70572e-09	7.6797e-08	0.663977	0.565972	0.0980044	TRUE	1.37742	6 vs 1	0.287283	6 vs 4	-0.125912	-0.413194	Pcnx:chr12:81995975-81996407:+, Pcnx:chr12:81996393-81996817:+, Pcnx:chr12:81996268-81996779:+, Pcnx:chr12:81996691-81997210:+, Pcnx:chr12:81997957-81998403:+, Pcnx:chr12:82000495-82000931:+	Pcnx	NA	NA	FALSE	FALSE	7.6797e-08	NA	FALSE
771	6.22952e-32	4.22032e-25	0.47987	0.368441	0.111429	FALSE	0.830078	3 vs 1	0.287232	2 vs 1	0.309286	0.0220532	Tbc1d19:chr5:53903289-53903472:+, Tbc1d19:chr5:53903294-53903800:+, Tbc1d19:chr5:53903612-53903974:+	Tbc1d19	4.16434e-31	2.49806e-24	TRUE	TRUE	4.22032e-25	2.54372e-24	TRUE
772	0.15613	NA	0.792208	0.648649	0.143559	TRUE	0.725181	2 vs 1	0.287118	2 vs 1	0.584416	0.297297	Tnnc1:chr14:31211252-31211474:+, Tnnc1:chr14:31211431-31211716:+	Tnnc1	NA	NA	FALSE	FALSE	0.15613	NA	FALSE
773	1.33115e-12	1.03024e-10	0.691438	0.54792	0.143518	TRUE	0.667104	1 vs 3	0.287035	1 vs 3	0.382876	0.0958409	Atp1b1:chr1:164437090-164437469:-, Atp1b1:chr1:164437754-164438156:-, Atp1b1:chr1:164437962-164438543:-	Atp1b1	NA	NA	FALSE	FALSE	1.03024e-10	NA	FALSE
774	2.00942e-06	0.000442372	0.731128	0.578616	0.152511	TRUE	0.814739	5 vs 2	0.286972	5 vs 1	0.472507	0.185535	Naa25:chr5:121439756-121440191:+, Naa25:chr5:121440457-121440875:+, Naa25:chr5:121441436-121442083:+, Naa25:chr5:121441793-121442115:+, Naa25:chr5:121441938-121442517:+	Naa25	NA	NA	FALSE	FALSE	0.000442372	NA	FALSE
775	7.99223e-06	8.10478e-06	0.489959	0.373206	0.116753	TRUE	1.02524	5 vs 1	0.286921	5 vs 2	-0.23461	-0.521531	Sh3kbp1:chrX:159973237-159973935:+, Sh3kbp1:chrX:159973740-159974202:+, Sh3kbp1:chrX:159974313-159974824:+, Sh3kbp1:chrX:159975268-159975770:+, Sh3kbp1:chrX:159975551-159975932:+	Sh3kbp1	NA	NA	FALSE	FALSE	8.10478e-06	NA	FALSE
776	0.00194746	0.0176751	0.932764	0.789474	0.14329	TRUE	1.30818	1 vs 2	0.28658	1 vs 2	0.865527	0.578947	Npcd:chr15:79786351-79786710:-, Npcd:chr15:79789126-79789696:-	Npcd	NA	NA	FALSE	FALSE	0.0176751	NA	FALSE
777	0.00194746	0.0176751	0.932764	0.789474	0.14329	TRUE	1.30818	1 vs 2	0.28658	1 vs 2	0.865527	0.578947	Nptxr:chr15:79786351-79786710:-, Nptxr:chr15:79789126-79789696:-	Nptxr	NA	NA	FALSE	FALSE	0.0176751	NA	FALSE
778	5.64203e-15	2.34904e-14	0.486581	0.343313	0.143267	FALSE	0.594873	1 vs 2	0.286535	1 vs 2	-0.0268386	-0.313373	Micu2:chr14:57916260-57916693:-, Micu2:chr14:57916835-57917287:-	Micu2	2.03704e-14	8.71368e-14	TRUE	TRUE	2.34904e-14	8.96537e-14	TRUE
779	7.84079e-16	4.88609e-13	0.621423	0.535551	0.0858718	TRUE	1.15683	2 vs 4	0.286386	2 vs 4	0.654292	0.367906	Vps33a:chr5:123527244-123527682:-, Vps33a:chr5:123529041-123529479:-, Vps33a:chr5:123529698-123530178:-, Vps33a:chr5:123530675-123531122:-	Vps33a	NA	NA	FALSE	FALSE	4.88609e-13	NA	FALSE
780	0.270086	0.418167	0.4	0.256831	0.143169	TRUE	0.657042	2 vs 1	0.286339	2 vs 1	-0.2	-0.486339	Pbxip1:chr3:89448583-89448958:+, Pbxip1:chr3:89450537-89450952:+	Pbxip1	NA	NA	FALSE	FALSE	0.418167	NA	FALSE
781	0.0218265	NA	0.641844	0.539683	0.102161	TRUE	Inf	2 vs 1	0.286221	4 vs 3	-0.404255	-0.690476	Eno4:chr19:58970562-58970941:+, Eno4:chr19:58970462-58971455:+, Eno4:chr19:58971038-58971449:+, Eno4:chr19:58973482-58974041:+	Eno4	NA	NA	FALSE	FALSE	0.0218265	NA	FALSE
782	0.295513	NA	0.819048	0.714286	0.104762	TRUE	Inf	4 vs 1	0.285714	6 vs 3	0.595238	0.309524	Acot6:chr12:84102730-84103087:+, Acot6:chr12:84102550-84102741:+, Acot6:chr12:84104056-84104479:+, Acot6:chr12:84109695-84110297:+, Acot6:chr12:84110014-84110615:+, Acot6:chr12:84110953-84111352:+	Acot6	NA	NA	FALSE	FALSE	0.295513	NA	FALSE
783	0.779288	NA	1	0.857143	0.142857	TRUE	Inf	2 vs 1	0.285714	2 vs 1	1	0.714286	Nid2:chr14:19810899-19811843:+, Nid2:chr14:19811396-19811832:+	Nid2	NA	NA	FALSE	FALSE	0.779288	NA	FALSE
784	0.896471	NA	1	0.857143	0.142857	TRUE	Inf	1 vs 2	0.285714	1 vs 2	1	0.714286	Tlx3:chr11:33200748-33201107:-, Tlx3:chr11:33200901-33201316:-	Tlx3	NA	NA	FALSE	FALSE	0.896471	NA	FALSE
785	1	NA	0.142857	0	0.142857	TRUE	Inf	1 vs 2	0.285714	1 vs 2	-0.714286	-1	Tmem79:chr3:88328653-88329000:-, Tmem79:chr3:88328960-88329462:-	Tmem79	NA	NA	FALSE	FALSE	1	NA	FALSE
786	3.9683e-133	6.20397e-123	0.482954	0.34015	0.142804	FALSE	0.869239	3 vs 1	0.285607	3 vs 1	-0.0340922	-0.3197	Mob4:chr1:55152651-55153127:+, Mob4:chr1:55153338-55153892:+, Mob4:chr1:55154448-55154890:+	Mob4	1.05471e-131	2.00352e-121	TRUE	TRUE	6.20397e-123	2.04268e-121	TRUE
787	1.53957e-85	7.78742e-62	0.917041	0.774572	0.142469	FALSE	1.1685	1 vs 2	0.284939	1 vs 2	0.834083	0.549144	Rnf121:chr7:102019136-102019514:-, Rnf121:chr7:102020090-102020524:-	Rnf121	2.53455e-84	1.1033e-60	TRUE	TRUE	7.78742e-62	1.1302e-60	TRUE
788	0.00445464	0.025784	0.88245	0.74	0.14245	TRUE	1.05631	1 vs 3	0.284901	1 vs 3	0.764901	0.48	Gm45902:chr2:3504527-3504925:-, Gm45902:chr2:3504878-3505644:-, Gm45902:chr2:3506185-3506767:-	Gm45902	NA	NA	FALSE	FALSE	0.025784	NA	FALSE
789	0.00225849	0.00475654	0.727811	0.647668	0.0801423	TRUE	-1.50608	3 vs 4	0.28479	1 vs 3	0.248521	-0.0362694	Prps2:chrX:167346319-167346707:-, Prps2:chrX:167347030-167347479:-, Prps2:chrX:167348218-167348956:-, Prps2:chrX:167348698-167349081:-	Prps2	NA	NA	FALSE	FALSE	0.00475654	NA	FALSE
790	0.00040405	NA	0.381657	0.234536	0.147121	TRUE	2.02815	5 vs 4	0.284695	5 vs 1	-0.230769	-0.515464	Nceh1:chr3:27241480-27241897:+, Nceh1:chr3:27242167-27242656:+, Nceh1:chr3:27242489-27242894:+, Nceh1:chr3:27242620-27243321:+, Nceh1:chr3:27244547-27244996:+	Nceh1	NA	NA	FALSE	FALSE	0.00040405	NA	FALSE
791	6.60113e-05	0.112531	0.833893	0.760776	0.0731168	TRUE	-2.68273	4 vs 5	0.284193	1 vs 4	0.697987	0.413793	Itgb8:chr12:119158022-119158413:-, Itgb8:chr12:119158549-119158718:-, Itgb8:chr12:119158704-119159195:-, Itgb8:chr12:119159967-119160358:-, Itgb8:chr12:119163117-119163340:-	Itgb8	NA	NA	FALSE	FALSE	0.112531	NA	FALSE
792	2.01134e-11	1.08667e-10	0.588319	0.446262	0.142057	TRUE	0.743061	1 vs 3	0.284115	1 vs 3	0.176638	-0.107477	Cul4b:chrX:38531557-38531999:-, Cul4b:chrX:38533138-38533738:-, Cul4b:chrX:38533572-38533782:-	Cul4b	NA	NA	FALSE	FALSE	1.08667e-10	NA	FALSE
793	1.11527e-133	2.64524e-93	0.449812	0.419103	0.0307089	FALSE	2.24618	4 vs 7	0.283963	4 vs 7	0.474309	0.190347	Ppp3cb:chr14:20498718-20499257:-, Ppp3cb:chr14:20499314-20499706:-, Ppp3cb:chr14:20499575-20500668:-, Ppp3cb:chr14:20499968-20500395:-, Ppp3cb:chr14:20500430-20500785:-, Ppp3cb:chr14:20500724-20501176:-, Ppp3cb:chr14:20507633-20508051:-	Ppp3cb	3.00034e-132	5.48014e-92	TRUE	TRUE	2.64524e-93	5.61096e-92	TRUE
794	1.07773e-17	3.25771e-16	0.624275	0.482543	0.141732	FALSE	0.577591	2 vs 1	0.283464	2 vs 1	0.24855	-0.034915	Lix1l:chr3:96623652-96624088:+, Lix1l:chr3:96625780-96626208:+	Lix1l	4.37842e-17	1.3322e-15	TRUE	TRUE	3.25771e-16	1.35595e-15	TRUE
795	0.00417133	0.0677297	0.792889	0.675532	0.117357	TRUE	-1.4816	2 vs 3	0.282742	1 vs 2	0.623167	0.340426	Aldh1l2:chr10:83487445-83487814:-, Aldh1l2:chr10:83487571-83488209:-, Aldh1l2:chr10:83489416-83489745:-, Aldh1l2:chr10:83489934-83490290:-, Aldh1l2:chr10:83490342-83490695:-	Aldh1l2	NA	NA	FALSE	FALSE	0.0677297	NA	FALSE
796	7.32702e-07	6.41249e-07	0.586294	0.558824	0.0274709	TRUE	0.73433	3 vs 2	0.282655	3 vs 2	0.109645	-0.17301	Aopep:chr13:63299272-63299718:+, Aopep:chr13:63301866-63302338:+, Aopep:chr13:63302459-63302919:+	Aopep	NA	NA	FALSE	FALSE	7.32702e-07	NA	FALSE
797	0.0121757	0.019489	0.866803	0.72549	0.141313	TRUE	0.901124	1 vs 2	0.282626	1 vs 2	0.733607	0.45098	Kcnf1:chr12:17172096-17172480:-, Kcnf1:chr12:17174365-17174788:-	Kcnf1	NA	NA	FALSE	FALSE	0.019489	NA	FALSE
798	8.2576e-30	1.40704e-28	0.519643	0.378483	0.141161	FALSE	0.574607	2 vs 1	0.282321	2 vs 1	0.0392864	-0.243035	Nif3l1:chr1:58461130-58461552:+, Nif3l1:chr1:58461859-58462327:+	Nif3l1	5.13134e-29	9.47808e-28	TRUE	TRUE	1.40704e-28	9.58001e-28	TRUE
799	1.0196e-15	2.58526e-14	0.460689	0.319599	0.141089	TRUE	0.807639	2 vs 1	0.282179	3 vs 1	-0.0786228	-0.360802	Zzz3:chr3:152459041-152459540:+, Zzz3:chr3:152459344-152459881:+, Zzz3:chr3:152462445-152462857:+	Zzz3	NA	NA	FALSE	FALSE	2.58526e-14	NA	FALSE
800	3.60488e-33	2.31974e-28	0.730346	0.651864	0.0784821	FALSE	0.800297	1 vs 2	0.282119	1 vs 2	0.444831	0.162712	Ccdc47:chr11:106199306-106199721:-, Ccdc47:chr11:106200435-106200852:-, Ccdc47:chr11:106200372-106201464:-	Ccdc47	2.46203e-32	1.5531e-27	TRUE	TRUE	2.31974e-28	1.56974e-27	TRUE
801	1.68099e-191	2.10238e-174	0.618085	0.484852	0.133233	FALSE	0.891669	1 vs 4	0.282015	1 vs 4	0.253835	-0.0281797	Mkrn1:chr6:39397804-39398176:-, Mkrn1:chr6:39398956-39399381:-, Mkrn1:chr6:39400714-39401133:-, Mkrn1:chr6:39405486-39405930:-	Mkrn1	7.56788e-190	1.09924e-172	TRUE	TRUE	2.10238e-174	1.10425e-172	TRUE
802	4.3325e-05	0.00105342	0.827975	0.687023	0.140952	TRUE	0.785107	1 vs 2	0.281905	1 vs 2	0.655951	0.374046	Ndrg1:chr15:66929279-66929665:-, Ndrg1:chr15:66930369-66930764:-	Ndrg1	NA	NA	FALSE	FALSE	0.00105342	NA	FALSE
803	0.00381097	0.00184467	0.456732	0.464865	-0.00813284	TRUE	Inf	2 vs 1	0.281885	6 vs 3	-0.393791	-0.675676	Frmd3:chr4:74187643-74187832:+, Frmd3:chr4:74188010-74188707:+, Frmd3:chr4:74188595-74189040:+, Frmd3:chr4:74188989-74189480:+, Frmd3:chr4:74189494-74189976:+, Frmd3:chr4:74201902-74202202:+	Frmd3	NA	NA	FALSE	FALSE	0.00381097	NA	FALSE
804	0.38133	NA	0.840909	0.7	0.140909	TRUE	1.32176	2 vs 1	0.281818	3 vs 1	0.681818	0.4	Aff1:chr5:103850827-103851303:+, Aff1:chr5:103852867-103853291:+, Aff1:chr5:103854924-103855322:+	Aff1	NA	NA	FALSE	FALSE	0.38133	NA	FALSE
805	0.191577	NA	0.701046	0.55303	0.148016	TRUE	0.93827	3 vs 2	0.281288	4 vs 1	0.372197	0.0909091	6430571L13Rik:chr9:107347975-107348369:+, 6430571L13Rik:chr9:107348070-107348549:+, 6430571L13Rik:chr9:107348272-107348572:+, 6430571L13Rik:chr9:107349287-107349731:+	6430571L13Rik	NA	NA	FALSE	FALSE	0.191577	NA	FALSE
806	0.380479	NA	0.255051	0.169643	0.0854076	TRUE	1.6404	4 vs 5	0.281265	4 vs 5	-0.397306	-0.678571	Sntg1:chr1:8359734-8360106:-, Sntg1:chr1:8360902-8361349:-, Sntg1:chr1:8362645-8362951:-, Sntg1:chr1:8362576-8363146:-, Sntg1:chr1:8362949-8363516:-	Sntg1	NA	NA	FALSE	FALSE	0.380479	NA	FALSE
807	0.267992	0.512272	0.794239	0.678161	0.116078	TRUE	0.81093	3 vs 2	0.281254	4 vs 2	0.522634	0.241379	Fosl2:chr5:32153028-32153919:+, Fosl2:chr5:32153457-32153699:+, Fosl2:chr5:32156670-32157110:+, Fosl2:chr5:32157402-32157842:+	Fosl2	NA	NA	FALSE	FALSE	0.512272	NA	FALSE
808	3.54209e-17	2.71406e-17	0.599894	0.494868	0.105025	TRUE	1.23187	4 vs 2	0.28115	4 vs 2	-0.00399042	-0.285141	Rpe:chr1:66717671-66718383:+, Rpe:chr1:66718043-66718439:+, Rpe:chr1:66718247-66718810:+, Rpe:chr1:66719108-66719536:+	Rpe	NA	NA	FALSE	FALSE	3.54209e-17	NA	FALSE
809	3.36929e-17	4.1844e-14	0.721552	0.570044	0.151508	TRUE	2.51231	6 vs 1	0.281003	5 vs 1	0.492457	0.211454	Mbd5:chr2:49258553-49259035:+, Mbd5:chr2:49262501-49262938:+, Mbd5:chr2:49263263-49263681:+, Mbd5:chr2:49263649-49264061:+, Mbd5:chr2:49316583-49317038:+, Mbd5:chr2:49317310-49317758:+	Mbd5	NA	NA	FALSE	FALSE	4.1844e-14	NA	FALSE
810	8.17443e-05	2.00376e-05	0.732666	0.592166	0.1405	TRUE	0.754514	1 vs 3	0.280999	1 vs 3	0.465331	0.184332	Abcb7:chrX:104280611-104281028:-, Abcb7:chrX:104283514-104283987:-, Abcb7:chrX:104283810-104284319:-	Abcb7	NA	NA	FALSE	FALSE	8.17443e-05	NA	FALSE
811	1.5919e-08	1.96205e-08	0.374239	0.233743	0.140496	TRUE	0.673221	2 vs 1	0.280992	2 vs 1	-0.251521	-0.532513	Carnmt1:chr19:18704363-18704845:+, Carnmt1:chr19:18705743-18706227:+	Carnmt1	NA	NA	FALSE	FALSE	1.96205e-08	NA	FALSE
812	3.51554e-20	1.03736e-17	0.53695	0.385142	0.151808	TRUE	1.09631	1 vs 4	0.280861	2 vs 4	0.207547	-0.0733138	Mtmr9:chr14:63519589-63520033:-, Mtmr9:chr14:63520535-63520957:-, Mtmr9:chr14:63521641-63522303:-, Mtmr9:chr14:63523518-63524003:-	Mtmr9	NA	NA	FALSE	FALSE	1.03736e-17	NA	FALSE
813	0.0082673	NA	0.907285	0.767123	0.140161	TRUE	1.08879	1 vs 2	0.280323	1 vs 2	0.81457	0.534247	8030462N17Rik:chr18:77631467-77631874:-, 8030462N17Rik:chr18:77634922-77635346:-	8030462N17Rik	NA	NA	FALSE	FALSE	0.0082673	NA	FALSE
814	0.516792	NA	0.833333	0.693182	0.140152	TRUE	Inf	2 vs 1	0.280303	3 vs 1	0.666667	0.386364	Mdfic:chr6:15772889-15773354:+, Mdfic:chr6:15800438-15800952:+, Mdfic:chr6:15801755-15802216:+	Mdfic	NA	NA	FALSE	FALSE	0.516792	NA	FALSE
815	2.36819e-11	2.45921e-11	0.274341	0.134191	0.14015	FALSE	0.891689	2 vs 1	0.280299	2 vs 1	-0.451318	-0.731618	Sipa1l1:chr12:82449829-82450310:+, Sipa1l1:chr12:82451398-82451787:+	Sipa1l1	7.27608e-11	7.86087e-11	TRUE	TRUE	2.45921e-11	8.07293e-11	TRUE
816	1.13841e-52	7.92149e-43	0.61116	0.471101	0.140059	FALSE	0.867877	3 vs 1	0.280118	3 vs 1	0.22232	-0.0577982	Atp6v1c1:chr15:38691528-38691860:+, Atp6v1c1:chr15:38691740-38692324:+, Atp6v1c1:chr15:38692078-38692466:+	Atp6v1c1	1.17352e-51	7.46592e-42	TRUE	TRUE	7.92149e-43	7.56485e-42	TRUE
817	0.478995	NA	0.47	0.375	0.095	TRUE	1.29532	1 vs 2	0.28	1 vs 2	-0.22	-0.5	Morc4:chrX:139821671-139822006:-, Morc4:chrX:139821751-139822349:-, Morc4:chrX:139821914-139822217:-	Morc4	NA	NA	FALSE	FALSE	0.478995	NA	FALSE
818	0.403993	NA	1	0.86	0.14	TRUE	Inf	3 vs 1	0.28	3 vs 1	1	0.72	Pter:chr2:13000859-13001366:+, Pter:chr2:13001143-13001668:+, Pter:chr2:13001241-13001643:+	Pter	NA	NA	FALSE	FALSE	0.403993	NA	FALSE
819	0.694788	NA	0.282776	0.142857	0.139919	TRUE	0.861028	2 vs 1	0.279838	2 vs 1	-0.434447	-0.714286	Tunar:chr12:105381716-105382146:+, Tunar:chr12:105383550-105383932:+	Tunar	NA	NA	FALSE	FALSE	0.694788	NA	FALSE
820	2.3544e-13	2.90588e-13	0.562597	0.459854	0.102743	TRUE	1.17119	2 vs 4	0.279578	2 vs 4	-0.0513219	-0.3309	Nln:chr13:104023026-104023330:-, Nln:chr13:104023074-104023574:-, Nln:chr13:104023221-104023843:-, Nln:chr13:104024619-104025081:-, Nln:chr13:104035064-104035812:-	Nln	NA	NA	FALSE	FALSE	2.90588e-13	NA	FALSE
821	0.000941854	0.00515493	0.691489	0.551724	0.139765	TRUE	0.599452	2 vs 1	0.27953	2 vs 1	0.382979	0.103448	Htt:chr5:34908994-34909440:+, Htt:chr5:34912130-34912535:+	Htt	NA	NA	FALSE	FALSE	0.00515493	NA	FALSE
822	3.05493e-06	8.36884e-06	0.558596	0.41896	0.139635	TRUE	0.562507	2 vs 1	0.279271	2 vs 1	0.117191	-0.16208	4930555G01Rik:chr14:5058738-5058899:+, 4930555G01Rik:chr14:5058751-5059068:+	4930555G01Rik	NA	NA	FALSE	FALSE	8.36884e-06	NA	FALSE
823	0.191839	NA	0.625	0.668367	-0.0433673	TRUE	Inf	3 vs 1	0.27927	5 vs 4	-0.210526	-0.489796	Matn2:chr15:34345649-34345979:+, Matn2:chr15:34347059-34347557:+, Matn2:chr15:34347477-34347876:+, Matn2:chr15:34431022-34431196:+, Matn2:chr15:34435830-34436273:+	Matn2	NA	NA	FALSE	FALSE	0.191839	NA	FALSE
824	2.58359e-08	1.95702e-07	0.66048	0.521101	0.139379	TRUE	0.580978	2 vs 1	0.278757	2 vs 1	0.320959	0.0422018	Gmppb:chr9:108051273-108051791:+, Gmppb:chr9:108051564-108051954:+	Gmppb	NA	NA	FALSE	FALSE	1.95702e-07	NA	FALSE
825	1.55091e-18	1.40708e-19	0.270774	0.131424	0.13935	FALSE	1.07853	1 vs 3	0.2787	1 vs 3	-0.458451	-0.737151	Rab3c:chr13:110054187-110054580:-, Rab3c:chr13:110060171-110060572:-, Rab3c:chr13:110061503-110061958:-	Rab3c	6.57945e-18	6.6166e-19	TRUE	TRUE	1.55091e-18	7.18763e-18	TRUE
826	2.3984e-12	1.94654e-11	0.505279	0.366062	0.139217	TRUE	0.570266	2 vs 1	0.278434	2 vs 1	0.0105581	-0.267876	Kdelr2:chr5:143420714-143421158:+, Kdelr2:chr5:143421511-143421941:+	Kdelr2	NA	NA	FALSE	FALSE	1.94654e-11	NA	FALSE
827	0.00144614	0.00800347	0.304688	0.165541	0.139147	TRUE	1.65823	1 vs 2	0.278294	1 vs 3	-0.390625	-0.668919	Pask:chr1:93308707-93309134:-, Pask:chr1:93309409-93309831:-, Pask:chr1:93309776-93310233:-	Pask	NA	NA	FALSE	FALSE	0.00800347	NA	FALSE
828	0.449397	NA	0.873016	0.765152	0.107864	TRUE	Inf	1 vs 2	0.278139	1 vs 3	0.619048	0.340909	Ccdc9b:chr2:118754145-118754495:-, Ccdc9b:chr2:118754161-118754857:-, Ccdc9b:chr2:118755203-118755573:-, Ccdc9b:chr2:118755839-118756013:-	Ccdc9b	NA	NA	FALSE	FALSE	0.449397	NA	FALSE
829	0.577502	NA	0.163484	0.125	0.0384842	TRUE	#NAME?	1 vs 2	0.277825	3 vs 4	-0.597175	-0.875	Gpr12:chr5:146579869-146580312:-, Gpr12:chr5:146582120-146582552:-, Gpr12:chr5:146582327-146582766:-, Gpr12:chr5:146582696-146583144:-	Gpr12	NA	NA	FALSE	FALSE	0.577502	NA	FALSE
830	0.105362	0.126874	0.715278	0.59375	0.121528	TRUE	1.10898	3 vs 2	0.277778	3 vs 2	0.590278	0.3125	Rest:chr5:77282981-77283451:+, Rest:chr5:77284741-77285130:+, Rest:chr5:77286021-77286432:+	Rest	NA	NA	FALSE	FALSE	0.126874	NA	FALSE
831	0.174504	NA	0.533333	0.533333	0	TRUE	1.79176	6 vs 4	0.277778	6 vs 4	0.166667	-0.111111	Zfp967:chr2:176529275-176529472:+, Zfp967:chr2:176531691-176532268:+, Zfp967:chr2:176532165-176532418:+, Zfp967:chr2:176532127-176533070:+, Zfp967:chr2:176532666-176532833:+, Zfp967:chr2:176532461-176533324:+	Zfp967	NA	NA	FALSE	FALSE	0.174504	NA	FALSE
832	2.46746e-19	7.34688e-16	0.855717	0.716834	0.138883	FALSE	0.851352	1 vs 2	0.277766	1 vs 2	0.711434	0.433668	Rprd1a:chr18:24484957-24485326:-, Rprd1a:chr18:24487864-24488371:-	Rprd1a	1.09302e-18	2.96576e-15	TRUE	TRUE	7.34688e-16	3.02374e-15	TRUE
833	1.1964e-05	2.55602e-05	0.279412	0.140625	0.138787	TRUE	0.862727	2 vs 1	0.277574	2 vs 1	-0.441176	-0.71875	Tnfaip8l1:chr17:56172591-56173088:+, Tnfaip8l1:chr17:56172961-56173398:+	Tnfaip8l1	NA	NA	FALSE	FALSE	2.55602e-05	NA	FALSE
834	0.428681	NA	0.505618	0.470588	0.0350297	TRUE	1.94591	4 vs 2	0.276603	4 vs 3	-0.252809	-0.529412	Xkr6:chr14:63819576-63820173:+, Xkr6:chr14:63820253-63820809:+, Xkr6:chr14:63819906-63820400:+, Xkr6:chr14:63820700-63820809:+	Xkr6	NA	NA	FALSE	FALSE	0.428681	NA	FALSE
835	9.67038e-08	6.68688e-06	0.370027	0.235329	0.134698	TRUE	1.0569	3 vs 7	0.27547	3 vs 7	-0.263263	-0.538732	Fbxl17:chr17:63045948-63046342:-, Fbxl17:chr17:63050477-63050945:-, Fbxl17:chr17:63052296-63052729:-, Fbxl17:chr17:63053842-63054205:-, Fbxl17:chr17:63053801-63054535:-, Fbxl17:chr17:63057466-63057883:-, Fbxl17:chr17:63059412-63059839:-	Fbxl17	NA	NA	FALSE	FALSE	6.68688e-06	NA	FALSE
836	0.0140238	0.0160036	0.44385	0.306122	0.137728	TRUE	0.59276	2 vs 1	0.275456	2 vs 1	-0.112299	-0.387755	Zfp395:chr14:65396571-65396882:+, Zfp395:chr14:65398492-65398934:+	Zfp395	NA	NA	FALSE	FALSE	0.0160036	NA	FALSE
837	3.20915e-19	2.0899e-17	0.563882	0.426182	0.137701	FALSE	0.55438	2 vs 1	0.275401	2 vs 1	0.127765	-0.147636	Ndufaf4:chr4:24901634-24901944:+, Ndufaf4:chr4:24903105-24903543:+	Ndufaf4	1.40464e-18	8.9637e-17	TRUE	TRUE	2.0899e-17	9.18389e-17	TRUE
838	0.132317	0.20868	0.694993	0.595238	0.099755	TRUE	Inf	2 vs 1	0.27425	7 vs 1	0.565916	0.291667	Ttll7:chr3:146979608-146980029:+, Ttll7:chr3:146980789-146980956:+, Ttll7:chr3:146980874-146981389:+, Ttll7:chr3:146981072-146981551:+, Ttll7:chr3:146982590-146982947:+, Ttll7:chr3:146982314-146983284:+, Ttll7:chr3:146983591-146984049:+, Ttll7:chr3:146984076-146984405:+	Ttll7	NA	NA	FALSE	FALSE	0.20868	NA	FALSE
839	0.227123	NA	0.600281	0.55625	0.0440313	TRUE	Inf	5 vs 1	0.274086	3 vs 2	0.149086	-0.125	Klf8:chrX:153393299-153393687:+, Klf8:chrX:153394140-153394590:+, Klf8:chrX:153395412-153395841:+, Klf8:chrX:153395593-153396271:+, Klf8:chrX:153397484-153397924:+, Klf8:chrX:153398512-153398928:+	Klf8	NA	NA	FALSE	FALSE	0.227123	NA	FALSE
840	0.0504951	0.0324217	0.442963	0.3	0.142963	TRUE	#NAME?	1 vs 4	0.274074	1 vs 5	-0.225926	-0.5	Cd46:chr1:195036825-195037171:-, Cd46:chr1:195037637-195038288:-, Cd46:chr1:195038900-195039376:-, Cd46:chr1:195039266-195039469:-, Cd46:chr1:195040081-195040500:-, Cd46:chr1:195041815-195042218:-	Cd46	NA	NA	FALSE	FALSE	0.0504951	NA	FALSE
841	0.0119131	NA	0.853994	0.716981	0.137013	TRUE	0.836744	2 vs 1	0.274027	2 vs 1	0.707989	0.433962	Ptprn2:chr12:117276461-117276914:+, Ptprn2:chr12:117277767-117278167:+	Ptprn2	NA	NA	FALSE	FALSE	0.0119131	NA	FALSE
842	4.63243e-48	1.48586e-49	0.215951	0.079031	0.13692	FALSE	1.16617	1 vs 2	0.27384	1 vs 2	-0.568098	-0.841938	Tial1:chr7:128439729-128440146:-, Tial1:chr7:128442223-128442637:-	Tial1	4.50183e-47	1.67331e-48	TRUE	TRUE	4.63243e-48	5.18739e-47	TRUE
843	0.37934	NA	0.803571	0.666667	0.136905	TRUE	0.71562	1 vs 2	0.27381	1 vs 2	0.607143	0.333333	Gpx2:chr12:76792330-76792635:-, Gpx2:chr12:76792352-76792861:-	Gpx2	NA	NA	FALSE	FALSE	0.37934	NA	FALSE
844	1.45836e-17	4.90267e-14	0.789377	0.652473	0.136904	FALSE	0.691248	2 vs 1	0.273809	2 vs 1	0.578754	0.304945	Arxes1:chrX:136033894-136034329:+, Arxes1:chrX:136034541-136034946:+	Arxes1	5.86002e-17	1.79139e-13	TRUE	TRUE	4.90267e-14	1.8331e-13	TRUE
845	4.34466e-08	NA	0.944591	0.808219	0.136372	TRUE	1.39753	1 vs 2	0.272744	1 vs 2	0.889182	0.616438	Rab11fip5:chr6:85334962-85335330:-, Rab11fip5:chr6:85336083-85336497:-	Rab11fip5	NA	NA	FALSE	FALSE	4.34466e-08	NA	FALSE
846	0.000124523	0.233471	0.812748	0.775362	0.0373857	TRUE	-3.00462	3 vs 4	0.272418	1 vs 2	0.359375	0.0869565	Cacna1c:chr6:118587233-118587591:-, Cacna1c:chr6:118592274-118592654:-, Cacna1c:chr6:118592246-118593032:-, Cacna1c:chr6:118592536-118592911:-	Cacna1c	NA	NA	FALSE	FALSE	0.233471	NA	FALSE
847	0.0910255	0.123228	0.436722	0.391026	0.0456964	TRUE	1.70921	3 vs 1	0.272327	3 vs 2	-0.189212	-0.461538	Adgrl3:chr5:81794996-81795932:+, Adgrl3:chr5:81795565-81796079:+, Adgrl3:chr5:81796245-81796677:+, Adgrl3:chr5:81798433-81799152:+, Adgrl3:chr5:81801756-81802142:+	Adgrl3	NA	NA	FALSE	FALSE	0.123228	NA	FALSE
848	8.03737e-05	0.000994339	0.629904	0.493878	0.136026	TRUE	0.556295	1 vs 2	0.272052	1 vs 2	0.259808	-0.0122449	Irf2bp2:chr8:126588296-126588662:-, Irf2bp2:chr8:126590629-126591058:-	Irf2bp2	NA	NA	FALSE	FALSE	0.000994339	NA	FALSE
849	1.16279e-28	1.70865e-21	0.921739	0.816311	0.105428	FALSE	1.09837	3 vs 2	0.272017	3 vs 2	0.807078	0.535061	D430019H16Rik:chr12:105487613-105488283:+, D430019H16Rik:chr12:105488019-105488494:+, D430019H16Rik:chr12:105492690-105493095:+	D430019H16Rik	6.98943e-28	8.58624e-21	TRUE	TRUE	1.70865e-21	8.80671e-21	TRUE
850	2.54157e-78	6.82567e-75	0.32283	0.208681	0.11415	FALSE	0.921636	4 vs 1	0.271491	3 vs 1	-0.185824	-0.457315	Znrf1:chr8:111622673-111623129:+, Znrf1:chr8:111623100-111623507:+, Znrf1:chr8:111623255-111623786:+, Znrf1:chr8:111625319-111625771:+	Znrf1	3.94838e-77	1.12701e-73	TRUE	TRUE	6.82567e-75	1.14071e-73	TRUE
851	0.00451183	NA	0.741051	0.632716	0.108335	TRUE	1.77934	5 vs 1	0.271439	5 vs 3	0.049217	-0.222222	Tert:chr13:73649111-73649537:+, Tert:chr13:73649457-73649609:+, Tert:chr13:73649487-73649869:+, Tert:chr13:73650239-73650652:+, Tert:chr13:73651990-73652377:+	Tert	NA	NA	FALSE	FALSE	0.00451183	NA	FALSE
852	0.436226	NA	0.259615	0.222222	0.0373932	TRUE	Inf	1 vs 2	0.271368	1 vs 2	-0.173077	-0.444444	Gab3:chrX:74985550-74985837:-, Gab3:chrX:74986754-74987000:-, Gab3:chrX:74988500-74988904:-	Gab3	NA	NA	FALSE	FALSE	0.436226	NA	FALSE
853	2.55997e-85	7.27871e-78	0.475733	0.340336	0.135398	FALSE	0.564656	2 vs 1	0.270796	2 vs 1	-0.0485334	-0.319329	Srp9:chr1:182131451-182131844:+, Srp9:chr1:182131970-182132415:+	Srp9	4.18319e-84	1.23907e-76	TRUE	TRUE	7.27871e-78	1.25444e-76	TRUE
854	0	0	0.391706	0.25645	0.135257	FALSE	0.68746	3 vs 1	0.270514	3 vs 1	-0.216587	-0.487101	Dnaja1:chr4:40732695-40733145:+, Dnaja1:chr4:40732725-40733512:+, Dnaja1:chr4:40733480-40733943:+	Dnaja1	0	0	TRUE	TRUE	0	0	TRUE
855	6.79503e-31	1.15698e-29	0.204979	0.126271	0.0787083	FALSE	0.711727	2 vs 1	0.270468	2 vs 1	-0.314337	-0.584805	Gdap1l1:chr2:163453563-163453993:+, Gdap1l1:chr2:163454543-163455037:+, Gdap1l1:chr2:163454969-163455324:+	Gdap1l1	4.31984e-30	8.06581e-29	TRUE	TRUE	1.15698e-29	8.18045e-29	TRUE
856	0.105184	NA	0.369467	0.257576	0.111891	TRUE	Inf	3 vs 1	0.269648	4 vs 2	-0.230352	-0.5	Lrrc27:chr7:139228628-139229059:+, Lrrc27:chr7:139242575-139242992:+, Lrrc27:chr7:139242996-139243248:+, Lrrc27:chr7:139243584-139243969:+	Lrrc27	NA	NA	FALSE	FALSE	0.105184	NA	FALSE
857	0.586527	NA	0.764706	0.708333	0.0563725	TRUE	#NAME?	2 vs 1	0.269608	3 vs 2	0.102941	-0.166667	BC030500:chr8:58913293-58914014:+, BC030500:chr8:58913421-58913962:+, BC030500:chr8:58913892-58914298:+	BC030500	NA	NA	FALSE	FALSE	0.586527	NA	FALSE
858	0.183671	NA	0.824713	0.758065	0.0666481	TRUE	0.824483	3 vs 2	0.269373	3 vs 2	0.591954	0.322581	Parvb:chr15:84312898-84313240:+, Parvb:chr15:84313326-84313544:+, Parvb:chr15:84315295-84315746:+	Parvb	NA	NA	FALSE	FALSE	0.183671	NA	FALSE
859	0.126227	NA	0.134537	0	0.134537	TRUE	Inf	2 vs 1	0.269073	2 vs 1	-0.730927	-1	Pcsk2:chr2:143813635-143814073:+, Pcsk2:chr2:143815878-143816285:+	Pcsk2	NA	NA	FALSE	FALSE	0.126227	NA	FALSE
860	7.09878e-62	3.54178e-56	0.802517	0.667987	0.134531	FALSE	0.772272	1 vs 3	0.269062	1 vs 3	0.605035	0.335973	Fam168b:chr1:34813217-34813613:-, Fam168b:chr1:34816240-34816993:-, Fam168b:chr1:34817072-34817472:-	Fam168b	8.89768e-61	4.49581e-55	TRUE	TRUE	3.54178e-56	4.54254e-55	TRUE
861	4.95847e-19	5.2375e-18	0.823757	0.804902	0.0188554	TRUE	-0.845338	2 vs 3	0.269049	1 vs 2	0.157775	-0.111275	Pgpep1:chr8:70649010-70649498:-, Pgpep1:chr8:70649846-70650229:-, Pgpep1:chr8:70649703-70649834:-, Pgpep1:chr8:70650131-70650407:-, Pgpep1:chr8:70650107-70650738:-	Pgpep1	NA	NA	FALSE	FALSE	5.2375e-18	NA	FALSE
862	2.049e-18	1.48137e-17	0.49967	0.410623	0.0890475	TRUE	2.74465	11 vs 7	0.269021	10 vs 5	-0.0972795	-0.3663	Esyt2:chr12:116370114-116370874:+, Esyt2:chr12:116370189-116370920:+, Esyt2:chr12:116371792-116372284:+, Esyt2:chr12:116372173-116372803:+, Esyt2:chr12:116372692-116373129:+, Esyt2:chr12:116373207-116373676:+, Esyt2:chr12:116373691-116373848:+, Esyt2:chr12:116374714-116375176:+, Esyt2:chr12:116375756-116376627:+, Esyt2:chr12:116380397-116380830:+, Esyt2:chr12:116390641-116391050:+	Esyt2	NA	NA	FALSE	FALSE	1.48137e-17	NA	FALSE
863	1.56772e-10	4.21267e-10	0.647681	0.589552	0.0581292	TRUE	0.64633	3 vs 2	0.268832	3 vs 2	-0.16129	-0.430122	Lpcat3:chr6:124703406-124703831:+, Lpcat3:chr6:124703764-124704251:+, Lpcat3:chr6:124703978-124704419:+	Lpcat3	NA	NA	FALSE	FALSE	4.21267e-10	NA	FALSE
864	5.12553e-49	1.3239e-33	0.934582	0.800239	0.134343	FALSE	1.5435	3 vs 1	0.268686	3 vs 1	0.869165	0.600478	Dlg4:chr11:70031620-70032104:+, Dlg4:chr11:70036844-70037365:+, Dlg4:chr11:70045133-70045604:+	Dlg4	5.07037e-48	1.0201e-32	TRUE	TRUE	1.3239e-33	1.03199e-32	TRUE
865	0.26721	NA	0.773333	0.65	0.123333	TRUE	2.07944	5 vs 1	0.268571	6 vs 1	0.64	0.371429	Map3k20:chr2:72402515-72402948:+, Map3k20:chr2:72402803-72403534:+, Map3k20:chr2:72403550-72404212:+, Map3k20:chr2:72403941-72404306:+, Map3k20:chr2:72404995-72405390:+, Map3k20:chr2:72407086-72407558:+, Map3k20:chr2:72442262-72442619:+	Map3k20	NA	NA	FALSE	FALSE	0.26721	NA	FALSE
866	8.45626e-10	1.31119e-10	0.409121	0.430672	-0.0215511	TRUE	1.42403	1 vs 3	0.268486	1 vs 2	0.0892144	-0.179272	Plbd2:chr5:120483840-120484273:-, Plbd2:chr5:120484705-120485097:-, Plbd2:chr5:120484546-120485651:-, Plbd2:chr5:120485272-120485717:-, Plbd2:chr5:120485196-120485593:-	Plbd2	NA	NA	FALSE	FALSE	8.45626e-10	NA	FALSE
867	0.00667184	NA	0.321738	0.230769	0.0909687	TRUE	3.16529	1 vs 3	0.268277	1 vs 2	0.0759696	-0.192308	Gucy1a1:chr3:82092420-82092798:-, Gucy1a1:chr3:82093838-82094356:-, Gucy1a1:chr3:82094216-82094653:-, Gucy1a1:chr3:82094524-82094954:-	Gucy1a1	NA	NA	FALSE	FALSE	0.00667184	NA	FALSE
868	0.551633	NA	0.628571	0.492593	0.135979	TRUE	0.623155	4 vs 1	0.268254	4 vs 1	0.257143	-0.0111111	Poglut3:chr9:53399646-53400074:+, Poglut3:chr9:53399671-53400389:+, Poglut3:chr9:53400692-53401835:+, Poglut3:chr9:53401326-53401821:+	Poglut3	NA	NA	FALSE	FALSE	0.551633	NA	FALSE
869	0.0932567	NA	0.1341	0	0.1341	TRUE	Inf	1 vs 2	0.268199	1 vs 2	-0.731801	-1	Cyp2u1:chr3:131288434-131288812:-, Cyp2u1:chr3:131293257-131293665:-	Cyp2u1	NA	NA	FALSE	FALSE	0.0932567	NA	FALSE
870	7.37741e-16	9.68558e-13	0.911817	0.777778	0.134039	TRUE	1.08326	1 vs 2	0.268079	1 vs 2	0.823634	0.555556	Scamp5:chr9:57441317-57441694:-, Scamp5:chr9:57443443-57443903:-	Scamp5	NA	NA	FALSE	FALSE	9.68558e-13	NA	FALSE
871	0.0458465	NA	0.569349	0.44	0.129349	TRUE	Inf	1 vs 2	0.267433	4 vs 5	0.467433	0.2	Amigo2:chr15:97244097-97244319:-, Amigo2:chr15:97244129-97244451:-, Amigo2:chr15:97244177-97244629:-, Amigo2:chr15:97244277-97244684:-, Amigo2:chr15:97244514-97245018:-, Amigo2:chr15:97244891-97245123:-	Amigo2	NA	NA	FALSE	FALSE	0.0458465	NA	FALSE
872	0.0812672	0.213842	0.421801	0.288136	0.133665	TRUE	0.872378	3 vs 1	0.267331	3 vs 1	-0.156398	-0.423729	Tmem268:chr4:63584568-63585142:+, Tmem268:chr4:63585319-63585780:+, Tmem268:chr4:63585944-63586360:+	Tmem268	NA	NA	FALSE	FALSE	0.213842	NA	FALSE
873	0.0292766	NA	0.205051	0.0714286	0.133623	TRUE	2.88728	3 vs 2	0.267245	3 vs 1	-0.589898	-0.857143	Grm5:chr7:88131250-88131713:+, Grm5:chr7:88134295-88134732:+, Grm5:chr7:88134380-88135060:+	Grm5	NA	NA	FALSE	FALSE	0.0292766	NA	FALSE
874	0.400434	NA	0.758621	0.625	0.133621	TRUE	0.634307	2 vs 1	0.267241	2 vs 1	0.517241	0.25	Zfp985:chr4:147584509-147585003:+, Zfp985:chr4:147584825-147585121:+	Zfp985	NA	NA	FALSE	FALSE	0.400434	NA	FALSE
875	0.00335488	0.205964	0.502747	0.461538	0.0412088	TRUE	1.35573	3 vs 2	0.267033	3 vs 2	-0.494505	-0.761538	Zic4:chr9:91386533-91387070:+, Zic4:chr9:91387609-91388196:+, Zic4:chr9:91388873-91389351:+	Zic4	NA	NA	FALSE	FALSE	0.205964	NA	FALSE
876	4.10776e-12	1.57254e-08	0.840058	0.813853	0.0262051	TRUE	-0.845732	3 vs 1	0.266912	4 vs 3	0.387337	0.120425	Fam76b:chr9:13843979-13844250:+, Fam76b:chr9:13844222-13844461:+, Fam76b:chr9:13844874-13845340:+, Fam76b:chr9:13846119-13846541:+	Fam76b	NA	NA	FALSE	FALSE	1.57254e-08	NA	FALSE
877	1.69917e-06	2.55444e-06	0.407841	0.274403	0.133438	TRUE	0.644357	3 vs 1	0.266875	3 vs 1	-0.184318	-0.451193	Ipp:chr4:116537794-116538313:+, Ipp:chr4:116538156-116538537:+, Ipp:chr4:116540351-116540935:+	Ipp	NA	NA	FALSE	FALSE	2.55444e-06	NA	FALSE
878	7.03748e-48	5.32882e-52	0.56474	0.479265	0.0854749	TRUE	1.74039	1 vs 4	0.266766	2 vs 4	-0.0958961	-0.362663	Lamp2:chrX:38399616-38400080:-, Lamp2:chrX:38401269-38401751:-, Lamp2:chrX:38405015-38405425:-, Lamp2:chrX:38419441-38419898:-, Lamp2:chrX:38421022-38421559:-, Lamp2:chrX:38421593-38421935:-	Lamp2	NA	NA	FALSE	FALSE	7.03748e-48	NA	FALSE
879	1.26722e-06	2.50153e-06	0.546283	0.433432	0.112851	TRUE	#NAME?	1 vs 3	0.266737	1 vs 4	0.396914	0.130178	Hint3:chr10:30603174-30603559:-, Hint3:chr10:30605165-30605574:-, Hint3:chr10:30607172-30607372:-, Hint3:chr10:30607200-30607534:-, Hint3:chr10:30607880-30608297:-	Hint3	NA	NA	FALSE	FALSE	2.50153e-06	NA	FALSE
880	1.82316e-06	1.69955e-05	0.785756	0.664603	0.121153	TRUE	1.10359	2 vs 3	0.266709	1 vs 3	0.563923	0.297214	Mmab:chr5:114431030-114431428:-, Mmab:chr5:114432759-114433152:-, Mmab:chr5:114432928-114433409:-, Mmab:chr5:114434674-114435141:-	Mmab	NA	NA	FALSE	FALSE	1.69955e-05	NA	FALSE
881	1	NA	0.933333	0.8	0.133333	TRUE	1.25276	1 vs 2	0.266667	1 vs 2	0.866667	0.6	Nexn:chr3:152236922-152237482:-, Nexn:chr3:152237480-152238064:-	Nexn	NA	NA	FALSE	FALSE	1	NA	FALSE
882	1	NA	0.733333	0.6	0.133333	TRUE	0.606136	2 vs 1	0.266667	2 vs 1	0.466667	0.2	Serpinb8:chr1:107607212-107607634:+, Serpinb8:chr1:107608532-107608974:+	Serpinb8	NA	NA	FALSE	FALSE	1	NA	FALSE
883	1	NA	0.133333	0	0.133333	TRUE	Inf	1 vs 2	0.266667	1 vs 2	-0.733333	-1	Unc13c:chr9:73479412-73479756:-, Unc13c:chr9:73479889-73480758:-	Unc13c	NA	NA	FALSE	FALSE	1	NA	FALSE
884	1	NA	0.8	0.666667	0.133333	TRUE	0.693147	2 vs 1	0.266667	2 vs 1	0.6	0.333333	Zfp185:chrX:73029610-73030219:+, Zfp185:chrX:73031125-73031543:+	Zfp185	NA	NA	FALSE	FALSE	1	NA	FALSE
885	0.563747	0.470131	0.496964	0.363636	0.133328	TRUE	0.547473	1 vs 2	0.266656	1 vs 2	-0.00607112	-0.272727	Fbn2:chr18:58008600-58009047:-, Fbn2:chr18:58010099-58010531:-	Fbn2	NA	NA	FALSE	FALSE	0.563747	NA	FALSE
886	5.9807e-13	2.52329e-11	0.368068	0.296652	0.0714159	TRUE	Inf	8 vs 1	0.26655	4 vs 3	0.13894	-0.12761	Mios:chr6:8235367-8235444:+, Mios:chr6:8235363-8235552:+, Mios:chr6:8235355-8235848:+, Mios:chr6:8235842-8236314:+, Mios:chr6:8237341-8237863:+, Mios:chr6:8241581-8242057:+, Mios:chr6:8243590-8243875:+, Mios:chr6:8243419-8244213:+	Mios	NA	NA	FALSE	FALSE	2.52329e-11	NA	FALSE
887	8.88376e-08	6.66658e-07	0.780423	0.658203	0.12222	TRUE	2.49007	4 vs 2	0.266493	5 vs 2	0.555556	0.289062	Skil:chr3:31118387-31118869:+, Skil:chr3:31118821-31119406:+, Skil:chr3:31119137-31119469:+, Skil:chr3:31120893-31121403:+, Skil:chr3:31122141-31122636:+	Skil	NA	NA	FALSE	FALSE	6.66658e-07	NA	FALSE
888	0.12074	NA	0.264646	0.185185	0.0794613	TRUE	1.14991	3 vs 1	0.26633	2 vs 1	-0.381818	-0.648148	Nrxn3:chr12:90332411-90333025:+, Nrxn3:chr12:90333047-90333520:+, Nrxn3:chr12:90333737-90334226:+, Nrxn3:chr12:90334526-90334935:+	Nrxn3	NA	NA	FALSE	FALSE	0.12074	NA	FALSE
889	0.725629	NA	0.481818	0.40625	0.0755682	TRUE	#NAME?	2 vs 1	0.265909	4 vs 2	-0.109091	-0.375	Arhgef19:chr4:141256855-141257156:+, Arhgef19:chr4:141256728-141257291:+, Arhgef19:chr4:141257149-141257598:+, Arhgef19:chr4:141257555-141257810:+, Arhgef19:chr4:141257881-141258094:+	Arhgef19	NA	NA	FALSE	FALSE	0.725629	NA	FALSE
890	6.9848e-53	5.69196e-44	0.4433	0.353298	0.0900016	FALSE	0.910253	1 vs 3	0.265801	2 vs 3	0.47543	0.209629	Aasdhppt:chr9:4294656-4295345:-, Aasdhppt:chr9:4295920-4296400:-, Aasdhppt:chr9:4296586-4296929:-	Aasdhppt	7.23402e-52	5.58016e-43	TRUE	TRUE	5.69196e-44	5.65607e-43	TRUE
891	0.119251	NA	0.519468	0.529412	-0.00994358	TRUE	-1.22269	2 vs 3	0.265767	3 vs 4	0.118708	-0.147059	Lrrc7:chr3:158067186-158067559:-, Lrrc7:chr3:158067443-158067979:-, Lrrc7:chr3:158081994-158082444:-, Lrrc7:chr3:158082811-158083288:-	Lrrc7	NA	NA	FALSE	FALSE	0.119251	NA	FALSE
892	0.116586	0.0645353	0.475728	0.4	0.0757282	TRUE	Inf	4 vs 1	0.265372	4 vs 2	-0.0679612	-0.333333	Grk4:chr5:34698625-34699178:+, Grk4:chr5:34700232-34700585:+, Grk4:chr5:34700645-34701172:+, Grk4:chr5:34755054-34755330:+	Grk4	NA	NA	FALSE	FALSE	0.116586	NA	FALSE
893	0.689748	NA	0.643939	0.568182	0.0757576	TRUE	#NAME?	1 vs 2	0.265152	1 vs 4	0.0378788	-0.227273	Clmn:chr12:104763114-104763426:-, Clmn:chr12:104763122-104763593:-, Clmn:chr12:104764736-104765160:-, Clmn:chr12:104766273-104766689:-, Clmn:chr12:104768700-104769102:-, Clmn:chr12:104770406-104770796:-, Clmn:chr12:104771749-104772027:-	Clmn	NA	NA	FALSE	FALSE	0.689748	NA	FALSE
894	1.25367e-09	4.47712e-09	0.311017	0.178733	0.132284	TRUE	1.13713	3 vs 2	0.264568	3 vs 1	-0.377966	-0.642534	Lss:chr10:76553500-76553984:+, Lss:chr10:76555021-76555509:+, Lss:chr10:76556749-76557196:+	Lss	NA	NA	FALSE	FALSE	4.47712e-09	NA	FALSE
895	3.1789e-30	5.06745e-27	0.668065	0.536238	0.131827	FALSE	0.961012	2 vs 3	0.263654	1 vs 3	0.336131	0.0724763	Ube4b:chr4:149328416-149328776:-, Ube4b:chr4:149328643-149329117:-, Ube4b:chr4:149329001-149329479:-	Ube4b	1.99223e-29	3.24435e-26	TRUE	TRUE	5.06745e-27	3.27824e-26	TRUE
896	2.27934e-15	1.72653e-14	0.390881	0.259087	0.131794	TRUE	0.607106	2 vs 1	0.263587	2 vs 1	-0.218238	-0.481825	Chn2:chr6:54300070-54300546:+, Chn2:chr6:54301411-54301812:+	Chn2	NA	NA	FALSE	FALSE	1.72653e-14	NA	FALSE
897	0.00157154	0.00463981	0.749772	0.694366	0.0554055	TRUE	0.932713	1 vs 3	0.26356	1 vs 2	0.326941	0.0633803	Slc35f4:chr14:49298519-49298881:-, Slc35f4:chr14:49312888-49313289:-, Slc35f4:chr14:49317003-49317423:-, Slc35f4:chr14:49317817-49318228:-, Slc35f4:chr14:49318266-49318552:-, Slc35f4:chr14:49318319-49319042:-	Slc35f4	NA	NA	FALSE	FALSE	0.00463981	NA	FALSE
898	0.0166146	NA	0.72934	0.626667	0.102673	TRUE	#NAME?	1 vs 4	0.263374	2 vs 7	0.183374	-0.08	Kctd12:chr14:102976561-102976960:-, Kctd12:chr14:102976877-102977385:-, Kctd12:chr14:102978872-102979405:-, Kctd12:chr14:102979400-102979729:-, Kctd12:chr14:102979377-102980031:-, Kctd12:chr14:102980409-102980829:-, Kctd12:chr14:102980764-102981292:-	Kctd12	NA	NA	FALSE	FALSE	0.0166146	NA	FALSE
899	1.83516e-18	7.76508e-17	0.533388	0.449629	0.083759	TRUE	-2.17924	2 vs 3	0.263281	3 vs 4	0.221498	-0.0417827	Trip4:chr9:65828894-65829439:-, Trip4:chr9:65829014-65829636:-, Trip4:chr9:65829710-65829880:-, Trip4:chr9:65831693-65832159:-, Trip4:chr9:65832138-65832673:-, Trip4:chr9:65832953-65833545:-, Trip4:chr9:65833205-65833514:-	Trip4	NA	NA	FALSE	FALSE	7.76508e-17	NA	FALSE
900	0.000273224	0.0059443	0.373737	0.242268	0.131469	TRUE	0.624069	1 vs 2	0.262939	1 vs 2	-0.252525	-0.515464	Acadl:chr1:66830793-66831253:-, Acadl:chr1:66831239-66831608:-	Acadl	NA	NA	FALSE	FALSE	0.0059443	NA	FALSE
901	5.51673e-05	0.000159622	0.661525	0.654167	0.00735861	TRUE	-0.949352	2 vs 4	0.262934	1 vs 2	-0.393316	-0.65625	Arpin:chr7:79922546-79923009:-, Arpin:chr7:79925795-79926250:-, Arpin:chr7:79926107-79926957:-, Arpin:chr7:79926722-79926892:-	Arpin	NA	NA	FALSE	FALSE	0.000159622	NA	FALSE
902	0.00129871	0.0137856	0.598326	0.467005	0.131321	TRUE	0.530668	1 vs 2	0.262643	1 vs 2	0.196653	-0.0659898	Paxbp1:chr16:91014036-91014406:-, Paxbp1:chr16:91014754-91015350:-	Paxbp1	NA	NA	FALSE	FALSE	0.0137856	NA	FALSE
903	3.56365e-60	2.1654e-60	0.22731	0.0960598	0.131251	FALSE	1.01823	2 vs 1	0.262501	2 vs 1	-0.545379	-0.80788	Eif4e2:chr1:87227716-87228082:+, Eif4e2:chr1:87239834-87240342:+	Eif4e2	4.34332e-59	2.93532e-59	TRUE	TRUE	3.56365e-60	4.91338e-59	TRUE
904	0.00220065	0.00571029	0.866436	0.72	0.146436	TRUE	2.50553	3 vs 5	0.262422	1 vs 6	0.702422	0.44	Serac1:chr17:6040557-6040945:-, Serac1:chr17:6041578-6042095:-, Serac1:chr17:6042111-6042762:-, Serac1:chr17:6043022-6043346:-, Serac1:chr17:6042900-6043684:-, Serac1:chr17:6044054-6044334:-	Serac1	NA	NA	FALSE	FALSE	0.00571029	NA	FALSE
905	7.16162e-26	4.03611e-25	0.283456	0.152295	0.131161	FALSE	0.891429	1 vs 3	0.262322	1 vs 3	-0.433088	-0.69541	Exoc3:chr13:74169739-74170179:-, Exoc3:chr13:74171392-74171987:-, Exoc3:chr13:74171943-74172324:-	Exoc3	3.99963e-25	2.40851e-24	TRUE	TRUE	4.03611e-25	2.4528e-24	TRUE
906	0.0446193	0.0405031	0.720149	0.589041	0.131108	TRUE	0.585199	1 vs 2	0.262216	1 vs 2	0.440299	0.178082	Nog:chr11:89300627-89301010:-, Nog:chr11:89300952-89301460:-	Nog	NA	NA	FALSE	FALSE	0.0446193	NA	FALSE
907	1.16613e-11	3.46381e-10	0.538505	0.407407	0.131098	FALSE	0.529019	2 vs 1	0.262195	2 vs 1	0.0770102	-0.185185	1500009L16Rik:chr10:83761881-83762336:+, 1500009L16Rik:chr10:83762351-83762762:+	1500009L16Rik	3.63859e-11	1.04057e-09	TRUE	TRUE	3.46381e-10	1.06423e-09	TRUE
908	7.07031e-08	1.86674e-06	0.647804	0.58142	0.0663847	TRUE	0.678055	3 vs 2	0.261796	3 vs 2	-0.268476	-0.530271	Plxna3:chrX:74343464-74344013:+, Plxna3:chrX:74344067-74344609:+, Plxna3:chrX:74344369-74344694:+	Plxna3	NA	NA	FALSE	FALSE	1.86674e-06	NA	FALSE
909	7.73589e-09	9.43171e-09	0.327155	0.196335	0.13082	TRUE	1.00347	1 vs 3	0.261641	1 vs 3	-0.345689	-0.60733	Gm16434:chr14:7186141-7186283:-, Gm16434:chr14:7186141-7186383:-, Gm16434:chr14:7186226-7186489:-	Gm16434	NA	NA	FALSE	FALSE	9.43171e-09	NA	FALSE
910	1.03457e-63	2.32314e-54	0.795212	0.736145	0.0590674	FALSE	0.942858	3 vs 2	0.261199	3 vs 2	0.615678	0.354479	Pitpnb:chr5:111386486-111386965:+, Pitpnb:chr5:111386998-111387491:+, Pitpnb:chr5:111387968-111388359:+	Pitpnb	1.36663e-62	2.81857e-53	TRUE	TRUE	2.32314e-54	2.84714e-53	TRUE
911	0.0264001	0.0321913	0.316993	0.286697	0.0302962	TRUE	1.26323	4 vs 1	0.260658	2 vs 1	0.0588235	-0.201835	Zfhx3:chr8:108956786-108957303:+, Zfhx3:chr8:108958303-108958684:+, Zfhx3:chr8:108960762-108961470:+, Zfhx3:chr8:108961196-108961485:+, Zfhx3:chr8:108961278-108961644:+	Zfhx3	NA	NA	FALSE	FALSE	0.0321913	NA	FALSE
912	6.97991e-79	7.87368e-68	0.845669	0.715447	0.130222	FALSE	0.77904	2 vs 1	0.260444	2 vs 1	0.691338	0.430894	Sar1a:chr10:61691218-61691431:+, Sar1a:chr10:61692886-61693322:+	Sar1a	1.09203e-77	1.23504e-66	TRUE	TRUE	7.87368e-68	1.24959e-66	TRUE
913	9.92221e-14	3.15216e-11	0.502894	0.38736	0.115534	TRUE	0.923352	1 vs 3	0.260385	1 vs 3	-0.201389	-0.461774	Stxbp6:chr12:44852484-44852867:-, Stxbp6:chr12:44854207-44854643:-, Stxbp6:chr12:44855195-44855471:-, Stxbp6:chr12:44854979-44855814:-	Stxbp6	NA	NA	FALSE	FALSE	3.15216e-11	NA	FALSE
914	1.65017e-09	1.46878e-09	0.545351	0.441265	0.104086	TRUE	1.11036	4 vs 5	0.260147	1 vs 3	-0.00491308	-0.26506	Arhgef9:chrX:95048876-95049306:-, Arhgef9:chrX:95050124-95050563:-, Arhgef9:chrX:95051890-95052246:-, Arhgef9:chrX:95053492-95054031:-, Arhgef9:chrX:95054898-95055034:-	Arhgef9	NA	NA	FALSE	FALSE	1.65017e-09	NA	FALSE
915	1.28353e-38	1.00189e-33	0.651265	0.566236	0.0850289	FALSE	1.31066	2 vs 4	0.260104	2 vs 3	0.233562	-0.0265423	Uri1:chr7:37959936-37960373:-, Uri1:chr7:37960623-37961016:-, Uri1:chr7:37960855-37961334:-, Uri1:chr7:37961207-37961802:-	Uri1	1.01851e-37	7.74702e-33	TRUE	TRUE	1.00189e-33	7.83749e-33	TRUE
916	2.00207e-196	1.86384e-172	0.673252	0.543221	0.130031	FALSE	0.709345	3 vs 1	0.260063	3 vs 1	0.346504	0.0864411	Dazap1:chr10:80287499-80287912:+, Dazap1:chr10:80287559-80288170:+, Dazap1:chr10:80288017-80288413:+	Dazap1	9.60124e-195	9.51858e-171	TRUE	TRUE	1.86384e-172	9.56193e-171	TRUE
917	1.38154e-10	1.74266e-10	0.610518	0.480488	0.13003	TRUE	0.527577	2 vs 1	0.26006	2 vs 1	0.221035	-0.0390244	Siah3:chr14:75525866-75526342:+, Siah3:chr14:75529331-75529723:+	Siah3	NA	NA	FALSE	FALSE	1.74266e-10	NA	FALSE
918	8.38379e-18	9.90364e-15	0.685565	0.555556	0.13001	FALSE	0.556324	1 vs 2	0.26002	1 vs 2	0.371131	0.111111	Pno1:chr11:17203178-17203547:-, Pno1:chr11:17203257-17203890:-	Pno1	3.4186e-17	3.7627e-14	TRUE	TRUE	9.90364e-15	3.88054e-14	TRUE
919	0.190597	NA	0.557256	0.406061	0.151196	TRUE	Inf	2 vs 1	0.259348	6 vs 1	-0.0436823	-0.30303	Camk4:chr18:33184889-33185426:+, Camk4:chr18:33185415-33185948:+, Camk4:chr18:33185889-33186538:+, Camk4:chr18:33189263-33189755:+, Camk4:chr18:33190818-33191231:+, Camk4:chr18:33195370-33195767:+	Camk4	NA	NA	FALSE	FALSE	0.190597	NA	FALSE
920	3.88325e-31	5.89819e-28	0.708013	0.590515	0.117498	FALSE	0.754296	3 vs 1	0.259318	3 vs 2	0.255598	-0.00371978	Spin1:chr13:51148868-51149239:+, Spin1:chr13:51149674-51150109:+, Spin1:chr13:51152154-51152562:+	Spin1	2.51216e-30	3.88962e-27	TRUE	TRUE	5.89819e-28	3.94285e-27	TRUE
921	0.68406	NA	0.62963	0.5	0.12963	TRUE	0.530628	2 vs 1	0.259259	2 vs 1	0.259259	0	Trpc2:chr7:102096032-102096452:+, Trpc2:chr7:102096460-102096882:+	Trpc2	NA	NA	FALSE	FALSE	0.68406	NA	FALSE
922	0.68406	NA	0.62963	0.5	0.12963	TRUE	0.530628	2 vs 1	0.259259	2 vs 1	0.259259	0	Xntrpc:chr7:102096032-102096452:+, Xntrpc:chr7:102096460-102096882:+	Xntrpc	NA	NA	FALSE	FALSE	0.68406	NA	FALSE
923	1.70754e-07	5.94786e-07	0.530367	0.390732	0.139635	TRUE	0.947993	2 vs 4	0.259021	1 vs 4	0.146893	-0.112128	AW549877:chr15:3982001-3982385:-, AW549877:chr15:3982000-3982937:-, AW549877:chr15:3983348-3983839:-, AW549877:chr15:3985610-3986113:-, AW549877:chr15:3985807-3986692:-	AW549877	NA	NA	FALSE	FALSE	5.94786e-07	NA	FALSE
924	0.0100363	NA	0.682031	0.574775	0.107256	TRUE	1.63434	6 vs 3	0.259009	6 vs 2	0.25	-0.00900901	Fam199x:chrX:137076674-137077471:+, Fam199x:chrX:137077099-137077500:+, Fam199x:chrX:137076772-137077940:+, Fam199x:chrX:137077591-137078552:+, Fam199x:chrX:137081983-137082498:+, Fam199x:chrX:137082244-137082503:+	Fam199x	NA	NA	FALSE	FALSE	0.0100363	NA	FALSE
925	9.8256e-34	3.2058e-33	0.563609	0.534473	0.0291363	FALSE	0.812198	3 vs 2	0.258994	3 vs 2	-0.427046	-0.68604	Bri3bp:chr5:125454351-125455160:+, Bri3bp:chr5:125454720-125455130:+, Bri3bp:chr5:125459940-125460428:+	Bri3bp	6.83763e-33	2.43596e-32	TRUE	TRUE	3.2058e-33	2.46411e-32	TRUE
926	0.0436186	0.0739997	0.427536	0.31982	0.107716	TRUE	1.56124	1 vs 4	0.258519	2 vs 3	-0.173913	-0.432432	Sugct:chr13:16857472-16857859:-, Sugct:chr13:17682675-17683053:-, Sugct:chr13:17683569-17683917:-, Sugct:chr13:17684676-17684774:-	Sugct	NA	NA	FALSE	FALSE	0.0739997	NA	FALSE
927	0.302104	NA	0.769231	0.64	0.129231	TRUE	1.18377	1 vs 2	0.258462	1 vs 3	0.538462	0.28	Wrn:chr8:33234373-33234748:-, Wrn:chr8:33234851-33235338:-, Wrn:chr8:33235650-33236127:-	Wrn	NA	NA	FALSE	FALSE	0.302104	NA	FALSE
928	1.54835e-24	1.58438e-25	0.198691	0.0695971	0.129094	FALSE	1.1984	2 vs 1	0.258188	2 vs 1	-0.602618	-0.860806	Bend5:chr4:111459680-111459926:+, Bend5:chr4:111459888-111460298:+	Bend5	8.17146e-24	9.63796e-25	TRUE	TRUE	1.54835e-24	9.1819e-24	TRUE
929	7.03862e-07	9.25337e-06	0.752193	0.656479	0.0957138	TRUE	0.778239	3 vs 1	0.258045	3 vs 2	0.214035	-0.0440098	Gpt2:chr8:85525436-85525914:+, Gpt2:chr8:85526839-85527323:+, Gpt2:chr8:85527152-85527626:+	Gpt2	NA	NA	FALSE	FALSE	9.25337e-06	NA	FALSE
930	1.27413e-07	NA	0.917898	0.788889	0.129009	TRUE	1.09589	1 vs 2	0.258019	1 vs 2	0.835796	0.577778	Map3k9:chr12:81714950-81715324:-, Map3k9:chr12:81721529-81721981:-	Map3k9	NA	NA	FALSE	FALSE	1.27413e-07	NA	FALSE
931	5.70054e-10	3.19031e-10	0.714286	0.605557	0.108729	TRUE	1.66351	2 vs 8	0.25767	2 vs 6	0.525664	0.267994	Trim36:chr18:46164442-46164783:-, Trim36:chr18:46165379-46165857:-, Trim36:chr18:46165680-46166314:-, Trim36:chr18:46166146-46166415:-, Trim36:chr18:46166205-46166558:-, Trim36:chr18:46166451-46166900:-, Trim36:chr18:46166709-46167218:-, Trim36:chr18:46167226-46167739:-	Trim36	NA	NA	FALSE	FALSE	5.70054e-10	NA	FALSE
932	3.74775e-05	0.000150774	0.682648	0.586257	0.0963911	TRUE	0.800375	4 vs 2	0.257467	4 vs 2	0.165362	-0.0921053	Pcdha1:chr18:37185594-37186291:+, Pcdha1:chr18:37186541-37186881:+, Pcdha1:chr18:37186375-37187027:+, Pcdha1:chr18:37187269-37187692:+	Pcdha1	NA	NA	FALSE	FALSE	0.000150774	NA	FALSE
933	3.74775e-05	0.000150774	0.682648	0.586257	0.0963911	TRUE	0.800375	4 vs 2	0.257467	4 vs 2	0.165362	-0.0921053	Pcdha11:chr18:37185594-37186291:+, Pcdha11:chr18:37186541-37186881:+, Pcdha11:chr18:37186375-37187027:+, Pcdha11:chr18:37187269-37187692:+	Pcdha11	NA	NA	FALSE	FALSE	0.000150774	NA	FALSE
934	3.74775e-05	0.000150774	0.682648	0.586257	0.0963911	TRUE	0.800375	4 vs 2	0.257467	4 vs 2	0.165362	-0.0921053	Pcdha12:chr18:37185594-37186291:+, Pcdha12:chr18:37186541-37186881:+, Pcdha12:chr18:37186375-37187027:+, Pcdha12:chr18:37187269-37187692:+	Pcdha12	NA	NA	FALSE	FALSE	0.000150774	NA	FALSE
935	3.74775e-05	0.000150774	0.682648	0.586257	0.0963911	TRUE	0.800375	4 vs 2	0.257467	4 vs 2	0.165362	-0.0921053	Pcdha2:chr18:37185594-37186291:+, Pcdha2:chr18:37186541-37186881:+, Pcdha2:chr18:37186375-37187027:+, Pcdha2:chr18:37187269-37187692:+	Pcdha2	NA	NA	FALSE	FALSE	0.000150774	NA	FALSE
936	3.74775e-05	0.000150774	0.682648	0.586257	0.0963911	TRUE	0.800375	4 vs 2	0.257467	4 vs 2	0.165362	-0.0921053	Pcdha3:chr18:37185594-37186291:+, Pcdha3:chr18:37186541-37186881:+, Pcdha3:chr18:37186375-37187027:+, Pcdha3:chr18:37187269-37187692:+	Pcdha3	NA	NA	FALSE	FALSE	0.000150774	NA	FALSE
937	3.74775e-05	0.000150774	0.682648	0.586257	0.0963911	TRUE	0.800375	4 vs 2	0.257467	4 vs 2	0.165362	-0.0921053	Pcdha4:chr18:37185594-37186291:+, Pcdha4:chr18:37186541-37186881:+, Pcdha4:chr18:37186375-37187027:+, Pcdha4:chr18:37187269-37187692:+	Pcdha4	NA	NA	FALSE	FALSE	0.000150774	NA	FALSE
938	3.74775e-05	0.000150774	0.682648	0.586257	0.0963911	TRUE	0.800375	4 vs 2	0.257467	4 vs 2	0.165362	-0.0921053	Pcdha5:chr18:37185594-37186291:+, Pcdha5:chr18:37186541-37186881:+, Pcdha5:chr18:37186375-37187027:+, Pcdha5:chr18:37187269-37187692:+	Pcdha5	NA	NA	FALSE	FALSE	0.000150774	NA	FALSE
939	3.74775e-05	0.000150774	0.682648	0.586257	0.0963911	TRUE	0.800375	4 vs 2	0.257467	4 vs 2	0.165362	-0.0921053	Pcdha6:chr18:37185594-37186291:+, Pcdha6:chr18:37186541-37186881:+, Pcdha6:chr18:37186375-37187027:+, Pcdha6:chr18:37187269-37187692:+	Pcdha6	NA	NA	FALSE	FALSE	0.000150774	NA	FALSE
940	3.74775e-05	0.000150774	0.682648	0.586257	0.0963911	TRUE	0.800375	4 vs 2	0.257467	4 vs 2	0.165362	-0.0921053	Pcdha7:chr18:37185594-37186291:+, Pcdha7:chr18:37186541-37186881:+, Pcdha7:chr18:37186375-37187027:+, Pcdha7:chr18:37187269-37187692:+	Pcdha7	NA	NA	FALSE	FALSE	0.000150774	NA	FALSE
941	3.74775e-05	0.000150774	0.682648	0.586257	0.0963911	TRUE	0.800375	4 vs 2	0.257467	4 vs 2	0.165362	-0.0921053	Pcdha8:chr18:37185594-37186291:+, Pcdha8:chr18:37186541-37186881:+, Pcdha8:chr18:37186375-37187027:+, Pcdha8:chr18:37187269-37187692:+	Pcdha8	NA	NA	FALSE	FALSE	0.000150774	NA	FALSE
942	3.74775e-05	0.000150774	0.682648	0.586257	0.0963911	TRUE	0.800375	4 vs 2	0.257467	4 vs 2	0.165362	-0.0921053	Pcdha9:chr18:37185594-37186291:+, Pcdha9:chr18:37186541-37186881:+, Pcdha9:chr18:37186375-37187027:+, Pcdha9:chr18:37187269-37187692:+	Pcdha9	NA	NA	FALSE	FALSE	0.000150774	NA	FALSE
943	2.79857e-46	3.40863e-45	0.253128	0.124409	0.128719	FALSE	0.869324	2 vs 1	0.257438	2 vs 1	-0.493743	-0.751181	Fip1l1:chr5:74595759-74596208:+, Fip1l1:chr5:74598391-74598814:+	Fip1l1	2.60492e-45	3.44948e-44	TRUE	TRUE	3.40863e-45	3.51376e-44	TRUE
944	0.00391282	0.00676135	0.429257	0.300546	0.12871	TRUE	0.559812	1 vs 2	0.25742	1 vs 2	-0.141487	-0.398907	Gla:chrX:134588140-134588533:-, Gla:chrX:134589689-134590102:-	Gla	NA	NA	FALSE	FALSE	0.00676135	NA	FALSE
945	3.18907e-19	7.88007e-19	0.313163	0.184504	0.128659	FALSE	0.700751	1 vs 2	0.257318	1 vs 2	-0.373674	-0.630991	2810004N23Rik:chr8:124836935-124837333:-, 2810004N23Rik:chr8:124839300-124839735:-	2810004N23Rik	1.39863e-18	3.56796e-18	TRUE	TRUE	7.88007e-19	3.6986e-18	TRUE
946	3.45387e-32	1.69182e-28	0.693372	0.564852	0.12852	FALSE	0.653058	1 vs 3	0.25704	1 vs 3	0.386744	0.129704	Lsm14a:chr7:34344610-34345076:-, Lsm14a:chr7:34344870-34345261:-, Lsm14a:chr7:34345155-34345653:-	Lsm14a	2.31587e-31	1.13616e-27	TRUE	TRUE	1.69182e-28	1.14836e-27	TRUE
947	0.0922122	0.189849	0.619883	0.491379	0.128504	TRUE	0.81158	3 vs 1	0.257007	3 vs 1	0.239766	-0.0172414	Ncoa3:chr2:166070500-166070999:+, Ncoa3:chr2:166071024-166071521:+, Ncoa3:chr2:166072843-166073242:+	Ncoa3	NA	NA	FALSE	FALSE	0.189849	NA	FALSE
948	3.89391e-05	0.000154253	0.682431	0.586257	0.0961737	TRUE	0.797818	4 vs 2	0.256815	4 vs 2	0.16471	-0.0921053	Pcdhac1:chr18:37185595-37186290:+, Pcdhac1:chr18:37186541-37186881:+, Pcdhac1:chr18:37186375-37187027:+, Pcdhac1:chr18:37187269-37187692:+	Pcdhac1	NA	NA	FALSE	FALSE	0.000154253	NA	FALSE
949	3.89391e-05	0.000154253	0.682431	0.586257	0.0961737	TRUE	0.797818	4 vs 2	0.256815	4 vs 2	0.16471	-0.0921053	Pcdhac2:chr18:37185595-37186290:+, Pcdhac2:chr18:37186541-37186881:+, Pcdhac2:chr18:37186375-37187027:+, Pcdhac2:chr18:37187269-37187692:+	Pcdhac2	NA	NA	FALSE	FALSE	0.000154253	NA	FALSE
950	0.0017186	0.00380328	0.558943	0.49004	0.0689032	TRUE	0.806334	2 vs 1	0.256664	2 vs 1	0.284553	0.0278884	Gpc6:chr14:117974980-117975502:+, Gpc6:chr14:117976154-117976610:+, Gpc6:chr14:117979128-117979529:+	Gpc6	NA	NA	FALSE	FALSE	0.00380328	NA	FALSE
951	0.00602692	0.0297635	0.769581	0.71151	0.0580713	TRUE	0.679509	4 vs 3	0.256328	4 vs 3	0.34153	0.0852018	Crppa:chr12:36478374-36478895:+, Crppa:chr12:36504496-36505059:+, Crppa:chr12:36688171-36688622:+, Crppa:chr12:36689050-36689503:+	Crppa	NA	NA	FALSE	FALSE	0.0297635	NA	FALSE
952	4.86718e-05	0.00067525	0.257576	0.129412	0.128164	TRUE	0.847563	2 vs 1	0.256328	2 vs 1	-0.484848	-0.741176	Tpx2:chr2:152893615-152894064:+, Tpx2:chr2:152894905-152895391:+	Tpx2	NA	NA	FALSE	FALSE	0.00067525	NA	FALSE
953	0.0317029	NA	0.532	0.403846	0.128154	TRUE	Inf	1 vs 2	0.256308	1 vs 3	0.064	-0.192308	Zfp977:chr7:42578659-42579104:-, Zfp977:chr7:42579044-42579631:-, Zfp977:chr7:42579289-42579920:-	Zfp977	NA	NA	FALSE	FALSE	0.0317029	NA	FALSE
954	2.88669e-143	1.34843e-108	0.660525	0.541031	0.119493	FALSE	1.27831	3 vs 1	0.255968	2 vs 1	0.42336	0.167393	Zc2hc1a:chr3:7551344-7551834:+, Zc2hc1a:chr3:7551677-7552105:+, Zc2hc1a:chr3:7553352-7553815:+	Zc2hc1a	9.36475e-142	3.56765e-107	TRUE	TRUE	1.34843e-108	3.67239e-107	TRUE
955	0.520391	NA	0.190476	0.0625	0.127976	TRUE	1.26113	1 vs 2	0.255952	1 vs 2	-0.619048	-0.875	Vamp5:chr6:72368737-72369089:-, Vamp5:chr6:72368955-72369437:-	Vamp5	NA	NA	FALSE	FALSE	0.520391	NA	FALSE
956	2.51856e-05	0.000203445	0.66087	0.545455	0.115415	TRUE	2.22716	4 vs 6	0.255788	4 vs 6	0.0869565	-0.168831	Mcm9:chr10:53536263-53536701:-, Mcm9:chr10:53607886-53608667:-, Mcm9:chr10:53608606-53609401:-, Mcm9:chr10:53609311-53609929:-, Mcm9:chr10:53610563-53611173:-, Mcm9:chr10:53611118-53611548:-	Mcm9	NA	NA	FALSE	FALSE	0.000203445	NA	FALSE
957	0.310714	NA	0.913462	0.785714	0.127747	TRUE	1.05737	1 vs 2	0.255495	1 vs 2	0.826923	0.571429	Ttll11:chr2:35751227-35751594:-, Ttll11:chr2:35751574-35752015:-	Ttll11	NA	NA	FALSE	FALSE	0.310714	NA	FALSE
958	6.25253e-06	1.02388e-05	0.527838	0.430199	0.0976386	TRUE	1.08334	1 vs 3	0.255335	1 vs 3	-0.214751	-0.470085	Atg2b:chr12:105613534-105613927:-, Atg2b:chr12:105615696-105616127:-, Atg2b:chr12:105616059-105616556:-, Atg2b:chr12:105616714-105617205:-	Atg2b	NA	NA	FALSE	FALSE	1.02388e-05	NA	FALSE
959	1.0357e-10	2.81456e-09	0.498343	0.406268	0.0920751	TRUE	0.876778	5 vs 1	0.255308	5 vs 1	0.269142	0.013834	Cers4:chr8:4523653-4524104:+, Cers4:chr8:4524345-4524686:+, Cers4:chr8:4524198-4524697:+, Cers4:chr8:4524310-4525262:+, Cers4:chr8:4524752-4525136:+, Cers4:chr8:4525060-4525560:+, Cers4:chr8:4525164-4525861:+, Cers4:chr8:4529203-4529664:+	Cers4	NA	NA	FALSE	FALSE	2.81456e-09	NA	FALSE
960	1.0392e-07	7.29765e-08	0.543139	0.486919	0.0562207	TRUE	1.13702	4 vs 2	0.255119	5 vs 3	-0.224532	-0.479651	Tsc22d2:chr3:58460353-58460951:+, Tsc22d2:chr3:58460919-58461843:+, Tsc22d2:chr3:58461281-58461777:+, Tsc22d2:chr3:58462942-58463336:+, Tsc22d2:chr3:58466389-58466787:+	Tsc22d2	NA	NA	FALSE	FALSE	1.0392e-07	NA	FALSE
961	0.000760477	0.00428273	0.745118	0.607547	0.137571	TRUE	1.43848	2 vs 6	0.255088	1 vs 4	0.283389	0.0283019	St8sia1:chr6:142821541-142821877:-, St8sia1:chr6:142825207-142825623:-, St8sia1:chr6:142826658-142827158:-, St8sia1:chr6:142828166-142828604:-, St8sia1:chr6:142828736-142829144:-, St8sia1:chr6:142828587-142828990:-	St8sia1	NA	NA	FALSE	FALSE	0.00428273	NA	FALSE
962	0.824199	NA	0.572549	0.422222	0.150327	TRUE	Inf	4 vs 1	0.254902	4 vs 1	-0.0784314	-0.333333	Lrrc9:chr12:72496978-72497209:+, Lrrc9:chr12:72511350-72511817:+, Lrrc9:chr12:72511619-72511974:+, Lrrc9:chr12:72515157-72515548:+, Lrrc9:chr12:72515384-72515728:+, Lrrc9:chr12:72515501-72515801:+	Lrrc9	NA	NA	FALSE	FALSE	0.824199	NA	FALSE
963	0.307514	0.392804	0.581473	0.482143	0.0993304	TRUE	1.23214	2 vs 3	0.254464	2 vs 4	-0.03125	-0.285714	Msx3:chr7:140046157-140046474:-, Msx3:chr7:140046201-140046832:-, Msx3:chr7:140046849-140047501:-, Msx3:chr7:140047285-140047687:-, Msx3:chr7:140047347-140047978:-	Msx3	NA	NA	FALSE	FALSE	0.392804	NA	FALSE
964	0.00109131	NA	0.925	0.798165	0.126835	TRUE	1.13744	2 vs 1	0.25367	2 vs 1	0.85	0.59633	Prcp:chr7:92932884-92933197:+, Prcp:chr7:92933668-92934007:+	Prcp	NA	NA	FALSE	FALSE	0.00109131	NA	FALSE
965	0.019674	0.0741566	0.819665	0.682796	0.13687	TRUE	0.993252	3 vs 1	0.253267	4 vs 1	0.624235	0.370968	Kcnj3:chr2:55595525-55595955:+, Kcnj3:chr2:55596485-55596931:+, Kcnj3:chr2:55597659-55598080:+, Kcnj3:chr2:55597800-55598148:+	Kcnj3	NA	NA	FALSE	FALSE	0.0741566	NA	FALSE
966	0.257572	0.407976	0.675641	0.551724	0.123917	TRUE	Inf	5 vs 1	0.253095	6 vs 1	0.391026	0.137931	Zfp964:chr8:69664099-69664574:+, Zfp964:chr8:69664798-69665131:+, Zfp964:chr8:69665131-69665397:+, Zfp964:chr8:69665495-69665991:+, Zfp964:chr8:69666016-69666202:+, Zfp964:chr8:69666537-69667068:+	Zfp964	NA	NA	FALSE	FALSE	0.407976	NA	FALSE
967	7.43062e-21	4.83747e-19	0.324324	0.197857	0.126468	FALSE	0.809702	3 vs 1	0.252936	3 vs 1	-0.351351	-0.604287	Poc5:chr13:96414443-96414931:+, Poc5:chr13:96415169-96415629:+, Poc5:chr13:96416806-96417245:+	Poc5	3.46553e-20	2.20396e-18	TRUE	TRUE	4.83747e-19	2.28023e-18	TRUE
968	0.656779	NA	0.681913	0.555556	0.126357	TRUE	0.539432	1 vs 2	0.252714	1 vs 2	0.363825	0.111111	Snph:chr2:151590549-151590939:-, Snph:chr2:151591633-151592064:-	Snph	NA	NA	FALSE	FALSE	0.656779	NA	FALSE
969	0.0429685	NA	0.256757	0.130435	0.126322	TRUE	0.834226	1 vs 2	0.252644	1 vs 2	-0.486486	-0.73913	Elapor1:chr3:108455679-108456049:-, Elapor1:chr3:108458121-108458533:-	Elapor1	NA	NA	FALSE	FALSE	0.0429685	NA	FALSE
970	1.46731e-12	1.04435e-12	0.217256	0.0911901	0.126066	FALSE	1.01746	1 vs 2	0.252131	1 vs 2	-0.565489	-0.81762	Erich1:chr8:14025816-14026309:-, Erich1:chr8:14027508-14027941:-	Erich1	4.75314e-12	3.55565e-12	TRUE	TRUE	1.46731e-12	5.05763e-12	TRUE
971	2.91192e-11	1.81343e-10	0.412832	0.286798	0.126034	TRUE	0.778136	1 vs 3	0.252068	1 vs 3	-0.174335	-0.426404	Cul3:chr1:80264871-80265305:-, Cul3:chr1:80265561-80265986:-, Cul3:chr1:80266777-80267247:-	Cul3	NA	NA	FALSE	FALSE	1.81343e-10	NA	FALSE
972	1.29298e-39	3.06496e-37	0.319365	0.193391	0.125974	FALSE	0.671431	2 vs 1	0.251947	2 vs 1	-0.36127	-0.613217	2410004B18Rik:chr3:145943829-145944333:+, 2410004B18Rik:chr3:145944420-145944831:+	2410004B18Rik	1.05251e-38	2.55919e-36	TRUE	TRUE	3.06496e-37	2.59054e-36	TRUE
973	0.482219	NA	0.818182	0.692308	0.125874	TRUE	0.693147	2 vs 1	0.251748	2 vs 1	0.636364	0.384615	Kcnh8:chr17:52978466-52979194:+, Kcnh8:chr17:52978780-52979194:+	Kcnh8	NA	NA	FALSE	FALSE	0.482219	NA	FALSE
974	1.98701e-15	1.05987e-13	0.833403	0.707537	0.125867	FALSE	0.726493	1 vs 2	0.251734	1 vs 2	0.666807	0.415073	Mdga1:chr17:29827945-29828319:-, Mdga1:chr17:29832002-29832402:-	Mdga1	7.29343e-15	3.79685e-13	TRUE	TRUE	1.05987e-13	3.88383e-13	TRUE
975	0.0225976	NA	0.959184	0.833333	0.12585	TRUE	1.54756	2 vs 1	0.251701	2 vs 1	0.918367	0.666667	Olfr373:chr8:72101594-72101848:+, Olfr373:chr8:72102066-72102245:+	Olfr373	NA	NA	FALSE	FALSE	0.0225976	NA	FALSE
976	0.462614	NA	0.814054	0.745455	0.0685995	TRUE	#NAME?	1 vs 2	0.251597	1 vs 3	0.524324	0.272727	Endod1:chr9:14353986-14354385:-, Endod1:chr9:14354686-14355064:-, Endod1:chr9:14355765-14356171:-, Endod1:chr9:14356029-14356397:-, Endod1:chr9:14356251-14356748:-, Endod1:chr9:14356389-14357029:-	Endod1	NA	NA	FALSE	FALSE	0.462614	NA	FALSE
977	0.178148	NA	0.795455	0.656977	0.138478	TRUE	Inf	1 vs 3	0.251586	1 vs 3	0.181818	-0.0697674	Crybg3:chr16:59491563-59492069:-, Crybg3:chr16:59492045-59492447:-, Crybg3:chr16:59491878-59492930:-, Crybg3:chr16:59493118-59493410:-, Crybg3:chr16:59492999-59493658:-	Crybg3	NA	NA	FALSE	FALSE	0.178148	NA	FALSE
978	7.59548e-07	1.13059e-06	0.399096	0.288265	0.110831	TRUE	0.969371	1 vs 3	0.251352	2 vs 3	0.167169	-0.0841837	Tmem209:chr6:30480735-30481193:-, Tmem209:chr6:30481176-30481632:-, Tmem209:chr6:30482332-30482790:-	Tmem209	NA	NA	FALSE	FALSE	1.13059e-06	NA	FALSE
979	0.732569	0.168453	0.613333	0.592593	0.0207407	TRUE	#NAME?	1 vs 4	0.251111	2 vs 3	0.14	-0.111111	Creg2:chr1:39618406-39618764:-, Creg2:chr1:39620968-39621483:-, Creg2:chr1:39622724-39623090:-, Creg2:chr1:39622641-39623346:-	Creg2	NA	NA	FALSE	FALSE	0.732569	NA	FALSE
980	4.72124e-48	6.60395e-41	0.757613	0.632065	0.125548	FALSE	0.722489	1 vs 3	0.251096	1 vs 3	0.515226	0.26413	Gtf2f2:chr14:75896904-75897268:-, Gtf2f2:chr14:75896803-75897686:-, Gtf2f2:chr14:75897376-75897710:-	Gtf2f2	4.568e-47	5.87137e-40	TRUE	TRUE	6.60395e-41	5.99519e-40	TRUE
981	2.8834e-168	6.25e-145	0.554426	0.433701	0.120725	FALSE	0.795303	1 vs 4	0.251056	1 vs 4	0.0843196	-0.166736	Eloc:chr1:16641677-16642092:-, Eloc:chr1:16642695-16643147:-, Eloc:chr1:16642991-16643516:-, Eloc:chr1:16643269-16643533:-	Eloc	1.09668e-166	2.54167e-143	TRUE	TRUE	6.25e-145	2.60141e-143	TRUE
982	2.82079e-74	4.47964e-73	0.686285	0.636288	0.0499973	FALSE	0.752213	1 vs 3	0.250641	1 vs 2	-0.00458471	-0.255226	Ppp1r2:chr16:31253158-31253621:-, Ppp1r2:chr16:31254008-31254436:-, Ppp1r2:chr16:31258012-31258386:-, Ppp1r2:chr16:31258204-31258573:-	Ppp1r2	4.2331e-73	7.34126e-72	TRUE	TRUE	4.47964e-73	7.43014e-72	TRUE
983	4.62063e-16	4.47408e-15	0.507444	0.382188	0.125255	FALSE	0.701298	3 vs 2	0.25051	3 vs 1	0.0148871	-0.235623	Golt1b:chr6:142401739-142402161:+, Golt1b:chr6:142402732-142403183:+, Golt1b:chr6:142403460-142403898:+	Golt1b	1.73648e-15	1.73163e-14	TRUE	TRUE	4.47408e-15	1.7867e-14	TRUE
984	2.18726e-55	7.21746e-46	0.84262	0.7174	0.125219	FALSE	0.746247	2 vs 1	0.250439	2 vs 1	0.685239	0.4348	Vamp2:chr11:69090562-69090843:+, Vamp2:chr11:69091966-69092384:+	Vamp2	2.38866e-54	7.4411e-45	TRUE	TRUE	7.21746e-46	7.58177e-45	TRUE
985	0.00607913	0.0573392	0.756491	0.713043	0.0434477	TRUE	1.31554	5 vs 4	0.250343	5 vs 4	0.589474	0.33913	Dcbld2:chr16:58465582-58466238:+, Dcbld2:chr16:58466328-58466881:+, Dcbld2:chr16:58466623-58467035:+, Dcbld2:chr16:58467705-58468133:+, Dcbld2:chr16:58468666-58469149:+, Dcbld2:chr16:58469333-58469745:+	Dcbld2	NA	NA	FALSE	FALSE	0.0573392	NA	FALSE
986	6.65923e-18	3.06484e-16	0.62392	0.498781	0.125139	FALSE	0.527634	1 vs 3	0.250278	1 vs 3	0.247841	-0.00243754	Fam207a:chr10:77486655-77487033:-, Fam207a:chr10:77487270-77487711:-, Fam207a:chr10:77488120-77488548:-	Fam207a	2.73053e-17	1.25567e-15	TRUE	TRUE	3.06484e-16	1.27808e-15	TRUE
987	1	NA	1	0.875	0.125	TRUE	Inf	1 vs 2	0.25	1 vs 2	1	0.75	Emilin3:chr2:160905931-160906332:-, Emilin3:chr2:160906400-160906808:-	Emilin3	NA	NA	FALSE	FALSE	1	NA	FALSE
988	0.957706	NA	0.5	0.375	0.125	TRUE	0.510826	2 vs 1	0.25	2 vs 1	0	-0.25	Eng:chr2:32681702-32682174:+, Eng:chr2:32682253-32682669:+	Eng	NA	NA	FALSE	FALSE	0.957706	NA	FALSE
989	0.869509	NA	0.125	0	0.125	TRUE	Inf	2 vs 1	0.25	2 vs 1	-0.75	-1	Gna14:chr19:16609401-16609998:+, Gna14:chr19:16610352-16610827:+	Gna14	NA	NA	FALSE	FALSE	0.869509	NA	FALSE
990	1	NA	0.125	0	0.125	TRUE	Inf	2 vs 1	0.25	2 vs 1	-0.75	-1	Il17re:chr6:113469967-113470419:+, Il17re:chr6:113470307-113470540:+	Il17re	NA	NA	FALSE	FALSE	1	NA	FALSE
991	0.486564	NA	0.125	0	0.125	TRUE	Inf	2 vs 1	0.25	2 vs 1	-0.75	-1	Mef2b:chr8:70167087-70167488:+, Mef2b:chr8:70167310-70167488:+	Mef2b	NA	NA	FALSE	FALSE	0.486564	NA	FALSE
992	0.0875787	NA	0.125	0	0.125	TRUE	Inf	1 vs 2	0.25	1 vs 2	-0.75	-1	Naaa:chr5:92257658-92258068:-, Naaa:chr5:92258219-92258666:-	Naaa	NA	NA	FALSE	FALSE	0.0875787	NA	FALSE
993	1	NA	0.125	0	0.125	TRUE	Inf	2 vs 1	0.25	2 vs 1	-0.75	-1	Rpl39l:chr16:10174267-10174653:+, Rpl39l:chr16:10174550-10174890:+	Rpl39l	NA	NA	FALSE	FALSE	1	NA	FALSE
994	0.0142877	0.0253258	0.6294	0.512718	0.116683	TRUE	#NAME?	1 vs 3	0.249963	1 vs 6	0.20177	-0.0481928	Cpeb3:chr19:37019320-37019708:-, Cpeb3:chr19:37021259-37021631:-, Cpeb3:chr19:37021097-37021291:-, Cpeb3:chr19:37021406-37021875:-, Cpeb3:chr19:37021819-37022342:-, Cpeb3:chr19:37021877-37022148:-, Cpeb3:chr19:37022556-37022991:-, Cpeb3:chr19:37022925-37023350:-, Cpeb3:chr19:37024064-37024491:-, Cpeb3:chr19:37053983-37054433:-	Cpeb3	NA	NA	FALSE	FALSE	0.0253258	NA	FALSE
995	0.0945958	0.685233	0.4375	0.305263	0.132237	TRUE	0.956204	5 vs 2	0.249918	5 vs 2	0.0078125	-0.242105	Vwa8:chr14:79064870-79065295:+, Vwa8:chr14:79201145-79201602:+, Vwa8:chr14:79201372-79202244:+, Vwa8:chr14:79201882-79202209:+, Vwa8:chr14:79201976-79202324:+	Vwa8	NA	NA	FALSE	FALSE	0.685233	NA	FALSE
996	0.0878398	NA	0.735248	0.66087	0.0743789	TRUE	0.655498	5 vs 3	0.249689	5 vs 3	0.136646	-0.113043	Zfp418:chr7:7182569-7183143:+, Zfp418:chr7:7182893-7183238:+, Zfp418:chr7:7183214-7183588:+, Zfp418:chr7:7184463-7184918:+, Zfp418:chr7:7186851-7187255:+	Zfp418	NA	NA	FALSE	FALSE	0.0878398	NA	FALSE
997	1.81641e-27	2.13948e-27	0.564392	0.492879	0.0715129	FALSE	1.47569	2 vs 5	0.249306	2 vs 3	-0.342759	-0.592065	Cadm3:chr1:173334177-173334660:-, Cadm3:chr1:173334777-173335245:-, Cadm3:chr1:173335886-173336378:-, Cadm3:chr1:173336472-173336795:-, Cadm3:chr1:173336683-173336954:-	Cadm3	1.06569e-26	1.38185e-26	TRUE	TRUE	2.13948e-27	1.39636e-26	TRUE
998	0.0416406	NA	0.402299	0.333333	0.0689655	TRUE	1.58204	4 vs 2	0.249301	4 vs 2	-0.534483	-0.783784	Itprid2:chr2:79672259-79673038:+, Itprid2:chr2:79672595-79672981:+, Itprid2:chr2:79674359-79674753:+, Itprid2:chr2:79675980-79676385:+	Itprid2	NA	NA	FALSE	FALSE	0.0416406	NA	FALSE
999	7.54871e-08	9.5539e-08	0.586045	0.461404	0.124641	TRUE	0.502332	1 vs 2	0.249282	1 vs 2	0.172089	-0.077193	Egln1:chr8:124908529-124908966:-, Egln1:chr8:124910142-124910654:-	Egln1	NA	NA	FALSE	FALSE	9.5539e-08	NA	FALSE
1000	1.41689e-05	1.02349e-05	0.243523	0.118971	0.124552	TRUE	0.868751	2 vs 1	0.249105	2 vs 1	-0.512953	-0.762058	Bud13:chr9:46298419-46298819:+, Bud13:chr9:46299428-46300012:+	Bud13	NA	NA	FALSE	FALSE	1.41689e-05	NA	FALSE
1001	1.0213e-16	7.12809e-14	0.356742	0.312918	0.0438236	TRUE	0.720446	3 vs 4	0.248814	3 vs 4	0.302669	0.0538543	Pcyox1:chr6:86385939-86386322:-, Pcyox1:chr6:86386591-86386857:-, Pcyox1:chr6:86386597-86387007:-, Pcyox1:chr6:86386846-86387561:-	Pcyox1	NA	NA	FALSE	FALSE	7.12809e-14	NA	FALSE
1002	1.23182e-12	1.08843e-10	0.845137	0.759897	0.0852404	TRUE	0.702844	1 vs 2	0.248782	1 vs 2	0.593016	0.344234	4931428F04Rik:chr8:105280405-105280770:-, 4931428F04Rik:chr8:105281623-105282047:-, 4931428F04Rik:chr8:105281875-105282207:-	4931428F04Rik	NA	NA	FALSE	FALSE	1.08843e-10	NA	FALSE
1003	7.58151e-24	NA	0.645649	0.521277	0.124372	TRUE	3.05679	3 vs 1	0.248745	3 vs 1	0.291298	0.0425532	Scn8a:chr15:100940377-100940858:+, Scn8a:chr15:101041379-101041816:+, Scn8a:chr15:101045544-101045938:+	Scn8a	NA	NA	FALSE	FALSE	7.58151e-24	NA	FALSE
1004	8.78867e-06	NA	0.16	0.0357143	0.124286	TRUE	1.63761	1 vs 2	0.248571	1 vs 2	-0.68	-0.928571	Atp9b:chr18:80734324-80734755:-, Atp9b:chr18:80735028-80735438:-	Atp9b	NA	NA	FALSE	FALSE	8.78867e-06	NA	FALSE
1005	1.49724e-53	4.26913e-41	0.413773	0.289491	0.124282	FALSE	0.549468	1 vs 2	0.248564	1 vs 2	-0.172454	-0.421018	Nasp:chr4:116601052-116601442:-, Nasp:chr4:116601592-116601949:-	Nasp	1.58034e-52	3.81098e-40	TRUE	TRUE	4.26913e-41	3.90776e-40	TRUE
1006	1	NA	0.124224	0	0.124224	TRUE	Inf	1 vs 2	0.248447	1 vs 2	-0.751553	-1	Plcd3:chr11:103069498-103069877:-, Plcd3:chr11:103070245-103070689:-	Plcd3	NA	NA	FALSE	FALSE	1	NA	FALSE
1007	1.33801e-09	1.62374e-07	0.510919	0.451338	0.0595805	TRUE	0.969115	1 vs 2	0.24843	1 vs 2	0.301958	0.053528	Cul5:chr9:53614587-53615028:-, Cul5:chr9:53616899-53617642:-, Cul5:chr9:53617545-53618152:-	Cul5	NA	NA	FALSE	FALSE	1.62374e-07	NA	FALSE
1008	5.41943e-06	2.94941e-06	0.526064	0.431159	0.0949047	TRUE	0.848755	4 vs 2	0.248097	4 vs 2	-0.241033	-0.48913	Zbtb1:chr12:76387137-76387753:+, Zbtb1:chr12:76387948-76388584:+, Zbtb1:chr12:76388390-76388775:+, Zbtb1:chr12:76396541-76396950:+	Zbtb1	NA	NA	FALSE	FALSE	5.41943e-06	NA	FALSE
1009	2.66155e-08	1.64643e-07	0.680828	0.556835	0.123993	TRUE	0.588943	1 vs 3	0.247987	1 vs 3	0.361656	0.113669	2510009E07Rik:chr16:21649045-21649434:-, 2510009E07Rik:chr16:21649595-21650095:-, 2510009E07Rik:chr16:21676652-21677089:-	2510009E07Rik	NA	NA	FALSE	FALSE	1.64643e-07	NA	FALSE
1010	0.033401	0.0345218	0.726582	0.635802	0.0907798	TRUE	0.742006	3 vs 1	0.247869	3 vs 2	0.124412	-0.123457	Epb41l1:chr2:156539745-156540491:+, Epb41l1:chr2:156540486-156540854:+, Epb41l1:chr2:156542811-156543214:+	Epb41l1	NA	NA	FALSE	FALSE	0.0345218	NA	FALSE
1011	0.0230968	0.0536055	0.422192	0.346154	0.0760383	TRUE	0.79649	1 vs 5	0.24784	3 vs 5	0.324763	0.0769231	Rgl1:chr1:152516746-152517057:-, Rgl1:chr1:152516828-152517408:-, Rgl1:chr1:152517477-152517914:-, Rgl1:chr1:152518470-152518906:-, Rgl1:chr1:152518754-152519217:-	Rgl1	NA	NA	FALSE	FALSE	0.0536055	NA	FALSE
1012	0.00676952	0.315726	0.739899	0.641844	0.098055	TRUE	1.66501	7 vs 3	0.247743	6 vs 3	0.492424	0.244681	Eea1:chr10:96041995-96042428:+, Eea1:chr10:96042229-96042941:+, Eea1:chr10:96043563-96044127:+, Eea1:chr10:96044096-96044718:+, Eea1:chr10:96044683-96045239:+, Eea1:chr10:96045078-96045586:+, Eea1:chr10:96045400-96045756:+	Eea1	NA	NA	FALSE	FALSE	0.315726	NA	FALSE
1013	0.00571921	NA	0.261719	0.137931	0.123788	TRUE	0.795527	1 vs 2	0.247575	1 vs 2	-0.476562	-0.724138	Hebp2:chr10:18540063-18540500:-, Hebp2:chr10:18540682-18541150:-	Hebp2	NA	NA	FALSE	FALSE	0.00571921	NA	FALSE
1014	0.047026	NA	0.681905	0.655914	0.0259908	TRUE	1.76877	2 vs 1	0.247373	2 vs 1	0.182857	-0.0645161	BC048403:chr10:121750980-121751444:+, BC048403:chr10:121752035-121752533:+, BC048403:chr10:121752387-121752854:+, BC048403:chr10:121752584-121752878:+	BC048403	NA	NA	FALSE	FALSE	0.047026	NA	FALSE
1015	2.75482e-09	5.91614e-08	0.869478	0.779749	0.0897284	TRUE	0.811818	3 vs 1	0.247185	3 vs 2	0.610442	0.363257	Mef2d:chr3:88168463-88168865:+, Mef2d:chr3:88169548-88169972:+, Mef2d:chr3:88171660-88172091:+	Mef2d	NA	NA	FALSE	FALSE	5.91614e-08	NA	FALSE
1016	2.79052e-17	6.3728e-15	0.337	0.256264	0.0807355	FALSE	0.778029	1 vs 3	0.247168	2 vs 3	0.149218	-0.0979499	Zrsr2:chrX:163950292-163950766:-, Zrsr2:chrX:163952568-163952982:-, Zrsr2:chrX:163952819-163953356:-	Zrsr2	1.10717e-16	2.44235e-14	TRUE	TRUE	6.3728e-15	2.52395e-14	TRUE
1017	1.60172e-108	1.9775e-88	0.647333	0.570169	0.0771649	FALSE	1.18363	1 vs 4	0.246996	1 vs 2	-0.00664662	-0.253642	Pnrc2:chr4:135870324-135870809:-, Pnrc2:chr4:135870903-135871206:-, Pnrc2:chr4:135870936-135871325:-, Pnrc2:chr4:135870744-135871882:-, Pnrc2:chr4:135871237-135871980:-	Pnrc2	3.36515e-107	3.91225e-87	TRUE	TRUE	1.9775e-88	3.96579e-87	TRUE
1018	4.25737e-08	5.55202e-09	0.571171	0.468132	0.103039	TRUE	1.86183	7 vs 5	0.246995	8 vs 5	0.246995	0	Cdkl3:chr11:52026956-52027421:+, Cdkl3:chr11:52027198-52027583:+, Cdkl3:chr11:52032284-52032625:+, Cdkl3:chr11:52033476-52033673:+, Cdkl3:chr11:52037371-52037744:+, Cdkl3:chr11:52037743-52038235:+, Cdkl3:chr11:52038027-52038479:+, Cdkl3:chr11:52084325-52084557:+	Cdkl3	NA	NA	FALSE	FALSE	4.25737e-08	NA	FALSE
1019	9.79249e-08	4.41301e-07	0.408686	0.285199	0.123487	TRUE	0.549419	2 vs 1	0.246975	2 vs 1	-0.182628	-0.429603	Aif1l:chr2:31971422-31971889:+, Aif1l:chr2:31973035-31973442:+	Aif1l	NA	NA	FALSE	FALSE	4.41301e-07	NA	FALSE
1020	0.120316	NA	0.97619	0.852941	0.123249	TRUE	1.95571	1 vs 2	0.246499	1 vs 2	0.952381	0.705882	Hpse:chr5:100679484-100679849:-, Hpse:chr5:100680832-100681109:-	Hpse	NA	NA	FALSE	FALSE	0.120316	NA	FALSE
1021	4.88785e-33	1.30477e-29	0.372179	0.353125	0.0190549	FALSE	0.798264	2 vs 1	0.246289	2 vs 1	0.547831	0.301543	Tes3-ps:chr13:49494295-49494959:+, Tes3-ps:chr13:49494711-49494976:+, Tes3-ps:chr13:49495771-49496326:+, Tes3-ps:chr13:49496167-49496459:+	Tes3-ps	3.32796e-32	9.03874e-29	TRUE	TRUE	1.30477e-29	9.16665e-29	TRUE
1022	0.109194	NA	0.827957	0.704918	0.123039	TRUE	0.700388	1 vs 2	0.246078	1 vs 2	0.655914	0.409836	Sdk2:chr11:113776374-113776746:-, Sdk2:chr11:113780130-113780584:-	Sdk2	NA	NA	FALSE	FALSE	0.109194	NA	FALSE
1023	0	0	0.209562	0.0865252	0.123037	FALSE	1.02925	2 vs 1	0.246073	2 vs 1	-0.580876	-0.82695	Rpl22:chr4:152332200-152332502:+, Rpl22:chr4:152333668-152334082:+	Rpl22	0	0	TRUE	TRUE	0	0	TRUE
1024	4.13373e-07	9.06349e-07	0.776596	0.73602	0.040576	TRUE	-0.848599	2 vs 3	0.245673	1 vs 2	0.32791	0.0822368	Gtpbp10:chr5:5537449-5537815:-, Gtpbp10:chr5:5538735-5539208:-, Gtpbp10:chr5:5558783-5559311:-	Gtpbp10	NA	NA	FALSE	FALSE	9.06349e-07	NA	FALSE
1025	2.32165e-29	1.89838e-25	0.714657	0.591829	0.122828	FALSE	0.546578	1 vs 2	0.245655	1 vs 2	0.429314	0.183658	Mdp1:chr14:55657845-55658250:-, Mdp1:chr14:55658851-55659200:-	Mdp1	1.41871e-28	1.14215e-24	TRUE	TRUE	1.89838e-25	1.16006e-24	TRUE
1026	0.0138099	NA	0.789474	0.666667	0.122807	TRUE	1.109	3 vs 1	0.245614	3 vs 1	0.578947	0.333333	Galnt10:chr11:57726507-57726982:+, Galnt10:chr11:57785666-57786106:+, Galnt10:chr11:57787119-57787514:+	Galnt10	NA	NA	FALSE	FALSE	0.0138099	NA	FALSE
1027	0.000509685	0.0190843	0.868856	0.813008	0.0558475	TRUE	-1.22888	3 vs 2	0.24549	4 vs 3	0.733295	0.487805	Spock2:chr10:60131770-60132211:+, Spock2:chr10:60132687-60133168:+, Spock2:chr10:60133031-60133627:+, Spock2:chr10:60134770-60135278:+	Spock2	NA	NA	FALSE	FALSE	0.0190843	NA	FALSE
1028	0.0243753	0.114162	0.825185	0.753401	0.0717838	TRUE	0.684619	1 vs 3	0.245283	1 vs 2	0.342222	0.0969388	Egln3:chr12:54178974-54179293:-, Egln3:chr12:54179596-54180021:-, Egln3:chr12:54179827-54180349:-, Egln3:chr12:54180160-54180664:-	Egln3	NA	NA	FALSE	FALSE	0.114162	NA	FALSE
1029	7.79187e-10	7.61783e-09	0.611232	0.511649	0.0995831	TRUE	0.825074	3 vs 2	0.245037	3 vs 2	0.388406	0.143369	Rsrc1:chr3:67356143-67356616:+, Rsrc1:chr3:67356561-67356994:+, Rsrc1:chr3:67357977-67358413:+	Rsrc1	NA	NA	FALSE	FALSE	7.61783e-09	NA	FALSE
1030	1.5309e-08	1.53971e-08	0.342509	0.220036	0.122473	TRUE	0.613323	1 vs 2	0.244946	1 vs 2	-0.314983	-0.559928	Csf2ra:chr19:61223953-61224535:-, Csf2ra:chr19:61224319-61224795:-	Csf2ra	NA	NA	FALSE	FALSE	1.53971e-08	NA	FALSE
1031	0.102151	NA	0.805333	0.682927	0.122407	TRUE	0.652712	1 vs 2	0.244813	1 vs 2	0.610667	0.365854	Plxnc1:chr10:94790866-94791232:-, Plxnc1:chr10:94792179-94792566:-	Plxnc1	NA	NA	FALSE	FALSE	0.102151	NA	FALSE
1032	4.07157e-09	6.48129e-09	0.745877	0.623734	0.122143	TRUE	0.571314	1 vs 2	0.244286	1 vs 2	0.491753	0.247467	Ino80c:chr18:24104755-24105143:-, Ino80c:chr18:24106198-24106685:-	Ino80c	NA	NA	FALSE	FALSE	6.48129e-09	NA	FALSE
1033	0.204545	NA	0.849363	0.727273	0.12209	TRUE	0.748782	2 vs 1	0.24418	2 vs 1	0.698725	0.454545	Lhfpl5:chr17:28582890-28583108:+, Lhfpl5:chr17:28583242-28583565:+	Lhfpl5	NA	NA	FALSE	FALSE	0.204545	NA	FALSE
1034	0.00137079	0.00590016	0.32	0.197917	0.122083	TRUE	0.645595	2 vs 1	0.244167	2 vs 1	-0.36	-0.604167	Slc43a2:chr11:75573386-75573858:+, Slc43a2:chr11:75577171-75577578:+	Slc43a2	NA	NA	FALSE	FALSE	0.00590016	NA	FALSE
1035	0.000370093	0.000359628	0.708279	0.586207	0.122072	TRUE	0.599552	1 vs 3	0.244143	1 vs 3	0.416557	0.172414	Mfsd8:chr3:40818083-40818496:-, Mfsd8:chr3:40818160-40818876:-, Mfsd8:chr3:40819066-40819507:-	Mfsd8	NA	NA	FALSE	FALSE	0.000370093	NA	FALSE
1036	3.24935e-223	4.42802e-184	0.777283	0.655216	0.122066	FALSE	0.607851	1 vs 2	0.244132	1 vs 2	0.554565	0.310433	Snu13:chr15:82041291-82041715:-, Snu13:chr15:82041943-82042363:-	Snu13	1.83797e-221	2.55893e-182	TRUE	TRUE	4.42802e-184	2.64006e-182	TRUE
1037	0.147573	NA	0.425	0.328947	0.0960526	TRUE	1.80789	2 vs 3	0.244079	2 vs 3	-0.3875	-0.631579	Rflnb:chr11:76019177-76019611:-, Rflnb:chr11:76021215-76021619:-, Rflnb:chr11:76021617-76022123:-	Rflnb	NA	NA	FALSE	FALSE	0.147573	NA	FALSE
1038	3.63472e-08	3.33279e-08	0.216972	0.0950226	0.121949	TRUE	0.970395	2 vs 1	0.243899	2 vs 1	-0.566056	-0.809955	Smarcal1:chr1:72632738-72633171:+, Smarcal1:chr1:72635257-72635707:+	Smarcal1	NA	NA	FALSE	FALSE	3.63472e-08	NA	FALSE
1039	1.3955e-44	6.77182e-43	0.220967	0.0991144	0.121853	FALSE	0.947066	2 vs 1	0.243706	2 vs 1	-0.558065	-0.801771	Sec22b:chr3:97921473-97921907:+, Sec22b:chr3:97922873-97923276:+	Sec22b	1.25141e-43	6.43762e-42	TRUE	TRUE	6.77182e-43	6.52342e-42	TRUE
1040	1.50803e-08	2.14925e-07	0.793043	0.671202	0.121842	TRUE	0.629744	2 vs 1	0.243683	2 vs 1	0.586087	0.342404	Ankmy2:chr12:36196107-36196774:+, Ankmy2:chr12:36196886-36197291:+	Ankmy2	NA	NA	FALSE	FALSE	2.14925e-07	NA	FALSE
1041	6.95406e-35	3.4575e-32	0.547065	0.368791	0.178274	TRUE	1.91692	8 vs 3	0.243229	8 vs 1	-0.0942068	-0.337436	Dnmt3a:chr12:3907510-3907834:+, Dnmt3a:chr12:3907745-3908323:+, Dnmt3a:chr12:3908165-3908601:+, Dnmt3a:chr12:3908587-3909087:+, Dnmt3a:chr12:3908877-3909203:+, Dnmt3a:chr12:3909905-3910324:+, Dnmt3a:chr12:3913057-3913513:+, Dnmt3a:chr12:3914050-3914443:+	Dnmt3a	NA	NA	FALSE	FALSE	3.4575e-32	NA	FALSE
1042	0.283731	NA	0.542553	0.421053	0.121501	TRUE	0.489079	1 vs 2	0.243001	1 vs 2	0.0851064	-0.157895	Commd1b:chr11:22834654-22835241:-, Commd1b:chr11:22836060-22836478:-	Commd1b	NA	NA	FALSE	FALSE	0.283731	NA	FALSE
1043	2.80997e-10	6.56704e-07	0.810133	0.688699	0.121433	TRUE	0.656826	1 vs 2	0.242866	1 vs 2	0.620265	0.377399	Klhl8:chr5:103862023-103862440:-, Klhl8:chr5:103862725-103863138:-	Klhl8	NA	NA	FALSE	FALSE	6.56704e-07	NA	FALSE
1044	3.6125e-05	0.000568683	0.491886	0.370495	0.121391	TRUE	0.520805	3 vs 1	0.242782	3 vs 1	-0.0162272	-0.259009	Rcan2:chr17:44036973-44037487:+, Rcan2:chr17:44038532-44039260:+, Rcan2:chr17:44039122-44039516:+	Rcan2	NA	NA	FALSE	FALSE	0.000568683	NA	FALSE
1045	3.64932e-39	1.62551e-31	0.509661	0.415932	0.0937287	TRUE	1.53307	6 vs 8	0.242782	1 vs 8	0.172725	-0.0700565	Zfp81:chr17:33329292-33329722:-, Zfp81:chr17:33330132-33330755:-, Zfp81:chr17:33330712-33331137:-, Zfp81:chr17:33330919-33331565:-, Zfp81:chr17:33331400-33331757:-, Zfp81:chr17:33331616-33332023:-, Zfp81:chr17:33331943-33332339:-, Zfp81:chr17:33332427-33332952:-, Zfp81:chr17:33333628-33334059:-, Zfp81:chr17:33333835-33334290:-, Zfp81:chr17:33334135-33334540:-	Zfp81	NA	NA	FALSE	FALSE	1.62551e-31	NA	FALSE
1046	3.82257e-09	1.99482e-09	0.27727	0.155932	0.121338	TRUE	0.730769	1 vs 2	0.242676	1 vs 2	-0.445459	-0.688136	Ccdc9:chr7:16274034-16274422:-, Ccdc9:chr7:16275423-16275852:-	Ccdc9	NA	NA	FALSE	FALSE	3.82257e-09	NA	FALSE
1047	1.71234e-18	4.01666e-21	0.574265	0.52917	0.045095	FALSE	0.664928	2 vs 3	0.242672	2 vs 3	0.320229	0.0775566	Dync1li2:chr8:104417006-104417450:-, Dync1li2:chr8:104417614-104418075:-, Dync1li2:chr8:104418898-104419281:-, Dync1li2:chr8:104418855-104419675:-, Dync1li2:chr8:104420451-104420779:-	Dync1li2	7.23642e-18	1.98215e-20	TRUE	TRUE	1.71234e-18	7.86961e-18	TRUE
1048	4.44831e-87	1.23922e-79	0.411782	0.317104	0.094678	FALSE	1.02431	3 vs 1	0.242661	2 vs 1	0.347366	0.104705	Rad23b:chr4:55390324-55390784:+, Rad23b:chr4:55390824-55391241:+, Rad23b:chr4:55391150-55391560:+	Rad23b	7.60695e-86	2.19462e-78	TRUE	TRUE	1.23922e-79	2.22254e-78	TRUE
1049	0.0294365	0.113086	0.244444	0.123175	0.121269	TRUE	0.889199	1 vs 3	0.242539	1 vs 3	-0.511111	-0.75365	Gas2l3:chr10:89408823-89409241:-, Gas2l3:chr10:89409131-89409728:-, Gas2l3:chr10:89412486-89412902:-	Gas2l3	NA	NA	FALSE	FALSE	0.113086	NA	FALSE
1050	2.71272e-51	2.25877e-44	0.496336	0.420085	0.0762501	FALSE	0.898401	1 vs 3	0.242509	2 vs 3	0.624133	0.381624	Grpel2:chr18:61712424-61712802:-, Grpel2:chr18:61714925-61715425:-, Grpel2:chr18:61715392-61715932:-	Grpel2	2.72012e-50	2.24446e-43	TRUE	TRUE	2.25877e-44	2.27527e-43	TRUE
1051	2.67328e-06	2.24923e-06	0.77449	0.679272	0.0952181	TRUE	0.687174	1 vs 3	0.242197	1 vs 3	0.443878	0.201681	Gosr1:chr11:76726598-76726969:-, Gosr1:chr11:76728357-76728792:-, Gosr1:chr11:76729613-76730107:-, Gosr1:chr11:76729882-76730270:-	Gosr1	NA	NA	FALSE	FALSE	2.67328e-06	NA	FALSE
1052	2.82103e-43	1.18818e-40	0.411278	0.290329	0.120949	FALSE	0.535101	2 vs 1	0.241897	2 vs 1	-0.177444	-0.419342	Rhoa:chr9:108336922-108337585:+, Rhoa:chr9:108337538-108337947:+	Rhoa	2.42148e-42	1.05212e-39	TRUE	TRUE	1.18818e-40	1.06985e-39	TRUE
1053	0.681429	NA	0.343165	0.222222	0.120943	TRUE	0.603542	1 vs 2	0.241886	1 vs 2	-0.31367	-0.555556	Adora1:chr1:134199215-134199595:-, Adora1:chr1:134201320-134201785:-	Adora1	NA	NA	FALSE	FALSE	0.681429	NA	FALSE
1054	0.156702	0.100865	0.564738	0.530303	0.0344353	TRUE	1.96166	1 vs 2	0.241736	1 vs 2	-0.46281	-0.704545	Col4a1:chr8:11198423-11198681:-, Col4a1:chr8:11198435-11199043:-, Col4a1:chr8:11199059-11199560:-, Col4a1:chr8:11199443-11199926:-	Col4a1	NA	NA	FALSE	FALSE	0.156702	NA	FALSE
1055	0.000159818	0.000324527	0.233918	0.113122	0.120796	TRUE	0.872921	1 vs 2	0.241592	1 vs 2	-0.532164	-0.773756	Polr3a:chr14:24438552-24438933:-, Polr3a:chr14:24448630-24449078:-	Polr3a	NA	NA	FALSE	FALSE	0.000324527	NA	FALSE
1056	1.41491e-36	2.30997e-32	0.783101	0.665336	0.117765	FALSE	0.979548	2 vs 4	0.241509	1 vs 4	0.599182	0.357673	Gmfb:chr14:46808149-46808550:-, Gmfb:chr14:46808961-46809427:-, Gmfb:chr14:46810307-46810716:-, Gmfb:chr14:46811657-46811894:-	Gmfb	1.06894e-35	1.69655e-31	TRUE	TRUE	2.30997e-32	1.71e-31	TRUE
1057	0.00122841	0.00514175	0.659615	0.620408	0.0392072	TRUE	-0.711936	2 vs 1	0.241366	3 vs 2	-0.142308	-0.383673	Ctdsp1:chr1:74396685-74396978:+, Ctdsp1:chr1:74396521-74397138:+, Ctdsp1:chr1:74396936-74397272:+	Ctdsp1	NA	NA	FALSE	FALSE	0.00514175	NA	FALSE
1058	2.38926e-13	1.42887e-10	0.907577	0.787149	0.120428	TRUE	0.976575	1 vs 2	0.240856	1 vs 2	0.815153	0.574297	Zfp106:chr2:120506771-120507191:-, Zfp106:chr2:120509537-120510120:-	Zfp106	NA	NA	FALSE	FALSE	1.42887e-10	NA	FALSE
1059	3.24024e-22	6.30284e-22	0.229176	0.199023	0.0301529	TRUE	-1.22647	3 vs 2	0.240466	2 vs 1	-0.18429	-0.424756	Tor1aip2:chr1:156052403-156052839:+, Tor1aip2:chr1:156053125-156053565:+, Tor1aip2:chr1:156068445-156068867:+	Tor1aip2	NA	NA	FALSE	FALSE	6.30284e-22	NA	FALSE
1060	0.0128589	0.00940446	0.627546	0.528689	0.098857	TRUE	1.58244	2 vs 4	0.240156	2 vs 5	0.125402	-0.114754	Nexmif:chrX:104077432-104077816:-, Nexmif:chrX:104078378-104078885:-, Nexmif:chrX:104080946-104081344:-, Nexmif:chrX:104083052-104083355:-, Nexmif:chrX:104083673-104084056:-	Nexmif	NA	NA	FALSE	FALSE	0.0128589	NA	FALSE
1061	0	0	0.610028	0.490127	0.119901	FALSE	1.03469	1 vs 3	0.239802	1 vs 3	0.220057	-0.0197456	Ube2i:chr17:25260489-25260888:-, Ube2i:chr17:25261875-25262284:-, Ube2i:chr17:25262133-25262565:-	Ube2i	0	0	TRUE	TRUE	0	0	TRUE
1062	3.29939e-10	7.05658e-08	0.327654	0.207778	0.119876	TRUE	0.619558	1 vs 2	0.239752	1 vs 2	-0.344692	-0.584444	Nsrp1:chr11:77044286-77044696:-, Nsrp1:chr11:77045402-77045800:-	Nsrp1	NA	NA	FALSE	FALSE	7.05658e-08	NA	FALSE
1063	0.654257	NA	0.691304	0.571429	0.119876	TRUE	#NAME?	1 vs 2	0.239752	1 vs 3	0.382609	0.142857	Nalcn:chr14:123276597-123276991:-, Nalcn:chr14:123277341-123277911:-, Nalcn:chr14:123277849-123278281:-	Nalcn	NA	NA	FALSE	FALSE	0.654257	NA	FALSE
1064	0.412319	NA	0.309524	0.249104	0.0604199	TRUE	Inf	1 vs 2	0.239631	3 vs 5	0.142857	-0.0967742	Agtrap:chr4:148077038-148077182:-, Agtrap:chr4:148077047-148077415:-, Agtrap:chr4:148077357-148078043:-, Agtrap:chr4:148077541-148077908:-, Agtrap:chr4:148079053-148079540:-, Agtrap:chr4:148079866-148080284:-, Agtrap:chr4:148080209-148080647:-	Agtrap	NA	NA	FALSE	FALSE	0.412319	NA	FALSE
1065	1.22112e-09	8.78184e-09	0.371333	0.30041	0.0709235	TRUE	1.17645	5 vs 1	0.23946	3 vs 1	0.0570833	-0.182377	Gm4924:chr10:82379232-82379691:+, Gm4924:chr10:82380839-82381281:+, Gm4924:chr10:82383715-82383877:+, Gm4924:chr10:82400729-82400818:+, Gm4924:chr10:82400498-82401264:+, Gm4924:chr10:82403044-82403491:+	Gm4924	NA	NA	FALSE	FALSE	8.78184e-09	NA	FALSE
1066	0.000588692	0.00616334	0.321799	0.2021	0.1197	TRUE	0.627707	2 vs 1	0.239399	2 vs 1	-0.356401	-0.595801	H4c4:chr13:23581634-23581987:+, H4c4:chr13:23582352-23582735:+	H4c4	NA	NA	FALSE	FALSE	0.00616334	NA	FALSE
1067	7.56308e-07	1.3161e-05	0.714463	0.599556	0.114907	TRUE	0.60508	4 vs 1	0.239354	4 vs 1	0.427374	0.18802	Plcb1:chr2:135472452-135473018:+, Plcb1:chr2:135473024-135473518:+, Plcb1:chr2:135473189-135473816:+, Plcb1:chr2:135474848-135475258:+	Plcb1	NA	NA	FALSE	FALSE	1.3161e-05	NA	FALSE
1068	0.184752	0.254681	0.457143	0.388393	0.06875	TRUE	#NAME?	1 vs 2	0.239286	3 vs 5	-0.171429	-0.410714	Phactr2:chr10:13207702-13208086:-, Phactr2:chr10:13211218-13211666:-, Phactr2:chr10:13213288-13213878:-, Phactr2:chr10:13213628-13213880:-, Phactr2:chr10:13213766-13214270:-	Phactr2	NA	NA	FALSE	FALSE	0.254681	NA	FALSE
1069	1.79378e-10	1.51684e-10	0.387044	0.32086	0.0661844	TRUE	1.91625	1 vs 3	0.239165	2 vs 3	-0.162109	-0.401274	Paqr3:chr5:97081873-97082203:-, Paqr3:chr5:97082045-97082631:-, Paqr3:chr5:97086873-97087370:-, Paqr3:chr5:97095739-97096134:-, Paqr3:chr5:97101692-97102597:-	Paqr3	NA	NA	FALSE	FALSE	1.79378e-10	NA	FALSE
1070	1.72245e-108	6.70143e-97	0.424753	0.305258	0.119494	FALSE	0.519089	1 vs 2	0.238989	1 vs 2	-0.150495	-0.389484	Zfp706:chr15:36998973-36999328:-, Zfp706:chr15:37000574-37000993:-	Zfp706	3.58464e-107	1.45706e-95	TRUE	TRUE	6.70143e-97	1.50851e-95	TRUE
1071	0.286448	NA	0.621981	0.493939	0.128041	TRUE	#NAME?	1 vs 2	0.238867	1 vs 7	0.311594	0.0727273	Zdhhc15:chrX:104536969-104537358:-, Zdhhc15:chrX:104538378-104538656:-, Zdhhc15:chrX:104538481-104538931:-, Zdhhc15:chrX:104538824-104539319:-, Zdhhc15:chrX:104540119-104540415:-, Zdhhc15:chrX:104540641-104541180:-, Zdhhc15:chrX:104540952-104541224:-	Zdhhc15	NA	NA	FALSE	FALSE	0.286448	NA	FALSE
1072	7.7248e-08	3.11557e-06	0.38151	0.258145	0.123365	TRUE	1.05665	1 vs 4	0.238833	2 vs 4	-0.107031	-0.345865	Ppcdc:chr9:57398716-57398854:-, Ppcdc:chr9:57412618-57413042:-, Ppcdc:chr9:57413362-57413950:-, Ppcdc:chr9:57413877-57414391:-	Ppcdc	NA	NA	FALSE	FALSE	3.11557e-06	NA	FALSE
1073	0.00341363	NA	0.592896	0.595918	-0.00302219	TRUE	1.42712	4 vs 3	0.238776	4 vs 3	-0.5	-0.738776	Fsbp:chr4:11583933-11584358:+, Fsbp:chr4:11584310-11584989:+, Fsbp:chr4:11585359-11585795:+, Fsbp:chr4:11586998-11587673:+	Fsbp	NA	NA	FALSE	FALSE	0.00341363	NA	FALSE
1074	0.523396	NA	0.76699	0.640625	0.126365	TRUE	0.918641	1 vs 3	0.238774	1 vs 5	0.582524	0.34375	Prrg1:chrX:78449610-78449967:-, Prrg1:chrX:78449651-78450298:-, Prrg1:chrX:78450618-78451082:-, Prrg1:chrX:78452048-78452992:-, Prrg1:chrX:78452477-78453251:-	Prrg1	NA	NA	FALSE	FALSE	0.523396	NA	FALSE
1075	1.05545e-12	4.8987e-13	0.70298	0.606881	0.0960992	TRUE	0.731904	4 vs 3	0.238772	4 vs 3	0.39444	0.155668	Mturn:chr6:54699546-54700077:+, Mturn:chr6:54699997-54700469:+, Mturn:chr6:54700381-54701057:+, Mturn:chr6:54703442-54703855:+	Mturn	NA	NA	FALSE	FALSE	1.05545e-12	NA	FALSE
1076	0.000124332	0.00240891	0.894523	0.775281	0.119242	TRUE	0.899427	1 vs 2	0.238485	1 vs 2	0.789047	0.550562	S100pbp:chr4:129147959-129148380:-, S100pbp:chr4:129150771-129151192:-	S100pbp	NA	NA	FALSE	FALSE	0.00240891	NA	FALSE
1077	0.684341	0.546417	0.578571	0.472527	0.106044	TRUE	#NAME?	2 vs 1	0.238462	5 vs 3	-0.3	-0.538462	Ndnf:chr6:65704421-65704878:+, Ndnf:chr6:65704501-65705110:+, Ndnf:chr6:65704675-65705126:+, Ndnf:chr6:65706412-65706846:+, Ndnf:chr6:65711164-65711768:+, Ndnf:chr6:65711581-65712196:+, Ndnf:chr6:65711681-65712211:+, Ndnf:chr6:65711933-65712343:+	Ndnf	NA	NA	FALSE	FALSE	0.684341	NA	FALSE
1078	0.294215	0.425775	0.712015	0.623656	0.0883593	TRUE	1.04863	4 vs 3	0.23821	4 vs 2	0.431759	0.193548	Dlg2:chr7:92444448-92444650:+, Dlg2:chr7:92444915-92445380:+, Dlg2:chr7:92446114-92446487:+, Dlg2:chr7:92448676-92449157:+	Dlg2	NA	NA	FALSE	FALSE	0.425775	NA	FALSE
1079	0.24173	NA	0.478013	0.420103	0.0579099	TRUE	0.645272	4 vs 2	0.238154	4 vs 2	-0.0814332	-0.319588	Ercc6:chr14:32576843-32577399:+, Ercc6:chr14:32578101-32578540:+, Ercc6:chr14:32579798-32580311:+, Ercc6:chr14:32580241-32580641:+, Ercc6:chr14:32580612-32580990:+	Ercc6	NA	NA	FALSE	FALSE	0.24173	NA	FALSE
1080	1.96661e-30	1.4686e-25	0.599974	0.480989	0.118985	FALSE	0.481439	2 vs 1	0.237971	2 vs 1	0.199949	-0.0380216	Ufd1:chr16:18834187-18834335:+, Ufd1:chr16:18834865-18835261:+	Ufd1	1.23953e-29	9.01051e-25	TRUE	TRUE	1.4686e-25	9.12782e-25	TRUE
1081	3.60063e-10	3.75686e-09	0.573811	0.500296	0.0735145	TRUE	0.954363	4 vs 1	0.237858	3 vs 2	0.154377	-0.0834813	Ccpg1:chr9:73012931-73013626:+, Ccpg1:chr9:73013526-73013976:+, Ccpg1:chr9:73015590-73016049:+, Ccpg1:chr9:73015948-73016389:+	Ccpg1	NA	NA	FALSE	FALSE	3.75686e-09	NA	FALSE
1082	6.84248e-18	5.22206e-12	0.962157	0.843373	0.118783	TRUE	1.55217	2 vs 1	0.237566	2 vs 1	0.924313	0.686747	Fam234b:chr6:135233870-135234337:+, Fam234b:chr6:135235854-135236290:+	Fam234b	NA	NA	FALSE	FALSE	5.22206e-12	NA	FALSE
1083	3.62897e-07	2.67893e-06	0.739649	0.680997	0.0586522	TRUE	0.648027	4 vs 1	0.237474	4 vs 3	0.0374737	-0.2	Kpna1:chr16:36033892-36034817:+, Kpna1:chr16:36034404-36034808:+, Kpna1:chr16:36035596-36036076:+, Kpna1:chr16:36036724-36037183:+	Kpna1	NA	NA	FALSE	FALSE	2.67893e-06	NA	FALSE
1084	1.06145e-07	2.63284e-07	0.46515	0.346457	0.118694	TRUE	0.908629	1 vs 3	0.237387	1 vs 3	-0.0696995	-0.307087	Gm6676:chr14:7117012-7117168:-, Gm6676:chr14:7117005-7117350:-, Gm6676:chr14:7117119-7117360:-	Gm6676	NA	NA	FALSE	FALSE	2.63284e-07	NA	FALSE
1085	0.0421433	NA	0.53972	0.458333	0.0813863	TRUE	2.33336	1 vs 3	0.237344	1 vs 2	-0.616822	-0.854167	Hps3:chr3:19995945-19996204:-, Hps3:chr3:19996050-19996598:-, Hps3:chr3:19996611-19997080:-	Hps3	NA	NA	FALSE	FALSE	0.0421433	NA	FALSE
1086	0.0425603	NA	0.813492	0.702703	0.110789	TRUE	1.72475	1 vs 2	0.237237	1 vs 2	0.777778	0.540541	Tet2:chr3:133463677-133463989:-, Tet2:chr3:133463677-133464211:-, Tet2:chr3:133465158-133465617:-	Tet2	NA	NA	FALSE	FALSE	0.0425603	NA	FALSE
1087	0.00398871	0.00111518	0.351374	0.210938	0.140437	TRUE	2.82477	2 vs 3	0.236919	1 vs 6	-0.325581	-0.5625	Slc25a32:chr15:39091230-39091463:-, Slc25a32:chr15:39091257-39091635:-, Slc25a32:chr15:39091320-39091927:-, Slc25a32:chr15:39091386-39091769:-, Slc25a32:chr15:39094148-39094733:-, Slc25a32:chr15:39094719-39095207:-	Slc25a32	NA	NA	FALSE	FALSE	0.00398871	NA	FALSE
1088	0.0016271	0.00208426	0.419535	0.377953	0.041582	TRUE	0.990197	2 vs 3	0.236811	1 vs 3	-0.503346	-0.740157	Cdh11:chr8:102632078-102632473:-, Cdh11:chr8:102632881-102633398:-, Cdh11:chr8:102633423-102633892:-, Cdh11:chr8:102634029-102634504:-	Cdh11	NA	NA	FALSE	FALSE	0.00208426	NA	FALSE
1089	3.58111e-07	9.52429e-06	0.791627	0.673507	0.11812	TRUE	0.610669	1 vs 2	0.236239	1 vs 2	0.583254	0.347015	Ccdc117:chr11:5528839-5529244:-, Ccdc117:chr11:5529877-5530291:-	Ccdc117	NA	NA	FALSE	FALSE	9.52429e-06	NA	FALSE
1090	1.45934e-06	2.43494e-05	0.640432	0.522321	0.118111	TRUE	0.714875	1 vs 3	0.236221	1 vs 3	0.280864	0.0446429	Dcaf5:chr12:80335786-80336228:-, Dcaf5:chr12:80336621-80337056:-, Dcaf5:chr12:80338322-80338902:-	Dcaf5	NA	NA	FALSE	FALSE	2.43494e-05	NA	FALSE
1091	0.133774	NA	0.406504	0.288462	0.118043	TRUE	Inf	1 vs 2	0.236085	1 vs 3	-0.186992	-0.423077	1700030J22Rik:chr8:116968754-116969405:-, 1700030J22Rik:chr8:116969564-116969964:-, 1700030J22Rik:chr8:116971039-116971498:-	1700030J22Rik	NA	NA	FALSE	FALSE	0.133774	NA	FALSE
1092	2.13524e-05	2.80461e-06	0.495578	0.393939	0.101639	TRUE	1.86738	5 vs 1	0.235858	5 vs 3	-0.400505	-0.636364	Lrrtm4:chr6:80022917-80023382:+, Lrrtm4:chr6:80023830-80024275:+, Lrrtm4:chr6:80024525-80024963:+, Lrrtm4:chr6:80025213-80025716:+, Lrrtm4:chr6:80809717-80810143:+	Lrrtm4	NA	NA	FALSE	FALSE	2.13524e-05	NA	FALSE
1093	0.54457	0.663606	0.635165	0.554545	0.0806194	TRUE	Inf	2 vs 1	0.235764	4 vs 1	0.417582	0.181818	Bmp2:chr2:133561260-133561892:+, Bmp2:chr2:133561603-133562215:+, Bmp2:chr2:133561817-133562178:+, Bmp2:chr2:133561914-133562273:+, Bmp2:chr2:133562182-133562654:+, Bmp2:chr2:133562561-133562896:+	Bmp2	NA	NA	FALSE	FALSE	0.663606	NA	FALSE
1094	5.95739e-06	1.11895e-06	0.671525	0.553738	0.117786	TRUE	0.499302	1 vs 2	0.235573	1 vs 2	0.343049	0.107477	Bmt2:chr6:13625652-13625979:-, Bmt2:chr6:13626756-13627215:-	Bmt2	NA	NA	FALSE	FALSE	5.95739e-06	NA	FALSE
1095	0.086361	NA	0.725714	0.582222	0.143492	TRUE	2.34771	3 vs 6	0.235556	3 vs 6	0.2	-0.0355556	Eif2ak2:chr17:78852534-78852952:-, Eif2ak2:chr17:78853074-78853513:-, Eif2ak2:chr17:78854465-78854848:-, Eif2ak2:chr17:78854206-78855275:-, Eif2ak2:chr17:78854565-78855090:-, Eif2ak2:chr17:78855005-78855496:-	Eif2ak2	NA	NA	FALSE	FALSE	0.086361	NA	FALSE
1096	1.96148e-118	8.88918e-105	0.203429	0.0858364	0.117592	FALSE	1.00056	2 vs 1	0.235184	2 vs 1	-0.593143	-0.828327	Asf1a:chr10:53607646-53608179:+, Asf1a:chr10:53608812-53609251:+	Asf1a	4.65272e-117	2.21825e-103	TRUE	TRUE	8.88918e-105	2.25397e-103	TRUE
1097	0.00122538	0.00258428	0.71525	0.696868	0.0183817	TRUE	0.581644	1 vs 2	0.235157	1 vs 2	-0.0769231	-0.312081	Dclre1b:chr3:103800596-103800981:-, Dclre1b:chr3:103802561-103803177:-, Dclre1b:chr3:103806685-103807190:-, Dclre1b:chr3:103806774-103807361:-	Dclre1b	NA	NA	FALSE	FALSE	0.00258428	NA	FALSE
1098	2.2483e-14	4.70592e-16	0.184169	0.0791962	0.104973	FALSE	1.35608	1 vs 4	0.234979	3 vs 4	-0.578851	-0.81383	Usp15:chr10:123111661-123112018:-, Usp15:chr10:123111839-123112090:-, Usp15:chr10:123111950-123112480:-, Usp15:chr10:123113169-123113638:-	Usp15	7.9103e-14	1.91374e-15	TRUE	TRUE	2.2483e-14	8.59576e-14	TRUE
1099	2.45349e-05	0.000729315	0.89675	0.77931	0.117439	TRUE	0.899967	1 vs 2	0.234878	1 vs 2	0.793499	0.558621	Ids:chrX:70343077-70343506:-, Ids:chrX:70345075-70345515:-	Ids	NA	NA	FALSE	FALSE	0.000729315	NA	FALSE
1100	1.4509e-117	3.68069e-97	0.41341	0.296004	0.117406	FALSE	0.516513	2 vs 1	0.234812	2 vs 1	-0.173179	-0.407991	Rcn2:chr9:56058447-56059029:+, Rcn2:chr9:56058739-56059088:+	Rcn2	3.40499e-116	8.16445e-96	TRUE	TRUE	3.68069e-97	8.37073e-96	TRUE
1101	0.750465	NA	0.659524	0.612903	0.0466206	TRUE	#NAME?	1 vs 7	0.234716	2 vs 3	-0.152381	-0.387097	Kif16b:chr2:142617474-142617819:-, Kif16b:chr2:142618301-142618724:-, Kif16b:chr2:142618631-142618998:-, Kif16b:chr2:142618750-142619155:-, Kif16b:chr2:142618957-142619324:-, Kif16b:chr2:142619159-142619538:-, Kif16b:chr2:142619340-142619710:-, Kif16b:chr2:142698894-142699294:-, Kif16b:chr2:142698958-142699509:-	Kif16b	NA	NA	FALSE	FALSE	0.750465	NA	FALSE
1102	0.000164147	0.0019354	0.535984	0.4375	0.0984837	TRUE	0.773357	4 vs 1	0.234437	4 vs 1	0.0496543	-0.184783	Zfp420:chr7:29875825-29876431:+, Zfp420:chr7:29876200-29876477:+, Zfp420:chr7:29876238-29877076:+, Zfp420:chr7:29876447-29876908:+, Zfp420:chr7:29876922-29877302:+	Zfp420	NA	NA	FALSE	FALSE	0.0019354	NA	FALSE
1103	4.7671e-07	6.12395e-06	0.703227	0.586022	0.117206	TRUE	0.65649	3 vs 1	0.234412	3 vs 1	0.406455	0.172043	Myo5a:chr9:75218069-75218541:+, Myo5a:chr9:75219062-75219532:+, Myo5a:chr9:75223291-75223688:+	Myo5a	NA	NA	FALSE	FALSE	6.12395e-06	NA	FALSE
1104	0.0386904	NA	0.557624	0.437984	0.11964	TRUE	Inf	1 vs 2	0.234228	1 vs 4	-0.486702	-0.72093	Tsku:chr7:98347032-98347478:-, Tsku:chr7:98349071-98349441:-, Tsku:chr7:98349011-98349610:-, Tsku:chr7:98350646-98351019:-, Tsku:chr7:98350923-98351141:-, Tsku:chr7:98351517-98351889:-, Tsku:chr7:98351729-98352446:-	Tsku	NA	NA	FALSE	FALSE	0.0386904	NA	FALSE
1105	0.000324328	0.00112594	0.744292	0.639456	0.104836	TRUE	1.10122	3 vs 4	0.234158	1 vs 4	0.504566	0.270408	Pcdh18:chr3:49743278-49743648:-, Pcdh18:chr3:49743050-49743983:-, Pcdh18:chr3:49744088-49744572:-, Pcdh18:chr3:49744395-49744867:-	Pcdh18	NA	NA	FALSE	FALSE	0.00112594	NA	FALSE
1106	5.36828e-10	4.29671e-07	0.692116	0.575145	0.116971	TRUE	0.695943	2 vs 1	0.233943	3 vs 1	0.384232	0.150289	Gemin2:chr12:59027682-59027912:+, Gemin2:chr12:59027653-59028237:+, Gemin2:chr12:59028003-59028441:+	Gemin2	NA	NA	FALSE	FALSE	4.29671e-07	NA	FALSE
1107	3.03841e-53	5.30219e-47	0.711096	0.594128	0.116969	FALSE	0.519659	2 vs 1	0.233937	2 vs 1	0.422193	0.188256	Actr10:chr12:70961820-70962018:+, Actr10:chr12:70961873-70962303:+	Actr10	3.17665e-52	5.65224e-46	TRUE	TRUE	5.30219e-47	5.76189e-46	TRUE
1108	0.0441277	NA	0.692632	0.570968	0.121664	TRUE	1.89989	5 vs 1	0.233786	6 vs 1	0.378947	0.145161	Dennd4a:chr9:64917156-64917645:+, Dennd4a:chr9:64917591-64918321:+, Dennd4a:chr9:64918626-64919230:+, Dennd4a:chr9:64918902-64919569:+, Dennd4a:chr9:64919073-64919330:+, Dennd4a:chr9:64919299-64919688:+	Dennd4a	NA	NA	FALSE	FALSE	0.0441277	NA	FALSE
1109	2.21727e-12	1.24405e-10	0.555244	0.438441	0.116803	FALSE	0.469372	1 vs 2	0.233606	1 vs 2	0.110488	-0.123118	Rpp38:chr2:3327247-3327653:-, Rpp38:chr2:3328875-3329349:-	Rpp38	7.09914e-12	3.81555e-10	TRUE	TRUE	1.24405e-10	3.9038e-10	TRUE
1110	1.96061e-14	1.04174e-11	0.425105	0.311436	0.113669	TRUE	0.831834	4 vs 1	0.233558	2 vs 1	0.0474271	-0.186131	Kif3a:chr11:53600966-53601100:+, Kif3a:chr11:53601481-53601897:+, Kif3a:chr11:53602616-53603070:+, Kif3a:chr11:53603837-53604246:+	Kif3a	NA	NA	FALSE	FALSE	1.04174e-11	NA	FALSE
1111	0.0210524	0.0314569	0.622222	0.565324	0.0568987	TRUE	0.793752	2 vs 3	0.2335	2 vs 3	0.460606	0.227106	Prxl2c:chr13:64289795-64290176:-, Prxl2c:chr13:64291038-64291568:-, Prxl2c:chr13:64291827-64292066:-, Prxl2c:chr13:64291686-64292348:-	Prxl2c	NA	NA	FALSE	FALSE	0.0314569	NA	FALSE
1112	0.762012	0.685242	0.916667	0.8	0.116667	TRUE	1.0116	1 vs 2	0.233333	1 vs 2	0.833333	0.6	Ddc:chr11:11814062-11814486:-, Ddc:chr11:11815195-11815481:-	Ddc	NA	NA	FALSE	FALSE	0.762012	NA	FALSE
1113	0.80049	NA	0.75	0.7	0.05	TRUE	0.565314	1 vs 2	0.233333	1 vs 2	0.333333	0.1	P2ry12:chr3:59216271-59216746:-, P2ry12:chr3:59216776-59217502:-, P2ry12:chr3:59217093-59217601:-	P2ry12	NA	NA	FALSE	FALSE	0.80049	NA	FALSE
1114	0.00142592	0.00363202	0.602347	0.485714	0.116633	TRUE	0.520483	3 vs 1	0.233265	3 vs 1	0.204694	-0.0285714	Arhgap32:chr9:32260830-32261273:+, Arhgap32:chr9:32263782-32264552:+, Arhgap32:chr9:32264355-32264797:+	Arhgap32	NA	NA	FALSE	FALSE	0.00363202	NA	FALSE
1115	6.51007e-19	4.2116e-17	0.401411	0.347091	0.0543206	FALSE	0.553865	2 vs 3	0.232869	2 vs 3	0.402016	0.169147	Macir:chr1:97638473-97638848:-, Macir:chr1:97643861-97644258:-, Macir:chr1:97644976-97645372:-	Macir	2.81042e-18	1.79586e-16	TRUE	TRUE	4.2116e-17	1.8325e-16	TRUE
1116	9.48115e-192	4.37227e-156	0.618419	0.493077	0.125342	FALSE	1.31153	3 vs 6	0.232702	2 vs 6	0.295055	0.0623535	Rab10:chr12:3247421-3247798:-, Rab10:chr12:3247647-3248131:-, Rab10:chr12:3248390-3248828:-, Rab10:chr12:3248736-3249448:-, Rab10:chr12:3249365-3249849:-, Rab10:chr12:3249716-3249917:-	Rab10	4.35738e-190	1.95949e-154	TRUE	TRUE	4.37227e-156	2.00942e-154	TRUE
1117	3.29641e-55	7.38299e-54	0.531277	0.516449	0.0148285	TRUE	-2.10924	4 vs 5	0.232688	3 vs 4	0.450395	0.217707	Qk:chr17:10204822-10205271:-, Qk:chr17:10206499-10206948:-, Qk:chr17:10208566-10208982:-, Qk:chr17:10210130-10210550:-, Qk:chr17:10215317-10215730:-	Qk	NA	NA	FALSE	FALSE	7.38299e-54	NA	FALSE
1118	9.76057e-07	9.16523e-07	0.242531	0.127021	0.11551	TRUE	1.05171	2 vs 1	0.232676	4 vs 1	-0.520211	-0.752887	Dnaaf5:chr5:139186122-139186528:+, Dnaaf5:chr5:139187878-139188181:+, Dnaaf5:chr5:139187698-139188468:+, Dnaaf5:chr5:139189149-139189803:+	Dnaaf5	NA	NA	FALSE	FALSE	9.76057e-07	NA	FALSE
1119	0.125162	NA	0.195291	0.112245	0.083046	TRUE	Inf	3 vs 1	0.232461	2 vs 1	-0.31856	-0.55102	Zfp52:chr17:21561790-21562282:+, Zfp52:chr17:21562197-21562643:+, Zfp52:chr17:21562982-21563342:+	Zfp52	NA	NA	FALSE	FALSE	0.125162	NA	FALSE
1120	0.331628	NA	0.614198	0.54386	0.0703379	TRUE	#NAME?	1 vs 3	0.232456	3 vs 4	-0.0833333	-0.315789	Pik3cb:chr9:99036605-99037025:-, Pik3cb:chr9:99038386-99038780:-, Pik3cb:chr9:99038629-99039104:-, Pik3cb:chr9:99039174-99039575:-	Pik3cb	NA	NA	FALSE	FALSE	0.331628	NA	FALSE
1121	0.58135	NA	0.511927	0.392593	0.119334	TRUE	1.4816	6 vs 3	0.232416	5 vs 2	-0.100917	-0.333333	Zfp384:chr6:125036758-125036878:+, Zfp384:chr6:125036781-125037132:+, Zfp384:chr6:125037080-125037351:+, Zfp384:chr6:125037157-125037827:+, Zfp384:chr6:125037564-125037893:+, Zfp384:chr6:125037886-125038077:+	Zfp384	NA	NA	FALSE	FALSE	0.58135	NA	FALSE
1122	3.3864e-58	7.79054e-48	0.555274	0.43907	0.116204	FALSE	0.466941	2 vs 1	0.232408	2 vs 1	0.110548	-0.12186	Ppid:chr3:79602958-79603286:+, Ppid:chr3:79603226-79603721:+	Ppid	3.95259e-57	8.46932e-47	TRUE	TRUE	7.79054e-48	8.63615e-47	TRUE
1123	4.16206e-13	0.000236271	0.515466	0.493651	0.0218155	TRUE	-2.01607	5 vs 4	0.232362	4 vs 2	0.111727	-0.120635	Ubr3:chr2:70021443-70022130:+, Ubr3:chr2:70021786-70022201:+, Ubr3:chr2:70022116-70022608:+, Ubr3:chr2:70023542-70024087:+, Ubr3:chr2:70024156-70024602:+	Ubr3	NA	NA	FALSE	FALSE	0.000236271	NA	FALSE
1124	1.46667e-06	6.57676e-06	0.419374	0.303411	0.115963	TRUE	0.505762	1 vs 2	0.231926	1 vs 2	-0.161252	-0.393178	Dhx36:chr3:62467962-62468380:-, Dhx36:chr3:62470044-62470425:-	Dhx36	NA	NA	FALSE	FALSE	6.57676e-06	NA	FALSE
1125	4.981e-08	6.76455e-09	0.502121	0.4293	0.0728211	TRUE	1.27207	5 vs 2	0.231447	5 vs 2	-0.109661	-0.341108	Mapk9:chr11:49883017-49883659:+, Mapk9:chr11:49883465-49883929:+, Mapk9:chr11:49885700-49886230:+, Mapk9:chr11:49885613-49886462:+, Mapk9:chr11:49886094-49886435:+	Mapk9	NA	NA	FALSE	FALSE	4.981e-08	NA	FALSE
1126	0.179146	0.157192	0.626724	0.506849	0.119875	TRUE	-0.980829	4 vs 3	0.231412	5 vs 1	0.286207	0.0547945	Klhl42:chr6:147108071-147108568:+, Klhl42:chr6:147108259-147108606:+, Klhl42:chr6:147108292-147108901:+, Klhl42:chr6:147109463-147109987:+, Klhl42:chr6:147112412-147112778:+	Klhl42	NA	NA	FALSE	FALSE	0.179146	NA	FALSE
1127	0.512574	0.499612	0.773585	0.657895	0.11569	TRUE	0.875469	2 vs 3	0.23138	1 vs 3	0.54717	0.315789	Lynx1:chr15:74747850-74748239:-, Lynx1:chr15:74750189-74750681:-, Lynx1:chr15:74751049-74751648:-	Lynx1	NA	NA	FALSE	FALSE	0.512574	NA	FALSE
1128	6.93354e-24	8.83468e-22	0.577241	0.461566	0.115675	FALSE	0.465498	2 vs 1	0.23135	2 vs 1	0.154483	-0.0768678	Chmp4b:chr2:154693883-154694314:+, Chmp4b:chr2:154694364-154694833:+	Chmp4b	3.59047e-23	4.52237e-21	TRUE	TRUE	8.83468e-22	4.6074e-21	TRUE
1129	1.75146e-10	2.9624e-10	0.38897	0.273298	0.115671	FALSE	0.526306	1 vs 2	0.231342	1 vs 2	-0.222061	-0.453403	Crebbp:chr16:4081266-4081721:-, Crebbp:chr16:4082816-4083410:-	Crebbp	5.1243e-10	8.92377e-10	TRUE	TRUE	2.9624e-10	9.15273e-10	TRUE
1130	2.47138e-05	2.06732e-05	0.41411	0.291193	0.122917	TRUE	1.14154	5 vs 2	0.231247	5 vs 1	-0.234663	-0.465909	Lrrcc1:chr3:14565650-14566101:+, Lrrcc1:chr3:14565986-14566411:+, Lrrcc1:chr3:14565691-14566818:+, Lrrcc1:chr3:14567878-14568365:+, Lrrcc1:chr3:14572244-14572658:+	Lrrcc1	NA	NA	FALSE	FALSE	2.47138e-05	NA	FALSE
1131	6.98946e-25	2.42335e-24	0.226977	0.111439	0.115538	FALSE	0.850669	1 vs 2	0.231076	1 vs 2	-0.546046	-0.777123	Pum3:chr19:27388590-27389201:-, Pum3:chr19:27390013-27390397:-	Pum3	3.71536e-24	1.39311e-23	TRUE	TRUE	2.42335e-24	1.42178e-23	TRUE
1132	1.36883e-28	4.95544e-27	0.722931	0.732011	-0.00907964	FALSE	-0.867761	3 vs 1	0.230999	4 vs 3	0.21408	-0.0169195	Hmg20a:chr9:56479595-56480110:+, Hmg20a:chr9:56489752-56490313:+, Hmg20a:chr9:56489611-56490650:+, Hmg20a:chr9:56496493-56496936:+	Hmg20a	8.20556e-28	3.18191e-26	TRUE	TRUE	4.95544e-27	3.2152e-26	TRUE
1133	2.4069e-06	3.80291e-05	0.941581	0.826087	0.115494	TRUE	1.22177	1 vs 2	0.230988	1 vs 2	0.883162	0.652174	Tpd52l1:chr10:31332372-31332751:-, Tpd52l1:chr10:31332614-31333055:-	Tpd52l1	NA	NA	FALSE	FALSE	3.80291e-05	NA	FALSE
1134	1	NA	0.615385	0.5	0.115385	TRUE	0.470004	1 vs 2	0.230769	1 vs 2	0.230769	0	Col13a1:chr10:61838216-61838629:-, Col13a1:chr10:61838493-61838776:-	Col13a1	NA	NA	FALSE	FALSE	1	NA	FALSE
1135	0.980597	NA	1	0.905983	0.0940171	TRUE	Inf	4 vs 1	0.230769	4 vs 2	1	0.769231	Col4a5:chrX:141688193-141688559:+, Col4a5:chrX:141688061-141688910:+, Col4a5:chrX:141688547-141689145:+, Col4a5:chrX:141688813-141689217:+	Col4a5	NA	NA	FALSE	FALSE	0.980597	NA	FALSE
1136	0.00432571	0.00134196	0.585987	0.503472	0.082515	TRUE	1.16089	2 vs 3	0.230671	2 vs 3	0.598726	0.368056	Nacc2:chr2:26055531-26055890:-, Nacc2:chr2:26058958-26059359:-, Nacc2:chr2:26059715-26060212:-	Nacc2	NA	NA	FALSE	FALSE	0.00432571	NA	FALSE
1137	0.589455	NA	0.183652	0.0909091	0.0927427	TRUE	Inf	1 vs 4	0.230586	3 vs 4	-0.13305	-0.363636	Kcnv1:chr15:45105785-45106149:-, Kcnv1:chr15:45106835-45107132:-, Kcnv1:chr15:45106790-45107475:-, Kcnv1:chr15:45107692-45108275:-, Kcnv1:chr15:45108637-45109077:-	Kcnv1	NA	NA	FALSE	FALSE	0.589455	NA	FALSE
1138	1.31223e-35	5.22428e-35	0.32828	0.213081	0.115198	FALSE	0.590475	1 vs 2	0.230397	1 vs 2	-0.34344	-0.573837	Gpbp1:chr13:111425626-111426073:-, Gpbp1:chr13:111426096-111426557:-	Gpbp1	9.61719e-35	4.14171e-34	TRUE	TRUE	5.22428e-35	4.17564e-34	TRUE
1139	0.00118157	0.00465439	0.623629	0.53913	0.0844983	TRUE	0.856558	6 vs 4	0.230394	6 vs 1	0.322785	0.0923913	Ptar1:chr19:23720075-23720594:+, Ptar1:chr19:23720536-23720998:+, Ptar1:chr19:23720703-23721260:+, Ptar1:chr19:23724449-23725298:+, Ptar1:chr19:23728504-23728983:+, Ptar1:chr19:23731234-23731668:+	Ptar1	NA	NA	FALSE	FALSE	0.00465439	NA	FALSE
1140	0.000126116	0.000372507	0.815884	0.700282	0.115603	TRUE	-1.33281	4 vs 3	0.230183	6 vs 1	0.624549	0.394366	Rgs8:chr1:153692620-153693115:+, Rgs8:chr1:153693289-153694114:+, Rgs8:chr1:153694194-153694999:+, Rgs8:chr1:153694420-153694865:+, Rgs8:chr1:153695498-153696150:+, Rgs8:chr1:153697266-153697708:+	Rgs8	NA	NA	FALSE	FALSE	0.000372507	NA	FALSE
1141	7.12363e-82	3.27196e-78	0.20892	0.0939299	0.11499	FALSE	0.935122	1 vs 2	0.229981	1 vs 2	-0.582159	-0.81214	St13:chr15:81363600-81364064:-, St13:chr15:81365000-81365419:-	St13	1.13875e-80	5.61346e-77	TRUE	TRUE	3.27196e-78	5.68343e-77	TRUE
1142	2.71061e-06	9.16368e-07	0.340206	0.215054	0.125152	TRUE	1.64841	4 vs 1	0.229664	4 vs 1	-0.189691	-0.419355	Klhl15:chrX:94252887-94253222:+, Klhl15:chrX:94253567-94254184:+, Klhl15:chrX:94253886-94254050:+, Klhl15:chrX:94277308-94277775:+	Klhl15	NA	NA	FALSE	FALSE	2.71061e-06	NA	FALSE
1143	1.22312e-24	2.6163e-22	0.555651	0.427201	0.12845	TRUE	0.792154	3 vs 1	0.22927	4 vs 1	0.0720248	-0.157246	Cyria:chr12:12372646-12373060:+, Cyria:chr12:12372795-12373751:+, Cyria:chr12:12374805-12375225:+, Cyria:chr12:12375979-12376385:+	Cyria	NA	NA	FALSE	FALSE	2.6163e-22	NA	FALSE
1144	1.04603e-05	6.61665e-05	0.672973	0.558355	0.114618	TRUE	0.766867	2 vs 3	0.229235	1 vs 3	0.345946	0.116711	Kpna6:chr4:129643971-129644350:-, Kpna6:chr4:129646374-129646740:-, Kpna6:chr4:129647415-129647844:-	Kpna6	NA	NA	FALSE	FALSE	6.61665e-05	NA	FALSE
1145	4.69545e-09	1.75632e-09	0.585528	0.539252	0.0462758	FALSE	0.848046	3 vs 2	0.229075	3 vs 2	-0.529803	-0.758879	Nova2:chr7:18958558-18959015:+, Nova2:chr7:18964322-18964547:+, Nova2:chr7:18964784-18965319:+	Nova2	1.2725e-08	5.04828e-09	TRUE	TRUE	4.69545e-09	1.34872e-08	TRUE
1146	0.392654	NA	0.734127	0.636364	0.0977633	TRUE	#NAME?	1 vs 2	0.228716	2 vs 3	-0.134921	-0.363636	Fgd3:chr13:49261484-49261918:-, Fgd3:chr13:49263091-49263439:-, Fgd3:chr13:49273334-49273757:-	Fgd3	NA	NA	FALSE	FALSE	0.392654	NA	FALSE
1147	4.70198e-167	1.35856e-143	0.371709	0.309291	0.0624177	FALSE	0.692791	2 vs 1	0.228529	2 vs 1	0.284211	0.0556828	Mapre1:chr2:153766907-153767410:+, Mapre1:chr2:153767919-153768423:+, Mapre1:chr2:153768231-153768573:+, Mapre1:chr2:153772910-153773314:+	Mapre1	1.70042e-165	5.42435e-142	TRUE	TRUE	1.35856e-143	5.54996e-142	TRUE
1148	0.738616	NA	0.606742	0.583333	0.0234082	TRUE	#NAME?	1 vs 3	0.228464	1 vs 2	-0.438202	-0.666667	Scube2:chr7:109796682-109797239:-, Scube2:chr7:109798695-109799050:-, Scube2:chr7:109799050-109799500:-	Scube2	NA	NA	FALSE	FALSE	0.738616	NA	FALSE
1149	0.0242094	0.118978	0.358845	0.244681	0.114164	TRUE	1.28967	2 vs 3	0.228328	1 vs 3	-0.28231	-0.510638	Dock3:chr9:106892825-106893156:-, Dock3:chr9:106892921-106893589:-, Dock3:chr9:106893067-106893458:-	Dock3	NA	NA	FALSE	FALSE	0.118978	NA	FALSE
1150	0.000363351	0.00325185	0.600969	0.486874	0.114096	TRUE	0.462024	2 vs 1	0.228192	2 vs 1	0.201939	-0.026253	Lrch4:chr5:137640082-137640559:+, Lrch4:chr5:137640692-137641099:+	Lrch4	NA	NA	FALSE	FALSE	0.00325185	NA	FALSE
1151	0.413943	0.410364	0.264	0.15	0.114	TRUE	0.70932	2 vs 1	0.228	2 vs 1	-0.472	-0.7	Pcdhb10:chr18:37414122-37414546:+, Pcdhb10:chr18:37416349-37416721:+	Pcdhb10	NA	NA	FALSE	FALSE	0.413943	NA	FALSE
1152	2.34318e-07	7.93453e-07	0.625536	0.511561	0.113976	TRUE	0.466864	1 vs 2	0.227952	1 vs 2	0.251073	0.0231214	Ddx21:chr10:62580192-62580635:-, Ddx21:chr10:62582041-62582506:-	Ddx21	NA	NA	FALSE	FALSE	7.93453e-07	NA	FALSE
1153	0.000352437	NA	0.938194	0.824324	0.11387	TRUE	1.17404	2 vs 1	0.22774	2 vs 1	0.876389	0.648649	Itpr1:chr6:108549900-108550350:+, Itpr1:chr6:108550708-108551127:+	Itpr1	NA	NA	FALSE	FALSE	0.000352437	NA	FALSE
1154	0.0886165	NA	0.889715	0.806763	0.0829517	TRUE	1.05977	1 vs 4	0.227628	1 vs 2	0.546468	0.318841	Vegfa:chr17:46016983-46017355:-, Vegfa:chr17:46017161-46017606:-, Vegfa:chr17:46017626-46017805:-, Vegfa:chr17:46017612-46018059:-	Vegfa	NA	NA	FALSE	FALSE	0.0886165	NA	FALSE
1155	0.0496025	NA	0.470836	0.350649	0.120186	TRUE	Inf	1 vs 2	0.227425	2 vs 8	0.113788	-0.113636	Cacna1d:chr14:30037550-30037969:-, Cacna1d:chr14:30039899-30040305:-, Cacna1d:chr14:30040175-30040889:-, Cacna1d:chr14:30041051-30041451:-, Cacna1d:chr14:30041148-30041764:-, Cacna1d:chr14:30041264-30041814:-, Cacna1d:chr14:30060038-30060455:-, Cacna1d:chr14:30061045-30061548:-	Cacna1d	NA	NA	FALSE	FALSE	0.0496025	NA	FALSE
1156	0.000330665	0.00162527	0.579524	0.451613	0.127911	TRUE	1.1208	3 vs 2	0.227373	4 vs 1	0.162857	-0.0645161	Hook1:chr4:95998649-95998824:+, Hook1:chr4:96023910-96024506:+, Hook1:chr4:96024442-96025068:+, Hook1:chr4:96024987-96025413:+	Hook1	NA	NA	FALSE	FALSE	0.00162527	NA	FALSE
1157	2.41909e-18	2.19585e-19	0.695197	0.617128	0.078069	FALSE	0.655662	4 vs 2	0.227209	4 vs 2	0.349376	0.122166	Katnbl1:chr2:112412453-112413062:+, Katnbl1:chr2:112412856-112413391:+, Katnbl1:chr2:112413015-112413342:+, Katnbl1:chr2:112413846-112414269:+	Katnbl1	1.01455e-17	1.02598e-18	TRUE	TRUE	2.41909e-18	1.10031e-17	TRUE
1158	3.02985e-19	6.24928e-15	0.930663	0.817236	0.113426	FALSE	1.09918	1 vs 2	0.226853	1 vs 2	0.861325	0.634473	Prr12:chr7:45027618-45028099:-, Prr12:chr7:45028078-45028700:-	Prr12	1.3341e-18	2.3992e-14	TRUE	TRUE	6.24928e-15	2.47948e-14	TRUE
1159	7.95877e-07	NA	0.982301	0.868966	0.113335	TRUE	2.12454	1 vs 2	0.226671	1 vs 2	0.964602	0.737931	H4c14:chr3:96261598-96262173:-, H4c14:chr3:96262827-96263298:-	H4c14	NA	NA	FALSE	FALSE	7.95877e-07	NA	FALSE
1160	8.6084e-12	1.25976e-11	0.547743	0.434462	0.113282	TRUE	0.455228	1 vs 2	0.226564	1 vs 2	0.0954869	-0.131077	Leng1:chr7:3660079-3660471:-, Leng1:chr7:3661009-3661412:-	Leng1	NA	NA	FALSE	FALSE	1.25976e-11	NA	FALSE
1161	0.000258334	0.00087757	0.801282	0.685185	0.116097	TRUE	0.936005	1 vs 4	0.226496	1 vs 4	0.564103	0.337607	Foxo3:chr10:42181841-42182192:-, Foxo3:chr10:42185025-42185485:-, Foxo3:chr10:42196151-42196792:-, Foxo3:chr10:42247381-42247812:-	Foxo3	NA	NA	FALSE	FALSE	0.00087757	NA	FALSE
1162	3.26931e-26	1.58914e-25	0.779471	0.660079	0.119391	FALSE	0.766615	1 vs 4	0.226458	1 vs 3	0.538711	0.312253	Cinp:chr12:110873113-110873551:-, Cinp:chr12:110873531-110874127:-, Cinp:chr12:110874706-110875443:-, Cinp:chr12:110876769-110876997:-	Cinp	1.84453e-25	9.64022e-25	TRUE	TRUE	1.58914e-25	9.79232e-25	TRUE
1163	2.89081e-21	2.40856e-18	0.405025	0.29187	0.113154	FALSE	0.637846	2 vs 3	0.226308	1 vs 3	-0.189951	-0.416259	Scrn1:chr6:54505890-54506255:-, Scrn1:chr6:54508246-54508727:-, Scrn1:chr6:54509054-54509455:-	Scrn1	1.35683e-20	1.06852e-17	TRUE	TRUE	2.40856e-18	1.09778e-17	TRUE
1164	1.06696e-06	5.63567e-05	0.939807	0.826667	0.113141	TRUE	1.56476	1 vs 3	0.226281	1 vs 3	0.879615	0.653333	Rrbp1:chr2:143947346-143947776:-, Rrbp1:chr2:143947643-143948021:-, Rrbp1:chr2:143985809-143986250:-	Rrbp1	NA	NA	FALSE	FALSE	5.63567e-05	NA	FALSE
1165	0.368116	NA	0.536232	0.5	0.0362319	TRUE	Inf	3 vs 1	0.226087	3 vs 1	-0.173913	-0.4	Hykk:chr9:54946100-54946669:+, Hykk:chr9:54946938-54947419:+, Hykk:chr9:54947180-54947694:+, Hykk:chr9:54949520-54949924:+	Hykk	NA	NA	FALSE	FALSE	0.368116	NA	FALSE
1166	5.71974e-20	4.90037e-18	0.762875	0.649852	0.113024	FALSE	0.649971	1 vs 3	0.226047	1 vs 3	0.52575	0.299703	Akap8:chr17:32303671-32304068:-, Akap8:chr17:32304652-32305042:-, Akap8:chr17:32304891-32305418:-	Akap8	2.61237e-19	2.14795e-17	TRUE	TRUE	4.90037e-18	2.20167e-17	TRUE
1167	0.0135884	NA	0.65407	0.541284	0.112785	TRUE	0.487208	1 vs 3	0.225571	1 vs 3	0.30814	0.0825688	Noc3l:chr19:38788163-38788457:-, Noc3l:chr19:38788182-38788654:-, Noc3l:chr19:38789095-38789476:-	Noc3l	NA	NA	FALSE	FALSE	0.0135884	NA	FALSE
1168	0.048949	NA	0.24	0.127273	0.112727	TRUE	0.772611	1 vs 2	0.225455	1 vs 2	-0.52	-0.745455	Wwtr1:chr3:57455642-57456016:-, Wwtr1:chr3:57458636-57459113:-	Wwtr1	NA	NA	FALSE	FALSE	0.048949	NA	FALSE
1169	0.21031	0.0440481	0.678571	0.565891	0.11268	TRUE	0.557015	3 vs 1	0.22536	3 vs 1	0.357143	0.131783	Stk32a:chr18:43315203-43315490:+, Stk32a:chr18:43315133-43315708:+, Stk32a:chr18:43315835-43316199:+	Stk32a	NA	NA	FALSE	FALSE	0.21031	NA	FALSE
1170	5.58699e-16	1.71996e-14	0.552862	0.53551	0.0173517	TRUE	1.0468	4 vs 1	0.225328	4 vs 3	0.498797	0.273469	Galnt1:chr18:24284647-24284877:+, Galnt1:chr18:24284938-24285419:+, Galnt1:chr18:24285245-24285681:+, Galnt1:chr18:24285563-24286282:+, Galnt1:chr18:24286215-24286665:+, Galnt1:chr18:24286413-24286867:+	Galnt1	NA	NA	FALSE	FALSE	1.71996e-14	NA	FALSE
1171	3.28632e-14	7.07895e-15	0.347198	0.200864	0.146334	TRUE	1.6746	5 vs 3	0.225312	6 vs 2	-0.105142	-0.330454	Mpp6:chr6:50198098-50198350:+, Mpp6:chr6:50198089-50198694:+, Mpp6:chr6:50198699-50199275:+, Mpp6:chr6:50199034-50199482:+, Mpp6:chr6:50200827-50201310:+, Mpp6:chr6:50202029-50202526:+	Mpp6	NA	NA	FALSE	FALSE	3.28632e-14	NA	FALSE
1172	5.54889e-06	6.11786e-05	0.77784	0.673401	0.104439	TRUE	0.767121	2 vs 1	0.22531	4 vs 1	0.558644	0.333333	Arl15:chr13:114154911-114155679:+, Arl15:chr13:114155635-114156446:+, Arl15:chr13:114156158-114156784:+, Arl15:chr13:114157044-114157512:+	Arl15	NA	NA	FALSE	FALSE	6.11786e-05	NA	FALSE
1173	5.238e-15	5.05847e-12	0.669389	0.612117	0.0572716	TRUE	0.925669	2 vs 3	0.225116	1 vs 3	0.312395	0.0872795	Fgd4:chr16:16416915-16417297:-, Fgd4:chr16:16420328-16420887:-, Fgd4:chr16:16421930-16422351:-, Fgd4:chr16:16435506-16436243:-, Fgd4:chr16:16435865-16436110:-	Fgd4	NA	NA	FALSE	FALSE	5.05847e-12	NA	FALSE
1174	0.273213	NA	0.295726	0.164706	0.131021	TRUE	1.77576	6 vs 1	0.224987	6 vs 1	-0.363248	-0.588235	Larp1b:chr3:40977289-40977890:+, Larp1b:chr3:40977759-40978156:+, Larp1b:chr3:40978302-40978689:+, Larp1b:chr3:40978944-40979451:+, Larp1b:chr3:40979358-40979717:+, Larp1b:chr3:41039830-41040233:+	Larp1b	NA	NA	FALSE	FALSE	0.273213	NA	FALSE
1175	0.0181311	0.0114947	0.707692	0.702632	0.00506073	TRUE	-2.04365	3 vs 4	0.224798	2 vs 3	0.507692	0.282895	Spin4:chrX:95022502-95022852:-, Spin4:chrX:95022703-95023165:-, Spin4:chrX:95023275-95023834:-, Spin4:chrX:95024272-95024575:-, Spin4:chrX:95024455-95024770:-, Spin4:chrX:95025172-95025601:-	Spin4	NA	NA	FALSE	FALSE	0.0181311	NA	FALSE
1176	0.00912008	NA	0.189621	0.0776699	0.111951	TRUE	1.02196	2 vs 1	0.223902	2 vs 1	-0.620758	-0.84466	Eid2:chr7:28268783-28269206:+, Eid2:chr7:28271982-28272373:+	Eid2	NA	NA	FALSE	FALSE	0.00912008	NA	FALSE
1177	0.483444	NA	0.375712	0.380952	-0.00523997	TRUE	Inf	3 vs 1	0.223837	2 vs 1	0.795265	0.571429	Caln1:chr5:130839251-130839764:+, Caln1:chr5:130839771-130840215:+, Caln1:chr5:130843068-130843488:+, Caln1:chr5:130846968-130847416:+	Caln1	NA	NA	FALSE	FALSE	0.483444	NA	FALSE
1178	3.48722e-05	NA	0.958913	0.847222	0.111691	TRUE	1.43712	1 vs 2	0.223381	1 vs 2	0.917826	0.694444	Dtx4:chr19:12466275-12466708:-, Dtx4:chr19:12468388-12468844:-	Dtx4	NA	NA	FALSE	FALSE	3.48722e-05	NA	FALSE
1179	6.14747e-08	4.45594e-07	0.744587	0.632953	0.111634	TRUE	0.525042	2 vs 1	0.223268	2 vs 1	0.489174	0.265905	Mtmr4:chr11:87614765-87615228:+, Mtmr4:chr11:87615895-87616303:+	Mtmr4	NA	NA	FALSE	FALSE	4.45594e-07	NA	FALSE
1180	0.033623	NA	0.507273	0.426316	0.0809569	TRUE	1.44002	6 vs 4	0.223206	6 vs 4	0.236364	0.0131579	Zfp709:chr8:71887505-71887936:+, Zfp709:chr8:71890905-71891870:+, Zfp709:chr8:71891330-71891740:+, Zfp709:chr8:71892422-71892585:+, Zfp709:chr8:71895395-71895681:+, Zfp709:chr8:71895723-71896075:+	Zfp709	NA	NA	FALSE	FALSE	0.033623	NA	FALSE
1181	5.8042e-06	0.000396948	0.770197	0.658849	0.111349	TRUE	0.551259	1 vs 2	0.222698	1 vs 2	0.540395	0.317697	Fermt2:chr14:45458792-45459196:-, Fermt2:chr14:45459717-45460094:-	Fermt2	NA	NA	FALSE	FALSE	0.000396948	NA	FALSE
1182	0.166426	NA	0.932707	0.821429	0.111279	TRUE	1.36244	1 vs 3	0.222558	1 vs 3	0.865415	0.642857	Adamts3:chr5:89674800-89675240:-, Adamts3:chr5:89676928-89677405:-, Adamts3:chr5:89834169-89834621:-	Adamts3	NA	NA	FALSE	FALSE	0.166426	NA	FALSE
1183	0.263457	NA	0.759615	0.648649	0.110967	TRUE	0.760286	3 vs 1	0.222453	3 vs 2	0.384615	0.162162	Elmo3:chr8:105309564-105310023:+, Elmo3:chr8:105310512-105310832:+, Elmo3:chr8:105311246-105311651:+	Elmo3	NA	NA	FALSE	FALSE	0.263457	NA	FALSE
1184	0.0077445	0.0111806	0.608857	0.498708	0.110149	TRUE	1.67593	8 vs 1	0.22238	10 vs 1	0.301449	0.0790698	Zbtb41:chr1:139447660-139448177:+, Zbtb41:chr1:139447964-139448381:+, Zbtb41:chr1:139448709-139449346:+, Zbtb41:chr1:139449276-139449554:+, Zbtb41:chr1:139449045-139449367:+, Zbtb41:chr1:139451000-139451490:+, Zbtb41:chr1:139452132-139452589:+, Zbtb41:chr1:139451989-139452723:+, Zbtb41:chr1:139452535-139452974:+, Zbtb41:chr1:139452650-139453007:+	Zbtb41	NA	NA	FALSE	FALSE	0.0111806	NA	FALSE
1185	8.41241e-39	1.41171e-29	0.746276	0.659477	0.0867992	FALSE	1.40772	1 vs 4	0.222321	1 vs 4	0.356308	0.133987	Mettl6:chr14:31478754-31479143:-, Mettl6:chr14:31478932-31479386:-, Mettl6:chr14:31479216-31479670:-, Mettl6:chr14:31479429-31479985:-, Mettl6:chr14:31481300-31481749:-	Mettl6	6.74828e-38	9.74879e-29	TRUE	TRUE	1.41171e-29	9.88645e-29	TRUE
1186	0.492154	NA	1	0.888889	0.111111	TRUE	Inf	2 vs 1	0.222222	2 vs 1	1	0.777778	Vipr2:chr12:116144718-116145093:+, Vipr2:chr12:116145858-116146264:+	Vipr2	NA	NA	FALSE	FALSE	0.492154	NA	FALSE
1187	0.000354369	0.000126556	0.247724	0.136792	0.110932	TRUE	0.731404	1 vs 2	0.221864	1 vs 2	-0.504551	-0.726415	Rspo3:chr10:29452413-29452792:-, Rspo3:chr10:29453069-29453471:-	Rspo3	NA	NA	FALSE	FALSE	0.000354369	NA	FALSE
1188	5.30798e-12	6.58331e-13	0.612871	0.496878	0.115993	TRUE	0.789248	2 vs 1	0.221805	5 vs 1	0.179538	-0.0422671	G2e3:chr12:51372850-51373446:+, G2e3:chr12:51373342-51373733:+, G2e3:chr12:51373527-51374049:+, G2e3:chr12:51375164-51375613:+, G2e3:chr12:51376602-51376986:+	G2e3	NA	NA	FALSE	FALSE	5.30798e-12	NA	FALSE
1189	2.32232e-10	9.41245e-10	0.423611	0.320956	0.102655	TRUE	1.04904	7 vs 6	0.22137	5 vs 1	-0.04	-0.26137	Dhfr:chr13:92384690-92384831:+, Dhfr:chr13:92384674-92385040:+, Dhfr:chr13:92384696-92385644:+, Dhfr:chr13:92385195-92385527:+, Dhfr:chr13:92385308-92385689:+, Dhfr:chr13:92385494-92385707:+, Dhfr:chr13:92385925-92386362:+	Dhfr	NA	NA	FALSE	FALSE	9.41245e-10	NA	FALSE
1190	1.31601e-15	5.48358e-14	0.627857	0.517241	0.110616	FALSE	0.64856	3 vs 1	0.221231	3 vs 1	0.255714	0.0344828	Nsd1:chr13:55240448-55240906:+, Nsd1:chr13:55313624-55314045:+, Nsd1:chr13:55317936-55318325:+	Nsd1	4.871e-15	1.9937e-13	TRUE	TRUE	5.48358e-14	2.03993e-13	TRUE
1191	1.24422e-27	1.46811e-24	0.600543	0.472189	0.128354	TRUE	1.68306	4 vs 1	0.22122	6 vs 1	0.319444	0.0982249	3830406C13Rik:chr14:12301105-12301310:+, 3830406C13Rik:chr14:12301091-12301718:+, 3830406C13Rik:chr14:12301613-12302020:+, 3830406C13Rik:chr14:12301940-12302339:+, 3830406C13Rik:chr14:12302147-12302579:+, 3830406C13Rik:chr14:12302694-12303221:+	3830406C13Rik	NA	NA	FALSE	FALSE	1.46811e-24	NA	FALSE
1192	0.467793	NA	0.646377	0.52381	0.122567	TRUE	0.77319	2 vs 3	0.221118	1 vs 4	0.278261	0.0571429	Polr3g:chr13:81673775-81674231:-, Polr3g:chr13:81675122-81675586:-, Polr3g:chr13:81693636-81693985:-, Polr3g:chr13:81694252-81694605:-	Polr3g	NA	NA	FALSE	FALSE	0.467793	NA	FALSE
1193	0.000272439	0.00439505	0.71509	0.653214	0.0618763	TRUE	1.61514	2 vs 3	0.220958	2 vs 4	0.0236486	-0.197309	Dpy19l4:chr4:11261313-11261688:-, Dpy19l4:chr4:11264436-11264878:-, Dpy19l4:chr4:11264772-11265227:-, Dpy19l4:chr4:11265232-11265709:-	Dpy19l4	NA	NA	FALSE	FALSE	0.00439505	NA	FALSE
1194	0.00011624	0.000643979	0.748795	0.638356	0.110438	TRUE	0.584308	2 vs 3	0.220877	1 vs 3	0.497589	0.276712	Rlim:chrX:103957161-103957538:-, Rlim:chrX:103961667-103962259:-, Rlim:chrX:103962314-103962796:-	Rlim	NA	NA	FALSE	FALSE	0.000643979	NA	FALSE
1195	0.402796	0.481381	0.574686	0.531863	0.0428228	TRUE	Inf	4 vs 1	0.220866	6 vs 2	0.201258	-0.0196078	Sema3e:chr5:14252551-14252874:+, Sema3e:chr5:14252744-14253149:+, Sema3e:chr5:14252801-14253304:+, Sema3e:chr5:14253009-14253358:+, Sema3e:chr5:14253146-14253897:+, Sema3e:chr5:14253822-14254400:+, Sema3e:chr5:14254494-14254736:+, Sema3e:chr5:14256303-14256716:+, Sema3e:chr5:14256963-14257279:+	Sema3e	NA	NA	FALSE	FALSE	0.481381	NA	FALSE
1196	8.97039e-12	7.63554e-12	0.256043	0.145642	0.110401	FALSE	0.702559	1 vs 2	0.220802	1 vs 2	-0.487914	-0.708716	Cbx8:chr11:119036302-119036646:-, Cbx8:chr11:119038390-119038805:-	Cbx8	2.81089e-11	2.49518e-11	TRUE	TRUE	8.97039e-12	2.98472e-11	TRUE
1197	1.92025e-07	3.20879e-08	0.687045	0.576739	0.110307	TRUE	0.476942	1 vs 2	0.220613	1 vs 2	0.37409	0.153477	Mthfd2:chr6:83305686-83306062:-, Mthfd2:chr6:83305807-83306433:-	Mthfd2	NA	NA	FALSE	FALSE	1.92025e-07	NA	FALSE
1198	1.00343e-05	0.000159447	0.400224	0.290061	0.110163	TRUE	0.490558	2 vs 1	0.220327	2 vs 1	-0.199552	-0.419878	Ercc8:chr13:108194093-108194562:+, Ercc8:chr13:108194570-108195041:+	Ercc8	NA	NA	FALSE	FALSE	0.000159447	NA	FALSE
1199	0.00134446	0.00237448	0.653992	0.588181	0.0658114	TRUE	0.813313	7 vs 4	0.220306	7 vs 4	0.0513308	-0.168975	Fbxo30:chr10:11295149-11295531:+, Fbxo30:chr10:11295025-11295937:+, Fbxo30:chr10:11295546-11296363:+, Fbxo30:chr10:11295834-11296252:+, Fbxo30:chr10:11296506-11297038:+, Fbxo30:chr10:11296920-11297443:+, Fbxo30:chr10:11297622-11298054:+	Fbxo30	NA	NA	FALSE	FALSE	0.00237448	NA	FALSE
1200	4.91847e-14	7.36171e-13	0.143597	0.0335277	0.11007	TRUE	1.57555	1 vs 2	0.220139	1 vs 2	-0.712805	-0.932945	Pot1a:chr6:25743451-25743942:-, Pot1a:chr6:25743868-25744347:-	Pot1a	NA	NA	FALSE	FALSE	7.36171e-13	NA	FALSE
1201	7.06948e-14	1.41338e-10	0.851039	0.740977	0.110062	FALSE	0.691721	2 vs 1	0.220124	2 vs 1	0.702078	0.481953	Cdk17:chr10:93239720-93240177:+, Cdk17:chr10:93240939-93241358:+	Cdk17	2.43296e-13	4.31681e-10	TRUE	TRUE	1.41338e-10	4.42258e-10	TRUE
1202	0.601219	NA	0.52	0.45	0.07	TRUE	1.09861	1 vs 3	0.22	2 vs 3	0.72	0.5	Slc23a4:chr6:34945278-34945471:-, Slc23a4:chr6:34945302-34945634:-, Slc23a4:chr6:34945281-34946019:-	Slc23a4	NA	NA	FALSE	FALSE	0.601219	NA	FALSE
1203	2.76784e-22	6.70771e-21	0.26268	0.152692	0.109989	FALSE	0.68156	2 vs 1	0.219977	2 vs 1	-0.47464	-0.694617	Lzic:chr4:149496255-149496713:+, Lzic:chr4:149498059-149498516:+	Lzic	1.33901e-21	3.27931e-20	TRUE	TRUE	6.70771e-21	3.35387e-20	TRUE
1204	0.467671	NA	0.205128	0.0952381	0.10989	TRUE	0.896746	1 vs 2	0.21978	1 vs 2	-0.589744	-0.809524	Tnfsf13:chr11:69682460-69683001:-, Tnfsf13:chr11:69683003-69683403:-	Tnfsf13	NA	NA	FALSE	FALSE	0.467671	NA	FALSE
1205	0.467671	NA	0.205128	0.0952381	0.10989	TRUE	0.896746	1 vs 2	0.21978	1 vs 2	-0.589744	-0.809524	Tnfsfm13:chr11:69682460-69683001:-, Tnfsfm13:chr11:69683003-69683403:-	Tnfsfm13	NA	NA	FALSE	FALSE	0.467671	NA	FALSE
1206	6.31098e-06	2.08084e-05	0.230172	0.120321	0.109852	TRUE	0.782057	1 vs 2	0.219703	1 vs 2	-0.539655	-0.759358	Xpot:chr10:121587375-121587774:-, Xpot:chr10:121589561-121590012:-	Xpot	NA	NA	FALSE	FALSE	2.08084e-05	NA	FALSE
1207	9.81399e-16	2.91262e-15	0.200672	0.0908289	0.109843	FALSE	0.921457	2 vs 1	0.219686	2 vs 1	-0.598656	-0.818342	Nmt1:chr11:103065698-103066151:+, Nmt1:chr11:103068515-103068918:+	Nmt1	3.65704e-15	1.14013e-14	TRUE	TRUE	2.91262e-15	1.17463e-14	TRUE
1208	0.10913	NA	0.54386	0.449275	0.0945843	TRUE	1.35455	4 vs 3	0.21968	4 vs 3	0.263158	0.0434783	Raver2:chr4:101151387-101151932:+, Raver2:chr4:101151939-101152452:+, Raver2:chr4:101152269-101152605:+, Raver2:chr4:101152639-101153230:+	Raver2	NA	NA	FALSE	FALSE	0.10913	NA	FALSE
1209	9.19812e-06	2.17737e-05	0.330598	0.241096	0.0895023	TRUE	0.690308	2 vs 3	0.219636	2 vs 3	-0.325569	-0.545205	Kcnh7:chr2:62693414-62693777:-, Kcnh7:chr2:62699299-62699680:-, Kcnh7:chr2:62786248-62786651:-	Kcnh7	NA	NA	FALSE	FALSE	2.17737e-05	NA	FALSE
1210	0.022351	0.0673993	0.859818	0.75	0.109818	TRUE	0.715165	2 vs 1	0.219636	2 vs 1	0.719636	0.5	Ppfia2:chr10:106931099-106931555:+, Ppfia2:chr10:106932115-106932558:+	Ppfia2	NA	NA	FALSE	FALSE	0.0673993	NA	FALSE
1211	0.00157361	0.0108866	0.550746	0.549738	0.00100805	TRUE	-1.25615	3 vs 1	0.219327	4 vs 3	0.0308458	-0.188482	Cap2:chr13:46648249-46648400:+, Cap2:chr13:46648251-46648569:+, Cap2:chr13:46648273-46648987:+, Cap2:chr13:46649222-46649680:+, Cap2:chr13:46649877-46650356:+	Cap2	NA	NA	FALSE	FALSE	0.0108866	NA	FALSE
1212	0.000222808	0.000976794	0.317922	0.255079	0.0628428	TRUE	0.561066	3 vs 1	0.219293	2 vs 1	0.151573	-0.0677201	Tti2:chr8:31159799-31160077:+, Tti2:chr8:31162268-31162706:+, Tti2:chr8:31163060-31163332:+	Tti2	NA	NA	FALSE	FALSE	0.000976794	NA	FALSE
1213	0.0266953	NA	0.623083	0.647321	-0.0242386	TRUE	Inf	3 vs 1	0.219106	2 vs 1	0.111963	-0.107143	Dtna:chr18:23603872-23604244:+, Dtna:chr18:23634007-23634386:+, Dtna:chr18:23635386-23635789:+, Dtna:chr18:23658941-23659420:+, Dtna:chr18:23659320-23659746:+	Dtna	NA	NA	FALSE	FALSE	0.0266953	NA	FALSE
1214	8.24312e-29	1.47303e-25	0.639172	0.529621	0.109551	FALSE	0.549651	3 vs 1	0.219102	3 vs 1	0.278345	0.0592424	Vrk1:chr12:106074990-106075058:+, Vrk1:chr12:106074983-106075159:+, Vrk1:chr12:106074953-106075428:+	Vrk1	4.982e-28	9.01051e-25	TRUE	TRUE	1.47303e-25	9.12782e-25	TRUE
1215	4.69089e-05	0.000105784	0.516123	0.407473	0.10865	TRUE	0.482158	4 vs 1	0.218908	4 vs 1	0.0374131	-0.181495	Napg:chr18:62996893-62997423:+, Napg:chr18:62997324-62997987:+, Napg:chr18:62997723-62998275:+, Napg:chr18:62999039-62999451:+	Napg	NA	NA	FALSE	FALSE	0.000105784	NA	FALSE
1216	4.82286e-48	6.73974e-46	0.732118	0.633706	0.0984124	FALSE	0.797557	1 vs 4	0.218741	1 vs 4	0.3535	0.134759	Pcnp:chr16:56015466-56015864:-, Pcnp:chr16:56016244-56016663:-, Pcnp:chr16:56016454-56016953:-, Pcnp:chr16:56016944-56017367:-, Pcnp:chr16:56018308-56018627:-	Pcnp	4.64595e-47	6.98135e-45	TRUE	TRUE	6.73974e-46	7.11381e-45	TRUE
1217	3.70394e-29	5.33068e-23	0.501495	0.425877	0.0756177	FALSE	1.0563	1 vs 3	0.218499	2 vs 3	0.674639	0.45614	Ugp2:chr11:21321080-21321530:-, Ugp2:chr11:21321623-21322048:-, Ugp2:chr11:21321944-21322188:-	Ugp2	2.25715e-28	2.89042e-22	TRUE	TRUE	5.33068e-23	2.93987e-22	TRUE
1218	0.538011	NA	0.275862	0.166667	0.109195	TRUE	0.644357	2 vs 1	0.218391	2 vs 1	-0.448276	-0.666667	Mitf:chr6:98018177-98018605:+, Mitf:chr6:98020940-98021358:+	Mitf	NA	NA	FALSE	FALSE	0.538011	NA	FALSE
1219	0.463312	NA	0.715548	0.681818	0.0337295	TRUE	1.11436	2 vs 3	0.218278	2 vs 3	0.309187	0.0909091	Kctd8:chr5:69109358-69109824:-, Kctd8:chr5:69109697-69110235:-, Kctd8:chr5:69296150-69296572:-	Kctd8	NA	NA	FALSE	FALSE	0.463312	NA	FALSE
1220	0.000807177	0.000576902	0.886889	0.808786	0.0781039	TRUE	1.22927	4 vs 3	0.21825	4 vs 2	0.768638	0.550388	Ccdc17:chr4:116599841-116600136:+, Ccdc17:chr4:116599774-116600305:+, Ccdc17:chr4:116600034-116601059:+, Ccdc17:chr4:116600623-116600920:+	Ccdc17	NA	NA	FALSE	FALSE	0.000807177	NA	FALSE
1221	0.566581	NA	0.109005	0	0.109005	TRUE	Inf	1 vs 2	0.218009	1 vs 2	-0.781991	-1	Arhgef28:chr13:97898595-97898971:-, Arhgef28:chr13:97899412-97899835:-	Arhgef28	NA	NA	FALSE	FALSE	0.566581	NA	FALSE
1222	4.47041e-25	3.18467e-23	0.593991	0.51352	0.0804709	FALSE	1.09665	2 vs 5	0.217987	2 vs 5	0.595596	0.377609	Vps26b:chr9:27004502-27004874:-, Vps26b:chr9:27007725-27008140:-, Vps26b:chr9:27007918-27008629:-, Vps26b:chr9:27008407-27008876:-, Vps26b:chr9:27009687-27010115:-	Vps26b	2.4053e-24	1.75276e-22	TRUE	TRUE	3.18467e-23	1.77858e-22	TRUE
1223	0.0219149	NA	0.644484	0.573529	0.070955	TRUE	#NAME?	2 vs 1	0.217943	5 vs 3	-0.213429	-0.431373	Gm3854:chr7:6354281-6354398:+, Gm3854:chr7:6354640-6355188:+, Gm3854:chr7:6354851-6355393:+, Gm3854:chr7:6355286-6355598:+, Gm3854:chr7:6355561-6355956:+	Gm3854	NA	NA	FALSE	FALSE	0.0219149	NA	FALSE
1224	0.0586782	0.123568	0.2375	0.128571	0.108929	TRUE	0.747214	1 vs 2	0.217857	1 vs 2	-0.525	-0.742857	Caskin2:chr11:115798986-115799227:-, Caskin2:chr11:115799014-115799682:-	Caskin2	NA	NA	FALSE	FALSE	0.123568	NA	FALSE
1225	3.32786e-58	1.63581e-53	0.415674	0.322273	0.0934008	FALSE	0.697067	2 vs 4	0.217554	3 vs 4	-0.107446	-0.325	Rnf165:chr18:77456110-77456466:-, Rnf165:chr18:77458217-77458770:-, Rnf165:chr18:77458623-77459072:-, Rnf165:chr18:77461658-77462079:-	Rnf165	3.90492e-57	1.94175e-52	TRUE	TRUE	1.63581e-53	1.96119e-52	TRUE
1226	0.362014	0.598971	0.710784	0.681818	0.0289661	TRUE	-0.788457	2 vs 3	0.217469	1 vs 2	0.490196	0.272727	Lrrc14b:chr13:74357684-74357869:-, Lrrc14b:chr13:74357946-74358089:-, Lrrc14b:chr13:74360112-74360607:-	Lrrc14b	NA	NA	FALSE	FALSE	0.598971	NA	FALSE
1227	1.93312e-06	2.1351e-05	0.740761	0.632094	0.108667	TRUE	0.508718	1 vs 2	0.217334	1 vs 2	0.481522	0.264188	1190007I07Rik:chr10:82619834-82620254:-, 1190007I07Rik:chr10:82620094-82620252:-	1190007I07Rik	NA	NA	FALSE	FALSE	2.1351e-05	NA	FALSE
1228	2.96201e-08	2.4775e-06	0.458076	0.443368	0.0147078	TRUE	0.67498	3 vs 2	0.217267	3 vs 2	-0.0211827	-0.23845	Atp6v0a2:chr5:124721675-124722216:+, Atp6v0a2:chr5:124722236-124722697:+, Atp6v0a2:chr5:124724047-124724455:+	Atp6v0a2	NA	NA	FALSE	FALSE	2.4775e-06	NA	FALSE
1229	2.43155e-10	1.84928e-10	0.214452	0.105824	0.108628	TRUE	0.942935	3 vs 1	0.217257	3 vs 1	-0.571096	-0.788352	Eif5b:chr1:38051606-38052074:+, Eif5b:chr1:38051955-38052287:+, Eif5b:chr1:38053225-38053665:+	Eif5b	NA	NA	FALSE	FALSE	2.43155e-10	NA	FALSE
1230	0.0013431	0.00289857	0.728111	0.619565	0.108545	TRUE	0.497354	1 vs 2	0.217091	1 vs 2	0.456221	0.23913	Sdad1:chr5:92284006-92284374:-, Sdad1:chr5:92286700-92286945:-	Sdad1	NA	NA	FALSE	FALSE	0.00289857	NA	FALSE
1231	9.90865e-42	3.15065e-35	0.903916	0.805113	0.0988035	FALSE	1.5504	3 vs 1	0.217047	3 vs 2	0.676542	0.459495	Gorasp2:chr2:70689107-70689352:+, Gorasp2:chr2:70690943-70691652:+, Gorasp2:chr2:70691339-70691755:+	Gorasp2	8.3749e-41	2.50682e-34	TRUE	TRUE	3.15065e-35	2.52739e-34	TRUE
1232	0.142886	0.150698	0.825413	0.716981	0.108432	TRUE	#NAME?	1 vs 2	0.216864	1 vs 3	0.650826	0.433962	Adarb1:chr10:77290677-77291100:-, Adarb1:chr10:77294245-77294619:-, Adarb1:chr10:77294219-77294797:-	Adarb1	NA	NA	FALSE	FALSE	0.150698	NA	FALSE
1233	0.129621	0.228699	0.2625	0.154321	0.108179	TRUE	Inf	1 vs 2	0.216358	1 vs 3	-0.475	-0.691358	Insl6:chr19:29320188-29320547:-, Insl6:chr19:29320195-29320808:-, Insl6:chr19:29321285-29321722:-	Insl6	NA	NA	FALSE	FALSE	0.228699	NA	FALSE
1234	2.09212e-62	9.9878e-51	0.445033	0.336874	0.108159	FALSE	0.456496	2 vs 1	0.216318	2 vs 1	-0.109935	-0.326253	Zmat2:chr18:36797852-36798353:+, Zmat2:chr18:36798251-36798746:+	Zmat2	2.65243e-61	1.14236e-49	TRUE	TRUE	9.9878e-51	1.15357e-49	TRUE
1235	6.90943e-08	5.13646e-08	0.542419	0.478084	0.0643349	TRUE	0.718283	5 vs 3	0.216233	5 vs 3	-0.0191571	-0.23539	Eif2ak1:chr5:143901689-143902150:+, Eif2ak1:chr5:143902206-143902720:+, Eif2ak1:chr5:143902365-143902743:+, Eif2ak1:chr5:143902917-143903342:+, Eif2ak1:chr5:143903859-143904252:+	Eif2ak1	NA	NA	FALSE	FALSE	6.90943e-08	NA	FALSE
1236	5.31114e-05	0.000549949	0.258411	0.150327	0.108084	TRUE	0.677798	1 vs 2	0.216169	1 vs 2	-0.483178	-0.699346	Pcdh19:chrX:133582854-133583246:-, Pcdh19:chrX:133587580-133587984:-	Pcdh19	NA	NA	FALSE	FALSE	0.000549949	NA	FALSE
1237	1.00703e-56	2.4484e-38	0.82192	0.713862	0.108057	FALSE	0.615191	1 vs 2	0.216115	1 vs 2	0.64384	0.427725	Slc25a17:chr15:81318868-81319299:-, Slc25a17:chr15:81319286-81319777:-	Slc25a17	1.14511e-55	2.08399e-37	TRUE	TRUE	2.4484e-38	2.10983e-37	TRUE
1238	3.2027e-137	9.50694e-131	0.605881	0.539231	0.0666497	FALSE	1.51191	6 vs 1	0.215904	5 vs 3	0.0664131	-0.149491	Marchf5:chr19:37220576-37220931:+, Marchf5:chr19:37220719-37221104:+, Marchf5:chr19:37221380-37221934:+, Marchf5:chr19:37221719-37221941:+, Marchf5:chr19:37221694-37222190:+, Marchf5:chr19:37224110-37224459:+	Marchf5	8.83145e-136	3.31385e-129	TRUE	TRUE	9.50694e-131	3.43809e-129	TRUE
1239	9.16711e-17	4.38124e-16	0.871281	0.809285	0.0619956	FALSE	0.729908	1 vs 3	0.215848	1 vs 2	0.592601	0.376754	Prkar2b:chr12:31958423-31958840:-, Prkar2b:chr12:31959642-31960239:-, Prkar2b:chr12:31960026-31960431:-, Prkar2b:chr12:31960282-31960585:-	Prkar2b	3.55407e-16	1.78501e-15	TRUE	TRUE	4.38124e-16	1.81673e-15	TRUE
1240	4.02227e-221	3.29138e-194	0.246302	0.167086	0.0792155	FALSE	0.686976	2 vs 1	0.215796	2 vs 1	-0.411198	-0.626994	Anp32a:chr9:62377481-62377864:+, Anp32a:chr9:62377846-62378305:+, Anp32a:chr9:62378422-62378843:+	Anp32a	2.21828e-219	1.95348e-192	TRUE	TRUE	3.29138e-194	2.01689e-192	TRUE
1241	0.548094	NA	0.144531	0.1	0.0445313	TRUE	Inf	3 vs 1	0.215625	3 vs 2	0.015625	-0.2	Psg16:chr7:17098130-17098569:+, Psg16:chr7:17098580-17099029:+, Psg16:chr7:17130546-17131420:+	Psg16	NA	NA	FALSE	FALSE	0.548094	NA	FALSE
1242	1.6761e-06	1.30616e-05	0.348125	0.315062	0.0330628	TRUE	-0.95646	1 vs 4	0.215613	4 vs 6	0.000798085	-0.214815	Gm14410:chr2:177190576-177190973:-, Gm14410:chr2:177191436-177191714:-, Gm14410:chr2:177191960-177192166:-, Gm14410:chr2:177192019-177192470:-, Gm14410:chr2:177191909-177192879:-, Gm14410:chr2:177195339-177195608:-	Gm14410	NA	NA	FALSE	FALSE	1.30616e-05	NA	FALSE
1243	1.55838e-05	1.24662e-05	0.327374	0.231742	0.0956327	TRUE	0.571254	1 vs 3	0.215517	2 vs 3	-0.262011	-0.477528	Ado:chr10:67544448-67544883:-, Ado:chr10:67545040-67545537:-, Ado:chr10:67547537-67548027:-	Ado	NA	NA	FALSE	FALSE	1.55838e-05	NA	FALSE
1244	8.11364e-216	4.93792e-180	0.58567	0.477947	0.107724	FALSE	0.434367	2 vs 1	0.215448	2 vs 1	0.171341	-0.044107	Selenok:chr14:29974431-29974854:+, Selenok:chr14:29974583-29975064:+	Selenok	4.36553e-214	2.78043e-178	TRUE	TRUE	4.93792e-180	2.79309e-178	TRUE
1245	4.61354e-142	3.10163e-121	0.685384	0.577664	0.10772	FALSE	0.465434	1 vs 2	0.215439	1 vs 2	0.370768	0.155328	Cacybp:chr1:160202892-160203248:-, Cacybp:chr1:160202973-160203609:-	Cacybp	1.45392e-140	9.20429e-120	TRUE	TRUE	3.10163e-121	9.50304e-120	TRUE
1246	8.21267e-09	4.16013e-09	0.763824	0.757209	0.00661552	TRUE	-1.08375	3 vs 1	0.215362	4 vs 3	0.388372	0.17301	Pbx2:chr17:34595773-34596229:+, Pbx2:chr17:34595984-34596781:+, Pbx2:chr17:34596254-34596690:+, Pbx2:chr17:34596966-34597404:+	Pbx2	NA	NA	FALSE	FALSE	8.21267e-09	NA	FALSE
1247	0.0366681	0.0338154	0.508258	0.445326	0.0629314	TRUE	2.12231	2 vs 6	0.215336	1 vs 6	-0.216763	-0.432099	Top3a:chr11:60737333-60737760:-, Top3a:chr11:60737636-60738179:-, Top3a:chr11:60738102-60738596:-, Top3a:chr11:60739080-60739518:-, Top3a:chr11:60739386-60739919:-, Top3a:chr11:60739982-60740481:-, Top3a:chr11:60741922-60742842:-, Top3a:chr11:60742200-60742563:-	Top3a	NA	NA	FALSE	FALSE	0.0366681	NA	FALSE
1248	9.10495e-39	9.43254e-33	0.406772	0.386729	0.0200427	FALSE	-1.74371	1 vs 2	0.215296	2 vs 3	0.591301	0.376005	Zdhhc3:chr9:123066735-123067188:-, Zdhhc3:chr9:123076776-123077213:-, Zdhhc3:chr9:123077942-123078395:-	Zdhhc3	7.27736e-38	7.02165e-32	TRUE	TRUE	9.43254e-33	7.10177e-32	TRUE
1249	2.18567e-10	3.98389e-09	0.809595	0.702247	0.107348	FALSE	0.58936	2 vs 1	0.214696	2 vs 1	0.61919	0.404494	Ubxn7:chr16:32384882-32385532:+, Ubxn7:chr16:32393328-32393747:+	Ubxn7	6.35256e-10	1.12306e-08	TRUE	TRUE	3.98389e-09	1.15183e-08	TRUE
1250	6.84805e-33	2.00365e-27	0.778649	0.677438	0.101211	FALSE	0.776909	1 vs 3	0.214608	1 vs 3	0.514666	0.300058	Akt3:chr1:177020012-177020433:-, Akt3:chr1:177022075-177022473:-, Akt3:chr1:177022352-177022827:-, Akt3:chr1:177024968-177025496:-	Akt3	4.64824e-32	1.29794e-26	TRUE	TRUE	2.00365e-27	1.31159e-26	TRUE
1251	4.05257e-15	5.47569e-13	0.672343	0.565084	0.107259	FALSE	0.525704	3 vs 1	0.214518	3 vs 1	0.344686	0.130168	Ergic1:chr17:26654978-26655379:+, Ergic1:chr17:26656242-26656809:+, Ergic1:chr17:26656548-26656963:+	Ergic1	1.47281e-14	1.90263e-12	TRUE	TRUE	5.47569e-13	1.96094e-12	TRUE
1252	0.616099	NA	0.338028	0.230769	0.107259	TRUE	0.531879	1 vs 2	0.214518	1 vs 2	-0.323944	-0.538462	Lingo2:chr4:35707356-35707781:-, Lingo2:chr4:35707784-35708224:-	Lingo2	NA	NA	FALSE	FALSE	0.616099	NA	FALSE
1253	0.35919	NA	0.919643	0.8125	0.107143	TRUE	0.971167	1 vs 2	0.214286	1 vs 2	0.839286	0.625	Map6d1:chr16:20233303-20233685:-, Map6d1:chr16:20235464-20236108:-	Map6d1	NA	NA	FALSE	FALSE	0.35919	NA	FALSE
1254	9.87413e-05	0.000407632	0.730626	0.693654	0.0369718	TRUE	0.672667	6 vs 5	0.214159	6 vs 5	0.236041	0.0218818	Map3k7:chr4:32019675-32020470:+, Map3k7:chr4:32020096-32020511:+, Map3k7:chr4:32020388-32020850:+, Map3k7:chr4:32020711-32021380:+, Map3k7:chr4:32021925-32022493:+, Map3k7:chr4:32023080-32023477:+	Map3k7	NA	NA	FALSE	FALSE	0.000407632	NA	FALSE
1255	1.33295e-86	6.04312e-65	0.350715	0.299435	0.05128	FALSE	0.463891	2 vs 3	0.214059	2 vs 3	0.312781	0.0987214	Acp1:chr12:30894889-30895094:-, Acp1:chr12:30895056-30895339:-, Acp1:chr12:30895564-30895983:-	Acp1	2.22764e-85	9.08951e-64	TRUE	TRUE	6.04312e-65	9.19387e-64	TRUE
1256	0.451936	0.549204	0.547009	0.44	0.107009	TRUE	0.429753	1 vs 2	0.214017	1 vs 2	0.0940171	-0.12	Man1c1:chr4:134561661-134562061:-, Man1c1:chr4:134562948-134563337:-	Man1c1	NA	NA	FALSE	FALSE	0.549204	NA	FALSE
1257	6.53757e-06	2.79895e-05	0.606126	0.499136	0.106989	TRUE	0.43451	2 vs 1	0.213979	2 vs 1	0.212251	-0.00172712	Tpp2:chr1:44002011-44002338:+, Tpp2:chr1:44002587-44003048:+	Tpp2	NA	NA	FALSE	FALSE	2.79895e-05	NA	FALSE
1258	0.382894	NA	0.473611	0.388889	0.0847222	TRUE	Inf	1 vs 2	0.213889	2 vs 3	0.769444	0.555556	Elmod1:chr9:53910263-53910542:-, Elmod1:chr9:53911424-53911793:-, Elmod1:chr9:53911468-53911958:-	Elmod1	NA	NA	FALSE	FALSE	0.382894	NA	FALSE
1259	0.467608	NA	0.666856	0.56	0.106856	TRUE	0.540918	1 vs 3	0.213712	1 vs 3	0.333712	0.12	Vsnl1:chr12:11325242-11325627:-, Vsnl1:chr12:11325382-11326545:-, Vsnl1:chr12:11325953-11326364:-	Vsnl1	NA	NA	FALSE	FALSE	0.467608	NA	FALSE
1260	0.000615552	0.00377416	0.376068	0.269231	0.106838	TRUE	0.492259	2 vs 1	0.213675	2 vs 1	-0.247863	-0.461538	Rnasel:chr1:153763868-153764187:+, Rnasel:chr1:153763962-153764221:+	Rnasel	NA	NA	FALSE	FALSE	0.00377416	NA	FALSE
1261	5.23345e-07	NA	0.91725	0.810427	0.106824	TRUE	0.952778	2 vs 1	0.213648	2 vs 1	0.834501	0.620853	Lrfn1:chr7:28461782-28462253:+, Lrfn1:chr7:28467838-28468242:+	Lrfn1	NA	NA	FALSE	FALSE	5.23345e-07	NA	FALSE
1262	8.37859e-45	3.21224e-43	0.592512	0.485761	0.106751	FALSE	0.431331	2 vs 1	0.213502	2 vs 1	0.185023	-0.0284787	Phax:chr18:56586806-56587232:+, Phax:chr18:56587091-56587548:+	Phax	7.54415e-44	3.06699e-42	TRUE	TRUE	3.21224e-43	3.10798e-42	TRUE
1263	0.796006	NA	0.666667	0.56	0.106667	TRUE	Inf	2 vs 1	0.213333	3 vs 1	0.333333	0.12	Ttc39a:chr4:109444071-109444524:+, Ttc39a:chr4:109444210-109444800:+, Ttc39a:chr4:109444452-109444750:+	Ttc39a	NA	NA	FALSE	FALSE	0.796006	NA	FALSE
1264	1.80253e-11	1.94647e-11	0.700385	0.66161	0.0387747	TRUE	0.870518	5 vs 2	0.213201	5 vs 4	-0.175364	-0.388565	Rp2:chrX:20397580-20397929:+, Rp2:chrX:20397750-20398247:+, Rp2:chrX:20398259-20398832:+, Rp2:chrX:20399709-20400207:+, Rp2:chrX:20400447-20400866:+	Rp2	NA	NA	FALSE	FALSE	1.94647e-11	NA	FALSE
1265	8.71785e-14	4.7351e-11	0.849703	0.743226	0.106477	FALSE	0.669468	2 vs 1	0.212954	2 vs 1	0.699405	0.486452	Khdrbs3:chr15:69092807-69093169:+, Khdrbs3:chr15:69093105-69093548:+	Khdrbs3	2.99557e-13	1.48547e-10	TRUE	TRUE	4.7351e-11	1.52491e-10	TRUE
1266	0.165199	0.226719	0.603786	0.497992	0.105794	TRUE	#NAME?	1 vs 10	0.212808	1 vs 8	-0.0402044	-0.253012	Cadm2:chr16:66655416-66655798:-, Cadm2:chr16:66659251-66659657:-, Cadm2:chr16:66660008-66660400:-, Cadm2:chr16:66660313-66660741:-, Cadm2:chr16:66660297-66661122:-, Cadm2:chr16:66661017-66661461:-, Cadm2:chr16:66661313-66661930:-, Cadm2:chr16:66662202-66662781:-, Cadm2:chr16:66662492-66663356:-, Cadm2:chr16:66663121-66663243:-	Cadm2	NA	NA	FALSE	FALSE	0.226719	NA	FALSE
1267	7.95228e-09	2.42173e-06	0.703241	0.579407	0.123834	TRUE	0.865874	1 vs 6	0.212702	1 vs 6	0.484954	0.272251	Dido1:chr2:180657943-180658326:-, Dido1:chr2:180657943-180658874:-, Dido1:chr2:180658916-180659397:-, Dido1:chr2:180665879-180666315:-, Dido1:chr2:180668239-180668661:-, Dido1:chr2:180680963-180681460:-	Dido1	NA	NA	FALSE	FALSE	2.42173e-06	NA	FALSE
1268	3.02466e-06	1.63437e-05	0.828254	0.753074	0.0751802	TRUE	0.617348	1 vs 3	0.212481	1 vs 2	0.476825	0.264344	Zfp672:chr11:58315103-58315501:-, Zfp672:chr11:58327126-58327631:-, Zfp672:chr11:58327616-58328155:-	Zfp672	NA	NA	FALSE	FALSE	1.63437e-05	NA	FALSE
1269	2.57451e-11	6.38292e-11	0.626247	0.521798	0.10445	TRUE	0.887739	5 vs 1	0.212358	5 vs 2	0.0659645	-0.146394	Ythdf3:chr3:16213956-16214582:+, Ythdf3:chr3:16214567-16215060:+, Ythdf3:chr3:16214801-16215470:+, Ythdf3:chr3:16215921-16216432:+, Ythdf3:chr3:16216633-16217071:+	Ythdf3	NA	NA	FALSE	FALSE	6.38292e-11	NA	FALSE
1270	1.61911e-05	6.64984e-05	0.220192	0.149451	0.0707412	TRUE	0.567984	3 vs 1	0.212322	2 vs 1	-0.334931	-0.547253	Trim23:chr13:104202424-104203116:+, Trim23:chr13:104202996-104203440:+, Trim23:chr13:104203368-104203857:+	Trim23	NA	NA	FALSE	FALSE	6.64984e-05	NA	FALSE
1271	0.767478	NA	0.249004	0.142857	0.106147	TRUE	Inf	2 vs 1	0.212294	3 vs 1	-0.501992	-0.714286	Foxq1:chr13:31560114-31560474:+, Foxq1:chr13:31559970-31560407:+, Foxq1:chr13:31560585-31560976:+	Foxq1	NA	NA	FALSE	FALSE	0.767478	NA	FALSE
1272	0.00191765	0.0458767	0.696176	0.590047	0.106128	TRUE	0.853736	2 vs 1	0.212256	3 vs 1	0.392351	0.180095	Gclc:chr9:77793236-77793689:+, Gclc:chr9:77793643-77794325:+, Gclc:chr9:77793960-77794489:+	Gclc	NA	NA	FALSE	FALSE	0.0458767	NA	FALSE
1273	0.00109682	0.00281587	0.449293	0.34298	0.106314	TRUE	0.586932	4 vs 1	0.212146	4 vs 1	-0.0997506	-0.311897	Dnajc3:chr14:118977947-118978206:+, Dnajc3:chr14:118978989-118979381:+, Dnajc3:chr14:118979483-118979926:+, Dnajc3:chr14:118981278-118981755:+	Dnajc3	NA	NA	FALSE	FALSE	0.00281587	NA	FALSE
1274	0.0820076	0.0619186	0.52811	0.493421	0.034689	TRUE	Inf	2 vs 1	0.212121	9 vs 7	0.0542265	-0.157895	Marchf1:chr8:66468777-66469112:+, Marchf1:chr8:66469307-66469779:+, Marchf1:chr8:66469623-66469953:+, Marchf1:chr8:66469934-66470441:+, Marchf1:chr8:66470109-66470459:+, Marchf1:chr8:66470547-66471068:+, Marchf1:chr8:66471160-66471711:+, Marchf1:chr8:66471658-66472173:+, Marchf1:chr8:66472441-66472877:+	Marchf1	NA	NA	FALSE	FALSE	0.0820076	NA	FALSE
1275	0.107816	NA	0.259852	0.136719	0.123133	TRUE	2.23805	1 vs 4	0.212054	1 vs 5	-0.428571	-0.640625	Mss51:chr14:20481163-20481555:-, Mss51:chr14:20482097-20482402:-, Mss51:chr14:20482558-20483053:-, Mss51:chr14:20482804-20483199:-, Mss51:chr14:20483008-20483417:-	Mss51	NA	NA	FALSE	FALSE	0.107816	NA	FALSE
1276	1.12793e-10	3.70508e-10	0.572368	0.466343	0.106026	FALSE	0.455971	1 vs 3	0.212051	1 vs 3	0.144737	-0.0673144	Szrd1:chr4:141112978-141113387:-, Szrd1:chr4:141113639-141114303:-, Szrd1:chr4:141115221-141115701:-	Szrd1	3.33541e-10	1.11001e-09	TRUE	TRUE	3.70508e-10	1.1352e-09	TRUE
1277	1	NA	0.705882	0.6	0.105882	TRUE	0.470004	1 vs 2	0.211765	1 vs 2	0.411765	0.2	Marveld2:chr13:100595955-100596325:-, Marveld2:chr13:100596199-100596732:-	Marveld2	NA	NA	FALSE	FALSE	1	NA	FALSE
1278	2.81115e-23	7.28656e-20	0.797203	0.691372	0.105831	FALSE	0.562363	2 vs 1	0.211662	2 vs 1	0.594406	0.382743	Vps4a:chr8:107045034-107045567:+, Vps4a:chr8:107045368-107045760:+	Vps4a	1.43551e-22	3.44855e-19	TRUE	TRUE	7.28656e-20	3.52503e-19	TRUE
1279	0.406787	NA	0.573084	0.53125	0.0418338	TRUE	0.556759	1 vs 2	0.21162	1 vs 2	-0.00713012	-0.21875	Lrrc3:chr10:77897575-77897945:-, Lrrc3:chr10:77898886-77899311:-, Lrrc3:chr10:77899744-77900195:-	Lrrc3	NA	NA	FALSE	FALSE	0.406787	NA	FALSE
1280	2.05032e-12	2.33776e-11	0.347995	0.281298	0.0666976	FALSE	0.478954	2 vs 3	0.211564	2 vs 3	0.0275943	-0.183969	Arl16:chr11:120464284-120465425:-, Arl16:chr11:120464826-120465249:-, Arl16:chr11:120465328-120465785:-	Arl16	6.61257e-12	7.48356e-11	TRUE	TRUE	2.33776e-11	7.68569e-11	TRUE
1281	0.0995346	NA	0.921569	0.815789	0.105779	TRUE	0.975776	2 vs 1	0.211558	2 vs 1	0.843137	0.631579	Epm2a:chr10:11459106-11459474:+, Epm2a:chr10:11459285-11459677:+	Epm2a	NA	NA	FALSE	FALSE	0.0995346	NA	FALSE
1282	0.6255	NA	0.446667	0.340909	0.105758	TRUE	0.584934	2 vs 3	0.211515	1 vs 3	-0.106667	-0.318182	Nfkbiz:chr16:55811370-55811750:-, Nfkbiz:chr16:55811370-55812096:-, Nfkbiz:chr16:55812396-55812815:-	Nfkbiz	NA	NA	FALSE	FALSE	0.6255	NA	FALSE
1283	0.505143	NA	0.69902	0.647727	0.0512923	TRUE	#NAME?	1 vs 3	0.211497	1 vs 2	-0.129412	-0.340909	Slc39a14:chr14:70303198-70303560:-, Slc39a14:chr14:70303441-70303820:-, Slc39a14:chr14:70303611-70304002:-, Slc39a14:chr14:70305396-70305904:-, Slc39a14:chr14:70306191-70306697:-	Slc39a14	NA	NA	FALSE	FALSE	0.505143	NA	FALSE
1284	4.55787e-25	1.59184e-23	0.676304	0.57293	0.103374	FALSE	0.668851	3 vs 4	0.211492	1 vs 4	0.369992	0.1585	Gosr2:chr11:103676819-103677212:-, Gosr2:chr11:103677771-103678299:-, Gosr2:chr11:103678045-103678602:-, Gosr2:chr11:103679041-103679486:-	Gosr2	2.44639e-24	8.84983e-23	TRUE	TRUE	1.59184e-23	9.02725e-23	TRUE
1285	4.03253e-06	0.000156535	0.843062	0.737458	0.105603	TRUE	0.963178	3 vs 1	0.211207	3 vs 1	0.686123	0.474916	Otud4:chr8:79673689-79674495:+, Otud4:chr8:79675313-79675757:+, Otud4:chr8:79677257-79677755:+	Otud4	NA	NA	FALSE	FALSE	0.000156535	NA	FALSE
1286	0.127764	NA	0.499112	0.388393	0.110719	TRUE	#NAME?	1 vs 2	0.211059	3 vs 7	0.0324873	-0.178571	Samd12:chr15:53453753-53454173:-, Samd12:chr15:53454775-53455224:-, Samd12:chr15:53459481-53459838:-, Samd12:chr15:53459384-53460246:-, Samd12:chr15:53459772-53460084:-, Samd12:chr15:53460731-53461258:-, Samd12:chr15:53461562-53462017:-, Samd12:chr15:53461785-53462123:-, Samd12:chr15:53461790-53462301:-	Samd12	NA	NA	FALSE	FALSE	0.127764	NA	FALSE
1287	3.00442e-07	4.37911e-06	0.414391	0.343767	0.0706246	TRUE	1.03524	5 vs 6	0.211029	4 vs 6	0.163284	-0.0477454	Pdzd8:chr19:59294130-59294354:-, Pdzd8:chr19:59294130-59294685:-, Pdzd8:chr19:59295952-59296531:-, Pdzd8:chr19:59297184-59297508:-, Pdzd8:chr19:59298136-59298550:-, Pdzd8:chr19:59298403-59298928:-	Pdzd8	NA	NA	FALSE	FALSE	4.37911e-06	NA	FALSE
1288	0.00407526	0.0175305	0.325266	0.267361	0.0579051	TRUE	0.443878	2 vs 3	0.210908	2 vs 3	0.176186	-0.0347222	Sos1:chr17:80393748-80394054:-, Sos1:chr17:80393963-80394432:-, Sos1:chr17:80397044-80397489:-	Sos1	NA	NA	FALSE	FALSE	0.0175305	NA	FALSE
1289	3.51034e-17	1.28258e-15	0.713594	0.634308	0.0792859	FALSE	0.87946	1 vs 3	0.210908	1 vs 2	-0.00969094	-0.220598	Mindy3:chr2:12347259-12347637:-, Mindy3:chr2:12347468-12347973:-, Mindy3:chr2:12347829-12348286:-	Mindy3	1.38282e-16	5.13969e-15	TRUE	TRUE	1.28258e-15	5.23959e-15	TRUE
1290	0.00460337	0.0116277	0.50201	0.47093	0.0310798	TRUE	0.637803	2 vs 1	0.21081	2 vs 1	0.501508	0.290698	Gab2:chr7:97307552-97308147:+, Gab2:chr7:97307888-97308279:+, Gab2:chr7:97308539-97308951:+	Gab2	NA	NA	FALSE	FALSE	0.0116277	NA	FALSE
1291	3.28004e-112	4.37918e-94	0.814139	0.708799	0.105339	FALSE	0.832108	1 vs 3	0.210679	1 vs 3	0.628278	0.417599	Rab7:chr6:87999064-87999484:-, Rab7:chr6:87999398-87999862:-, Rab7:chr6:87999730-88000206:-	Rab7	7.02503e-111	9.15874e-93	TRUE	TRUE	4.37918e-94	9.37909e-93	TRUE
1292	0.077041	NA	0.605263	0.522321	0.0829417	TRUE	2.45101	5 vs 2	0.210526	5 vs 3	-0.075188	-0.285714	Gm35339:chr15:76363475-76363917:+, Gm35339:chr15:76363231-76364222:+, Gm35339:chr15:76364581-76364892:+, Gm35339:chr15:76364925-76365154:+, Gm35339:chr15:76365313-76365418:+	Gm35339	NA	NA	FALSE	FALSE	0.077041	NA	FALSE
1293	7.58014e-20	4.11491e-18	0.151547	0.0662461	0.0853012	FALSE	1.08426	1 vs 3	0.210185	2 vs 3	-0.610004	-0.820189	Saal1:chr7:46686044-46686503:-, Saal1:chr7:46688496-46689195:-, Saal1:chr7:46689229-46689656:-	Saal1	3.4407e-19	1.80727e-17	TRUE	TRUE	4.11491e-18	1.85255e-17	TRUE
1294	0.00460702	0.0324293	0.379244	0.273986	0.105258	TRUE	0.660836	1 vs 3	0.210103	1 vs 4	-0.243902	-0.454006	Zc3hav1l:chr6:38287394-38287835:-, Zc3hav1l:chr6:38291526-38291994:-, Zc3hav1l:chr6:38291700-38292249:-, Zc3hav1l:chr6:38292359-38292873:-	Zc3hav1l	NA	NA	FALSE	FALSE	0.0324293	NA	FALSE
1295	0.000422011	0.00206803	0.329498	0.224551	0.104947	TRUE	0.528883	2 vs 1	0.209894	2 vs 1	-0.341004	-0.550898	Slc7a6:chr8:106197614-106198066:+, Slc7a6:chr8:106198290-106198714:+	Slc7a6	NA	NA	FALSE	FALSE	0.00206803	NA	FALSE
1296	4.77561e-14	2.35773e-12	0.870012	0.797389	0.0726228	FALSE	0.708773	3 vs 2	0.209568	3 vs 2	0.683456	0.473888	Spag9:chr11:94122743-94123372:+, Spag9:chr11:94123084-94123534:+, Spag9:chr11:94125678-94126096:+	Spag9	1.65385e-13	7.84482e-12	TRUE	TRUE	2.35773e-12	8.03888e-12	TRUE
1297	0.0153523	0.00410053	0.718045	0.663594	0.0544506	TRUE	0.447129	1 vs 2	0.209526	1 vs 2	0.0159774	-0.193548	Ankib1:chr5:3689993-3690471:-, Ankib1:chr5:3690277-3690900:-, Ankib1:chr5:3691271-3691750:-	Ankib1	NA	NA	FALSE	FALSE	0.0153523	NA	FALSE
1298	0.000550859	0.000890523	0.693177	0.626712	0.0664651	TRUE	0.696637	1 vs 2	0.209465	1 vs 2	0.356725	0.14726	Man1a2:chr3:100562205-100562575:-, Man1a2:chr3:100564200-100564677:-, Man1a2:chr3:100565377-100565807:-, Man1a2:chr3:100566090-100566595:-	Man1a2	NA	NA	FALSE	FALSE	0.000890523	NA	FALSE
1299	0.000264235	0.00134034	0.633676	0.600677	0.0329993	TRUE	1.4224	3 vs 1	0.209446	2 vs 1	0.20437	-0.00507614	Dnal1:chr12:84138221-84138506:+, Dnal1:chr12:84140558-84140814:+, Dnal1:chr12:84140353-84140606:+, Dnal1:chr12:84143110-84143517:+	Dnal1	NA	NA	FALSE	FALSE	0.00134034	NA	FALSE
1300	5.21238e-06	1.90282e-05	0.359684	0.253929	0.105755	TRUE	0.791113	3 vs 1	0.20939	3 vs 1	-0.362319	-0.571709	Guf1:chr5:69571567-69571633:+, Guf1:chr5:69571556-69571733:+, Guf1:chr5:69571434-69572185:+, Guf1:chr5:69572664-69573153:+, Guf1:chr5:69573186-69573701:+	Guf1	NA	NA	FALSE	FALSE	1.90282e-05	NA	FALSE
1301	0.00273031	0.0048401	0.302663	0.213483	0.0891803	TRUE	0.7225	3 vs 4	0.209194	3 vs 4	-0.382567	-0.59176	Disp3:chr4:148236857-148237221:-, Disp3:chr4:148237377-148237895:-, Disp3:chr4:148239389-148239832:-, Disp3:chr4:148240478-148240894:-	Disp3	NA	NA	FALSE	FALSE	0.0048401	NA	FALSE
1302	0.696022	NA	0.647059	0.555556	0.0915033	TRUE	1.09861	1 vs 3	0.20915	1 vs 2	-0.235294	-0.444444	Sgsh:chr11:119343459-119343798:-, Sgsh:chr11:119343489-119344057:-, Sgsh:chr11:119345310-119345895:-	Sgsh	NA	NA	FALSE	FALSE	0.696022	NA	FALSE
1303	1.40216e-27	1.58113e-24	0.534911	0.472167	0.0627442	FALSE	0.586723	2 vs 4	0.209146	2 vs 4	0.435247	0.226101	Brwd1:chr16:95998675-95999079:-, Brwd1:chr16:96066629-96067037:-, Brwd1:chr16:96066681-96067384:-, Brwd1:chr16:96068101-96068559:-	Brwd1	8.27047e-27	9.16137e-24	TRUE	TRUE	1.58113e-24	9.35113e-24	TRUE
1304	5.31302e-26	1.9193e-21	0.62104	0.514034	0.107006	FALSE	0.818139	1 vs 4	0.208803	1 vs 4	0.231918	0.023115	Epc1:chr18:6435951-6436318:-, Epc1:chr18:6436579-6437051:-, Epc1:chr18:6488864-6489245:-, Epc1:chr18:6489079-6489472:-	Epc1	2.97475e-25	9.60086e-21	TRUE	TRUE	1.9193e-21	9.84645e-21	TRUE
1305	2.00103e-68	3.55774e-57	0.856721	0.740179	0.116542	FALSE	1.19094	6 vs 1	0.208595	6 vs 2	0.675728	0.467133	Lin7c:chr2:109897195-109897851:+, Lin7c:chr2:109897660-109898260:+, Lin7c:chr2:109898509-109899191:+, Lin7c:chr2:109898887-109899465:+, Lin7c:chr2:109899620-109900143:+, Lin7c:chr2:109900392-109901003:+	Lin7c	2.79384e-67	4.6159e-56	TRUE	TRUE	3.55774e-57	4.66436e-56	TRUE
1306	0.000792539	0.00388084	0.564235	0.482883	0.0813517	TRUE	0.816207	2 vs 5	0.208406	3 vs 5	0.127325	-0.0810811	Ltn1:chr16:87376646-87377042:-, Ltn1:chr16:87377196-87377635:-, Ltn1:chr16:87377508-87377966:-, Ltn1:chr16:87378046-87378549:-, Ltn1:chr16:87378603-87379050:-, Ltn1:chr16:87413122-87413364:-	Ltn1	NA	NA	FALSE	FALSE	0.00388084	NA	FALSE
1307	0.791337	NA	0.166667	0.0625	0.104167	TRUE	1.09861	2 vs 1	0.208333	2 vs 1	-0.666667	-0.875	Ifi35:chr11:101458118-101458455:+, Ifi35:chr11:101458254-101458779:+	Ifi35	NA	NA	FALSE	FALSE	0.791337	NA	FALSE
1308	5.58305e-10	1.00214e-08	0.563361	0.507298	0.0560631	TRUE	0.674764	2 vs 3	0.208193	2 vs 3	-0.294766	-0.502959	Cbll1:chr12:31484880-31485307:-, Cbll1:chr12:31485219-31485713:-, Cbll1:chr12:31486829-31487393:-, Cbll1:chr12:31487136-31487675:-	Cbll1	NA	NA	FALSE	FALSE	1.00214e-08	NA	FALSE
1309	1.41192e-52	4.18026e-49	0.304941	0.200875	0.104066	FALSE	0.556955	2 vs 1	0.208132	2 vs 1	-0.390119	-0.59825	Cops8:chr1:90612679-90613214:+, Cops8:chr1:90613002-90613362:+	Cops8	1.44199e-51	4.63629e-48	TRUE	TRUE	4.18026e-49	4.75343e-48	TRUE
1310	1.269e-33	4.12998e-31	0.198493	0.0998587	0.0986347	FALSE	Inf	3 vs 1	0.208007	4 vs 1	-0.599812	-0.807819	Gmps:chr3:64016584-64016755:+, Gmps:chr3:64016326-64017436:+, Gmps:chr3:64016896-64017165:+, Gmps:chr3:64019312-64019823:+, Gmps:chr3:64021102-64021585:+, Gmps:chr3:64022139-64022579:+	Gmps	8.8032e-33	2.93509e-30	TRUE	TRUE	4.12998e-31	2.98712e-30	TRUE
1311	0.179095	0.209756	0.238832	0.124031	0.114801	TRUE	Inf	3 vs 1	0.207984	4 vs 1	-0.489691	-0.697674	Plxdc2:chr2:16751266-16751732:+, Plxdc2:chr2:16757711-16758170:+, Plxdc2:chr2:16759100-16759899:+, Plxdc2:chr2:16759335-16759738:+	Plxdc2	NA	NA	FALSE	FALSE	0.209756	NA	FALSE
1312	1.5597e-06	1.56332e-05	0.735957	0.602286	0.13367	TRUE	1.32398	4 vs 7	0.207862	1 vs 7	0.511111	0.303249	Dixdc1:chr9:50662752-50663140:-, Dixdc1:chr9:50663498-50663882:-, Dixdc1:chr9:50664208-50664551:-, Dixdc1:chr9:50664128-50664865:-, Dixdc1:chr9:50676659-50677049:-, Dixdc1:chr9:50709564-50710044:-, Dixdc1:chr9:50710592-50711055:-	Dixdc1	NA	NA	FALSE	FALSE	1.56332e-05	NA	FALSE
1313	0.00034426	NA	0.217391	0.120652	0.0967391	TRUE	#NAME?	1 vs 2	0.207826	1 vs 5	-0.535652	-0.743478	Zfp969:chr2:175687137-175687370:-, Zfp969:chr2:175687257-175687357:-, Zfp969:chr2:175687270-175687459:-, Zfp969:chr2:175687310-175687666:-, Zfp969:chr2:175687909-175688288:-	Zfp969	NA	NA	FALSE	FALSE	0.00034426	NA	FALSE
1314	5.90204e-46	7.25513e-42	0.721124	0.612494	0.10863	FALSE	0.999352	1 vs 4	0.207798	1 vs 4	0.388322	0.180525	Mtpn:chr6:35509000-35509436:-, Mtpn:chr6:35509778-35510421:-, Mtpn:chr6:35510865-35511336:-, Mtpn:chr6:35511286-35511827:-, Mtpn:chr6:35511867-35512438:-	Mtpn	5.42496e-45	6.6109e-41	TRUE	TRUE	7.25513e-42	6.72471e-41	TRUE
1315	3.86352e-05	9.30557e-05	0.54726	0.431818	0.115442	TRUE	1.5988	4 vs 1	0.207749	6 vs 1	0.103853	-0.103896	Chic1:chrX:103389393-103389755:+, Chic1:chrX:103389722-103390035:+, Chic1:chrX:103389245-103390373:+, Chic1:chrX:103389916-103390327:+, Chic1:chrX:103390466-103391111:+, Chic1:chrX:103391949-103392394:+, Chic1:chrX:103394848-103395251:+, Chic1:chrX:103395676-103396118:+	Chic1	NA	NA	FALSE	FALSE	9.30557e-05	NA	FALSE
1316	0.0334409	0.0672762	0.513889	0.432749	0.0811404	TRUE	2.23359	4 vs 3	0.207237	4 vs 2	-0.354167	-0.561404	Pcdhb3:chr18:37303135-37304038:+, Pcdhb3:chr18:37303579-37304018:+, Pcdhb3:chr18:37304167-37304448:+, Pcdhb3:chr18:37304292-37304585:+	Pcdhb3	NA	NA	FALSE	FALSE	0.0672762	NA	FALSE
1317	0.387298	NA	0.610619	0.542857	0.0677623	TRUE	0.658542	1 vs 3	0.206953	1 vs 2	-0.278761	-0.485714	Kcnj9:chr1:172320482-172320885:-, Kcnj9:chr1:172321674-172321989:-, Kcnj9:chr1:172321980-172322516:-	Kcnj9	NA	NA	FALSE	FALSE	0.387298	NA	FALSE
1318	5.01815e-07	1.18588e-07	0.815202	0.701493	0.11371	TRUE	1.17994	3 vs 1	0.206707	4 vs 1	0.617155	0.410448	Cep43:chr17:8194422-8194777:+, Cep43:chr17:8195008-8195626:+, Cep43:chr17:8195275-8195779:+, Cep43:chr17:8196061-8196522:+	Cep43	NA	NA	FALSE	FALSE	5.01815e-07	NA	FALSE
1319	6.24976e-31	3.79936e-31	0.319049	0.205374	0.113675	FALSE	0.817093	2 vs 4	0.206629	1 vs 4	-0.362434	-0.569063	Trappc13:chr13:104142105-104142527:-, Trappc13:chr13:104142409-104142956:-, Trappc13:chr13:104143263-104143729:-, Trappc13:chr13:104143905-104144318:-	Trappc13	3.98467e-30	2.7089e-30	TRUE	TRUE	6.24976e-31	4.49087e-30	TRUE
1320	1.96352e-18	1.81065e-19	0.277016	0.172247	0.104769	FALSE	0.876053	5 vs 1	0.206604	3 vs 1	-0.385658	-0.592262	Gpatch11:chr17:78845066-78845329:+, Gpatch11:chr17:78846408-78846866:+, Gpatch11:chr17:78846641-78847188:+, Gpatch11:chr17:78847081-78847431:+, Gpatch11:chr17:78847885-78848308:+	Gpatch11	8.28207e-18	8.4961e-19	TRUE	TRUE	1.96352e-18	8.98656e-18	TRUE
1321	0.000263671	0.00179572	0.452103	0.348884	0.103218	TRUE	0.431769	1 vs 2	0.206437	1 vs 2	-0.0957944	-0.302231	Ubxn8:chr8:33620690-33621103:-, Ubxn8:chr8:33620910-33621429:-	Ubxn8	NA	NA	FALSE	FALSE	0.00179572	NA	FALSE
1322	0.000632371	0.000726642	0.204396	0.101449	0.102946	TRUE	0.82218	1 vs 2	0.205893	1 vs 2	-0.591209	-0.797101	Gne:chr4:44034196-44034670:-, Gne:chr4:44036769-44037208:-	Gne	NA	NA	FALSE	FALSE	0.000726642	NA	FALSE
1323	1.16815e-05	3.95898e-06	0.633472	0.530541	0.102931	TRUE	0.424826	1 vs 2	0.205863	1 vs 2	0.266945	0.061082	Mras:chr9:99385420-99385777:-, Mras:chr9:99387897-99388353:-	Mras	NA	NA	FALSE	FALSE	1.16815e-05	NA	FALSE
1324	0.790518	NA	0.75	0.666667	0.0833333	TRUE	#NAME?	1 vs 2	0.205616	2 vs 3	-0.127717	-0.333333	Cdkl2:chr5:92006084-92006545:-, Cdkl2:chr5:92007335-92007777:-, Cdkl2:chr5:92007712-92008187:-	Cdkl2	NA	NA	FALSE	FALSE	0.790518	NA	FALSE
1325	7.00297e-30	3.26287e-26	0.865737	0.762936	0.102802	FALSE	0.806502	1 vs 3	0.205603	1 vs 3	0.731475	0.525872	Tmed7:chr18:46585888-46586327:-, Tmed7:chr18:46586080-46586837:-, Tmed7:chr18:46587964-46588425:-	Tmed7	4.37627e-29	2.04722e-25	TRUE	TRUE	3.26287e-26	2.07432e-25	TRUE
1326	1.06144e-31	1.86802e-29	0.788079	0.685363	0.102717	FALSE	0.579158	3 vs 1	0.205433	3 vs 1	0.576159	0.370725	Mrps23:chr11:88210585-88211002:+, Mrps23:chr11:88210958-88211413:+, Mrps23:chr11:88211137-88211517:+	Mrps23	7.03165e-31	1.28193e-28	TRUE	TRUE	1.86802e-29	1.29995e-28	TRUE
1327	1	NA	0.769231	0.666667	0.102564	TRUE	0.510826	2 vs 1	0.205128	2 vs 1	0.538462	0.333333	Bco1:chr8:117133023-117133534:+, Bco1:chr8:117133371-117133732:+	Bco1	NA	NA	FALSE	FALSE	1	NA	FALSE
1328	0.833002	0.858432	0.767308	0.7	0.0673077	TRUE	#NAME?	1 vs 3	0.205128	1 vs 4	0.538462	0.333333	Ccdc148:chr2:58821676-58822050:-, Ccdc148:chr2:58822380-58822825:-, Ccdc148:chr2:58822932-58823180:-, Ccdc148:chr2:58822768-58823353:-, Ccdc148:chr2:58823205-58823723:-, Ccdc148:chr2:58823470-58823753:-	Ccdc148	NA	NA	FALSE	FALSE	0.858432	NA	FALSE
1329	0.110911	NA	0.935897	0.833333	0.102564	TRUE	1.07158	1 vs 2	0.205128	1 vs 2	0.871795	0.666667	Rgs13:chr1:144138654-144139024:-, Rgs13:chr1:144139201-144139771:-	Rgs13	NA	NA	FALSE	FALSE	0.110911	NA	FALSE
1330	2.58082e-51	3.53224e-44	0.647125	0.544612	0.102513	FALSE	0.427502	1 vs 2	0.205026	1 vs 2	0.294249	0.0892233	Rac1:chr5:143505417-143505858:-, Rac1:chr5:143506718-143507145:-	Rac1	2.59967e-50	3.49406e-43	TRUE	TRUE	3.53224e-44	3.54188e-43	TRUE
1331	3.01011e-07	2.80097e-06	0.826979	0.724541	0.102439	TRUE	0.597271	1 vs 2	0.204877	1 vs 2	0.653959	0.449082	Prmt6:chr3:110246102-110246476:-, Prmt6:chr3:110249465-110249932:-	Prmt6	NA	NA	FALSE	FALSE	2.80097e-06	NA	FALSE
1332	0.00745897	NA	0.76189	0.651961	0.109929	TRUE	1.71136	5 vs 1	0.204854	5 vs 2	0.459756	0.254902	Rapgef5:chr12:117756192-117756658:+, Rapgef5:chr12:117756337-117756870:+, Rapgef5:chr12:117756772-117757260:+, Rapgef5:chr12:117758879-117759454:+, Rapgef5:chr12:117759336-117759772:+	Rapgef5	NA	NA	FALSE	FALSE	0.00745897	NA	FALSE
1333	2.6154e-13	1.42506e-13	0.6222	0.589727	0.0324727	TRUE	-0.886573	2 vs 1	0.204782	3 vs 2	-0.36609	-0.570871	Rbpj:chr5:53654373-53654997:+, Rbpj:chr5:53655575-53656237:+, Rbpj:chr5:53656951-53657410:+	Rbpj	NA	NA	FALSE	FALSE	2.6154e-13	NA	FALSE
1334	1.71137e-14	4.6743e-12	0.463778	0.381343	0.0824354	TRUE	0.967342	1 vs 4	0.204776	3 vs 4	0.161932	-0.0428441	Orc2:chr1:58462705-58463162:-, Orc2:chr1:58463152-58463561:-, Orc2:chr1:58463429-58463819:-, Orc2:chr1:58463928-58464349:-	Orc2	NA	NA	FALSE	FALSE	4.6743e-12	NA	FALSE
1335	2.4429e-09	1.04084e-09	0.487951	0.375992	0.111959	TRUE	0.691985	1 vs 4	0.204747	1 vs 4	0.0559372	-0.14881	Appl1:chr14:26918917-26919411:-, Appl1:chr14:26921152-26921585:-, Appl1:chr14:26922785-26923211:-, Appl1:chr14:26923497-26923904:-	Appl1	NA	NA	FALSE	FALSE	2.4429e-09	NA	FALSE
1336	7.21871e-07	5.16714e-06	0.502974	0.429952	0.0730225	TRUE	0.702539	3 vs 1	0.204707	2 vs 1	0.482485	0.277778	Dyrk1a:chr16:94692175-94692618:+, Dyrk1a:chr16:94694412-94694955:+, Dyrk1a:chr16:94694730-94695097:+	Dyrk1a	NA	NA	FALSE	FALSE	5.16714e-06	NA	FALSE
1337	9.71604e-07	3.04478e-06	0.262599	0.178241	0.0843578	TRUE	0.845865	1 vs 3	0.204559	2 vs 3	-0.228312	-0.43287	Lmo3:chr6:138362918-138363299:-, Lmo3:chr6:138364428-138364873:-, Lmo3:chr6:138365481-138366071:-	Lmo3	NA	NA	FALSE	FALSE	3.04478e-06	NA	FALSE
1338	0.24477	NA	0.614141	0.588889	0.0252525	TRUE	Inf	3 vs 1	0.204545	3 vs 2	0.010101	-0.194444	Asap3:chr4:136243742-136244139:+, Asap3:chr4:136244123-136244584:+, Asap3:chr4:136244287-136245057:+, Asap3:chr4:136244544-136244935:+, Asap3:chr4:136244916-136245170:+, Asap3:chr4:136246172-136246630:+	Asap3	NA	NA	FALSE	FALSE	0.24477	NA	FALSE
1339	3.54019e-24	1.94388e-22	0.328301	0.229339	0.0989626	FALSE	0.820132	3 vs 1	0.20441	2 vs 1	-0.12307	-0.327479	Sike1:chr3:103001768-103002282:+, Sike1:chr3:103003078-103003525:+, Sike1:chr3:103008046-103008495:+	Sike1	1.8419e-23	1.02368e-21	TRUE	TRUE	1.94388e-22	1.04082e-21	TRUE
1340	0.620802	NA	0.470588	0.368421	0.102167	TRUE	0.421213	1 vs 2	0.204334	1 vs 2	-0.0588235	-0.263158	Acad12:chr5:121596723-121597148:-, Acad12:chr5:121598218-121598803:-	Acad12	NA	NA	FALSE	FALSE	0.620802	NA	FALSE
1341	9.11224e-18	4.47889e-15	0.779357	0.734906	0.0444504	FALSE	0.480326	1 vs 2	0.204228	1 vs 2	0.344766	0.140538	Hnrnpa0:chr13:58125878-58126260:-, Hnrnpa0:chr13:58126881-58127226:-, Hnrnpa0:chr13:58126727-58127581:-	Hnrnpa0	3.70878e-17	1.73163e-14	TRUE	TRUE	4.47889e-15	1.7867e-14	TRUE
1342	0.000606607	0.00258255	0.579193	0.477089	0.102104	TRUE	0.411168	1 vs 2	0.204207	1 vs 2	0.158385	-0.0458221	Fbxl18:chr5:142866946-142867321:-, Fbxl18:chr5:142871749-142872173:-	Fbxl18	NA	NA	FALSE	FALSE	0.00258255	NA	FALSE
1343	3.52953e-05	4.91228e-05	0.711554	0.62	0.0915538	TRUE	0.88015	1 vs 3	0.204183	1 vs 2	0.0541833	-0.15	Sec22c:chr9:121680045-121680412:-, Sec22c:chr9:121683000-121683425:-, Sec22c:chr9:121684108-121684595:-	Sec22c	NA	NA	FALSE	FALSE	4.91228e-05	NA	FALSE
1344	2.58227e-07	1.75612e-07	0.159512	0.0574413	0.102071	TRUE	1.13597	1 vs 2	0.204142	1 vs 2	-0.680976	-0.885117	Rita1:chr5:120593809-120594196:-, Rita1:chr5:120609002-120609424:-	Rita1	NA	NA	FALSE	FALSE	2.58227e-07	NA	FALSE
1345	2.14106e-18	6.85049e-15	0.691121	0.589059	0.102063	FALSE	0.445291	2 vs 1	0.204125	2 vs 1	0.382242	0.178117	Zfand3:chr17:30208000-30208461:+, Zfand3:chr17:30209622-30210059:+	Zfand3	9.0137e-18	2.61629e-14	TRUE	TRUE	6.85049e-15	2.70343e-14	TRUE
1346	1.87557e-05	0.000174543	0.404255	0.302256	0.102	TRUE	0.448814	2 vs 1	0.203999	2 vs 1	-0.191489	-0.395489	Creg1:chr1:165773764-165774025:+, Creg1:chr1:165774897-165775309:+	Creg1	NA	NA	FALSE	FALSE	0.000174543	NA	FALSE
1347	9.37727e-09	8.52038e-08	0.515802	0.446683	0.0691189	TRUE	0.744461	3 vs 2	0.203678	4 vs 2	-0.390781	-0.594458	Senp2:chr16:22046519-22047134:+, Senp2:chr16:22047484-22047921:+, Senp2:chr16:22048178-22048552:+, Senp2:chr16:22048841-22049303:+	Senp2	NA	NA	FALSE	FALSE	8.52038e-08	NA	FALSE
1348	0.464207	NA	0.653061	0.551282	0.101779	TRUE	0.631075	3 vs 2	0.203558	3 vs 1	0.306122	0.102564	Il17rd:chr14:27088860-27089266:+, Il17rd:chr14:27101978-27102488:+, Il17rd:chr14:27106866-27107286:+	Il17rd	NA	NA	FALSE	FALSE	0.464207	NA	FALSE
1349	0.207027	NA	0.163051	0.0555556	0.107496	TRUE	Inf	1 vs 3	0.203181	2 vs 4	-0.630152	-0.833333	Fam81a:chr9:70088589-70088811:-, Fam81a:chr9:70088529-70088950:-, Fam81a:chr9:70089743-70090194:-, Fam81a:chr9:70090373-70090881:-	Fam81a	NA	NA	FALSE	FALSE	0.207027	NA	FALSE
1350	9.69692e-13	2.46566e-12	0.542685	0.441113	0.101572	FALSE	0.407802	1 vs 2	0.203143	1 vs 2	0.0853704	-0.117773	Smarca5:chr8:80699902-80700307:-, Smarca5:chr8:80700795-80701198:-	Smarca5	3.1738e-12	8.17915e-12	TRUE	TRUE	2.46566e-12	8.36808e-12	TRUE
1351	1.32122e-07	6.455e-07	0.377633	0.27609	0.101543	FALSE	0.464335	1 vs 2	0.203087	1 vs 2	-0.244733	-0.44782	Rab3d:chr9:21907365-21907937:-, Rab3d:chr9:21908970-21909391:-	Rab3d	3.23128e-07	1.54751e-06	TRUE	TRUE	6.455e-07	1.60719e-06	TRUE
1352	1.16681e-06	4.66105e-06	0.386713	0.285326	0.101387	TRUE	0.457043	2 vs 1	0.202774	2 vs 1	-0.226574	-0.429348	Dnm2:chr9:21506725-21507186:+, Dnm2:chr9:21507363-21507759:+	Dnm2	NA	NA	FALSE	FALSE	4.66105e-06	NA	FALSE
1353	0.00106347	0.00589633	0.809524	0.708171	0.101353	TRUE	0.5604	1 vs 2	0.202705	1 vs 2	0.619048	0.416342	Nsun3:chr16:62732390-62732824:-, Nsun3:chr16:62734185-62734600:-	Nsun3	NA	NA	FALSE	FALSE	0.00589633	NA	FALSE
1354	1.44867e-93	1.68333e-87	0.534745	0.450903	0.0838414	FALSE	1.12609	7 vs 1	0.20263	4 vs 1	0.103444	-0.0991856	Luc7l2:chr6:38603455-38603940:+, Luc7l2:chr6:38604533-38605221:+, Luc7l2:chr6:38605038-38605456:+, Luc7l2:chr6:38605938-38606346:+, Luc7l2:chr6:38606745-38607208:+, Luc7l2:chr6:38608557-38608999:+, Luc7l2:chr6:38608774-38609036:+, Luc7l2:chr6:38608733-38609431:+, Luc7l2:chr6:38609050-38609455:+	Luc7l2	2.59818e-92	3.24262e-86	TRUE	TRUE	1.68333e-87	3.28621e-86	TRUE
1355	7.17793e-111	1.27569e-103	0.367482	0.266179	0.101303	FALSE	0.506621	3 vs 1	0.202605	3 vs 1	-0.265036	-0.467641	Ube2d2a:chr18:35806003-35806493:+, Ube2d2a:chr18:35806281-35806853:+, Ube2d2a:chr18:35806751-35807208:+	Ube2d2a	1.52255e-109	3.04502e-102	TRUE	TRUE	1.27569e-103	3.12686e-102	TRUE
1356	1.17654e-18	1.45889e-15	0.48701	0.385461	0.101549	FALSE	0.698823	3 vs 1	0.20219	3 vs 1	-0.174108	-0.376298	Atf7ip:chr6:136606639-136607157:+, Atf7ip:chr6:136606933-136607424:+, Atf7ip:chr6:136608635-136609083:+, Atf7ip:chr6:136610449-136610893:+	Atf7ip	5.01053e-18	5.82496e-15	TRUE	TRUE	1.45889e-15	5.94883e-15	TRUE
1357	7.67865e-59	1.33633e-52	0.68852	0.587638	0.100882	FALSE	0.849557	1 vs 3	0.202055	1 vs 2	0.0514511	-0.150604	Tmem183a:chr1:134346086-134346463:-, Tmem183a:chr1:134347392-134347929:-, Tmem183a:chr1:134347711-134348201:-	Tmem183a	9.15628e-58	1.56095e-51	TRUE	TRUE	1.33633e-52	1.58492e-51	TRUE
1358	0.0202547	NA	0.821101	0.720207	0.100894	TRUE	0.578334	1 vs 2	0.201787	1 vs 2	0.642202	0.440415	Prkd1:chr12:50341220-50341619:-, Prkd1:chr12:50341562-50342234:-	Prkd1	NA	NA	FALSE	FALSE	0.0202547	NA	FALSE
1359	1.42358e-07	6.79207e-09	0.733666	0.674091	0.0595752	TRUE	0.937997	5 vs 2	0.201693	5 vs 3	0.0689655	-0.132727	Ccnt2:chr1:127803511-127804124:+, Ccnt2:chr1:127803701-127804884:+, Ccnt2:chr1:127804332-127804761:+, Ccnt2:chr1:127805313-127805933:+, Ccnt2:chr1:127807662-127808103:+	Ccnt2	NA	NA	FALSE	FALSE	1.42358e-07	NA	FALSE
1360	6.85625e-08	2.31126e-07	0.812333	0.711604	0.100729	TRUE	0.562057	2 vs 1	0.201459	2 vs 1	0.624667	0.423208	Cdk19:chr10:40481693-40482143:+, Cdk19:chr10:40483417-40483818:+	Cdk19	NA	NA	FALSE	FALSE	2.31126e-07	NA	FALSE
1361	0.401615	NA	0.55198	0.533333	0.0186469	TRUE	-0.655968	2 vs 3	0.20132	1 vs 2	-0.465347	-0.666667	Optn:chr2:5019015-5019463:-, Optn:chr2:5020601-5021004:-, Optn:chr2:5021288-5021562:-	Optn	NA	NA	FALSE	FALSE	0.401615	NA	FALSE
1362	9.53683e-34	1.08487e-26	0.815687	0.715036	0.100651	FALSE	0.567428	2 vs 1	0.201303	2 vs 1	0.631375	0.430072	Cs:chr10:128360861-128361269:+, Cs:chr10:128362077-128362497:+	Cs	6.65767e-33	6.84589e-26	TRUE	TRUE	1.08487e-26	6.93687e-26	TRUE
1363	0.00118549	NA	0.907025	0.806452	0.100573	TRUE	0.850721	1 vs 2	0.201146	1 vs 2	0.81405	0.612903	Pgf:chr12:85166635-85167031:-, Pgf:chr12:85167158-85167499:-	Pgf	NA	NA	FALSE	FALSE	0.00118549	NA	FALSE
1364	0.0901491	0.204395	0.555035	0.454545	0.10049	TRUE	0.403358	1 vs 2	0.200979	1 vs 2	0.11007	-0.0909091	Dnajc16:chr4:141760165-141760542:-, Dnajc16:chr4:141761934-141762372:-	Dnajc16	NA	NA	FALSE	FALSE	0.204395	NA	FALSE
1365	4.98797e-23	9.27052e-22	0.38745	0.357416	0.0300342	FALSE	0.835199	3 vs 2	0.200959	3 vs 2	-0.358674	-0.559633	Utp23:chr15:51882070-51882448:+, Utp23:chr15:51882297-51882716:+, Utp23:chr15:51883454-51884103:+, Utp23:chr15:51884205-51884622:+	Utp23	2.50078e-22	4.73444e-21	TRUE	TRUE	9.27052e-22	4.8233e-21	TRUE
1366	1.43302e-102	2.56604e-89	0.223006	0.122589	0.100416	FALSE	0.7199	2 vs 1	0.200833	2 vs 1	-0.553989	-0.754822	Bub3:chr7:131570797-131571197:+, Bub3:chr7:131571482-131571936:+	Bub3	2.84797e-101	5.12274e-88	TRUE	TRUE	2.56604e-89	5.19328e-88	TRUE
1367	0.00534997	0.000688992	0.736181	0.687143	0.049038	TRUE	0.4681	1 vs 2	0.200617	1 vs 2	0.266332	0.0657143	Mxd1:chr6:86647038-86647423:-, Mxd1:chr6:86648923-86649349:-, Mxd1:chr6:86649708-86650214:-	Mxd1	NA	NA	FALSE	FALSE	0.00534997	NA	FALSE
1368	3.44498e-15	1.30274e-12	0.829359	0.729102	0.100257	FALSE	0.59102	2 vs 1	0.200514	2 vs 1	0.658718	0.458204	Sirt5:chr13:43385905-43386350:+, Sirt5:chr13:43394796-43395235:+	Sirt5	1.25406e-14	4.40127e-12	TRUE	TRUE	1.30274e-12	4.51864e-12	TRUE
1369	1.15693e-10	2.86112e-11	0.294401	0.199126	0.0952746	TRUE	0.782759	5 vs 1	0.200502	3 vs 1	-0.386264	-0.586767	Dusp19:chr2:80630782-80631241:+, Dusp19:chr2:80631297-80631799:+, Dusp19:chr2:80632995-80633500:+, Dusp19:chr2:80633511-80633991:+, Dusp19:chr2:80634043-80634535:+	Dusp19	NA	NA	FALSE	FALSE	1.15693e-10	NA	FALSE
1370	0.0530476	NA	0.969697	0.884615	0.0850816	TRUE	#NAME?	2 vs 1	0.200466	3 vs 2	0.969697	0.769231	Adamtsl3:chr7:82613912-82614209:+, Adamtsl3:chr7:82614064-82614219:+, Adamtsl3:chr7:82614113-82614449:+	Adamtsl3	NA	NA	FALSE	FALSE	0.0530476	NA	FALSE
1371	1	NA	0.1	0	0.1	TRUE	Inf	1 vs 2	0.2	1 vs 2	-0.8	-1	Fam81b:chr13:76201707-76201992:-, Fam81b:chr13:76201707-76202207:-	Fam81b	NA	NA	FALSE	FALSE	1	NA	FALSE
1372	0.555526	NA	0.6	0.5	0.1	TRUE	0.405465	1 vs 2	0.2	1 vs 2	0.2	0	Fam83h:chr15:76000267-76000637:-, Fam83h:chr15:76001020-76001485:-	Fam83h	NA	NA	FALSE	FALSE	0.555526	NA	FALSE
1373	0.751825	NA	0.1	0	0.1	TRUE	Inf	2 vs 1	0.2	2 vs 1	-0.8	-1	Gabrr2:chr4:33095457-33095910:+, Gabrr2:chr4:33095809-33096136:+	Gabrr2	NA	NA	FALSE	FALSE	0.751825	NA	FALSE
1374	0.600651	NA	0.375	0.3625	0.0125	TRUE	-0.875469	3 vs 2	0.2	2 vs 1	-0.25	-0.45	Pdzk1:chr3:96870090-96870526:+, Pdzk1:chr3:96870315-96870898:+, Pdzk1:chr3:96870587-96870938:+	Pdzk1	NA	NA	FALSE	FALSE	0.600651	NA	FALSE
1375	0.956846	NA	0.1	0	0.1	TRUE	Inf	1 vs 2	0.2	1 vs 2	-0.8	-1	Proser2:chr2:6098442-6098884:-, Proser2:chr2:6099994-6100465:-	Proser2	NA	NA	FALSE	FALSE	0.956846	NA	FALSE
1376	1	NA	0.5	0.4	0.1	TRUE	0.405465	1 vs 2	0.2	1 vs 2	0	-0.2	Rbm46:chr3:82836521-82836874:-, Rbm46:chr3:82837794-82838204:-	Rbm46	NA	NA	FALSE	FALSE	1	NA	FALSE
1377	0.305724	NA	0.197368	0.175	0.0223684	TRUE	1.60944	3 vs 2	0.2	3 vs 2	0	-0.2	Slc25a35:chr11:68972117-68972566:+, Slc25a35:chr11:68973950-68974408:+, Slc25a35:chr11:68976359-68976728:+	Slc25a35	NA	NA	FALSE	FALSE	0.305724	NA	FALSE
1378	0.510036	NA	0.7	0.6	0.1	TRUE	0.441833	2 vs 1	0.2	2 vs 1	0.4	0.2	Zfp108:chr7:24261701-24262310:+, Zfp108:chr7:24262092-24262445:+	Zfp108	NA	NA	FALSE	FALSE	0.510036	NA	FALSE
1379	2.11241e-12	7.18452e-12	0.74171	0.641823	0.0998864	FALSE	0.471587	2 vs 1	0.199773	2 vs 1	0.48342	0.283647	Riok3:chr18:12155127-12155523:+, Riok3:chr18:12156275-12156752:+	Riok3	6.80288e-12	2.3513e-11	FALSE	FALSE	7.18452e-12	2.40137e-11	FALSE
1380	1.74768e-08	5.24595e-08	0.491228	0.400217	0.0910112	TRUE	1.4481	3 vs 5	0.199769	1 vs 6	-0.0865651	-0.286334	Sppl2a:chr2:126890380-126890756:-, Sppl2a:chr2:126892203-126892714:-, Sppl2a:chr2:126892658-126893306:-, Sppl2a:chr2:126892964-126893294:-, Sppl2a:chr2:126893118-126893654:-, Sppl2a:chr2:126893649-126894297:-, Sppl2a:chr2:126893951-126894602:-	Sppl2a	NA	NA	FALSE	FALSE	5.24595e-08	NA	FALSE
1381	0.000166803	0.00123165	0.605121	0.50533	0.0997908	TRUE	0.405528	1 vs 2	0.199582	1 vs 2	0.210243	0.010661	Vps39:chr2:120316539-120316893:-, Vps39:chr2:120316776-120317177:-	Vps39	NA	NA	FALSE	FALSE	0.00123165	NA	FALSE
1382	3.74201e-48	1.93317e-42	0.507742	0.43228	0.0754612	FALSE	0.729413	1 vs 2	0.199574	1 vs 2	0.261885	0.0623107	Nfyb:chr10:82748695-82749213:-, Nfyb:chr10:82749926-82750403:-, Nfyb:chr10:82750241-82750522:-	Nfyb	3.66884e-47	1.80648e-41	FALSE	FALSE	1.93317e-42	1.83028e-41	FALSE
1383	2.25592e-46	2.07166e-40	0.81547	0.715702	0.0997678	FALSE	0.626828	1 vs 2	0.199536	1 vs 3	0.630939	0.431403	Gm20498:chr12:81358963-81359403:-, Gm20498:chr12:81471814-81472117:-, Gm20498:chr12:81472043-81472427:-	Gm20498	2.10871e-45	1.81975e-39	FALSE	FALSE	2.07166e-40	1.85024e-39	FALSE
1384	3.972e-188	1.31057e-142	0.677043	0.584475	0.0925681	FALSE	1.00703	5 vs 2	0.199448	4 vs 2	0.415265	0.215817	Ywhab:chr2:164016574-164016787:+, Ywhab:chr2:164016471-164017390:+, Ywhab:chr2:164016991-164017420:+, Ywhab:chr2:164017752-164018260:+, Ywhab:chr2:164018185-164018588:+	Ywhab	1.75245e-186	4.96208e-141	FALSE	FALSE	1.31057e-142	5.1627e-141	FALSE
1385	1.62477e-07	5.32598e-06	0.875595	0.824045	0.0515502	TRUE	0.556713	1 vs 2	0.199375	1 vs 2	0.591094	0.39172	Camsap2:chr1:136268197-136268647:-, Camsap2:chr1:136269088-136269550:-, Camsap2:chr1:136269354-136269942:-	Camsap2	NA	NA	FALSE	FALSE	5.32598e-06	NA	FALSE
1386	9.78068e-05	9.76409e-05	0.646051	0.549011	0.0970406	TRUE	0.889959	1 vs 8	0.199324	1 vs 8	0.14177	-0.057554	Neto2:chr8:85636664-85637085:-, Neto2:chr8:85636973-85637508:-, Neto2:chr8:85638460-85639221:-, Neto2:chr8:85638846-85639439:-, Neto2:chr8:85639209-85639610:-, Neto2:chr8:85639342-85639831:-, Neto2:chr8:85639762-85640229:-, Neto2:chr8:85640108-85640519:-, Neto2:chr8:85640332-85640643:-	Neto2	NA	NA	FALSE	FALSE	9.78068e-05	NA	FALSE
1387	5.1223e-05	0.00102922	0.667123	0.640995	0.026128	TRUE	0.540518	1 vs 2	0.199253	1 vs 2	0.282192	0.0829384	Utp15:chr13:98246762-98247209:-, Utp15:chr13:98248087-98248650:-, Utp15:chr13:98248849-98249464:-	Utp15	NA	NA	FALSE	FALSE	0.00102922	NA	FALSE
1388	0.00010616	0.000234044	0.583333	0.479365	0.103968	TRUE	2.1848	5 vs 6	0.199084	2 vs 6	0.118132	-0.0809524	Uevld:chr7:46921247-46921574:-, Uevld:chr7:46923177-46923509:-, Uevld:chr7:46923505-46923906:-, Uevld:chr7:46923151-46924068:-, Uevld:chr7:46924401-46924670:-, Uevld:chr7:46925705-46926122:-, Uevld:chr7:46926019-46926420:-	Uevld	NA	NA	FALSE	FALSE	0.000234044	NA	FALSE
1389	4.3119e-22	1.43083e-20	0.733662	0.634155	0.0995066	FALSE	0.463197	1 vs 2	0.199013	1 vs 2	0.467324	0.26831	Dpm1:chr2:168210245-168210682:-, Dpm1:chr2:168210549-168210665:-	Dpm1	2.07687e-21	6.92095e-20	FALSE	FALSE	1.43083e-20	7.09308e-20	FALSE
1390	5.82661e-08	4.8528e-07	0.343555	0.244076	0.099479	TRUE	0.620259	3 vs 1	0.198958	3 vs 1	-0.31289	-0.511848	Spring1:chr5:118261121-118261571:+, Spring1:chr5:118262712-118263168:+, Spring1:chr5:118265701-118266107:+	Spring1	NA	NA	FALSE	FALSE	4.8528e-07	NA	FALSE
1391	6.011e-17	2.65612e-14	0.829	0.736644	0.0923557	TRUE	1.31541	7 vs 1	0.198893	7 vs 5	0.37948	0.180587	Kmt5b:chr19:3805087-3805530:+, Kmt5b:chr19:3805873-3806374:+, Kmt5b:chr19:3807898-3808410:+, Kmt5b:chr19:3808430-3808881:+, Kmt5b:chr19:3815778-3816431:+, Kmt5b:chr19:3816228-3816754:+, Kmt5b:chr19:3817910-3818321:+	Kmt5b	NA	NA	FALSE	FALSE	2.65612e-14	NA	FALSE
1392	1.12375e-06	9.85781e-07	0.664143	0.601804	0.0623393	TRUE	3.27445	1 vs 4	0.198834	1 vs 2	-0.378486	-0.57732	Lrrtm2:chr18:35210947-35211560:-, Lrrtm2:chr18:35211578-35212129:-, Lrrtm2:chr18:35211985-35212515:-, Lrrtm2:chr18:35212729-35212876:-, Lrrtm2:chr18:35212305-35212807:-	Lrrtm2	NA	NA	FALSE	FALSE	1.12375e-06	NA	FALSE
1393	4.07263e-10	8.20434e-07	0.804878	0.705466	0.0994125	FALSE	0.543604	1 vs 2	0.198825	1 vs 2	0.609756	0.410931	Ube2h:chr6:30211289-30211648:-, Ube2h:chr6:30212894-30213384:-	Ube2h	1.16527e-09	1.94986e-06	FALSE	FALSE	8.20434e-07	2.02447e-06	FALSE
1394	0.0925323	NA	0.123687	0.0243902	0.099297	TRUE	1.73091	1 vs 2	0.198594	1 vs 2	-0.752625	-0.95122	Fgf12:chr16:28161821-28162218:-, Fgf12:chr16:28162038-28162589:-	Fgf12	NA	NA	FALSE	FALSE	0.0925323	NA	FALSE
1395	2.59204e-296	7.59616e-243	0.154967	0.096191	0.0587761	FALSE	1.10535	3 vs 1	0.198372	2 vs 1	-0.439398	-0.63777	Srsf3:chr17:29041671-29042198:+, Srsf3:chr17:29042335-29042975:+, Srsf3:chr17:29042930-29043049:+	Srsf3	1.90601e-294	6.17821e-241	FALSE	FALSE	7.59616e-243	6.44505e-241	FALSE
1396	0.00196295	0.00507039	0.727159	0.627986	0.0991726	TRUE	0.456668	1 vs 2	0.198345	1 vs 2	0.454318	0.255973	Hipk1:chr3:103739815-103740165:-, Hipk1:chr3:103740047-103740574:-	Hipk1	NA	NA	FALSE	FALSE	0.00507039	NA	FALSE
1397	2.25505e-10	1.21403e-07	0.533204	0.43619	0.0970137	TRUE	1.56914	2 vs 6	0.198228	2 vs 7	0.00775194	-0.190476	Crem:chr18:3266291-3266737:-, Crem:chr18:3266848-3267408:-, Crem:chr18:3267212-3267633:-, Crem:chr18:3267231-3267963:-, Crem:chr18:3267537-3267808:-, Crem:chr18:3294143-3294488:-, Crem:chr18:3294347-3294958:-	Crem	NA	NA	FALSE	FALSE	1.21403e-07	NA	FALSE
1398	5.83595e-10	7.97837e-09	0.478908	0.379856	0.0990521	TRUE	0.696258	1 vs 2	0.198104	1 vs 3	-0.0421836	-0.240288	Gtpbp8:chr16:44736765-44737151:-, Gtpbp8:chr16:44738832-44739320:-, Gtpbp8:chr16:44739058-44739435:-	Gtpbp8	NA	NA	FALSE	FALSE	7.97837e-09	NA	FALSE
1399	0.788252	0.921693	0.659091	0.607143	0.0519481	TRUE	0.46609	1 vs 2	0.198052	1 vs 2	-0.159091	-0.357143	Npnt:chr3:132881744-132882129:-, Npnt:chr3:132882685-132883064:-, Npnt:chr3:132883669-132884134:-	Npnt	NA	NA	FALSE	FALSE	0.921693	NA	FALSE
1400	6.11535e-09	1.49526e-08	0.536046	0.491249	0.0447967	TRUE	-0.676507	3 vs 2	0.1977	4 vs 3	-0.0278373	-0.225537	Cklf:chr8:104257286-104257532:+, Cklf:chr8:104259107-104259528:+, Cklf:chr8:104263194-104263429:+, Cklf:chr8:104264530-104264982:+	Cklf	NA	NA	FALSE	FALSE	1.49526e-08	NA	FALSE
1401	0.258103	0.335381	0.416918	0.318182	0.0987366	TRUE	0.426704	2 vs 1	0.197473	2 vs 1	-0.166163	-0.363636	Drp2:chrX:134453000-134453441:+, Drp2:chrX:134456154-134456573:+	Drp2	NA	NA	FALSE	FALSE	0.335381	NA	FALSE
1402	1.93728e-23	4.65663e-20	0.260644	0.201276	0.0593677	FALSE	0.441098	2 vs 3	0.197417	2 vs 3	-0.142247	-0.339664	Arfrp1:chr2:181357794-181358251:-, Arfrp1:chr2:181358437-181358879:-, Arfrp1:chr2:181359282-181359645:-	Arfrp1	9.91563e-23	2.21821e-19	FALSE	FALSE	4.65663e-20	2.26767e-19	FALSE
1403	0.385228	NA	0.676471	0.577778	0.0986928	TRUE	0.423941	1 vs 2	0.197386	1 vs 2	0.352941	0.155556	Fibcd1:chr2:31813290-31813678:-, Fibcd1:chr2:31816271-31816717:-	Fibcd1	NA	NA	FALSE	FALSE	0.385228	NA	FALSE
1404	6.5747e-10	3.52004e-10	0.594451	0.495785	0.0986658	TRUE	0.462808	1 vs 3	0.197332	1 vs 3	0.188902	-0.00842912	Zfp91:chr19:12766915-12767434:-, Zfp91:chr19:12767407-12768270:-, Zfp91:chr19:12769890-12770364:-	Zfp91	NA	NA	FALSE	FALSE	6.5747e-10	NA	FALSE
1405	0.00226817	0.00530169	0.309481	0.210863	0.0986186	TRUE	0.517188	1 vs 2	0.197237	1 vs 2	-0.381038	-0.578275	Fam135a:chr1:24010995-24011523:-, Fam135a:chr1:24011539-24012128:-	Fam135a	NA	NA	FALSE	FALSE	0.00530169	NA	FALSE
1406	1.86065e-07	2.56858e-07	0.668194	0.569655	0.0985387	TRUE	0.480941	3 vs 1	0.197077	3 vs 1	0.336388	0.13931	Nrp2:chr1:62796561-62797022:+, Nrp2:chr1:62798907-62799358:+, Nrp2:chr1:62818293-62818695:+	Nrp2	NA	NA	FALSE	FALSE	2.56858e-07	NA	FALSE
1407	1.55348e-14	3.28726e-14	0.563435	0.432609	0.130826	TRUE	1.40626	6 vs 1	0.197049	5 vs 1	0.262266	0.0652174	Vti1a:chr19:55576600-55577062:+, Vti1a:chr19:55623756-55623979:+, Vti1a:chr19:55624935-55625745:+, Vti1a:chr19:55625358-55625788:+, Vti1a:chr19:55626125-55626576:+, Vti1a:chr19:55626902-55627360:+	Vti1a	NA	NA	FALSE	FALSE	3.28726e-14	NA	FALSE
1408	0.45442	NA	0.753623	0.655172	0.0984508	TRUE	0.476176	1 vs 2	0.196902	1 vs 2	0.507246	0.310345	Mreg:chr1:72159233-72159557:-, Mreg:chr1:72159233-72159840:-	Mreg	NA	NA	FALSE	FALSE	0.45442	NA	FALSE
1409	0.0607234	NA	0.131034	0.0327869	0.0982476	TRUE	1.49255	1 vs 2	0.196495	1 vs 2	-0.737931	-0.934426	Scara3:chr14:65918195-65918643:-, Scara3:chr14:65919326-65919787:-	Scara3	NA	NA	FALSE	FALSE	0.0607234	NA	FALSE
1410	6.8218e-09	3.37898e-07	0.650375	0.552135	0.09824	FALSE	0.411387	2 vs 1	0.19648	2 vs 1	0.30075	0.10427	Ppp2r2d:chr7:138882292-138882835:+, Ppp2r2d:chr7:138882657-138883107:+	Ppp2r2d	1.83076e-08	8.36555e-07	FALSE	FALSE	3.37898e-07	8.64737e-07	FALSE
1411	3.93185e-208	1.025e-215	0.528287	0.460055	0.0682314	FALSE	0.627923	1 vs 2	0.196444	1 vs 2	-0.142863	-0.339307	Hnrnpdl:chr5:100033508-100033974:-, Hnrnpdl:chr5:100034695-100035064:-, Hnrnpdl:chr5:100036052-100036209:-	Hnrnpdl	2.01713e-206	6.62032e-214	FALSE	FALSE	3.93185e-208	2.55108e-206	FALSE
1412	5.16311e-47	1.87129e-40	0.611018	0.501253	0.109764	FALSE	1.07542	4 vs 1	0.196434	3 vs 1	0.387412	0.190977	Cacna2d1:chr5:16088367-16089183:+, Cacna2d1:chr5:16088644-16089037:+, Cacna2d1:chr5:16370598-16371184:+, Cacna2d1:chr5:16374115-16374545:+	Cacna2d1	4.86744e-46	1.65034e-39	FALSE	FALSE	1.87129e-40	1.67807e-39	FALSE
1413	1.6763e-06	1.51632e-05	0.390288	0.292165	0.0981231	TRUE	0.438791	1 vs 2	0.196246	1 vs 2	-0.219424	-0.415671	Atg10:chr13:90935345-90935724:-, Atg10:chr13:90935767-90936243:-	Atg10	NA	NA	FALSE	FALSE	1.51632e-05	NA	FALSE
1414	0.00963436	NA	0.631381	0.525	0.106381	TRUE	1.36875	3 vs 2	0.196156	4 vs 1	0.356156	0.16	Hivep3:chr4:119734847-119735282:+, Hivep3:chr4:119736369-119736810:+, Hivep3:chr4:120134169-120134623:+, Hivep3:chr4:120137369-120137836:+, Hivep3:chr4:120137699-120138053:+	Hivep3	NA	NA	FALSE	FALSE	0.00963436	NA	FALSE
1415	5.9364e-08	1.6378e-05	0.391593	0.389957	0.001636	TRUE	0.707435	2 vs 3	0.196139	2 vs 3	-0.190079	-0.386218	Tmem74:chr15:43861601-43861987:-, Tmem74:chr15:43863289-43863714:-, Tmem74:chr15:43866078-43866459:-, Tmem74:chr15:43866628-43867050:-	Tmem74	NA	NA	FALSE	FALSE	1.6378e-05	NA	FALSE
1416	0.132701	NA	0.669492	0.571429	0.098063	TRUE	0.418204	1 vs 2	0.196126	1 vs 2	0.338983	0.142857	Ctnnal1:chr4:56810885-56811328:-, Ctnnal1:chr4:56811421-56811895:-	Ctnnal1	NA	NA	FALSE	FALSE	0.132701	NA	FALSE
1417	0.633685	NA	0.292517	0.277778	0.0147392	TRUE	Inf	2 vs 1	0.195918	4 vs 3	0.195918	0	Adrb1:chr19:56724293-56724781:+, Adrb1:chr19:56724180-56724732:+, Adrb1:chr19:56724342-56725231:+, Adrb1:chr19:56724792-56725166:+	Adrb1	NA	NA	FALSE	FALSE	0.633685	NA	FALSE
1418	0.000722383	0.00371852	0.77179	0.736111	0.035679	TRUE	-0.548256	2 vs 3	0.195863	1 vs 2	0.348641	0.152778	Zfp644:chr5:106616686-106617122:-, Zfp644:chr5:106616917-106617556:-, Zfp644:chr5:106617793-106618283:-	Zfp644	NA	NA	FALSE	FALSE	0.00371852	NA	FALSE
1419	0.00212682	0.0030315	0.418697	0.320896	0.0978014	TRUE	0.421534	1 vs 2	0.195603	1 vs 2	-0.162606	-0.358209	Rgs17:chr10:5832177-5832624:-, Rgs17:chr10:5832897-5833236:-	Rgs17	NA	NA	FALSE	FALSE	0.0030315	NA	FALSE
1420	0.531167	0.562637	0.820896	0.735294	0.0856014	TRUE	0.980829	5 vs 1	0.195493	5 vs 3	0.626866	0.431373	Kcnc2:chr10:112462161-112462795:+, Kcnc2:chr10:112462611-112462974:+, Kcnc2:chr10:112465464-112465939:+, Kcnc2:chr10:112465810-112466292:+, Kcnc2:chr10:112465956-112466310:+	Kcnc2	NA	NA	FALSE	FALSE	0.562637	NA	FALSE
1421	1.80505e-06	2.68922e-05	0.768398	0.670707	0.0976912	TRUE	0.487904	1 vs 2	0.195382	1 vs 2	0.536797	0.341414	Lratd1:chr12:14147541-14147955:-, Lratd1:chr12:14147709-14148297:-	Lratd1	NA	NA	FALSE	FALSE	2.68922e-05	NA	FALSE
1422	2.69221e-171	2.33861e-105	0.298527	0.200882	0.0976448	FALSE	0.526468	2 vs 1	0.19529	2 vs 1	-0.402946	-0.598236	Cox5b:chr1:36693140-36693360:+, Cox5b:chr1:36693109-36693754:+	Cox5b	1.07982e-169	5.90298e-104	FALSE	FALSE	2.33861e-105	5.99881e-104	FALSE
1423	2.29523e-12	5.22e-11	0.398469	0.311494	0.0869748	TRUE	0.813476	2 vs 4	0.195288	2 vs 4	0.00563258	-0.189655	Me2:chr18:73764943-73765304:-, Me2:chr18:73769688-73770062:-, Me2:chr18:73769915-73770523:-, Me2:chr18:73770547-73770882:-	Me2	NA	NA	FALSE	FALSE	5.22e-11	NA	FALSE
1424	0.626085	NA	0.915663	0.818182	0.0974808	TRUE	0.880746	1 vs 2	0.194962	1 vs 2	0.831325	0.636364	Podn:chr4:108014789-108015204:-, Podn:chr4:108017792-108017958:-	Podn	NA	NA	FALSE	FALSE	0.626085	NA	FALSE
1425	0.0234181	0.0244125	0.644646	0.606529	0.0381167	TRUE	0.606865	4 vs 3	0.194714	4 vs 3	0.0246114	-0.170103	Zfp992:chr4:146467006-146467856:+, Zfp992:chr4:146467785-146468162:+, Zfp992:chr4:146468022-146468261:+, Zfp992:chr4:146469145-146469451:+	Zfp992	NA	NA	FALSE	FALSE	0.0244125	NA	FALSE
1426	5.67413e-44	2.0434e-41	0.352026	0.254716	0.0973104	FALSE	0.463473	2 vs 1	0.194621	2 vs 1	-0.295948	-0.490568	Gadd45gip1:chr8:84834029-84834543:+, Gadd45gip1:chr8:84835091-84835482:+	Gadd45gip1	4.94748e-43	1.83156e-40	FALSE	FALSE	2.0434e-41	1.87823e-40	FALSE
1427	0.444046	0.445689	0.40026	0.354701	0.0455591	TRUE	#NAME?	1 vs 3	0.194557	7 vs 8	-0.190058	-0.384615	Pex5l:chr3:32943917-32944240:-, Pex5l:chr3:32943962-32944400:-, Pex5l:chr3:32944105-32944683:-, Pex5l:chr3:32944216-32944494:-, Pex5l:chr3:32944496-32945064:-, Pex5l:chr3:32945475-32945711:-, Pex5l:chr3:32945318-32946008:-, Pex5l:chr3:32949588-32949999:-, Pex5l:chr3:32949572-32950456:-, Pex5l:chr3:32950593-32950975:-	Pex5l	NA	NA	FALSE	FALSE	0.445689	NA	FALSE
1428	0.727075	NA	0.472222	0.375	0.0972222	TRUE	0.3996	2 vs 1	0.194444	2 vs 1	-0.0555556	-0.25	Galnt15:chr14:32059851-32060258:+, Galnt15:chr14:32061873-32062196:+	Galnt15	NA	NA	FALSE	FALSE	0.727075	NA	FALSE
1429	9.02828e-09	3.66926e-07	0.60342	0.527273	0.0761468	TRUE	0.822368	1 vs 5	0.194429	2 vs 4	0.405338	0.210909	Kif2a:chr13:106958996-106959379:-, Kif2a:chr13:106960521-106960971:-, Kif2a:chr13:106961228-106961795:-, Kif2a:chr13:106961816-106962118:-, Kif2a:chr13:106961902-106962273:-	Kif2a	NA	NA	FALSE	FALSE	3.66926e-07	NA	FALSE
1430	0.268299	0.742585	0.545455	0.448276	0.0971787	TRUE	0.389961	2 vs 1	0.194357	2 vs 1	0.0909091	-0.103448	Cacna2d2:chr9:107528581-107529031:+, Cacna2d2:chr9:107528925-107529343:+	Cacna2d2	NA	NA	FALSE	FALSE	0.742585	NA	FALSE
1431	4.80995e-05	0.00305303	0.749153	0.675281	0.0738716	TRUE	#NAME?	2 vs 1	0.194217	5 vs 3	0.570621	0.376404	Cwf19l2:chr9:3478080-3478470:+, Cwf19l2:chr9:3477947-3478445:+, Cwf19l2:chr9:3478285-3478771:+, Cwf19l2:chr9:3478518-3479204:+, Cwf19l2:chr9:3478750-3479170:+, Cwf19l2:chr9:3478972-3479306:+	Cwf19l2	NA	NA	FALSE	FALSE	0.00305303	NA	FALSE
1432	0.140527	NA	0.480477	0.447368	0.0331088	TRUE	Inf	1 vs 2	0.194086	1 vs 2	-0.700651	-0.894737	Fnip2:chr3:79455971-79456316:-, Fnip2:chr3:79456214-79456582:-, Fnip2:chr3:79458665-79459088:-	Fnip2	NA	NA	FALSE	FALSE	0.140527	NA	FALSE
1433	0.000336394	0.000137079	0.390041	0.293033	0.0970087	TRUE	0.433562	2 vs 1	0.194017	2 vs 1	-0.219917	-0.413934	Nupl2:chr5:24182423-24182882:+, Nupl2:chr5:24183596-24184015:+	Nupl2	NA	NA	FALSE	FALSE	0.000336394	NA	FALSE
1434	1.06616e-16	4.12324e-18	0.518983	0.500984	0.0179985	TRUE	1.72007	4 vs 7	0.193994	5 vs 6	0.0748994	-0.119094	Rnf214:chr9:45862279-45862707:-, Rnf214:chr9:45862755-45862978:-, Rnf214:chr9:45862611-45863253:-, Rnf214:chr9:45863126-45863656:-, Rnf214:chr9:45863390-45864032:-, Rnf214:chr9:45864230-45864714:-, Rnf214:chr9:45864684-45865092:-	Rnf214	NA	NA	FALSE	FALSE	1.06616e-16	NA	FALSE
1435	2.4274e-12	2.62452e-15	0.756028	0.659064	0.096964	FALSE	0.4719	1 vs 2	0.193928	1 vs 2	0.512057	0.318129	Bet1:chr6:4076849-4077272:-, Bet1:chr6:4077897-4078097:-	Bet1	7.74943e-12	1.03288e-14	FALSE	FALSE	2.4274e-12	8.25093e-12	FALSE
1436	2.11207e-27	1.18639e-25	0.601359	0.556495	0.0448636	FALSE	0.834859	3 vs 2	0.193914	3 vs 2	0.43681	0.242896	Pak1:chr7:97911057-97911206:+, Pak1:chr7:97911018-97911513:+, Pak1:chr7:97911977-97912381:+	Pak1	1.22935e-26	7.31827e-25	FALSE	FALSE	1.18639e-25	7.41407e-25	FALSE
1437	8.07704e-10	1.16026e-10	0.445127	0.365223	0.0799034	TRUE	1.03326	5 vs 1	0.193826	4 vs 2	-0.272654	-0.46648	Stam:chr2:14146574-14147216:+, Stam:chr2:14147094-14147599:+, Stam:chr2:14147416-14147927:+, Stam:chr2:14147875-14148574:+, Stam:chr2:14149161-14149715:+	Stam	NA	NA	FALSE	FALSE	8.07704e-10	NA	FALSE
1438	0.091744	NA	0.412141	0.315315	0.0968253	TRUE	0.420262	2 vs 1	0.193651	2 vs 1	-0.175719	-0.369369	Prkaa1:chr15:5181046-5181601:+, Prkaa1:chr15:5181502-5181921:+	Prkaa1	NA	NA	FALSE	FALSE	0.091744	NA	FALSE
1439	0.0709137	0.108947	0.158333	0.0615385	0.0967949	TRUE	1.0539	2 vs 1	0.19359	2 vs 1	-0.683333	-0.876923	Niban3:chr8:71607510-71608009:+, Niban3:chr8:71607823-71608146:+	Niban3	NA	NA	FALSE	FALSE	0.108947	NA	FALSE
1440	0.868377	NA	0.774194	0.75	0.0241935	TRUE	#NAME?	2 vs 1	0.193548	3 vs 2	0.193548	0	Adgrg2:chrX:160496373-160496721:+, Adgrg2:chrX:160496419-160496923:+, Adgrg2:chrX:160497638-160498076:+	Adgrg2	NA	NA	FALSE	FALSE	0.868377	NA	FALSE
1441	0.053105	0.1125	0.631579	0.535088	0.0964912	TRUE	0.4238	1 vs 3	0.192982	1 vs 3	0.263158	0.0701754	Tmem245:chr4:56866923-56867442:-, Tmem245:chr4:56876670-56877601:-, Tmem245:chr4:56878794-56879204:-	Tmem245	NA	NA	FALSE	FALSE	0.1125	NA	FALSE
1442	0.00235644	0.00556925	0.6094	0.505226	0.104173	TRUE	0.703535	1 vs 3	0.192847	1 vs 4	0.17891	-0.0139373	Mettl4:chr17:94722589-94723011:-, Mettl4:chr17:94724071-94724521:-, Mettl4:chr17:94725866-94726338:-, Mettl4:chr17:94727023-94727452:-	Mettl4	NA	NA	FALSE	FALSE	0.00556925	NA	FALSE
1443	0.0284674	NA	0.562264	0.5	0.0622642	TRUE	1.72336	5 vs 6	0.192838	2 vs 6	0.373166	0.180328	Wdr59:chr8:111448023-111448512:-, Wdr59:chr8:111448744-111449164:-, Wdr59:chr8:111448796-111449623:-, Wdr59:chr8:111449397-111449746:-, Wdr59:chr8:111449717-111450324:-, Wdr59:chr8:111450162-111450728:-	Wdr59	NA	NA	FALSE	FALSE	0.0284674	NA	FALSE
1444	3.93076e-06	6.78526e-05	0.661352	0.600518	0.0608337	TRUE	0.967099	1 vs 3	0.192783	2 vs 3	0.560659	0.367876	6030458C11Rik:chr15:12808177-12808485:-, 6030458C11Rik:chr15:12808374-12808783:-, 6030458C11Rik:chr15:12808522-12809166:-, 6030458C11Rik:chr15:12808881-12809592:-, 6030458C11Rik:chr15:12809759-12810142:-, 6030458C11Rik:chr15:12809844-12810523:-	6030458C11Rik	NA	NA	FALSE	FALSE	6.78526e-05	NA	FALSE
1445	6.32339e-07	8.73006e-07	0.71905	0.630952	0.0880974	TRUE	-1.50181	5 vs 2	0.192698	10 vs 7	0.228412	0.0357143	Spred1:chr2:117173853-117174322:+, Spred1:chr2:117178013-117178600:+, Spred1:chr2:117178396-117178827:+, Spred1:chr2:117178939-117179363:+, Spred1:chr2:117178756-117179903:+, Spred1:chr2:117179264-117179672:+, Spred1:chr2:117179865-117180340:+, Spred1:chr2:117180618-117181133:+, Spred1:chr2:117181097-117181677:+, Spred1:chr2:117181968-117182294:+	Spred1	NA	NA	FALSE	FALSE	8.73006e-07	NA	FALSE
1446	0.00207903	0.000811953	0.405966	0.348485	0.0574814	TRUE	0.756819	2 vs 4	0.192607	2 vs 3	-0.307393	-0.5	Ddhd1:chr14:45588467-45588832:-, Ddhd1:chr14:45593119-45593525:-, Ddhd1:chr14:45594685-45595076:-, Ddhd1:chr14:45595290-45595695:-	Ddhd1	NA	NA	FALSE	FALSE	0.00207903	NA	FALSE
1447	4.48265e-07	9.27285e-06	0.422124	0.386444	0.0356802	TRUE	1.22719	1 vs 4	0.19259	3 vs 4	0.463717	0.271127	Ophn1:chrX:98554230-98554622:-, Ophn1:chrX:98555454-98555966:-, Ophn1:chrX:98557483-98558035:-, Ophn1:chrX:98558022-98558510:-, Ophn1:chrX:98558284-98558446:-	Ophn1	NA	NA	FALSE	FALSE	9.27285e-06	NA	FALSE
1448	1.75033e-09	2.5531e-10	0.557776	0.461594	0.0961816	FALSE	0.386067	2 vs 1	0.192363	2 vs 1	0.115552	-0.0768116	Lap3:chr5:45511778-45512256:+, Lap3:chr5:45512100-45512739:+	Lap3	4.8303e-09	7.7226e-10	FALSE	FALSE	1.75033e-09	5.14146e-09	FALSE
1449	2.04526e-05	1.27354e-05	0.807306	0.724138	0.083168	TRUE	1.14812	4 vs 1	0.192253	4 vs 2	0.456621	0.264368	Fam91a1:chr15:58455948-58456473:+, Fam91a1:chr15:58456218-58456660:+, Fam91a1:chr15:58456523-58457002:+, Fam91a1:chr15:58457336-58457800:+	Fam91a1	NA	NA	FALSE	FALSE	2.04526e-05	NA	FALSE
1450	1.39737e-12	7.60561e-09	0.835814	0.792159	0.0436551	FALSE	0.559027	3 vs 2	0.192095	3 vs 2	0.555501	0.363406	Gle1:chr2:29958393-29958605:+, Gle1:chr2:29958460-29959030:+, Gle1:chr2:29959005-29959463:+	Gle1	4.5399e-12	2.10883e-08	FALSE	FALSE	7.60561e-09	2.15933e-08	FALSE
1451	0.0496221	NA	0.85443	0.815972	0.0384582	TRUE	-0.732678	2 vs 1	0.192071	3 vs 2	0.560127	0.368056	Nemp2:chr1:52649617-52649906:+, Nemp2:chr1:52650266-52650842:+, Nemp2:chr1:52651531-52651982:+	Nemp2	NA	NA	FALSE	FALSE	0.0496221	NA	FALSE
1452	3.56166e-18	5.554e-17	0.30546	0.209451	0.0960089	FALSE	0.911517	3 vs 1	0.192018	3 vs 1	-0.38908	-0.581098	Ccdc34:chr2:110044230-110044743:+, Ccdc34:chr2:110044495-110044879:+, Ccdc34:chr2:110044925-110045325:+	Ccdc34	1.47966e-17	2.35911e-16	FALSE	FALSE	5.554e-17	2.40238e-16	FALSE
1453	0.0467464	0.0880128	0.69857	0.589506	0.109064	TRUE	0.681313	3 vs 1	0.191969	4 vs 1	0.414191	0.222222	Nanos1:chr19:60756994-60757677:+, Nanos1:chr19:60757524-60758179:+, Nanos1:chr19:60758136-60758656:+, Nanos1:chr19:60759495-60759914:+	Nanos1	NA	NA	FALSE	FALSE	0.0880128	NA	FALSE
1454	0.112131	NA	0.888601	0.792683	0.0959181	TRUE	0.851371	3 vs 1	0.191836	3 vs 1	0.777202	0.585366	Vat1l:chr8:114371568-114371970:+, Vat1l:chr8:114372088-114372589:+, Vat1l:chr8:114373672-114374071:+	Vat1l	NA	NA	FALSE	FALSE	0.112131	NA	FALSE
1455	1.49607e-08	7.28787e-08	0.690301	0.594555	0.0957458	TRUE	0.446423	3 vs 1	0.191492	3 vs 1	0.380602	0.18911	Cbfa2t2:chr2:154535315-154535859:+, Cbfa2t2:chr2:154535598-154536059:+, Cbfa2t2:chr2:154538955-154539379:+	Cbfa2t2	NA	NA	FALSE	FALSE	7.28787e-08	NA	FALSE
1456	1.94849e-18	4.49824e-20	0.574551	0.570594	0.00395627	TRUE	1.30254	2 vs 3	0.191482	2 vs 3	-0.147159	-0.338641	Rnpc3:chr3:113605449-113605739:-, Rnpc3:chr3:113606278-113606710:-, Rnpc3:chr3:113608264-113608435:-	Rnpc3	NA	NA	FALSE	FALSE	1.94849e-18	NA	FALSE
1457	0.0127998	0.21196	0.585351	0.478261	0.10709	TRUE	1.4638	3 vs 5	0.191389	3 vs 5	0.234867	0.0434783	Tln2:chr9:67217085-67217453:-, Tln2:chr9:67220616-67220857:-, Tln2:chr9:67220640-67221015:-, Tln2:chr9:67220849-67221259:-, Tln2:chr9:67221012-67221539:-	Tln2	NA	NA	FALSE	FALSE	0.21196	NA	FALSE
1458	0.308889	0.266193	0.461408	0.388889	0.0725191	TRUE	1.49043	1 vs 3	0.19084	2 vs 3	0.524173	0.333333	Rgs4:chr1:169741477-169741773:-, Rgs4:chr1:169741617-169742045:-, Rgs4:chr1:169741867-169742858:-, Rgs4:chr1:169742275-169742699:-	Rgs4	NA	NA	FALSE	FALSE	0.308889	NA	FALSE
1459	9.69312e-10	1.27466e-12	0.643683	0.57294	0.0707432	TRUE	0.471636	1 vs 2	0.190673	1 vs 2	0.0856085	-0.105064	Inip:chr4:59769567-59770028:-, Inip:chr4:59771253-59771664:-, Inip:chr4:59771531-59772122:-	Inip	NA	NA	FALSE	FALSE	9.69312e-10	NA	FALSE
1460	0.00450177	0.0145313	0.306034	0.210744	0.0952907	TRUE	0.501723	1 vs 2	0.190581	1 vs 2	-0.387931	-0.578512	Asap1:chr15:64086821-64087212:-, Asap1:chr15:64088493-64088907:-	Asap1	NA	NA	FALSE	FALSE	0.0145313	NA	FALSE
1461	0.000487572	0.00655497	0.555382	0.507042	0.04834	TRUE	0.882277	2 vs 3	0.190525	2 vs 3	0.627145	0.43662	Srd5a1:chr13:69573449-69573818:-, Srd5a1:chr13:69574526-69574935:-, Srd5a1:chr13:69574742-69575399:-	Srd5a1	NA	NA	FALSE	FALSE	0.00655497	NA	FALSE
1462	0.787642	NA	0.928571	0.833333	0.0952381	TRUE	0.955511	1 vs 2	0.190476	1 vs 2	0.857143	0.666667	Slc38a3:chr9:107651100-107651524:-, Slc38a3:chr9:107651725-107652114:-	Slc38a3	NA	NA	FALSE	FALSE	0.787642	NA	FALSE
1463	0.000188203	0.000804593	0.488277	0.465608	0.0226688	TRUE	1.03585	1 vs 3	0.190382	2 vs 3	0.114985	-0.0753968	Armh4:chr14:49675934-49676349:-, Armh4:chr14:49681633-49682096:-, Armh4:chr14:49681836-49682505:-, Armh4:chr14:49682336-49682471:-	Armh4	NA	NA	FALSE	FALSE	0.000804593	NA	FALSE
1464	0.103434	NA	0.791667	0.696629	0.0950375	TRUE	0.503704	1 vs 2	0.190075	1 vs 2	0.583333	0.393258	Angpt1:chr15:42424667-42425070:-, Angpt1:chr15:42424856-42425360:-	Angpt1	NA	NA	FALSE	FALSE	0.103434	NA	FALSE
1465	0.289044	0.394308	0.483871	0.388889	0.0949821	TRUE	0.387447	1 vs 2	0.189964	1 vs 2	-0.0322581	-0.222222	Gjb4:chr4:127349783-127350144:-, Gjb4:chr4:127351034-127351456:-	Gjb4	NA	NA	FALSE	FALSE	0.394308	NA	FALSE
1466	4.66181e-20	9.80329e-17	0.816497	0.721543	0.0949545	FALSE	1.06316	3 vs 1	0.189909	3 vs 1	0.632995	0.443086	Zfr:chr15:12184021-12184519:+, Zfr:chr15:12184790-12185489:+, Zfr:chr15:12185117-12185463:+	Zfr	2.13803e-19	4.11626e-16	FALSE	FALSE	9.80329e-17	4.2074e-16	FALSE
1467	1.42056e-12	5.2752e-12	0.354435	0.2886	0.0658345	FALSE	0.709708	3 vs 1	0.189853	2 vs 1	0.214384	0.024531	Huwe1:chrX:151934195-151934525:+, Huwe1:chrX:151934478-151934940:+, Huwe1:chrX:151935006-151935424:+	Huwe1	4.60846e-12	1.73418e-11	FALSE	FALSE	5.2752e-12	1.77125e-11	FALSE
1468	0.00590926	0.0287156	0.788565	0.739744	0.0488217	TRUE	0.640646	3 vs 1	0.189611	3 vs 2	0.16397	-0.025641	Herc4:chr10:63317241-63317394:+, Herc4:chr10:63317271-63317794:+, Herc4:chr10:63317522-63317895:+	Herc4	NA	NA	FALSE	FALSE	0.0287156	NA	FALSE
1469	0.234711	NA	0.323944	0.229167	0.094777	TRUE	0.477316	1 vs 2	0.189554	1 vs 2	-0.352113	-0.541667	Cpxm2:chr7:132042764-132043202:-, Cpxm2:chr7:132043798-132044184:-	Cpxm2	NA	NA	FALSE	FALSE	0.234711	NA	FALSE
1470	0.497376	NA	0.983607	0.888889	0.0947177	TRUE	2.0149	1 vs 2	0.189435	1 vs 2	0.967213	0.777778	Sp110:chr1:85570711-85571104:-, Sp110:chr1:85576898-85577199:-	Sp110	NA	NA	FALSE	FALSE	0.497376	NA	FALSE
1471	2.54849e-14	3.54034e-14	0.224971	0.13034	0.0946307	FALSE	0.718777	1 vs 3	0.189261	1 vs 3	-0.550059	-0.73932	Crbn:chr6:106778245-106778622:-, Crbn:chr6:106778811-106779258:-, Crbn:chr6:106780134-106780597:-	Crbn	8.95217e-14	1.29793e-13	FALSE	FALSE	3.54034e-14	1.33276e-13	FALSE
1472	0.958134	NA	0.36036	0.333333	0.027027	TRUE	#NAME?	2 vs 1	0.189189	4 vs 2	-0.810811	-1	Ankrd55:chr13:112344636-112344811:+, Ankrd55:chr13:112355819-112356174:+, Ankrd55:chr13:112383433-112383971:+, Ankrd55:chr13:112383645-112383997:+	Ankrd55	NA	NA	FALSE	FALSE	0.958134	NA	FALSE
1473	0	2.14573e-78	0.25598	0.1614	0.0945792	FALSE	0.580874	2 vs 1	0.189158	2 vs 1	-0.488041	-0.677199	Rpl27a:chr7:109521542-109521754:+, Rpl27a:chr7:109521917-109522420:+	Rpl27a	0	3.71025e-77	FALSE	FALSE	2.14573e-78	3.75672e-77	FALSE
1474	9.04715e-08	9.03145e-10	0.695585	0.601349	0.0942365	TRUE	0.695202	4 vs 1	0.189057	4 vs 1	0.431788	0.242731	Cstf2:chrX:134075442-134075922:+, Cstf2:chrX:134084170-134084441:+, Cstf2:chrX:134084138-134084838:+, Cstf2:chrX:134086424-134086822:+	Cstf2	NA	NA	FALSE	FALSE	9.04715e-08	NA	FALSE
1475	5.44852e-17	1.88042e-19	0.133731	0.0392344	0.0944961	FALSE	1.32981	2 vs 1	0.188992	2 vs 1	-0.732539	-0.921531	Ylpm1:chr12:85070113-85070520:+, Ylpm1:chr12:85074130-85074584:+	Ylpm1	2.1311e-16	8.80472e-19	FALSE	FALSE	5.44852e-17	2.36138e-16	FALSE
1476	0.0360613	0.0193997	0.581503	0.552561	0.0289427	TRUE	-1.98959	2 vs 6	0.188731	1 vs 4	-0.289256	-0.477987	Ankrd12:chr17:65965691-65966050:-, Ankrd12:chr17:65966804-65966926:-, Ankrd12:chr17:65966858-65967466:-, Ankrd12:chr17:65967443-65967882:-, Ankrd12:chr17:65967973-65968543:-, Ankrd12:chr17:65968816-65969602:-, Ankrd12:chr17:65968961-65969494:-, Ankrd12:chr17:65969719-65970503:-	Ankrd12	NA	NA	FALSE	FALSE	0.0360613	NA	FALSE
1477	2.11524e-08	4.00599e-07	0.725469	0.631115	0.0943539	FALSE	0.434751	2 vs 1	0.188708	2 vs 1	0.450939	0.262231	Ccdc174:chr6:91899233-91899615:+, Ccdc174:chr6:91899451-91899867:+	Ccdc174	5.50261e-08	9.82923e-07	FALSE	FALSE	4.00599e-07	1.01811e-06	FALSE
1478	0.017385	0.0188864	0.746174	0.692593	0.0535815	TRUE	-1.43044	5 vs 6	0.18854	1 vs 5	0.398417	0.209877	Zfp654:chr16:64780280-64780745:-, Zfp654:chr16:64781407-64781830:-, Zfp654:chr16:64781970-64782366:-, Zfp654:chr16:64782545-64783015:-, Zfp654:chr16:64782823-64783202:-, Zfp654:chr16:64782814-64783439:-	Zfp654	NA	NA	FALSE	FALSE	0.0188864	NA	FALSE
1479	3.39109e-11	4.51702e-10	0.911437	0.81717	0.0942674	FALSE	0.834023	2 vs 1	0.188535	2 vs 1	0.822875	0.63434	Tmem43:chr6:91487489-91488007:+, Tmem43:chr6:91488036-91488501:+	Tmem43	1.03183e-10	1.34227e-09	FALSE	FALSE	4.51702e-10	1.37442e-09	FALSE
1480	8.04608e-05	0.000682968	0.602108	0.508065	0.0940435	TRUE	0.381996	2 vs 1	0.188087	2 vs 1	0.204216	0.016129	Zfp110:chr7:12849848-12850479:+, Zfp110:chr7:12850229-12850586:+	Zfp110	NA	NA	FALSE	FALSE	0.000682968	NA	FALSE
1481	0.00126753	NA	0.403175	0.323506	0.0796686	TRUE	2.63906	1 vs 2	0.18782	1 vs 6	-0.142857	-0.330677	Nek7:chr1:138482875-138483217:-, Nek7:chr1:138483794-138484142:-, Nek7:chr1:138484029-138484537:-, Nek7:chr1:138484817-138485344:-, Nek7:chr1:138485610-138486085:-, Nek7:chr1:138485927-138486426:-	Nek7	NA	NA	FALSE	FALSE	0.00126753	NA	FALSE
1482	0.739117	NA	0.760563	0.666667	0.0938967	TRUE	0.462624	2 vs 1	0.187793	2 vs 1	0.521127	0.333333	Col11a2:chr17:34065647-34066271:+, Col11a2:chr17:34066284-34066690:+	Col11a2	NA	NA	FALSE	FALSE	0.739117	NA	FALSE
1483	5.90347e-23	3.06888e-24	0.171002	0.077167	0.0938353	FALSE	0.902936	2 vs 1	0.187671	2 vs 1	-0.657995	-0.845666	Rnmt:chr18:68321496-68321959:+, Rnmt:chr18:68324401-68324852:+	Rnmt	2.94639e-22	1.75502e-23	FALSE	FALSE	5.90347e-23	3.23957e-22	FALSE
1484	3.21747e-27	3.17045e-27	0.542446	0.448612	0.0938335	FALSE	0.630251	3 vs 1	0.187667	3 vs 1	0.0848917	-0.102775	Bdh1:chr16:31456929-31457619:+, Bdh1:chr16:31457162-31457518:+, Bdh1:chr16:31458512-31458925:+	Bdh1	1.86783e-26	2.04173e-26	FALSE	FALSE	3.21747e-27	2.09373e-26	FALSE
1485	9.28845e-06	2.36626e-06	0.454161	0.360544	0.0936172	TRUE	0.389132	1 vs 2	0.187234	1 vs 2	-0.0916772	-0.278912	Fech:chr18:64456502-64456921:-, Fech:chr18:64457206-64457649:-	Fech	NA	NA	FALSE	FALSE	9.28845e-06	NA	FALSE
1486	0.0534212	0.0643547	0.339684	0.29	0.0496842	TRUE	0.401079	2 vs 1	0.187193	2 vs 1	0.267193	0.08	Cnih3:chr1:181459477-181460046:+, Cnih3:chr1:181460045-181460621:+, Cnih3:chr1:181460433-181461028:+	Cnih3	NA	NA	FALSE	FALSE	0.0643547	NA	FALSE
1487	1.18508e-05	2.03915e-05	0.338235	0.244648	0.093587	TRUE	0.456193	1 vs 2	0.187174	1 vs 2	-0.323529	-0.510703	Wdr4:chr17:31494321-31494706:-, Wdr4:chr17:31496057-31496511:-	Wdr4	NA	NA	FALSE	FALSE	2.03915e-05	NA	FALSE
1488	0.000207487	0.00151325	0.925874	0.832402	0.0934719	TRUE	0.922225	1 vs 2	0.186944	1 vs 2	0.851748	0.664804	Pwp2:chr10:78170903-78171290:-, Pwp2:chr10:78171534-78171979:-	Pwp2	NA	NA	FALSE	FALSE	0.00151325	NA	FALSE
1489	5.49412e-15	5.18039e-14	0.716415	0.622943	0.0934715	FALSE	0.424687	2 vs 1	0.186943	2 vs 1	0.43283	0.245887	Dnajb1:chr8:83610574-83611008:+, Dnajb1:chr8:83611507-83611935:+	Dnajb1	1.98689e-14	1.88972e-13	FALSE	FALSE	5.18039e-14	1.93366e-13	FALSE
1490	0.00394716	0.00924407	0.627554	0.54928	0.0782738	TRUE	0.681339	1 vs 3	0.186925	1 vs 3	0.113835	-0.0730897	Taf3:chr2:9914551-9914879:-, Taf3:chr2:9915245-9915666:-, Taf3:chr2:9915535-9915988:-, Taf3:chr2:9915997-9916428:-	Taf3	NA	NA	FALSE	FALSE	0.00924407	NA	FALSE
1491	0.0997728	0.298786	0.50973	0.461538	0.0481918	TRUE	0.963328	1 vs 3	0.186921	2 vs 3	-0.0438487	-0.230769	Nav3:chr10:109681258-109681600:-, Nav3:chr10:109681518-109681965:-, Nav3:chr10:109682610-109683024:-, Nav3:chr10:109683527-109683871:-	Nav3	NA	NA	FALSE	FALSE	0.298786	NA	FALSE
1492	0.00373228	0.0136864	0.678577	0.62406	0.0545169	TRUE	2.22366	5 vs 6	0.18691	1 vs 2	-0.0837672	-0.270677	Atp8a1:chr5:67618078-67618523:-, Atp8a1:chr5:67619125-67619500:-, Atp8a1:chr5:67621709-67622115:-, Atp8a1:chr5:67621897-67622283:-, Atp8a1:chr5:67622087-67622702:-, Atp8a1:chr5:67780174-67780892:-, Atp8a1:chr5:67780836-67781168:-	Atp8a1	NA	NA	FALSE	FALSE	0.0136864	NA	FALSE
1493	0.14878	NA	0.957792	0.847222	0.11057	TRUE	#NAME?	1 vs 2	0.186869	1 vs 5	0.909091	0.722222	Tarbp1:chr8:126425261-126425738:-, Tarbp1:chr8:126426348-126427344:-, Tarbp1:chr8:126426740-126427044:-, Tarbp1:chr8:126426819-126427113:-, Tarbp1:chr8:126426923-126427148:-	Tarbp1	NA	NA	FALSE	FALSE	0.14878	NA	FALSE
1494	1.81932e-05	7.35606e-05	0.154734	0.0613208	0.0934137	TRUE	1.03041	1 vs 2	0.186827	1 vs 2	-0.690531	-0.877358	Tspan15:chr10:62185384-62185695:-, Tspan15:chr10:62187277-62187760:-	Tspan15	NA	NA	FALSE	FALSE	7.35606e-05	NA	FALSE
1495	1.04428e-12	1.31948e-12	0.241922	0.148526	0.0933957	FALSE	1.0425	1 vs 2	0.186791	1 vs 3	-0.516156	-0.702948	Ing2:chr8:47667286-47667761:-, Ing2:chr8:47668203-47668578:-, Ing2:chr8:47668417-47668938:-	Ing2	3.41286e-12	4.45095e-12	FALSE	FALSE	1.31948e-12	4.56949e-12	FALSE
1496	0.19135	NA	0.708333	0.629747	0.0785865	TRUE	1.11436	5 vs 3	0.186624	5 vs 2	0.123333	-0.0632911	Cavin4:chr4:48672912-48673489:+, Cavin4:chr4:48673146-48673481:+, Cavin4:chr4:48673337-48673524:+, Cavin4:chr4:48675041-48675531:+, Cavin4:chr4:48675541-48675975:+	Cavin4	NA	NA	FALSE	FALSE	0.19135	NA	FALSE
1497	1.24285e-52	5.47174e-45	0.623349	0.530056	0.0932932	FALSE	0.728749	1 vs 3	0.186586	1 vs 3	0.246698	0.0601119	Pole4:chr6:82646630-82647196:-, Pole4:chr6:82647254-82647632:-, Pole4:chr6:82647686-82648089:-	Pole4	1.27522e-51	5.5119e-44	FALSE	FALSE	5.47174e-45	5.61426e-44	FALSE
1498	1.80264e-10	6.09233e-09	0.456068	0.376368	0.0797002	TRUE	1.59865	8 vs 5	0.186529	7 vs 3	0.318159	0.131631	Rnf170:chr8:26129134-26129571:+, Rnf170:chr8:26140780-26140927:+, Rnf170:chr8:26140784-26141109:+, Rnf170:chr8:26141208-26141491:+, Rnf170:chr8:26141323-26141632:+, Rnf170:chr8:26141619-26142167:+, Rnf170:chr8:26143471-26143919:+, Rnf170:chr8:26151386-26151812:+	Rnf170	NA	NA	FALSE	FALSE	6.09233e-09	NA	FALSE
1499	0.000133738	0.000182477	0.613058	0.585185	0.0278726	TRUE	1.41311	7 vs 8	0.186343	1 vs 5	0.00539084	-0.180952	Zfp738:chr13:67658685-67659043:-, Zfp738:chr13:67658900-67659434:-, Zfp738:chr13:67666602-67667034:-, Zfp738:chr13:67667415-67667705:-, Zfp738:chr13:67667521-67667730:-, Zfp738:chr13:67667817-67668197:-, Zfp738:chr13:67668108-67668600:-, Zfp738:chr13:67668679-67669334:-, Zfp738:chr13:67668636-67669677:-, Zfp738:chr13:67672816-67673201:-	Zfp738	NA	NA	FALSE	FALSE	0.000182477	NA	FALSE
1500	0.739588	NA	0.899371	0.791667	0.107704	TRUE	Inf	3 vs 1	0.186321	4 vs 1	0.811321	0.625	Gpr165:chrX:96718576-96719199:+, Gpr165:chrX:96720776-96721284:+, Gpr165:chrX:96721239-96721763:+, Gpr165:chrX:96721480-96721855:+	Gpr165	NA	NA	FALSE	FALSE	0.739588	NA	FALSE
1501	0.000245207	0.000460798	0.211976	0.118841	0.0931355	TRUE	0.6904	1 vs 2	0.186271	1 vs 2	-0.576048	-0.762319	Nprl3:chr11:32231940-32232432:-, Nprl3:chr11:32232614-32233046:-	Nprl3	NA	NA	FALSE	FALSE	0.000460798	NA	FALSE
1502	0.820258	NA	0.655556	0.5625	0.0930556	TRUE	0.559616	2 vs 1	0.186111	3 vs 1	0.311111	0.125	Smim40:chr17:33905569-33906035:+, Smim40:chr17:33906284-33906707:+, Smim40:chr17:33908496-33908908:+	Smim40	NA	NA	FALSE	FALSE	0.820258	NA	FALSE
1503	1.33128e-35	4.98276e-37	0.532084	0.44854	0.0835437	FALSE	1.04499	4 vs 1	0.186004	3 vs 2	0.312381	0.126376	Pitpna:chr11:75625433-75625570:+, Pitpna:chr11:75626042-75626317:+, Pitpna:chr11:75626308-75626778:+, Pitpna:chr11:75628168-75628804:+	Pitpna	9.72453e-35	4.12911e-36	FALSE	FALSE	1.33128e-35	1.07971e-34	FALSE
1504	3.24441e-06	1.66175e-06	0.222375	0.129433	0.0929421	TRUE	0.654104	2 vs 1	0.185884	2 vs 1	-0.555251	-0.741135	Fam120b:chr17:15431695-15432051:+, Fam120b:chr17:15433138-15433581:+	Fam120b	NA	NA	FALSE	FALSE	3.24441e-06	NA	FALSE
1505	0.0100301	0.00929774	0.73142	0.638514	0.0929066	TRUE	0.765932	3 vs 2	0.185813	3 vs 1	0.46284	0.277027	Jak2:chr19:29311877-29312419:+, Jak2:chr19:29312226-29312997:+, Jak2:chr19:29312681-29313105:+	Jak2	NA	NA	FALSE	FALSE	0.0100301	NA	FALSE
1506	0.0285028	0.116458	0.838509	0.745614	0.0928953	TRUE	0.571823	2 vs 1	0.185791	2 vs 1	0.677019	0.491228	Rbm24:chr13:46430130-46430661:+, Rbm24:chr13:46430682-46431099:+	Rbm24	NA	NA	FALSE	FALSE	0.116458	NA	FALSE
1507	0.542722	NA	0.439024	0.346154	0.0928705	TRUE	0.390866	2 vs 1	0.185741	2 vs 1	-0.121951	-0.307692	Gm28042:chr2:120041566-120042022:+, Gm28042:chr2:120042513-120043033:+	Gm28042	NA	NA	FALSE	FALSE	0.542722	NA	FALSE
1508	0.542722	NA	0.439024	0.346154	0.0928705	TRUE	0.390866	2 vs 1	0.185741	2 vs 1	-0.121951	-0.307692	Pla2g4b:chr2:120041566-120042022:+, Pla2g4b:chr2:120042513-120043033:+	Pla2g4b	NA	NA	FALSE	FALSE	0.542722	NA	FALSE
1509	0.430155	NA	0.2	0.107143	0.0928571	TRUE	0.733969	2 vs 1	0.185714	2 vs 1	-0.6	-0.785714	Bves:chr10:45369315-45369750:+, Bves:chr10:45372091-45372485:+	Bves	NA	NA	FALSE	FALSE	0.430155	NA	FALSE
1510	1.78868e-07	NA	0.908708	0.815877	0.0928313	TRUE	0.809303	2 vs 1	0.185663	2 vs 1	0.817416	0.631753	Ttc32:chr12:9035739-9035830:+, Ttc32:chr12:9035745-9036251:+	Ttc32	NA	NA	FALSE	FALSE	1.78868e-07	NA	FALSE
1511	0.149784	NA	0.206395	0.113636	0.092759	TRUE	1.77586	3 vs 1	0.185518	3 vs 1	-0.587209	-0.772727	Trpc4:chr3:54318000-54318518:+, Trpc4:chr3:54318364-54318751:+, Trpc4:chr3:54320882-54321306:+	Trpc4	NA	NA	FALSE	FALSE	0.149784	NA	FALSE
1512	0.00053414	0.00661724	0.354891	0.262181	0.0927099	TRUE	0.437054	2 vs 1	0.18542	2 vs 1	-0.290218	-0.475638	Tmem38b:chr4:53860181-53860638:+, Tmem38b:chr4:53861638-53862052:+	Tmem38b	NA	NA	FALSE	FALSE	0.00661724	NA	FALSE
1513	0.000704783	0.00148139	0.33138	0.251055	0.0803254	TRUE	1.17687	1 vs 3	0.1853	2 vs 3	0.100911	-0.0843882	Cux2:chr5:121857857-121858360:-, Cux2:chr5:121858312-121858769:-, Cux2:chr5:121860133-121860676:-	Cux2	NA	NA	FALSE	FALSE	0.00148139	NA	FALSE
1514	0.25591	NA	0.701258	0.69697	0.00428816	TRUE	1.04797	2 vs 3	0.185249	2 vs 3	0.427673	0.242424	Fndc3b:chr3:27416135-27416486:-, Fndc3b:chr3:27417405-27417814:-, Fndc3b:chr3:27419027-27419496:-	Fndc3b	NA	NA	FALSE	FALSE	0.25591	NA	FALSE
1515	0.249491	NA	0.663043	0.59	0.0730435	TRUE	0.956497	1 vs 2	0.185217	1 vs 2	0.565217	0.38	Cerkl:chr2:79331104-79331580:-, Cerkl:chr2:79331984-79332578:-, Cerkl:chr2:79332295-79332741:-	Cerkl	NA	NA	FALSE	FALSE	0.249491	NA	FALSE
1516	2.89072e-07	2.02501e-05	0.312687	0.220134	0.0925523	TRUE	0.573954	1 vs 3	0.185105	1 vs 3	-0.374627	-0.559732	Mccc1:chr3:35958113-35958505:-, Mccc1:chr3:35959238-35959708:-, Mccc1:chr3:35959803-35960187:-	Mccc1	NA	NA	FALSE	FALSE	2.02501e-05	NA	FALSE
1517	0	0	0.456633	0.375937	0.0806966	FALSE	1.07754	4 vs 3	0.184955	4 vs 3	0.11389	-0.0710646	Rbx1:chr15:81470950-81471057:+, Rbx1:chr15:81475025-81475250:+, Rbx1:chr15:81475248-81475896:+, Rbx1:chr15:81475976-81476369:+	Rbx1	0	0	FALSE	FALSE	0	0	FALSE
1518	0.00813282	0.0404134	0.920833	0.828358	0.0924751	TRUE	1.1014	1 vs 3	0.18495	1 vs 3	0.841667	0.656716	Rimkla:chr4:119465277-119465654:-, Rimkla:chr4:119466968-119467454:-, Rimkla:chr4:119467721-119468275:-	Rimkla	NA	NA	FALSE	FALSE	0.0404134	NA	FALSE
1519	7.64662e-15	1.79065e-15	0.339877	0.284465	0.0554118	FALSE	0.756699	2 vs 4	0.184904	3 vs 4	0.454965	0.270062	Mcmbp:chr7:128695750-128696325:-, Mcmbp:chr7:128696301-128696913:-, Mcmbp:chr7:128697686-128698200:-, Mcmbp:chr7:128698115-128698585:-	Mcmbp	2.74284e-14	7.11079e-15	FALSE	FALSE	7.64662e-15	3.01222e-14	FALSE
1520	0.00199718	NA	0.855392	0.773569	0.0818231	TRUE	1.08883	1 vs 2	0.184839	1 vs 2	0.789216	0.604377	Nedd1:chr10:92684705-92685100:-, Nedd1:chr10:92684654-92685526:-, Nedd1:chr10:92685922-92686455:-	Nedd1	NA	NA	FALSE	FALSE	0.00199718	NA	FALSE
[truncated: 5,918 more rows]

## Sheet: cor_glu.vs.dorsal_rgc
	pval.chisq	pval.DM	warm.base	warm.alt	delta.warm	low.pct.flag	max.log.or	max.abs.log.or.id	max.prpchg	max.abs.prpchg.id	prp.dif.base	prp.dif.alt	pks	gene	pval.chisq.adj	pval.DM.adj	sig.chisq	sig.DM	pval.inter	pval.adj	sig
[truncated: 7,587 more rows]

## Sheet: cor_glu.vs.fb_gaba
	pval.chisq	pval.DM	warm.base	warm.alt	delta.warm	low.pct.flag	max.log.or	max.abs.log.or.id	max.prpchg	max.abs.prpchg.id	prp.dif.base	prp.dif.alt	pks	gene	pval.chisq.adj	pval.DM.adj	sig.chisq	sig.DM	pval.inter	pval.adj	sig
[truncated: 7,605 more rows]

[truncated: 6 more sheets: dorsal_nb.vs.fb_nb, dorsal_rgc.vs.dorsal_nb, dorsal_rgc.vs.fb_rgc, fb_gaba.vs.fb_nb, fb_gaba.vs.fb_rgc, fb_rgc.vs.fb_nb]
