# Supplementary material for: Infernape uncovers cell type–specific and spatially resolved alternative polyadenylation in the brain
Source: Genome Res. 2023 Oct;33(10):1774–87. doi: 10.1101/gr.277864.123 (PMC10691540; doi:10.1101/gr.277864.123)
Supplement: Supplement 3 [file Supplemental_Tables.zip › Supplemental_Tables/Supplemental_Table_S7.xlsx]

## Sheet: README
	Table legend
	This table shows differential PA events between cell-type pairs in the developping mouse brain dataset using the within-UTR-level test.
	The sheet name is of format 'A.vs.B'
	'A' and 'B' represent the baseline and alternative cell-type in comparison, respectively.
	For example, sheet 'cor_glu.vs.dorsal_nb' shows the differential PA events for comparing cortical Glutamertagic neuron with dorsal neuroblast by using the within-UTR-level test.

## Sheet: cor_glu.vs.dorsal_nb
	pval.chisq	pval.DM	warm.base	warm.alt	delta.warm	low.pct.flag	max.log.or	max.abs.log.or.id	max.prpchg	max.abs.prpchg.id	prp.dif.base	prp.dif.alt	pks	Transcript.ID	gene	pval.chisq.adj	pval.DM.adj	sig.chisq	sig.DM	pval.inter	pval.adj	sig
1	0.327187	NA	1	0	1	TRUE	Inf	2 vs 1	2	2 vs 1	1	-1	4930550C14Rik:chr9:53432402-53432853:+, 4930550C14Rik:chr9:53434062-53434378:+	4930550C14Rik:ENSMUST00000215668.1	4930550C14Rik	NA	NA	FALSE	FALSE	0.327187	NA	FALSE
2	0.0593464	NA	1	0	1	TRUE	Inf	2 vs 1	2	2 vs 1	1	-1	Cd38:chr5:43910180-43910547:+, Cd38:chr5:43911775-43912233:+	Cd38:ENSMUST00000030964.5	Cd38	NA	NA	FALSE	FALSE	0.0593464	NA	FALSE
3	0.665006	NA	1	0	1	TRUE	Inf	2 vs 1	2	2 vs 1	1	-1	Cybrd1:chr2:71138466-71138875:+, Cybrd1:chr2:71142440-71142926:+	Cybrd1:ENSMUST00000028403.2	Cybrd1	NA	NA	FALSE	FALSE	0.665006	NA	FALSE
4	1	NA	1	0	1	TRUE	Inf	1 vs 2	2	1 vs 2	1	-1	Myo7a:chr7:98049847-98050259:-, Myo7a:chr7:98051002-98051413:-	Myo7a:ENSMUST00000107128.7	Myo7a	NA	NA	FALSE	FALSE	1	NA	FALSE
5	0.401736	NA	1	0	1	TRUE	Inf	2 vs 1	2	2 vs 1	1	-1	Plekhs1:chr19:56486168-56486331:+, Plekhs1:chr19:56486329-56486729:+	Plekhs1:ENSMUST00000178590.8	Plekhs1	NA	NA	FALSE	FALSE	0.401736	NA	FALSE
6	1	NA	1	0	1	TRUE	Inf	1 vs 2	2	1 vs 2	1	-1	Sntb1:chr15:55636368-55636739:-, Sntb1:chr15:55636914-55637449:-	Sntb1:ENSMUST00000039769.12	Sntb1	NA	NA	FALSE	FALSE	1	NA	FALSE
7	0.225442	NA	1	0	1	TRUE	Inf	2 vs 1	2	2 vs 1	1	-1	Twist2:chr1:91847329-91847818:+, Twist2:chr1:91847639-91848034:+	Twist2:ENSMUST00000007949.3	Twist2	NA	NA	FALSE	FALSE	0.225442	NA	FALSE
8	0.537094	NA	0.857143	0	0.857143	TRUE	Inf	1 vs 2	1.71429	1 vs 2	0.714286	-1	Mfsd7a:chr5:108441038-108441517:-, Mfsd7a:chr5:108441549-108441934:-	Mfsd7a:ENSMUST00000031455.4	Mfsd7a	NA	NA	FALSE	FALSE	0.537094	NA	FALSE
9	0.537094	NA	0.857143	0	0.857143	TRUE	Inf	2 vs 1	1.71429	2 vs 1	0.714286	-1	Ntf5:chr7:45415489-45416563:+, Ntf5:chr7:45416261-45416689:+	Ntf5:ENSMUST00000058879.7	Ntf5	NA	NA	FALSE	FALSE	0.537094	NA	FALSE
10	0.465693	NA	0.833333	0	0.833333	TRUE	Inf	1 vs 2	1.66667	1 vs 2	0.666667	-1	Ccdc141:chr2:77009854-77010271:-, Ccdc141:chr2:77013115-77013593:-	Ccdc141:ENSMUST00000049544.13	Ccdc141	NA	NA	FALSE	FALSE	0.465693	NA	FALSE
11	0.0968751	NA	0.833333	0	0.833333	TRUE	Inf	2 vs 1	1.66667	2 vs 1	0.666667	-1	Tmem140:chr6:34873088-34873451:+, Tmem140:chr6:34873498-34873898:+	Tmem140:ENSMUST00000074949.3	Tmem140	NA	NA	FALSE	FALSE	0.0968751	NA	FALSE
12	0.0260678	NA	0.875294	0	0.875294	TRUE	Inf	1 vs 3	1.6459	1 vs 3	0.645902	-1	Pcdh1:chr18:38185913-38186170:-, Pcdh1:chr18:38185913-38186402:-, Pcdh1:chr18:38188497-38189006:-	Pcdh1:ENSMUST00000160721.7	Pcdh1	NA	NA	FALSE	FALSE	0.0260678	NA	FALSE
13	0.0293372	NA	0.590015	0.206107	0.383908	TRUE	Inf	1 vs 5	1.56858	3 vs 5	0.568579	-1	Gabra1:chr11:42130939-42131272:-, Gabra1:chr11:42131122-42131497:-, Gabra1:chr11:42131443-42131948:-, Gabra1:chr11:42132491-42132820:-, Gabra1:chr11:42132599-42133128:-, Gabra1:chr11:42133074-42133571:-	Gabra1:ENSMUST00000205546.1	Gabra1	NA	NA	FALSE	FALSE	0.0293372	NA	FALSE
14	0.14052	NA	0.731655	0	0.731655	TRUE	Inf	2 vs 1	1.54167	4 vs 1	0.541667	-1	Prn:chr2:131954103-131954912:+, Prn:chr2:131954380-131954721:+, Prn:chr2:131954799-131955297:+, Prn:chr2:131955685-131956131:+	Prn:ENSMUST00000136783.1	Prn	NA	NA	FALSE	FALSE	0.14052	NA	FALSE
15	0.14052	NA	0.731655	0	0.731655	TRUE	Inf	2 vs 1	1.54167	4 vs 1	0.541667	-1	Prnd:chr2:131954103-131954912:+, Prnd:chr2:131954380-131954721:+, Prnd:chr2:131954799-131955297:+, Prnd:chr2:131955685-131956131:+	Prnd:ENSMUST00000110172.8	Prnd	NA	NA	FALSE	FALSE	0.14052	NA	FALSE
16	0.605708	NA	0.744186	0	0.744186	TRUE	Inf	2 vs 1	1.48837	2 vs 1	0.488372	-1	Ttc34:chr4:154866082-154866428:+, Ttc34:chr4:154866711-154867136:+	Ttc34:ENSMUST00000050220.3	Ttc34	NA	NA	FALSE	FALSE	0.605708	NA	FALSE
17	3.83117e-12	NA	0.896552	0.166667	0.729885	TRUE	3.76892	2 vs 1	1.45977	2 vs 1	0.793103	-0.666667	Cldn10:chr14:118874098-118874547:+, Cldn10:chr14:118875064-118875510:+	Cldn10:ENSMUST00000100314.3	Cldn10	NA	NA	FALSE	FALSE	3.83117e-12	NA	FALSE
18	0.191695	NA	0.727273	0	0.727273	TRUE	Inf	1 vs 2	1.45455	1 vs 2	0.454545	-1	Pde8b:chr13:95024431-95024832:-, Pde8b:chr13:95025876-95026310:-	Pde8b:ENSMUST00000162412.7	Pde8b	NA	NA	FALSE	FALSE	0.191695	NA	FALSE
19	0.782528	NA	0.714286	0	0.714286	TRUE	Inf	1 vs 2	1.42857	1 vs 2	0.428571	-1	Msmp:chr4:43583210-43583557:-, Msmp:chr4:43583578-43583709:-	Msmp:ENSMUST00000107884.2	Msmp	NA	NA	FALSE	FALSE	0.782528	NA	FALSE
20	0.782528	NA	0.714286	0	0.714286	TRUE	Inf	2 vs 1	1.42857	2 vs 1	0.428571	-1	Slc16a4:chr3:107311671-107312174:+, Slc16a4:chr3:107314679-107315142:+	Slc16a4:ENSMUST00000029502.13	Slc16a4	NA	NA	FALSE	FALSE	0.782528	NA	FALSE
21	0.186707	NA	0.682968	0.141399	0.541569	TRUE	#NAME?	2 vs 1	1.42226	3 vs 2	0.422265	-1	Hpcal4:chr4:123190829-123191375:+, Hpcal4:chr4:123191325-123191826:+, Hpcal4:chr4:123194305-123194701:+	Hpcal4:ENSMUST00000059667.8	Hpcal4	NA	NA	FALSE	FALSE	0.186707	NA	FALSE
22	0.65679	NA	0.709677	0	0.709677	TRUE	Inf	2 vs 1	1.41935	2 vs 1	0.419355	-1	Popdc3:chr10:45317680-45318178:+, Popdc3:chr10:45318017-45318520:+	Popdc3:ENSMUST00000161803.1	Popdc3	NA	NA	FALSE	FALSE	0.65679	NA	FALSE
23	0.0449333	NA	0.705882	0	0.705882	TRUE	Inf	1 vs 2	1.41176	1 vs 2	0.411765	-1	Bmp8a:chr4:123311363-123311768:-, Bmp8a:chr4:123312605-123312938:-	Bmp8a:ENSMUST00000102641.9	Bmp8a	NA	NA	FALSE	FALSE	0.0449333	NA	FALSE
24	0.0124007	NA	0.705882	0	0.705882	TRUE	Inf	1 vs 2	1.41176	1 vs 2	0.411765	-1	Dpep2:chr8:105982528-105982719:-, Dpep2:chr8:105984855-105985370:-	Dpep2:ENSMUST00000117555.7	Dpep2	NA	NA	FALSE	FALSE	0.0124007	NA	FALSE
25	0.0534156	NA	0.833333	0.142857	0.690476	TRUE	3.4012	2 vs 1	1.38095	2 vs 1	0.666667	-0.714286	T2:chr17:8422037-8422234:+, T2:chr17:8422314-8422765:+	T2:ENSMUST00000234809.1	T2	NA	NA	FALSE	FALSE	0.0534156	NA	FALSE
26	1	NA	0.666667	0	0.666667	TRUE	Inf	1 vs 2	1.33333	1 vs 2	0.333333	-1	Ccl6:chr11:83587816-83588301:-, Ccl6:chr11:83588325-83588807:-	Ccl6:ENSMUST00000019071.3	Ccl6	NA	NA	FALSE	FALSE	1	NA	FALSE
27	0.353557	NA	0.666667	0	0.666667	TRUE	Inf	2 vs 1	1.33333	2 vs 1	0.333333	-1	Klhl34:chrX:157820415-157821001:+, Klhl34:chrX:157820906-157821524:+	Klhl34:ENSMUST00000087157.4	Klhl34	NA	NA	FALSE	FALSE	0.353557	NA	FALSE
28	0.286869	NA	0.666667	0	0.666667	TRUE	Inf	1 vs 2	1.33333	1 vs 2	0.333333	-1	Slc7a14:chr3:31223232-31223580:-, Slc7a14:chr3:31223019-31223889:-	Slc7a14:ENSMUST00000108245.1	Slc7a14	NA	NA	FALSE	FALSE	0.286869	NA	FALSE
29	0.0349383	NA	0.368424	0.0395961	0.328828	TRUE	Inf	1 vs 4	1.32895	3 vs 4	0.328947	-1	Npr3:chr15:11839792-11840283:-, Npr3:chr15:11843381-11843864:-, Npr3:chr15:11844368-11844699:-, Npr3:chr15:11844307-11844904:-, Npr3:chr15:11844762-11845018:-, Npr3:chr15:11844756-11845358:-	Npr3:ENSMUST00000066529.4	Npr3	NA	NA	FALSE	FALSE	0.0349383	NA	FALSE
30	8.05569e-06	NA	0.763047	0.1	0.663047	TRUE	3.36668	2 vs 1	1.32609	2 vs 1	0.526093	-0.8	Npy1r:chr8:66705705-66706221:+, Npy1r:chr8:66706398-66706798:+	Npy1r:ENSMUST00000039303.6	Npy1r	NA	NA	FALSE	FALSE	8.05569e-06	NA	FALSE
31	0.493421	NA	0.603641	0.117255	0.486386	TRUE	Inf	1 vs 4	1.31507	1 vs 4	0.315068	-1	Ermn:chr2:58045113-58045574:-, Ermn:chr2:58046495-58046870:-, Ermn:chr2:58046320-58047156:-, Ermn:chr2:58046896-58047347:-, Ermn:chr2:58046904-58047807:-	Ermn:ENSMUST00000090940.5	Ermn	NA	NA	FALSE	FALSE	0.493421	NA	FALSE
32	0.391606	NA	1	0.480625	0.519375	TRUE	Inf	3 vs 1	1.25	3 vs 1	1	-0.25	Itih5:chr2:10251852-10252314:+, Itih5:chr2:10255750-10256322:+, Itih5:chr2:10256148-10256529:+	Itih5:ENSMUST00000026886.7	Itih5	NA	NA	FALSE	FALSE	0.391606	NA	FALSE
33	0.160803	NA	0.495324	0	0.495324	TRUE	Inf	2 vs 1	1.2439	2 vs 1	0.243902	-1	Prss35:chr9:86756598-86757086:+, Prss35:chr9:86757122-86757570:+, Prss35:chr9:86758061-86758443:+	Prss35:ENSMUST00000036426.12	Prss35	NA	NA	FALSE	FALSE	0.160803	NA	FALSE
34	5.4532e-32	NA	0.810606	0.191729	0.618877	TRUE	2.89277	2 vs 1	1.23775	2 vs 1	0.621212	-0.616541	Espl1:chr15:102323979-102324398:+, Espl1:chr15:102324863-102325028:+	Espl1:ENSMUST00000064924.5	Espl1	NA	NA	FALSE	FALSE	5.4532e-32	NA	FALSE
35	5.14701e-14	NA	0.927452	0.439152	0.4883	TRUE	Inf	1 vs 2	1.1527	1 vs 5	0.804878	-0.347826	Prelp:chr1:133909651-133909897:-, Prelp:chr1:133909580-133910239:-, Prelp:chr1:133910247-133910705:-, Prelp:chr1:133911991-133912501:-, Prelp:chr1:133912339-133912798:-	Prelp:ENSMUST00000048432.5	Prelp	NA	NA	FALSE	FALSE	5.14701e-14	NA	FALSE
36	1	NA	0.571429	0	0.571429	TRUE	Inf	1 vs 2	1.14286	1 vs 2	0.142857	-1	Gm128:chr3:95236920-95237165:-, Gm128:chr3:95236950-95237399:-	Gm128:ENSMUST00000090815.5	Gm128	NA	NA	FALSE	FALSE	1	NA	FALSE
37	1	NA	0.571429	0	0.571429	TRUE	Inf	2 vs 1	1.14286	2 vs 1	0.142857	-1	Plaur:chr7:24475291-24475826:+, Plaur:chr7:24475616-24475995:+	Plaur:ENSMUST00000002284.10	Plaur	NA	NA	FALSE	FALSE	1	NA	FALSE
38	1	NA	0.571429	0	0.571429	TRUE	Inf	1 vs 2	1.14286	1 vs 2	0.142857	-1	Prima1:chr12:103194454-103194837:-, Prima1:chr12:103196863-103197266:-	Prima1:ENSMUST00000074416.9	Prima1	NA	NA	FALSE	FALSE	1	NA	FALSE
39	0.951567	NA	0.5625	0	0.5625	TRUE	Inf	2 vs 1	1.125	2 vs 1	0.125	-1	Slc27a6:chr18:58612508-58612989:+, Slc27a6:chr18:58613100-58613540:+	Slc27a6:ENSMUST00000025500.6	Slc27a6	NA	NA	FALSE	FALSE	0.951567	NA	FALSE
40	0.921431	NA	0.555556	0	0.555556	TRUE	Inf	1 vs 2	1.11111	1 vs 2	0.111111	-1	Grin2a:chr16:9567863-9568298:-, Grin2a:chr16:9573615-9573984:-	Grin2a:ENSMUST00000199708.4	Grin2a	NA	NA	FALSE	FALSE	0.921431	NA	FALSE
41	0.204152	NA	0.476766	0.0764735	0.400292	TRUE	Inf	1 vs 2	1.1	1 vs 2	0.1	-1	Papolb:chr5:142525838-142526214:-, Papolb:chr5:142527747-142528083:-, Papolb:chr5:142527874-142528330:-	Papolb:ENSMUST00000099400.2	Papolb	NA	NA	FALSE	FALSE	0.204152	NA	FALSE
42	1.03901e-268	1.36667e-227	0.614668	0.317404	0.297265	TRUE	2.89701	2 vs 3	1.08537	2 vs 3	0.659	-0.426369	Ccnd1:chr7:144929927-144930344:-, Ccnd1:chr7:144930595-144931003:-, Ccnd1:chr7:144932139-144932600:-	Ccnd1:ENSMUST00000093962.4	Ccnd1	NA	NA	FALSE	FALSE	1.36667e-227	NA	FALSE
43	8.8202e-21	1.17238e-15	0.849186	0.3624	0.486787	TRUE	3.31529	4 vs 2	1.08396	4 vs 2	0.654135	-0.429825	Spata6:chr4:111828083-111828449:+, Spata6:chr4:111828709-111829165:+, Spata6:chr4:111830788-111831335:+, Spata6:chr4:111831047-111831226:+	Spata6:ENSMUST00000084354.3	Spata6	NA	NA	FALSE	FALSE	1.17238e-15	NA	FALSE
44	0.657771	NA	0.673122	0.66264	0.0104826	TRUE	Inf	1 vs 2	1.07143	1 vs 2	0.0714286	-1	Htr1b:chr9:81628291-81628654:-, Htr1b:chr9:81629007-81629395:-, Htr1b:chr9:81630324-81630572:-, Htr1b:chr9:81630234-81631167:-	Htr1b:ENSMUST00000183482.1	Htr1b	NA	NA	FALSE	FALSE	0.657771	NA	FALSE
45	0.0586751	NA	0.576761	0	0.576761	TRUE	Inf	2 vs 1	1.06867	3 vs 1	0.0686695	-1	Atp2b3:chrX:73570618-73571054:+, Atp2b3:chrX:73572490-73573324:+, Atp2b3:chrX:73572825-73573306:+	Atp2b3:ENSMUST00000088429.7	Atp2b3	NA	NA	FALSE	FALSE	0.0586751	NA	FALSE
46	0.0333981	NA	0.863636	0.333333	0.530303	TRUE	2.53897	1 vs 2	1.06061	1 vs 2	0.727273	-0.333333	Abcc4:chr14:118482699-118483132:-, Abcc4:chr14:118483042-118483520:-	Abcc4:ENSMUST00000036554.13	Abcc4	NA	NA	FALSE	FALSE	0.0333981	NA	FALSE
47	0.0784917	NA	0.174252	0.333333	-0.159081	TRUE	#NAME?	1 vs 2	1.04444	2 vs 3	0.377778	-0.666667	Stx11:chr10:12938107-12938615:-, Stx11:chr10:12939956-12940326:-, Stx11:chr10:12939958-12940688:-	Stx11:ENSMUST00000042861.6	Stx11	NA	NA	FALSE	FALSE	0.0784917	NA	FALSE
48	4.39259e-71	2.42274e-57	0.11417	0.0433632	0.0708066	TRUE	#NAME?	1 vs 2	1.02525	5 vs 6	0.435714	-0.589537	H3c15:chr3:96233933-96234290:-, H3c15:chr3:96234064-96234537:-, H3c15:chr3:96235828-96236346:-, H3c15:chr3:96237620-96238307:-, H3c15:chr3:96238031-96238490:-, H3c15:chr3:96238433-96238850:-	H3c15:ENSMUST00000167403.3	H3c15	NA	NA	FALSE	FALSE	2.42274e-57	NA	FALSE
49	0.525819	NA	0.687164	0.689091	-0.00192727	TRUE	#NAME?	2 vs 1	1.02	3 vs 2	0.02	-1	Trim17:chr11:58972221-58972594:+, Trim17:chr11:58972607-58973043:+, Trim17:chr11:58972834-58973082:+, Trim17:chr11:58972936-58973098:+	Trim17:ENSMUST00000047697.11	Trim17	NA	NA	FALSE	FALSE	0.525819	NA	FALSE
50	1.91988e-51	2.97922e-51	0.773494	0.266529	0.506965	TRUE	2.24045	2 vs 1	1.01393	2 vs 1	0.546988	-0.466942	Nfatc4:chr14:55833563-55833988:+, Nfatc4:chr14:55836720-55836973:+	Nfatc4:ENSMUST00000172271.8	Nfatc4	NA	NA	FALSE	FALSE	2.97922e-51	NA	FALSE
51	1	NA	0.501718	0	0.501718	TRUE	Inf	2 vs 1	1.00344	2 vs 1	0.00343643	-1	Bean1:chr8:104217855-104218302:+, Bean1:chr8:104218710-104219122:+	Bean1:ENSMUST00000093245.12	Bean1	NA	NA	FALSE	FALSE	1	NA	FALSE
52	0.090562	NA	0.523973	0.569934	-0.0459618	TRUE	#NAME?	2 vs 1	1.0029	5 vs 2	0.502901	-0.5	Trpm3:chr19:22988596-22989038:+, Trpm3:chr19:22989426-22989929:+, Trpm3:chr19:22989970-22990199:+, Trpm3:chr19:22989954-22990488:+, Trpm3:chr19:22991989-22992528:+, Trpm3:chr19:22995003-22995413:+	Trpm3:ENSMUST00000237357.1	Trpm3	NA	NA	FALSE	FALSE	0.090562	NA	FALSE
53	0.20921	NA	0.5	0	0.5	TRUE	Inf	2 vs 1	1	2 vs 1	0	-1	A3galt2:chr4:128768923-128769343:+, A3galt2:chr4:128769817-128770199:+	A3galt2:ENSMUST00000030585.7	A3galt2	NA	NA	FALSE	FALSE	0.20921	NA	FALSE
54	0.286505	NA	0.453162	0	0.453162	TRUE	Inf	2 vs 1	1	3 vs 1	0	-1	Abcb1a:chr5:8747309-8747718:+, Abcb1a:chr5:8747510-8747985:+, Abcb1a:chr5:8748101-8748566:+	Abcb1a:ENSMUST00000047753.4	Abcb1a	NA	NA	FALSE	FALSE	0.286505	NA	FALSE
55	0.608408	NA	1	0.5	0.5	TRUE	Inf	1 vs 2	1	1 vs 2	1	0	Ccl21a:chr4:42772901-42773120:-, Ccl21a:chr4:42772907-42773332:-	Ccl21a:ENSMUST00000095114.4	Ccl21a	NA	NA	FALSE	FALSE	0.608408	NA	FALSE
56	1	NA	0.5	0	0.5	TRUE	Inf	2 vs 1	1	2 vs 1	0	-1	Flt4:chr11:49651285-49651834:+, Flt4:chr11:49652317-49652764:+	Flt4:ENSMUST00000020617.2	Flt4	NA	NA	FALSE	FALSE	1	NA	FALSE
57	1	NA	1	0.5	0.5	TRUE	Inf	1 vs 2	1	1 vs 2	1	0	Gjb2:chr14:57098577-57099032:-, Gjb2:chr14:57098603-57099375:-	Gjb2:ENSMUST00000055698.7	Gjb2	NA	NA	FALSE	FALSE	1	NA	FALSE
58	0.0691605	NA	0.715414	0.205361	0.510053	TRUE	#NAME?	3 vs 1	1	4 vs 1	0.5	-0.5	Irak4:chr15:94567304-94567705:+, Irak4:chr15:94567895-94568371:+, Irak4:chr15:94568477-94568890:+, Irak4:chr15:94569333-94569954:+	Irak4:ENSMUST00000074936.9	Irak4	NA	NA	FALSE	FALSE	0.0691605	NA	FALSE
59	0.42511	NA	0.41126	0.135861	0.275399	TRUE	Inf	1 vs 2	1	1 vs 2	0	-1	Kcnk9:chr15:72502730-72503114:-, Kcnk9:chr15:72506930-72507340:-, Kcnk9:chr15:72507490-72508089:-	Kcnk9:ENSMUST00000044624.7	Kcnk9	NA	NA	FALSE	FALSE	0.42511	NA	FALSE
60	0.513417	NA	0.621034	0.863103	-0.242069	TRUE	Inf	1 vs 2	1	1 vs 2	0	-1	Nrg4:chr9:55220215-55220528:-, Nrg4:chr9:55221314-55221456:-, Nrg4:chr9:55227805-55227958:-	Nrg4:ENSMUST00000164721.7	Nrg4	NA	NA	FALSE	FALSE	0.513417	NA	FALSE
61	1	NA	1	0.5	0.5	TRUE	Inf	1 vs 2	1	1 vs 2	1	0	Ocstamp:chr2:165395158-165395549:-, Ocstamp:chr2:165395457-165395899:-	Ocstamp:ENSMUST00000029213.4	Ocstamp	NA	NA	FALSE	FALSE	1	NA	FALSE
62	0.434598	NA	0.465817	0	0.465817	TRUE	Inf	2 vs 1	1	2 vs 1	0	-1	Snai2:chr16:14707982-14708696:+, Snai2:chr16:14708467-14708971:+, Snai2:chr16:14708956-14709430:+	Snai2:ENSMUST00000023356.7	Snai2	NA	NA	FALSE	FALSE	0.434598	NA	FALSE
63	0.483988	NA	0.44	0	0.44	TRUE	Inf	1 vs 3	1	2 vs 3	0	-1	Sowahb:chr5:93041147-93041270:-, Sowahb:chr5:93041203-93041417:-, Sowahb:chr5:93041036-93041709:-	Sowahb:ENSMUST00000061328.5	Sowahb	NA	NA	FALSE	FALSE	0.483988	NA	FALSE
64	1	NA	0.5	0	0.5	TRUE	Inf	2 vs 1	1	2 vs 1	0	-1	Tbx5:chr5:119883986-119884538:+, Tbx5:chr5:119884859-119885233:+	Tbx5:ENSMUST00000018407.9	Tbx5	NA	NA	FALSE	FALSE	1	NA	FALSE
65	1	NA	1	0.5	0.5	TRUE	Inf	1 vs 2	1	1 vs 2	1	0	Tlr3:chr8:45395665-45396323:-, Tlr3:chr8:45395820-45396265:-	Tlr3:ENSMUST00000034056.11	Tlr3	NA	NA	FALSE	FALSE	1	NA	FALSE
66	1	NA	0.5	0	0.5	TRUE	Inf	2 vs 1	1	2 vs 1	0	-1	Usp18:chr6:121270486-121270977:+, Usp18:chr6:121272441-121272642:+	Usp18:ENSMUST00000032198.10	Usp18	NA	NA	FALSE	FALSE	1	NA	FALSE
67	8.62064e-09	NA	0.762887	0.264151	0.498736	TRUE	2.19308	2 vs 1	0.997471	2 vs 1	0.525773	-0.471698	Nfkb2:chr19:46311541-46312122:+, Nfkb2:chr19:46312035-46312385:+	Nfkb2:ENSMUST00000237330.1	Nfkb2	NA	NA	FALSE	FALSE	8.62064e-09	NA	FALSE
68	0.0293791	NA	0.828677	0.333333	0.495344	TRUE	#NAME?	1 vs 2	0.974937	1 vs 3	0.641604	-0.333333	Dpf3:chr12:83205180-83205514:-, Dpf3:chr12:83208611-83209027:-, Dpf3:chr12:83213713-83214091:-	Dpf3:ENSMUST00000178756.7	Dpf3	NA	NA	FALSE	FALSE	0.0293791	NA	FALSE
69	0.0870921	NA	0.707745	0.215447	0.492298	TRUE	Inf	1 vs 2	0.973684	1 vs 3	0.473684	-0.5	Syt17:chr7:118407201-118408298:-, Syt17:chr7:118407662-118407977:-, Syt17:chr7:118407766-118407979:-	Syt17:ENSMUST00000203485.2	Syt17	NA	NA	FALSE	FALSE	0.0870921	NA	FALSE
70	0.00250903	NA	0.722402	0.666174	0.0562284	TRUE	#NAME?	1 vs 3	0.958333	1 vs 2	0.625	-0.333333	Abca9:chr11:110100096-110100472:-, Abca9:chr11:110100706-110101196:-, Abca9:chr11:110101197-110101543:-, Abca9:chr11:110101027-110101935:-	Abca9:ENSMUST00000044850.3	Abca9	NA	NA	FALSE	FALSE	0.00250903	NA	FALSE
71	0.310022	NA	0.666667	0.1875	0.479167	TRUE	2.15948	1 vs 2	0.958333	1 vs 2	0.333333	-0.625	Qprt:chr7:127107179-127107666:-, Qprt:chr7:127107708-127108173:-	Qprt:ENSMUST00000032912.5	Qprt	NA	NA	FALSE	FALSE	0.310022	NA	FALSE
72	0.0464184	NA	0.555556	0.0769231	0.478632	TRUE	2.70805	1 vs 2	0.957265	1 vs 2	0.111111	-0.846154	Rnf151:chr17:24715839-24716227:-, Rnf151:chr17:24716131-24716542:-	Rnf151:ENSMUST00000008626.9	Rnf151	NA	NA	FALSE	FALSE	0.0464184	NA	FALSE
73	1	NA	0.47619	0	0.47619	TRUE	Inf	1 vs 2	0.952381	1 vs 2	-0.047619	-1	Mak:chr13:41025006-41025412:-, Mak:chr13:41025417-41025820:-	Mak:ENSMUST00000225084.1	Mak	NA	NA	FALSE	FALSE	1	NA	FALSE
74	0.355371	NA	0.656881	0.151925	0.504956	TRUE	Inf	2 vs 1	0.95	4 vs 3	0.45	-0.5	Zmat4:chr8:24059973-24060631:+, Zmat4:chr8:24060635-24061083:+, Zmat4:chr8:24060881-24061336:+, Zmat4:chr8:24062694-24063116:+	Zmat4:ENSMUST00000042352.10	Zmat4	NA	NA	FALSE	FALSE	0.355371	NA	FALSE
75	8.72133e-25	NA	0.850821	0.369146	0.481675	TRUE	3.65111	3 vs 1	0.94416	3 vs 1	0.630058	-0.314103	Mavs:chr2:131247602-131248073:+, Mavs:chr2:131249837-131250010:+, Mavs:chr2:131251103-131251283:+	Mavs:ENSMUST00000041362.11	Mavs	NA	NA	FALSE	FALSE	8.72133e-25	NA	FALSE
76	0.410593	NA	0.8	0.333333	0.466667	TRUE	2.07944	2 vs 1	0.933333	2 vs 1	0.6	-0.333333	Gm14444:chr2:175016688-175017261:+, Gm14444:chr2:175017558-175018160:+	Gm14444:ENSMUST00000109069.7	Gm14444	NA	NA	FALSE	FALSE	0.410593	NA	FALSE
77	0.133488	NA	0.798604	0.368495	0.430109	TRUE	#NAME?	1 vs 3	0.929487	1 vs 2	0.596154	-0.333333	Zim1:chr7:6671418-6671767:-, Zim1:chr7:6675413-6675860:-, Zim1:chr7:6676031-6676196:-	Zim1:ENSMUST00000002336.15	Zim1	NA	NA	FALSE	FALSE	0.133488	NA	FALSE
78	0.202282	NA	0.75367	0.174901	0.578769	TRUE	Inf	1 vs 3	0.928571	1 vs 5	0.428571	-0.5	Mylk3:chr8:85324299-85324650:-, Mylk3:chr8:85324315-85324861:-, Mylk3:chr8:85324930-85325210:-, Mylk3:chr8:85324720-85325708:-, Mylk3:chr8:85325446-85325541:-	Mylk3:ENSMUST00000034133.13	Mylk3	NA	NA	FALSE	FALSE	0.202282	NA	FALSE
79	0.377856	NA	0.738778	0.618121	0.120657	TRUE	Inf	1 vs 2	0.924138	1 vs 2	-0.0758621	-1	Gda:chr19:21391307-21391700:-, Gda:chr19:21391823-21392263:-, Gda:chr19:21392813-21393088:-	Gda:ENSMUST00000087600.9	Gda	NA	NA	FALSE	FALSE	0.377856	NA	FALSE
80	1.56955e-07	NA	0.783161	0.705585	0.0775761	TRUE	#NAME?	2 vs 1	0.915217	3 vs 2	0.715217	-0.2	Iqcj:chr3:68055212-68055479:+, Iqcj:chr3:68055743-68056276:+, Iqcj:chr3:68056043-68056478:+, Iqcj:chr3:68056253-68056593:+	Iqcj:ENSMUST00000063263.4	Iqcj	NA	NA	FALSE	FALSE	1.56955e-07	NA	FALSE
81	0.111858	NA	0.857143	0.4	0.457143	TRUE	2.19722	2 vs 1	0.914286	2 vs 1	0.714286	-0.2	Ripor2:chr13:24704886-24705289:+, Ripor2:chr13:24705553-24706095:+	Ripor2:ENSMUST00000091694.9	Ripor2	NA	NA	FALSE	FALSE	0.111858	NA	FALSE
82	0.300623	NA	0.6	0.142857	0.457143	TRUE	2.19722	1 vs 2	0.914286	1 vs 2	0.2	-0.714286	Tent5c:chr3:100468057-100468434:-, Tent5c:chr3:100471483-100471997:-	Tent5c:ENSMUST00000061455.8	Tent5c	NA	NA	FALSE	FALSE	0.300623	NA	FALSE
83	3.49057e-35	7.46813e-31	0.734694	0.280556	0.454138	TRUE	1.96028	2 vs 1	0.908277	2 vs 1	0.469388	-0.438889	Pcgf5:chr19:36455771-36456262:+, Pcgf5:chr19:36460762-36460979:+	Pcgf5:ENSMUST00000225920.1	Pcgf5	NA	NA	FALSE	FALSE	7.46813e-31	NA	FALSE
84	0.239651	NA	0.666667	0.240513	0.426153	TRUE	Inf	1 vs 2	0.904762	1 vs 3	0.333333	-0.571429	Awat2:chrX:100402221-100402528:-, Awat2:chrX:100402303-100402776:-, Awat2:chrX:100402496-100402759:-	Awat2:ENSMUST00000033567.14	Awat2	NA	NA	FALSE	FALSE	0.239651	NA	FALSE
85	0.147316	NA	0.435969	0	0.435969	TRUE	Inf	1 vs 3	0.892857	1 vs 3	-0.107143	-1	Epb41l4b:chr4:56991972-56992321:-, Epb41l4b:chr4:56994594-56994936:-, Epb41l4b:chr4:56995066-56995729:-	Epb41l4b:ENSMUST00000095076.9	Epb41l4b	NA	NA	FALSE	FALSE	0.147316	NA	FALSE
86	3.48748e-63	2.57636e-58	0.6394	0.194915	0.444485	TRUE	1.99114	2 vs 1	0.88897	2 vs 1	0.2788	-0.610169	Tnks2:chr19:36892448-36892951:+, Tnks2:chr19:36893044-36893519:+	Tnks2:ENSMUST00000025729.11	Tnks2	NA	NA	FALSE	FALSE	2.57636e-58	NA	FALSE
87	0.140303	NA	0.941176	0.5	0.441176	TRUE	2.77259	2 vs 1	0.882353	2 vs 1	0.882353	0	Cd180:chr13:102706000-102706559:+, Cd180:chr13:102706738-102707081:+	Cd180:ENSMUST00000022124.9	Cd180	NA	NA	FALSE	FALSE	0.140303	NA	FALSE
88	0.480738	NA	0.941176	0.5	0.441176	TRUE	2.77259	1 vs 2	0.882353	1 vs 2	0.882353	0	Ptger4:chr15:5233398-5233772:-, Ptger4:chr15:5233664-5234633:-	Ptger4:ENSMUST00000120563.1	Ptger4	NA	NA	FALSE	FALSE	0.480738	NA	FALSE
89	0.0910967	NA	0.375	0.262821	0.112179	TRUE	#NAME?	2 vs 1	0.875	3 vs 2	0.375	-0.5	Cntnap1:chr11:101190183-101190582:+, Cntnap1:chr11:101190227-101190676:+, Cntnap1:chr11:101190401-101190724:+	Cntnap1:ENSMUST00000103109.3	Cntnap1	NA	NA	FALSE	FALSE	0.0910967	NA	FALSE
90	0.536268	NA	0.933333	0.5	0.433333	TRUE	2.63906	2 vs 1	0.866667	2 vs 1	0.866667	0	Grid2:chr6:64667812-64668266:+, Grid2:chr6:64667952-64668285:+	Grid2:ENSMUST00000095852.4	Grid2	NA	NA	FALSE	FALSE	0.536268	NA	FALSE
91	1.68749e-05	NA	0.494235	0.434711	0.0595244	TRUE	2.5539	2 vs 3	0.864097	2 vs 3	0.275862	-0.588235	Vangl1:chr3:102153579-102153956:-, Vangl1:chr3:102155752-102156360:-, Vangl1:chr3:102156647-102157079:-, Vangl1:chr3:102158150-102158567:-	Vangl1:ENSMUST00000159388.7	Vangl1	NA	NA	FALSE	FALSE	1.68749e-05	NA	FALSE
92	1	NA	0.431373	0	0.431373	TRUE	Inf	1 vs 2	0.862745	1 vs 2	-0.137255	-1	A530084C06Rik:chr13:31556112-31556465:-, A530084C06Rik:chr13:31557573-31558016:-	A530084C06Rik:ENSMUST00000170573.1	A530084C06Rik	NA	NA	FALSE	FALSE	1	NA	FALSE
93	1	NA	0.428571	0	0.428571	TRUE	Inf	2 vs 1	0.857143	2 vs 1	-0.142857	-1	Ffar4:chr19:38113816-38114263:+, Ffar4:chr19:38113999-38114263:+	Ffar4:ENSMUST00000067098.7	Ffar4	NA	NA	FALSE	FALSE	1	NA	FALSE
94	0.00857797	NA	0.823529	0.4	0.423529	TRUE	1.94591	2 vs 1	0.847059	2 vs 1	0.647059	-0.2	Dlx6:chr6:6867604-6868402:+, Dlx6:chr6:6868166-6868568:+	Dlx6:ENSMUST00000160937.8	Dlx6	NA	NA	FALSE	FALSE	0.00857797	NA	FALSE
95	5.82173e-115	1.97346e-90	0.832082	0.544419	0.287663	TRUE	3.14503	3 vs 2	0.841771	3 vs 2	0.777254	-0.0645161	Cds2:chr2:132305030-132305405:+, Cds2:chr2:132307230-132307668:+, Cds2:chr2:132311647-132312050:+	Cds2:ENSMUST00000103181.10	Cds2	NA	NA	FALSE	FALSE	1.97346e-90	NA	FALSE
96	3.37777e-05	NA	0.574556	0.395843	0.178713	TRUE	3.24143	1 vs 3	0.841585	1 vs 3	0.145933	-0.695652	Slc7a14:chr3:31202856-31203258:-, Slc7a14:chr3:31205442-31206077:-, Slc7a14:chr3:31206155-31206602:-, Slc7a14:chr3:31208778-31209294:-	Slc7a14:ENSMUST00000091259.8	Slc7a14	NA	NA	FALSE	FALSE	3.37777e-05	NA	FALSE
97	0.072058	NA	0.725796	0.478794	0.247002	TRUE	2.22052	1 vs 2	0.84127	1 vs 2	0.34127	-0.5	Syne1:chr10:5020194-5020592:-, Syne1:chr10:5020893-5021298:-, Syne1:chr10:5021545-5021937:-	Syne1:ENSMUST00000215295.1	Syne1	NA	NA	FALSE	FALSE	0.072058	NA	FALSE
98	1.00457e-05	NA	0.847713	0.963553	-0.115841	TRUE	#NAME?	1 vs 3	0.835994	1 vs 2	0.307692	-0.528302	Paqr5:chr9:61952809-61952995:-, Paqr5:chr9:61952799-61953249:-, Paqr5:chr9:61955530-61955919:-, Paqr5:chr9:61955942-61956379:-	Paqr5:ENSMUST00000034817.10	Paqr5	NA	NA	FALSE	FALSE	1.00457e-05	NA	FALSE
99	0.163624	NA	0.851349	0.5	0.351349	TRUE	#NAME?	1 vs 2	0.833333	2 vs 3	0.333333	-0.5	Cd93:chr2:148436585-148437027:-, Cd93:chr2:148437516-148437899:-, Cd93:chr2:148440858-148441405:-	Cd93:ENSMUST00000099269.3	Cd93	NA	NA	FALSE	FALSE	0.163624	NA	FALSE
100	0.278148	NA	0.756423	0.333333	0.42309	TRUE	#NAME?	1 vs 2	0.833333	1 vs 3	0.5	-0.333333	Extl1:chr4:134356323-134356716:-, Extl1:chr4:134356589-134356802:-, Extl1:chr4:134356683-134357240:-	Extl1:ENSMUST00000030643.2	Extl1	NA	NA	FALSE	FALSE	0.278148	NA	FALSE
101	0.411112	NA	0.709524	0.314286	0.395238	TRUE	Inf	3 vs 1	0.833333	3 vs 1	0.333333	-0.5	Wfdc1:chr8:119687646-119687808:+, Wfdc1:chr8:119687656-119687989:+, Wfdc1:chr8:119687791-119688264:+	Wfdc1:ENSMUST00000024107.6	Wfdc1	NA	NA	FALSE	FALSE	0.411112	NA	FALSE
102	7.21491e-05	NA	0.878635	0.433241	0.445395	TRUE	3.49651	3 vs 1	0.830241	4 vs 1	0.693878	-0.136364	Serpinc1:chr1:161002182-161002569:+, Serpinc1:chr1:161002559-161003027:+, Serpinc1:chr1:161003551-161003697:+, Serpinc1:chr1:161003409-161003938:+	Serpinc1:ENSMUST00000064725.10	Serpinc1	NA	NA	FALSE	FALSE	7.21491e-05	NA	FALSE
103	0.212506	NA	0.514043	0.5	0.0140427	TRUE	#NAME?	1 vs 2	0.827037	2 vs 3	0.327037	-0.5	Necab1:chr4:14952201-14952624:-, Necab1:chr4:14954887-14955294:-, Necab1:chr4:14955598-14956024:-	Necab1:ENSMUST00000041606.13	Necab1	NA	NA	FALSE	FALSE	0.212506	NA	FALSE
104	0.466246	NA	0.913043	0.5	0.413043	TRUE	2.35138	1 vs 2	0.826087	1 vs 2	0.826087	0	Gpr88:chr3:116249654-116250155:-, Gpr88:chr3:116249892-116250601:-	Gpr88:ENSMUST00000090473.6	Gpr88	NA	NA	FALSE	FALSE	0.466246	NA	FALSE
105	0.241567	NA	0.555556	0.142857	0.412698	TRUE	2.0149	1 vs 2	0.825397	1 vs 2	0.111111	-0.714286	Ano3:chr2:110655189-110655505:-, Ano3:chr2:110656107-110656526:-	Ano3:ENSMUST00000099623.9	Ano3	NA	NA	FALSE	FALSE	0.241567	NA	FALSE
106	0.241567	NA	0.857143	0.444444	0.412698	TRUE	2.0149	1 vs 2	0.825397	1 vs 2	0.714286	-0.111111	Grik1:chr16:87912433-87912708:-, Grik1:chr16:87912193-87913032:-	Grik1:ENSMUST00000211444.1	Grik1	NA	NA	FALSE	FALSE	0.241567	NA	FALSE
107	1	NA	0.411765	0	0.411765	TRUE	Inf	2 vs 1	0.823529	2 vs 1	-0.176471	-1	Nwd2:chr5:63809822-63810320:+, Nwd2:chr5:63810175-63810546:+	Nwd2:ENSMUST00000159584.2	Nwd2	NA	NA	FALSE	FALSE	1	NA	FALSE
108	3.54325e-09	NA	0.849624	0.442857	0.406767	TRUE	1.96123	1 vs 2	0.813534	1 vs 2	0.699248	-0.114286	Mtr:chr13:12182659-12183106:-, Mtr:chr13:12186473-12186916:-	Mtr:ENSMUST00000099856.5	Mtr	NA	NA	FALSE	FALSE	3.54325e-09	NA	FALSE
109	7.11268e-41	2.57912e-40	0.532697	0.120024	0.412673	TRUE	2.38351	1 vs 3	0.806605	1 vs 3	0.121673	-0.684932	Cenpf:chr1:189640656-189640866:-, Cenpf:chr1:189641550-189642009:-, Cenpf:chr1:189641791-189642386:-	Cenpf:ENSMUST00000171929.7	Cenpf	NA	NA	FALSE	FALSE	2.57912e-40	NA	FALSE
110	0.00291814	NA	0.90463	0.602397	0.302234	TRUE	#NAME?	2 vs 1	0.802817	3 vs 2	0.802817	0	Slc10a4:chr5:73011958-73012194:+, Slc10a4:chr5:73011980-73012778:+, Slc10a4:chr5:73012548-73012988:+	Slc10a4:ENSMUST00000031127.10	Slc10a4	NA	NA	FALSE	FALSE	0.00291814	NA	FALSE
111	0.131983	NA	1	0.6	0.4	TRUE	Inf	1 vs 2	0.8	1 vs 2	1	0.2	Arg1:chr10:24915198-24915641:-, Arg1:chr10:24915485-24915834:-	Arg1:ENSMUST00000020161.9	Arg1	NA	NA	FALSE	FALSE	0.131983	NA	FALSE
112	0.894757	NA	1	0.6	0.4	TRUE	Inf	2 vs 1	0.8	2 vs 1	1	0.2	Cd40:chr2:165070854-165071346:+, Cd40:chr2:165071241-165071678:+	Cd40:ENSMUST00000017799.11	Cd40	NA	NA	FALSE	FALSE	0.894757	NA	FALSE
113	0.294894	NA	0.4	0	0.4	TRUE	Inf	2 vs 1	0.8	2 vs 1	-0.2	-1	Ifit3:chr19:34588313-34588807:+, Ifit3:chr19:34588717-34588978:+	Ifit3:ENSMUST00000102825.3	Ifit3	NA	NA	FALSE	FALSE	0.294894	NA	FALSE
114	1	NA	0.4	0	0.4	TRUE	Inf	2 vs 1	0.8	2 vs 1	-0.2	-1	Six6:chr12:72941850-72942398:+, Six6:chr12:72944495-72944899:+	Six6:ENSMUST00000021519.6	Six6	NA	NA	FALSE	FALSE	1	NA	FALSE
115	1	NA	1	0.6	0.4	TRUE	Inf	2 vs 1	0.8	2 vs 1	1	0.2	Tubb1:chr2:174457998-174458417:+, Tubb1:chr2:174458955-174459408:+	Tubb1:ENSMUST00000016399.5	Tubb1	NA	NA	FALSE	FALSE	1	NA	FALSE
116	3.21925e-20	5.84308e-20	0.618205	0.366555	0.25165	TRUE	2.81634	2 vs 5	0.791758	2 vs 4	0.55	-0.241758	Mastl:chr2:23114426-23114802:-, Mastl:chr2:23115715-23115871:-, Mastl:chr2:23115735-23116160:-, Mastl:chr2:23116511-23116985:-, Mastl:chr2:23118080-23118428:-	Mastl:ENSMUST00000028119.6	Mastl	NA	NA	FALSE	FALSE	5.84308e-20	NA	FALSE
117	0.114394	NA	0.34465	0.0710744	0.273576	TRUE	Inf	1 vs 2	0.789189	2 vs 3	0.189189	-0.6	Prss57:chr10:79782703-79782936:-, Prss57:chr10:79783049-79783415:-, Prss57:chr10:79783174-79783454:-	Prss57:ENSMUST00000020573.12	Prss57	NA	NA	FALSE	FALSE	0.114394	NA	FALSE
118	0.000622528	NA	0.661798	0.269275	0.392523	TRUE	2.21784	1 vs 3	0.787879	1 vs 3	0.333333	-0.454545	St3gal6:chr16:58469679-58470135:-, St3gal6:chr16:58469856-58470936:-, St3gal6:chr16:58470534-58470791:-	St3gal6:ENSMUST00000137035.7	St3gal6	NA	NA	FALSE	FALSE	0.000622528	NA	FALSE
119	0.479935	NA	0.226893	0.035593	0.1913	TRUE	#NAME?	2 vs 1	0.776404	4 vs 2	0.276404	-0.5	Kcna4:chr2:107296726-107297073:+, Kcna4:chr2:107296442-107297606:+, Kcna4:chr2:107297024-107297454:+, Kcna4:chr2:107297631-107298112:+, Kcna4:chr2:107298103-107298529:+, Kcna4:chr2:107299195-107299649:+, Kcna4:chr2:107299938-107300157:+, Kcna4:chr2:107300115-107300464:+, Kcna4:chr2:107302318-107302561:+, Kcna4:chr2:107302287-107302819:+, Kcna4:chr2:107303226-107303535:+	Kcna4:ENSMUST00000037012.2	Kcna4	NA	NA	FALSE	FALSE	0.479935	NA	FALSE
120	0.0925506	NA	0.570397	0.278159	0.292238	TRUE	2.48491	2 vs 1	0.775	2 vs 1	0.375	-0.4	Cdnf:chr2:3524782-3525343:+, Cdnf:chr2:3525239-3525728:+, Cdnf:chr2:3525879-3526362:+	Cdnf:ENSMUST00000036350.2	Cdnf	NA	NA	FALSE	FALSE	0.0925506	NA	FALSE
121	0.704004	NA	0.387097	0	0.387097	TRUE	Inf	2 vs 1	0.774194	2 vs 1	-0.225806	-1	Ibsp:chr5:104310588-104311209:+, Ibsp:chr5:104311083-104311472:+	Ibsp:ENSMUST00000031246.8	Ibsp	NA	NA	FALSE	FALSE	0.704004	NA	FALSE
122	0.458558	NA	0.636364	0.25	0.386364	TRUE	1.65823	2 vs 1	0.772727	2 vs 1	0.272727	-0.5	Abcb1b:chr5:8865689-8866021:+, Abcb1b:chr5:8865895-8866352:+	Abcb1b:ENSMUST00000009058.9	Abcb1b	NA	NA	FALSE	FALSE	0.458558	NA	FALSE
123	0.235559	NA	0.361247	0.0462446	0.315002	TRUE	Inf	1 vs 6	0.763441	3 vs 7	0.0967742	-0.666667	Trhde:chr10:114396305-114396633:-, Trhde:chr10:114396534-114397028:-, Trhde:chr10:114398777-114399164:-, Trhde:chr10:114398853-114399549:-, Trhde:chr10:114399664-114400001:-, Trhde:chr10:114399696-114400248:-, Trhde:chr10:114400335-114400858:-	Trhde:ENSMUST00000061632.8	Trhde	NA	NA	FALSE	FALSE	0.235559	NA	FALSE
124	0.00823261	NA	0.454545	0.0731707	0.381375	TRUE	2.35665	1 vs 2	0.762749	1 vs 2	-0.0909091	-0.853659	Mansc1:chr6:134605181-134605582:-, Mansc1:chr6:134609185-134609596:-	Mansc1:ENSMUST00000047443.4	Mansc1	NA	NA	FALSE	FALSE	0.00823261	NA	FALSE
125	0.00366048	NA	0.491598	0.10264	0.388959	TRUE	#NAME?	1 vs 2	0.758621	1 vs 4	0	-0.758621	Prr5l:chr2:101713705-101714137:-, Prr5l:chr2:101714175-101714710:-, Prr5l:chr2:101715378-101715861:-, Prr5l:chr2:101716191-101716708:-	Prr5l:ENSMUST00000171088.7	Prr5l	NA	NA	FALSE	FALSE	0.00366048	NA	FALSE
126	0.216768	NA	0.448937	0	0.448937	TRUE	Inf	2 vs 1	0.757576	3 vs 1	-0.242424	-1	Cdh18:chr15:23474392-23474734:+, Cdh18:chr15:23475765-23475998:+, Cdh18:chr15:23475904-23476314:+	Cdh18:ENSMUST00000164787.7	Cdh18	NA	NA	FALSE	FALSE	0.216768	NA	FALSE
127	0.235091	NA	0.545455	0.166667	0.378788	TRUE	1.79176	2 vs 1	0.757576	2 vs 1	0.0909091	-0.666667	Mfap5:chr6:122528242-122528668:+, Mfap5:chr6:122528863-122529353:+	Mfap5:ENSMUST00000121656.1	Mfap5	NA	NA	FALSE	FALSE	0.235091	NA	FALSE
128	0.301193	NA	0.7421	0.355018	0.387082	TRUE	Inf	1 vs 4	0.757576	1 vs 4	0.666667	-0.0909091	Slc37a2:chr9:37227526-37227948:-, Slc37a2:chr9:37230262-37230636:-, Slc37a2:chr9:37230566-37230936:-, Slc37a2:chr9:37231198-37231677:-	Slc37a2:ENSMUST00000115068.9	Slc37a2	NA	NA	FALSE	FALSE	0.301193	NA	FALSE
129	0.268293	NA	0.898805	0.54936	0.349445	TRUE	Inf	1 vs 2	0.75	1 vs 2	0.75	0	Fli1:chr9:32422176-32422536:-, Fli1:chr9:32422197-32422720:-, Fli1:chr9:32422656-32423225:-, Fli1:chr9:32423531-32423963:-	Fli1:ENSMUST00000016231.13	Fli1	NA	NA	FALSE	FALSE	0.268293	NA	FALSE
130	0.221911	NA	0.375	0	0.375	TRUE	Inf	1 vs 2	0.75	1 vs 2	-0.25	-1	Gm17655:chr5:110042654-110043031:-, Gm17655:chr5:110045493-110045848:-	Gm17655:ENSMUST00000210275.1	Gm17655	NA	NA	FALSE	FALSE	0.221911	NA	FALSE
131	1	NA	0.375	0	0.375	TRUE	Inf	2 vs 1	0.75	2 vs 1	-0.25	-1	Samd3:chr10:26259959-26260451:+, Samd3:chr10:26260354-26260865:+	Samd3:ENSMUST00000218301.1	Samd3	NA	NA	FALSE	FALSE	1	NA	FALSE
132	0.0905965	NA	0.75	0.550698	0.199302	TRUE	#NAME?	2 vs 1	0.75	3 vs 2	0.75	0	Sytl5:chrX:9994331-9994755:+, Sytl5:chrX:9998181-9998686:+, Sytl5:chrX:10004663-10005032:+	Sytl5:ENSMUST00000067529.8	Sytl5	NA	NA	FALSE	FALSE	0.0905965	NA	FALSE
133	0.109658	NA	0.372881	0	0.372881	TRUE	Inf	2 vs 1	0.745763	2 vs 1	-0.254237	-1	Jak3:chr8:71687946-71688293:+, Jak3:chr8:71690159-71690577:+	Jak3:ENSMUST00000051995.13	Jak3	NA	NA	FALSE	FALSE	0.109658	NA	FALSE
134	2.23721e-05	NA	0.33634	0.00995978	0.32638	TRUE	Inf	1 vs 2	0.736548	1 vs 3	-0.226415	-0.962963	Kcng3:chr17:83574003-83574384:-, Kcng3:chr17:83577751-83578254:-, Kcng3:chr17:83579319-83579462:-	Kcng3:ENSMUST00000234613.1	Kcng3	NA	NA	FALSE	FALSE	2.23721e-05	NA	FALSE
135	0.388212	NA	0.604161	0.396461	0.2077	TRUE	#NAME?	2 vs 1	0.733333	3 vs 2	0.4	-0.333333	Heyl:chr4:123247099-123247576:+, Heyl:chr4:123247526-123248046:+, Heyl:chr4:123248317-123248764:+, Heyl:chr4:123249468-123249888:+	Heyl:ENSMUST00000040821.4	Heyl	NA	NA	FALSE	FALSE	0.388212	NA	FALSE
136	0.102791	NA	0.38259	0.5	-0.11741	TRUE	#NAME?	1 vs 2	0.730769	2 vs 3	0.230769	-0.5	4930447C04Rik:chr12:72911617-72912029:-, 4930447C04Rik:chr12:72912800-72913381:-, 4930447C04Rik:chr12:72913095-72913329:-	4930447C04Rik:ENSMUST00000136075.7	4930447C04Rik	NA	NA	FALSE	FALSE	0.102791	NA	FALSE
137	1.34118e-05	NA	0.929897	0.586051	0.343846	TRUE	2.947	1 vs 3	0.728346	1 vs 3	0.728346	0	Sprn:chr7:140150628-140150987:-, Sprn:chr7:140150763-140151346:-, Sprn:chr7:140152438-140152870:-	Sprn:ENSMUST00000059241.7	Sprn	NA	NA	FALSE	FALSE	1.34118e-05	NA	FALSE
138	0.102166	NA	0.841299	0.821111	0.0201883	TRUE	#NAME?	2 vs 1	0.724403	4 vs 3	0.474403	-0.25	Egr3:chr14:70080784-70081356:+, Egr3:chr14:70081657-70082179:+, Egr3:chr14:70082092-70082595:+, Egr3:chr14:70082231-70082635:+	Egr3:ENSMUST00000225200.1	Egr3	NA	NA	FALSE	FALSE	0.102166	NA	FALSE
139	1.71232e-60	1.4071e-52	0.572414	0.208331	0.364083	TRUE	1.64322	3 vs 1	0.724362	3 vs 1	0.13877	-0.585593	H3c7:chr13:23544697-23544934:+, H3c7:chr13:23544907-23545436:+, H3c7:chr13:23545027-23545730:+	H3c7:ENSMUST00000075558.4	H3c7	NA	NA	FALSE	FALSE	1.4071e-52	NA	FALSE
140	0.214709	NA	0.387424	0.0415376	0.345887	TRUE	Inf	3 vs 1	0.723427	3 vs 1	0.223427	-0.5	Pclo:chr5:14859405-14860425:+, Pclo:chr5:14859818-14860196:+, Pclo:chr5:14863052-14863463:+	Pclo:ENSMUST00000030691.16	Pclo	NA	NA	FALSE	FALSE	0.214709	NA	FALSE
141	0.0114855	NA	0.509091	0.15	0.359091	TRUE	1.77097	1 vs 2	0.718182	1 vs 2	0.0181818	-0.7	Cpt1b:chr15:89416353-89416770:-, Cpt1b:chr15:89416530-89417001:-	Cpt1b:ENSMUST00000109313.8	Cpt1b	NA	NA	FALSE	FALSE	0.0114855	NA	FALSE
142	7.84587e-44	6.43298e-41	0.553468	0.186925	0.366543	TRUE	2.49765	5 vs 2	0.718021	5 vs 1	0.0870871	-0.630934	Apobec3:chr15:79907497-79907959:+, Apobec3:chr15:79907999-79908485:+, Apobec3:chr15:79908425-79908942:+, Apobec3:chr15:79908889-79909751:+, Apobec3:chr15:79909322-79909496:+	Apobec3:ENSMUST00000176325.7	Apobec3	NA	NA	FALSE	FALSE	6.43298e-41	NA	FALSE
143	0.000143139	NA	0.598332	0.618321	-0.0199896	TRUE	2.27693	3 vs 2	0.717466	3 vs 2	0.00913242	-0.708333	D830030K20Rik:chr14:3233687-3233955:+, D830030K20Rik:chr14:3233967-3234375:+, D830030K20Rik:chr14:3234249-3234482:+	D830030K20Rik:ENSMUST00000112797.11	D830030K20Rik	NA	NA	FALSE	FALSE	0.000143139	NA	FALSE
144	0.0314665	NA	0.809524	0.454545	0.354978	TRUE	1.62924	2 vs 1	0.709957	2 vs 1	0.619048	-0.0909091	Ovgp1:chr3:105986834-105987361:+, Ovgp1:chr3:105987068-105987427:+	Ovgp1:ENSMUST00000000573.8	Ovgp1	NA	NA	FALSE	FALSE	0.0314665	NA	FALSE
145	0.121665	NA	1	0.645161	0.354839	TRUE	Inf	1 vs 2	0.709677	1 vs 2	1	0.290323	Sox8:chr17:25565892-25566416:-, Sox8:chr17:25566644-25567136:-	Sox8:ENSMUST00000025003.9	Sox8	NA	NA	FALSE	FALSE	0.121665	NA	FALSE
146	0.794062	NA	0.523667	0.226246	0.297421	TRUE	#NAME?	3 vs 1	0.706041	6 vs 4	0.206041	-0.5	Rgs6:chr12:83157890-83158147:+, Rgs6:chr12:83157940-83158294:+, Rgs6:chr12:83158414-83158837:+, Rgs6:chr12:83158956-83159428:+, Rgs6:chr12:83159623-83159941:+, Rgs6:chr12:83161680-83162056:+	Rgs6:ENSMUST00000186458.6	Rgs6	NA	NA	FALSE	FALSE	0.794062	NA	FALSE
147	1	NA	0.352941	0	0.352941	TRUE	Inf	2 vs 1	0.705882	2 vs 1	-0.294118	-1	Prr23a1:chr9:98843128-98843898:+, Prr23a1:chr9:98843359-98843654:+	Prr23a1:ENSMUST00000170349.2	Prr23a1	NA	NA	FALSE	FALSE	1	NA	FALSE
148	1.31405e-109	6.65913e-82	0.925211	0.573482	0.351729	TRUE	2.21928	1 vs 2	0.703457	1 vs 2	0.850422	0.146965	Baz1a:chr12:54892497-54892935:-, Baz1a:chr12:54893511-54893883:-	Baz1a:ENSMUST00000038926.12	Baz1a	NA	NA	FALSE	FALSE	6.65913e-82	NA	FALSE
149	0.324652	NA	0.578273	0.5	0.0782733	TRUE	#NAME?	1 vs 2	0.7	2 vs 3	0.2	-0.5	Fzd5:chr1:64730476-64730962:-, Fzd5:chr1:64732721-64732958:-, Fzd5:chr1:64734361-64734789:-	Fzd5:ENSMUST00000063982.6	Fzd5	NA	NA	FALSE	FALSE	0.324652	NA	FALSE
150	0.00417274	NA	0.345563	0.211008	0.134555	TRUE	Inf	1 vs 2	0.696116	2 vs 3	0.465347	-0.230769	Ntng1:chr3:109780040-109780426:-, Ntng1:chr3:109781061-109781483:-, Ntng1:chr3:109781132-109782017:-, Ntng1:chr3:109781930-109782156:-	Ntng1:ENSMUST00000156177.8	Ntng1	NA	NA	FALSE	FALSE	0.00417274	NA	FALSE
151	0.232604	NA	0.200632	0.0404407	0.160191	TRUE	Inf	1 vs 2	0.694444	2 vs 3	0.444444	-0.25	Slc7a11:chr3:50364893-50365325:-, Slc7a11:chr3:50371020-50371455:-, Slc7a11:chr3:50371788-50372268:-, Slc7a11:chr3:50372003-50372456:-	Slc7a11:ENSMUST00000029297.5	Slc7a11	NA	NA	FALSE	FALSE	0.232604	NA	FALSE
152	0.000236115	NA	0.953326	0.532583	0.420743	TRUE	Inf	1 vs 3	0.694236	1 vs 2	0.904762	0.210526	Elobl:chr11:88961803-88962011:-, Elobl:chr11:88964272-88965202:-, Elobl:chr11:88964674-88964974:-	Elobl:ENSMUST00000061938.13	Elobl	NA	NA	FALSE	FALSE	0.000236115	NA	FALSE
153	0.569966	NA	0.346154	0	0.346154	TRUE	Inf	2 vs 1	0.692308	2 vs 1	-0.307692	-1	Ccin:chr4:43987443-43987611:+, Ccin:chr4:43989045-43989430:+	Ccin:ENSMUST00000095107.2	Ccin	NA	NA	FALSE	FALSE	0.569966	NA	FALSE
154	0.305724	NA	0.541865	0.2	0.341865	TRUE	Inf	2 vs 1	0.691667	3 vs 1	0.0916667	-0.6	Dlgap2:chr8:14847359-14847643:+, Dlgap2:chr8:14847390-14847905:+, Dlgap2:chr8:14853013-14853475:+	Dlgap2:ENSMUST00000133298.7	Dlgap2	NA	NA	FALSE	FALSE	0.305724	NA	FALSE
155	0.0314254	NA	0.709184	0.363636	0.345547	TRUE	1.45104	1 vs 2	0.691095	1 vs 2	0.418367	-0.272727	Lrrc55:chr2:85188029-85188444:-, Lrrc55:chr2:85191636-85192035:-	Lrrc55:ENSMUST00000234267.2	Lrrc55	NA	NA	FALSE	FALSE	0.0314254	NA	FALSE
156	0.00323659	NA	0.633987	0.291667	0.34232	TRUE	1.43666	2 vs 1	0.684641	2 vs 1	0.267974	-0.416667	Pcdh10:chr3:45419508-45420079:+, Pcdh10:chr3:45423295-45423765:+	Pcdh10:ENSMUST00000170695.3	Pcdh10	NA	NA	FALSE	FALSE	0.00323659	NA	FALSE
157	5.37531e-07	NA	0.45559	0.137541	0.318048	TRUE	Inf	1 vs 2	0.684211	1 vs 4	0.333333	-0.350877	Prox2:chr12:85081600-85082243:-, Prox2:chr12:85085784-85086082:-, Prox2:chr12:85085846-85086192:-, Prox2:chr12:85086330-85086745:-, Prox2:chr12:85086762-85087207:-, Prox2:chr12:85087131-85087708:-	Prox2:ENSMUST00000177289.8	Prox2	NA	NA	FALSE	FALSE	5.37531e-07	NA	FALSE
158	0.245121	NA	0.842105	0.5	0.342105	TRUE	1.67398	1 vs 2	0.684211	1 vs 2	0.684211	0	Tmem88b:chr4:155781550-155782163:-, Tmem88b:chr4:155783329-155783761:-	Tmem88b:ENSMUST00000097742.2	Tmem88b	NA	NA	FALSE	FALSE	0.245121	NA	FALSE
159	0.0673152	NA	0.614458	0.272727	0.341731	TRUE	1.44692	1 vs 2	0.683461	1 vs 2	0.228916	-0.454545	Slc26a1:chr5:108669886-108670375:-, Slc26a1:chr5:108670489-108670938:-	Slc26a1:ENSMUST00000051757.13	Slc26a1	NA	NA	FALSE	FALSE	0.0673152	NA	FALSE
160	0.490792	NA	0.534255	0.361943	0.172313	TRUE	#NAME?	3 vs 1	0.682464	4 vs 3	-0.317536	-1	Rasgef1a:chr6:118089768-118089971:+, Rasgef1a:chr6:118089675-118090346:+, Rasgef1a:chr6:118090179-118090648:+, Rasgef1a:chr6:118091156-118091546:+	Rasgef1a:ENSMUST00000164960.3	Rasgef1a	NA	NA	FALSE	FALSE	0.490792	NA	FALSE
161	0.00360677	NA	0.638889	0.3	0.338889	TRUE	1.41784	2 vs 1	0.677778	2 vs 1	0.277778	-0.4	Arhgef10:chr8:15000057-15000491:+, Arhgef10:chr8:15000688-15001085:+	Arhgef10:ENSMUST00000084207.11	Arhgef10	NA	NA	FALSE	FALSE	0.00360677	NA	FALSE
162	0.0055917	NA	0.281234	0.39648	-0.115246	TRUE	#NAME?	1 vs 4	0.675595	2 vs 3	0.238095	-0.4375	Edaradd:chr13:12472581-12472977:-, Edaradd:chr13:12476561-12476899:-, Edaradd:chr13:12477318-12478180:-, Edaradd:chr13:12477807-12478489:-	Edaradd:ENSMUST00000179308.2	Edaradd	NA	NA	FALSE	FALSE	0.0055917	NA	FALSE
163	0.155206	NA	0.777778	0.441176	0.336601	TRUE	1.48915	2 vs 1	0.673203	2 vs 1	0.555556	-0.117647	Trdn:chr10:33196032-33196645:+, Trdn:chr10:33197439-33198176:+	Trdn:ENSMUST00000219982.1	Trdn	NA	NA	FALSE	FALSE	0.155206	NA	FALSE
164	0.0466651	NA	0.545458	0.252041	0.293417	TRUE	2.62104	4 vs 1	0.672619	4 vs 1	0.291667	-0.380952	Ppara:chr15:85801291-85801780:+, Ppara:chr15:85801779-85802237:+, Ppara:chr15:85802527-85802842:+, Ppara:chr15:85805167-85805598:+, Ppara:chr15:85806491-85806851:+	Ppara:ENSMUST00000109422.7	Ppara	NA	NA	FALSE	FALSE	0.0466651	NA	FALSE
165	0.10489	NA	0.434783	0.1	0.334783	TRUE	1.93486	1 vs 2	0.669565	1 vs 2	-0.130435	-0.8	9130008F23Rik:chr17:40875482-40875866:-, 9130008F23Rik:chr17:40876242-40876693:-	9130008F23Rik:ENSMUST00000068258.2	9130008F23Rik	NA	NA	FALSE	FALSE	0.10489	NA	FALSE
166	0.588375	NA	0.473855	0.209154	0.264701	TRUE	Inf	2 vs 1	0.666667	4 vs 3	0.166667	-0.5	Ablim2:chr5:35883711-35884189:+, Ablim2:chr5:35884052-35884333:+, Ablim2:chr5:35884117-35884513:+, Ablim2:chr5:35884576-35884985:+	Ablim2:ENSMUST00000054598.11	Ablim2	NA	NA	FALSE	FALSE	0.588375	NA	FALSE
167	1	NA	1	0.666667	0.333333	TRUE	Inf	1 vs 2	0.666667	1 vs 2	1	0.333333	Alx1:chr10:103008027-103008678:-, Alx1:chr10:103008816-103009264:-	Alx1:ENSMUST00000167156.8	Alx1	NA	NA	FALSE	FALSE	1	NA	FALSE
168	0.592499	NA	1	0.666667	0.333333	TRUE	Inf	1 vs 2	0.666667	1 vs 2	1	0.333333	Axdnd1:chr1:156330400-156330707:-, Axdnd1:chr1:156330562-156330743:-	Axdnd1:ENSMUST00000213088.1	Axdnd1	NA	NA	FALSE	FALSE	0.592499	NA	FALSE
169	1	NA	0.333333	0	0.333333	TRUE	Inf	1 vs 2	0.666667	1 vs 2	-0.333333	-1	Ccl24:chr5:135570252-135570701:-, Ccl24:chr5:135570553-135570988:-	Ccl24:ENSMUST00000004936.9	Ccl24	NA	NA	FALSE	FALSE	1	NA	FALSE
170	0.437558	NA	1	0.666667	0.333333	TRUE	Inf	1 vs 2	0.666667	1 vs 2	1	0.333333	Fam78a:chr2:32066866-32067269:-, Fam78a:chr2:32069025-32069585:-	Fam78a:ENSMUST00000056406.6	Fam78a	NA	NA	FALSE	FALSE	0.437558	NA	FALSE
171	0.700311	NA	0.333333	0	0.333333	TRUE	Inf	1 vs 2	0.666667	1 vs 2	-0.333333	-1	Gm14412:chr2:177311653-177312122:-, Gm14412:chr2:177312190-177312367:-	Gm14412:ENSMUST00000108959.2	Gm14412	NA	NA	FALSE	FALSE	0.700311	NA	FALSE
172	1	NA	0.333333	0	0.333333	TRUE	Inf	2 vs 1	0.666667	2 vs 1	-0.333333	-1	Ifit1:chr19:34649135-34649479:+, Ifit1:chr19:34648925-34649998:+	Ifit1:ENSMUST00000102824.3	Ifit1	NA	NA	FALSE	FALSE	1	NA	FALSE
173	0.546494	NA	1	0.666667	0.333333	TRUE	Inf	1 vs 2	0.666667	1 vs 2	1	0.333333	Plin1:chr7:79721141-79721474:-, Plin1:chr7:79720977-79721729:-	Plin1:ENSMUST00000205915.1	Plin1	NA	NA	FALSE	FALSE	0.546494	NA	FALSE
174	1	NA	0.333333	0	0.333333	TRUE	Inf	2 vs 1	0.666667	2 vs 1	-0.333333	-1	Ptgs1:chr2:36251382-36251883:+, Ptgs1:chr2:36251869-36252311:+	Ptgs1:ENSMUST00000062069.5	Ptgs1	NA	NA	FALSE	FALSE	1	NA	FALSE
175	1	NA	0.333333	0	0.333333	TRUE	Inf	1 vs 2	0.666667	1 vs 2	-0.333333	-1	St8sia6:chr2:13651021-13651391:-, St8sia6:chr2:13654798-13655524:-	St8sia6:ENSMUST00000003509.9	St8sia6	NA	NA	FALSE	FALSE	1	NA	FALSE
176	0.136943	NA	0.774194	0.444444	0.329749	TRUE	1.45529	1 vs 2	0.659498	1 vs 2	0.548387	-0.111111	Plek2:chr12:78888691-78889097:-, Plek2:chr12:78889008-78889377:-	Plek2:ENSMUST00000021544.7	Plek2	NA	NA	FALSE	FALSE	0.136943	NA	FALSE
177	0.154986	NA	0.578947	0.25	0.328947	TRUE	1.41707	2 vs 1	0.657895	2 vs 1	0.157895	-0.5	Skap1:chr11:96493299-96493702:+, Skap1:chr11:96493069-96493983:+	Skap1:ENSMUST00000100519.10	Skap1	NA	NA	FALSE	FALSE	0.154986	NA	FALSE
178	5.59333e-05	NA	0.633214	0.353246	0.279968	TRUE	1.45748	1 vs 2	0.654935	1 vs 2	0.196602	-0.458333	Lrch1:chr14:74754626-74755040:-, Lrch1:chr14:74756051-74756477:-, Lrch1:chr14:74756056-74756921:-	Lrch1:ENSMUST00000088970.6	Lrch1	NA	NA	FALSE	FALSE	5.59333e-05	NA	FALSE
179	0.00488576	NA	0.893378	0.557731	0.335647	TRUE	2.29253	3 vs 1	0.654106	3 vs 2	0.765217	0.111111	Fgf5:chr5:98275142-98275455:+, Fgf5:chr5:98275535-98276133:+, Fgf5:chr5:98276642-98277033:+	Fgf5:ENSMUST00000200059.1	Fgf5	NA	NA	FALSE	FALSE	0.00488576	NA	FALSE
180	0.0887019	NA	0.485212	0.130458	0.354754	TRUE	#NAME?	1 vs 2	0.653924	1 vs 6	0.225352	-0.428571	Galntl6:chr8:57773990-57774430:-, Galntl6:chr8:57775584-57775927:-, Galntl6:chr8:57775804-57776194:-, Galntl6:chr8:57776202-57776465:-, Galntl6:chr8:57776279-57776612:-, Galntl6:chr8:57776443-57776875:-	Galntl6:ENSMUST00000204128.2	Galntl6	NA	NA	FALSE	FALSE	0.0887019	NA	FALSE
181	0.180784	NA	0.824561	0.5	0.324561	TRUE	1.54756	1 vs 2	0.649123	1 vs 2	0.649123	0	Mettl21c:chr1:44009355-44009798:-, Mettl21c:chr1:44009532-44009970:-	Mettl21c:ENSMUST00000061421.3	Mettl21c	NA	NA	FALSE	FALSE	0.180784	NA	FALSE
182	3.96565e-05	0.000248026	0.661793	0.502868	0.158925	TRUE	Inf	1 vs 4	0.643386	2 vs 3	0.428571	-0.214815	Hmga2:chr10:120361226-120361650:-, Hmga2:chr10:120361589-120362086:-, Hmga2:chr10:120362871-120363320:-, Hmga2:chr10:120363087-120363791:-	Hmga2:ENSMUST00000159699.1	Hmga2	NA	NA	FALSE	FALSE	0.000248026	NA	FALSE
183	0.380122	NA	0.762821	0.532967	0.229853	TRUE	1.79176	1 vs 2	0.642857	1 vs 2	0.5	-0.142857	Parp3:chr9:106470322-106470665:-, Parp3:chr9:106470574-106470989:-, Parp3:chr9:106470957-106471406:-	Parp3:ENSMUST00000067218.13	Parp3	NA	NA	FALSE	FALSE	0.380122	NA	FALSE
184	0.376695	NA	0.82	0.5	0.32	TRUE	1.51635	2 vs 1	0.64	2 vs 1	0.64	0	Mid2:chrX:140764055-140764454:+, Mid2:chrX:140767309-140767715:+	Mid2:ENSMUST00000112990.7	Mid2	NA	NA	FALSE	FALSE	0.376695	NA	FALSE
185	0.0336207	NA	0.818182	0.5	0.318182	TRUE	1.50408	1 vs 2	0.636364	1 vs 2	0.636364	0	Kcns3:chr12:11090700-11091076:-, Kcns3:chr12:11090801-11091428:-	Kcns3:ENSMUST00000055673.1	Kcns3	NA	NA	FALSE	FALSE	0.0336207	NA	FALSE
186	0.836153	NA	0.523874	0.372881	0.150993	TRUE	#NAME?	2 vs 1	0.634986	5 vs 2	-0.365014	-1	Tafa1:chr6:96654641-96655200:+, Tafa1:chr6:96655423-96655966:+, Tafa1:chr6:96656101-96656447:+, Tafa1:chr6:96655646-96656830:+, Tafa1:chr6:96656791-96657207:+	Tafa1:ENSMUST00000122120.7	Tafa1	NA	NA	FALSE	FALSE	0.836153	NA	FALSE
187	0.0303286	NA	0.266861	0.0887634	0.178098	TRUE	Inf	3 vs 1	0.631277	2 vs 1	0.219512	-0.411765	Tssk6:chr8:69903076-69903588:+, Tssk6:chr8:69903509-69903981:+, Tssk6:chr8:69904554-69905026:+	Tssk6:ENSMUST00000050373.6	Tssk6	NA	NA	FALSE	FALSE	0.0303286	NA	FALSE
188	0.363418	NA	0.295364	0.195346	0.100017	TRUE	Inf	2 vs 1	0.625434	2 vs 1	-0.152344	-0.777778	Neto1:chr18:86501167-86501461:+, Neto1:chr18:86501491-86501940:+, Neto1:chr18:86502128-86502516:+, Neto1:chr18:86502330-86502543:+, Neto1:chr18:86502355-86502929:+, Neto1:chr18:86505051-86505489:+, Neto1:chr18:86506328-86506718:+	Neto1:ENSMUST00000058829.3	Neto1	NA	NA	FALSE	FALSE	0.363418	NA	FALSE
189	0.75484	NA	1	0.767045	0.232955	TRUE	Inf	1 vs 2	0.625	1 vs 2	1	0.375	Irx3:chr8:91798484-91798885:-, Irx3:chr8:91798500-91799097:-, Irx3:chr8:91798890-91799007:-	Irx3:ENSMUST00000175795.3	Irx3	NA	NA	FALSE	FALSE	0.75484	NA	FALSE
190	0.0162748	NA	0.645161	0.333333	0.311828	TRUE	1.29098	1 vs 2	0.623656	1 vs 2	0.290323	-0.333333	Phka1:chrX:102513926-102514350:-, Phka1:chrX:102515325-102515722:-	Phka1:ENSMUST00000052012.13	Phka1	NA	NA	FALSE	FALSE	0.0162748	NA	FALSE
191	2.38543e-22	3.54607e-12	0.408714	0.0970588	0.311655	TRUE	1.86105	2 vs 1	0.62331	2 vs 1	-0.182573	-0.805882	9030025P20Rik:chr17:14990498-14990908:+, 9030025P20Rik:chr17:14991222-14991577:+	9030025P20Rik:ENSMUST00000061688.10	9030025P20Rik	NA	NA	FALSE	FALSE	3.54607e-12	NA	FALSE
192	0.626303	NA	0.666667	0.355263	0.311404	TRUE	1.28913	2 vs 1	0.622807	2 vs 1	0.333333	-0.289474	Cpa4:chr6:30591334-30591793:+, Cpa4:chr6:30592027-30592418:+	Cpa4:ENSMUST00000049251.5	Cpa4	NA	NA	FALSE	FALSE	0.626303	NA	FALSE
193	0.489542	NA	0.709122	0.333333	0.375789	TRUE	Inf	2 vs 1	0.619048	3 vs 1	0.285714	-0.333333	Acvrl1:chr15:101143269-101143656:+, Acvrl1:chr15:101144891-101145336:+, Acvrl1:chr15:101145123-101145336:+	Acvrl1:ENSMUST00000000542.13	Acvrl1	NA	NA	FALSE	FALSE	0.489542	NA	FALSE
194	0.0345593	NA	0.556684	0.229112	0.327572	TRUE	Inf	1 vs 3	0.619048	1 vs 2	-0.142857	-0.761905	P3h2:chr16:25955886-25956281:-, P3h2:chr16:25959228-25959672:-, P3h2:chr16:25960323-25960504:-	P3h2:ENSMUST00000039990.5	P3h2	NA	NA	FALSE	FALSE	0.0345593	NA	FALSE
195	0.0215205	NA	0.362069	0.0526316	0.309437	TRUE	2.32398	1 vs 2	0.618875	1 vs 2	-0.275862	-0.894737	Xlr4c:chrX:73233688-73234086:-, Xlr4c:chrX:73234045-73234408:-	Xlr4c:ENSMUST00000068551.8	Xlr4c	NA	NA	FALSE	FALSE	0.0215205	NA	FALSE
196	0.572348	NA	0.859708	0.824025	0.0356831	TRUE	#NAME?	1 vs 3	0.615385	1 vs 2	0.615385	0	Galr1:chr18:82392380-82392733:-, Galr1:chr18:82392699-82393065:-, Galr1:chr18:82392957-82393222:-, Galr1:chr18:82393283-82393733:-	Galr1:ENSMUST00000065224.7	Galr1	NA	NA	FALSE	FALSE	0.572348	NA	FALSE
197	0.361067	NA	0.507082	0.2	0.307082	TRUE	1.41462	2 vs 1	0.614164	2 vs 1	0.0141643	-0.6	Spock3:chr8:63356408-63356952:+, Spock3:chr8:63356718-63357103:+	Spock3:ENSMUST00000119068.7	Spock3	NA	NA	FALSE	FALSE	0.361067	NA	FALSE
198	0.75564	NA	0.477053	0.403087	0.0739652	TRUE	#NAME?	2 vs 1	0.610638	9 vs 6	0.110638	-0.5	Itgbl1:chr14:123973139-123973607:+, Itgbl1:chr14:123973686-123974112:+, Itgbl1:chr14:123974458-123974731:+, Itgbl1:chr14:123974617-123974904:+, Itgbl1:chr14:123974719-123975019:+, Itgbl1:chr14:123974848-123975409:+, Itgbl1:chr14:123975122-123975511:+, Itgbl1:chr14:123975313-123975643:+, Itgbl1:chr14:123975395-123976056:+, Itgbl1:chr14:123976046-123976458:+	Itgbl1:ENSMUST00000049681.13	Itgbl1	NA	NA	FALSE	FALSE	0.75564	NA	FALSE
199	0.545688	NA	0.73128	0.406627	0.324653	TRUE	#NAME?	2 vs 1	0.609091	5 vs 2	0.409091	-0.2	Ccl28:chr13:119650843-119650941:+, Ccl28:chr13:119650825-119651313:+, Ccl28:chr13:119650869-119651509:+, Ccl28:chr13:119653729-119654359:+, Ccl28:chr13:119653987-119654340:+, Ccl28:chr13:119654138-119654359:+	Ccl28:ENSMUST00000099241.3	Ccl28	NA	NA	FALSE	FALSE	0.545688	NA	FALSE
200	0.170674	NA	0.975351	0.543576	0.431775	TRUE	#NAME?	1 vs 2	0.602941	2 vs 5	0.25	-0.352941	Ddr2:chr1:169972307-169972608:-, Ddr2:chr1:169972830-169973185:-, Ddr2:chr1:169976537-169976878:-, Ddr2:chr1:169977267-169978052:-, Ddr2:chr1:169977569-169978041:-	Ddr2:ENSMUST00000194690.5	Ddr2	NA	NA	FALSE	FALSE	0.170674	NA	FALSE
201	7.32395e-22	6.00239e-20	0.451119	0.265587	0.185532	TRUE	1.35006	2 vs 1	0.601032	2 vs 1	0.383959	-0.217073	Edem1:chr6:108855375-108855792:+, Edem1:chr6:108858935-108859411:+, Edem1:chr6:108861581-108862031:+	Edem1:ENSMUST00000089162.4	Edem1	NA	NA	FALSE	FALSE	6.00239e-20	NA	FALSE
202	0.0320061	NA	0.678329	0.47531	0.20302	TRUE	2.11021	3 vs 2	0.600932	3 vs 2	0.565217	-0.0357143	Abhd15:chr11:77518759-77519268:+, Abhd15:chr11:77519539-77520201:+, Abhd15:chr11:77521718-77522112:+	Abhd15:ENSMUST00000094004.4	Abhd15	NA	NA	FALSE	FALSE	0.0320061	NA	FALSE
203	0.00272815	NA	0.948718	0.648649	0.300069	TRUE	2.30467	2 vs 1	0.600139	2 vs 1	0.897436	0.297297	Usp44:chr10:93857683-93858286:+, Usp44:chr10:93859072-93859443:+	Usp44:ENSMUST00000216224.1	Usp44	NA	NA	FALSE	FALSE	0.00272815	NA	FALSE
204	0.763824	NA	0.3	0	0.3	TRUE	Inf	1 vs 2	0.6	1 vs 2	-0.4	-1	Ankrd33b:chr15:31291480-31291829:-, Ankrd33b:chr15:31296614-31297013:-	Ankrd33b:ENSMUST00000123325.8	Ankrd33b	NA	NA	FALSE	FALSE	0.763824	NA	FALSE
205	0.240508	NA	0.605828	0.417484	0.188344	TRUE	#NAME?	1 vs 3	0.6	1 vs 2	0.4	-0.2	Cbln3:chr14:55878913-55879321:-, Cbln3:chr14:55881701-55882095:-, Cbln3:chr14:55881555-55881723:-	Cbln3:ENSMUST00000063871.12	Cbln3	NA	NA	FALSE	FALSE	0.240508	NA	FALSE
206	0.812524	NA	0.5	0.2	0.3	TRUE	1.38629	2 vs 1	0.6	2 vs 1	0	-0.6	Twist1:chr12:33959256-33959853:+, Twist1:chr12:33959511-33959846:+	Twist1:ENSMUST00000049089.6	Twist1	NA	NA	FALSE	FALSE	0.812524	NA	FALSE
207	0.299661	NA	0.721993	0.441825	0.280168	TRUE	#NAME?	1 vs 3	0.596154	1 vs 2	0.596154	0	Gabrg3:chr7:56716463-56716832:-, Gabrg3:chr7:56721600-56722175:-, Gabrg3:chr7:56722662-56723014:-, Gabrg3:chr7:56724269-56724695:-	Gabrg3:ENSMUST00000068911.12	Gabrg3	NA	NA	FALSE	FALSE	0.299661	NA	FALSE
208	0.281217	NA	0.778174	0.5	0.278174	TRUE	#NAME?	1 vs 2	0.592593	1 vs 3	0.592593	0	Slc26a7:chr4:14502430-14502829:-, Slc26a7:chr4:14504135-14504484:-, Slc26a7:chr4:14505029-14505637:-	Slc26a7:ENSMUST00000042221.13	Slc26a7	NA	NA	FALSE	FALSE	0.281217	NA	FALSE
209	0.0531959	NA	0.63962	0.351562	0.288057	TRUE	Inf	3 vs 1	0.591374	3 vs 1	0.216374	-0.375	Shfl:chr9:20873724-20874373:+, Shfl:chr9:20873876-20874232:+, Shfl:chr9:20874068-20874321:+	Shfl:ENSMUST00000043911.7	Shfl	NA	NA	FALSE	FALSE	0.0531959	NA	FALSE
210	1.78247e-202	6.75171e-176	0.624905	0.329315	0.29559	FALSE	1.2217	2 vs 1	0.59118	2 vs 1	0.249809	-0.341371	Serpini1:chr3:75640597-75641036:+, Serpini1:chr3:75641931-75642417:+	Serpini1:ENSMUST00000029423.8	Serpini1	1.06082e-200	4.51493e-174	TRUE	TRUE	6.75171e-176	4.53671e-174	TRUE
211	5.71413e-60	3.32593e-64	0.407965	0.115044	0.292921	FALSE	1.66784	2 vs 1	0.585841	2 vs 1	-0.18407	-0.769912	Trim37:chr11:87219052-87219559:+, Trim37:chr11:87220297-87220686:+	Trim37:ENSMUST00000041282.12	Trim37	7.72892e-59	5.5602e-63	TRUE	TRUE	5.71413e-60	8.75187e-59	TRUE
212	0.00863161	NA	0.625	0.333333	0.291667	TRUE	1.20397	2 vs 1	0.583333	2 vs 1	0.25	-0.333333	Spag1:chr15:36234757-36235254:+, Spag1:chr15:36235134-36235624:+	Spag1:ENSMUST00000047348.10	Spag1	NA	NA	FALSE	FALSE	0.00863161	NA	FALSE
213	0.000255038	NA	0.877257	0.584092	0.293166	TRUE	#NAME?	1 vs 3	0.579545	1 vs 4	0.579545	0	Csmd1:chr8:15892535-15892842:-, Csmd1:chr8:15892560-15892967:-, Csmd1:chr8:15893004-15893246:-, Csmd1:chr8:15894062-15894671:-	Csmd1:ENSMUST00000082104.6	Csmd1	NA	NA	FALSE	FALSE	0.000255038	NA	FALSE
214	7.45256e-21	5.3029e-19	0.554127	0.404269	0.149858	TRUE	1.58008	3 vs 1	0.57748	3 vs 1	0.61285	0.0353698	Cflar:chr1:58754754-58755169:+, Cflar:chr1:58756903-58757468:+, Cflar:chr1:58757115-58757330:+, Cflar:chr1:58758478-58758935:+	Cflar:ENSMUST00000114313.7	Cflar	NA	NA	FALSE	FALSE	5.3029e-19	NA	FALSE
215	1.40162e-13	6.92568e-11	0.786296	0.5	0.286296	TRUE	1.30274	1 vs 2	0.572593	1 vs 2	0.572593	0	Kcnq2:chr2:181075579-181075934:-, Kcnq2:chr2:181080426-181080863:-	Kcnq2:ENSMUST00000149964.8	Kcnq2	NA	NA	FALSE	FALSE	6.92568e-11	NA	FALSE
216	2.89189e-18	NA	0.420622	0.137387	0.283235	TRUE	1.85577	1 vs 5	0.571433	1 vs 5	-0.150789	-0.722222	Lsm11:chr11:45928263-45928617:-, Lsm11:chr11:45930671-45931073:-, Lsm11:chr11:45930964-45931530:-, Lsm11:chr11:45932786-45932953:-, Lsm11:chr11:45933495-45933929:-	Lsm11:ENSMUST00000129820.7	Lsm11	NA	NA	FALSE	FALSE	2.89189e-18	NA	FALSE
217	1	NA	1	0.714286	0.285714	TRUE	Inf	2 vs 1	0.571429	2 vs 1	1	0.428571	Vsx2:chr12:84594193-84594604:+, Vsx2:chr12:84595045-84595457:+	Vsx2:ENSMUST00000021665.11	Vsx2	NA	NA	FALSE	FALSE	1	NA	FALSE
218	0.521528	NA	0.478261	0.2	0.278261	TRUE	1.29928	2 vs 1	0.556522	2 vs 1	-0.0434783	-0.6	Hormad1:chr3:95585359-95585555:+, Hormad1:chr3:95587154-95587359:+	Hormad1:ENSMUST00000090797.10	Hormad1	NA	NA	FALSE	FALSE	0.521528	NA	FALSE
219	0.000157665	0.000513925	0.48	0.202186	0.277814	TRUE	1.29265	2 vs 1	0.555628	2 vs 1	-0.04	-0.595628	Patj:chr4:98717956-98718404:+, Patj:chr4:98719206-98719603:+	Patj:ENSMUST00000238306.1	Patj	NA	NA	FALSE	FALSE	0.000513925	NA	FALSE
220	1	NA	0.777778	0.5	0.277778	TRUE	1.25276	1 vs 2	0.555556	1 vs 2	0.555556	0	Srgn:chr10:62494384-62494799:-, Srgn:chr10:62494588-62495151:-	Srgn:ENSMUST00000160987.7	Srgn	NA	NA	FALSE	FALSE	1	NA	FALSE
221	0.00292578	NA	0.559783	0.282051	0.277731	TRUE	1.17459	1 vs 2	0.555463	1 vs 2	0.119565	-0.435897	Fam184a:chr10:53633090-53633500:-, Fam184a:chr10:53633290-53633746:-	Fam184a:ENSMUST00000020003.14	Fam184a	NA	NA	FALSE	FALSE	0.00292578	NA	FALSE
222	1.57583e-36	1.25977e-33	0.803738	0.529305	0.274433	TRUE	1.33828	3 vs 1	0.554982	3 vs 1	0.599773	0.0447917	Kif26b:chr1:178932449-178932893:+, Kif26b:chr1:178936620-178937088:+, Kif26b:chr1:178938775-178939200:+	Kif26b:ENSMUST00000161017.7	Kif26b	NA	NA	FALSE	FALSE	1.25977e-33	NA	FALSE
223	8.17055e-13	2.74535e-11	0.606557	0.32948	0.277078	TRUE	1.1434	2 vs 1	0.554155	2 vs 1	0.213115	-0.34104	Parva:chr7:112588536-112589049:+, Parva:chr7:112591284-112591740:+	Parva:ENSMUST00000033030.13	Parva	NA	NA	FALSE	FALSE	2.74535e-11	NA	FALSE
224	0.061977	NA	0.56995	0.301094	0.268857	TRUE	#NAME?	1 vs 3	0.549781	1 vs 5	0.112281	-0.4375	Gprin2:chr14:34185688-34186053:-, Gprin2:chr14:34187397-34187745:-, Gprin2:chr14:34187630-34188049:-, Gprin2:chr14:34188988-34189438:-, Gprin2:chr14:34192750-34193168:-	Gprin2:ENSMUST00000226613.1	Gprin2	NA	NA	FALSE	FALSE	0.061977	NA	FALSE
225	2.61504e-73	1.0296e-67	0.470535	0.196286	0.274248	FALSE	1.29167	2 vs 1	0.548497	2 vs 1	-0.0589302	-0.607427	Nolc1:chr19:46084044-46084563:+, Nolc1:chr19:46085106-46085592:+	Nolc1:ENSMUST00000223728.1	Nolc1	4.42856e-72	1.85597e-66	TRUE	TRUE	1.0296e-67	1.88128e-66	TRUE
226	0.00933123	NA	0.884573	0.570828	0.313745	TRUE	2.07944	2 vs 3	0.547368	1 vs 3	0.6	0.0526316	H2-Bl:chr17:36077896-36078307:-, H2-Bl:chr17:36078131-36078448:-, H2-Bl:chr17:36080106-36080401:-	H2-Bl:ENSMUST00000184502.7	H2-Bl	NA	NA	FALSE	FALSE	0.00933123	NA	FALSE
227	0.669792	NA	0.392446	0.442655	-0.0502087	TRUE	#NAME?	2 vs 1	0.544218	3 vs 2	-0.122449	-0.666667	Car10:chr11:93600695-93600905:+, Car10:chr11:93600567-93601319:+, Car10:chr11:93600926-93601279:+, Car10:chr11:93601305-93601751:+	Car10:ENSMUST00000107863.3	Car10	NA	NA	FALSE	FALSE	0.669792	NA	FALSE
228	0.00472355	0.00857103	0.660714	0.390244	0.27047	TRUE	1.11277	1 vs 2	0.540941	1 vs 2	0.321429	-0.219512	9030624G23Rik:chr12:24043474-24043951:-, 9030624G23Rik:chr12:24044299-24044820:-	9030624G23Rik:ENSMUST00000101538.4	9030624G23Rik	NA	NA	FALSE	FALSE	0.00857103	NA	FALSE
229	0.130814	NA	0.735113	0.528066	0.207047	TRUE	#NAME?	2 vs 1	0.539785	3 vs 2	0.539785	0	Slit3:chr11:35707885-35708394:+, Slit3:chr11:35708103-35708536:+, Slit3:chr11:35711643-35712048:+	Slit3:ENSMUST00000069837.3	Slit3	NA	NA	FALSE	FALSE	0.130814	NA	FALSE
230	0.232153	NA	0.543949	0.465021	0.0789279	TRUE	-1.981	1 vs 2	0.538462	2 vs 3	0.538462	0	Gm14862:chrX:9250928-9251155:-, Gm14862:chrX:9250994-9251393:-, Gm14862:chrX:9251446-9251613:-	Gm14862:ENSMUST00000115553.2	Gm14862	NA	NA	FALSE	FALSE	0.232153	NA	FALSE
231	0.244265	NA	0.624773	0.440945	0.183828	TRUE	#NAME?	2 vs 1	0.538462	4 vs 2	0.0384615	-0.5	Lrrk2:chr15:91815355-91815659:+, Lrrk2:chr15:91815513-91816078:+, Lrrk2:chr15:91815724-91816009:+, Lrrk2:chr15:91815843-91816102:+	Lrrk2:ENSMUST00000060642.6	Lrrk2	NA	NA	FALSE	FALSE	0.244265	NA	FALSE
232	0.16368	NA	0.840263	0.571429	0.268834	TRUE	1.3725	2 vs 1	0.537668	2 vs 1	0.680525	0.142857	Baalc:chr15:38949030-38949451:+, Baalc:chr15:38950871-38951307:+	Baalc:ENSMUST00000163313.2	Baalc	NA	NA	FALSE	FALSE	0.16368	NA	FALSE
233	0.43689	NA	0.737569	0.450075	0.287495	TRUE	1.86075	1 vs 4	0.535714	1 vs 4	0.285714	-0.25	Dapp1:chr3:137930991-137931308:-, Dapp1:chr3:137931045-137931554:-, Dapp1:chr3:137931952-137932624:-, Dapp1:chr3:137932645-137933012:-	Dapp1:ENSMUST00000029806.12	Dapp1	NA	NA	FALSE	FALSE	0.43689	NA	FALSE
234	0.0717684	NA	0.32	0.0526316	0.267368	TRUE	2.1366	1 vs 2	0.534737	1 vs 2	-0.36	-0.894737	Cdiptos:chr7:126971870-126972509:-, Cdiptos:chr7:126972576-126972992:-	Cdiptos:ENSMUST00000206296.1	Cdiptos	NA	NA	FALSE	FALSE	0.0717684	NA	FALSE
235	3.9743e-41	7.89468e-36	0.615694	0.404819	0.210875	TRUE	1.26238	2 vs 3	0.533912	2 vs 3	0.509521	-0.0243902	Anapc1:chr2:128610080-128610485:-, Anapc1:chr2:128610647-128611072:-, Anapc1:chr2:128612650-128613075:-	Anapc1:ENSMUST00000014499.9	Anapc1	NA	NA	FALSE	FALSE	7.89468e-36	NA	FALSE
236	0.799846	NA	0.266667	0	0.266667	TRUE	Inf	2 vs 1	0.533333	2 vs 1	-0.466667	-1	Hhipl2:chr1:183436455-183436842:+, Hhipl2:chr1:183436703-183437053:+	Hhipl2:ENSMUST00000192527.1	Hhipl2	NA	NA	FALSE	FALSE	0.799846	NA	FALSE
237	0.351063	NA	0.769328	0.5	0.269328	TRUE	Inf	2 vs 1	0.533333	3 vs 1	0.533333	0	Pabpc5:chrX:119928999-119929436:+, Pabpc5:chrX:119929431-119929856:+, Pabpc5:chrX:119929782-119930165:+	Pabpc5:ENSMUST00000040961.2	Pabpc5	NA	NA	FALSE	FALSE	0.351063	NA	FALSE
238	0.774669	NA	0.166003	0	0.166003	TRUE	Inf	2 vs 1	0.531915	2 vs 1	-0.468085	-1	Chrm2:chr6:36524349-36524813:+, Chrm2:chr6:36524776-36525119:+, Chrm2:chr6:36527857-36528636:+	Chrm2:ENSMUST00000172278.7	Chrm2	NA	NA	FALSE	FALSE	0.774669	NA	FALSE
239	2.87963e-08	NA	0.342541	0.0769231	0.265618	TRUE	1.83292	2 vs 1	0.531237	2 vs 1	-0.314917	-0.846154	Aven:chr2:112630820-112631316:+, Aven:chr2:112632726-112633159:+	Aven:ENSMUST00000099588.3	Aven	NA	NA	FALSE	FALSE	2.87963e-08	NA	FALSE
240	0.0605464	NA	0.386721	0.312229	0.0744924	TRUE	#NAME?	3 vs 1	0.527778	5 vs 3	0.111111	-0.416667	Fhl3:chr4:124707585-124707767:+, Fhl3:chr4:124707771-124708059:+, Fhl3:chr4:124707885-124708424:+, Fhl3:chr4:124708267-124708638:+, Fhl3:chr4:124709107-124709666:+	Fhl3:ENSMUST00000038684.5	Fhl3	NA	NA	FALSE	FALSE	0.0605464	NA	FALSE
241	0.19271	NA	0.363636	0.1	0.263636	TRUE	1.63761	2 vs 1	0.527273	2 vs 1	-0.272727	-0.8	Tal2:chr4:53786477-53786929:+, Tal2:chr4:53788288-53788712:+	Tal2:ENSMUST00000030124.3	Tal2	NA	NA	FALSE	FALSE	0.19271	NA	FALSE
242	0.622086	NA	1	0.736842	0.263158	TRUE	Inf	1 vs 2	0.526316	1 vs 2	1	0.473684	Crh:chr3:19693401-19693816:-, Crh:chr3:19693719-19694309:-	Crh:ENSMUST00000061294.4	Crh	NA	NA	FALSE	FALSE	0.622086	NA	FALSE
243	5.61366e-11	2.01622e-11	0.524193	0.249918	0.274275	TRUE	2.03767	1 vs 3	0.526047	1 vs 4	0.0559611	-0.470085	Aldh5a1:chr13:24907572-24907968:-, Aldh5a1:chr13:24909307-24909765:-, Aldh5a1:chr13:24910884-24911423:-, Aldh5a1:chr13:24911493-24911850:-	Aldh5a1:ENSMUST00000037615.6	Aldh5a1	NA	NA	FALSE	FALSE	5.61366e-11	NA	FALSE
244	0.771519	NA	0.928571	0.666667	0.261905	TRUE	1.8718	1 vs 2	0.52381	1 vs 2	0.857143	0.333333	Daam2:chr17:49456022-49456395:-, Daam2:chr17:49458344-49458786:-	Daam2:ENSMUST00000057610.7	Daam2	NA	NA	FALSE	FALSE	0.771519	NA	FALSE
245	0.176173	NA	0.722222	0.461538	0.260684	TRUE	1.10966	2 vs 1	0.521368	2 vs 1	0.444444	-0.0769231	Tmem26:chr10:68780201-68780632:+, Tmem26:chr10:68782271-68782679:+	Tmem26:ENSMUST00000080995.7	Tmem26	NA	NA	FALSE	FALSE	0.176173	NA	FALSE
246	0.000179194	NA	0.987179	0.727273	0.259907	TRUE	3.36298	1 vs 2	0.519814	1 vs 2	0.974359	0.454545	Angpt2:chr8:18690204-18690624:-, Angpt2:chr8:18691286-18691695:-	Angpt2:ENSMUST00000033846.6	Angpt2	NA	NA	FALSE	FALSE	0.000179194	NA	FALSE
247	3.19536e-90	6.84804e-81	0.566272	0.306573	0.259699	FALSE	1.08285	1 vs 2	0.519399	1 vs 2	0.132544	-0.386854	Hspa4:chr11:53259793-53260182:-, Hspa4:chr11:53261564-53261899:-	Hspa4:ENSMUST00000020630.7	Hspa4	6.65594e-89	1.47875e-79	TRUE	TRUE	6.84804e-81	1.50152e-79	TRUE
248	3.34598e-07	6.19859e-06	0.654455	0.400659	0.253796	TRUE	1.36732	3 vs 1	0.51909	3 vs 1	0.442167	-0.0769231	Slc4a8:chr15:100815549-100815994:+, Slc4a8:chr15:100816382-100816841:+, Slc4a8:chr15:100823578-100823971:+	Slc4a8:ENSMUST00000023776.12	Slc4a8	NA	NA	FALSE	FALSE	6.19859e-06	NA	FALSE
249	1.22046e-15	7.02365e-14	0.66795	0.410187	0.257763	TRUE	1.21455	1 vs 3	0.517837	1 vs 3	0.252212	-0.265625	Wdr37:chr13:8850419-8850854:-, Wdr37:chr13:8850686-8851245:-, Wdr37:chr13:8852623-8853038:-	Wdr37:ENSMUST00000176922.7	Wdr37	NA	NA	FALSE	FALSE	7.02365e-14	NA	FALSE
250	0.00810471	NA	0.673469	0.414634	0.258835	TRUE	1.06876	1 vs 2	0.51767	1 vs 2	0.346939	-0.170732	Katnal2:chr18:77009949-77010430:-, Katnal2:chr18:77010460-77010895:-	Katnal2:ENSMUST00000154665.1	Katnal2	NA	NA	FALSE	FALSE	0.00810471	NA	FALSE
251	0.00953607	NA	0.571819	0.319277	0.252541	TRUE	Inf	1 vs 5	0.515406	2 vs 3	0.0392157	-0.47619	Hpgds:chr6:65117015-65117391:-, Hpgds:chr6:65117186-65117657:-, Hpgds:chr6:65118689-65119298:-, Hpgds:chr6:65118972-65119403:-, Hpgds:chr6:65119427-65119670:-	Hpgds:ENSMUST00000031982.4	Hpgds	NA	NA	FALSE	FALSE	0.00953607	NA	FALSE
252	0.145701	NA	0.486837	0.202871	0.283966	TRUE	1.40247	1 vs 3	0.515198	1 vs 3	-0.12766	-0.642857	Leap2:chr11:53421269-53422198:-, Leap2:chr11:53421585-53422084:-, Leap2:chr11:53422158-53422573:-	Leap2:ENSMUST00000036045.5	Leap2	NA	NA	FALSE	FALSE	0.145701	NA	FALSE
253	0.147157	NA	0.506993	0.25	0.256993	TRUE	1.12659	2 vs 1	0.513986	2 vs 1	0.013986	-0.5	Dlgap1:chr17:70815403-70815817:+, Dlgap1:chr17:70816330-70816767:+	Dlgap1:ENSMUST00000146730.8	Dlgap1	NA	NA	FALSE	FALSE	0.147157	NA	FALSE
254	0.00309226	NA	0.407407	0.150943	0.256464	TRUE	1.35253	2 vs 1	0.512928	2 vs 1	-0.185185	-0.698113	Adssl1:chr12:112640910-112641386:+, Adssl1:chr12:112641837-112642260:+	Adssl1:ENSMUST00000180015.8	Adssl1	NA	NA	FALSE	FALSE	0.00309226	NA	FALSE
255	0.0737646	NA	0.352941	0.0967742	0.256167	TRUE	1.62746	1 vs 2	0.512334	1 vs 2	-0.294118	-0.806452	Ptges3l:chr11:101418397-101418891:-, Ptges3l:chr11:101418758-101419217:-	Ptges3l:ENSMUST00000107252.8	Ptges3l	NA	NA	FALSE	FALSE	0.0737646	NA	FALSE
256	0.0127143	0.0108533	0.844358	0.81604	0.0283182	TRUE	1.31351	1 vs 2	0.510073	1 vs 2	0.0741758	-0.435897	Slc9a7:chrX:20098813-20099197:-, Slc9a7:chrX:20099583-20100001:-, Slc9a7:chrX:20099999-20100387:-, Slc9a7:chrX:20105680-20106134:-	Slc9a7:ENSMUST00000072451.10	Slc9a7	NA	NA	FALSE	FALSE	0.0127143	NA	FALSE
257	0.122386	NA	0.281398	0.249189	0.0322085	TRUE	2.17643	2 vs 4	0.509764	2 vs 4	0.309764	-0.2	Stum:chr1:180432324-180432727:-, Stum:chr1:180436622-180437226:-, Stum:chr1:180437076-180437501:-, Stum:chr1:180437416-180438070:-	Stum:ENSMUST00000136521.1	Stum	NA	NA	FALSE	FALSE	0.122386	NA	FALSE
258	2.35873e-12	4.08576e-09	0.394634	0.117364	0.277269	TRUE	1.98601	3 vs 1	0.509246	3 vs 1	-0.290323	-0.799569	Hells:chr19:38967858-38968334:+, Hells:chr19:38970056-38970524:+, Hells:chr19:38971057-38971482:+	Hells:ENSMUST00000025965.11	Hells	NA	NA	FALSE	FALSE	4.08576e-09	NA	FALSE
259	0.53246	NA	0.481866	0.293521	0.188345	TRUE	Inf	1 vs 2	0.509158	1 vs 2	0.175824	-0.333333	Hecw2:chr1:53806874-53807252:-, Hecw2:chr1:53810801-53811163:-, Hecw2:chr1:53811109-53811582:-, Hecw2:chr1:53812792-53813117:-	Hecw2:ENSMUST00000120904.7	Hecw2	NA	NA	FALSE	FALSE	0.53246	NA	FALSE
260	0.224637	NA	0.42291	0.458538	-0.035628	TRUE	1.42911	2 vs 3	0.508	2 vs 3	0.508	0	Dock9:chr14:121540519-121540919:-, Dock9:chr14:121542106-121542621:-, Dock9:chr14:121543152-121543575:-	Dock9:ENSMUST00000212376.2	Dock9	NA	NA	FALSE	FALSE	0.224637	NA	FALSE
261	3.70549234380935e-322	2.44865e-282	0.510212	0.257455	0.252758	FALSE	1.10009	2 vs 1	0.505515	2 vs 1	0.0204248	-0.48509	Anp32e:chr3:95945170-95945610:+, Anp32e:chr3:95946985-95947390:+	Anp32e:ENSMUST00000165307.7	Anp32e	4.06220774010673e-320	3.38403e-280	TRUE	TRUE	2.44865e-282	3.40036e-280	TRUE
262	1.9101e-10	1.08537e-05	0.925034	0.672727	0.252307	TRUE	1.79226	1 vs 2	0.504614	1 vs 2	0.850069	0.345455	Shisa7:chr7:4825549-4825905:-, Shisa7:chr7:4828406-4828841:-	Shisa7:ENSMUST00000066041.11	Shisa7	NA	NA	FALSE	FALSE	1.08537e-05	NA	FALSE
263	0.0212699	NA	0.823071	0.567507	0.255564	TRUE	1.33123	3 vs 1	0.503367	3 vs 2	0.651515	0.148148	Zkscan7:chr9:122895634-122896308:+, Zkscan7:chr9:122896099-122896530:+, Zkscan7:chr9:122898230-122898619:+	Zkscan7:ENSMUST00000063980.7	Zkscan7	NA	NA	FALSE	FALSE	0.0212699	NA	FALSE
264	0.077174	0.135837	0.433559	0.175725	0.257834	TRUE	1.60944	3 vs 2	0.500588	3 vs 1	-0.108108	-0.608696	Fbln7:chr2:128895375-128895856:+, Fbln7:chr2:128895807-128896268:+, Fbln7:chr2:128896645-128897050:+	Fbln7:ENSMUST00000110324.7	Fbln7	NA	NA	FALSE	FALSE	0.135837	NA	FALSE
265	1	NA	0.25	0	0.25	TRUE	Inf	2 vs 1	0.5	2 vs 1	-0.5	-1	Cpb2:chr14:75283202-75283499:+, Cpb2:chr14:75283314-75283559:+	Cpb2:ENSMUST00000022576.9	Cpb2	NA	NA	FALSE	FALSE	1	NA	FALSE
266	0.399344	NA	1	0.75	0.25	TRUE	Inf	1 vs 2	0.5	1 vs 2	1	0.5	Glb1l2:chr9:26763037-26763415:-, Glb1l2:chr9:26763717-26764066:-	Glb1l2:ENSMUST00000040398.13	Glb1l2	NA	NA	FALSE	FALSE	0.399344	NA	FALSE
267	1	NA	1	0.75	0.25	TRUE	Inf	2 vs 1	0.5	2 vs 1	1	0.5	Hhex:chr19:37440046-37440688:+, Hhex:chr19:37440269-37440715:+	Hhex:ENSMUST00000025944.8	Hhex	NA	NA	FALSE	FALSE	1	NA	FALSE
268	1	NA	0.25	0	0.25	TRUE	Inf	2 vs 1	0.5	2 vs 1	-0.5	-1	Itgam:chr7:128117255-128117523:+, Itgam:chr7:128118101-128118524:+	Itgam:ENSMUST00000064821.13	Itgam	NA	NA	FALSE	FALSE	1	NA	FALSE
269	1	NA	0.75	0.5	0.25	TRUE	1.09861	1 vs 2	0.5	1 vs 2	0.5	0	Lgals12:chr19:7596608-7597036:-, Lgals12:chr19:7597030-7597298:-	Lgals12:ENSMUST00000159983.7	Lgals12	NA	NA	FALSE	FALSE	1	NA	FALSE
270	1	NA	1	0.75	0.25	TRUE	Inf	2 vs 1	0.5	2 vs 1	1	0.5	Nuggc:chr14:65648124-65648360:+, Nuggc:chr14:65648216-65648496:+	Nuggc:ENSMUST00000150897.7	Nuggc	NA	NA	FALSE	FALSE	1	NA	FALSE
271	1	NA	0.25	0	0.25	TRUE	Inf	1 vs 2	0.5	1 vs 2	-0.5	-1	Slc44a3:chr3:121459528-121459825:-, Slc44a3:chr3:121459528-121459964:-	Slc44a3:ENSMUST00000039197.8	Slc44a3	NA	NA	FALSE	FALSE	1	NA	FALSE
272	0.755497	NA	0.75	0.5	0.25	TRUE	1.09861	2 vs 1	0.5	2 vs 1	0.5	0	Syde2:chr3:146020211-146021203:+, Syde2:chr3:146021311-146021770:+	Syde2:ENSMUST00000039517.10	Syde2	NA	NA	FALSE	FALSE	0.755497	NA	FALSE
273	8.71903e-307	5.8376e-249	0.86566	0.543595	0.322064	FALSE	1.99609	3 vs 1	0.497962	3 vs 1	0.271052	-0.22691	Seh1l:chr18:67793194-67793646:+, Seh1l:chr18:67794923-67795483:+, Seh1l:chr18:67795174-67795487:+	Seh1l:ENSMUST00000025421.8	Seh1l	8.64845e-305	6.36913e-247	TRUE	TRUE	5.8376e-249	6.7554e-247	TRUE
274	0.000294375	0.00100624	0.807268	0.559872	0.247397	TRUE	1.2722	3 vs 1	0.497855	3 vs 1	0.631188	0.133333	Rims3:chr4:120891354-120891959:+, Rims3:chr4:120892328-120892797:+, Rims3:chr4:120896172-120896586:+	Rims3:ENSMUST00000071093.8	Rims3	NA	NA	FALSE	FALSE	0.00100624	NA	FALSE
275	1.28222e-88	1.50127e-74	0.719151	0.483897	0.235254	TRUE	1.96284	1 vs 3	0.497385	1 vs 3	0.357864	-0.13952	Spc24:chr9:21755440-21755725:-, Spc24:chr9:21756035-21756395:-, Spc24:chr9:21757168-21757464:-	Spc24:ENSMUST00000217382.1	Spc24	NA	NA	FALSE	FALSE	1.50127e-74	NA	FALSE
276	0.105402	0.131637	0.778193	0.697599	0.0805934	TRUE	#NAME?	2 vs 1	0.495815	3 vs 2	-0.0335968	-0.529412	Kcnmb2:chr3:32198529-32198764:+, Kcnmb2:chr3:32198864-32199353:+, Kcnmb2:chr3:32199339-32199832:+	Kcnmb2:ENSMUST00000119970.7	Kcnmb2	NA	NA	FALSE	FALSE	0.131637	NA	FALSE
277	0.470539	NA	0.692308	0.444444	0.247863	TRUE	1.03407	1 vs 2	0.495726	1 vs 2	0.384615	-0.111111	Tbc1d2b:chr9:90238225-90238593:-, Tbc1d2b:chr9:90240950-90241135:-	Tbc1d2b:ENSMUST00000128874.2	Tbc1d2b	NA	NA	FALSE	FALSE	0.470539	NA	FALSE
278	3.49029e-35	2.16202e-37	0.46816	0.247056	0.221104	TRUE	1.60781	6 vs 2	0.495383	6 vs 2	-0.0499391	-0.545322	Tmem106b:chr6:13084142-13084827:+, Tmem106b:chr6:13084648-13085120:+, Tmem106b:chr6:13084997-13085460:+, Tmem106b:chr6:13086717-13087141:+, Tmem106b:chr6:13086743-13087599:+, Tmem106b:chr6:13088861-13089307:+	Tmem106b:ENSMUST00000031556.13	Tmem106b	NA	NA	FALSE	FALSE	3.49029e-35	NA	FALSE
279	0.130014	0.148585	0.578238	0.335543	0.242695	TRUE	#NAME?	1 vs 4	0.4918	1 vs 6	0.214022	-0.277778	Tlcd4:chr3:121201967-121202383:-, Tlcd4:chr3:121204763-121205122:-, Tlcd4:chr3:121204906-121205292:-, Tlcd4:chr3:121205036-121205396:-, Tlcd4:chr3:121205327-121205888:-, Tlcd4:chr3:121206920-121207348:-	Tlcd4:ENSMUST00000128909.7	Tlcd4	NA	NA	FALSE	FALSE	0.148585	NA	FALSE
280	6.013e-52	3.31311e-53	0.410273	0.169072	0.241201	FALSE	1.33881	4 vs 1	0.491485	4 vs 1	-0.16	-0.651485	Cilk1:chr9:78167548-78167993:+, Cilk1:chr9:78168200-78168633:+, Cilk1:chr9:78170055-78170506:+, Cilk1:chr9:78171706-78172126:+	Cilk1:ENSMUST00000044551.7	Cilk1	6.73391e-51	4.37457e-52	TRUE	TRUE	6.013e-52	7.8774e-51	TRUE
281	0.0105242	NA	0.317073	0.0714286	0.245645	TRUE	1.79769	1 vs 2	0.491289	1 vs 2	-0.365854	-0.857143	Nnmt:chr9:48588505-48588765:-, Nnmt:chr9:48591833-48592258:-	Nnmt:ENSMUST00000119426.1	Nnmt	NA	NA	FALSE	FALSE	0.0105242	NA	FALSE
282	1.00355e-20	3.40347e-17	0.799714	0.554252	0.245462	TRUE	1.16664	2 vs 1	0.490923	2 vs 1	0.599428	0.108504	Cdc42bpa:chr1:180162153-180162644:+, Cdc42bpa:chr1:180165180-180165603:+	Cdc42bpa:ENSMUST00000111117.7	Cdc42bpa	NA	NA	FALSE	FALSE	3.40347e-17	NA	FALSE
283	2.41461e-10	1.5149e-10	0.755024	0.652494	0.102529	TRUE	-1.55645	3 vs 2	0.490611	4 vs 3	0.396552	-0.0940594	Zscan22:chr7:12906926-12907794:+, Zscan22:chr7:12907178-12907573:+, Zscan22:chr7:12907845-12908290:+, Zscan22:chr7:12908502-12909104:+	Zscan22:ENSMUST00000117189.1	Zscan22	NA	NA	FALSE	FALSE	2.41461e-10	NA	FALSE
284	5.5111e-55	3.21872e-55	0.979008	0.735154	0.243853	TRUE	2.82145	2 vs 1	0.487706	2 vs 1	0.958015	0.470309	Hyal1:chr9:107579699-107580139:+, Hyal1:chr9:107581307-107581710:+	Hyal1:ENSMUST00000010195.13	Hyal1	NA	NA	FALSE	FALSE	5.5111e-55	NA	FALSE
285	0.00201489	NA	0.363538	0.105059	0.258479	TRUE	1.94591	3 vs 2	0.485803	3 vs 1	-0.235127	-0.72093	Fndc5:chr4:129142933-129143319:+, Fndc5:chr4:129142780-129143411:+, Fndc5:chr4:129144210-129144593:+	Fndc5:ENSMUST00000102600.3	Fndc5	NA	NA	FALSE	FALSE	0.00201489	NA	FALSE
286	0.075481	NA	0.841921	0.799164	0.0427566	TRUE	#NAME?	1 vs 2	0.485714	1 vs 3	0.485714	0	Itga1:chr13:114953098-114953508:-, Itga1:chr13:114953280-114954196:-, Itga1:chr13:114953618-114953989:-, Itga1:chr13:114956275-114956672:-, Itga1:chr13:114957837-114958281:-, Itga1:chr13:114959653-114960024:-, Itga1:chr13:114959514-114960441:-	Itga1:ENSMUST00000061673.8	Itga1	NA	NA	FALSE	FALSE	0.075481	NA	FALSE
287	0.431536	NA	0.909091	0.666667	0.242424	TRUE	1.60944	2 vs 1	0.484848	2 vs 1	0.818182	0.333333	Trim25:chr11:89016840-89017418:+, Trim25:chr11:89019904-89020293:+	Trim25:ENSMUST00000107896.9	Trim25	NA	NA	FALSE	FALSE	0.431536	NA	FALSE
288	1.20657e-29	3.4341e-29	0.681319	0.32543	0.355889	TRUE	2.01976	1 vs 3	0.484632	1 vs 3	0.156061	-0.328571	Prkca:chr11:107933387-107933718:-, Prkca:chr11:107933617-107933996:-, Prkca:chr11:107938181-107938615:-, Prkca:chr11:107938540-107939728:-, Prkca:chr11:107939456-107939755:-	Prkca:ENSMUST00000059595.10	Prkca	NA	NA	FALSE	FALSE	3.4341e-29	NA	FALSE
289	0.514251	NA	0.642157	0.4	0.242157	TRUE	0.990203	2 vs 1	0.484314	2 vs 1	0.284314	-0.2	Cpne4:chr9:105032944-105033421:+, Cpne4:chr9:105034157-105034544:+	Cpne4:ENSMUST00000057742.14	Cpne4	NA	NA	FALSE	FALSE	0.514251	NA	FALSE
290	0.605254	NA	0.240741	0	0.240741	TRUE	Inf	2 vs 1	0.481481	2 vs 1	-0.518519	-1	Scd3:chr19:44241613-44242053:+, Scd3:chr19:44242331-44242668:+	Scd3:ENSMUST00000026220.6	Scd3	NA	NA	FALSE	FALSE	0.605254	NA	FALSE
291	4.54948e-80	7.16737e-65	0.340591	0.232564	0.108026	FALSE	1.09546	2 vs 1	0.480927	2 vs 1	0.444197	-0.0367299	Tomm70a:chr16:57152623-57153070:+, Tomm70a:chr16:57154128-57154572:+, Tomm70a:chr16:57156242-57156761:+	Tomm70a:ENSMUST00000166897.2	Tomm70a	8.16945e-79	1.20796e-63	TRUE	TRUE	7.16737e-65	1.22374e-63	TRUE
292	1.55896e-86	1.20676e-78	0.633461	0.391834	0.241627	FALSE	1.09197	3 vs 1	0.480426	3 vs 1	0.256114	-0.224312	Cyb5b:chr8:107183680-107184164:+, Cyb5b:chr8:107185545-107186000:+, Cyb5b:chr8:107187075-107187478:+	Cyb5b:ENSMUST00000034400.4	Cyb5b	2.97919e-85	2.47684e-77	TRUE	TRUE	1.20676e-78	2.51367e-77	TRUE
293	0.191562	NA	0.694444	0.454545	0.239899	TRUE	1.0033	2 vs 1	0.479798	2 vs 1	0.388889	-0.0909091	Tbata:chr10:61180286-61180646:+, Tbata:chr10:61180371-61180703:+	Tbata:ENSMUST00000143207.7	Tbata	NA	NA	FALSE	FALSE	0.191562	NA	FALSE
294	1.11103e-121	1.23316e-103	0.742558	0.501403	0.241155	FALSE	1.13637	1 vs 3	0.478548	1 vs 3	0.51403	0.0354825	Azin1:chr15:38488126-38488612:-, Azin1:chr15:38489401-38489817:-, Azin1:chr15:38489716-38490227:-	Azin1:ENSMUST00000065308.12	Azin1	3.21427e-120	3.60048e-102	TRUE	TRUE	1.23316e-103	3.66953e-102	TRUE
295	0.0389122	NA	0.478261	0.413434	0.064827	TRUE	Inf	1 vs 2	0.478261	1 vs 2	0.478261	0	Ncmap:chr4:135369359-135369603:-, Ncmap:chr4:135369572-135369902:-, Ncmap:chr4:135369881-135370399:-	Ncmap:ENSMUST00000105858.7	Ncmap	NA	NA	FALSE	FALSE	0.0389122	NA	FALSE
296	0.204044	NA	0.440258	0.232146	0.208112	TRUE	Inf	2 vs 1	0.477273	3 vs 1	-0.25	-0.727273	1700013F07Rik:chr3:108544454-108544717:+, 1700013F07Rik:chr3:108544868-108545543:+, 1700013F07Rik:chr3:108545234-108545557:+, 1700013F07Rik:chr3:108545435-108545814:+, 1700013F07Rik:chr3:108545597-108545860:+, 1700013F07Rik:chr3:108546012-108546308:+	1700013F07Rik:ENSMUST00000029485.5	1700013F07Rik	NA	NA	FALSE	FALSE	0.204044	NA	FALSE
297	6.63284e-18	2.91251e-20	0.628964	0.390438	0.238526	TRUE	0.973246	2 vs 1	0.477052	2 vs 1	0.257928	-0.219124	Ascc2:chr11:4682978-4683441:+, Ascc2:chr11:4685298-4685699:+	Ascc2:ENSMUST00000109930.2	Ascc2	NA	NA	FALSE	FALSE	6.63284e-18	NA	FALSE
298	0.0020939	NA	0.518004	0.281663	0.236341	TRUE	#NAME?	2 vs 1	0.475263	6 vs 4	0.357616	-0.117647	Ppm1h:chr10:122940911-122941266:+, Ppm1h:chr10:122941421-122941631:+, Ppm1h:chr10:122941926-122942147:+, Ppm1h:chr10:122941686-122942332:+, Ppm1h:chr10:122942208-122942548:+, Ppm1h:chr10:122945362-122945797:+	Ppm1h:ENSMUST00000067918.11	Ppm1h	NA	NA	FALSE	FALSE	0.0020939	NA	FALSE
299	0.368581	NA	0.903226	0.666667	0.236559	TRUE	1.54045	2 vs 1	0.473118	2 vs 1	0.806452	0.333333	Gm49486:chr15:79255734-79256288:+, Gm49486:chr15:79256280-79256685:+	Gm49486:ENSMUST00000053926.11	Gm49486	NA	NA	FALSE	FALSE	0.368581	NA	FALSE
300	0.580483	NA	0.436364	0.2	0.236364	TRUE	1.13036	1 vs 2	0.472727	1 vs 2	-0.127273	-0.6	Cntn3:chr6:102163304-102163660:-, Cntn3:chr6:102165127-102165516:-	Cntn3:ENSMUST00000203619.2	Cntn3	NA	NA	FALSE	FALSE	0.580483	NA	FALSE
301	1.99536e-23	5.06841e-23	0.517286	0.218693	0.298592	TRUE	1.72077	4 vs 1	0.472687	4 vs 1	-0.199498	-0.672185	Eps15:chr4:109385318-109385715:+, Eps15:chr4:109386132-109386644:+, Eps15:chr4:109387216-109387775:+, Eps15:chr4:109387494-109387817:+	Eps15:ENSMUST00000102729.9	Eps15	NA	NA	FALSE	FALSE	5.06841e-23	NA	FALSE
302	0.000223697	NA	0.553125	0.317073	0.236052	TRUE	0.98056	2 vs 1	0.472104	2 vs 1	0.10625	-0.365854	Tmem104:chr11:115245384-115245811:+, Tmem104:chr11:115246609-115247025:+	Tmem104:ENSMUST00000100235.8	Tmem104	NA	NA	FALSE	FALSE	0.000223697	NA	FALSE
303	0.218579	NA	0.335019	0.1	0.235019	TRUE	1.51165	2 vs 1	0.470038	2 vs 1	-0.329962	-0.8	AI854703:chr6:48631823-48632278:+, AI854703:chr6:48633308-48633693:+	AI854703:ENSMUST00000154570.1	AI854703	NA	NA	FALSE	FALSE	0.218579	NA	FALSE
304	3.94888e-43	1.15054e-40	0.605211	0.332845	0.272366	TRUE	1.22639	3 vs 2	0.468934	3 vs 1	0.316866	-0.152068	Tmem248:chr5:130241217-130241455:+, Tmem248:chr5:130241219-130241977:+, Tmem248:chr5:130243244-130243720:+	Tmem248:ENSMUST00000065329.12	Tmem248	NA	NA	FALSE	FALSE	1.15054e-40	NA	FALSE
305	9.56145e-10	2.5626e-10	0.762844	0.689133	0.0737109	TRUE	1.05871	4 vs 3	0.467612	4 vs 3	0.0208768	-0.446735	1600014C10Rik:chr7:38194701-38195057:+, 1600014C10Rik:chr7:38194623-38195351:+, 1600014C10Rik:chr7:38196202-38196649:+, 1600014C10Rik:chr7:38197149-38197570:+	1600014C10Rik:ENSMUST00000178207.7	1600014C10Rik	NA	NA	FALSE	FALSE	9.56145e-10	NA	FALSE
306	0.00714726	NA	0.425108	0.303094	0.122013	TRUE	#NAME?	2 vs 1	0.46748	5 vs 2	0.134146	-0.333333	Sdk1:chr5:142211922-142212362:+, Sdk1:chr5:142212636-142213262:+, Sdk1:chr5:142212840-142213221:+, Sdk1:chr5:142213375-142213821:+, Sdk1:chr5:142215146-142215586:+, Sdk1:chr5:142215337-142215586:+	Sdk1:ENSMUST00000085774.10	Sdk1	NA	NA	FALSE	FALSE	0.00714726	NA	FALSE
307	0.669242	NA	0.388055	0.296821	0.0912337	TRUE	Inf	3 vs 1	0.464052	4 vs 2	-0.202614	-0.666667	Il1rap:chr16:26723237-26723687:+, Il1rap:chr16:26723920-26724393:+, Il1rap:chr16:26724643-26725186:+, Il1rap:chr16:26724884-26725264:+	Il1rap:ENSMUST00000096129.8	Il1rap	NA	NA	FALSE	FALSE	0.669242	NA	FALSE
308	1.12278e-11	5.55259e-11	0.525668	0.284217	0.241451	TRUE	1.1331	1 vs 3	0.46332	1 vs 3	0	-0.46332	Slc30a7:chr3:115938973-115939339:-, Slc30a7:chr3:115941204-115941782:-, Slc30a7:chr3:115945860-115946441:-	Slc30a7:ENSMUST00000067485.3	Slc30a7	NA	NA	FALSE	FALSE	5.55259e-11	NA	FALSE
309	0.00750883	NA	0.35099	0.119048	0.231943	TRUE	#NAME?	1 vs 2	0.461905	1 vs 3	-0.3	-0.761905	Grm8:chr6:27275119-27275503:-, Grm8:chr6:27275339-27275741:-, Grm8:chr6:27275458-27276200:-	Grm8:ENSMUST00000115323.7	Grm8	NA	NA	FALSE	FALSE	0.00750883	NA	FALSE
310	3.39147e-13	NA	0.159478	0.0643931	0.0950853	TRUE	1.60278	3 vs 1	0.46161	2 vs 1	-0.0993658	-0.560976	Dbndd2:chr2:164490342-164490822:+, Dbndd2:chr2:164490848-164491314:+, Dbndd2:chr2:164492942-164493323:+	Dbndd2:ENSMUST00000109349.8	Dbndd2	NA	NA	FALSE	FALSE	3.39147e-13	NA	FALSE
311	0.0567734	NA	0.506667	0.275862	0.230805	TRUE	0.991749	1 vs 2	0.461609	1 vs 2	0.0133333	-0.448276	4921507P07Rik:chr6:50573298-50573690:-, 4921507P07Rik:chr6:50573532-50574066:-	4921507P07Rik:ENSMUST00000031852.4	4921507P07Rik	NA	NA	FALSE	FALSE	0.0567734	NA	FALSE
312	6.23173e-31	2.59998e-31	0.555377	0.32458	0.230797	TRUE	0.955225	2 vs 1	0.461595	2 vs 1	0.110754	-0.35084	Cbx1:chr11:96802695-96802865:+, Cbx1:chr11:96803548-96804043:+	Cbx1:ENSMUST00000018810.9	Cbx1	NA	NA	FALSE	FALSE	6.23173e-31	NA	FALSE
313	1.80825e-62	2.32817e-57	0.120259	0.0956061	0.0246526	FALSE	1.01545	2 vs 1	0.461365	2 vs 1	0.0964151	-0.36495	Ensa:chr3:95630083-95630543:+, Ensa:chr3:95631724-95632155:+, Ensa:chr3:95641223-95641693:+	Ensa:ENSMUST00000058230.12	Ensa	2.57985e-61	3.44736e-56	TRUE	TRUE	2.32817e-57	3.46399e-56	TRUE
314	1.9208e-07	2.72095e-06	0.596138	0.448343	0.147796	TRUE	2.4493	5 vs 3	0.460227	5 vs 4	0.361217	-0.0990099	Col11a1:chr3:114218284-114218761:+, Col11a1:chr3:114218958-114219157:+, Col11a1:chr3:114219110-114219424:+, Col11a1:chr3:114219036-114219336:+, Col11a1:chr3:114219934-114220370:+	Col11a1:ENSMUST00000092155.11	Col11a1	NA	NA	FALSE	FALSE	2.72095e-06	NA	FALSE
315	0.000499762	0.000933142	0.665167	0.47608	0.189087	TRUE	1.38843	3 vs 1	0.460159	3 vs 2	0.109281	-0.350877	Slc1a1:chr19:28911439-28912631:+, Slc1a1:chr19:28912244-28912669:+, Slc1a1:chr19:28913569-28913990:+	Slc1a1:ENSMUST00000025875.4	Slc1a1	NA	NA	FALSE	FALSE	0.000933142	NA	FALSE
316	0.302354	NA	0.369294	0.102787	0.266507	TRUE	Inf	1 vs 2	0.458781	1 vs 4	-0.0967742	-0.555556	Noxred1:chr12:87219040-87219432:-, Noxred1:chr12:87219796-87219990:-, Noxred1:chr12:87221002-87221440:-, Noxred1:chr12:87221237-87221505:-	Noxred1:ENSMUST00000222480.1	Noxred1	NA	NA	FALSE	FALSE	0.302354	NA	FALSE
317	0.49157	NA	0.444437	0.240736	0.203701	TRUE	Inf	4 vs 1	0.458333	2 vs 1	0.208333	-0.25	Lrrc2:chr9:110981657-110981921:+, Lrrc2:chr9:110981830-110982173:+, Lrrc2:chr9:110983456-110983958:+, Lrrc2:chr9:110983776-110984060:+	Lrrc2:ENSMUST00000035076.8	Lrrc2	NA	NA	FALSE	FALSE	0.49157	NA	FALSE
318	0.068939	NA	0.746512	0.486833	0.259679	TRUE	#NAME?	1 vs 2	0.457871	1 vs 5	0.54878	0.0909091	Gabrg1:chr5:70751774-70752217:-, Gabrg1:chr5:70752459-70752842:-, Gabrg1:chr5:70753172-70753855:-, Gabrg1:chr5:70753535-70754010:-, Gabrg1:chr5:70753956-70754365:-	Gabrg1:ENSMUST00000031119.5	Gabrg1	NA	NA	FALSE	FALSE	0.068939	NA	FALSE
319	0.748443	NA	0.895522	0.666667	0.228856	TRUE	1.45529	1 vs 2	0.457711	1 vs 2	0.791045	0.333333	Slc41a2:chr10:83230847-83231220:-, Slc41a2:chr10:83233333-83233702:-	Slc41a2:ENSMUST00000039956.5	Slc41a2	NA	NA	FALSE	FALSE	0.748443	NA	FALSE
320	0.655098	NA	0.728814	0.5	0.228814	TRUE	0.988611	2 vs 1	0.457627	2 vs 1	0.457627	0	Cds1:chr5:101821648-101822056:+, Cds1:chr5:101823473-101823862:+	Cds1:ENSMUST00000031273.8	Cds1	NA	NA	FALSE	FALSE	0.655098	NA	FALSE
321	8.95552e-07	NA	0.620387	0.391892	0.228495	TRUE	0.930556	1 vs 2	0.45699	1 vs 2	0.240773	-0.216216	Ankrd28:chr14:31698768-31699156:-, Ankrd28:chr14:31699945-31700414:-	Ankrd28:ENSMUST00000227863.1	Ankrd28	NA	NA	FALSE	FALSE	8.95552e-07	NA	FALSE
322	2.12842e-09	3.36556e-09	0.342834	0.248739	0.0940942	TRUE	1.57304	4 vs 3	0.455387	4 vs 3	-0.237864	-0.693252	Zfp758:chr17:22376356-22376598:+, Zfp758:chr17:22376398-22376910:+, Zfp758:chr17:22376897-22377318:+, Zfp758:chr17:22378313-22378774:+	Zfp758:ENSMUST00000149699.7	Zfp758	NA	NA	FALSE	FALSE	3.36556e-09	NA	FALSE
323	0.285141	NA	0.796185	0.649392	0.146793	TRUE	1.1815	3 vs 2	0.452381	3 vs 2	0.5	0.047619	Ntn4:chr10:93745629-93745934:+, Ntn4:chr10:93746246-93746807:+, Ntn4:chr10:93746912-93747207:+	Ntn4:ENSMUST00000020204.4	Ntn4	NA	NA	FALSE	FALSE	0.285141	NA	FALSE
324	0.531075	NA	0.368421	0.142857	0.225564	TRUE	1.25276	1 vs 2	0.451128	1 vs 2	-0.263158	-0.714286	Tnfrsf23:chr7:143665807-143666122:-, Tnfrsf23:chr7:143667507-143668087:-	Tnfrsf23:ENSMUST00000208017.1	Tnfrsf23	NA	NA	FALSE	FALSE	0.531075	NA	FALSE
325	7.01722e-07	NA	0.624621	0.577574	0.047047	TRUE	-1.57392	3 vs 1	0.450536	5 vs 3	-0.198718	-0.649254	Arid4a:chr12:71097445-71097929:+, Arid4a:chr12:71097832-71098673:+, Arid4a:chr12:71098195-71098632:+, Arid4a:chr12:71098610-71099028:+, Arid4a:chr12:71098823-71099356:+	Arid4a:ENSMUST00000046305.11	Arid4a	NA	NA	FALSE	FALSE	7.01722e-07	NA	FALSE
326	5.06944e-47	4.64346e-50	0.33918	0.113936	0.225244	FALSE	1.3842	1 vs 2	0.450488	1 vs 2	-0.32164	-0.772128	Rfxap:chr3:54803110-54803489:-, Rfxap:chr3:54804137-54804559:-	Rfxap:ENSMUST00000044373.5	Rfxap	5.33315e-46	5.90545e-49	TRUE	TRUE	5.06944e-47	6.17523e-46	TRUE
327	1.74033e-06	NA	0.695332	0.475181	0.22015	TRUE	3.04452	2 vs 4	0.450467	1 vs 4	0.479452	0.0289855	Pdxk:chr10:78436744-78437109:-, Pdxk:chr10:78438928-78439443:-, Pdxk:chr10:78440262-78440751:-, Pdxk:chr10:78440547-78440958:-	Pdxk:ENSMUST00000041616.14	Pdxk	NA	NA	FALSE	FALSE	1.74033e-06	NA	FALSE
328	5.16e-15	1.20063e-15	0.537517	0.312741	0.224776	TRUE	0.937685	2 vs 1	0.449551	2 vs 1	0.0750341	-0.374517	H2ac13:chr13:21716818-21717229:+, H2ac13:chr13:21717034-21717456:+	H2ac13:ENSMUST00000070124.4	H2ac13	NA	NA	FALSE	FALSE	5.16e-15	NA	FALSE
329	0.010936	NA	0.343105	0.21253	0.130574	TRUE	#NAME?	4 vs 1	0.446562	3 vs 1	0.37931	-0.0672515	Rmi2:chr16:10839855-10840313:+, Rmi2:chr16:10840059-10840449:+, Rmi2:chr16:10841400-10841990:+, Rmi2:chr16:10842827-10843238:+	Rmi2:ENSMUST00000037913.8	Rmi2	NA	NA	FALSE	FALSE	0.010936	NA	FALSE
330	0.204633	NA	0.10511	0	0.10511	TRUE	Inf	1 vs 3	0.446429	2 vs 3	-0.553571	-1	1700028P14Rik:chr19:23556610-23556912:-, 1700028P14Rik:chr19:23558183-23558537:-, 1700028P14Rik:chr19:23558716-23559106:-	1700028P14Rik:ENSMUST00000035849.4	1700028P14Rik	NA	NA	FALSE	FALSE	0.204633	NA	FALSE
331	2.61471e-23	7.60212e-22	0.600296	0.363359	0.236937	TRUE	1.13528	4 vs 1	0.446192	4 vs 1	0.29852	-0.147673	Ddx46:chr13:55678711-55679149:+, Ddx46:chr13:55678855-55679380:+, Ddx46:chr13:55679722-55680166:+, Ddx46:chr13:55680868-55681280:+	Ddx46:ENSMUST00000172272.7	Ddx46	NA	NA	FALSE	FALSE	7.60212e-22	NA	FALSE
332	8.42762129480892e-313	6.20611e-254	0.724091	0.501077	0.223014	FALSE	0.960539	2 vs 1	0.446029	2 vs 1	0.448182	0.00215363	Gnb1:chr4:155557401-155557913:+, Gnb1:chr4:155558870-155559269:+	Gnb1:ENSMUST00000165335.7	Gnb1	8.77736757854332e-311	7.14737e-252	TRUE	TRUE	6.20611e-254	7.60431e-252	TRUE
333	0.189273	NA	0.614411	0.393838	0.220572	TRUE	0.949577	1 vs 3	0.444444	1 vs 3	0.222222	-0.222222	Actrt3:chr3:30597483-30597879:-, Actrt3:chr3:30597350-30597477:-, Actrt3:chr3:30597806-30598072:-	Actrt3:ENSMUST00000047630.6	Actrt3	NA	NA	FALSE	FALSE	0.189273	NA	FALSE
334	0.578756	NA	0.183499	0	0.183499	TRUE	Inf	2 vs 1	0.444444	3 vs 1	-0.555556	-1	Thsd1:chr8:22259468-22259956:+, Thsd1:chr8:22259964-22260423:+, Thsd1:chr8:22262634-22262955:+	Thsd1:ENSMUST00000069828.9	Thsd1	NA	NA	FALSE	FALSE	0.578756	NA	FALSE
335	0.379543	NA	0.438575	0.225689	0.212886	TRUE	Inf	5 vs 1	0.443103	5 vs 1	0.0431034	-0.4	Scml4:chr10:42958295-42958843:+, Scml4:chr10:42959890-42960859:+, Scml4:chr10:42960365-42960744:+, Scml4:chr10:42960494-42960826:+, Scml4:chr10:42963173-42963566:+	Scml4:ENSMUST00000063063.13	Scml4	NA	NA	FALSE	FALSE	0.379543	NA	FALSE
336	0.000690427	NA	0.201561	0.266748	-0.0651862	TRUE	#NAME?	7 vs 1	0.442308	2 vs 1	0.153846	-0.288462	Knl1:chr2:119103758-119104165:+, Knl1:chr2:119104091-119104486:+, Knl1:chr2:119104297-119104730:+, Knl1:chr2:119105035-119105509:+, Knl1:chr2:119106077-119106523:+, Knl1:chr2:119108996-119109751:+, Knl1:chr2:119109244-119109637:+	Knl1:ENSMUST00000028802.2	Knl1	NA	NA	FALSE	FALSE	0.000690427	NA	FALSE
337	0.0453637	NA	0.321533	0.107143	0.21439	TRUE	Inf	2 vs 1	0.441585	3 vs 1	-0.34413	-0.785714	Lrrc27:chr7:139242575-139242992:+, Lrrc27:chr7:139242996-139243248:+, Lrrc27:chr7:139243584-139243969:+	Lrrc27:ENSMUST00000016124.14	Lrrc27	NA	NA	FALSE	FALSE	0.0453637	NA	FALSE
338	0.395112	NA	0.274599	0.0464017	0.228197	TRUE	Inf	1 vs 3	0.440449	1 vs 4	-0.359551	-0.8	Artn:chr4:117925158-117925584:-, Artn:chr4:117925844-117926183:-, Artn:chr4:117926022-117926246:-, Artn:chr4:117926113-117926494:-	Artn:ENSMUST00000070816.8	Artn	NA	NA	FALSE	FALSE	0.395112	NA	FALSE
339	0.00218587	0.179965	0.56848	0.3818	0.18668	TRUE	0.951339	3 vs 2	0.439365	3 vs 2	0.00913242	-0.430233	Xlr3b:chrX:73201825-73201984:+, Xlr3b:chrX:73201914-73202349:+, Xlr3b:chrX:73202957-73203319:+	Xlr3b:ENSMUST00000101486.4	Xlr3b	NA	NA	FALSE	FALSE	0.179965	NA	FALSE
340	1.93741e-61	1.37764e-43	0.932283	0.712658	0.219625	FALSE	1.71398	2 vs 1	0.43925	2 vs 1	0.864567	0.425316	Dcaf7:chr11:106054712-106055196:+, Dcaf7:chr11:106058922-106059337:+	Dcaf7:ENSMUST00000058438.8	Dcaf7	2.65502e-60	1.47209e-42	TRUE	TRUE	1.37764e-43	1.4946e-42	TRUE
341	0.00638507	NA	0.376099	0.177712	0.198387	TRUE	Inf	3 vs 1	0.438426	5 vs 1	-0.119266	-0.557692	Kif1c:chr11:70729024-70729517:+, Kif1c:chr11:70729689-70730004:+, Kif1c:chr11:70729463-70730458:+, Kif1c:chr11:70730025-70730447:+, Kif1c:chr11:70731426-70732080:+	Kif1c:ENSMUST00000102554.7	Kif1c	NA	NA	FALSE	FALSE	0.00638507	NA	FALSE
342	9.26015e-29	1.56845e-28	0.514554	0.29593	0.218625	TRUE	0.924991	1 vs 2	0.43725	1 vs 2	0.0291088	-0.408141	Arih2:chr9:108602942-108603314:-, Arih2:chr9:108604627-108605049:-	Arih2:ENSMUST00000013338.13	Arih2	NA	NA	FALSE	FALSE	1.56845e-28	NA	FALSE
343	0.130535	NA	0.684736	0.466667	0.218069	TRUE	0.909155	1 vs 2	0.436139	1 vs 2	0.369472	-0.0666667	Rph3a:chr5:120940499-120940872:-, Rph3a:chr5:120941784-120942209:-	Rph3a:ENSMUST00000079204.8	Rph3a	NA	NA	FALSE	FALSE	0.130535	NA	FALSE
344	8.18389e-11	1.03845e-11	0.377593	0.160256	0.217337	TRUE	1.15655	1 vs 2	0.434674	1 vs 2	-0.244813	-0.679487	Eloa:chr4:136003290-136003769:-, Eloa:chr4:136005233-136005684:-	Eloa:ENSMUST00000030427.5	Eloa	NA	NA	FALSE	FALSE	8.18389e-11	NA	FALSE
345	2.28707e-06	NA	0.468809	0.251613	0.217196	TRUE	0.965103	2 vs 1	0.434392	2 vs 1	-0.0623819	-0.496774	Agbl3:chr6:34785101-34785580:+, Agbl3:chr6:34785872-34786331:+	Agbl3:ENSMUST00000115012.7	Agbl3	NA	NA	FALSE	FALSE	2.28707e-06	NA	FALSE
346	6.18416e-08	5.78953e-06	0.767082	0.589564	0.177518	TRUE	2.07944	3 vs 4	0.433316	1 vs 4	0.474983	0.0416667	Scube1:chr15:83602583-83602968:-, Scube1:chr15:83603330-83603766:-, Scube1:chr15:83604957-83605376:-, Scube1:chr15:83606402-83606995:-	Scube1:ENSMUST00000043634.11	Scube1	NA	NA	FALSE	FALSE	5.78953e-06	NA	FALSE
347	0.0161311	NA	0.656396	0.470588	0.185808	TRUE	Inf	2 vs 1	0.432655	3 vs 1	0.373832	-0.0588235	Wipf3:chr6:54500784-54501251:+, Wipf3:chr6:54501513-54501938:+, Wipf3:chr6:54503367-54503768:+	Wipf3:ENSMUST00000163746.7	Wipf3	NA	NA	FALSE	FALSE	0.0161311	NA	FALSE
348	0.145425	NA	0.533985	0.370968	0.163016	TRUE	1.29372	4 vs 2	0.432288	4 vs 2	0.0409836	-0.391304	Dach2:chrX:113830969-113831739:+, Dach2:chrX:113831489-113831919:+, Dach2:chrX:113833811-113834306:+, Dach2:chrX:113834678-113835174:+	Dach2:ENSMUST00000113382.7	Dach2	NA	NA	FALSE	FALSE	0.145425	NA	FALSE
349	0.691437	NA	0.233386	0	0.233386	TRUE	Inf	1 vs 3	0.431818	1 vs 3	-0.568182	-1	Syt12:chr19:4445112-4445500:-, Syt12:chr19:4445838-4446257:-, Syt12:chr19:4447245-4447664:-	Syt12:ENSMUST00000059295.9	Syt12	NA	NA	FALSE	FALSE	0.691437	NA	FALSE
350	0.768625	NA	0.615385	0.4	0.215385	TRUE	0.875469	1 vs 2	0.430769	1 vs 2	0.230769	-0.2	Cyp1b1:chr17:79706892-79707332:-, Cyp1b1:chr17:79708709-79709172:-	Cyp1b1:ENSMUST00000024894.1	Cyp1b1	NA	NA	FALSE	FALSE	0.768625	NA	FALSE
351	0.106695	NA	0.474662	0.314355	0.160307	TRUE	1.40464	1 vs 3	0.43	2 vs 3	0.18	-0.25	H6pd:chr4:149973809-149974198:-, H6pd:chr4:149974902-149975355:-, H6pd:chr4:149979441-149979826:-, H6pd:chr4:149979558-149980194:-	H6pd:ENSMUST00000084117.12	H6pd	NA	NA	FALSE	FALSE	0.106695	NA	FALSE
352	0.303701	NA	0.468434	0.529515	-0.0610807	TRUE	Inf	6 vs 1	0.429864	3 vs 2	0.352941	-0.0769231	Asb14:chr14:26916771-26916979:+, Asb14:chr14:26916487-26916764:+, Asb14:chr14:26916657-26916877:+, Asb14:chr14:26917932-26918824:+, Asb14:chr14:26918365-26918669:+, Asb14:chr14:26918645-26918888:+	Asb14:ENSMUST00000238987.1	Asb14	NA	NA	FALSE	FALSE	0.303701	NA	FALSE
353	0.639994	NA	0.642857	0.428571	0.214286	TRUE	0.875469	2 vs 1	0.428571	2 vs 1	0.285714	-0.142857	Adig:chr2:158508377-158508790:+, Adig:chr2:158510108-158510434:+	Adig:ENSMUST00000059889.3	Adig	NA	NA	FALSE	FALSE	0.639994	NA	FALSE
354	0.478521	NA	0.357143	0.142857	0.214286	TRUE	1.20397	1 vs 2	0.428571	1 vs 2	-0.285714	-0.714286	Hapln3:chr7:79115102-79115533:-, Hapln3:chr7:79116999-79117417:-	Hapln3:ENSMUST00000206092.1	Hapln3	NA	NA	FALSE	FALSE	0.478521	NA	FALSE
355	0.247069	NA	0.214286	0	0.214286	TRUE	Inf	1 vs 2	0.428571	1 vs 2	-0.571429	-1	Prok2:chr6:99710872-99711278:-, Prok2:chr6:99711249-99711759:-	Prok2:ENSMUST00000101120.10	Prok2	NA	NA	FALSE	FALSE	0.247069	NA	FALSE
356	2.95548e-07	1.11685e-06	0.54417	0.33	0.21417	TRUE	0.885325	2 vs 1	0.428339	2 vs 1	0.0883392	-0.34	Dlg4:chr11:70031620-70032104:+, Dlg4:chr11:70036844-70037365:+	Dlg4:ENSMUST00000231221.1	Dlg4	NA	NA	FALSE	FALSE	1.11685e-06	NA	FALSE
357	0.214925	NA	0.434861	0.196195	0.238666	TRUE	Inf	3 vs 1	0.42803	6 vs 1	0.261364	-0.166667	Mfap3l:chr8:60671975-60672295:+, Mfap3l:chr8:60672240-60672813:+, Mfap3l:chr8:60672694-60673479:+, Mfap3l:chr8:60674909-60675350:+, Mfap3l:chr8:60675730-60676154:+, Mfap3l:chr8:60676311-60676753:+	Mfap3l:ENSMUST00000160719.7	Mfap3l	NA	NA	FALSE	FALSE	0.214925	NA	FALSE
358	3.84989e-31	1.89639e-30	0.557952	0.243969	0.313983	TRUE	2.1986	2 vs 4	0.426839	2 vs 4	0.166667	-0.260173	H3c6:chr13:23561475-23561578:-, H3c6:chr13:23561475-23561920:-, H3c6:chr13:23561864-23562265:-, H3c6:chr13:23562049-23562242:-	H3c6:ENSMUST00000105107.1	H3c6	NA	NA	FALSE	FALSE	1.89639e-30	NA	FALSE
359	0.00405445	NA	0.417535	0.400478	0.0170569	TRUE	1.96611	3 vs 1	0.424684	2 vs 1	0.129032	-0.295652	Sp8:chr12:118850129-118850566:+, Sp8:chr12:118850618-118851218:+, Sp8:chr12:118851130-118851475:+, Sp8:chr12:118851406-118851788:+, Sp8:chr12:118852182-118852578:+	Sp8:ENSMUST00000063918.3	Sp8	NA	NA	FALSE	FALSE	0.00405445	NA	FALSE
360	2.52088e-07	8.36676e-06	0.689729	0.478571	0.211158	TRUE	0.884621	2 vs 1	0.422316	2 vs 1	0.379459	-0.0428571	Exoc6:chr19:37682837-37683297:+, Exoc6:chr19:37683644-37684091:+	Exoc6:ENSMUST00000238954.1	Exoc6	NA	NA	FALSE	FALSE	8.36676e-06	NA	FALSE
361	1.44048e-26	2.24054e-23	0.597738	0.393153	0.204585	TRUE	1.74303	5 vs 2	0.421107	5 vs 1	0.265046	-0.156061	Opa1:chr16:29651219-29652120:+, Opa1:chr16:29651675-29651852:+, Opa1:chr16:29651641-29652288:+, Opa1:chr16:29652183-29652720:+, Opa1:chr16:29654179-29654622:+, Opa1:chr16:29653955-29654961:+	Opa1:ENSMUST00000160597.7	Opa1	NA	NA	FALSE	FALSE	2.24054e-23	NA	FALSE
362	1.45721e-07	NA	0.546595	0.336283	0.210312	TRUE	0.866824	1 vs 2	0.420624	1 vs 2	0.09319	-0.327434	Pias1:chr9:62878290-62878750:-, Pias1:chr9:62880029-62880454:-	Pias1:ENSMUST00000098651.5	Pias1	NA	NA	FALSE	FALSE	1.45721e-07	NA	FALSE
363	0.528612	NA	0.25	0.04	0.21	TRUE	2.07944	1 vs 2	0.42	1 vs 2	-0.5	-0.92	Gch1:chr14:47153888-47154271:-, Gch1:chr14:47155586-47155994:-	Gch1:ENSMUST00000089959.6	Gch1	NA	NA	FALSE	FALSE	0.528612	NA	FALSE
364	1.98889e-43	4.43831e-40	0.447858	0.238193	0.209665	FALSE	0.953283	1 vs 2	0.41933	1 vs 2	-0.104284	-0.523614	Scarb2:chr5:92441292-92441677:-, Scarb2:chr5:92443934-92444373:-	Scarb2:ENSMUST00000031377.8	Scarb2	1.92691e-42	4.29936e-39	TRUE	TRUE	4.43831e-40	4.36085e-39	TRUE
365	0.0176303	NA	0.929577	0.72	0.209577	TRUE	1.63576	2 vs 1	0.419155	2 vs 1	0.859155	0.44	Vipr1:chr9:121670230-121670710:+, Vipr1:chr9:121672554-121672954:+	Vipr1:ENSMUST00000035115.4	Vipr1	NA	NA	FALSE	FALSE	0.0176303	NA	FALSE
366	5.98351e-08	3.90807e-07	0.441832	0.219991	0.221841	TRUE	1.31711	2 vs 3	0.418442	1 vs 3	-0.156977	-0.575419	Heatr5b:chr17:78748975-78749379:-, Heatr5b:chr17:78749640-78749925:-, Heatr5b:chr17:78752840-78753277:-	Heatr5b:ENSMUST00000097281.3	Heatr5b	NA	NA	FALSE	FALSE	3.90807e-07	NA	FALSE
367	0.153685	NA	0.338853	0.363636	-0.0247835	TRUE	Inf	2 vs 1	0.417917	2 vs 1	-0.218447	-0.636364	Hes7:chr11:69122825-69123400:+, Hes7:chr11:69123166-69123563:+, Hes7:chr11:69123631-69124119:+	Hes7:ENSMUST00000024543.2	Hes7	NA	NA	FALSE	FALSE	0.153685	NA	FALSE
368	0.00332815	NA	0.733393	0.508182	0.225211	TRUE	1.89873	2 vs 3	0.417808	1 vs 3	0.417808	0	Zbtb46:chr2:181387761-181388111:-, Zbtb46:chr2:181387785-181388560:-, Zbtb46:chr2:181388541-181389033:-	Zbtb46:ENSMUST00000029106.12	Zbtb46	NA	NA	FALSE	FALSE	0.00332815	NA	FALSE
369	1.05697e-08	6.56377e-07	0.429339	0.22235	0.206989	TRUE	1.26707	4 vs 1	0.416926	4 vs 1	-0.0127932	-0.429719	Sfmbt1:chr14:30817927-30818400:+, Sfmbt1:chr14:30818838-30819155:+, Sfmbt1:chr14:30819101-30819528:+, Sfmbt1:chr14:30822341-30822721:+	Sfmbt1:ENSMUST00000054230.11	Sfmbt1	NA	NA	FALSE	FALSE	6.56377e-07	NA	FALSE
370	0.000214876	0.000917442	0.819209	0.688388	0.130821	TRUE	#NAME?	1 vs 3	0.416667	2 vs 4	0.166667	-0.25	Sv2c:chr13:95954585-95954966:-, Sv2c:chr13:95959298-95959901:-, Sv2c:chr13:95959565-95959780:-, Sv2c:chr13:95961094-95961550:-	Sv2c:ENSMUST00000161263.7	Sv2c	NA	NA	FALSE	FALSE	0.000917442	NA	FALSE
371	0.207128	NA	0.291545	0.0833333	0.208212	TRUE	1.51	2 vs 1	0.416424	2 vs 1	-0.41691	-0.833333	Lgi1:chr19:38306400-38306860:+, Lgi1:chr19:38308632-38308964:+	Lgi1:ENSMUST00000198518.4	Lgi1	NA	NA	FALSE	FALSE	0.207128	NA	FALSE
372	0.552119	NA	0.636364	0.428571	0.207792	TRUE	0.847298	1 vs 2	0.415584	1 vs 2	0.272727	-0.142857	Pcp4l1:chr1:171173213-171173636:-, Pcp4l1:chr1:171173672-171174194:-	Pcp4l1:ENSMUST00000111332.1	Pcp4l1	NA	NA	FALSE	FALSE	0.552119	NA	FALSE
373	0.106903	NA	0.333333	0.125561	0.207773	TRUE	1.24765	1 vs 2	0.415546	1 vs 2	-0.333333	-0.748879	Mcm10:chr2:4989632-4990121:-, Mcm10:chr2:4990672-4991099:-	Mcm10:ENSMUST00000102985.7	Mcm10	NA	NA	FALSE	FALSE	0.106903	NA	FALSE
374	0.017378	NA	0.77381	0.566038	0.207772	TRUE	0.964245	2 vs 1	0.415544	2 vs 1	0.547619	0.132075	Fras1:chr5:96781435-96781915:+, Fras1:chr5:96784313-96784740:+	Fras1:ENSMUST00000036019.4	Fras1	NA	NA	FALSE	FALSE	0.017378	NA	FALSE
375	8.04079e-06	0.00145282	0.737174	0.600421	0.136753	TRUE	-1.47521	3 vs 1	0.414949	4 vs 3	0.600134	0.185185	St6gal2:chr17:55510201-55510688:+, St6gal2:chr17:55510023-55511038:+, St6gal2:chr17:55511183-55511640:+, St6gal2:chr17:55514173-55514581:+	St6gal2:ENSMUST00000025000.3	St6gal2	NA	NA	FALSE	FALSE	0.00145282	NA	FALSE
376	0.264194	NA	0.142324	0.0769231	0.0654014	TRUE	#NAME?	1 vs 2	0.414148	3 vs 4	-0.508929	-0.923077	Anks6:chr4:47011752-47012158:-, Anks6:chr4:47014851-47015247:-, Anks6:chr4:47015273-47015717:-, Anks6:chr4:47015589-47016071:-	Anks6:ENSMUST00000084616.2	Anks6	NA	NA	FALSE	FALSE	0.264194	NA	FALSE
377	1.03057e-11	4.87556e-11	0.62412	0.383282	0.240838	TRUE	Inf	3 vs 1	0.41326	5 vs 1	0.0760948	-0.337165	Pde10a:chr17:8981975-8982457:+, Pde10a:chr17:8985869-8986180:+, Pde10a:chr17:8985715-8986264:+, Pde10a:chr17:8986038-8986535:+, Pde10a:chr17:8986283-8986653:+	Pde10a:ENSMUST00000089085.9	Pde10a	NA	NA	FALSE	FALSE	4.87556e-11	NA	FALSE
378	1.09869e-05	8.74041e-05	0.539816	0.328171	0.211645	TRUE	2.22716	3 vs 5	0.413203	3 vs 5	0.145161	-0.268041	Mcm9:chr10:53607886-53608667:-, Mcm9:chr10:53608606-53609401:-, Mcm9:chr10:53609311-53609929:-, Mcm9:chr10:53610563-53611173:-, Mcm9:chr10:53611118-53611548:-	Mcm9:ENSMUST00000219838.2	Mcm9	NA	NA	FALSE	FALSE	8.74041e-05	NA	FALSE
379	2.53859e-13	1.18554e-09	0.828596	0.625306	0.203289	TRUE	1.49902	1 vs 4	0.412815	1 vs 4	0.702155	0.28934	Lrig2:chr3:104453952-104454344:-, Lrig2:chr3:104455786-104456197:-, Lrig2:chr3:104456457-104456865:-, Lrig2:chr3:104457070-104457520:-	Lrig2:ENSMUST00000046316.10	Lrig2	NA	NA	FALSE	FALSE	1.18554e-09	NA	FALSE
380	0.374267	NA	0.706322	0.5	0.206322	TRUE	0.877587	2 vs 1	0.412644	2 vs 1	0.412644	0	Hs3st4:chr7:124397370-124397921:+, Hs3st4:chr7:124398600-124398989:+	Hs3st4:ENSMUST00000106437.1	Hs3st4	NA	NA	FALSE	FALSE	0.374267	NA	FALSE
381	4.2589e-07	NA	0.300502	0.0942029	0.206299	TRUE	1.41846	1 vs 2	0.412598	1 vs 2	-0.398996	-0.811594	Anxa7:chr14:20455256-20455645:-, Anxa7:chr14:20456111-20456551:-	Anxa7:ENSMUST00000065504.16	Anxa7	NA	NA	FALSE	FALSE	4.2589e-07	NA	FALSE
382	0.195752	NA	0.866667	0.659474	0.207193	TRUE	#NAME?	2 vs 1	0.412121	3 vs 2	0.866667	0.454545	Map7:chr10:20279961-20280106:+, Map7:chr10:20279945-20280444:+, Map7:chr10:20281101-20281594:+	Map7:ENSMUST00000116259.4	Map7	NA	NA	FALSE	FALSE	0.195752	NA	FALSE
383	1.28707e-84	1.16465e-75	0.647721	0.441836	0.205885	FALSE	0.84275	1 vs 2	0.41177	1 vs 2	0.295442	-0.116328	Nars:chr18:64499646-64500053:-, Nars:chr18:64500120-64500633:-	Nars:ENSMUST00000237400.1	Nars	2.39373e-83	2.25638e-74	TRUE	TRUE	1.16465e-75	2.28865e-74	TRUE
384	0.301727	NA	0.612036	0.391224	0.220812	TRUE	1.20397	3 vs 1	0.411765	3 vs 1	0.411765	0	Zfp600:chr4:146196964-146198141:+, Zfp600:chr4:146197421-146197758:+, Zfp600:chr4:146198479-146198756:+	Zfp600:ENSMUST00000092750.11	Zfp600	NA	NA	FALSE	FALSE	0.301727	NA	FALSE
385	0.0559456	NA	0.829787	0.625	0.204787	TRUE	1.07329	1 vs 2	0.409574	1 vs 2	0.659574	0.25	Akap17b:chrX:36608195-36608708:-, Akap17b:chrX:36609002-36609382:-	Akap17b:ENSMUST00000051906.12	Akap17b	NA	NA	FALSE	FALSE	0.0559456	NA	FALSE
386	5.96044e-116	1.07486e-102	0.627114	0.388308	0.238806	FALSE	1.19786	1 vs 3	0.409233	1 vs 3	0.425005	0.0157715	Itfg1:chr8:85717508-85717975:-, Itfg1:chr8:85718500-85718954:-, Itfg1:chr8:85718766-85718973:-	Itfg1:ENSMUST00000034140.8	Itfg1	1.59174e-114	3.05231e-101	TRUE	TRUE	1.07486e-102	3.10963e-101	TRUE
387	4.14221e-07	6.19345e-07	0.437953	0.232157	0.205796	TRUE	0.994913	1 vs 3	0.408929	1 vs 3	-0.105691	-0.51462	Gabrg2:chr11:41910121-41910641:-, Gabrg2:chr11:41911191-41911659:-, Gabrg2:chr11:41911630-41912153:-	Gabrg2:ENSMUST00000070725.10	Gabrg2	NA	NA	FALSE	FALSE	6.19345e-07	NA	FALSE
388	6.66328e-07	2.4757e-06	0.567758	0.343279	0.224479	TRUE	1.3542	1 vs 5	0.408662	1 vs 3	0.269531	-0.13913	Haus6:chr4:86578796-86579229:-, Haus6:chr4:86580995-86581406:-, Haus6:chr4:86581224-86581661:-, Haus6:chr4:86581368-86581941:-, Haus6:chr4:86581607-86581828:-	Haus6:ENSMUST00000070607.8	Haus6	NA	NA	FALSE	FALSE	2.4757e-06	NA	FALSE
389	5.85369e-23	2.14075e-20	0.60104	0.418494	0.182546	TRUE	0.939614	1 vs 2	0.408027	1 vs 2	0.178719	-0.229308	Stk24:chr14:121284179-121284566:-, Stk24:chr14:121286291-121286730:-, Stk24:chr14:121286658-121287271:-	Stk24:ENSMUST00000079817.7	Stk24	NA	NA	FALSE	FALSE	2.14075e-20	NA	FALSE
390	1.77e-250	4.11057e-215	0.481944	0.278133	0.203811	FALSE	0.881485	1 vs 2	0.407622	1 vs 2	-0.0361113	-0.443733	Cdc26:chr4:62393767-62394173:-, Cdc26:chr4:62394528-62394977:-	Cdc26:ENSMUST00000084525.11	Cdc26	1.31676e-248	3.27739e-213	TRUE	TRUE	4.11057e-215	3.56763e-213	TRUE
391	2.51809e-19	1.93133e-19	0.130349	0.0843379	0.046011	TRUE	0.880307	2 vs 3	0.406702	2 vs 3	0.0940845	-0.312618	Slc49a4:chr16:35694044-35694551:-, Slc49a4:chr16:35696869-35697327:-, Slc49a4:chr16:35697291-35697771:-	Slc49a4:ENSMUST00000023554.8	Slc49a4	NA	NA	FALSE	FALSE	2.51809e-19	NA	FALSE
392	2.79985e-05	0.0196403	0.805211	0.673349	0.131862	TRUE	0.973482	1 vs 2	0.404617	1 vs 2	0.458188	0.0535714	Pip4k2a:chr2:18842255-18842613:-, Pip4k2a:chr2:18842936-18843463:-, Pip4k2a:chr2:18843784-18844256:-	Pip4k2a:ENSMUST00000006912.11	Pip4k2a	NA	NA	FALSE	FALSE	0.0196403	NA	FALSE
393	5.78563e-16	1.10433e-13	0.461211	0.435675	0.0255362	TRUE	1.70664	4 vs 3	0.404012	4 vs 3	0.23995	-0.164062	Dnajb14:chr3:137908266-137908591:+, Dnajb14:chr3:137909662-137910135:+, Dnajb14:chr3:137914005-137914175:+, Dnajb14:chr3:137916164-137916557:+	Dnajb14:ENSMUST00000090178.9	Dnajb14	NA	NA	FALSE	FALSE	1.10433e-13	NA	FALSE
394	4.84261e-26	6.40132e-25	0.596076	0.395319	0.200758	FALSE	0.814153	1 vs 2	0.401516	1 vs 2	0.192153	-0.209363	Neo1:chr9:58874740-58875234:-, Neo1:chr9:58876489-58876960:-	Neo1:ENSMUST00000068664.6	Neo1	2.93231e-25	4.08306e-24	TRUE	TRUE	6.40132e-25	4.14098e-24	TRUE
395	0	5.14999e-296	0.287026	0.191475	0.0955513	FALSE	1.43998	1 vs 2	0.401117	1 vs 2	-0.168939	-0.570056	Tmed10:chr12:85340602-85340969:-, Tmed10:chr12:85342748-85343169:-, Tmed10:chr12:85343115-85343584:-	Tmed10:ENSMUST00000040766.8	Tmed10	0	7.62567e-294	TRUE	TRUE	5.14999e-296	7.66246e-294	TRUE
396	0.175722	0.219651	0.836394	0.636364	0.20003	TRUE	1.07202	1 vs 2	0.400061	1 vs 2	0.672788	0.272727	Rerg:chr6:137054825-137055210:-, Rerg:chr6:137055428-137055891:-	Rerg:ENSMUST00000032347.10	Rerg	NA	NA	FALSE	FALSE	0.219651	NA	FALSE
397	1	NA	0.2	0	0.2	TRUE	Inf	1 vs 2	0.4	1 vs 2	-0.6	-1	Ccdc158:chr5:92608086-92608196:-, Ccdc158:chr5:92608257-92608558:-	Ccdc158:ENSMUST00000060930.9	Ccdc158	NA	NA	FALSE	FALSE	1	NA	FALSE
398	1	NA	1	0.8	0.2	TRUE	Inf	2 vs 1	0.4	2 vs 1	1	0.6	Cd300a:chr11:114900954-114901846:+, Cd300a:chr11:114901536-114901987:+	Cd300a:ENSMUST00000106582.8	Cd300a	NA	NA	FALSE	FALSE	1	NA	FALSE
399	1	NA	0.2	0	0.2	TRUE	Inf	2 vs 1	0.4	2 vs 1	-0.6	-1	Cyp4f39:chr17:32492731-32493306:+, Cyp4f39:chr17:32493012-32493343:+	Cyp4f39:ENSMUST00000237491.1	Cyp4f39	NA	NA	FALSE	FALSE	1	NA	FALSE
400	1	NA	0.2	0	0.2	TRUE	Inf	1 vs 2	0.4	1 vs 2	-0.6	-1	Egflam:chr15:7206556-7207019:-, Egflam:chr15:7206963-7207439:-	Egflam:ENSMUST00000058593.9	Egflam	NA	NA	FALSE	FALSE	1	NA	FALSE
401	0.191543	NA	0.502458	0.303863	0.198595	TRUE	1.53533	3 vs 2	0.4	3 vs 1	0	-0.4	Rhoj:chr12:75399882-75400341:+, Rhoj:chr12:75400370-75401124:+, Rhoj:chr12:75401063-75401501:+	Rhoj:ENSMUST00000055390.5	Rhoj	NA	NA	FALSE	FALSE	0.191543	NA	FALSE
402	0.754661	NA	0.4	0.2	0.2	TRUE	0.980829	1 vs 2	0.4	1 vs 2	-0.2	-0.6	Wfdc3:chr2:164731180-164731484:-, Wfdc3:chr2:164731334-164731571:-	Wfdc3:ENSMUST00000103096.9	Wfdc3	NA	NA	FALSE	FALSE	0.754661	NA	FALSE
403	1.1036e-07	9.50314e-09	0.329356	0.12973	0.199626	TRUE	1.19225	1 vs 2	0.399252	1 vs 2	-0.341289	-0.740541	Vps13d:chr4:144972516-144973063:-, Vps13d:chr4:144974743-144975157:-	Vps13d:ENSMUST00000036579.13	Vps13d	NA	NA	FALSE	FALSE	1.1036e-07	NA	FALSE
404	0.016691	NA	0.932558	0.733333	0.199225	TRUE	1.61506	1 vs 2	0.39845	1 vs 2	0.865116	0.466667	Osbp2:chr11:3703724-3704089:-, Osbp2:chr11:3704624-3705234:-	Osbp2:ENSMUST00000102950.9	Osbp2	NA	NA	FALSE	FALSE	0.016691	NA	FALSE
405	0.0434759	0.409216	0.384788	0.358987	0.0258018	TRUE	Inf	2 vs 1	0.397499	3 vs 1	-0.0469457	-0.444444	Phf24:chr4:42939474-42939959:+, Phf24:chr4:42939760-42940287:+, Phf24:chr4:42941196-42941673:+, Phf24:chr4:42943751-42944199:+, Phf24:chr4:42944389-42944752:+	Phf24:ENSMUST00000107975.7	Phf24	NA	NA	FALSE	FALSE	0.409216	NA	FALSE
406	0.0811964	NA	0.506211	0.307692	0.198519	TRUE	0.835776	2 vs 1	0.397038	2 vs 1	0.0124224	-0.384615	Fank1:chr7:133880514-133880815:+, Fank1:chr7:133881117-133881532:+	Fank1:ENSMUST00000065359.11	Fank1	NA	NA	FALSE	FALSE	0.0811964	NA	FALSE
407	4.35672e-34	5.97504e-29	0.810722	0.61192	0.198802	TRUE	1.16907	1 vs 3	0.396225	1 vs 3	0.63181	0.235585	Prepl:chr17:85062256-85062668:-, Prepl:chr17:85063416-85063980:-, Prepl:chr17:85064492-85064885:-	Prepl:ENSMUST00000072406.4	Prepl	NA	NA	FALSE	FALSE	5.97504e-29	NA	FALSE
408	0.00657147	0.0525866	0.775073	0.609431	0.165642	TRUE	1.90075	1 vs 2	0.396145	1 vs 2	0.711934	0.315789	Rspo2:chr15:43020787-43021186:-, Rspo2:chr15:43021664-43022219:-, Rspo2:chr15:43022592-43022665:-	Rspo2:ENSMUST00000226810.1	Rspo2	NA	NA	FALSE	FALSE	0.0525866	NA	FALSE
409	0.212	NA	0.354616	0.257635	0.0969803	TRUE	1.54756	1 vs 2	0.39548	1 vs 2	-0.333333	-0.728814	S1pr1:chr3:115708497-115708935:-, S1pr1:chr3:115710339-115710914:-, S1pr1:chr3:115710931-115711428:-	S1pr1:ENSMUST00000055676.3	S1pr1	NA	NA	FALSE	FALSE	0.212	NA	FALSE
410	4.50538e-05	NA	0.866451	0.655474	0.210977	TRUE	2.23707	2 vs 1	0.394704	3 vs 1	0.694704	0.3	Ccdc71l:chr12:32380056-32380511:+, Ccdc71l:chr12:32382149-32383003:+, Ccdc71l:chr12:32382541-32382966:+	Ccdc71l:ENSMUST00000172332.3	Ccdc71l	NA	NA	FALSE	FALSE	4.50538e-05	NA	FALSE
411	0.0707956	NA	0.533151	0.329502	0.203649	TRUE	0.956204	4 vs 1	0.394569	4 vs 1	0.011236	-0.383333	Vwa8:chr14:79201145-79201602:+, Vwa8:chr14:79201372-79202244:+, Vwa8:chr14:79201882-79202209:+, Vwa8:chr14:79201976-79202324:+	Vwa8:ENSMUST00000040990.6	Vwa8	NA	NA	FALSE	FALSE	0.0707956	NA	FALSE
412	1.53236e-87	6.75374e-79	0.51269	0.3168	0.19589	FALSE	0.854537	1 vs 3	0.394493	1 vs 3	0.0533794	-0.341114	Ubqln1:chr13:58176154-58176537:-, Ubqln1:chr13:58177050-58178133:-, Ubqln1:chr13:58177453-58177908:-	Ubqln1:ENSMUST00000058735.11	Ubqln1	3.09894e-86	1.40005e-77	TRUE	TRUE	6.75374e-79	1.42101e-77	TRUE
413	0.0530795	NA	0.820324	0.705355	0.114969	TRUE	1.34783	1 vs 4	0.394291	2 vs 3	0.269291	-0.125	Slc8a1:chr17:81373038-81373474:-, Slc8a1:chr17:81373445-81374017:-, Slc8a1:chr17:81373887-81374322:-, Slc8a1:chr17:81384381-81384798:-	Slc8a1:ENSMUST00000234131.1	Slc8a1	NA	NA	FALSE	FALSE	0.0530795	NA	FALSE
414	0.0597286	NA	0.745283	0.548387	0.196896	TRUE	0.879455	2 vs 1	0.393792	2 vs 1	0.490566	0.0967742	Stat1:chr1:52154876-52155282:+, Stat1:chr1:52154976-52155434:+	Stat1:ENSMUST00000186574.6	Stat1	NA	NA	FALSE	FALSE	0.0597286	NA	FALSE
415	0.00380213	NA	0.720628	0.619624	0.101005	TRUE	#NAME?	2 vs 1	0.393476	4 vs 2	0.233476	-0.16	Gas7:chr11:67683097-67683863:+, Gas7:chr11:67684563-67685021:+, Gas7:chr11:67688220-67688758:+, Gas7:chr11:67688494-67688992:+	Gas7:ENSMUST00000108682.8	Gas7	NA	NA	FALSE	FALSE	0.00380213	NA	FALSE
416	2.74012e-07	1.50811e-06	0.414097	0.217593	0.196504	TRUE	0.932697	2 vs 1	0.393009	2 vs 1	-0.171806	-0.564815	Pdk1:chr2:71901580-71902036:+, Pdk1:chr2:71903446-71903865:+	Pdk1:ENSMUST00000006669.5	Pdk1	NA	NA	FALSE	FALSE	1.50811e-06	NA	FALSE
417	0.300402	NA	0.657534	0.461538	0.195996	TRUE	0.806476	1 vs 2	0.391992	1 vs 2	0.315068	-0.0769231	Gm45844:chr7:7213017-7213376:-, Gm45844:chr7:7213432-7213855:-	Gm45844:ENSMUST00000209833.1	Gm45844	NA	NA	FALSE	FALSE	0.300402	NA	FALSE
418	5.35993e-70	3.0424e-68	0.228654	0.142096	0.0865571	TRUE	1.51051	1 vs 5	0.391512	4 vs 5	-0.04808	-0.439592	Lztfl1:chr9:123694406-123694758:-, Lztfl1:chr9:123696993-123697429:-, Lztfl1:chr9:123697385-123698166:-, Lztfl1:chr9:123699051-123699623:-, Lztfl1:chr9:123699615-123700033:-, Lztfl1:chr9:123699932-123700155:-	Lztfl1:ENSMUST00000026274.13	Lztfl1	NA	NA	FALSE	FALSE	3.0424e-68	NA	FALSE
419	0.365939	NA	0.506955	0.475567	0.0313884	TRUE	1.67398	2 vs 3	0.390977	2 vs 3	0	-0.390977	Fam107a:chr14:8296269-8296643:-, Fam107a:chr14:8296822-8297312:-, Fam107a:chr14:8297488-8297941:-	Fam107a:ENSMUST00000121887.7	Fam107a	NA	NA	FALSE	FALSE	0.365939	NA	FALSE
420	6.96272e-138	1.5196e-120	0.598051	0.402789	0.195262	FALSE	0.79121	1 vs 2	0.390525	1 vs 2	0.196103	-0.194422	Dynll2:chr11:87979478-87979889:-, Dynll2:chr11:87981187-87981650:-	Dynll2:ENSMUST00000178105.2	Dynll2	2.26615e-136	5.52653e-119	TRUE	TRUE	1.5196e-120	5.65235e-119	TRUE
421	8.13641e-56	1.6312e-53	0.620409	0.425287	0.195122	FALSE	0.79239	2 vs 1	0.390244	2 vs 1	0.240818	-0.149425	Chchd5:chr2:129133200-129133445:+, Chchd5:chr2:129133721-129134152:+	Chchd5:ENSMUST00000035481.4	Chchd5	1.02097e-54	2.18776e-52	TRUE	TRUE	1.6312e-53	2.19832e-52	TRUE
422	0.00246003	0.00830938	0.612613	0.417582	0.19503	TRUE	0.791013	1 vs 2	0.39006	1 vs 2	0.225225	-0.164835	Btbd19:chr4:117119169-117119575:-, Btbd19:chr4:117119797-117120273:-	Btbd19:ENSMUST00000183310.1	Btbd19	NA	NA	FALSE	FALSE	0.00830938	NA	FALSE
423	0.502638	NA	0.194737	0	0.194737	TRUE	Inf	2 vs 1	0.389474	2 vs 1	-0.610526	-1	Dtna:chr18:23634007-23634386:+, Dtna:chr18:23635386-23635789:+	Dtna:ENSMUST00000221880.1	Dtna	NA	NA	FALSE	FALSE	0.502638	NA	FALSE
424	0.699562	NA	0.577678	0.597242	-0.0195643	TRUE	Inf	3 vs 1	0.389344	3 vs 2	-0.360656	-0.75	A830018L16Rik:chr1:11974837-11975131:+, A830018L16Rik:chr1:11975337-11975845:+, A830018L16Rik:chr1:11975514-11975810:+, A830018L16Rik:chr1:11975611-11975902:+	A830018L16Rik:ENSMUST00000048613.13	A830018L16Rik	NA	NA	FALSE	FALSE	0.699562	NA	FALSE
425	0.108455	NA	0.794643	0.6	0.194643	TRUE	0.947677	2 vs 1	0.389286	2 vs 1	0.589286	0.2	Fgd2:chr17:29378858-29379407:+, Fgd2:chr17:29379147-29379553:+	Fgd2:ENSMUST00000024810.7	Fgd2	NA	NA	FALSE	FALSE	0.108455	NA	FALSE
426	9.42791e-16	1.38118e-14	0.368437	0.213614	0.154822	TRUE	0.98922	2 vs 1	0.389273	2 vs 1	-0.133032	-0.522305	Wwp2:chr8:107556841-107557240:+, Wwp2:chr8:107558196-107558645:+, Wwp2:chr8:107558809-107559459:+	Wwp2:ENSMUST00000166615.2	Wwp2	NA	NA	FALSE	FALSE	1.38118e-14	NA	FALSE
427	4.66669e-05	0.000308398	0.667971	0.467346	0.200625	TRUE	1.46026	1 vs 2	0.389141	1 vs 3	0.342629	-0.0465116	Pomt2:chr12:87106860-87107241:-, Pomt2:chr12:87107956-87108384:-, Pomt2:chr12:87108757-87109186:-	Pomt2:ENSMUST00000037788.5	Pomt2	NA	NA	FALSE	FALSE	0.000308398	NA	FALSE
428	0.45361	0.54347	0.746259	0.654586	0.0916725	TRUE	Inf	2 vs 1	0.388889	4 vs 1	0.388889	0	Lrrn4cl:chr19:8852442-8852842:+, Lrrn4cl:chr19:8852822-8853090:+, Lrrn4cl:chr19:8853341-8853868:+, Lrrn4cl:chr19:8853596-8853916:+	Lrrn4cl:ENSMUST00000096257.2	Lrrn4cl	NA	NA	FALSE	FALSE	0.54347	NA	FALSE
429	0.00891131	NA	0.514229	0.327142	0.187087	TRUE	#NAME?	1 vs 2	0.388466	1 vs 5	0.388466	0	Kcnma1:chr14:23292291-23292647:-, Kcnma1:chr14:23294510-23295026:-, Kcnma1:chr14:23298712-23299132:-, Kcnma1:chr14:23299369-23299749:-, Kcnma1:chr14:23299517-23300142:-	Kcnma1:ENSMUST00000145596.2	Kcnma1	NA	NA	FALSE	FALSE	0.00891131	NA	FALSE
430	0.0775673	NA	0.860465	0.666667	0.193798	TRUE	1.12601	1 vs 2	0.387597	1 vs 2	0.72093	0.333333	Sit1:chr4:43477530-43477982:-, Sit1:chr4:43479858-43480027:-	Sit1:ENSMUST00000030180.6	Sit1	NA	NA	FALSE	FALSE	0.0775673	NA	FALSE
431	3.87808e-07	NA	0.358824	0.165094	0.193729	TRUE	1.04033	1 vs 2	0.387458	1 vs 2	-0.282353	-0.669811	Prr14l:chr5:32789205-32789605:-, Prr14l:chr5:32789765-32790224:-	Prr14l:ENSMUST00000120129.8	Prr14l	NA	NA	FALSE	FALSE	3.87808e-07	NA	FALSE
432	0.540723	0.460401	0.503746	0.514813	-0.0110669	TRUE	#NAME?	1 vs 6	0.386132	1 vs 2	-0.0305344	-0.416667	Pde11a:chr2:75985818-75985970:-, Pde11a:chr2:75987634-75987985:-, Pde11a:chr2:75987512-75988240:-, Pde11a:chr2:75989146-75989368:-, Pde11a:chr2:75988940-75989856:-, Pde11a:chr2:75989750-75989953:-, Pde11a:chr2:75990251-75991012:-	Pde11a:ENSMUST00000099992.9	Pde11a	NA	NA	FALSE	FALSE	0.540723	NA	FALSE
433	3.40118e-55	8.09625e-54	0.368976	0.178156	0.190821	FALSE	1.11336	3 vs 1	0.385373	3 vs 1	-0.242731	-0.628104	Nedd4l:chr18:65212746-65213341:+, Nedd4l:chr18:65214649-65215094:+, Nedd4l:chr18:65217451-65217848:+	Nedd4l:ENSMUST00000163516.8	Nedd4l	4.16745e-54	1.09696e-52	TRUE	TRUE	8.09625e-54	1.10225e-52	TRUE
434	0.0740504	NA	0.680304	0.592478	0.0878263	TRUE	1.99243	4 vs 2	0.384795	4 vs 2	0.473684	0.0888889	Nhsl2:chrX:102083502-102083950:+, Nhsl2:chrX:102086821-102087260:+, Nhsl2:chrX:102089365-102089828:+, Nhsl2:chrX:102091648-102092055:+	Nhsl2:ENSMUST00000101339.7	Nhsl2	NA	NA	FALSE	FALSE	0.0740504	NA	FALSE
435	0.386589	NA	0.956797	0.860748	0.0960485	TRUE	Inf	3 vs 1	0.383333	3 vs 1	0.333333	-0.05	Sycp2l:chr13:41176859-41176982:+, Sycp2l:chr13:41178112-41178385:+, Sycp2l:chr13:41178561-41178768:+, Sycp2l:chr13:41178809-41179028:+	Sycp2l:ENSMUST00000124093.2	Sycp2l	NA	NA	FALSE	FALSE	0.386589	NA	FALSE
436	0.000532734	NA	0.522199	0.375746	0.146453	TRUE	2.25496	3 vs 4	0.383284	1 vs 4	0.183284	-0.2	Nkd2:chr13:73818484-73818901:-, Nkd2:chr13:73819184-73820047:-, Nkd2:chr13:73820066-73820495:-, Nkd2:chr13:73820493-73820981:-	Nkd2:ENSMUST00000022051.13	Nkd2	NA	NA	FALSE	FALSE	0.000532734	NA	FALSE
437	7.22357e-69	2.76202e-70	0.384852	0.194086	0.190766	FALSE	1.10737	1 vs 3	0.380371	1 vs 3	-0.184517	-0.564889	Erp44:chr4:48193280-48193704:-, Erp44:chr4:48193998-48194685:-, Erp44:chr4:48194390-48194793:-	Erp44:ENSMUST00000030028.4	Erp44	1.16641e-67	5.15825e-69	TRUE	TRUE	7.22357e-69	1.36788e-67	TRUE
438	1.61182e-09	NA	0.90672	0.728176	0.178544	TRUE	1.86253	1 vs 3	0.379123	1 vs 2	0.788214	0.409091	Bsn:chr9:108096022-108096367:-, Bsn:chr9:108098520-108098951:-, Bsn:chr9:108098971-108099503:-	Bsn:ENSMUST00000035208.13	Bsn	NA	NA	FALSE	FALSE	1.61182e-09	NA	FALSE
439	8.36103e-31	5.96048e-27	0.890606	0.701686	0.18892	FALSE	1.24161	2 vs 1	0.377841	2 vs 1	0.781213	0.403372	Actr3b:chr5:25849897-25850498:+, Actr3b:chr5:25850274-25850691:+	Actr3b:ENSMUST00000128727.7	Actr3b	5.82476e-30	4.17435e-26	TRUE	TRUE	5.96048e-27	4.22302e-26	TRUE
440	1.45575e-19	9.61543e-19	0.201407	0.176984	0.0244227	TRUE	1.03998	2 vs 4	0.37754	2 vs 4	0.291459	-0.0860806	Chid1:chr7:141493133-141493580:-, Chid1:chr7:141495175-141495802:-, Chid1:chr7:141495449-141496284:-, Chid1:chr7:141496002-141496243:-	Chid1:ENSMUST00000153191.7	Chid1	NA	NA	FALSE	FALSE	9.61543e-19	NA	FALSE
441	0.0244129	NA	0.120737	0.119089	0.00164725	TRUE	2.63254	5 vs 6	0.376608	5 vs 6	0.421053	0.0444444	Igsf10:chr3:59314913-59315718:-, Igsf10:chr3:59315202-59315520:-, Igsf10:chr3:59317500-59317843:-, Igsf10:chr3:59317923-59318315:-, Igsf10:chr3:59318112-59318488:-, Igsf10:chr3:59318290-59318646:-	Igsf10:ENSMUST00000039419.11	Igsf10	NA	NA	FALSE	FALSE	0.0244129	NA	FALSE
442	3.44124e-06	NA	0.849063	0.696212	0.152851	TRUE	1.39547	1 vs 3	0.376325	1 vs 2	0.417647	0.0413223	Nhlrc3:chr3:53448519-53448965:-, Nhlrc3:chr3:53449593-53450026:-, Nhlrc3:chr3:53451728-53452569:-	Nhlrc3:ENSMUST00000056749.13	Nhlrc3	NA	NA	FALSE	FALSE	3.44124e-06	NA	FALSE
443	4.76399e-12	2.16946e-10	0.735267	0.547215	0.188051	TRUE	0.832084	1 vs 2	0.376102	1 vs 2	0.470533	0.094431	Lman1:chr18:65980737-65981133:-, Lman1:chr18:65983678-65984003:-	Lman1:ENSMUST00000236866.1	Lman1	NA	NA	FALSE	FALSE	2.16946e-10	NA	FALSE
444	1	NA	0.5	0.3125	0.1875	TRUE	0.788457	1 vs 2	0.375	1 vs 2	0	-0.375	Msx2:chr13:53466881-53467208:-, Msx2:chr13:53467838-53468263:-	Msx2:ENSMUST00000021922.9	Msx2	NA	NA	FALSE	FALSE	1	NA	FALSE
445	0.33122	0.431163	0.371717	0.156663	0.215054	TRUE	Inf	2 vs 1	0.375	3 vs 1	-0.333333	-0.708333	Ndst4:chr3:125724581-125725045:+, Ndst4:chr3:125727693-125728643:+, Ndst4:chr3:125727970-125728365:+, Ndst4:chr3:125728281-125728860:+	Ndst4:ENSMUST00000173932.7	Ndst4	NA	NA	FALSE	FALSE	0.431163	NA	FALSE
446	0.00254103	NA	0.752896	0.565789	0.187106	TRUE	0.849424	2 vs 1	0.374213	2 vs 1	0.505792	0.131579	Slc30a1:chr1:191909693-191910143:+, Slc30a1:chr1:191912787-191913254:+	Slc30a1:ENSMUST00000044954.6	Slc30a1	NA	NA	FALSE	FALSE	0.00254103	NA	FALSE
447	2.89258e-26	2.1766e-27	0.339893	0.152968	0.186925	FALSE	1.04774	1 vs 2	0.37385	1 vs 2	-0.320213	-0.694064	Rexo2:chr9:48473382-48473845:-, Rexo2:chr9:48474344-48474513:-	Rexo2:ENSMUST00000217037.1	Rexo2	1.75663e-25	1.53996e-26	TRUE	TRUE	2.89258e-26	2.00174e-25	TRUE
448	3.45344e-22	1.20799e-22	0.396841	0.209977	0.186864	TRUE	0.906418	2 vs 1	0.373728	2 vs 1	-0.206319	-0.580046	Rngtt:chr4:33500504-33500956:+, Rngtt:chr4:33502215-33502657:+	Rngtt:ENSMUST00000108153.8	Rngtt	NA	NA	FALSE	FALSE	3.45344e-22	NA	FALSE
449	0.344038	NA	0.757233	0.597663	0.159571	TRUE	1.82455	5 vs 3	0.373333	5 vs 1	0.54	0.166667	Pate2:chr9:35670999-35671457:+, Pate2:chr9:35671247-35671704:+, Pate2:chr9:35672344-35672520:+, Pate2:chr9:35672457-35673031:+, Pate2:chr9:35673206-35673519:+	Pate2:ENSMUST00000118254.1	Pate2	NA	NA	FALSE	FALSE	0.344038	NA	FALSE
450	0.00829481	0.37084	0.795181	0.608696	0.186485	TRUE	0.914609	2 vs 1	0.37297	2 vs 1	0.590361	0.217391	Shisa9:chr16:12269560-12269978:+, Shisa9:chr16:12270527-12270924:+	Shisa9:ENSMUST00000023138.7	Shisa9	NA	NA	FALSE	FALSE	0.37084	NA	FALSE
451	2.90146e-24	2.00465e-27	0.478147	0.29266	0.185487	TRUE	1.73751	1 vs 4	0.372663	1 vs 5	-0.1	-0.472663	Agpat3:chr10:78269113-78269560:-, Agpat3:chr10:78269747-78270158:-, Agpat3:chr10:78271489-78271941:-, Agpat3:chr10:78273188-78273829:-, Agpat3:chr10:78273582-78273935:-	Agpat3:ENSMUST00000001240.11	Agpat3	NA	NA	FALSE	FALSE	2.90146e-24	NA	FALSE
452	0.736476	NA	0.352941	0.166667	0.186275	TRUE	1.0033	1 vs 2	0.372549	1 vs 2	-0.294118	-0.666667	P2rx3:chr2:84996548-84997098:-, P2rx3:chr2:84998525-84998959:-	P2rx3:ENSMUST00000028465.13	P2rx3	NA	NA	FALSE	FALSE	0.736476	NA	FALSE
453	2.07715e-29	7.37477e-22	0.631977	0.446976	0.185	TRUE	1.03548	1 vs 3	0.372184	1 vs 3	0.317539	-0.0546448	Hmgcr:chr13:96648938-96649249:-, Hmgcr:chr13:96648986-96649367:-, Hmgcr:chr13:96649212-96649777:-	Hmgcr:ENSMUST00000022176.14	Hmgcr	NA	NA	FALSE	FALSE	7.37477e-22	NA	FALSE
454	0.00507082	0.0114674	0.318657	0.157039	0.161617	TRUE	1.06826	3 vs 1	0.372058	3 vs 1	-0.210031	-0.58209	Pcdhb22:chr18:37520740-37521179:+, Pcdhb22:chr18:37520634-37521544:+, Pcdhb22:chr18:37524062-37524492:+	Pcdhb22:ENSMUST00000192409.1	Pcdhb22	NA	NA	FALSE	FALSE	0.0114674	NA	FALSE
455	1.23207e-18	7.455e-16	0.682057	0.496038	0.186019	TRUE	0.779088	2 vs 1	0.372037	2 vs 1	0.364113	-0.00792393	Map4:chr9:110082787-110083203:+, Map4:chr9:110083545-110083955:+	Map4:ENSMUST00000035055.14	Map4	NA	NA	FALSE	FALSE	7.455e-16	NA	FALSE
456	0.0646228	NA	0.728506	0.532021	0.196485	TRUE	Inf	1 vs 2	0.371711	1 vs 3	0.4375	0.0657895	Rassf4:chr6:116632953-116633386:-, Rassf4:chr6:116633446-116634009:-, Rassf4:chr6:116634587-116634980:-, Rassf4:chr6:116634599-116635192:-	Rassf4:ENSMUST00000035842.6	Rassf4	NA	NA	FALSE	FALSE	0.0646228	NA	FALSE
457	9.48075e-07	5.52018e-05	0.632275	0.446429	0.185847	TRUE	0.757101	2 vs 1	0.371693	2 vs 1	0.26455	-0.107143	Etv6:chr6:134266379-134266837:+, Etv6:chr6:134269611-134270158:+	Etv6:ENSMUST00000111963.7	Etv6	NA	NA	FALSE	FALSE	5.52018e-05	NA	FALSE
458	0.361081	NA	0.913043	0.727273	0.185771	TRUE	1.37055	1 vs 2	0.371542	1 vs 2	0.826087	0.454545	Apln:chrX:48025146-48025534:-, Apln:chrX:48025614-48026086:-	Apln:ENSMUST00000039026.7	Apln	NA	NA	FALSE	FALSE	0.361081	NA	FALSE
459	0.454494	NA	0.571429	0.488631	0.0827975	TRUE	#NAME?	2 vs 1	0.371429	3 vs 2	0.571429	0.2	Irx5:chr8:92360546-92361182:+, Irx5:chr8:92360905-92361448:+, Irx5:chr8:92361093-92361518:+	Irx5:ENSMUST00000034184.11	Irx5	NA	NA	FALSE	FALSE	0.454494	NA	FALSE
460	0.00108415	NA	0.665817	0.468291	0.197526	TRUE	1.00167	3 vs 1	0.370963	3 vs 1	0.213068	-0.157895	Ogfod1:chr8:94064272-94064745:+, Ogfod1:chr8:94066644-94067049:+, Ogfod1:chr8:94067529-94067953:+	Ogfod1:ENSMUST00000109556.8	Ogfod1	NA	NA	FALSE	FALSE	0.00108415	NA	FALSE
461	0.0191491	NA	0.723365	0.540485	0.18288	TRUE	1.48539	2 vs 1	0.370894	4 vs 1	0.3125	-0.0583942	Gramd3:chr18:56502510-56502849:+, Gramd3:chr18:56502783-56503398:+, Gramd3:chr18:56503169-56503628:+, Gramd3:chr18:56503412-56503822:+	Gramd3:ENSMUST00000070166.5	Gramd3	NA	NA	FALSE	FALSE	0.0191491	NA	FALSE
462	0.246199	NA	0.342893	0.156787	0.186106	TRUE	1.72277	3 vs 1	0.369369	3 vs 1	-0.333333	-0.702703	Loxl3:chr6:83050920-83051376:+, Loxl3:chr6:83051517-83052077:+, Loxl3:chr6:83052122-83052583:+	Loxl3:ENSMUST00000000707.8	Loxl3	NA	NA	FALSE	FALSE	0.246199	NA	FALSE
463	1.09728e-05	7.65573e-05	0.796656	0.677276	0.11938	TRUE	0.868621	3 vs 2	0.368441	3 vs 2	0.471471	0.10303	Zdhhc24:chr19:4883472-4884287:+, Zdhhc24:chr19:4884098-4884570:+, Zdhhc24:chr19:4885019-4885397:+	Zdhhc24:ENSMUST00000006632.7	Zdhhc24	NA	NA	FALSE	FALSE	7.65573e-05	NA	FALSE
464	0.47775	NA	0.684211	0.5	0.184211	TRUE	0.77319	1 vs 2	0.368421	1 vs 2	0.368421	0	4921536K21Rik:chr11:3886088-3886536:-, 4921536K21Rik:chr11:3888132-3888337:-	4921536K21Rik:ENSMUST00000020712.4	4921536K21Rik	NA	NA	FALSE	FALSE	0.47775	NA	FALSE
465	0.118382	NA	0.898305	0.714286	0.184019	TRUE	1.26224	1 vs 2	0.368039	1 vs 2	0.79661	0.428571	Fam184b:chr5:45529705-45530103:-, Fam184b:chr5:45530178-45530761:-	Fam184b:ENSMUST00000016023.8	Fam184b	NA	NA	FALSE	FALSE	0.118382	NA	FALSE
466	1.21016e-05	5.38986e-05	0.699571	0.515789	0.183781	TRUE	0.782076	2 vs 1	0.367563	2 vs 1	0.399142	0.0315789	Fdxacb1:chr9:50772257-50772744:+, Fdxacb1:chr9:50772939-50773348:+	Fdxacb1:ENSMUST00000042391.12	Fdxacb1	NA	NA	FALSE	FALSE	5.38986e-05	NA	FALSE
467	0.234369	NA	0.644192	0.521109	0.123083	TRUE	Inf	3 vs 1	0.367194	2 vs 1	0.321739	-0.0454545	Tmem116:chr5:121495020-121495464:+, Tmem116:chr5:121496582-121497043:+, Tmem116:chr5:121496789-121497058:+, Tmem116:chr5:121497104-121497271:+	Tmem116:ENSMUST00000060004.14	Tmem116	NA	NA	FALSE	FALSE	0.234369	NA	FALSE
468	0.0540697	NA	0.786885	0.603774	0.183112	TRUE	0.885038	2 vs 1	0.366223	2 vs 1	0.57377	0.207547	Intu:chr3:40701233-40701664:+, Intu:chr3:40704378-40704786:+	Intu:ENSMUST00000091186.6	Intu	NA	NA	FALSE	FALSE	0.0540697	NA	FALSE
469	6.09414e-11	3.39663e-10	0.412858	0.229798	0.18306	TRUE	0.85729	1 vs 2	0.366121	1 vs 2	-0.174284	-0.540404	Sec24b:chr3:129982758-129983133:-, Sec24b:chr3:129983113-129983600:-	Sec24b:ENSMUST00000001079.14	Sec24b	NA	NA	FALSE	FALSE	3.39663e-10	NA	FALSE
470	0.281624	NA	0.147879	0	0.147879	TRUE	Inf	2 vs 1	0.365591	2 vs 1	-0.634409	-1	Pcdhb12:chr18:37438218-37438729:+, Pcdhb12:chr18:37438706-37439357:+, Pcdhb12:chr18:37439156-37439440:+	Pcdhb12:ENSMUST00000055495.5	Pcdhb12	NA	NA	FALSE	FALSE	0.281624	NA	FALSE
471	0.0619443	NA	0.781928	0.552128	0.229801	TRUE	1.40691	2 vs 4	0.364719	1 vs 4	0.448052	0.0833333	Cep85l:chr10:53273441-53273808:-, Cep85l:chr10:53273576-53274108:-, Cep85l:chr10:53276957-53277618:-, Cep85l:chr10:53277834-53278247:-	Cep85l:ENSMUST00000220443.1	Cep85l	NA	NA	FALSE	FALSE	0.0619443	NA	FALSE
472	2.19786e-07	NA	0.527048	0.634286	-0.107238	TRUE	2.25339	4 vs 5	0.364585	4 vs 5	0.348837	-0.015748	Efcab11:chr12:99717509-99717850:-, Efcab11:chr12:99717557-99718029:-, Efcab11:chr12:99717936-99718513:-, Efcab11:chr12:99718510-99719410:-, Efcab11:chr12:99718932-99719151:-	Efcab11:ENSMUST00000046485.4	Efcab11	NA	NA	FALSE	FALSE	2.19786e-07	NA	FALSE
473	2.49163e-141	1.03216e-136	0.337839	0.181612	0.156227	FALSE	1.19181	1 vs 3	0.364183	2 vs 3	-0.151418	-0.515601	Sh3glb1:chr3:144686850-144687285:-, Sh3glb1:chr3:144688787-144689224:-, Sh3glb1:chr3:144691024-144691421:-, Sh3glb1:chr3:144691211-144691592:-, Sh3glb1:chr3:144691352-144691579:-	Sh3glb1:ENSMUST00000198254.4	Sh3glb1	8.94839e-140	4.45766e-135	TRUE	TRUE	1.03216e-136	4.67391e-135	TRUE
474	0.268757	0.345142	0.113397	0.0515919	0.0618054	TRUE	Inf	1 vs 2	0.36393	3 vs 4	0.649644	0.285714	Eef1a2:chr2:181141695-181142113:-, Eef1a2:chr2:181146222-181146662:-, Eef1a2:chr2:181147671-181147941:-, Eef1a2:chr2:181147647-181148191:-	Eef1a2:ENSMUST00000055990.7	Eef1a2	NA	NA	FALSE	FALSE	0.345142	NA	FALSE
475	3.84403e-05	3.94355e-05	0.474265	0.293429	0.180837	TRUE	0.806514	3 vs 1	0.363697	3 vs 1	-0.044905	-0.408602	Snx13:chr12:35144988-35145511:+, Snx13:chr12:35145926-35146335:+, Snx13:chr12:35147073-35147523:+	Snx13:ENSMUST00000048519.16	Snx13	NA	NA	FALSE	FALSE	3.94355e-05	NA	FALSE
476	0.523432	NA	0.857212	0.807655	0.049557	TRUE	Inf	3 vs 1	0.363575	5 vs 4	0.0302419	-0.333333	Adcy1:chr11:7172455-7172973:+, Adcy1:chr11:7173911-7174348:+, Adcy1:chr11:7175204-7175740:+, Adcy1:chr11:7177611-7178103:+, Adcy1:chr11:7178116-7178506:+	Adcy1:ENSMUST00000020706.4	Adcy1	NA	NA	FALSE	FALSE	0.523432	NA	FALSE
477	0.0725608	NA	0.726709	0.53211	0.194599	TRUE	1.70475	1 vs 3	0.36338	1 vs 3	0.56338	0.2	Adamts20:chr15:94320282-94320635:-, Adamts20:chr15:94320372-94320763:-, Adamts20:chr15:94320473-94321148:-	Adamts20:ENSMUST00000155907.1	Adamts20	NA	NA	FALSE	FALSE	0.0725608	NA	FALSE
478	1.7089e-18	6.47535e-14	0.816305	0.617872	0.198433	TRUE	1.2743	2 vs 1	0.363136	3 vs 1	0.531304	0.168168	Gfpt1:chr6:87088034-87088292:+, Gfpt1:chr6:87091040-87091471:+, Gfpt1:chr6:87091799-87092207:+	Gfpt1:ENSMUST00000113658.7	Gfpt1	NA	NA	FALSE	FALSE	6.47535e-14	NA	FALSE
479	0.345989	NA	0.563742	0.441235	0.122507	TRUE	Inf	2 vs 1	0.362963	2 vs 1	-0.0814815	-0.444444	Glt1d1:chr5:127707013-127707577:+, Glt1d1:chr5:127707383-127708074:+, Glt1d1:chr5:127708327-127708802:+, Glt1d1:chr5:127708967-127709382:+	Glt1d1:ENSMUST00000118139.2	Glt1d1	NA	NA	FALSE	FALSE	0.345989	NA	FALSE
480	1.91025e-19	6.90271e-17	0.611149	0.433296	0.177852	TRUE	1.44417	3 vs 7	0.362211	1 vs 7	0.211268	-0.150943	St8sia4:chr1:95618474-95618925:-, St8sia4:chr1:95619811-95620211:-, St8sia4:chr1:95626330-95626699:-, St8sia4:chr1:95626723-95626954:-, St8sia4:chr1:95626759-95627024:-, St8sia4:chr1:95626870-95627239:-, St8sia4:chr1:95627242-95627807:-	St8sia4:ENSMUST00000189556.1	St8sia4	NA	NA	FALSE	FALSE	6.90271e-17	NA	FALSE
481	1.28303e-08	4.62705e-08	0.792432	0.611814	0.180618	TRUE	0.884705	1 vs 2	0.361236	1 vs 2	0.584865	0.223629	Ccdc84:chr9:44411319-44411716:-, Ccdc84:chr9:44413100-44413230:-	Ccdc84:ENSMUST00000213813.1	Ccdc84	NA	NA	FALSE	FALSE	4.62705e-08	NA	FALSE
482	0.58446	NA	0.895794	0.861095	0.0346996	TRUE	#NAME?	1 vs 2	0.361111	1 vs 3	0.444444	0.0833333	Tram2:chr1:20996290-20996681:-, Tram2:chr1:20996296-20996845:-, Tram2:chr1:20996902-20997322:-, Tram2:chr1:21001338-21001723:-	Tram2:ENSMUST00000037998.5	Tram2	NA	NA	FALSE	FALSE	0.58446	NA	FALSE
483	0.222301	NA	0.930328	0.75	0.180328	TRUE	1.49312	1 vs 2	0.360656	1 vs 2	0.860656	0.5	Gm5136:chr10:108698764-108699158:-, Gm5136:chr10:108698764-108699582:-	Gm5136:ENSMUST00000218023.1	Gm5136	NA	NA	FALSE	FALSE	0.222301	NA	FALSE
484	0.28385	NA	0.493689	0.315328	0.178361	TRUE	1.82253	3 vs 2	0.360646	3 vs 1	-0.0143541	-0.375	Coch:chr12:51604934-51605339:+, Coch:chr12:51604786-51605514:+, Coch:chr12:51605365-51605797:+	Coch:ENSMUST00000164782.9	Coch	NA	NA	FALSE	FALSE	0.28385	NA	FALSE
485	0.0496734	NA	0.588015	0.466659	0.121356	TRUE	-1.24171	3 vs 2	0.360009	2 vs 1	0.147887	-0.212121	Armc9:chr1:86275825-86276324:+, Armc9:chr1:86277223-86277835:+, Armc9:chr1:86277558-86277846:+	Armc9:ENSMUST00000027434.14	Armc9	NA	NA	FALSE	FALSE	0.0496734	NA	FALSE
486	0.260589	NA	0.3	0.12	0.18	TRUE	1.14513	1 vs 2	0.36	1 vs 2	-0.4	-0.76	Cartpt:chr13:99898483-99898867:-, Cartpt:chr13:99898726-99899090:-	Cartpt:ENSMUST00000022150.7	Cartpt	NA	NA	FALSE	FALSE	0.260589	NA	FALSE
487	6.5036e-07	NA	0.406408	0.226923	0.179485	TRUE	0.846933	2 vs 1	0.35897	2 vs 1	-0.187184	-0.546154	Prpf39:chr12:65061764-65062193:+, Prpf39:chr12:65063012-65063386:+	Prpf39:ENSMUST00000120580.7	Prpf39	NA	NA	FALSE	FALSE	6.5036e-07	NA	FALSE
488	8.6234e-17	4.8607e-19	0.158588	0.109949	0.0486389	TRUE	-2.70294	3 vs 2	0.358758	2 vs 1	-0.501401	-0.860158	Ntrk2:chr13:58932031-58932508:+, Ntrk2:chr13:58933754-58934308:+, Ntrk2:chr13:58936616-58937091:+	Ntrk2:ENSMUST00000109838.9	Ntrk2	NA	NA	FALSE	FALSE	8.6234e-17	NA	FALSE
489	3.34597e-05	7.36492e-05	0.5712	0.393628	0.177572	TRUE	0.986448	1 vs 3	0.35849	1 vs 3	0.15407	-0.20442	Lactb2:chr1:13624796-13625236:-, Lactb2:chr1:13625843-13626326:-, Lactb2:chr1:13626138-13627243:-, Lactb2:chr1:13626752-13627031:-	Lactb2:ENSMUST00000027071.6	Lactb2	NA	NA	FALSE	FALSE	7.36492e-05	NA	FALSE
490	8.65083e-56	9.62572e-52	0.492685	0.313473	0.179212	FALSE	0.975458	2 vs 1	0.358472	4 vs 1	-0.0320636	-0.390535	Bclaf1:chr10:20339942-20340237:+, Bclaf1:chr10:20340369-20340944:+, Bclaf1:chr10:20341724-20342282:+, Bclaf1:chr10:20342090-20342558:+	Bclaf1:ENSMUST00000092678.9	Bclaf1	1.07902e-54	1.24713e-50	TRUE	TRUE	9.62572e-52	1.25315e-50	TRUE
491	0.157042	0.17179	0.812043	0.742831	0.0692124	TRUE	-0.999521	2 vs 3	0.357677	1 vs 2	0.452915	0.0952381	Ajap1:chr4:153373221-153373596:-, Ajap1:chr4:153373656-153374164:-, Ajap1:chr4:153374201-153374698:-	Ajap1:ENSMUST00000105646.2	Ajap1	NA	NA	FALSE	FALSE	0.17179	NA	FALSE
492	1	NA	0.428571	0.25	0.178571	TRUE	0.81093	2 vs 1	0.357143	2 vs 1	-0.142857	-0.5	Il13ra1:chrX:36169020-36169482:+, Il13ra1:chrX:36170861-36171301:+	Il13ra1:ENSMUST00000033418.7	Il13ra1	NA	NA	FALSE	FALSE	1	NA	FALSE
493	0.425052	NA	0.457143	0.339262	0.117881	TRUE	Inf	3 vs 1	0.357143	4 vs 2	-0.542857	-0.9	Mei4:chr9:82025518-82026678:+, Mei4:chr9:82026073-82026488:+, Mei4:chr9:82026376-82026761:+, Mei4:chr9:82026682-82027031:+	Mei4:ENSMUST00000057067.9	Mei4	NA	NA	FALSE	FALSE	0.425052	NA	FALSE
494	1.47968e-95	5.56862e-88	0.677329	0.498782	0.178547	FALSE	0.746395	1 vs 2	0.357094	1 vs 2	0.354658	-0.00243546	Btbd1:chr7:81792028-81792433:-, Btbd1:chr7:81793463-81793852:-	Btbd1:ENSMUST00000026093.8	Btbd1	3.2106e-94	1.26854e-86	TRUE	TRUE	5.56862e-88	1.28883e-86	TRUE
495	6.70248e-19	2.09608e-18	0.615139	0.436078	0.179062	TRUE	1.00583	1 vs 3	0.356829	1 vs 3	0.209542	-0.147287	Utp6:chr11:79933905-79934328:-, Utp6:chr11:79934745-79935190:-, Utp6:chr11:79935704-79936150:-	Utp6:ENSMUST00000043152.5	Utp6	NA	NA	FALSE	FALSE	2.09608e-18	NA	FALSE
496	0.983577	NA	0.178082	0	0.178082	TRUE	Inf	1 vs 2	0.356164	1 vs 2	-0.643836	-1	Xkr4:chr1:3214482-3214812:-, Xkr4:chr1:3215439-3215833:-	Xkr4:ENSMUST00000070533.4	Xkr4	NA	NA	FALSE	FALSE	0.983577	NA	FALSE
497	9.33894e-13	1.38727e-11	0.741428	0.557731	0.183697	TRUE	0.954442	2 vs 1	0.355561	3 vs 1	0.446049	0.0904872	Usp48:chr4:137656036-137656337:+, Usp48:chr4:137657603-137658280:+, Usp48:chr4:137658136-137658537:+	Usp48:ENSMUST00000105840.7	Usp48	NA	NA	FALSE	FALSE	1.38727e-11	NA	FALSE
498	2.68231e-295	1.28905e-240	0.814167	0.636584	0.177583	FALSE	0.916747	2 vs 1	0.355165	2 vs 1	0.628333	0.273168	Rab2a:chr4:8606304-8606706:+, Rab2a:chr4:8607213-8607766:+	Rab2a:ENSMUST00000060232.7	Rab2a	2.42924e-293	1.27248e-238	TRUE	TRUE	1.28905e-240	1.34255e-238	TRUE
499	1.17311e-58	1.31149e-63	0.296665	0.119346	0.177319	FALSE	1.13541	1 vs 2	0.354637	1 vs 2	-0.406671	-0.761308	Reep5:chr18:34344885-34345256:-, Reep5:chr18:34347051-34347219:-	Reep5:ENSMUST00000006027.6	Reep5	1.54658e-57	2.17498e-62	TRUE	TRUE	1.17311e-58	1.77072e-57	TRUE
500	0.000653232	0.00516013	0.890743	0.757657	0.133086	TRUE	1.71341	1 vs 3	0.354467	1 vs 2	0.46085	0.106383	Peak1:chr9:56201115-56201512:-, Peak1:chr9:56202215-56202778:-, Peak1:chr9:56205040-56205514:-	Peak1:ENSMUST00000188142.6	Peak1	NA	NA	FALSE	FALSE	0.00516013	NA	FALSE
501	0.225765	NA	0.906134	0.75	0.156134	TRUE	#NAME?	1 vs 2	0.354348	1 vs 4	0.854348	0.5	Reps2:chrX:162411952-162412346:-, Reps2:chrX:162416383-162416879:-, Reps2:chrX:162416293-162417129:-, Reps2:chrX:162417255-162417740:-	Reps2:ENSMUST00000101102.1	Reps2	NA	NA	FALSE	FALSE	0.225765	NA	FALSE
502	0.655725	NA	0.32	0.142857	0.177143	TRUE	1.03799	2 vs 1	0.354286	2 vs 1	-0.36	-0.714286	Fam83g:chr11:61707912-61708229:+, Fam83g:chr11:61709669-61709951:+	Fam83g:ENSMUST00000093019.5	Fam83g	NA	NA	FALSE	FALSE	0.655725	NA	FALSE
503	0.00047481	0.026522	0.649143	0.507817	0.141326	TRUE	1.92529	4 vs 6	0.353999	2 vs 6	0.328358	-0.025641	H1f4:chr13:23617453-23618001:-, H1f4:chr13:23618102-23618513:-, H1f4:chr13:23618640-23618969:-, H1f4:chr13:23617944-23618946:-, H1f4:chr13:23618702-23619442:-, H1f4:chr13:23620526-23621019:-	H1f4:ENSMUST00000062045.3	H1f4	NA	NA	FALSE	FALSE	0.026522	NA	FALSE
504	0.00734253	NA	0.176871	0	0.176871	TRUE	Inf	2 vs 1	0.353741	2 vs 1	-0.646259	-1	Apold1:chr6:134984742-134985172:+, Apold1:chr6:134986416-134986836:+	Apold1:ENSMUST00000167323.2	Apold1	NA	NA	FALSE	FALSE	0.00734253	NA	FALSE
505	1.1758e-62	2.61084e-61	0.627369	0.450878	0.176491	FALSE	0.718069	2 vs 1	0.352981	2 vs 1	0.254738	-0.0982433	H2bc4:chr13:23684331-23684892:+, H2bc4:chr13:23692098-23692508:+	H2bc4:ENSMUST00000018246.5	H2bc4	1.68909e-61	4.1002e-60	TRUE	TRUE	2.61084e-61	4.2158e-60	TRUE
506	0.0995379	NA	1	0.823529	0.176471	TRUE	Inf	2 vs 1	0.352941	2 vs 1	1	0.647059	Olig3:chr10:19357494-19357711:+, Olig3:chr10:19358217-19358604:+	Olig3:ENSMUST00000053225.6	Olig3	NA	NA	FALSE	FALSE	0.0995379	NA	FALSE
507	2.85755e-11	2.99948e-11	0.660475	0.484105	0.17637	TRUE	0.792821	3 vs 1	0.352893	3 vs 1	0.322667	-0.0302267	Abhd5:chr9:122379433-122379863:+, Abhd5:chr9:122380034-122381043:+, Abhd5:chr9:122381131-122381524:+	Abhd5:ENSMUST00000156520.7	Abhd5	NA	NA	FALSE	FALSE	2.99948e-11	NA	FALSE
508	1.42462e-05	0.000134721	0.413548	0.227929	0.185619	TRUE	0.972046	3 vs 1	0.352506	3 vs 1	-0.23302	-0.585526	Pde4a:chr9:21211196-21211661:+, Pde4a:chr9:21212414-21212886:+, Pde4a:chr9:21212838-21213248:+	Pde4a:ENSMUST00000039413.14	Pde4a	NA	NA	FALSE	FALSE	0.000134721	NA	FALSE
509	1.64734e-12	2.56356e-12	0.434007	0.256602	0.177405	TRUE	1.32259	3 vs 1	0.352161	3 vs 1	0.023988	-0.328173	Nmt2:chr2:3326021-3326173:+, Nmt2:chr2:3326630-3327118:+, Nmt2:chr2:3328481-3328877:+	Nmt2:ENSMUST00000081932.12	Nmt2	NA	NA	FALSE	FALSE	2.56356e-12	NA	FALSE
510	1.53638e-44	3.98631e-39	0.874491	0.78178	0.092711	FALSE	0.863275	3 vs 1	0.351531	3 vs 2	0.520444	0.168914	Mmd:chr11:90276612-90277083:+, Mmd:chr11:90277562-90278080:+, Mmd:chr11:90278129-90278639:+	Mmd:ENSMUST00000004050.6	Mmd	1.53859e-43	3.82575e-38	TRUE	TRUE	3.98631e-39	3.86208e-38	TRUE
511	0.1697	NA	0.937159	0.776203	0.160956	TRUE	1.77495	1 vs 3	0.351224	1 vs 3	0.851224	0.5	Tmtc1:chr6:148232414-148232812:-, Tmtc1:chr6:148233794-148234248:-, Tmtc1:chr6:148236599-148236959:-	Tmtc1:ENSMUST00000060095.14	Tmtc1	NA	NA	FALSE	FALSE	0.1697	NA	FALSE
512	4.31512e-17	8.07698e-14	0.767192	0.586064	0.181128	TRUE	1.25408	1 vs 3	0.350769	1 vs 3	0.597488	0.246719	Rnf141:chr7:110813489-110813904:-, Rnf141:chr7:110815462-110815866:-, Rnf141:chr7:110816469-110816919:-	Rnf141:ENSMUST00000177236.7	Rnf141	NA	NA	FALSE	FALSE	8.07698e-14	NA	FALSE
513	0.00189586	NA	0.359104	0.296547	0.0625569	TRUE	1.13296	1 vs 2	0.350576	1 vs 2	-0.121951	-0.472527	Stc2:chr11:31357825-31358297:-, Stc2:chr11:31359395-31359849:-, Stc2:chr11:31359945-31360449:-	Stc2:ENSMUST00000020546.2	Stc2	NA	NA	FALSE	FALSE	0.00189586	NA	FALSE
514	1.47692e-31	4.12077e-28	0.567576	0.392353	0.175223	FALSE	0.7094	1 vs 2	0.350446	1 vs 2	0.135152	-0.215294	Tent2:chr13:93146233-93146659:-, Tent2:chr13:93147379-93147749:-	Tent2:ENSMUST00000225868.1	Tent2	1.07192e-30	3.0185e-27	TRUE	TRUE	4.12077e-28	3.06556e-27	TRUE
515	1.27563e-16	2.91529e-15	0.452391	0.293703	0.158687	TRUE	1.04087	3 vs 1	0.349006	3 vs 1	-0.0372374	-0.386243	Znrf2:chr6:54889320-54889766:+, Znrf2:chr6:54890346-54890801:+, Znrf2:chr6:54892103-54892663:+, Znrf2:chr6:54893107-54893541:+	Znrf2:ENSMUST00000079869.12	Znrf2	NA	NA	FALSE	FALSE	2.91529e-15	NA	FALSE
516	0.00616249	NA	0.698246	0.52381	0.174436	TRUE	0.743647	1 vs 2	0.348872	1 vs 2	0.396491	0.047619	Cbln1:chr8:87468806-87469244:-, Cbln1:chr8:87469366-87469807:-	Cbln1:ENSMUST00000034076.15	Cbln1	NA	NA	FALSE	FALSE	0.00616249	NA	FALSE
517	4.52025e-29	1.993e-27	0.685901	0.508629	0.177272	TRUE	1.20942	6 vs 1	0.34867	6 vs 5	0.329878	-0.0187919	Dpp8:chr9:65080662-65080993:+, Dpp8:chr9:65080700-65081480:+, Dpp8:chr9:65080958-65081895:+, Dpp8:chr9:65081315-65081720:+, Dpp8:chr9:65082244-65082701:+, Dpp8:chr9:65084112-65084525:+	Dpp8:ENSMUST00000034960.13	Dpp8	NA	NA	FALSE	FALSE	1.993e-27	NA	FALSE
518	3.11003e-20	4.4069e-18	0.781944	0.607629	0.174315	TRUE	0.91679	3 vs 1	0.348488	3 vs 1	0.564269	0.215781	Spast:chr17:74388102-74388504:+, Spast:chr17:74389335-74389878:+, Spast:chr17:74390721-74391155:+	Spast:ENSMUST00000024869.7	Spast	NA	NA	FALSE	FALSE	4.4069e-18	NA	FALSE
519	0.0452503	NA	0.457554	0.311817	0.145738	TRUE	1.15876	1 vs 3	0.34837	1 vs 3	-0.205882	-0.554252	Elk3:chr10:93247412-93247699:-, Elk3:chr10:93247413-93247903:-, Elk3:chr10:93249278-93249718:-, Elk3:chr10:93249682-93250152:-	Elk3:ENSMUST00000008542.11	Elk3	NA	NA	FALSE	FALSE	0.0452503	NA	FALSE
520	1.11709e-20	1.02254e-23	0.289862	0.159118	0.130743	TRUE	1.27987	3 vs 1	0.347985	4 vs 1	-0.234811	-0.582796	Nrcam:chr12:44598445-44598880:+, Nrcam:chr12:44599239-44599731:+, Nrcam:chr12:44599610-44600197:+, Nrcam:chr12:44604784-44605211:+	Nrcam:ENSMUST00000110748.3	Nrcam	NA	NA	FALSE	FALSE	1.11709e-20	NA	FALSE
521	0.0694831	NA	0.346132	0.185372	0.16076	TRUE	Inf	3 vs 1	0.347701	3 vs 1	-0.0689655	-0.416667	Col1a2:chr6:4540455-4540698:+, Col1a2:chr6:4540575-4541033:+, Col1a2:chr6:4541107-4541544:+	Col1a2:ENSMUST00000031668.9	Col1a2	NA	NA	FALSE	FALSE	0.0694831	NA	FALSE
522	4.06459e-06	NA	0.340445	0.16787	0.172574	TRUE	1.24631	1 vs 2	0.347266	1 vs 3	-0.3223	-0.669565	Zfp966:chr2:175914646-175914872:-, Zfp966:chr2:175915017-175915198:-, Zfp966:chr2:175915311-175915690:-	Zfp966:ENSMUST00000109018.2	Zfp966	NA	NA	FALSE	FALSE	4.06459e-06	NA	FALSE
523	0.000908449	NA	0.432727	0.259615	0.173112	TRUE	0.777236	1 vs 2	0.346224	1 vs 2	-0.134545	-0.480769	Klhl29:chr12:5077142-5077529:-, Klhl29:chr12:5079018-5079480:-	Klhl29:ENSMUST00000020958.8	Klhl29	NA	NA	FALSE	FALSE	0.000908449	NA	FALSE
524	0.958373	NA	0.923077	0.75	0.173077	TRUE	1.38629	2 vs 1	0.346154	2 vs 1	0.846154	0.5	B3galt5:chr16:96319326-96319786:+, B3galt5:chr16:96319524-96319859:+	B3galt5:ENSMUST00000113800.8	B3galt5	NA	NA	FALSE	FALSE	0.958373	NA	FALSE
525	0.680596	NA	0.173077	0	0.173077	TRUE	Inf	2 vs 1	0.346154	2 vs 1	-0.653846	-1	Msantd1:chr5:34923442-34923899:+, Msantd1:chr5:34926560-34926989:+	Msantd1:ENSMUST00000050535.1	Msantd1	NA	NA	FALSE	FALSE	0.680596	NA	FALSE
526	3.33086e-09	4.06377e-06	0.858642	0.702638	0.156003	TRUE	1.56503	3 vs 2	0.345982	3 vs 2	0.791634	0.445652	Nt5dc3:chr10:86835806-86836413:+, Nt5dc3:chr10:86836172-86836422:+, Nt5dc3:chr10:86837991-86838389:+	Nt5dc3:ENSMUST00000099396.2	Nt5dc3	NA	NA	FALSE	FALSE	4.06377e-06	NA	FALSE
527	0.669904	NA	0.709715	0.604194	0.105521	TRUE	#NAME?	2 vs 1	0.345763	3 vs 2	-0.254237	-0.6	Prr16:chr18:51302889-51303781:+, Prr16:chr18:51303572-51304053:+, Prr16:chr18:51304495-51305118:+, Prr16:chr18:51304758-51305162:+	Prr16:ENSMUST00000116639.3	Prr16	NA	NA	FALSE	FALSE	0.669904	NA	FALSE
528	0.522003	NA	0.705882	0.533333	0.172549	TRUE	0.741937	2 vs 1	0.345098	2 vs 1	0.411765	0.0666667	Mbp:chr18:82513901-82514493:+, Mbp:chr18:82514142-82514495:+	Mbp:ENSMUST00000114676.7	Mbp	NA	NA	FALSE	FALSE	0.522003	NA	FALSE
529	1.05943e-21	3.27109e-20	0.3418	0.212812	0.128988	TRUE	1.66351	3 vs 7	0.344927	5 vs 7	0.0718424	-0.273084	Cdc73:chr1:143598800-143599266:-, Cdc73:chr1:143603485-143604070:-, Cdc73:chr1:143604002-143604615:-, Cdc73:chr1:143605111-143605531:-, Cdc73:chr1:143606119-143606561:-, Cdc73:chr1:143607393-143607908:-, Cdc73:chr1:143607711-143608154:-, Cdc73:chr1:143607728-143608654:-	Cdc73:ENSMUST00000018337.8	Cdc73	NA	NA	FALSE	FALSE	3.27109e-20	NA	FALSE
530	0.00774495	NA	0.499357	0.316797	0.18256	TRUE	1.67725	1 vs 2	0.344911	1 vs 2	0.303244	-0.0416667	Kcnb1:chr2:167095969-167096374:-, Kcnb1:chr2:167098727-167099153:-, Kcnb1:chr2:167101953-167102464:-, Kcnb1:chr2:167103368-167103683:-, Kcnb1:chr2:167103438-167103997:-	Kcnb1:ENSMUST00000207917.1	Kcnb1	NA	NA	FALSE	FALSE	0.00774495	NA	FALSE
531	0.896843	NA	0.311973	0.172187	0.139786	TRUE	Inf	1 vs 4	0.344891	6 vs 7	-0.405109	-0.75	Gprin3:chr6:59340915-59341201:-, Gprin3:chr6:59340963-59341361:-, Gprin3:chr6:59342715-59343042:-, Gprin3:chr6:59344439-59344907:-, Gprin3:chr6:59346560-59346993:-, Gprin3:chr6:59350357-59350816:-, Gprin3:chr6:59352427-59352842:-	Gprin3:ENSMUST00000051065.5	Gprin3	NA	NA	FALSE	FALSE	0.896843	NA	FALSE
532	0.000260482	0.000326894	0.660982	0.47158	0.189401	TRUE	0.969455	3 vs 2	0.3447	3 vs 1	0.361795	0.017094	Afdn:chr17:13897232-13897873:+, Afdn:chr17:13897674-13897924:+, Afdn:chr17:13897991-13898475:+	Afdn:ENSMUST00000137708.7	Afdn	NA	NA	FALSE	FALSE	0.000326894	NA	FALSE
533	6.51156e-69	7.14442e-65	0.393528	0.238339	0.155189	FALSE	0.841465	3 vs 1	0.344541	2 vs 1	-0.121212	-0.465753	Tmem33:chr5:67286134-67286564:+, Tmem33:chr5:67287295-67287843:+, Tmem33:chr5:67287611-67288123:+	Tmem33:ENSMUST00000037918.11	Tmem33	1.05965e-67	1.20796e-63	TRUE	TRUE	7.14442e-65	1.22374e-63	TRUE
534	1.29791e-20	1.11882e-20	0.384447	0.212287	0.17216	TRUE	0.840478	1 vs 2	0.34432	1 vs 2	-0.231106	-0.575426	Mxd3:chr13:55325168-55325500:-, Mxd3:chr13:55325399-55325870:-	Mxd3:ENSMUST00000021941.7	Mxd3	NA	NA	FALSE	FALSE	1.29791e-20	NA	FALSE
535	0.526979	NA	0.63993	0.625656	0.014274	TRUE	0.820981	2 vs 3	0.34403	2 vs 3	0.19403	-0.15	Sgcd:chr11:46971070-46971399:-, Sgcd:chr11:46973456-46973892:-, Sgcd:chr11:46974613-46975019:-, Sgcd:chr11:46979180-46979523:-	Sgcd:ENSMUST00000077221.5	Sgcd	NA	NA	FALSE	FALSE	0.526979	NA	FALSE
536	1.7128e-05	NA	0.374745	0.20297	0.171775	TRUE	0.85592	1 vs 2	0.34355	1 vs 2	-0.250509	-0.594059	Slc66a1:chr4:139294028-139294401:-, Slc66a1:chr4:139298463-139298902:-	Slc66a1:ENSMUST00000105801.8	Slc66a1	NA	NA	FALSE	FALSE	1.7128e-05	NA	FALSE
537	0.149852	NA	0.61826	0.511193	0.107066	TRUE	1.00764	1 vs 2	0.342664	1 vs 2	0.378378	0.0357143	Tns1:chr1:73910189-73910607:-, Tns1:chr1:73912892-73913311:-, Tns1:chr1:73913862-73914292:-	Tns1:ENSMUST00000169786.7	Tns1	NA	NA	FALSE	FALSE	0.149852	NA	FALSE
538	0	0	0.316775	0.182819	0.133956	FALSE	1.31102	4 vs 1	0.342524	2 vs 1	-0.0172503	-0.359774	Arpp19:chr9:75056558-75056828:+, Arpp19:chr9:75057098-75057653:+, Arpp19:chr9:75057661-75058143:+, Arpp19:chr9:75059900-75060352:+	Arpp19:ENSMUST00000169492.7	Arpp19	0	0	TRUE	TRUE	0	0	TRUE
539	0.187843	NA	0.842105	0.827867	0.0142381	TRUE	#NAME?	2 vs 1	0.342105	3 vs 2	0.842105	0.5	Ky:chr9:102542651-102543098:+, Ky:chr9:102545558-102546243:+, Ky:chr9:102545888-102546249:+	Ky:ENSMUST00000039390.5	Ky	NA	NA	FALSE	FALSE	0.187843	NA	FALSE
540	0.0686148	0.055098	0.211045	0.04	0.171045	TRUE	1.85942	1 vs 2	0.342091	1 vs 2	-0.577909	-0.92	AI593442:chr9:52673032-52673421:-, AI593442:chr9:52676921-52677317:-	AI593442:ENSMUST00000213937.1	AI593442	NA	NA	FALSE	FALSE	0.0686148	NA	FALSE
541	0.000448028	NA	0.939578	0.742884	0.196695	TRUE	2.50673	1 vs 2	0.341657	1 vs 3	0.885135	0.543478	Mfsd4b4:chr10:39890006-39890375:-, Mfsd4b4:chr10:39890858-39891164:-, Mfsd4b4:chr10:39890965-39891471:-	Mfsd4b4:ENSMUST00000178045.8	Mfsd4b4	NA	NA	FALSE	FALSE	0.000448028	NA	FALSE
542	3.70098e-05	0.000943484	0.709794	0.481864	0.227931	TRUE	1.18444	5 vs 1	0.341467	3 vs 1	0.113744	-0.227723	H2bc18:chr3:96269783-96270214:+, H2bc18:chr3:96273908-96274771:+, H2bc18:chr3:96274184-96274608:+, H2bc18:chr3:96274555-96274962:+, H2bc18:chr3:96274782-96274962:+	H2bc18:ENSMUST00000177113.1	H2bc18	NA	NA	FALSE	FALSE	0.000943484	NA	FALSE
543	0.254687	NA	0.75593	0.723632	0.0322978	TRUE	1.63761	1 vs 2	0.341444	1 vs 2	0.418367	0.0769231	Slc24a2:chr4:86983124-86983486:-, Slc24a2:chr4:86983897-86984079:-, Slc24a2:chr4:86983925-86984247:-, Slc24a2:chr4:86990835-86991427:-	Slc24a2:ENSMUST00000107157.8	Slc24a2	NA	NA	FALSE	FALSE	0.254687	NA	FALSE
544	0.0781845	NA	0.391304	0.220588	0.170716	TRUE	0.820409	1 vs 2	0.341432	1 vs 2	-0.217391	-0.558824	Tor3a:chr1:156653569-156653969:-, Tor3a:chr1:156654962-156655391:-	Tor3a:ENSMUST00000079625.10	Tor3a	NA	NA	FALSE	FALSE	0.0781845	NA	FALSE
545	1.93163e-62	2.68625e-60	0.497003	0.326316	0.170687	FALSE	0.712906	1 vs 2	0.341374	1 vs 2	-0.0059947	-0.347368	Ppp1r2:chr16:31253158-31253621:-, Ppp1r2:chr16:31254008-31254436:-	Ppp1r2:ENSMUST00000060188.13	Ppp1r2	2.73713e-61	4.12489e-59	TRUE	TRUE	2.68625e-60	4.20712e-59	TRUE
546	2.49823e-13	1.28779e-12	0.364333	0.310502	0.0538312	TRUE	1.59485	5 vs 2	0.34111	4 vs 2	-0.0519783	-0.393089	Zbtb9:chr17:26975155-26975610:+, Zbtb9:chr17:26975787-26976254:+, Zbtb9:chr17:26976732-26977452:+, Zbtb9:chr17:26977594-26977821:+, Zbtb9:chr17:26977797-26978134:+, Zbtb9:chr17:26979852-26980226:+	Zbtb9:ENSMUST00000120016.2	Zbtb9	NA	NA	FALSE	FALSE	1.28779e-12	NA	FALSE
547	0.0854595	NA	0.555164	0.366305	0.188859	TRUE	Inf	1 vs 3	0.341036	3 vs 4	-0.0119048	-0.352941	Rab11fip1:chr8:27138753-27139159:-, Rab11fip1:chr8:27139102-27139427:-, Rab11fip1:chr8:27139238-27139666:-, Rab11fip1:chr8:27140766-27141254:-, Rab11fip1:chr8:27141947-27142341:-, Rab11fip1:chr8:27142239-27142592:-, Rab11fip1:chr8:27142427-27142962:-, Rab11fip1:chr8:27142974-27143413:-	Rab11fip1:ENSMUST00000209377.1	Rab11fip1	NA	NA	FALSE	FALSE	0.0854595	NA	FALSE
548	0.0002685	NA	0.62908	0.458564	0.170517	TRUE	0.694399	2 vs 1	0.341033	2 vs 1	0.25816	-0.0828729	Stard5:chr7:83640691-83641159:+, Stard5:chr7:83641931-83642360:+	Stard5:ENSMUST00000075418.14	Stard5	NA	NA	FALSE	FALSE	0.0002685	NA	FALSE
549	0.238692	NA	0.176047	0.0150121	0.161035	TRUE	Inf	3 vs 1	0.340336	3 vs 1	-0.588235	-0.928571	Slc9b2:chr3:135342197-135342548:+, Slc9b2:chr3:135342190-135342786:+, Slc9b2:chr3:135343113-135343407:+	Slc9b2:ENSMUST00000051849.9	Slc9b2	NA	NA	FALSE	FALSE	0.238692	NA	FALSE
550	0.0507275	NA	0.961538	0.791667	0.169872	TRUE	1.88387	1 vs 2	0.339744	1 vs 2	0.923077	0.583333	Rapgef3:chr15:97744744-97745317:-, Rapgef3:chr15:97744865-97745536:-	Rapgef3:ENSMUST00000126854.8	Rapgef3	NA	NA	FALSE	FALSE	0.0507275	NA	FALSE
551	0.00409454	NA	0.2825	0.112676	0.169824	TRUE	1.1316	1 vs 2	0.339648	1 vs 2	-0.435	-0.774648	Skap2:chr6:51857365-51857801:-, Skap2:chr6:51859125-51859529:-	Skap2:ENSMUST00000204778.2	Skap2	NA	NA	FALSE	FALSE	0.00409454	NA	FALSE
552	3.7578e-43	3.30205e-42	0.671062	0.50138	0.169683	FALSE	0.707474	2 vs 1	0.339365	2 vs 1	0.342124	0.00275916	Parp1:chr1:180600561-180601103:+, Parp1:chr1:180600876-180601273:+	Parp1:ENSMUST00000027777.11	Parp1	3.5906e-42	3.40555e-41	TRUE	TRUE	3.30205e-42	3.45637e-41	TRUE
553	2.33045e-28	3.0834e-19	0.938638	0.769231	0.169407	TRUE	1.52366	2 vs 1	0.338814	2 vs 1	0.877276	0.538462	Atp6v1g2:chr17:35238122-35238768:+, Atp6v1g2:chr17:35238383-35238768:+	Atp6v1g2:ENSMUST00000068261.8	Atp6v1g2	NA	NA	FALSE	FALSE	3.0834e-19	NA	FALSE
554	0.267509	0.183891	0.80209	0.788405	0.0136846	TRUE	#NAME?	7 vs 1	0.337659	9 vs 8	0.221154	-0.116505	Mtmr10:chr7:64337561-64338240:+, Mtmr10:chr7:64337683-64338246:+, Mtmr10:chr7:64337962-64338300:+, Mtmr10:chr7:64338053-64338538:+, Mtmr10:chr7:64338330-64338643:+, Mtmr10:chr7:64338885-64339561:+, Mtmr10:chr7:64339448-64339629:+, Mtmr10:chr7:64339935-64340465:+, Mtmr10:chr7:64340416-64340844:+	Mtmr10:ENSMUST00000032736.10	Mtmr10	NA	NA	FALSE	FALSE	0.267509	NA	FALSE
555	6.50373e-17	1.18662e-14	0.698003	0.511392	0.186611	TRUE	0.9401	1 vs 3	0.337445	2 vs 3	0.303102	-0.0343434	Mark1:chr1:184896772-184896965:-, Mark1:chr1:184896725-184897215:-, Mark1:chr1:184898048-184898695:-	Mark1:ENSMUST00000027929.9	Mark1	NA	NA	FALSE	FALSE	1.18662e-14	NA	FALSE
556	8.99924e-26	2.7189e-24	0.423792	0.25548	0.168312	FALSE	0.762369	1 vs 2	0.336624	1 vs 2	-0.152416	-0.48904	Ess2:chr16:17900648-17901096:-, Ess2:chr16:17901708-17902147:-	Ess2:ENSMUST00000232423.1	Ess2	5.35583e-25	1.69768e-23	TRUE	TRUE	2.7189e-24	1.7162e-23	TRUE
557	3.48998e-05	NA	0.193295	0.0600847	0.133211	TRUE	1.54455	1 vs 3	0.33662	1 vs 3	-0.48581	-0.82243	St6galnac3:chr3:153198221-153198634:-, St6galnac3:chr3:153202567-153203013:-, St6galnac3:chr3:153203432-153203841:-	St6galnac3:ENSMUST00000200397.4	St6galnac3	NA	NA	FALSE	FALSE	3.48998e-05	NA	FALSE
558	0.0799537	NA	0.537099	0.336157	0.200943	TRUE	2.09186	1 vs 6	0.336617	1 vs 6	0.0952381	-0.241379	Steap2:chr5:5664986-5665436:-, Steap2:chr5:5667163-5667568:-, Steap2:chr5:5667853-5668175:-, Steap2:chr5:5668483-5668888:-, Steap2:chr5:5669986-5670439:-, Steap2:chr5:5671666-5672131:-	Steap2:ENSMUST00000115426.8	Steap2	NA	NA	FALSE	FALSE	0.0799537	NA	FALSE
559	0.0170354	0.0667055	0.305078	0.14487	0.160208	TRUE	1.54859	1 vs 4	0.336242	1 vs 4	-0.353414	-0.689655	Osbpl3:chr6:50293325-50293684:-, Osbpl3:chr6:50295109-50295627:-, Osbpl3:chr6:50295722-50296150:-, Osbpl3:chr6:50296764-50297161:-	Osbpl3:ENSMUST00000114468.8	Osbpl3	NA	NA	FALSE	FALSE	0.0667055	NA	FALSE
560	0.134688	NA	0.631189	0.614988	0.0162015	TRUE	1.79176	5 vs 3	0.335929	5 vs 3	0.206897	-0.129032	Zfp967:chr2:176531691-176532268:+, Zfp967:chr2:176532165-176532418:+, Zfp967:chr2:176532127-176533070:+, Zfp967:chr2:176532666-176532833:+, Zfp967:chr2:176532461-176533324:+	Zfp967:ENSMUST00000178443.1	Zfp967	NA	NA	FALSE	FALSE	0.134688	NA	FALSE
561	3.98036e-45	2.1922e-34	0.438976	0.391757	0.0472193	TRUE	-1.25951	2 vs 1	0.335635	3 vs 2	0.325317	-0.0103181	Id4:chr13:48262897-48263096:+, Id4:chr13:48263240-48263644:+, Id4:chr13:48263870-48264324:+, Id4:chr13:48264050-48264625:+, Id4:chr13:48265423-48266031:+, Id4:chr13:48265703-48266031:+	Id4:ENSMUST00000021810.2	Id4	NA	NA	FALSE	FALSE	2.1922e-34	NA	FALSE
562	3.2107e-16	3.04031e-15	0.407755	0.255295	0.15246	TRUE	1.06137	1 vs 4	0.335404	1 vs 4	0.13454	-0.200864	Sestd1:chr2:77180340-77180761:-, Sestd1:chr2:77186003-77186465:-, Sestd1:chr2:77186356-77187062:-, Sestd1:chr2:77186514-77186893:-	Sestd1:ENSMUST00000102660.7	Sestd1	NA	NA	FALSE	FALSE	3.04031e-15	NA	FALSE
563	0.382565	NA	0.712175	0.632744	0.0794306	TRUE	1.06471	2 vs 1	0.335366	2 vs 1	0.585366	0.25	Star:chr8:25812955-25813569:+, Star:chr8:25814838-25815467:+, Star:chr8:25815418-25815982:+	Star:ENSMUST00000033979.5	Star	NA	NA	FALSE	FALSE	0.382565	NA	FALSE
564	8.26702e-26	5.42809e-23	0.802089	0.634483	0.167606	FALSE	0.847906	1 vs 2	0.335213	1 vs 2	0.604178	0.268966	Slc39a3:chr10:81028536-81028915:-, Slc39a3:chr10:81030737-81031163:-	Slc39a3:ENSMUST00000117276.10	Slc39a3	4.93416e-25	3.18766e-22	TRUE	TRUE	5.42809e-23	3.23049e-22	TRUE
565	0.563767	NA	0.44	0.272727	0.167273	TRUE	0.739667	2 vs 1	0.334545	2 vs 1	-0.12	-0.454545	Wee2:chr6:40466119-40466539:+, Wee2:chr6:40466435-40466815:+	Wee2:ENSMUST00000038907.8	Wee2	NA	NA	FALSE	FALSE	0.563767	NA	FALSE
566	9.99987e-05	NA	0.755643	0.627487	0.128157	TRUE	-1.11766	2 vs 1	0.334202	3 vs 2	0.585774	0.251572	Plcb4:chr2:136012906-136013308:+, Plcb4:chr2:136013079-136013517:+, Plcb4:chr2:136014180-136014653:+	Plcb4:ENSMUST00000110109.7	Plcb4	NA	NA	FALSE	FALSE	9.99987e-05	NA	FALSE
567	0.247219	NA	0.744522	0.660041	0.084481	TRUE	#NAME?	6 vs 1	0.334152	8 vs 6	0.641844	0.307692	Nyap2:chr1:81336981-81337822:+, Nyap2:chr1:81337369-81337609:+, Nyap2:chr1:81337187-81337692:+, Nyap2:chr1:81337312-81337874:+, Nyap2:chr1:81337591-81337956:+, Nyap2:chr1:81337676-81338007:+, Nyap2:chr1:81337787-81338107:+, Nyap2:chr1:81341371-81341764:+	Nyap2:ENSMUST00000123285.1	Nyap2	NA	NA	FALSE	FALSE	0.247219	NA	FALSE
568	5.37157e-09	5.3321e-08	0.696982	0.530125	0.166857	TRUE	0.809256	3 vs 1	0.333851	3 vs 1	0.446321	0.112469	Ndc1:chr4:107413961-107414362:+, Ndc1:chr4:107414191-107414736:+, Ndc1:chr4:107415940-107416350:+	Ndc1:ENSMUST00000139560.7	Ndc1	NA	NA	FALSE	FALSE	5.3321e-08	NA	FALSE
569	1	NA	0.666667	0.5	0.166667	TRUE	0.693147	2 vs 1	0.333333	2 vs 1	0.333333	0	Adamts12:chr15:11345985-11346363:+, Adamts12:chr15:11348829-11349238:+	Adamts12:ENSMUST00000061318.8	Adamts12	NA	NA	FALSE	FALSE	1	NA	FALSE
570	1	NA	0.166667	0	0.166667	TRUE	Inf	1 vs 2	0.333333	1 vs 2	-0.666667	-1	Adgrf4:chr17:42656887-42657113:-, Adgrf4:chr17:42656950-42657235:-	Adgrf4:ENSMUST00000024711.10	Adgrf4	NA	NA	FALSE	FALSE	1	NA	FALSE
571	0.832662	NA	1	0.833333	0.166667	TRUE	Inf	1 vs 2	0.333333	1 vs 2	1	0.666667	Adrb2:chr18:62177791-62178206:-, Adrb2:chr18:62178149-62178785:-	Adrb2:ENSMUST00000053640.4	Adrb2	NA	NA	FALSE	FALSE	0.832662	NA	FALSE
572	0.018605	NA	0.915081	0.815945	0.0991359	TRUE	1.08228	3 vs 1	0.333333	3 vs 2	0.692308	0.358974	Cav2:chr6:17287215-17287780:+, Cav2:chr6:17288248-17288883:+, Cav2:chr6:17288618-17289060:+	Cav2:ENSMUST00000000058.6	Cav2	NA	NA	FALSE	FALSE	0.018605	NA	FALSE
573	1	NA	1	0.833333	0.166667	TRUE	Inf	1 vs 2	0.333333	1 vs 2	1	0.666667	Cyp4v3:chr8:45305751-45306161:-, Cyp4v3:chr8:45306781-45307185:-	Cyp4v3:ENSMUST00000095328.5	Cyp4v3	NA	NA	FALSE	FALSE	1	NA	FALSE
574	1	NA	0.666667	0.5	0.166667	TRUE	0.693147	2 vs 1	0.333333	2 vs 1	0.333333	0	Laptm5:chr4:130934661-130935106:+, Laptm5:chr4:130935743-130936148:+	Laptm5:ENSMUST00000151698.7	Laptm5	NA	NA	FALSE	FALSE	1	NA	FALSE
575	1	NA	0.666667	0.5	0.166667	TRUE	0.693147	2 vs 1	0.333333	2 vs 1	0.333333	0	Map7:chr10:20251332-20251879:+, Map7:chr10:20251562-20251922:+	Map7:ENSMUST00000213312.1	Map7	NA	NA	FALSE	FALSE	1	NA	FALSE
576	0.71174	NA	0.666667	0.5	0.166667	TRUE	0.693147	2 vs 1	0.333333	2 vs 1	0.333333	0	Mettl7a3:chr15:100339403-100339690:+, Mettl7a3:chr15:100340178-100340331:+	Mettl7a3:ENSMUST00000075420.5	Mettl7a3	NA	NA	FALSE	FALSE	0.71174	NA	FALSE
577	0.120852	NA	1	0.833333	0.166667	TRUE	Inf	1 vs 2	0.333333	1 vs 2	1	0.666667	Neb:chr2:52136623-52137001:-, Neb:chr2:52136564-52137391:-	Neb:ENSMUST00000036934.11	Neb	NA	NA	FALSE	FALSE	0.120852	NA	FALSE
578	0.83465	NA	0.166667	0	0.166667	TRUE	Inf	1 vs 2	0.333333	1 vs 2	-0.666667	-1	Prrt3:chr6:113493639-113493970:-, Prrt3:chr6:113493856-113494322:-	Prrt3:ENSMUST00000204268.2	Prrt3	NA	NA	FALSE	FALSE	0.83465	NA	FALSE
579	1	NA	0.166667	0	0.166667	TRUE	Inf	2 vs 1	0.333333	2 vs 1	-0.666667	-1	Rnase6:chr14:51130611-51131064:+, Rnase6:chr14:51130707-51131170:+	Rnase6:ENSMUST00000226194.1	Rnase6	NA	NA	FALSE	FALSE	1	NA	FALSE
580	1	NA	0.5	0.333333	0.166667	TRUE	0.693147	1 vs 2	0.333333	1 vs 2	0	-0.333333	Slc35d2:chr13:64096296-64096669:-, Slc35d2:chr13:64097066-64097541:-	Slc35d2:ENSMUST00000220792.1	Slc35d2	NA	NA	FALSE	FALSE	1	NA	FALSE
581	1	NA	0.666667	0.5	0.166667	TRUE	0.693147	2 vs 1	0.333333	2 vs 1	0.333333	0	Spag17:chr3:100142258-100142783:+, Spag17:chr3:100142813-100143233:+	Spag17:ENSMUST00000164539.1	Spag17	NA	NA	FALSE	FALSE	1	NA	FALSE
582	9.67556e-28	1.324e-23	0.462805	0.297049	0.165756	FALSE	0.754913	1 vs 3	0.333246	1 vs 3	-0.0563817	-0.389628	Ipo9:chr1:135382251-135382679:-, Ipo9:chr1:135383599-135384166:-, Ipo9:chr1:135384400-135384877:-	Ipo9:ENSMUST00000041023.13	Ipo9	6.16336e-27	8.0725e-23	TRUE	TRUE	1.324e-23	8.20801e-23	TRUE
583	8.40337e-05	0.00464582	0.637349	0.472835	0.164513	TRUE	0.978653	4 vs 2	0.332184	4 vs 2	0.298851	-0.0333333	Entpd7:chr19:43730019-43730753:+, Entpd7:chr19:43730523-43730977:+, Entpd7:chr19:43732238-43732727:+, Entpd7:chr19:43734842-43735213:+	Entpd7:ENSMUST00000081079.5	Entpd7	NA	NA	FALSE	FALSE	0.00464582	NA	FALSE
584	2.2661e-13	8.3552e-14	0.367238	0.202266	0.164972	TRUE	1.10553	1 vs 3	0.332069	1 vs 3	-0.211898	-0.543967	Uggt1:chr1:36139968-36140396:-, Uggt1:chr1:36142150-36142584:-, Uggt1:chr1:36143421-36143866:-	Uggt1:ENSMUST00000046875.13	Uggt1	NA	NA	FALSE	FALSE	2.2661e-13	NA	FALSE
585	8.12468e-07	0.0001083	0.339626	0.234524	0.105102	TRUE	0.974255	3 vs 4	0.331267	3 vs 4	-0.0840336	-0.415301	Tex9:chr9:72458520-72458942:-, Tex9:chr9:72459666-72460103:-, Tex9:chr9:72460317-72460763:-, Tex9:chr9:72461114-72461349:-	Tex9:ENSMUST00000085358.11	Tex9	NA	NA	FALSE	FALSE	0.0001083	NA	FALSE
586	0.173323	NA	0.456973	0.291667	0.165307	TRUE	0.71477	1 vs 2	0.330613	1 vs 2	-0.0860534	-0.416667	Cacna1d:chr14:30060038-30060455:-, Cacna1d:chr14:30061045-30061548:-	Cacna1d:ENSMUST00000238675.1	Cacna1d	NA	NA	FALSE	FALSE	0.173323	NA	FALSE
587	1.70555e-05	0.00136537	0.224551	0.15741	0.0671414	TRUE	1.25668	3 vs 1	0.330109	3 vs 1	0.152027	-0.178082	Grk5:chr19:61091885-61092471:+, Grk5:chr19:61092176-61092582:+, Grk5:chr19:61095558-61096012:+, Grk5:chr19:61098566-61098990:+	Grk5:ENSMUST00000003313.9	Grk5	NA	NA	FALSE	FALSE	0.00136537	NA	FALSE
588	0.0126951	NA	0.768048	0.599136	0.168912	TRUE	1.28741	1 vs 3	0.33004	1 vs 3	0.0909091	-0.23913	Paqr3:chr5:97081873-97082203:-, Paqr3:chr5:97082045-97082631:-, Paqr3:chr5:97095739-97096134:-	Paqr3:ENSMUST00000069453.8	Paqr3	NA	NA	FALSE	FALSE	0.0126951	NA	FALSE
589	5.42876e-18	2.21016e-16	0.543511	0.377436	0.166075	TRUE	0.738892	1 vs 3	0.32908	1 vs 3	0.0514516	-0.277628	Timp2:chr11:118301061-118301442:-, Timp2:chr11:118301785-118302198:-, Timp2:chr11:118303532-118303957:-	Timp2:ENSMUST00000017610.9	Timp2	NA	NA	FALSE	FALSE	2.21016e-16	NA	FALSE
590	0.00115572	0.00353762	0.617663	0.439454	0.178209	TRUE	0.837569	2 vs 3	0.328706	2 vs 3	0.0725076	-0.256198	Relb:chr7:19604798-19605368:-, Relb:chr7:19604859-19605035:-, Relb:chr7:19606167-19606597:-	Relb:ENSMUST00000094762.9	Relb	NA	NA	FALSE	FALSE	0.00353762	NA	FALSE
591	4.26878e-07	1.17847e-06	0.606351	0.459903	0.146448	TRUE	0.730498	3 vs 1	0.328704	3 vs 2	0.115265	-0.213439	Ttc9:chr12:81663922-81664414:+, Ttc9:chr12:81664558-81665034:+, Ttc9:chr12:81667118-81667557:+	Ttc9:ENSMUST00000218362.1	Ttc9	NA	NA	FALSE	FALSE	1.17847e-06	NA	FALSE
592	0.359465	NA	0.517241	0.352941	0.1643	TRUE	0.675129	1 vs 2	0.3286	1 vs 2	0.0344828	-0.294118	Ldb3:chr14:34526692-34527075:-, Ldb3:chr14:34529139-34529540:-	Ldb3:ENSMUST00000022327.12	Ldb3	NA	NA	FALSE	FALSE	0.359465	NA	FALSE
593	0.199368	NA	0.928571	0.940314	-0.0117424	TRUE	Inf	1 vs 2	0.328571	1 vs 2	0.928571	0.6	Jade2:chr11:51813442-51813847:-, Jade2:chr11:51814362-51814804:-, Jade2:chr11:51816722-51817119:-	Jade2:ENSMUST00000109090.7	Jade2	NA	NA	FALSE	FALSE	0.199368	NA	FALSE
594	2.32157e-09	3.0707e-08	0.787065	0.622837	0.164228	TRUE	0.805717	2 vs 1	0.328456	2 vs 1	0.574131	0.245675	Hexim2:chr11:103138804-103139236:+, Hexim2:chr11:103139501-103139943:+	Hexim2:ENSMUST00000062530.4	Hexim2	NA	NA	FALSE	FALSE	3.0707e-08	NA	FALSE
595	1.43434e-26	1.26457e-23	0.561766	0.398223	0.163543	FALSE	0.701258	1 vs 3	0.328455	1 vs 3	0.132193	-0.196262	Pdhx:chr2:103021026-103021460:-, Pdhx:chr2:103021057-103022081:-, Pdhx:chr2:103021687-103022222:-	Pdhx:ENSMUST00000011058.8	Pdhx	8.81336e-26	7.7329e-23	TRUE	TRUE	1.26457e-23	7.86298e-23	TRUE
596	0.0230055	NA	0.747368	0.583333	0.164035	TRUE	0.748154	2 vs 1	0.32807	2 vs 1	0.494737	0.166667	Negr1:chr3:157198839-157199257:+, Negr1:chr3:157199803-157200239:+	Negr1:ENSMUST00000106065.1	Negr1	NA	NA	FALSE	FALSE	0.0230055	NA	FALSE
597	7.19548e-10	4.91597e-09	0.510638	0.346761	0.163877	TRUE	0.675865	2 vs 1	0.327754	2 vs 1	0.0212766	-0.306477	H3c4:chr13:23575763-23576620:+, H3c4:chr13:23576592-23577055:+	H3c4:ENSMUST00000105105.3	H3c4	NA	NA	FALSE	FALSE	4.91597e-09	NA	FALSE
598	3.12261e-07	8.74607e-06	0.877159	0.670756	0.206403	TRUE	1.78279	2 vs 1	0.327726	3 vs 1	0.303136	-0.0245902	Mbd5:chr2:49258553-49259035:+, Mbd5:chr2:49262501-49262938:+, Mbd5:chr2:49263263-49263681:+, Mbd5:chr2:49263649-49264061:+	Mbd5:ENSMUST00000112745.7	Mbd5	NA	NA	FALSE	FALSE	8.74607e-06	NA	FALSE
599	0.630178	NA	0.364882	0.167563	0.197319	TRUE	#NAME?	4 vs 1	0.32766	5 vs 4	0.2	-0.12766	Vwa5a:chr9:38742104-38742627:+, Vwa5a:chr9:38742303-38742816:+, Vwa5a:chr9:38742479-38743143:+, Vwa5a:chr9:38742737-38743087:+, Vwa5a:chr9:38746922-38747364:+, Vwa5a:chr9:38748037-38748381:+, Vwa5a:chr9:38748292-38748732:+	Vwa5a:ENSMUST00000001544.11	Vwa5a	NA	NA	FALSE	FALSE	0.630178	NA	FALSE
600	1.93501e-06	2.73111e-05	0.730556	0.566929	0.163626	TRUE	0.72811	1 vs 2	0.327253	1 vs 2	0.461111	0.133858	Mtfp1:chr11:4091473-4091870:-, Mtfp1:chr11:4091888-4092349:-	Mtfp1:ENSMUST00000004868.5	Mtfp1	NA	NA	FALSE	FALSE	2.73111e-05	NA	FALSE
601	0.172582	NA	0.509434	0.346154	0.16328	TRUE	0.673729	1 vs 2	0.32656	1 vs 2	0.0188679	-0.307692	Lmna:chr3:88481075-88481557:-, Lmna:chr3:88481854-88482198:-	Lmna:ENSMUST00000029699.12	Lmna	NA	NA	FALSE	FALSE	0.172582	NA	FALSE
602	2.02084e-20	1.22209e-17	0.67237	0.578598	0.0937729	FALSE	0.70164	3 vs 2	0.326086	3 vs 2	0.0513407	-0.274746	Pnisr:chr4:21869491-21869656:+, Pnisr:chr4:21869486-21870335:+, Pnisr:chr4:21870328-21870426:+	Pnisr:ENSMUST00000108229.1	Pnisr	1.00224e-19	5.64232e-17	TRUE	TRUE	1.22209e-17	5.78551e-17	TRUE
603	1.40876e-10	1.121e-09	0.384938	0.230235	0.154703	TRUE	0.867204	1 vs 3	0.32579	1 vs 3	-0.170898	-0.496689	Rrnad1:chr3:87922597-87922984:-, Rrnad1:chr3:87923155-87923778:-, Rrnad1:chr3:87923640-87923985:-	Rrnad1:ENSMUST00000005016.15	Rrnad1	NA	NA	FALSE	FALSE	1.121e-09	NA	FALSE
604	1.19492e-08	1.26877e-07	0.297623	0.278956	0.0186668	TRUE	-0.816736	3 vs 2	0.325766	2 vs 1	0.358998	0.0332326	Atmin:chr8:116957841-116958301:+, Atmin:chr8:116960049-116960481:+, Atmin:chr8:116964182-116964593:+	Atmin:ENSMUST00000109099.3	Atmin	NA	NA	FALSE	FALSE	1.26877e-07	NA	FALSE
605	0.21968	NA	0.532745	0.39826	0.134485	TRUE	1.47591	4 vs 1	0.325466	3 vs 1	0.542857	0.217391	Ccdc125:chr13:100696090-100696165:+, Ccdc125:chr13:100696076-100696420:+, Ccdc125:chr13:100696873-100697259:+, Ccdc125:chr13:100697495-100697995:+	Ccdc125:ENSMUST00000170347.3	Ccdc125	NA	NA	FALSE	FALSE	0.21968	NA	FALSE
606	1.98052e-13	1.09275e-13	0.292329	0.142117	0.150212	TRUE	1.04581	3 vs 1	0.324985	3 vs 1	-0.313618	-0.638604	Lmbrd1:chr1:24762610-24763111:+, Lmbrd1:chr1:24763148-24763651:+, Lmbrd1:chr1:24765934-24766301:+	Lmbrd1:ENSMUST00000095062.9	Lmbrd1	NA	NA	FALSE	FALSE	1.98052e-13	NA	FALSE
607	9.79999e-06	3.4829e-05	0.589338	0.422832	0.166505	TRUE	0.928863	6 vs 1	0.324383	6 vs 1	0.15234	-0.172043	Nlgn3:chrX:101320996-101321279:+, Nlgn3:chrX:101322599-101322819:+, Nlgn3:chrX:101323476-101323992:+, Nlgn3:chrX:101323855-101324201:+, Nlgn3:chrX:101324799-101325261:+, Nlgn3:chrX:101325573-101325963:+	Nlgn3:ENSMUST00000118111.7	Nlgn3	NA	NA	FALSE	FALSE	3.4829e-05	NA	FALSE
608	7.20135e-105	1.18992e-95	0.522378	0.34455	0.177828	FALSE	1.06814	1 vs 5	0.324114	1 vs 5	0.182072	-0.142042	Leprotl1:chr8:34135566-34135945:-, Leprotl1:chr8:34136055-34136577:-, Leprotl1:chr8:34136562-34137291:-, Leprotl1:chr8:34137249-34137699:-, Leprotl1:chr8:34137508-34137891:-	Leprotl1:ENSMUST00000033910.8	Leprotl1	1.72419e-103	3.04532e-94	TRUE	TRUE	1.18992e-95	3.09826e-94	TRUE
609	3.86671e-25	6.33998e-24	0.302038	0.14647	0.155567	FALSE	1.05248	4 vs 1	0.323762	4 vs 1	-0.32813	-0.651893	Ppp4r2:chr6:100867586-100868051:+, Ppp4r2:chr6:100867999-100868624:+, Ppp4r2:chr6:100868483-100868666:+, Ppp4r2:chr6:100869530-100869945:+	Ppp4r2:ENSMUST00000063854.6	Ppp4r2	2.24982e-24	3.92322e-23	TRUE	TRUE	6.33998e-24	3.97777e-23	TRUE
610	7.20222e-17	NA	0.983547	0.821705	0.161841	TRUE	2.56269	1 vs 2	0.323682	1 vs 2	0.967093	0.643411	H2ac12:chr13:22032357-22032566:-, H2ac12:chr13:22034465-22034872:-	H2ac12:ENSMUST00000091742.5	H2ac12	NA	NA	FALSE	FALSE	7.20222e-17	NA	FALSE
611	0.000427822	NA	0.720532	0.558824	0.161709	TRUE	0.710715	1 vs 2	0.323418	1 vs 2	0.441065	0.117647	Ptpdc1:chr13:48577868-48578241:-, Ptpdc1:chr13:48579160-48579569:-	Ptpdc1:ENSMUST00000035824.10	Ptpdc1	NA	NA	FALSE	FALSE	0.000427822	NA	FALSE
612	1.97461e-12	8.42434e-12	0.416845	0.255159	0.161685	TRUE	0.735541	2 vs 1	0.32337	2 vs 1	-0.166311	-0.489681	Slc35a2:chrX:7893615-7894082:+, Slc35a2:chrX:7894120-7894473:+	Slc35a2:ENSMUST00000115660.11	Slc35a2	NA	NA	FALSE	FALSE	8.42434e-12	NA	FALSE
613	4.60063e-06	6.55538e-05	0.536283	0.375	0.161283	TRUE	0.656214	2 vs 1	0.322566	2 vs 1	0.0725664	-0.25	Wapl:chr14:34745805-34746265:+, Wapl:chr14:34747607-34747983:+	Wapl:ENSMUST00000048263.13	Wapl	NA	NA	FALSE	FALSE	6.55538e-05	NA	FALSE
614	1.25416e-08	2.29609e-08	0.703171	0.572039	0.131132	TRUE	1.4548	1 vs 4	0.322372	1 vs 3	-0.105048	-0.427419	Zfp748:chr13:67538600-67538990:-, Zfp748:chr13:67538940-67539252:-, Zfp748:chr13:67539165-67539644:-, Zfp748:chr13:67539624-67540658:-	Zfp748:ENSMUST00000181892.8	Zfp748	NA	NA	FALSE	FALSE	2.29609e-08	NA	FALSE
615	8.26494e-12	8.99299e-12	0.660211	0.499033	0.161178	TRUE	0.668101	2 vs 1	0.322355	2 vs 1	0.320421	-0.00193424	Luc7l:chr17:26281553-26282021:+, Luc7l:chr17:26285093-26285572:+	Luc7l:ENSMUST00000119928.7	Luc7l	NA	NA	FALSE	FALSE	8.99299e-12	NA	FALSE
616	1.75738e-28	4.12224e-25	0.784543	0.623591	0.160952	FALSE	0.787522	2 vs 1	0.321904	2 vs 1	0.569085	0.247181	Usp47:chr7:112110084-112110536:+, Usp47:chr7:112110968-112111439:+	Usp47:ENSMUST00000210309.1	Usp47	1.13684e-27	2.66212e-24	TRUE	TRUE	4.12224e-25	2.7002e-24	TRUE
617	1.25689e-162	5.46589e-161	0.278276	0.182394	0.0958815	FALSE	1.06943	3 vs 4	0.321681	3 vs 4	-0.274975	-0.596657	Gng2:chr14:19872552-19872918:-, Gng2:chr14:19873833-19874252:-, Gng2:chr14:19875112-19875641:-, Gng2:chr14:19875400-19875876:-	Gng2:ENSMUST00000160013.7	Gng2	5.34307e-161	3.06238e-159	TRUE	TRUE	5.46589e-161	3.07715e-159	TRUE
618	2.12264e-10	6.31093e-09	0.680687	0.516427	0.16426	TRUE	0.738896	1 vs 3	0.321307	1 vs 3	0.408571	0.0872642	Zfp354c:chr11:50811080-50811441:-, Zfp354c:chr11:50813868-50814229:-, Zfp354c:chr11:50814055-50814480:-	Zfp354c:ENSMUST00000109135.8	Zfp354c	NA	NA	FALSE	FALSE	6.31093e-09	NA	FALSE
619	0.178243	NA	0.842252	0.647958	0.194295	TRUE	2.07944	5 vs 1	0.321227	6 vs 1	0.761905	0.440678	Map3k20:chr2:72402515-72402948:+, Map3k20:chr2:72402803-72403534:+, Map3k20:chr2:72403550-72404212:+, Map3k20:chr2:72403941-72404306:+, Map3k20:chr2:72404995-72405390:+, Map3k20:chr2:72407086-72407558:+	Map3k20:ENSMUST00000135469.7	Map3k20	NA	NA	FALSE	FALSE	0.178243	NA	FALSE
620	0.224251	NA	0.75765	0.740718	0.0169319	TRUE	#NAME?	2 vs 1	0.321212	3 vs 2	0.654545	0.333333	Zc3h12b:chrX:95930424-95931118:+, Zc3h12b:chrX:95930760-95931088:+, Zc3h12b:chrX:95932029-95932638:+, Zc3h12b:chrX:95932395-95932653:+	Zc3h12b:ENSMUST00000082183.7	Zc3h12b	NA	NA	FALSE	FALSE	0.224251	NA	FALSE
621	0.0080169	NA	0.801225	0.704885	0.0963392	TRUE	1.08619	5 vs 4	0.321205	5 vs 3	0.245734	-0.0754717	Zfp970:chr2:177476416-177477154:+, Zfp970:chr2:177477086-177477647:+, Zfp970:chr2:177478838-177479224:+, Zfp970:chr2:177479440-177479745:+, Zfp970:chr2:177479604-177479896:+	Zfp970:ENSMUST00000108952.3	Zfp970	NA	NA	FALSE	FALSE	0.0080169	NA	FALSE
622	0	0	0.773739	0.613238	0.160501	FALSE	0.768604	2 vs 1	0.321003	2 vs 1	0.547478	0.226476	Map1lc3b:chr8:121596603-121597050:+, Map1lc3b:chr8:121597666-121598072:+	Map1lc3b:ENSMUST00000034270.16	Map1lc3b	0	0	TRUE	TRUE	0	0	TRUE
623	0.00209341	0.000798595	0.384597	0.298627	0.0859697	TRUE	Inf	2 vs 1	0.320892	6 vs 3	0.162162	-0.15873	Elovl7:chr13:108282377-108282738:+, Elovl7:chr13:108283050-108283491:+, Elovl7:chr13:108283368-108283770:+, Elovl7:chr13:108283780-108284275:+, Elovl7:chr13:108285238-108285737:+, Elovl7:chr13:108285817-108286392:+, Elovl7:chr13:108286674-108287180:+	Elovl7:ENSMUST00000022207.9	Elovl7	NA	NA	FALSE	FALSE	0.00209341	NA	FALSE
624	0.000228406	0.000927298	0.75123	0.591504	0.159726	TRUE	Inf	2 vs 1	0.320786	4 vs 3	0.596296	0.27551	Uprt:chrX:104506068-104506434:+, Uprt:chrX:104505986-104506638:+, Uprt:chrX:104507054-104507565:+, Uprt:chrX:104511841-104512227:+	Uprt:ENSMUST00000087867.5	Uprt	NA	NA	FALSE	FALSE	0.000927298	NA	FALSE
625	6.47395e-41	2.64738e-39	0.394408	0.232965	0.161443	FALSE	0.790048	3 vs 1	0.319768	3 vs 1	-0.185419	-0.505187	Ube2j1:chr4:33049639-33050088:+, Ube2j1:chr4:33049799-33050761:+, Ube2j1:chr4:33051974-33052367:+	Ube2j1:ENSMUST00000124992.7	Ube2j1	6.04719e-40	2.55257e-38	TRUE	TRUE	2.64738e-39	2.57687e-38	TRUE
626	0.0786473	NA	0.340589	0.251792	0.0887966	TRUE	Inf	3 vs 1	0.319741	4 vs 1	-0.265625	-0.585366	Adam23:chr1:63592524-63592974:+, Adam23:chr1:63593054-63593560:+, Adam23:chr1:63593406-63594076:+, Adam23:chr1:63593631-63593959:+, Adam23:chr1:63595766-63596101:+	Adam23:ENSMUST00000087374.9	Adam23	NA	NA	FALSE	FALSE	0.0786473	NA	FALSE
627	0.0674735	NA	0.665354	0.487047	0.178307	TRUE	0.893818	1 vs 3	0.318923	1 vs 3	0.430034	0.111111	Lrrc6:chr15:66379858-66380075:-, Lrrc6:chr15:66379903-66380370:-, Lrrc6:chr15:66380190-66380558:-	Lrrc6:ENSMUST00000023006.6	Lrrc6	NA	NA	FALSE	FALSE	0.0674735	NA	FALSE
628	0.000568266	0.00139912	0.435259	0.288343	0.146916	TRUE	1.04145	1 vs 2	0.318202	1 vs 3	-0.185615	-0.503817	Primpol:chr8:46575583-46575979:-, Primpol:chr8:46576076-46576580:-, Primpol:chr8:46578543-46578978:-	Primpol:ENSMUST00000040468.15	Primpol	NA	NA	FALSE	FALSE	0.00139912	NA	FALSE
629	0.336866	NA	0.85906	0.7	0.15906	TRUE	0.96021	2 vs 1	0.318121	2 vs 1	0.718121	0.4	Smpd5:chr15:76296119-76296730:+, Smpd5:chr15:76296514-76296898:+	Smpd5:ENSMUST00000163991.3	Smpd5	NA	NA	FALSE	FALSE	0.336866	NA	FALSE
630	9.39802e-05	NA	0.849123	0.690265	0.158857	TRUE	0.926377	1 vs 2	0.317715	1 vs 2	0.698246	0.380531	Tmem231:chr8:111911951-111912401:-, Tmem231:chr8:111912373-111912933:-	Tmem231:ENSMUST00000034429.8	Tmem231	NA	NA	FALSE	FALSE	9.39802e-05	NA	FALSE
631	2.00304e-63	9.05526e-62	0.353707	0.237356	0.116351	FALSE	1.16494	3 vs 5	0.3176	3 vs 5	-0.242557	-0.560157	Rgmb:chr17:15803108-15803561:-, Rgmb:chr17:15804542-15804915:-, Rgmb:chr17:15804626-15805115:-, Rgmb:chr17:15805234-15805714:-, Rgmb:chr17:15806805-15807131:-, Rgmb:chr17:15806690-15807474:-	Rgmb:ENSMUST00000170578.2	Rgmb	2.93826e-62	1.44397e-60	TRUE	TRUE	9.05526e-62	1.48521e-60	TRUE
632	0.0586732	0.0329151	0.416055	0.259673	0.156382	TRUE	Inf	2 vs 1	0.317149	4 vs 1	-0.168565	-0.485714	Ptpre:chr7:135682956-135683560:+, Ptpre:chr7:135683201-135683308:+, Ptpre:chr7:135684432-135684854:+, Ptpre:chr7:135685894-135686294:+	Ptpre:ENSMUST00000211140.1	Ptpre	NA	NA	FALSE	FALSE	0.0586732	NA	FALSE
633	1.70842e-83	3.77193e-78	0.597673	0.446311	0.151362	FALSE	1.05423	4 vs 1	0.31676	4 vs 1	0.1686	-0.14816	Luc7l2:chr6:38603455-38603940:+, Luc7l2:chr6:38604533-38605221:+, Luc7l2:chr6:38605038-38605456:+, Luc7l2:chr6:38605938-38606346:+, Luc7l2:chr6:38606745-38607208:+	Luc7l2:ENSMUST00000161538.7	Luc7l2	3.14924e-82	7.51847e-77	TRUE	TRUE	3.77193e-78	7.62809e-77	TRUE
634	1.25034e-25	1.26313e-24	0.246089	0.151184	0.0949045	FALSE	0.770114	2 vs 1	0.316462	2 vs 1	-0.196049	-0.512511	Coa7:chr4:108338324-108338802:+, Coa7:chr4:108339672-108340182:+, Coa7:chr4:108341139-108341645:+	Coa7:ENSMUST00000131656.1	Coa7	7.39904e-25	7.98314e-24	TRUE	TRUE	1.26313e-24	8.09569e-24	TRUE
635	0.0327758	NA	0.476923	0.318841	0.158082	TRUE	0.666732	1 vs 2	0.316165	1 vs 2	-0.0461538	-0.362319	Terf2:chr8:107075469-107075901:-, Terf2:chr8:107076226-107076672:-	Terf2:ENSMUST00000116425.2	Terf2	NA	NA	FALSE	FALSE	0.0327758	NA	FALSE
636	0.23589	0.370724	0.919977	0.901515	0.0184619	TRUE	#NAME?	2 vs 1	0.316017	3 vs 2	0.285714	-0.030303	Mro:chr18:73877811-73878018:+, Mro:chr18:73878060-73878869:+, Mro:chr18:73878453-73878736:+	Mro:ENSMUST00000179472.7	Mro	NA	NA	FALSE	FALSE	0.370724	NA	FALSE
637	0.00205501	NA	0.432836	0.275	0.157836	TRUE	0.69911	2 vs 1	0.315672	2 vs 1	-0.134328	-0.45	Engase:chr11:118487376-118487826:+, Engase:chr11:118488801-118489210:+	Engase:ENSMUST00000135383.8	Engase	NA	NA	FALSE	FALSE	0.00205501	NA	FALSE
638	0.000958545	0.00327662	0.786687	0.628866	0.157821	TRUE	0.777714	2 vs 1	0.315642	2 vs 1	0.573374	0.257732	Septin11:chr5:93168890-93169785:+, Septin11:chr5:93169388-93169778:+	Septin11:ENSMUST00000201700.3	Septin11	NA	NA	FALSE	FALSE	0.00327662	NA	FALSE
639	3.47154e-08	5.54048e-09	0.487817	0.352272	0.135545	TRUE	3.25187	2 vs 7	0.315467	2 vs 9	0.349558	0.0340909	Chpt1:chr10:88469500-88469831:-, Chpt1:chr10:88470790-88471174:-, Chpt1:chr10:88470731-88471515:-, Chpt1:chr10:88472154-88473100:-, Chpt1:chr10:88472815-88473046:-, Chpt1:chr10:88473379-88473857:-, Chpt1:chr10:88473588-88473974:-, Chpt1:chr10:88473789-88474240:-, Chpt1:chr10:88474158-88474513:-, Chpt1:chr10:88474353-88474773:-, Chpt1:chr10:88474624-88475181:-, Chpt1:chr10:88475128-88475551:-, Chp…	Chpt1:ENSMUST00000117440.7	Chpt1	NA	NA	FALSE	FALSE	3.47154e-08	NA	FALSE
640	7.98768e-40	2.1354e-40	0.554175	0.397141	0.157035	FALSE	0.791571	4 vs 1	0.314832	4 vs 1	0.185492	-0.12934	Pmpca:chr2:26395356-26395747:+, Pmpca:chr2:26395324-26396425:+, Pmpca:chr2:26395808-26396241:+, Pmpca:chr2:26396718-26397170:+	Pmpca:ENSMUST00000076431.12	Pmpca	7.20274e-39	2.08806e-39	TRUE	TRUE	7.98768e-40	7.81143e-39	TRUE
641	0.000139204	0.0025137	0.619056	0.557326	0.0617299	TRUE	1.07286	2 vs 1	0.314774	3 vs 1	0.341985	0.0272109	Lekr1:chr3:65683906-65684439:+, Lekr1:chr3:65684295-65684768:+, Lekr1:chr3:65685163-65685589:+, Lekr1:chr3:65685822-65686233:+	Lekr1:ENSMUST00000099075.3	Lekr1	NA	NA	FALSE	FALSE	0.0025137	NA	FALSE
642	2.12861e-14	1.04072e-13	0.671839	0.537959	0.13388	TRUE	0.978745	2 vs 1	0.31474	2 vs 1	0.383442	0.0687023	B3glct:chr5:149759474-149759931:+, B3glct:chr5:149761481-149761909:+, B3glct:chr5:149762190-149762599:+	B3glct:ENSMUST00000100404.5	B3glct	NA	NA	FALSE	FALSE	1.04072e-13	NA	FALSE
643	0.23274	NA	0.43	0.272727	0.157273	TRUE	0.698978	2 vs 1	0.314545	2 vs 1	-0.14	-0.454545	Plaat1:chr16:29228047-29228402:+, Plaat1:chr16:29230130-29230531:+	Plaat1:ENSMUST00000089824.10	Plaat1	NA	NA	FALSE	FALSE	0.23274	NA	FALSE
644	1.05272e-12	3.6455e-08	0.749806	0.557667	0.192139	TRUE	1.11248	1 vs 4	0.314373	1 vs 4	0.119	-0.195373	Ahctf1:chr1:179744880-179745173:-, Ahctf1:chr1:179744901-179745337:-, Ahctf1:chr1:179745023-179745884:-, Ahctf1:chr1:179746030-179746484:-	Ahctf1:ENSMUST00000027768.13	Ahctf1	NA	NA	FALSE	FALSE	3.6455e-08	NA	FALSE
645	6.10986e-14	7.06678e-13	0.641817	0.456536	0.18528	TRUE	1.17119	2 vs 4	0.31429	2 vs 4	-0.056282	-0.370572	Nln:chr13:104023026-104023330:-, Nln:chr13:104023074-104023574:-, Nln:chr13:104023221-104023843:-, Nln:chr13:104024619-104025081:-	Nln:ENSMUST00000109315.4	Nln	NA	NA	FALSE	FALSE	7.06678e-13	NA	FALSE
646	9.64435e-258	1.5451e-225	0.500593	0.343499	0.157095	FALSE	0.650115	2 vs 1	0.31419	2 vs 1	0.00118685	-0.313003	Hsbp1:chr8:119347952-119348246:+, Hsbp1:chr8:119348539-119348929:+	Hsbp1:ENSMUST00000034300.7	Hsbp1	7.44044e-256	1.33458e-223	TRUE	TRUE	1.5451e-225	1.39932e-223	TRUE
647	2.10995e-35	1.21977e-31	0.57583	0.423401	0.152429	FALSE	0.679545	2 vs 4	0.313952	2 vs 4	0.191683	-0.122269	Cd2bp2:chr7:127191730-127192666:-, Cd2bp2:chr7:127191963-127192417:-, Cd2bp2:chr7:127193132-127193785:-, Cd2bp2:chr7:127193664-127194021:-	Cd2bp2:ENSMUST00000166791.7	Cd2bp2	1.71681e-34	9.72534e-31	TRUE	TRUE	1.21977e-31	9.88633e-31	TRUE
648	0.173065	NA	0.608144	0.568901	0.0392438	TRUE	2.30259	4 vs 1	0.313636	4 vs 3	-0.3	-0.613636	Tanc1:chr2:59843857-59844298:+, Tanc1:chr2:59844012-59844517:+, Tanc1:chr2:59845293-59845766:+, Tanc1:chr2:59845803-59846161:+	Tanc1:ENSMUST00000037526.10	Tanc1	NA	NA	FALSE	FALSE	0.173065	NA	FALSE
649	0.000198747	NA	0.425491	0.350328	0.0751634	TRUE	1.14106	1 vs 2	0.313171	1 vs 2	-0.429253	-0.742424	Slc45a4:chr15:73577417-73577786:-, Slc45a4:chr15:73580242-73580659:-, Slc45a4:chr15:73581556-73581964:-	Slc45a4:ENSMUST00000151288.7	Slc45a4	NA	NA	FALSE	FALSE	0.000198747	NA	FALSE
650	0.951808	NA	0.40625	0.25	0.15625	TRUE	0.719123	2 vs 1	0.3125	2 vs 1	-0.1875	-0.5	Wnt4:chr4:137296464-137297029:+, Wnt4:chr4:137299092-137299560:+	Wnt4:ENSMUST00000045747.4	Wnt4	NA	NA	FALSE	FALSE	0.951808	NA	FALSE
651	0.000834166	0.00856697	0.710438	0.554286	0.156152	TRUE	0.679509	2 vs 1	0.312304	2 vs 1	0.420875	0.108571	Crppa:chr12:36688171-36688622:+, Crppa:chr12:36689050-36689503:+	Crppa:ENSMUST00000223205.1	Crppa	NA	NA	FALSE	FALSE	0.00856697	NA	FALSE
652	2.8782e-19	3.65579e-14	0.779789	0.628575	0.151214	TRUE	1.18901	1 vs 3	0.311889	1 vs 3	0.623717	0.311828	Kalrn:chr16:33969073-33969433:-, Kalrn:chr16:33972406-33972840:-, Kalrn:chr16:33973926-33974366:-	Kalrn:ENSMUST00000114973.8	Kalrn	NA	NA	FALSE	FALSE	3.65579e-14	NA	FALSE
653	6.20175e-06	NA	0.665469	0.625883	0.0395862	TRUE	0.891384	3 vs 2	0.311888	3 vs 2	0.00404858	-0.307839	Gca:chr2:62691445-62692038:+, Gca:chr2:62693249-62693468:+, Gca:chr2:62693542-62694041:+	Gca:ENSMUST00000028257.2	Gca	NA	NA	FALSE	FALSE	6.20175e-06	NA	FALSE
654	0.098525	NA	0.618791	0.49697	0.121821	TRUE	0.828797	3 vs 1	0.311694	3 vs 1	0.470785	0.159091	Caskin1:chr17:24507396-24507856:+, Caskin1:chr17:24507968-24508482:+, Caskin1:chr17:24508262-24508734:+, Caskin1:chr17:24508589-24508907:+	Caskin1:ENSMUST00000024958.8	Caskin1	NA	NA	FALSE	FALSE	0.098525	NA	FALSE
655	1.11836e-15	2.19912e-13	0.705856	0.553493	0.152363	TRUE	0.925669	2 vs 3	0.311524	1 vs 3	0.430965	0.119441	Fgd4:chr16:16416915-16417297:-, Fgd4:chr16:16420328-16420887:-, Fgd4:chr16:16421930-16422351:-	Fgd4:ENSMUST00000161861.7	Fgd4	NA	NA	FALSE	FALSE	2.19912e-13	NA	FALSE
656	0.00117389	NA	0.371014	0.215278	0.155737	TRUE	0.765534	1 vs 2	0.311473	1 vs 2	-0.257971	-0.569444	Gemin5:chr11:58119916-58120393:-, Gemin5:chr11:58121217-58121681:-	Gemin5:ENSMUST00000172035.7	Gemin5	NA	NA	FALSE	FALSE	0.00117389	NA	FALSE
657	0.00152708	NA	0.754492	0.588591	0.165901	TRUE	1.72924	2 vs 5	0.311404	2 vs 4	0.75	0.438596	Rpgrip1l:chr8:91216974-91217397:-, Rpgrip1l:chr8:91217333-91217814:-, Rpgrip1l:chr8:91218772-91219321:-, Rpgrip1l:chr8:91219303-91219778:-, Rpgrip1l:chr8:91219665-91219904:-	Rpgrip1l:ENSMUST00000047783.13	Rpgrip1l	NA	NA	FALSE	FALSE	0.00152708	NA	FALSE
658	3.26942e-05	6.95443e-05	0.382294	0.226804	0.15549	TRUE	0.746622	1 vs 2	0.310979	1 vs 2	-0.235412	-0.546392	Snx7:chr3:117781609-117781986:-, Snx7:chr3:117781852-117782197:-	Snx7:ENSMUST00000029639.11	Snx7	NA	NA	FALSE	FALSE	6.95443e-05	NA	FALSE
659	6.58949e-60	1.81222e-51	0.832631	0.677171	0.155459	FALSE	0.863585	1 vs 2	0.310919	1 vs 2	0.665262	0.354343	Csnk1d:chr11:120961690-120962121:-, Csnk1d:chr11:120963345-120963810:-	Csnk1d:ENSMUST00000070575.13	Csnk1d	8.85542e-59	2.33338e-50	TRUE	TRUE	1.81222e-51	2.34463e-50	TRUE
660	0.000873793	NA	0.603331	0.500742	0.102589	TRUE	2.23929	3 vs 2	0.310834	3 vs 2	0.570093	0.259259	Ercc6l2:chr13:63837320-63837847:+, Ercc6l2:chr13:63837694-63838170:+, Ercc6l2:chr13:63839328-63839847:+	Ercc6l2:ENSMUST00000144763.1	Ercc6l2	NA	NA	FALSE	FALSE	0.000873793	NA	FALSE
661	0.204899	0.2352	0.548147	0.357778	0.19037	TRUE	#NAME?	1 vs 3	0.310539	1 vs 5	-0.0530973	-0.363636	Vps13a:chr19:16612181-16612509:-, Vps13a:chr19:16612246-16612782:-, Vps13a:chr19:16612619-16612905:-, Vps13a:chr19:16615372-16615699:-, Vps13a:chr19:16615610-16616098:-, Vps13a:chr19:16616093-16616921:-, Vps13a:chr19:16616192-16617015:-	Vps13a:ENSMUST00000068156.7	Vps13a	NA	NA	FALSE	FALSE	0.2352	NA	FALSE
662	0.702469	NA	0.574519	0.414042	0.160477	TRUE	0.875469	2 vs 1	0.310241	2 vs 1	0.060241	-0.25	Htr1a:chr13:105447300-105447807:+, Htr1a:chr13:105447683-105448115:+, Htr1a:chr13:105447804-105448133:+	Htr1a:ENSMUST00000022235.5	Htr1a	NA	NA	FALSE	FALSE	0.702469	NA	FALSE
663	0.052205	NA	0.438272	0.283333	0.154938	TRUE	0.679807	2 vs 1	0.309877	2 vs 1	-0.123457	-0.433333	Itpkb:chr1:180424402-180424864:+, Itpkb:chr1:180426868-180427081:+	Itpkb:ENSMUST00000070181.6	Itpkb	NA	NA	FALSE	FALSE	0.052205	NA	FALSE
664	1.04982e-12	9.98245e-11	0.20883	0.163573	0.0452575	TRUE	0.908043	2 vs 4	0.309863	3 vs 4	0.00407747	-0.305785	Spryd7:chr14:61531755-61532241:-, Spryd7:chr14:61533827-61534253:-, Spryd7:chr14:61534223-61534698:-, Spryd7:chr14:61534725-61535282:-	Spryd7:ENSMUST00000022497.14	Spryd7	NA	NA	FALSE	FALSE	9.98245e-11	NA	FALSE
665	8.77497e-11	5.07727e-10	0.32086	0.166	0.15486	TRUE	0.864423	1 vs 2	0.30972	1 vs 2	-0.35828	-0.668	Dedd2:chr7:25199841-25200296:-, Dedd2:chr7:25202783-25203212:-	Dedd2:ENSMUST00000058702.6	Dedd2	NA	NA	FALSE	FALSE	5.07727e-10	NA	FALSE
666	0.580706	0.765434	0.628823	0.483308	0.145515	TRUE	Inf	3 vs 1	0.309643	6 vs 2	0.476309	0.166667	Mgat4c:chr10:102388982-102389449:+, Mgat4c:chr10:102389043-102389514:+, Mgat4c:chr10:102389309-102389688:+, Mgat4c:chr10:102389401-102390162:+, Mgat4c:chr10:102389799-102390312:+, Mgat4c:chr10:102390890-102391416:+	Mgat4c:ENSMUST00000163753.7	Mgat4c	NA	NA	FALSE	FALSE	0.765434	NA	FALSE
667	0.523689	NA	0.555572	0.453792	0.10178	TRUE	1.38629	2 vs 1	0.309091	2 vs 1	-0.0545455	-0.363636	Elk4:chr1:132023469-132023938:+, Elk4:chr1:132024536-132025228:+, Elk4:chr1:132025137-132025551:+, Elk4:chr1:132026043-132026444:+, Elk4:chr1:132026247-132026449:+	Elk4:ENSMUST00000086556.11	Elk4	NA	NA	FALSE	FALSE	0.523689	NA	FALSE
668	4.79789e-63	3.25758e-56	0.389859	0.237761	0.152098	FALSE	0.943688	1 vs 3	0.308334	1 vs 3	-0.200246	-0.50858	Lman2:chr13:55343779-55344213:-, Lman2:chr13:55345331-55345784:-, Lman2:chr13:55346694-55347111:-	Lman2:ENSMUST00000021940.7	Lman2	6.94027e-62	4.68956e-55	TRUE	TRUE	3.25758e-56	4.71218e-55	TRUE
669	2.70768e-20	3.94158e-16	0.370005	0.216044	0.15396	TRUE	0.756672	1 vs 2	0.307921	1 vs 2	-0.25999	-0.567911	Pyurf:chr6:57689004-57689377:-, Pyurf:chr6:57689264-57689759:-	Pyurf:ENSMUST00000053386.5	Pyurf	NA	NA	FALSE	FALSE	3.94158e-16	NA	FALSE
670	1.22303e-10	4.18991e-07	0.299796	0.194609	0.105187	TRUE	0.99073	2 vs 4	0.307914	3 vs 4	0.0112474	-0.296667	Utp25:chr1:193104402-193104813:-, Utp25:chr1:193106680-193107075:-, Utp25:chr1:193106887-193107335:-, Utp25:chr1:193107192-193107693:-	Utp25:ENSMUST00000085555.6	Utp25	NA	NA	FALSE	FALSE	4.18991e-07	NA	FALSE
671	1	NA	1	0.846154	0.153846	TRUE	Inf	2 vs 1	0.307692	2 vs 1	1	0.692308	Naaladl1:chr19:6115414-6115854:+, Naaladl1:chr19:6115608-6115921:+	Naaladl1:ENSMUST00000044451.3	Naaladl1	NA	NA	FALSE	FALSE	1	NA	FALSE
672	0.295805	NA	0.939394	0.785714	0.15368	TRUE	1.44156	1 vs 2	0.307359	1 vs 2	0.878788	0.571429	Npm2:chr14:70647300-70647610:-, Npm2:chr14:70647448-70647849:-	Npm2:ENSMUST00000062629.4	Npm2	NA	NA	FALSE	FALSE	0.295805	NA	FALSE
673	0.0294704	NA	0.756757	0.603175	0.153582	TRUE	0.71627	2 vs 1	0.307164	2 vs 1	0.513514	0.206349	Vps13c:chr9:67995242-67995670:+, Vps13c:chr9:67997340-67997747:+	Vps13c:ENSMUST00000077879.6	Vps13c	NA	NA	FALSE	FALSE	0.0294704	NA	FALSE
674	0.000118273	NA	0.183503	0.143628	0.0398747	TRUE	0.692211	2 vs 3	0.307086	2 vs 3	0.336986	0.0299003	Naa16:chr14:79329292-79330142:-, Naa16:chr14:79334438-79334910:-, Naa16:chr14:79335580-79336007:-	Naa16:ENSMUST00000022597.14	Naa16	NA	NA	FALSE	FALSE	0.000118273	NA	FALSE
675	5.57946e-27	2.39258e-20	0.516262	0.319351	0.196911	TRUE	2.05708	1 vs 4	0.30703	1 vs 3	0.170237	-0.136792	Cask:chrX:13517080-13517466:-, Cask:chrX:13520951-13521347:-, Cask:chrX:13521236-13521770:-, Cask:chrX:13521644-13522303:-	Cask:ENSMUST00000115436.8	Cask	NA	NA	FALSE	FALSE	2.39258e-20	NA	FALSE
676	1.35012e-22	6.47387e-21	0.483305	0.329835	0.15347	FALSE	0.642127	2 vs 1	0.30694	2 vs 1	-0.0333894	-0.34033	Chmp3:chr6:71579758-71580244:+, Chmp3:chr6:71581165-71581616:+	Chmp3:ENSMUST00000059462.11	Chmp3	7.08388e-22	3.44583e-20	TRUE	TRUE	6.47387e-21	3.51655e-20	TRUE
677	9.10923e-23	1.1555e-21	0.517023	0.363572	0.153451	FALSE	0.628012	2 vs 1	0.306902	2 vs 1	0.0340459	-0.272856	Dnajc11:chr4:151980826-151981272:+, Dnajc11:chr4:151981552-151982013:+	Dnajc11:ENSMUST00000062904.10	Dnajc11	4.81587e-22	6.40467e-21	TRUE	TRUE	1.1555e-21	6.50514e-21	TRUE
678	4.02876e-20	9.8205e-20	0.601338	0.472424	0.128915	TRUE	1.00237	6 vs 3	0.306758	6 vs 4	0.354468	0.0477099	Apc:chr18:34318118-34318782:+, Apc:chr18:34318618-34318963:+, Apc:chr18:34318975-34319481:+, Apc:chr18:34319141-34319628:+, Apc:chr18:34321180-34321979:+, Apc:chr18:34321764-34322236:+, Apc:chr18:34322175-34322552:+	Apc:ENSMUST00000079362.12	Apc	NA	NA	FALSE	FALSE	9.8205e-20	NA	FALSE
679	5.69044e-17	8.43603e-14	0.362193	0.276653	0.0855399	TRUE	1.19734	3 vs 2	0.306756	3 vs 2	0.0905395	-0.216216	Ctnnd2:chr15:31027889-31028449:+, Ctnnd2:chr15:31028283-31028653:+, Ctnnd2:chr15:31028912-31029343:+	Ctnnd2:ENSMUST00000081728.6	Ctnnd2	NA	NA	FALSE	FALSE	8.43603e-14	NA	FALSE
680	0.0118711	NA	0.785714	0.632353	0.153361	TRUE	0.756959	1 vs 2	0.306723	1 vs 2	0.571429	0.264706	Mapk4:chr18:73928475-73928756:-, Mapk4:chr18:73928475-73929039:-	Mapk4:ENSMUST00000159162.1	Mapk4	NA	NA	FALSE	FALSE	0.0118711	NA	FALSE
681	0.00013929	0.0151032	0.615213	0.463341	0.151873	TRUE	3.01359	3 vs 1	0.306444	3 vs 2	0.19106	-0.115385	Dclk1:chr3:55536242-55536489:+, Dclk1:chr3:55536088-55536721:+, Dclk1:chr3:55538664-55539068:+	Dclk1:ENSMUST00000070418.8	Dclk1	NA	NA	FALSE	FALSE	0.0151032	NA	FALSE
682	3.96288e-260	2.10115e-230	0.658174	0.551774	0.1064	FALSE	0.694689	1 vs 2	0.306244	1 vs 2	0.158213	-0.148031	Rtn3:chr19:7425881-7426260:-, Rtn3:chr19:7426935-7427375:-, Rtn3:chr19:7427542-7427959:-	Rtn3:ENSMUST00000088169.6	Rtn3	3.17487e-258	1.89378e-228	TRUE	TRUE	2.10115e-230	1.98941e-228	TRUE
683	0.0196408	NA	0.543094	0.416878	0.126217	TRUE	1.44002	5 vs 3	0.305392	5 vs 3	0.325	0.0196078	Zfp709:chr8:71890905-71891870:+, Zfp709:chr8:71891330-71891740:+, Zfp709:chr8:71892422-71892585:+, Zfp709:chr8:71895395-71895681:+, Zfp709:chr8:71895723-71896075:+	Zfp709:ENSMUST00000188685.6	Zfp709	NA	NA	FALSE	FALSE	0.0196408	NA	FALSE
684	3.30171e-33	1.42362e-31	0.427259	0.274693	0.152566	FALSE	0.677899	2 vs 1	0.305132	2 vs 1	-0.145482	-0.450614	Atg4b:chr1:93787781-93788229:+, Atg4b:chr1:93789048-93789487:+	Atg4b:ENSMUST00000027502.15	Atg4b	2.51922e-32	1.13071e-30	TRUE	TRUE	1.42362e-31	1.14938e-30	TRUE
685	4.36969e-11	3.12673e-09	0.725343	0.546317	0.179026	TRUE	1.35963	6 vs 4	0.304446	6 vs 2	0.53628	0.231834	Rnf170:chr8:26140780-26140927:+, Rnf170:chr8:26140784-26141109:+, Rnf170:chr8:26141208-26141491:+, Rnf170:chr8:26141323-26141632:+, Rnf170:chr8:26141619-26142167:+, Rnf170:chr8:26143471-26143919:+	Rnf170:ENSMUST00000014022.14	Rnf170	NA	NA	FALSE	FALSE	3.12673e-09	NA	FALSE
686	2.43719e-102	9.39254e-93	0.401089	0.248937	0.152152	FALSE	0.703359	1 vs 2	0.304303	1 vs 2	-0.197822	-0.502126	Tbpl1:chr10:22703877-22704250:-, Tbpl1:chr10:22705336-22705743:-	Tbpl1:ENSMUST00000127698.7	Tbpl1	5.64074e-101	2.31795e-91	TRUE	TRUE	9.39254e-93	2.35719e-91	TRUE
687	5.91382e-25	4.2153e-22	0.35601	0.27679	0.0792203	FALSE	0.804634	1 vs 3	0.303851	2 vs 3	0.414962	0.111111	Wbp4:chr14:79459891-79460303:-, Wbp4:chr14:79460880-79461309:-, Wbp4:chr14:79461673-79462132:-	Wbp4:ENSMUST00000022601.6	Wbp4	3.39352e-24	2.36171e-21	TRUE	TRUE	4.2153e-22	2.40561e-21	TRUE
688	6.62639e-70	5.06774e-63	0.292659	0.100348	0.192311	FALSE	1.49239	1 vs 3	0.303706	1 vs 3	-0.548467	-0.852174	Gspt1:chr16:11216235-11216606:-, Gspt1:chr16:11216504-11216999:-, Gspt1:chr16:11220332-11220788:-	Gspt1:ENSMUST00000167571.7	Gspt1	1.09546e-68	8.27199e-62	TRUE	TRUE	5.06774e-63	8.44488e-62	TRUE
689	0.0886968	0.195627	0.773118	0.659305	0.113813	TRUE	#NAME?	1 vs 3	0.303483	1 vs 2	0.520875	0.217391	Atxn1:chr13:45549695-45550140:-, Atxn1:chr13:45552647-45553040:-, Atxn1:chr13:45553139-45553324:-, Atxn1:chr13:45553322-45553760:-	Atxn1:ENSMUST00000091628.10	Atxn1	NA	NA	FALSE	FALSE	0.195627	NA	FALSE
690	6.75288e-125	6.11188e-143	0.193515	0.0419892	0.151526	FALSE	1.70012	1 vs 2	0.303053	1 vs 2	-0.612969	-0.916022	Cyrib:chr15:63929093-63929468:-, Cyrib:chr15:63930894-63931314:-	Cyrib:ENSMUST00000063838.10	Cyrib	2.00946e-123	2.81554e-141	TRUE	TRUE	6.75288e-125	2.75809e-123	TRUE
691	1	NA	0.818182	0.666667	0.151515	TRUE	0.81093	1 vs 2	0.30303	1 vs 2	0.636364	0.333333	Ajm1:chr2:25575416-25575789:-, Ajm1:chr2:25576443-25576827:-	Ajm1:ENSMUST00000114217.2	Ajm1	NA	NA	FALSE	FALSE	1	NA	FALSE
692	5.25499e-31	1.36735e-27	0.723444	0.572058	0.151386	FALSE	0.671355	1 vs 2	0.302771	1 vs 2	0.446887	0.144116	Pspc1:chr14:56722407-56722814:-, Pspc1:chr14:56722704-56723206:-	Pspc1:ENSMUST00000022507.12	Pspc1	3.69802e-30	9.8421e-27	TRUE	TRUE	1.36735e-27	9.99367e-27	TRUE
693	2.68932e-13	3.78541e-12	0.348205	0.197122	0.151082	TRUE	0.777437	1 vs 2	0.302165	1 vs 2	-0.303591	-0.605755	Bag4:chr8:25764494-25764903:-, Bag4:chr8:25767043-25767728:-	Bag4:ENSMUST00000038498.9	Bag4	NA	NA	FALSE	FALSE	3.78541e-12	NA	FALSE
694	1.09707e-70	9.9294e-67	0.332781	0.242193	0.0905881	FALSE	0.968772	1 vs 2	0.302084	1 vs 2	-0.405449	-0.707533	Sms:chrX:157443813-157444224:-, Sms:chrX:157445612-157446038:-, Sms:chrX:157445821-157446283:-	Sms:ENSMUST00000112529.7	Sms	1.82815e-69	1.75929e-65	TRUE	TRUE	9.9294e-67	1.78301e-65	TRUE
695	0.0192682	0.123018	0.511909	0.373001	0.138909	TRUE	2.15104	3 vs 1	0.301763	3 vs 1	-0.0520833	-0.353846	Tshr:chr12:91538644-91539019:+, Tshr:chr12:91538453-91539544:+, Tshr:chr12:91539399-91539534:+, Tshr:chr12:91539446-91540014:+, Tshr:chr12:91540381-91540702:+	Tshr:ENSMUST00000021346.13	Tshr	NA	NA	FALSE	FALSE	0.123018	NA	FALSE
696	5.80661e-156	4.126e-136	0.606733	0.460263	0.14647	FALSE	0.713521	3 vs 1	0.301652	3 vs 1	0.145641	-0.156011	Prkar1a:chr11:109667404-109667842:+, Prkar1a:chr11:109668687-109669275:+, Prkar1a:chr11:109669233-109669691:+	Prkar1a:ENSMUST00000106677.7	Prkar1a	2.32599e-154	1.74555e-134	TRUE	TRUE	4.126e-136	1.82861e-134	TRUE
697	0.326687	NA	0.502865	0.333333	0.169531	TRUE	Inf	2 vs 1	0.301486	3 vs 1	-0.0318471	-0.333333	Clgn:chr8:83426446-83426872:+, Clgn:chr8:83427596-83428141:+, Clgn:chr8:83428147-83428552:+	Clgn:ENSMUST00000002259.12	Clgn	NA	NA	FALSE	FALSE	0.326687	NA	FALSE
698	0.0822027	0.153999	0.714286	0.563636	0.150649	TRUE	0.660357	1 vs 2	0.301299	1 vs 2	0.428571	0.127273	Jag1:chr2:137081444-137081859:-, Jag1:chr2:137082423-137082861:-	Jag1:ENSMUST00000028735.7	Jag1	NA	NA	FALSE	FALSE	0.153999	NA	FALSE
699	7.82048e-19	3.82297e-18	0.617534	0.619867	-0.00233316	TRUE	1.29537	4 vs 3	0.301156	4 vs 3	0.0749656	-0.22619	Crebzf:chr7:90443789-90444238:+, Crebzf:chr7:90445714-90446151:+, Crebzf:chr7:90446326-90446802:+, Crebzf:chr7:90447317-90447760:+	Crebzf:ENSMUST00000061767.4	Crebzf	NA	NA	FALSE	FALSE	3.82297e-18	NA	FALSE
700	2.42111e-05	0.00327344	0.592022	0.414899	0.177122	TRUE	1.99029	1 vs 4	0.301119	1 vs 4	0.525	0.223881	Sv2b:chr7:75114894-75115234:-, Sv2b:chr7:75116307-75116531:-, Sv2b:chr7:75116370-75116666:-, Sv2b:chr7:75116259-75117043:-	Sv2b:ENSMUST00000165175.7	Sv2b	NA	NA	FALSE	FALSE	0.00327344	NA	FALSE
701	0.407663	NA	0.743116	0.606938	0.136178	TRUE	0.681718	1 vs 2	0.301093	1 vs 2	0.439024	0.137931	Kirrel:chr3:87078746-87079171:-, Kirrel:chr3:87082207-87082704:-, Kirrel:chr3:87082712-87083241:-	Kirrel:ENSMUST00000159976.7	Kirrel	NA	NA	FALSE	FALSE	0.407663	NA	FALSE
702	1.4708e-36	5.90425e-34	0.310328	0.159942	0.150386	FALSE	0.860075	2 vs 1	0.300772	2 vs 1	-0.379345	-0.680117	Cnot11:chr1:39544999-39545414:+, Cnot11:chr1:39546479-39546889:+	Cnot11:ENSMUST00000161515.7	Cnot11	1.24035e-35	5.12114e-33	TRUE	TRUE	5.90425e-34	5.18926e-33	TRUE
703	2.01322e-10	1.41165e-08	0.703888	0.543701	0.160188	TRUE	0.991503	1 vs 4	0.300584	1 vs 4	0.505882	0.205298	Rabgap1l:chr1:160219169-160219560:-, Rabgap1l:chr1:160220799-160221268:-, Rabgap1l:chr1:160223507-160223893:-, Rabgap1l:chr1:160223770-160224290:-	Rabgap1l:ENSMUST00000028052.11	Rabgap1l	NA	NA	FALSE	FALSE	1.41165e-08	NA	FALSE
704	0.0053894	0.0134664	0.265307	0.20517	0.0601368	TRUE	1.44692	1 vs 3	0.30023	2 vs 3	-0.193103	-0.493333	Pgbd1:chr13:21418462-21418744:-, Pgbd1:chr13:21421236-21421652:-, Pgbd1:chr13:21421790-21422250:-, Pgbd1:chr13:21422580-21422874:-	Pgbd1:ENSMUST00000099719.9	Pgbd1	NA	NA	FALSE	FALSE	0.0134664	NA	FALSE
705	1	NA	0.15	0	0.15	TRUE	Inf	1 vs 2	0.3	1 vs 2	-0.7	-1	Kcnj8:chr6:142564836-142565208:-, Kcnj8:chr6:142565314-142565749:-	Kcnj8:ENSMUST00000032374.8	Kcnj8	NA	NA	FALSE	FALSE	1	NA	FALSE
706	2.33839e-05	0.000680165	0.421387	0.541565	-0.120178	TRUE	Inf	2 vs 1	0.299949	6 vs 5	0.321689	0.0217391	Fam169a:chr13:97126722-97127181:+, Fam169a:chr13:97126674-97127683:+, Fam169a:chr13:97127166-97127513:+, Fam169a:chr13:97127829-97128226:+, Fam169a:chr13:97128624-97128845:+, Fam169a:chr13:97129104-97129573:+, Fam169a:chr13:97129832-97130540:+, Fam169a:chr13:97130515-97130672:+	Fam169a:ENSMUST00000169863.8	Fam169a	NA	NA	FALSE	FALSE	0.000680165	NA	FALSE
707	1.59764e-138	1.00384e-129	0.448381	0.240526	0.207854	FALSE	1.21461	1 vs 4	0.299843	1 vs 4	0.0832462	-0.216597	Pafah1b1:chr11:74673948-74674319:-, Pafah1b1:chr11:74674986-74675399:-, Pafah1b1:chr11:74677324-74677823:-, Pafah1b1:chr11:74677597-74677787:-	Pafah1b1:ENSMUST00000021091.14	Pafah1b1	5.28237e-137	4.08032e-128	TRUE	TRUE	1.00384e-129	4.26735e-128	TRUE
708	8.95507e-15	8.15985e-14	0.360345	0.228892	0.131454	TRUE	1.00593	5 vs 1	0.299743	5 vs 1	0.0159081	-0.283835	Agfg1:chr1:82895194-82895799:+, Agfg1:chr1:82895608-82896217:+, Agfg1:chr1:82895971-82896438:+, Agfg1:chr1:82896681-82897169:+, Agfg1:chr1:82900588-82901062:+	Agfg1:ENSMUST00000189220.6	Agfg1	NA	NA	FALSE	FALSE	8.15985e-14	NA	FALSE
709	7.35853e-09	1.14455e-07	0.220229	0.189231	0.0309974	TRUE	0.718226	2 vs 1	0.299391	2 vs 1	0.462561	0.16317	Ccdc88a:chr11:29505085-29505671:+, Ccdc88a:chr11:29505510-29505936:+, Ccdc88a:chr11:29506571-29506999:+	Ccdc88a:ENSMUST00000239407.1	Ccdc88a	NA	NA	FALSE	FALSE	1.14455e-07	NA	FALSE
710	0.0199795	0.0508955	0.613816	0.48838	0.125436	TRUE	0.673169	1 vs 3	0.299353	1 vs 2	0.0735469	-0.225806	Dcaf12l1:chrX:44786565-44786943:-, Dcaf12l1:chrX:44787905-44788335:-, Dcaf12l1:chrX:44788279-44788692:-	Dcaf12l1:ENSMUST00000115056.1	Dcaf12l1	NA	NA	FALSE	FALSE	0.0508955	NA	FALSE
711	9.28663e-27	6.71322e-23	0.612044	0.453288	0.158756	TRUE	1.02533	3 vs 1	0.299063	4 vs 1	0.267929	-0.0311333	Rnf130:chr11:50118951-50119331:+, Rnf130:chr11:50120578-50121005:+, Rnf130:chr11:50124292-50124702:+, Rnf130:chr11:50125329-50125719:+	Rnf130:ENSMUST00000238748.1	Rnf130	NA	NA	FALSE	FALSE	6.71322e-23	NA	FALSE
712	1.42915e-14	1.07674e-13	0.556243	0.429388	0.126855	TRUE	1.0217	3 vs 2	0.299	3 vs 2	0.247881	-0.0511182	Cnpy4:chr5:138193317-138193638:+, Cnpy4:chr5:138193152-138193756:+, Cnpy4:chr5:138193525-138193920:+	Cnpy4:ENSMUST00000110934.8	Cnpy4	NA	NA	FALSE	FALSE	1.07674e-13	NA	FALSE
713	1.05438e-11	1.23301e-10	0.542446	0.393162	0.149284	TRUE	0.604232	2 vs 1	0.298567	2 vs 1	0.0848921	-0.213675	Pogz:chr3:94880454-94880926:+, Pogz:chr3:94881912-94882390:+	Pogz:ENSMUST00000107270.8	Pogz	NA	NA	FALSE	FALSE	1.23301e-10	NA	FALSE
714	2.35943e-05	NA	0.928571	0.779412	0.14916	TRUE	1.30271	1 vs 2	0.298319	1 vs 2	0.857143	0.558824	Acap2:chr16:31092407-31092797:-, Acap2:chr16:31095327-31095825:-	Acap2:ENSMUST00000058033.8	Acap2	NA	NA	FALSE	FALSE	2.35943e-05	NA	FALSE
715	0.151852	NA	0.918384	0.769231	0.149153	TRUE	1.21661	1 vs 2	0.298305	1 vs 2	0.836767	0.538462	Tmem130:chr5:144735915-144736275:-, Tmem130:chr5:144735915-144736984:-	Tmem130:ENSMUST00000061446.7	Tmem130	NA	NA	FALSE	FALSE	0.151852	NA	FALSE
716	0.544154	NA	0.403643	0.379267	0.024376	TRUE	#NAME?	1 vs 7	0.298182	2 vs 3	-0.181818	-0.48	Kif16b:chr2:142617474-142617819:-, Kif16b:chr2:142618301-142618724:-, Kif16b:chr2:142618631-142618998:-, Kif16b:chr2:142618750-142619155:-, Kif16b:chr2:142618957-142619324:-, Kif16b:chr2:142619159-142619538:-, Kif16b:chr2:142619340-142619710:-	Kif16b:ENSMUST00000230763.1	Kif16b	NA	NA	FALSE	FALSE	0.544154	NA	FALSE
717	0.699379	NA	0.434783	0.285714	0.149068	TRUE	0.653926	2 vs 1	0.298137	2 vs 1	-0.130435	-0.428571	Rnf128:chrX:139671907-139672360:+, Rnf128:chrX:139672751-139673179:+	Rnf128:ENSMUST00000113026.1	Rnf128	NA	NA	FALSE	FALSE	0.699379	NA	FALSE
718	0.000184047	0.0097701	0.670915	0.509181	0.161733	TRUE	0.703744	3 vs 1	0.298028	3 vs 1	0.198502	-0.0995261	Tmem181a:chr17:6305334-6305835:+, Tmem181a:chr17:6307948-6308175:+, Tmem181a:chr17:6307971-6308333:+	Tmem181a:ENSMUST00000232383.1	Tmem181a	NA	NA	FALSE	FALSE	0.0097701	NA	FALSE
719	2.44352e-16	5.96545e-14	0.62518	0.47619	0.148989	TRUE	0.606903	2 vs 1	0.297978	2 vs 1	0.250359	-0.047619	Ap2a2:chr7:141631244-141631722:+, Ap2a2:chr7:141632610-141633011:+	Ap2a2:ENSMUST00000003038.11	Ap2a2	NA	NA	FALSE	FALSE	5.96545e-14	NA	FALSE
720	0.0158763	NA	0.344103	0.253869	0.0902334	TRUE	2.06174	4 vs 5	0.297758	4 vs 5	-0.192982	-0.490741	Alpk1:chr3:127666717-127667058:-, Alpk1:chr3:127668553-127668824:-, Alpk1:chr3:127668749-127669167:-, Alpk1:chr3:127669798-127670138:-, Alpk1:chr3:127670258-127670726:-	Alpk1:ENSMUST00000198955.4	Alpk1	NA	NA	FALSE	FALSE	0.0158763	NA	FALSE
721	2.08131e-06	8.87656e-07	0.214205	0.0656566	0.148549	TRUE	1.35565	1 vs 2	0.297097	1 vs 2	-0.57159	-0.868687	Zdhhc8:chr16:18220737-18221130:-, Zdhhc8:chr16:18222181-18222598:-	Zdhhc8:ENSMUST00000076957.6	Zdhhc8	NA	NA	FALSE	FALSE	2.08131e-06	NA	FALSE
722	5.97788e-37	1.62925e-33	0.388986	0.240924	0.148062	FALSE	0.696043	2 vs 1	0.296124	2 vs 1	-0.222028	-0.518152	Armcx3:chrX:134759685-134760150:+, Armcx3:chrX:134761065-134761456:+	Armcx3:ENSMUST00000086884.4	Armcx3	5.12425e-36	1.38989e-32	TRUE	TRUE	1.62925e-33	1.40818e-32	TRUE
723	1.65146e-21	1.07047e-21	0.203063	0.0551559	0.147907	TRUE	1.47359	2 vs 1	0.295813	2 vs 1	-0.593875	-0.889688	Gfm1:chr3:67474677-67475104:+, Gfm1:chr3:67476132-67476587:+	Gfm1:ENSMUST00000077271.8	Gfm1	NA	NA	FALSE	FALSE	1.65146e-21	NA	FALSE
724	0.238756	NA	0.380952	0.233083	0.14787	TRUE	0.705478	1 vs 2	0.295739	1 vs 2	-0.238095	-0.533835	Sft2d2:chr1:165174286-165174735:-, Sft2d2:chr1:165178610-165179070:-	Sft2d2:ENSMUST00000043338.9	Sft2d2	NA	NA	FALSE	FALSE	0.238756	NA	FALSE
725	7.66889e-105	6.61589e-92	0.175245	0.138076	0.0371695	FALSE	0.793024	4 vs 1	0.29554	2 vs 1	0.428117	0.132577	Cd47:chr16:49910787-49911066:+, Cd47:chr16:49911274-49911777:+, Cd47:chr16:49911798-49912381:+, Cd47:chr16:49914613-49915010:+	Cd47:ENSMUST00000229101.1	Cd47	1.81526e-103	1.59474e-90	TRUE	TRUE	6.61589e-92	1.62128e-90	TRUE
726	5.31173e-139	2.10617e-122	0.854997	0.707283	0.147715	FALSE	0.892123	1 vs 2	0.295429	1 vs 2	0.709995	0.414565	Chtop:chr3:90498883-90499349:-, Chtop:chr3:90499605-90500080:-	Chtop:ENSMUST00000107343.7	Chtop	1.78457e-137	7.93834e-121	TRUE	TRUE	2.10617e-122	8.12435e-121	TRUE
727	5.42569e-05	0.000177661	0.568905	0.421296	0.147608	TRUE	0.594838	1 vs 2	0.295217	1 vs 2	0.137809	-0.157407	Marchf9:chr10:127054958-127055393:-, Marchf9:chr10:127055993-127056413:-	Marchf9:ENSMUST00000040307.5	Marchf9	NA	NA	FALSE	FALSE	0.000177661	NA	FALSE
728	0.00267519	NA	0.811075	0.663551	0.147524	TRUE	0.777849	2 vs 1	0.295047	2 vs 1	0.62215	0.327103	Arfgef2:chr2:166894772-166895241:+, Arfgef2:chr2:166897629-166898052:+	Arfgef2:ENSMUST00000099078.9	Arfgef2	NA	NA	FALSE	FALSE	0.00267519	NA	FALSE
729	0.00190597	NA	0.87037	0.722892	0.147479	TRUE	0.945387	1 vs 2	0.294958	1 vs 2	0.740741	0.445783	Snx22:chr9:66065176-66065517:-, Snx22:chr9:66066395-66067167:-	Snx22:ENSMUST00000044711.6	Snx22	NA	NA	FALSE	FALSE	0.00190597	NA	FALSE
730	0.531317	NA	0.307475	0.173729	0.133746	TRUE	Inf	1 vs 2	0.294872	1 vs 3	-0.205128	-0.5	Ccn6:chr10:39149723-39150217:-, Ccn6:chr10:39150369-39150824:-, Ccn6:chr10:39150664-39151404:-	Ccn6:ENSMUST00000076713.5	Ccn6	NA	NA	FALSE	FALSE	0.531317	NA	FALSE
731	0.64547	NA	0.5	0.352941	0.147059	TRUE	0.606136	2 vs 1	0.294118	2 vs 1	0	-0.294118	Adora2b:chr11:62265695-62266182:+, Adora2b:chr11:62266071-62266458:+	Adora2b:ENSMUST00000018644.2	Adora2b	NA	NA	FALSE	FALSE	0.64547	NA	FALSE
732	0.518024	NA	0.807212	0.664691	0.14252	TRUE	0.817445	3 vs 1	0.294059	3 vs 1	0.594059	0.3	Eda:chrX:100395465-100395950:+, Eda:chrX:100398637-100399075:+, Eda:chrX:100400370-100400765:+	Eda:ENSMUST00000113776.7	Eda	NA	NA	FALSE	FALSE	0.518024	NA	FALSE
733	5.81181e-22	2.00883e-17	0.838086	0.691057	0.147029	FALSE	0.838992	2 vs 1	0.294059	2 vs 1	0.676172	0.382114	Ppp2cb:chr8:33619026-33619375:+, Ppp2cb:chr8:33619395-33619833:+	Ppp2cb:ENSMUST00000009774.10	Ppp2cb	2.98914e-21	9.254e-17	TRUE	TRUE	2.00883e-17	9.48841e-17	TRUE
734	0.00890929	0.0351064	0.394636	0.247788	0.146848	TRUE	0.682581	1 vs 2	0.293697	1 vs 2	-0.210728	-0.504425	Zscan20:chr4:128583539-128583926:-, Zscan20:chr4:128585352-128585689:-	Zscan20:ENSMUST00000097877.8	Zscan20	NA	NA	FALSE	FALSE	0.0351064	NA	FALSE
735	0	2.64346e-99	0.710163	0.563899	0.146264	FALSE	0.639175	1 vs 2	0.292528	1 vs 2	0.420326	0.127798	Ranbp1:chr16:18239744-18240177:-, Ranbp1:chr16:18240015-18240244:-	Ranbp1:ENSMUST00000115645.9	Ranbp1	0	7.21039e-98	TRUE	TRUE	2.64346e-99	7.34177e-98	TRUE
736	0.00474451	0.0219746	0.823234	0.679239	0.143995	TRUE	0.842858	1 vs 3	0.292455	1 vs 3	0.640281	0.347826	Peli3:chr19:4929696-4930013:-, Peli3:chr19:4930600-4931083:-, Peli3:chr19:4931792-4932243:-	Peli3:ENSMUST00000025834.14	Peli3	NA	NA	FALSE	FALSE	0.0219746	NA	FALSE
737	0	2.09072e-273	0.358033	0.211857	0.146175	FALSE	0.729853	1 vs 2	0.292351	1 vs 2	-0.283935	-0.576285	Srsf7:chr17:80200067-80200475:-, Srsf7:chr17:80201275-80201660:-	Srsf7:ENSMUST00000063417.10	Srsf7	0	2.54945e-271	TRUE	TRUE	2.09072e-273	2.72186e-271	TRUE
738	0.0823166	0.107805	0.536484	0.35598	0.180504	TRUE	1.14597	4 vs 1	0.292277	3 vs 1	-0.0618893	-0.354167	Camk2a:chr18:60986057-60986451:+, Camk2a:chr18:60987158-60987714:+, Camk2a:chr18:60987574-60988028:+, Camk2a:chr18:60987688-60988157:+	Camk2a:ENSMUST00000102888.9	Camk2a	NA	NA	FALSE	FALSE	0.107805	NA	FALSE
739	0.953235	NA	0.145833	0	0.145833	TRUE	Inf	2 vs 1	0.291667	2 vs 1	-0.708333	-1	Pcsk1:chr13:75132120-75132526:+, Pcsk1:chr13:75134454-75134929:+	Pcsk1:ENSMUST00000022075.5	Pcsk1	NA	NA	FALSE	FALSE	0.953235	NA	FALSE
740	5.12333e-10	9.80104e-09	0.102498	0.0553787	0.0471189	TRUE	#NAME?	1 vs 2	0.291453	4 vs 5	-0.564103	-0.855556	H2bc6:chr13:23583671-23584228:-, H2bc6:chr13:23584185-23584774:-, H2bc6:chr13:23584674-23585109:-, H2bc6:chr13:23585259-23585762:-, H2bc6:chr13:23585521-23585796:-	H2bc6:ENSMUST00000091704.6	H2bc6	NA	NA	FALSE	FALSE	9.80104e-09	NA	FALSE
741	0.34497	NA	0.188025	0.0997356	0.088289	TRUE	1.04145	3 vs 1	0.290865	2 vs 1	-0.09375	-0.384615	Col1a1:chr11:94951446-94951891:+, Col1a1:chr11:94951615-94951901:+, Col1a1:chr11:94952666-94953044:+	Col1a1:ENSMUST00000001547.7	Col1a1	NA	NA	FALSE	FALSE	0.34497	NA	FALSE
742	0.402788	0.236052	0.5625	0.417323	0.145177	TRUE	0.585088	1 vs 2	0.290354	1 vs 2	0.125	-0.165354	Col18a1:chr10:77052128-77052550:-, Col18a1:chr10:77052983-77053420:-	Col18a1:ENSMUST00000081654.12	Col18a1	NA	NA	FALSE	FALSE	0.402788	NA	FALSE
743	0.000527715	NA	0.68951	0.54491	0.1446	TRUE	0.617706	1 vs 2	0.289201	1 vs 2	0.379021	0.0898204	Armh3:chr19:45817355-45817718:-, Armh3:chr19:45818098-45818518:-	Armh3:ENSMUST00000045396.8	Armh3	NA	NA	FALSE	FALSE	0.000527715	NA	FALSE
744	3.30721e-21	1.7057e-22	0.259964	0.115424	0.14454	FALSE	0.990343	2 vs 1	0.289081	2 vs 1	-0.480071	-0.769152	Gnl1:chr17:35988475-35988900:+, Gnl1:chr17:35989013-35989476:+	Gnl1:ENSMUST00000087200.3	Gnl1	1.65202e-20	9.7408e-22	TRUE	TRUE	3.30721e-21	1.81287e-20	TRUE
745	5.88956e-23	4.31953e-20	0.749235	0.657019	0.0922154	FALSE	0.692414	3 vs 2	0.28897	3 vs 2	0.372078	0.0831081	Mcl1:chr3:95660588-95661085:+, Mcl1:chr3:95661515-95662004:+, Mcl1:chr3:95662783-95663218:+	Mcl1:ENSMUST00000037947.14	Mcl1	3.15306e-22	2.22746e-19	TRUE	TRUE	4.31953e-20	2.27212e-19	TRUE
746	2.59562e-97	8.496e-90	0.432799	0.288563	0.144235	FALSE	0.681003	1 vs 3	0.28896	1 vs 3	-0.101943	-0.390903	Rab11a:chr9:64715246-64715681:-, Rab11a:chr9:64716190-64716588:-, Rab11a:chr9:64716545-64717072:-	Rab11a:ENSMUST00000169058.7	Rab11a	5.75178e-96	2.02439e-88	TRUE	TRUE	8.496e-90	2.05781e-88	TRUE
747	0.515698	NA	0.329853	0.296306	0.0335469	TRUE	-1.22899	2 vs 3	0.288958	3 vs 4	0.101458	-0.1875	Faim2:chr15:99497005-99497383:-, Faim2:chr15:99498388-99499203:-, Faim2:chr15:99498626-99499051:-, Faim2:chr15:99500008-99500375:-	Faim2:ENSMUST00000023750.8	Faim2	NA	NA	FALSE	FALSE	0.515698	NA	FALSE
748	1.07234e-06	6.65202e-07	0.284861	0.208562	0.076299	TRUE	1.94591	6 vs 3	0.288772	5 vs 3	0.00877193	-0.28	Zbtb44:chr9:31068691-31069760:+, Zbtb44:chr9:31069291-31070382:+, Zbtb44:chr9:31069496-31069998:+, Zbtb44:chr9:31069842-31070252:+, Zbtb44:chr9:31070832-31071228:+, Zbtb44:chr9:31073298-31073757:+	Zbtb44:ENSMUST00000115222.9	Zbtb44	NA	NA	FALSE	FALSE	1.07234e-06	NA	FALSE
749	0.00495726	0.0406047	0.68058	0.517421	0.163159	TRUE	1.05973	6 vs 1	0.28846	6 vs 2	0.364322	0.0758621	Mtx3:chr13:92852712-92853366:+, Mtx3:chr13:92852986-92853352:+, Mtx3:chr13:92852941-92853574:+, Mtx3:chr13:92853384-92854042:+, Mtx3:chr13:92855915-92856378:+, Mtx3:chr13:92857821-92858230:+	Mtx3:ENSMUST00000076169.3	Mtx3	NA	NA	FALSE	FALSE	0.0406047	NA	FALSE
750	1.69375e-33	3.9858e-34	0.333491	0.1893	0.14419	FALSE	0.762123	2 vs 1	0.28838	2 vs 1	-0.333019	-0.621399	Mapre2:chr18:23891967-23892396:+, Mapre2:chr18:23893455-23893867:+	Mapre2:ENSMUST00000170802.7	Mapre2	1.31155e-32	3.47166e-33	TRUE	TRUE	1.69375e-33	1.45788e-32	TRUE
751	1.19699e-14	1.51255e-11	0.636077	0.551264	0.0848129	TRUE	#NAME?	2 vs 1	0.288223	6 vs 5	-0.160813	-0.449036	Faxc:chr4:21993521-21993779:+, Faxc:chr4:21993355-21993970:+, Faxc:chr4:21993605-21994130:+, Faxc:chr4:21993892-21994441:+, Faxc:chr4:21997955-21998420:+, Faxc:chr4:22001051-22001481:+	Faxc:ENSMUST00000029908.7	Faxc	NA	NA	FALSE	FALSE	1.51255e-11	NA	FALSE
752	2.38171e-11	1.98371e-10	0.346827	0.269453	0.0773745	TRUE	0.636233	2 vs 1	0.288099	2 vs 1	0.224303	-0.0637959	Lyrm9:chr11:78839026-78839357:+, Lyrm9:chr11:78841033-78841498:+, Lyrm9:chr11:78843506-78843931:+	Lyrm9:ENSMUST00000147875.8	Lyrm9	NA	NA	FALSE	FALSE	1.98371e-10	NA	FALSE
753	5.66778e-07	6.56758e-05	0.833858	0.771741	0.0621177	TRUE	1.20735	3 vs 4	0.287393	2 vs 4	0.689692	0.402299	Klhl2:chr8:64739673-64739973:-, Klhl2:chr8:64739776-64740232:-, Klhl2:chr8:64739774-64740745:-, Klhl2:chr8:64740381-64741031:-, Klhl2:chr8:64741336-64741742:-	Klhl2:ENSMUST00000210166.1	Klhl2	NA	NA	FALSE	FALSE	6.56758e-05	NA	FALSE
754	5.70572e-09	7.6797e-08	0.424537	0.281629	0.142907	TRUE	1.37742	6 vs 1	0.287283	6 vs 4	-0.125912	-0.413194	Pcnx:chr12:81995975-81996407:+, Pcnx:chr12:81996393-81996817:+, Pcnx:chr12:81996268-81996779:+, Pcnx:chr12:81996691-81997210:+, Pcnx:chr12:81997957-81998403:+, Pcnx:chr12:82000495-82000931:+	Pcnx:ENSMUST00000021567.5	Pcnx	NA	NA	FALSE	FALSE	7.6797e-08	NA	FALSE
755	6.22952e-32	4.22032e-25	0.445653	0.341477	0.104176	FALSE	0.830078	3 vs 1	0.287232	2 vs 1	0.309286	0.0220532	Tbc1d19:chr5:53903289-53903472:+, Tbc1d19:chr5:53903294-53903800:+, Tbc1d19:chr5:53903612-53903974:+	Tbc1d19:ENSMUST00000037337.9	Tbc1d19	4.60145e-31	2.70858e-24	TRUE	TRUE	4.22032e-25	2.74716e-24	TRUE
756	3.33205e-10	9.44799e-08	0.926421	0.782828	0.143593	TRUE	1.25075	1 vs 2	0.287186	1 vs 2	0.852843	0.565657	Pde4dip:chr3:97738793-97739220:-, Pde4dip:chr3:97740743-97741329:-	Pde4dip:ENSMUST00000045243.14	Pde4dip	NA	NA	FALSE	FALSE	9.44799e-08	NA	FALSE
757	0.15613	NA	0.792208	0.648649	0.143559	TRUE	0.725181	2 vs 1	0.287118	2 vs 1	0.584416	0.297297	Tnnc1:chr14:31211252-31211474:+, Tnnc1:chr14:31211431-31211716:+	Tnnc1:ENSMUST00000169169.7	Tnnc1	NA	NA	FALSE	FALSE	0.15613	NA	FALSE
758	1.33115e-12	1.03024e-10	0.67442	0.526873	0.147547	TRUE	0.667104	1 vs 3	0.287035	1 vs 3	0.382876	0.0958409	Atp1b1:chr1:164437090-164437469:-, Atp1b1:chr1:164437754-164438156:-, Atp1b1:chr1:164437962-164438543:-	Atp1b1:ENSMUST00000027863.12	Atp1b1	NA	NA	FALSE	FALSE	1.03024e-10	NA	FALSE
759	2.00942e-06	0.000442372	0.751805	0.602277	0.149528	TRUE	0.814739	5 vs 2	0.286972	5 vs 1	0.472507	0.185535	Naa25:chr5:121439756-121440191:+, Naa25:chr5:121440457-121440875:+, Naa25:chr5:121441436-121442083:+, Naa25:chr5:121441793-121442115:+, Naa25:chr5:121441938-121442517:+	Naa25:ENSMUST00000042163.14	Naa25	NA	NA	FALSE	FALSE	0.000442372	NA	FALSE
760	7.99223e-06	8.10478e-06	0.460025	0.333146	0.12688	TRUE	1.02524	5 vs 1	0.286921	5 vs 2	-0.23461	-0.521531	Sh3kbp1:chrX:159973237-159973935:+, Sh3kbp1:chrX:159973740-159974202:+, Sh3kbp1:chrX:159974313-159974824:+, Sh3kbp1:chrX:159975268-159975770:+, Sh3kbp1:chrX:159975551-159975932:+	Sh3kbp1:ENSMUST00000112456.8	Sh3kbp1	NA	NA	FALSE	FALSE	8.10478e-06	NA	FALSE
761	0.00194746	0.0176751	0.932764	0.789474	0.14329	TRUE	1.30818	1 vs 2	0.28658	1 vs 2	0.865527	0.578947	Npcd:chr15:79786351-79786710:-, Npcd:chr15:79789126-79789696:-	Npcd:ENSMUST00000023060.12	Npcd	NA	NA	FALSE	FALSE	0.0176751	NA	FALSE
762	0.00194746	0.0176751	0.932764	0.789474	0.14329	TRUE	1.30818	1 vs 2	0.28658	1 vs 2	0.865527	0.578947	Nptxr:chr15:79786351-79786710:-, Nptxr:chr15:79789126-79789696:-	Nptxr:ENSMUST00000023057.9	Nptxr	NA	NA	FALSE	FALSE	0.0176751	NA	FALSE
763	5.64203e-15	2.34904e-14	0.486581	0.343313	0.143267	FALSE	0.594873	1 vs 2	0.286535	1 vs 2	-0.0268386	-0.313373	Micu2:chr14:57916260-57916693:-, Micu2:chr14:57916835-57917287:-	Micu2:ENSMUST00000022543.9	Micu2	2.16036e-14	9.22266e-14	TRUE	TRUE	2.34904e-14	9.48266e-14	TRUE
764	7.84079e-16	4.88609e-13	0.476258	0.419277	0.0569815	TRUE	1.15683	2 vs 4	0.286386	2 vs 4	0.654292	0.367906	Vps33a:chr5:123527244-123527682:-, Vps33a:chr5:123529041-123529479:-, Vps33a:chr5:123529698-123530178:-, Vps33a:chr5:123530675-123531122:-	Vps33a:ENSMUST00000031388.12	Vps33a	NA	NA	FALSE	FALSE	4.88609e-13	NA	FALSE
765	0.270086	0.418167	0.4	0.256831	0.143169	TRUE	0.657042	2 vs 1	0.286339	2 vs 1	-0.2	-0.486339	Pbxip1:chr3:89448583-89448958:+, Pbxip1:chr3:89450537-89450952:+	Pbxip1:ENSMUST00000038942.9	Pbxip1	NA	NA	FALSE	FALSE	0.418167	NA	FALSE
766	0.0584787	NA	0.453488	0.310345	0.143144	TRUE	0.611922	1 vs 2	0.286287	1 vs 2	-0.0930233	-0.37931	Cdadc1:chr14:59559368-59559751:-, Cdadc1:chr14:59560249-59560705:-	Cdadc1:ENSMUST00000167100.8	Cdadc1	NA	NA	FALSE	FALSE	0.0584787	NA	FALSE
767	0.0218265	NA	0.317672	0.169812	0.14786	TRUE	Inf	2 vs 1	0.286221	4 vs 3	-0.404255	-0.690476	Eno4:chr19:58970562-58970941:+, Eno4:chr19:58970462-58971455:+, Eno4:chr19:58971038-58971449:+, Eno4:chr19:58973482-58974041:+	Eno4:ENSMUST00000200910.3	Eno4	NA	NA	FALSE	FALSE	0.0218265	NA	FALSE
768	0.779288	NA	1	0.857143	0.142857	TRUE	Inf	2 vs 1	0.285714	2 vs 1	1	0.714286	Nid2:chr14:19810899-19811843:+, Nid2:chr14:19811396-19811832:+	Nid2:ENSMUST00000022340.4	Nid2	NA	NA	FALSE	FALSE	0.779288	NA	FALSE
769	0.896471	NA	1	0.857143	0.142857	TRUE	Inf	1 vs 2	0.285714	1 vs 2	1	0.714286	Tlx3:chr11:33200748-33201107:-, Tlx3:chr11:33200901-33201316:-	Tlx3:ENSMUST00000037746.7	Tlx3	NA	NA	FALSE	FALSE	0.896471	NA	FALSE
770	1	NA	0.142857	0	0.142857	TRUE	Inf	1 vs 2	0.285714	1 vs 2	-0.714286	-1	Tmem79:chr3:88328653-88329000:-, Tmem79:chr3:88328960-88329462:-	Tmem79:ENSMUST00000001456.10	Tmem79	NA	NA	FALSE	FALSE	1	NA	FALSE
771	3.9683e-133	6.20397e-123	0.450424	0.312817	0.137607	FALSE	0.869239	3 vs 1	0.285607	3 vs 1	-0.0340922	-0.3197	Mob4:chr1:55152651-55153127:+, Mob4:chr1:55153338-55153892:+, Mob4:chr1:55154448-55154890:+	Mob4:ENSMUST00000162364.7	Mob4	1.25242e-131	2.38164e-121	TRUE	TRUE	6.20397e-123	2.43828e-121	TRUE
772	1.53957e-85	7.78742e-62	0.917041	0.774572	0.142469	FALSE	1.1685	1 vs 2	0.284939	1 vs 2	0.834083	0.549144	Rnf121:chr7:102019136-102019514:-, Rnf121:chr7:102020090-102020524:-	Rnf121:ENSMUST00000096639.11	Rnf121	2.91539e-84	1.25142e-60	TRUE	TRUE	7.78742e-62	1.2874e-60	TRUE
773	0.00445464	0.025784	0.890404	0.752318	0.138086	TRUE	1.05631	1 vs 3	0.284901	1 vs 3	0.764901	0.48	Gm45902:chr2:3504527-3504925:-, Gm45902:chr2:3504878-3505644:-, Gm45902:chr2:3506185-3506767:-	Gm45902:ENSMUST00000124331.7	Gm45902	NA	NA	FALSE	FALSE	0.025784	NA	FALSE
774	0.00225849	0.00475654	0.669383	0.56363	0.105753	TRUE	-1.50608	3 vs 4	0.28479	1 vs 3	0.248521	-0.0362694	Prps2:chrX:167346319-167346707:-, Prps2:chrX:167347030-167347479:-, Prps2:chrX:167348218-167348956:-, Prps2:chrX:167348698-167349081:-	Prps2:ENSMUST00000026839.4	Prps2	NA	NA	FALSE	FALSE	0.00475654	NA	FALSE
775	0.00040405	NA	0.366367	0.206915	0.159452	TRUE	2.02815	5 vs 4	0.284695	5 vs 1	-0.230769	-0.515464	Nceh1:chr3:27241480-27241897:+, Nceh1:chr3:27242167-27242656:+, Nceh1:chr3:27242489-27242894:+, Nceh1:chr3:27242620-27243321:+, Nceh1:chr3:27244547-27244996:+	Nceh1:ENSMUST00000046515.14	Nceh1	NA	NA	FALSE	FALSE	0.00040405	NA	FALSE
776	6.60113e-05	0.112531	0.877218	0.861834	0.0153847	TRUE	-2.68273	4 vs 5	0.284193	1 vs 4	0.697987	0.413793	Itgb8:chr12:119158022-119158413:-, Itgb8:chr12:119158549-119158718:-, Itgb8:chr12:119158704-119159195:-, Itgb8:chr12:119159967-119160358:-, Itgb8:chr12:119163117-119163340:-	Itgb8:ENSMUST00000026360.8	Itgb8	NA	NA	FALSE	FALSE	0.112531	NA	FALSE
777	2.01134e-11	1.08667e-10	0.520235	0.35682	0.163416	TRUE	0.743061	1 vs 3	0.284115	1 vs 3	0.176638	-0.107477	Cul4b:chrX:38531557-38531999:-, Cul4b:chrX:38533138-38533738:-, Cul4b:chrX:38533572-38533782:-	Cul4b:ENSMUST00000016681.14	Cul4b	NA	NA	FALSE	FALSE	1.08667e-10	NA	FALSE
778	0.0126158	NA	0.83556	0.770241	0.0653191	TRUE	2.90221	5 vs 1	0.283643	5 vs 4	0.252874	-0.0307692	Tmem260:chr14:48447240-48447481:+, Tmem260:chr14:48447463-48447942:+, Tmem260:chr14:48447748-48448372:+, Tmem260:chr14:48447953-48448358:+, Tmem260:chr14:48448158-48448601:+	Tmem260:ENSMUST00000226400.1	Tmem260	NA	NA	FALSE	FALSE	0.0126158	NA	FALSE
779	1.07773e-17	3.25771e-16	0.624275	0.482543	0.141732	FALSE	0.577591	2 vs 1	0.283464	2 vs 1	0.24855	-0.034915	Lix1l:chr3:96623652-96624088:+, Lix1l:chr3:96625780-96626208:+	Lix1l:ENSMUST00000062058.4	Lix1l	4.65751e-17	1.42173e-15	TRUE	TRUE	3.25771e-16	1.44379e-15	TRUE
780	0.00417133	0.0677297	0.770034	0.667445	0.102589	TRUE	-1.4816	2 vs 3	0.282742	1 vs 2	0.623167	0.340426	Aldh1l2:chr10:83487445-83487814:-, Aldh1l2:chr10:83487571-83488209:-, Aldh1l2:chr10:83489416-83489745:-, Aldh1l2:chr10:83489934-83490290:-, Aldh1l2:chr10:83490342-83490695:-	Aldh1l2:ENSMUST00000020497.13	Aldh1l2	NA	NA	FALSE	FALSE	0.0677297	NA	FALSE
781	7.32702e-07	6.41249e-07	0.688633	0.715951	-0.027318	TRUE	0.73433	3 vs 2	0.282655	3 vs 2	0.109645	-0.17301	Aopep:chr13:63299272-63299718:+, Aopep:chr13:63301866-63302338:+, Aopep:chr13:63302459-63302919:+	Aopep:ENSMUST00000091560.10	Aopep	NA	NA	FALSE	FALSE	7.32702e-07	NA	FALSE
782	0.0121757	0.019489	0.866803	0.72549	0.141313	TRUE	0.901124	1 vs 2	0.282626	1 vs 2	0.733607	0.45098	Kcnf1:chr12:17172096-17172480:-, Kcnf1:chr12:17174365-17174788:-	Kcnf1:ENSMUST00000170580.2	Kcnf1	NA	NA	FALSE	FALSE	0.019489	NA	FALSE
783	8.2576e-30	1.40704e-28	0.519643	0.378483	0.141161	FALSE	0.574607	2 vs 1	0.282321	2 vs 1	0.0392864	-0.243035	Nif3l1:chr1:58461130-58461552:+, Nif3l1:chr1:58461859-58462327:+	Nif3l1:ENSMUST00000087521.12	Nif3l1	5.60279e-29	1.0492e-27	TRUE	TRUE	1.40704e-28	1.06191e-27	TRUE
784	1.0196e-15	2.58526e-14	0.408912	0.288457	0.120454	TRUE	0.807639	2 vs 1	0.282179	3 vs 1	-0.0786228	-0.360802	Zzz3:chr3:152459041-152459540:+, Zzz3:chr3:152459344-152459881:+, Zzz3:chr3:152462445-152462857:+	Zzz3:ENSMUST00000106100.8	Zzz3	NA	NA	FALSE	FALSE	2.58526e-14	NA	FALSE
785	3.60488e-33	2.31974e-28	0.681019	0.567356	0.113664	FALSE	0.800297	1 vs 2	0.282119	1 vs 2	0.444831	0.162712	Ccdc47:chr11:106199306-106199721:-, Ccdc47:chr11:106200435-106200852:-, Ccdc47:chr11:106200372-106201464:-	Ccdc47:ENSMUST00000002043.9	Ccdc47	2.74049e-32	1.71744e-27	TRUE	TRUE	2.31974e-28	1.73814e-27	TRUE
786	4.3325e-05	0.00105342	0.827975	0.687023	0.140952	TRUE	0.785107	1 vs 2	0.281905	1 vs 2	0.655951	0.374046	Ndrg1:chr15:66929279-66929665:-, Ndrg1:chr15:66930369-66930764:-	Ndrg1:ENSMUST00000005256.13	Ndrg1	NA	NA	FALSE	FALSE	0.00105342	NA	FALSE
787	0.38133	NA	0.840226	0.699499	0.140727	TRUE	1.32176	2 vs 1	0.281818	3 vs 1	0.681818	0.4	Aff1:chr5:103850827-103851303:+, Aff1:chr5:103852867-103853291:+, Aff1:chr5:103854924-103855322:+	Aff1:ENSMUST00000054979.9	Aff1	NA	NA	FALSE	FALSE	0.38133	NA	FALSE
788	0.191577	NA	0.654451	0.519986	0.134466	TRUE	0.93827	3 vs 2	0.281288	4 vs 1	0.372197	0.0909091	6430571L13Rik:chr9:107347975-107348369:+, 6430571L13Rik:chr9:107348070-107348549:+, 6430571L13Rik:chr9:107348272-107348572:+, 6430571L13Rik:chr9:107349287-107349731:+	6430571L13Rik:ENSMUST00000042581.3	6430571L13Rik	NA	NA	FALSE	FALSE	0.191577	NA	FALSE
789	0.380479	NA	0.154933	0.0997852	0.0551476	TRUE	1.6404	4 vs 5	0.281265	4 vs 5	-0.397306	-0.678571	Sntg1:chr1:8359734-8360106:-, Sntg1:chr1:8360902-8361349:-, Sntg1:chr1:8362645-8362951:-, Sntg1:chr1:8362576-8363146:-, Sntg1:chr1:8362949-8363516:-	Sntg1:ENSMUST00000132064.7	Sntg1	NA	NA	FALSE	FALSE	0.380479	NA	FALSE
790	0.267992	0.512272	0.747608	0.591587	0.15602	TRUE	0.81093	3 vs 2	0.281254	4 vs 2	0.522634	0.241379	Fosl2:chr5:32153028-32153919:+, Fosl2:chr5:32153457-32153699:+, Fosl2:chr5:32156670-32157110:+, Fosl2:chr5:32157402-32157842:+	Fosl2:ENSMUST00000031017.10	Fosl2	NA	NA	FALSE	FALSE	0.512272	NA	FALSE
791	3.54209e-17	2.71406e-17	0.465633	0.335579	0.130054	TRUE	1.23187	4 vs 2	0.28115	4 vs 2	-0.00399042	-0.285141	Rpe:chr1:66717671-66718383:+, Rpe:chr1:66718043-66718439:+, Rpe:chr1:66718247-66718810:+, Rpe:chr1:66719108-66719536:+	Rpe:ENSMUST00000027157.9	Rpe	NA	NA	FALSE	FALSE	3.54209e-17	NA	FALSE
792	8.17443e-05	2.00376e-05	0.676142	0.519716	0.156426	TRUE	0.754514	1 vs 3	0.280999	1 vs 3	0.465331	0.184332	Abcb7:chrX:104280611-104281028:-, Abcb7:chrX:104283514-104283987:-, Abcb7:chrX:104283810-104284319:-	Abcb7:ENSMUST00000033695.5	Abcb7	NA	NA	FALSE	FALSE	8.17443e-05	NA	FALSE
793	1.5919e-08	1.96205e-08	0.374239	0.233743	0.140496	TRUE	0.673221	2 vs 1	0.280992	2 vs 1	-0.251521	-0.532513	Carnmt1:chr19:18704363-18704845:+, Carnmt1:chr19:18705743-18706227:+	Carnmt1:ENSMUST00000025632.10	Carnmt1	NA	NA	FALSE	FALSE	1.96205e-08	NA	FALSE
794	3.51554e-20	1.03736e-17	0.590412	0.429308	0.161104	TRUE	1.09631	1 vs 4	0.280861	2 vs 4	0.207547	-0.0733138	Mtmr9:chr14:63519589-63520033:-, Mtmr9:chr14:63520535-63520957:-, Mtmr9:chr14:63521641-63522303:-, Mtmr9:chr14:63523518-63524003:-	Mtmr9:ENSMUST00000058679.6	Mtmr9	NA	NA	FALSE	FALSE	1.03736e-17	NA	FALSE
795	0.0082673	NA	0.907285	0.767123	0.140161	TRUE	1.08879	1 vs 2	0.280323	1 vs 2	0.81457	0.534247	8030462N17Rik:chr18:77631467-77631874:-, 8030462N17Rik:chr18:77634922-77635346:-	8030462N17Rik:ENSMUST00000074653.5	8030462N17Rik	NA	NA	FALSE	FALSE	0.0082673	NA	FALSE
796	2.36819e-11	2.45921e-11	0.274341	0.134191	0.14015	FALSE	0.891689	2 vs 1	0.280299	2 vs 1	-0.451318	-0.731618	Sipa1l1:chr12:82449829-82450310:+, Sipa1l1:chr12:82451398-82451787:+	Sipa1l1:ENSMUST00000222298.1	Sipa1l1	7.62433e-11	8.27587e-11	TRUE	TRUE	2.45921e-11	8.49507e-11	TRUE
797	1.13841e-52	7.92149e-43	0.649728	0.505388	0.14434	FALSE	0.867877	3 vs 1	0.280118	3 vs 1	0.22232	-0.0577982	Atp6v1c1:chr15:38691528-38691860:+, Atp6v1c1:chr15:38691740-38692324:+, Atp6v1c1:chr15:38692078-38692466:+	Atp6v1c1:ENSMUST00000022904.7	Atp6v1c1	1.30292e-51	8.25189e-42	TRUE	TRUE	7.92149e-43	8.37587e-42	TRUE
798	0.478995	NA	0.575369	0.508621	0.0667488	TRUE	1.29532	1 vs 2	0.28	1 vs 2	-0.22	-0.5	Morc4:chrX:139821671-139822006:-, Morc4:chrX:139821751-139822349:-, Morc4:chrX:139821914-139822217:-	Morc4:ENSMUST00000033811.13	Morc4	NA	NA	FALSE	FALSE	0.478995	NA	FALSE
799	0.403993	NA	1	0.851429	0.148571	TRUE	Inf	3 vs 1	0.28	3 vs 1	1	0.72	Pter:chr2:13000859-13001366:+, Pter:chr2:13001143-13001668:+, Pter:chr2:13001241-13001643:+	Pter:ENSMUST00000028063.6	Pter	NA	NA	FALSE	FALSE	0.403993	NA	FALSE
800	0.694788	NA	0.282776	0.142857	0.139919	TRUE	0.861028	2 vs 1	0.279838	2 vs 1	-0.434447	-0.714286	Tunar:chr12:105381716-105382146:+, Tunar:chr12:105383550-105383932:+	Tunar:ENSMUST00000180458.8	Tunar	NA	NA	FALSE	FALSE	0.694788	NA	FALSE
801	8.19113e-09	2.26615e-07	0.95701	0.81067	0.14634	TRUE	3.02637	3 vs 2	0.279541	3 vs 1	0.914835	0.635294	Tlcd1:chr11:78180044-78180557:+, Tlcd1:chr11:78180420-78180809:+, Tlcd1:chr11:78180716-78181526:+	Tlcd1:ENSMUST00000092880.13	Tlcd1	NA	NA	FALSE	FALSE	2.26615e-07	NA	FALSE
802	0.000941854	0.00515493	0.691489	0.551724	0.139765	TRUE	0.599452	2 vs 1	0.27953	2 vs 1	0.382979	0.103448	Htt:chr5:34908994-34909440:+, Htt:chr5:34912130-34912535:+	Htt:ENSMUST00000080036.2	Htt	NA	NA	FALSE	FALSE	0.00515493	NA	FALSE
803	0.573791	NA	0.254892	0.131639	0.123253	TRUE	Inf	2 vs 1	0.279412	4 vs 1	-0.470588	-0.75	Ncam2:chr16:81623851-81624338:+, Ncam2:chr16:81624199-81624562:+, Ncam2:chr16:81626402-81626861:+, Ncam2:chr16:81628212-81628653:+	Ncam2:ENSMUST00000067602.4	Ncam2	NA	NA	FALSE	FALSE	0.573791	NA	FALSE
804	3.05493e-06	8.36884e-06	0.558596	0.41896	0.139635	TRUE	0.562507	2 vs 1	0.279271	2 vs 1	0.117191	-0.16208	4930555G01Rik:chr14:5058738-5058899:+, 4930555G01Rik:chr14:5058751-5059068:+	4930555G01Rik:ENSMUST00000112770.2	4930555G01Rik	NA	NA	FALSE	FALSE	8.36884e-06	NA	FALSE
805	2.58359e-08	1.95702e-07	0.66048	0.521101	0.139379	TRUE	0.580978	2 vs 1	0.278757	2 vs 1	0.320959	0.0422018	Gmppb:chr9:108051273-108051791:+, Gmppb:chr9:108051564-108051954:+	Gmppb:ENSMUST00000112295.8	Gmppb	NA	NA	FALSE	FALSE	1.95702e-07	NA	FALSE
806	1.55091e-18	1.40708e-19	0.221	0.100374	0.120625	FALSE	1.07853	1 vs 3	0.2787	1 vs 3	-0.458451	-0.737151	Rab3c:chr13:110054187-110054580:-, Rab3c:chr13:110060171-110060572:-, Rab3c:chr13:110061503-110061958:-	Rab3c:ENSMUST00000167824.2	Rab3c	6.99253e-18	7.11434e-19	TRUE	TRUE	1.55091e-18	7.67351e-18	TRUE
807	3.23486e-06	2.01664e-05	0.787099	0.657142	0.129957	TRUE	1.10359	2 vs 3	0.278541	1 vs 3	0.628906	0.350365	Mmab:chr5:114431030-114431428:-, Mmab:chr5:114432759-114433152:-, Mmab:chr5:114432928-114433409:-	Mmab:ENSMUST00000031560.13	Mmab	NA	NA	FALSE	FALSE	2.01664e-05	NA	FALSE
808	2.3984e-12	1.94654e-11	0.505279	0.366062	0.139217	TRUE	0.570266	2 vs 1	0.278434	2 vs 1	0.0105581	-0.267876	Kdelr2:chr5:143420714-143421158:+, Kdelr2:chr5:143421511-143421941:+	Kdelr2:ENSMUST00000110731.3	Kdelr2	NA	NA	FALSE	FALSE	1.94654e-11	NA	FALSE
809	0.00144614	0.00800347	0.276466	0.128928	0.147537	TRUE	1.65823	1 vs 2	0.278294	1 vs 3	-0.390625	-0.668919	Pask:chr1:93308707-93309134:-, Pask:chr1:93309409-93309831:-, Pask:chr1:93309776-93310233:-	Pask:ENSMUST00000027493.3	Pask	NA	NA	FALSE	FALSE	0.00800347	NA	FALSE
810	0.449397	NA	0.85035	0.738794	0.111556	TRUE	Inf	1 vs 2	0.278139	1 vs 3	0.619048	0.340909	Ccdc9b:chr2:118754145-118754495:-, Ccdc9b:chr2:118754161-118754857:-, Ccdc9b:chr2:118755203-118755573:-, Ccdc9b:chr2:118755839-118756013:-	Ccdc9b:ENSMUST00000059997.8	Ccdc9b	NA	NA	FALSE	FALSE	0.449397	NA	FALSE
811	0.577502	NA	0.108563	0.125	-0.016437	TRUE	#NAME?	1 vs 2	0.277825	3 vs 4	-0.597175	-0.875	Gpr12:chr5:146579869-146580312:-, Gpr12:chr5:146582120-146582552:-, Gpr12:chr5:146582327-146582766:-, Gpr12:chr5:146582696-146583144:-	Gpr12:ENSMUST00000036211.7	Gpr12	NA	NA	FALSE	FALSE	0.577502	NA	FALSE
812	0.105362	0.126874	0.720874	0.606342	0.114532	TRUE	1.10898	3 vs 2	0.277778	3 vs 2	0.590278	0.3125	Rest:chr5:77282981-77283451:+, Rest:chr5:77284741-77285130:+, Rest:chr5:77286021-77286432:+	Rest:ENSMUST00000080359.11	Rest	NA	NA	FALSE	FALSE	0.126874	NA	FALSE
813	2.46746e-19	7.34688e-16	0.855717	0.716834	0.138883	FALSE	0.851352	1 vs 2	0.277766	1 vs 2	0.711434	0.433668	Rprd1a:chr18:24484957-24485326:-, Rprd1a:chr18:24487864-24488371:-	Rprd1a:ENSMUST00000046206.4	Rprd1a	1.16283e-18	3.15977e-15	TRUE	TRUE	7.34688e-16	3.21503e-15	TRUE
814	1.1964e-05	2.55602e-05	0.279412	0.140625	0.138787	TRUE	0.862727	2 vs 1	0.277574	2 vs 1	-0.441176	-0.71875	Tnfaip8l1:chr17:56172591-56173088:+, Tnfaip8l1:chr17:56172961-56173398:+	Tnfaip8l1:ENSMUST00000077788.6	Tnfaip8l1	NA	NA	FALSE	FALSE	2.55602e-05	NA	FALSE
815	0.0976513	0.0713849	0.832173	0.733301	0.0988726	TRUE	1.22995	2 vs 4	0.277553	2 vs 3	0.57485	0.297297	Rad9b:chr5:122323223-122323500:-, Rad9b:chr5:122323271-122323801:-, Rad9b:chr5:122323906-122324357:-, Rad9b:chr5:122325264-122325459:-	Rad9b:ENSMUST00000117263.7	Rad9b	NA	NA	FALSE	FALSE	0.0976513	NA	FALSE
816	0.428681	NA	0.38822	0.315484	0.0727358	TRUE	1.94591	4 vs 2	0.276603	4 vs 3	-0.252809	-0.529412	Xkr6:chr14:63819576-63820173:+, Xkr6:chr14:63820253-63820809:+, Xkr6:chr14:63819906-63820400:+, Xkr6:chr14:63820700-63820809:+	Xkr6:ENSMUST00000119973.2	Xkr6	NA	NA	FALSE	FALSE	0.428681	NA	FALSE
817	3.62491e-44	2.01486e-44	0.45095	0.31294	0.13801	FALSE	0.589577	1 vs 2	0.27602	1 vs 2	-0.0980992	-0.374119	Cdc42:chr4:137321715-137322122:-, Cdc42:chr4:137322426-137322698:-	Cdc42:ENSMUST00000030417.9	Cdc42	3.59556e-43	2.2456e-43	TRUE	TRUE	3.62491e-44	4.05951e-43	TRUE
818	9.67038e-08	6.68688e-06	0.328005	0.212816	0.115189	TRUE	1.0569	3 vs 7	0.27547	3 vs 7	-0.263263	-0.538732	Fbxl17:chr17:63045948-63046342:-, Fbxl17:chr17:63050477-63050945:-, Fbxl17:chr17:63052296-63052729:-, Fbxl17:chr17:63053842-63054205:-, Fbxl17:chr17:63053801-63054535:-, Fbxl17:chr17:63057466-63057883:-, Fbxl17:chr17:63059412-63059839:-	Fbxl17:ENSMUST00000024761.12	Fbxl17	NA	NA	FALSE	FALSE	6.68688e-06	NA	FALSE
819	0.0140238	0.0160036	0.44385	0.306122	0.137728	TRUE	0.59276	2 vs 1	0.275456	2 vs 1	-0.112299	-0.387755	Zfp395:chr14:65396571-65396882:+, Zfp395:chr14:65398492-65398934:+	Zfp395:ENSMUST00000066994.6	Zfp395	NA	NA	FALSE	FALSE	0.0160036	NA	FALSE
820	3.20915e-19	2.0899e-17	0.563882	0.426182	0.137701	FALSE	0.55438	2 vs 1	0.275401	2 vs 1	0.127765	-0.147636	Ndufaf4:chr4:24901634-24901944:+, Ndufaf4:chr4:24903105-24903543:+	Ndufaf4:ENSMUST00000029925.9	Ndufaf4	1.49211e-18	9.58486e-17	TRUE	TRUE	2.0899e-17	9.82676e-17	TRUE
821	0.132317	0.20868	0.746359	0.646667	0.0996915	TRUE	Inf	2 vs 1	0.27425	7 vs 1	0.565916	0.291667	Ttll7:chr3:146979608-146980029:+, Ttll7:chr3:146980789-146980956:+, Ttll7:chr3:146980874-146981389:+, Ttll7:chr3:146981072-146981551:+, Ttll7:chr3:146982590-146982947:+, Ttll7:chr3:146982314-146983284:+, Ttll7:chr3:146983591-146984049:+, Ttll7:chr3:146984076-146984405:+	Ttll7:ENSMUST00000037942.10	Ttll7	NA	NA	FALSE	FALSE	0.20868	NA	FALSE
822	0.227123	NA	0.580285	0.530572	0.0497132	TRUE	Inf	5 vs 1	0.274086	3 vs 2	0.149086	-0.125	Klf8:chrX:153393299-153393687:+, Klf8:chrX:153394140-153394590:+, Klf8:chrX:153395412-153395841:+, Klf8:chrX:153395593-153396271:+, Klf8:chrX:153397484-153397924:+, Klf8:chrX:153398512-153398928:+	Klf8:ENSMUST00000112574.8	Klf8	NA	NA	FALSE	FALSE	0.227123	NA	FALSE
823	0.0504951	0.0324217	0.510966	0.380613	0.130353	TRUE	#NAME?	1 vs 4	0.274074	1 vs 5	-0.225926	-0.5	Cd46:chr1:195036825-195037171:-, Cd46:chr1:195037637-195038288:-, Cd46:chr1:195038900-195039376:-, Cd46:chr1:195039266-195039469:-, Cd46:chr1:195040081-195040500:-, Cd46:chr1:195041815-195042218:-	Cd46:ENSMUST00000162650.7	Cd46	NA	NA	FALSE	FALSE	0.0504951	NA	FALSE
824	0.0119131	NA	0.853994	0.716981	0.137013	TRUE	0.836744	2 vs 1	0.274027	2 vs 1	0.707989	0.433962	Ptprn2:chr12:117276461-117276914:+, Ptprn2:chr12:117277767-117278167:+	Ptprn2:ENSMUST00000070733.8	Ptprn2	NA	NA	FALSE	FALSE	0.0119131	NA	FALSE
825	4.63243e-48	1.48586e-49	0.215951	0.079031	0.13692	FALSE	1.16617	1 vs 2	0.27384	1 vs 2	-0.568098	-0.841938	Tial1:chr7:128439729-128440146:-, Tial1:chr7:128442223-128442637:-	Tial1:ENSMUST00000106226.8	Tial1	5.02571e-47	1.87817e-48	TRUE	TRUE	4.63243e-48	5.81287e-47	TRUE
826	0.37934	NA	0.803571	0.666667	0.136905	TRUE	0.71562	1 vs 2	0.27381	1 vs 2	0.607143	0.333333	Gpx2:chr12:76792330-76792635:-, Gpx2:chr12:76792352-76792861:-	Gpx2:ENSMUST00000082431.3	Gpx2	NA	NA	FALSE	FALSE	0.37934	NA	FALSE
827	1.45836e-17	4.90267e-14	0.789377	0.652473	0.136904	FALSE	0.691248	2 vs 1	0.273809	2 vs 1	0.578754	0.304945	Arxes1:chrX:136033894-136034329:+, Arxes1:chrX:136034541-136034946:+	Arxes1:ENSMUST00000057625.2	Arxes1	6.22494e-17	1.89613e-13	TRUE	TRUE	4.90267e-14	1.93781e-13	TRUE
828	0.0426899	NA	0.733622	0.58918	0.144443	TRUE	0.771054	3 vs 1	0.273109	3 vs 1	0.258824	-0.0142857	Nsd3:chr8:25714287-25714730:+, Nsd3:chr8:25718692-25719194:+, Nsd3:chr8:25719239-25719667:+	Nsd3:ENSMUST00000142395.7	Nsd3	NA	NA	FALSE	FALSE	0.0426899	NA	FALSE
829	0.000287192	0.0016626	0.452736	0.316206	0.136531	TRUE	0.581644	1 vs 2	0.273062	1 vs 2	-0.0945274	-0.367589	Dclre1b:chr3:103800596-103800981:-, Dclre1b:chr3:103802561-103803177:-	Dclre1b:ENSMUST00000063502.12	Dclre1b	NA	NA	FALSE	FALSE	0.0016626	NA	FALSE
830	4.34466e-08	NA	0.944591	0.808219	0.136372	TRUE	1.39753	1 vs 2	0.272744	1 vs 2	0.889182	0.616438	Rab11fip5:chr6:85334962-85335330:-, Rab11fip5:chr6:85336083-85336497:-	Rab11fip5:ENSMUST00000060837.9	Rab11fip5	NA	NA	FALSE	FALSE	4.34466e-08	NA	FALSE
831	0.000124523	0.233471	0.639485	0.497295	0.14219	TRUE	-3.00462	3 vs 4	0.272418	1 vs 2	0.359375	0.0869565	Cacna1c:chr6:118587233-118587591:-, Cacna1c:chr6:118592274-118592654:-, Cacna1c:chr6:118592246-118593032:-, Cacna1c:chr6:118592536-118592911:-	Cacna1c:ENSMUST00000186889.6	Cacna1c	NA	NA	FALSE	FALSE	0.233471	NA	FALSE
832	0.0910255	0.123228	0.231046	0.217661	0.0133842	TRUE	1.70921	3 vs 1	0.272327	3 vs 2	-0.189212	-0.461538	Adgrl3:chr5:81794996-81795932:+, Adgrl3:chr5:81795565-81796079:+, Adgrl3:chr5:81796245-81796677:+, Adgrl3:chr5:81798433-81799152:+, Adgrl3:chr5:81801756-81802142:+	Adgrl3:ENSMUST00000120128.7	Adgrl3	NA	NA	FALSE	FALSE	0.123228	NA	FALSE
833	0.129588	NA	0.236111	0.1	0.136111	TRUE	1.0231	1 vs 2	0.272222	1 vs 2	-0.527778	-0.8	Cfap69:chr5:5579278-5579659:-, Cfap69:chr5:5580993-5581497:-	Cfap69:ENSMUST00000054865.12	Cfap69	NA	NA	FALSE	FALSE	0.129588	NA	FALSE
834	8.03737e-05	0.000994339	0.629904	0.493878	0.136026	TRUE	0.556295	1 vs 2	0.272052	1 vs 2	0.259808	-0.0122449	Irf2bp2:chr8:126588296-126588662:-, Irf2bp2:chr8:126590629-126591058:-	Irf2bp2:ENSMUST00000054960.7	Irf2bp2	NA	NA	FALSE	FALSE	0.000994339	NA	FALSE
835	1.16279e-28	1.70865e-21	0.888009	0.733575	0.154434	FALSE	1.09837	3 vs 2	0.272017	3 vs 2	0.807078	0.535061	D430019H16Rik:chr12:105487613-105488283:+, D430019H16Rik:chr12:105488019-105488494:+, D430019H16Rik:chr12:105492690-105493095:+	D430019H16Rik:ENSMUST00000178224.1	D430019H16Rik	7.56905e-28	9.32111e-21	TRUE	TRUE	1.70865e-21	9.54184e-21	TRUE
836	2.54157e-78	6.82567e-75	0.168696	0.103602	0.0650934	FALSE	0.921636	4 vs 1	0.271491	3 vs 1	-0.185824	-0.457315	Znrf1:chr8:111622673-111623129:+, Znrf1:chr8:111623100-111623507:+, Znrf1:chr8:111623255-111623786:+, Znrf1:chr8:111625319-111625771:+	Znrf1:ENSMUST00000171182.7	Znrf1	4.48651e-77	1.31015e-73	TRUE	TRUE	6.82567e-75	1.32877e-73	TRUE
837	0.00451183	NA	0.516506	0.375167	0.141339	TRUE	1.77934	5 vs 1	0.271439	5 vs 3	0.049217	-0.222222	Tert:chr13:73649111-73649537:+, Tert:chr13:73649457-73649609:+, Tert:chr13:73649487-73649869:+, Tert:chr13:73650239-73650652:+, Tert:chr13:73651990-73652377:+	Tert:ENSMUST00000022104.8	Tert	NA	NA	FALSE	FALSE	0.00451183	NA	FALSE
838	0.436226	NA	0.291501	0.27135	0.0201513	TRUE	Inf	1 vs 2	0.271368	1 vs 2	-0.173077	-0.444444	Gab3:chrX:74985550-74985837:-, Gab3:chrX:74986754-74987000:-, Gab3:chrX:74988500-74988904:-	Gab3:ENSMUST00000037374.10	Gab3	NA	NA	FALSE	FALSE	0.436226	NA	FALSE
839	2.55997e-85	7.27871e-78	0.475733	0.340336	0.135398	FALSE	0.564656	2 vs 1	0.270796	2 vs 1	-0.0485334	-0.319329	Srp9:chr1:182131451-182131844:+, Srp9:chr1:182131970-182132415:+	Srp9:ENSMUST00000027792.5	Srp9	4.80399e-84	1.43703e-76	TRUE	TRUE	7.27871e-78	1.45784e-76	TRUE
840	0	0	0.376233	0.241109	0.135124	FALSE	0.68746	3 vs 1	0.270514	3 vs 1	-0.216587	-0.487101	Dnaja1:chr4:40732695-40733145:+, Dnaja1:chr4:40732725-40733512:+, Dnaja1:chr4:40733480-40733943:+	Dnaja1:ENSMUST00000164233.7	Dnaja1	0	0	TRUE	TRUE	0	0	TRUE
841	6.79503e-31	1.15698e-29	0.281096	0.172022	0.109074	FALSE	0.711727	2 vs 1	0.270468	2 vs 1	-0.314337	-0.584805	Gdap1l1:chr2:163453563-163453993:+, Gdap1l1:chr2:163454543-163455037:+, Gdap1l1:chr2:163454969-163455324:+	Gdap1l1:ENSMUST00000109420.9	Gdap1l1	4.74968e-30	8.91607e-29	TRUE	TRUE	1.15698e-29	9.06012e-29	TRUE
842	0.586527	NA	0.644907	0.549933	0.0949743	TRUE	#NAME?	2 vs 1	0.269608	3 vs 2	0.102941	-0.166667	BC030500:chr8:58913293-58914014:+, BC030500:chr8:58913421-58913962:+, BC030500:chr8:58913892-58914298:+	BC030500:ENSMUST00000062978.6	BC030500	NA	NA	FALSE	FALSE	0.586527	NA	FALSE
843	0.183671	NA	0.768021	0.651997	0.116025	TRUE	0.824483	3 vs 2	0.269373	3 vs 2	0.591954	0.322581	Parvb:chr15:84312898-84313240:+, Parvb:chr15:84313326-84313544:+, Parvb:chr15:84315295-84315746:+	Parvb:ENSMUST00000023072.6	Parvb	NA	NA	FALSE	FALSE	0.183671	NA	FALSE
844	0.126227	NA	0.134537	0	0.134537	TRUE	Inf	2 vs 1	0.269073	2 vs 1	-0.730927	-1	Pcsk2:chr2:143813635-143814073:+, Pcsk2:chr2:143815878-143816285:+	Pcsk2:ENSMUST00000028905.9	Pcsk2	NA	NA	FALSE	FALSE	0.126227	NA	FALSE
845	7.09878e-62	3.54178e-56	0.780493	0.640673	0.13982	FALSE	0.772272	1 vs 3	0.269062	1 vs 3	0.605035	0.335973	Fam168b:chr1:34813217-34813613:-, Fam168b:chr1:34816240-34816993:-, Fam168b:chr1:34817072-34817472:-	Fam168b:ENSMUST00000167518.7	Fam168b	9.85785e-61	5.06352e-55	TRUE	TRUE	3.54178e-56	5.08795e-55	TRUE
846	4.95847e-19	5.2375e-18	0.663102	0.586456	0.0766455	TRUE	-0.845338	2 vs 3	0.269049	1 vs 2	0.157775	-0.111275	Pgpep1:chr8:70649010-70649498:-, Pgpep1:chr8:70649846-70650229:-, Pgpep1:chr8:70649703-70649834:-, Pgpep1:chr8:70650131-70650407:-, Pgpep1:chr8:70650107-70650738:-	Pgpep1:ENSMUST00000070173.8	Pgpep1	NA	NA	FALSE	FALSE	5.2375e-18	NA	FALSE
847	1.56772e-10	4.21267e-10	0.739737	0.705584	0.0341527	TRUE	0.64633	3 vs 2	0.268832	3 vs 2	-0.16129	-0.430122	Lpcat3:chr6:124703406-124703831:+, Lpcat3:chr6:124703764-124704251:+, Lpcat3:chr6:124703978-124704419:+	Lpcat3:ENSMUST00000004381.13	Lpcat3	NA	NA	FALSE	FALSE	4.21267e-10	NA	FALSE
848	0.142174	NA	0.134328	0	0.134328	TRUE	Inf	1 vs 2	0.268657	1 vs 2	-0.731343	-1	Stx3:chr19:11777426-11777866:-, Stx3:chr19:11778237-11778676:-	Stx3:ENSMUST00000069285.5	Stx3	NA	NA	FALSE	FALSE	0.142174	NA	FALSE
849	8.45626e-10	1.31119e-10	0.336422	0.291227	0.0451945	TRUE	1.42403	1 vs 3	0.268486	1 vs 2	0.0892144	-0.179272	Plbd2:chr5:120483840-120484273:-, Plbd2:chr5:120484705-120485097:-, Plbd2:chr5:120484546-120485651:-, Plbd2:chr5:120485272-120485717:-, Plbd2:chr5:120485196-120485593:-	Plbd2:ENSMUST00000031597.6	Plbd2	NA	NA	FALSE	FALSE	8.45626e-10	NA	FALSE
850	0.00667184	NA	0.264189	0.122628	0.141561	TRUE	3.16529	1 vs 3	0.268277	1 vs 2	0.0759696	-0.192308	Gucy1a1:chr3:82092420-82092798:-, Gucy1a1:chr3:82093838-82094356:-, Gucy1a1:chr3:82094216-82094653:-, Gucy1a1:chr3:82094524-82094954:-	Gucy1a1:ENSMUST00000193924.5	Gucy1a1	NA	NA	FALSE	FALSE	0.00667184	NA	FALSE
851	0.551633	NA	0.619663	0.481559	0.138104	TRUE	0.623155	4 vs 1	0.268254	4 vs 1	0.257143	-0.0111111	Poglut3:chr9:53399646-53400074:+, Poglut3:chr9:53399671-53400389:+, Poglut3:chr9:53400692-53401835:+, Poglut3:chr9:53401326-53401821:+	Poglut3:ENSMUST00000037853.4	Poglut3	NA	NA	FALSE	FALSE	0.551633	NA	FALSE
852	7.37741e-16	9.68558e-13	0.911817	0.777778	0.134039	TRUE	1.08326	1 vs 2	0.268079	1 vs 2	0.823634	0.555556	Scamp5:chr9:57441317-57441694:-, Scamp5:chr9:57443443-57443903:-	Scamp5:ENSMUST00000046587.7	Scamp5	NA	NA	FALSE	FALSE	9.68558e-13	NA	FALSE
853	8.94284e-07	2.58429e-06	0.677027	0.543103	0.133924	TRUE	0.5673	1 vs 2	0.267847	1 vs 2	0.354054	0.0862069	Gtpbp10:chr5:5537449-5537815:-, Gtpbp10:chr5:5538735-5539208:-	Gtpbp10:ENSMUST00000115441.8	Gtpbp10	NA	NA	FALSE	FALSE	2.58429e-06	NA	FALSE
854	1.88707e-16	6.00566e-15	0.404645	0.270745	0.1339	TRUE	0.604696	2 vs 1	0.267799	2 vs 1	-0.19071	-0.458509	Tor1aip2:chr1:156052403-156052839:+, Tor1aip2:chr1:156053125-156053565:+	Tor1aip2:ENSMUST00000128941.7	Tor1aip2	NA	NA	FALSE	FALSE	6.00566e-15	NA	FALSE
855	0.0458465	NA	0.711864	0.547505	0.164359	TRUE	Inf	1 vs 2	0.267433	4 vs 5	0.467433	0.2	Amigo2:chr15:97244097-97244319:-, Amigo2:chr15:97244129-97244451:-, Amigo2:chr15:97244177-97244629:-, Amigo2:chr15:97244277-97244684:-, Amigo2:chr15:97244514-97245018:-, Amigo2:chr15:97244891-97245123:-	Amigo2:ENSMUST00000229890.1	Amigo2	NA	NA	FALSE	FALSE	0.0458465	NA	FALSE
856	0.0812672	0.213842	0.427039	0.292818	0.13422	TRUE	0.872378	3 vs 1	0.267331	3 vs 1	-0.156398	-0.423729	Tmem268:chr4:63584568-63585142:+, Tmem268:chr4:63585319-63585780:+, Tmem268:chr4:63585944-63586360:+	Tmem268:ENSMUST00000077709.10	Tmem268	NA	NA	FALSE	FALSE	0.213842	NA	FALSE
857	0.0292766	NA	0.215323	0.105321	0.110002	TRUE	2.88728	3 vs 2	0.267245	3 vs 1	-0.589898	-0.857143	Grm5:chr7:88131250-88131713:+, Grm5:chr7:88134295-88134732:+, Grm5:chr7:88134380-88135060:+	Grm5:ENSMUST00000125009.8	Grm5	NA	NA	FALSE	FALSE	0.0292766	NA	FALSE
858	0.400434	NA	0.758621	0.625	0.133621	TRUE	0.634307	2 vs 1	0.267241	2 vs 1	0.517241	0.25	Zfp985:chr4:147584509-147585003:+, Zfp985:chr4:147584825-147585121:+	Zfp985:ENSMUST00000081742.6	Zfp985	NA	NA	FALSE	FALSE	0.400434	NA	FALSE
859	1.01553e-16	9.48548e-16	0.350781	0.252932	0.0978483	TRUE	2.10148	10 vs 7	0.267104	10 vs 5	-0.1019	-0.369004	Esyt2:chr12:116370114-116370874:+, Esyt2:chr12:116370189-116370920:+, Esyt2:chr12:116371792-116372284:+, Esyt2:chr12:116372173-116372803:+, Esyt2:chr12:116372692-116373129:+, Esyt2:chr12:116373207-116373676:+, Esyt2:chr12:116373691-116373848:+, Esyt2:chr12:116374714-116375176:+, Esyt2:chr12:116375756-116376627:+, Esyt2:chr12:116380397-116380830:+	Esyt2:ENSMUST00000100986.3	Esyt2	NA	NA	FALSE	FALSE	9.48548e-16	NA	FALSE
860	0.00335488	0.205964	0.481989	0.43608	0.0459094	TRUE	1.35573	3 vs 2	0.267033	3 vs 2	-0.494505	-0.761538	Zic4:chr9:91386533-91387070:+, Zic4:chr9:91387609-91388196:+, Zic4:chr9:91388873-91389351:+	Zic4:ENSMUST00000066384.6	Zic4	NA	NA	FALSE	FALSE	0.205964	NA	FALSE
861	4.10776e-12	1.57254e-08	0.770031	0.712599	0.0574328	TRUE	-0.845732	3 vs 1	0.266912	4 vs 3	0.387337	0.120425	Fam76b:chr9:13843979-13844250:+, Fam76b:chr9:13844222-13844461:+, Fam76b:chr9:13844874-13845340:+, Fam76b:chr9:13846119-13846541:+	Fam76b:ENSMUST00000059579.11	Fam76b	NA	NA	FALSE	FALSE	1.57254e-08	NA	FALSE
862	1.69917e-06	2.55444e-06	0.376399	0.249178	0.12722	TRUE	0.644357	3 vs 1	0.266875	3 vs 1	-0.184318	-0.451193	Ipp:chr4:116537794-116538313:+, Ipp:chr4:116538156-116538537:+, Ipp:chr4:116540351-116540935:+	Ipp:ENSMUST00000030461.4	Ipp	NA	NA	FALSE	FALSE	2.55444e-06	NA	FALSE
863	0.0442149	NA	0.876289	0.742857	0.133432	TRUE	0.896873	2 vs 1	0.266863	2 vs 1	0.752577	0.485714	Rfx7:chr9:72611854-72612237:+, Rfx7:chr9:72612022-72612455:+	Rfx7:ENSMUST00000184015.1	Rfx7	NA	NA	FALSE	FALSE	0.0442149	NA	FALSE
864	1.26722e-06	2.50153e-06	0.51787	0.385497	0.132373	TRUE	#NAME?	1 vs 3	0.266737	1 vs 4	0.396914	0.130178	Hint3:chr10:30603174-30603559:-, Hint3:chr10:30605165-30605574:-, Hint3:chr10:30607172-30607372:-, Hint3:chr10:30607200-30607534:-, Hint3:chr10:30607880-30608297:-	Hint3:ENSMUST00000161074.7	Hint3	NA	NA	FALSE	FALSE	2.50153e-06	NA	FALSE
865	1	NA	0.933333	0.8	0.133333	TRUE	1.25276	1 vs 2	0.266667	1 vs 2	0.866667	0.6	Nexn:chr3:152236922-152237482:-, Nexn:chr3:152237480-152238064:-	Nexn:ENSMUST00000199470.4	Nexn	NA	NA	FALSE	FALSE	1	NA	FALSE
866	1	NA	0.733333	0.6	0.133333	TRUE	0.606136	2 vs 1	0.266667	2 vs 1	0.466667	0.2	Serpinb8:chr1:107607212-107607634:+, Serpinb8:chr1:107608532-107608974:+	Serpinb8:ENSMUST00000112706.3	Serpinb8	NA	NA	FALSE	FALSE	1	NA	FALSE
867	1	NA	0.133333	0	0.133333	TRUE	Inf	1 vs 2	0.266667	1 vs 2	-0.733333	-1	Unc13c:chr9:73479412-73479756:-, Unc13c:chr9:73479889-73480758:-	Unc13c:ENSMUST00000184666.7	Unc13c	NA	NA	FALSE	FALSE	1	NA	FALSE
868	1	NA	0.8	0.666667	0.133333	TRUE	0.693147	2 vs 1	0.266667	2 vs 1	0.6	0.333333	Zfp185:chrX:73029610-73030219:+, Zfp185:chrX:73031125-73031543:+	Zfp185:ENSMUST00000164800.7	Zfp185	NA	NA	FALSE	FALSE	1	NA	FALSE
869	0.563747	0.470131	0.496964	0.363636	0.133328	TRUE	0.547473	1 vs 2	0.266656	1 vs 2	-0.00607112	-0.272727	Fbn2:chr18:58008600-58009047:-, Fbn2:chr18:58010099-58010531:-	Fbn2:ENSMUST00000025497.7	Fbn2	NA	NA	FALSE	FALSE	0.563747	NA	FALSE
870	5.9807e-13	2.52329e-11	0.137866	0.0882262	0.0496396	TRUE	Inf	8 vs 1	0.26655	4 vs 3	0.13894	-0.12761	Mios:chr6:8235367-8235444:+, Mios:chr6:8235363-8235552:+, Mios:chr6:8235355-8235848:+, Mios:chr6:8235842-8236314:+, Mios:chr6:8237341-8237863:+, Mios:chr6:8241581-8242057:+, Mios:chr6:8243590-8243875:+, Mios:chr6:8243419-8244213:+	Mios:ENSMUST00000040017.7	Mios	NA	NA	FALSE	FALSE	2.52329e-11	NA	FALSE
871	8.88376e-08	6.66658e-07	0.731354	0.587775	0.143578	TRUE	2.49007	4 vs 2	0.266493	5 vs 2	0.555556	0.289062	Skil:chr3:31118387-31118869:+, Skil:chr3:31118821-31119406:+, Skil:chr3:31119137-31119469:+, Skil:chr3:31120893-31121403:+, Skil:chr3:31122141-31122636:+	Skil:ENSMUST00000029194.11	Skil	NA	NA	FALSE	FALSE	6.66658e-07	NA	FALSE
872	0.12074	NA	0.251481	0.179199	0.0722816	TRUE	1.14991	3 vs 1	0.26633	2 vs 1	-0.381818	-0.648148	Nrxn3:chr12:90332411-90333025:+, Nrxn3:chr12:90333047-90333520:+, Nrxn3:chr12:90333737-90334226:+, Nrxn3:chr12:90334526-90334935:+	Nrxn3:ENSMUST00000167103.7	Nrxn3	NA	NA	FALSE	FALSE	0.12074	NA	FALSE
873	0.657754	NA	0.806301	0.671906	0.134396	TRUE	Inf	3 vs 1	0.265993	4 vs 1	0.62963	0.363636	Elapor2:chr5:9462775-9463800:+, Elapor2:chr5:9463322-9463651:+, Elapor2:chr5:9463454-9463717:+, Elapor2:chr5:9463560-9464033:+	Elapor2:ENSMUST00000134991.7	Elapor2	NA	NA	FALSE	FALSE	0.657754	NA	FALSE
874	0.725629	NA	0.46761	0.358188	0.109422	TRUE	#NAME?	2 vs 1	0.265909	4 vs 2	-0.109091	-0.375	Arhgef19:chr4:141256855-141257156:+, Arhgef19:chr4:141256728-141257291:+, Arhgef19:chr4:141257149-141257598:+, Arhgef19:chr4:141257555-141257810:+, Arhgef19:chr4:141257881-141258094:+	Arhgef19:ENSMUST00000006618.8	Arhgef19	NA	NA	FALSE	FALSE	0.725629	NA	FALSE
875	6.9848e-53	5.69196e-44	0.331533	0.260568	0.0709648	FALSE	0.910253	1 vs 3	0.265801	2 vs 3	0.47543	0.209629	Aasdhppt:chr9:4294656-4295345:-, Aasdhppt:chr9:4295920-4296400:-, Aasdhppt:chr9:4296586-4296929:-	Aasdhppt:ENSMUST00000051589.8	Aasdhppt	8.0383e-52	6.17772e-43	TRUE	TRUE	5.69196e-44	6.27321e-43	TRUE
876	0.119251	NA	0.475711	0.561403	-0.0856919	TRUE	-1.22269	2 vs 3	0.265767	3 vs 4	0.118708	-0.147059	Lrrc7:chr3:158067186-158067559:-, Lrrc7:chr3:158067443-158067979:-, Lrrc7:chr3:158081994-158082444:-, Lrrc7:chr3:158082811-158083288:-	Lrrc7:ENSMUST00000199890.4	Lrrc7	NA	NA	FALSE	FALSE	0.119251	NA	FALSE
877	0.689748	NA	0.714568	0.653923	0.0606446	TRUE	#NAME?	1 vs 2	0.265152	1 vs 4	0.0378788	-0.227273	Clmn:chr12:104763114-104763426:-, Clmn:chr12:104763122-104763593:-, Clmn:chr12:104764736-104765160:-, Clmn:chr12:104766273-104766689:-, Clmn:chr12:104768700-104769102:-, Clmn:chr12:104770406-104770796:-, Clmn:chr12:104771749-104772027:-	Clmn:ENSMUST00000109936.2	Clmn	NA	NA	FALSE	FALSE	0.689748	NA	FALSE
878	1.25367e-09	4.47712e-09	0.309405	0.176267	0.133138	TRUE	1.13713	3 vs 2	0.264568	3 vs 1	-0.377966	-0.642534	Lss:chr10:76553500-76553984:+, Lss:chr10:76555021-76555509:+, Lss:chr10:76556749-76557196:+	Lss:ENSMUST00000048678.6	Lss	NA	NA	FALSE	FALSE	4.47712e-09	NA	FALSE
879	0.023716	0.167201	0.66137	0.656496	0.0048733	TRUE	-1.7218	4 vs 5	0.263959	1 vs 2	-0.103388	-0.367347	Atp8a1:chr5:67618078-67618523:-, Atp8a1:chr5:67619125-67619500:-, Atp8a1:chr5:67621709-67622115:-, Atp8a1:chr5:67621897-67622283:-, Atp8a1:chr5:67622087-67622702:-	Atp8a1:ENSMUST00000135930.7	Atp8a1	NA	NA	FALSE	FALSE	0.167201	NA	FALSE
880	3.1789e-30	5.06745e-27	0.674918	0.540786	0.134132	FALSE	0.961012	2 vs 3	0.263654	1 vs 3	0.336131	0.0724763	Ube4b:chr4:149328416-149328776:-, Ube4b:chr4:149328643-149329117:-, Ube4b:chr4:149329001-149329479:-	Ube4b:ENSMUST00000103212.9	Ube4b	2.17817e-29	3.56096e-26	TRUE	TRUE	5.06745e-27	3.6149e-26	TRUE
881	2.27934e-15	1.72653e-14	0.390881	0.259087	0.131794	TRUE	0.607106	2 vs 1	0.263587	2 vs 1	-0.218238	-0.481825	Chn2:chr6:54300070-54300546:+, Chn2:chr6:54301411-54301812:+	Chn2:ENSMUST00000203091.2	Chn2	NA	NA	FALSE	FALSE	1.72653e-14	NA	FALSE
882	0.0166146	NA	0.720726	0.59398	0.126746	TRUE	#NAME?	1 vs 4	0.263374	2 vs 7	0.183374	-0.08	Kctd12:chr14:102976561-102976960:-, Kctd12:chr14:102976877-102977385:-, Kctd12:chr14:102978872-102979405:-, Kctd12:chr14:102979400-102979729:-, Kctd12:chr14:102979377-102980031:-, Kctd12:chr14:102980409-102980829:-, Kctd12:chr14:102980764-102981292:-	Kctd12:ENSMUST00000184744.1	Kctd12	NA	NA	FALSE	FALSE	0.0166146	NA	FALSE
883	1.83516e-18	7.76508e-17	0.553071	0.420347	0.132724	TRUE	-2.17924	2 vs 3	0.263281	3 vs 4	0.221498	-0.0417827	Trip4:chr9:65828894-65829439:-, Trip4:chr9:65829014-65829636:-, Trip4:chr9:65829710-65829880:-, Trip4:chr9:65831693-65832159:-, Trip4:chr9:65832138-65832673:-, Trip4:chr9:65832953-65833545:-, Trip4:chr9:65833205-65833514:-	Trip4:ENSMUST00000179395.7	Trip4	NA	NA	FALSE	FALSE	7.76508e-17	NA	FALSE
884	0.000273224	0.0059443	0.373737	0.242268	0.131469	TRUE	0.624069	1 vs 2	0.262939	1 vs 2	-0.252525	-0.515464	Acadl:chr1:66830793-66831253:-, Acadl:chr1:66831239-66831608:-	Acadl:ENSMUST00000027153.5	Acadl	NA	NA	FALSE	FALSE	0.0059443	NA	FALSE
885	5.51673e-05	0.000159622	0.348221	0.27226	0.0759609	TRUE	-0.949352	2 vs 4	0.262934	1 vs 2	-0.393316	-0.65625	Arpin:chr7:79922546-79923009:-, Arpin:chr7:79925795-79926250:-, Arpin:chr7:79926107-79926957:-, Arpin:chr7:79926722-79926892:-	Arpin:ENSMUST00000048731.5	Arpin	NA	NA	FALSE	FALSE	0.000159622	NA	FALSE
886	0.00129871	0.0137856	0.598326	0.467005	0.131321	TRUE	0.530668	1 vs 2	0.262643	1 vs 2	0.196653	-0.0659898	Paxbp1:chr16:91014036-91014406:-, Paxbp1:chr16:91014754-91015350:-	Paxbp1:ENSMUST00000118522.7	Paxbp1	NA	NA	FALSE	FALSE	0.0137856	NA	FALSE
887	4.32051e-66	7.96828e-58	0.765465	0.634236	0.131229	FALSE	0.632447	1 vs 2	0.262458	1 vs 2	0.530931	0.268472	Mkrn1:chr6:39397804-39398176:-, Mkrn1:chr6:39398956-39399381:-	Mkrn1:ENSMUST00000114823.7	Mkrn1	6.56906e-65	1.18836e-56	TRUE	TRUE	7.96828e-58	1.1941e-56	TRUE
888	0.00220065	0.00571029	0.849438	0.704708	0.144729	TRUE	2.50553	3 vs 5	0.262422	1 vs 6	0.702422	0.44	Serac1:chr17:6040557-6040945:-, Serac1:chr17:6041578-6042095:-, Serac1:chr17:6042111-6042762:-, Serac1:chr17:6043022-6043346:-, Serac1:chr17:6042900-6043684:-, Serac1:chr17:6044054-6044334:-	Serac1:ENSMUST00000097432.9	Serac1	NA	NA	FALSE	FALSE	0.00571029	NA	FALSE
889	7.16162e-26	4.03611e-25	0.257443	0.132531	0.124912	FALSE	0.891429	1 vs 3	0.262322	1 vs 3	-0.433088	-0.69541	Exoc3:chr13:74169739-74170179:-, Exoc3:chr13:74171392-74171987:-, Exoc3:chr13:74171943-74172324:-	Exoc3:ENSMUST00000035934.6	Exoc3	4.31146e-25	2.61465e-24	TRUE	TRUE	4.03611e-25	2.65212e-24	TRUE
890	0.0446193	0.0405031	0.720149	0.589041	0.131108	TRUE	0.585199	1 vs 2	0.262216	1 vs 2	0.440299	0.178082	Nog:chr11:89300627-89301010:-, Nog:chr11:89300952-89301460:-	Nog:ENSMUST00000061728.4	Nog	NA	NA	FALSE	FALSE	0.0446193	NA	FALSE
891	1.16613e-11	3.46381e-10	0.538505	0.407407	0.131098	FALSE	0.529019	2 vs 1	0.262195	2 vs 1	0.0770102	-0.185185	1500009L16Rik:chr10:83761881-83762336:+, 1500009L16Rik:chr10:83762351-83762762:+	1500009L16Rik:ENSMUST00000150459.2	1500009L16Rik	3.80729e-11	1.0896e-09	TRUE	TRUE	3.46381e-10	1.11862e-09	TRUE
892	7.07031e-08	1.86674e-06	0.822871	0.793822	0.029049	TRUE	0.678055	3 vs 2	0.261796	3 vs 2	-0.268476	-0.530271	Plxna3:chrX:74343464-74344013:+, Plxna3:chrX:74344067-74344609:+, Plxna3:chrX:74344369-74344694:+	Plxna3:ENSMUST00000004326.3	Plxna3	NA	NA	FALSE	FALSE	1.86674e-06	NA	FALSE
893	7.73589e-09	9.43171e-09	0.324102	0.193885	0.130217	TRUE	1.00347	1 vs 3	0.261641	1 vs 3	-0.345689	-0.60733	Gm16434:chr14:7186141-7186283:-, Gm16434:chr14:7186141-7186383:-, Gm16434:chr14:7186226-7186489:-	Gm16434:ENSMUST00000100888.9	Gm16434	NA	NA	FALSE	FALSE	9.43171e-09	NA	FALSE
894	1.03457e-63	2.32314e-54	0.778179	0.699934	0.0782451	FALSE	0.942858	3 vs 2	0.261199	3 vs 2	0.615678	0.354479	Pitpnb:chr5:111386486-111386965:+, Pitpnb:chr5:111386998-111387491:+, Pitpnb:chr5:111387968-111388359:+	Pitpnb:ENSMUST00000086635.8	Pitpnb	1.5393e-62	3.18932e-53	TRUE	TRUE	2.32314e-54	3.2047e-53	TRUE
895	1	NA	1	0.869565	0.130435	TRUE	Inf	1 vs 2	0.26087	1 vs 2	1	0.73913	Crb1:chr1:139197397-139197950:-, Crb1:chr1:139198247-139198615:-	Crb1:ENSMUST00000059825.11	Crb1	NA	NA	FALSE	FALSE	1	NA	FALSE
896	0.0264001	0.0321913	0.42853	0.385564	0.0429661	TRUE	1.26323	4 vs 1	0.260658	2 vs 1	0.0588235	-0.201835	Zfhx3:chr8:108956786-108957303:+, Zfhx3:chr8:108958303-108958684:+, Zfhx3:chr8:108960762-108961470:+, Zfhx3:chr8:108961196-108961485:+, Zfhx3:chr8:108961278-108961644:+	Zfhx3:ENSMUST00000220518.1	Zfhx3	NA	NA	FALSE	FALSE	0.0321913	NA	FALSE
897	6.97991e-79	7.87368e-68	0.845669	0.715447	0.130222	FALSE	0.77904	2 vs 1	0.260444	2 vs 1	0.691338	0.430894	Sar1a:chr10:61691218-61691431:+, Sar1a:chr10:61692886-61693322:+	Sar1a:ENSMUST00000020285.9	Sar1a	1.24266e-77	1.43177e-66	TRUE	TRUE	7.87368e-68	1.45141e-66	TRUE
898	9.92221e-14	3.15216e-11	0.33092	0.194307	0.136614	TRUE	0.923352	1 vs 3	0.260385	1 vs 3	-0.201389	-0.461774	Stxbp6:chr12:44852484-44852867:-, Stxbp6:chr12:44854207-44854643:-, Stxbp6:chr12:44855195-44855471:-, Stxbp6:chr12:44854979-44855814:-	Stxbp6:ENSMUST00000053768.13	Stxbp6	NA	NA	FALSE	FALSE	3.15216e-11	NA	FALSE
899	1.65017e-09	1.46878e-09	0.540092	0.436557	0.103535	TRUE	1.11036	4 vs 5	0.260147	1 vs 3	-0.00491308	-0.26506	Arhgef9:chrX:95048876-95049306:-, Arhgef9:chrX:95050124-95050563:-, Arhgef9:chrX:95051890-95052246:-, Arhgef9:chrX:95053492-95054031:-, Arhgef9:chrX:95054898-95055034:-	Arhgef9:ENSMUST00000181987.7	Arhgef9	NA	NA	FALSE	FALSE	1.65017e-09	NA	FALSE
900	1.28353e-38	1.00189e-33	0.572779	0.509411	0.0633675	FALSE	1.31066	2 vs 4	0.260104	2 vs 3	0.233562	-0.0265423	Uri1:chr7:37959936-37960373:-, Uri1:chr7:37960623-37961016:-, Uri1:chr7:37960855-37961334:-, Uri1:chr7:37961207-37961802:-	Uri1:ENSMUST00000085513.5	Uri1	1.13287e-37	8.61793e-33	TRUE	TRUE	1.00189e-33	8.73196e-33	TRUE
901	2.00207e-196	1.86384e-172	0.620465	0.477391	0.143075	FALSE	0.709345	3 vs 1	0.260063	3 vs 1	0.346504	0.0864411	Dazap1:chr10:80287499-80287912:+, Dazap1:chr10:80287559-80288170:+, Dazap1:chr10:80288017-80288413:+	Dazap1:ENSMUST00000105362.7	Dazap1	1.12711e-194	1.17083e-170	TRUE	TRUE	1.86384e-172	1.17648e-170	TRUE
902	1.38154e-10	1.74266e-10	0.610518	0.480488	0.13003	TRUE	0.527577	2 vs 1	0.26006	2 vs 1	0.221035	-0.0390244	Siah3:chr14:75525866-75526342:+, Siah3:chr14:75529331-75529723:+	Siah3:ENSMUST00000164848.2	Siah3	NA	NA	FALSE	FALSE	1.74266e-10	NA	FALSE
903	8.38379e-18	9.90364e-15	0.685565	0.555556	0.13001	FALSE	0.556324	1 vs 2	0.26002	1 vs 2	0.371131	0.111111	Pno1:chr11:17203178-17203547:-, Pno1:chr11:17203257-17203890:-	Pno1:ENSMUST00000020317.7	Pno1	3.63822e-17	3.98646e-14	TRUE	TRUE	9.90364e-15	4.10942e-14	TRUE
904	0.190597	NA	0.449309	0.288833	0.160475	TRUE	Inf	2 vs 1	0.259348	6 vs 1	-0.0436823	-0.30303	Camk4:chr18:33184889-33185426:+, Camk4:chr18:33185415-33185948:+, Camk4:chr18:33185889-33186538:+, Camk4:chr18:33189263-33189755:+, Camk4:chr18:33190818-33191231:+, Camk4:chr18:33195370-33195767:+	Camk4:ENSMUST00000042868.5	Camk4	NA	NA	FALSE	FALSE	0.190597	NA	FALSE
905	3.88325e-31	5.89819e-28	0.633337	0.49243	0.140907	FALSE	0.754296	3 vs 1	0.259318	3 vs 2	0.255598	-0.00371978	Spin1:chr13:51148868-51149239:+, Spin1:chr13:51149674-51150109:+, Spin1:chr13:51152154-51152562:+	Spin1:ENSMUST00000095797.5	Spin1	2.77014e-30	4.29016e-27	TRUE	TRUE	5.89819e-28	4.35671e-27	TRUE
906	0.68406	NA	0.62963	0.5	0.12963	TRUE	0.530628	2 vs 1	0.259259	2 vs 1	0.259259	0	Trpc2:chr7:102096032-102096452:+, Trpc2:chr7:102096460-102096882:+	Trpc2:ENSMUST00000124189.2	Trpc2	NA	NA	FALSE	FALSE	0.68406	NA	FALSE
907	0.68406	NA	0.62963	0.5	0.12963	TRUE	0.530628	2 vs 1	0.259259	2 vs 1	0.259259	0	Xntrpc:chr7:102096032-102096452:+, Xntrpc:chr7:102096460-102096882:+	Xntrpc:ENSMUST00000084843.9	Xntrpc	NA	NA	FALSE	FALSE	0.68406	NA	FALSE
908	0.403633	0.609513	0.628091	0.476201	0.151891	TRUE	0.875469	3 vs 1	0.259259	3 vs 1	0	-0.259259	Zkscan7:chr9:122892553-122892928:+, Zkscan7:chr9:122894600-122894904:+, Zkscan7:chr9:122894872-122895613:+	Zkscan7:ENSMUST00000215872.1	Zkscan7	NA	NA	FALSE	FALSE	0.609513	NA	FALSE
909	1.70754e-07	5.94786e-07	0.50756	0.346316	0.161244	TRUE	0.947993	2 vs 4	0.259021	1 vs 4	0.146893	-0.112128	AW549877:chr15:3982001-3982385:-, AW549877:chr15:3982000-3982937:-, AW549877:chr15:3983348-3983839:-, AW549877:chr15:3985610-3986113:-, AW549877:chr15:3985807-3986692:-	AW549877:ENSMUST00000046633.9	AW549877	NA	NA	FALSE	FALSE	5.94786e-07	NA	FALSE
910	0.0100363	NA	0.63583	0.486948	0.148883	TRUE	1.63434	6 vs 3	0.259009	6 vs 2	0.25	-0.00900901	Fam199x:chrX:137076674-137077471:+, Fam199x:chrX:137077099-137077500:+, Fam199x:chrX:137076772-137077940:+, Fam199x:chrX:137077591-137078552:+, Fam199x:chrX:137081983-137082498:+, Fam199x:chrX:137082244-137082503:+	Fam199x:ENSMUST00000047852.7	Fam199x	NA	NA	FALSE	FALSE	0.0100363	NA	FALSE
911	9.8256e-34	3.2058e-33	0.269222	0.17178	0.0974418	FALSE	0.812198	3 vs 2	0.258994	3 vs 2	-0.427046	-0.68604	Bri3bp:chr5:125454351-125455160:+, Bri3bp:chr5:125454720-125455130:+, Bri3bp:chr5:125459940-125460428:+	Bri3bp:ENSMUST00000049040.13	Bri3bp	7.66544e-33	2.7125e-32	TRUE	TRUE	3.2058e-33	2.74801e-32	TRUE
912	0.302104	NA	0.770469	0.64322	0.127249	TRUE	1.18377	1 vs 2	0.258462	1 vs 3	0.538462	0.28	Wrn:chr8:33234373-33234748:-, Wrn:chr8:33234851-33235338:-, Wrn:chr8:33235650-33236127:-	Wrn:ENSMUST00000033991.12	Wrn	NA	NA	FALSE	FALSE	0.302104	NA	FALSE
913	1.54835e-24	1.58438e-25	0.198691	0.0695971	0.129094	FALSE	1.1984	2 vs 1	0.258188	2 vs 1	-0.602618	-0.860806	Bend5:chr4:111459680-111459926:+, Bend5:chr4:111459888-111460298:+	Bend5:ENSMUST00000030274.6	Bend5	8.74044e-24	1.046e-24	TRUE	TRUE	1.54835e-24	9.89332e-24	TRUE
914	5.60374e-10	1.80166e-09	0.569555	0.440503	0.129052	TRUE	0.519156	1 vs 2	0.258104	1 vs 2	0.139111	-0.118993	Epc1:chr18:6488864-6489245:-, Epc1:chr18:6489079-6489472:-	Epc1:ENSMUST00000050542.5	Epc1	NA	NA	FALSE	FALSE	1.80166e-09	NA	FALSE
915	7.03862e-07	9.25337e-06	0.867802	0.806961	0.0608412	TRUE	0.778239	3 vs 1	0.258045	3 vs 2	0.214035	-0.0440098	Gpt2:chr8:85525436-85525914:+, Gpt2:chr8:85526839-85527323:+, Gpt2:chr8:85527152-85527626:+	Gpt2:ENSMUST00000034136.11	Gpt2	NA	NA	FALSE	FALSE	9.25337e-06	NA	FALSE
916	1.27413e-07	NA	0.917898	0.788889	0.129009	TRUE	1.09589	1 vs 2	0.258019	1 vs 2	0.835796	0.577778	Map3k9:chr12:81714950-81715324:-, Map3k9:chr12:81721529-81721981:-	Map3k9:ENSMUST00000035987.8	Map3k9	NA	NA	FALSE	FALSE	1.27413e-07	NA	FALSE
917	5.70054e-10	3.19031e-10	0.550497	0.476246	0.0742512	TRUE	1.66351	2 vs 8	0.25767	2 vs 6	0.525664	0.267994	Trim36:chr18:46164442-46164783:-, Trim36:chr18:46165379-46165857:-, Trim36:chr18:46165680-46166314:-, Trim36:chr18:46166146-46166415:-, Trim36:chr18:46166205-46166558:-, Trim36:chr18:46166451-46166900:-, Trim36:chr18:46166709-46167218:-, Trim36:chr18:46167226-46167739:-	Trim36:ENSMUST00000037011.5	Trim36	NA	NA	FALSE	FALSE	5.70054e-10	NA	FALSE
918	3.74775e-05	0.000150774	0.705881	0.62254	0.083341	TRUE	0.800375	4 vs 2	0.257467	4 vs 2	0.165362	-0.0921053	Pcdha1:chr18:37185594-37186291:+, Pcdha1:chr18:37186541-37186881:+, Pcdha1:chr18:37186375-37187027:+, Pcdha1:chr18:37187269-37187692:+	Pcdha1:ENSMUST00000070797.6	Pcdha1	NA	NA	FALSE	FALSE	0.000150774	NA	FALSE
919	3.74775e-05	0.000150774	0.705881	0.62254	0.083341	TRUE	0.800375	4 vs 2	0.257467	4 vs 2	0.165362	-0.0921053	Pcdha11:chr18:37185594-37186291:+, Pcdha11:chr18:37186541-37186881:+, Pcdha11:chr18:37186375-37187027:+, Pcdha11:chr18:37187269-37187692:+	Pcdha11:ENSMUST00000115658.5	Pcdha11	NA	NA	FALSE	FALSE	0.000150774	NA	FALSE
920	3.74775e-05	0.000150774	0.705881	0.62254	0.083341	TRUE	0.800375	4 vs 2	0.257467	4 vs 2	0.165362	-0.0921053	Pcdha12:chr18:37185594-37186291:+, Pcdha12:chr18:37186541-37186881:+, Pcdha12:chr18:37186375-37187027:+, Pcdha12:chr18:37187269-37187692:+	Pcdha12:ENSMUST00000047614.3	Pcdha12	NA	NA	FALSE	FALSE	0.000150774	NA	FALSE
921	3.74775e-05	0.000150774	0.705881	0.62254	0.083341	TRUE	0.800375	4 vs 2	0.257467	4 vs 2	0.165362	-0.0921053	Pcdha2:chr18:37185594-37186291:+, Pcdha2:chr18:37186541-37186881:+, Pcdha2:chr18:37186375-37187027:+, Pcdha2:chr18:37187269-37187692:+	Pcdha2:ENSMUST00000115662.8	Pcdha2	NA	NA	FALSE	FALSE	0.000150774	NA	FALSE
922	3.74775e-05	0.000150774	0.705881	0.62254	0.083341	TRUE	0.800375	4 vs 2	0.257467	4 vs 2	0.165362	-0.0921053	Pcdha3:chr18:37185594-37186291:+, Pcdha3:chr18:37186541-37186881:+, Pcdha3:chr18:37186375-37187027:+, Pcdha3:chr18:37187269-37187692:+	Pcdha3:ENSMUST00000192503.1	Pcdha3	NA	NA	FALSE	FALSE	0.000150774	NA	FALSE
923	3.74775e-05	0.000150774	0.705881	0.62254	0.083341	TRUE	0.800375	4 vs 2	0.257467	4 vs 2	0.165362	-0.0921053	Pcdha4:chr18:37185594-37186291:+, Pcdha4:chr18:37186541-37186881:+, Pcdha4:chr18:37186375-37187027:+, Pcdha4:chr18:37187269-37187692:+	Pcdha4:ENSMUST00000192512.5	Pcdha4	NA	NA	FALSE	FALSE	0.000150774	NA	FALSE
924	3.74775e-05	0.000150774	0.705881	0.62254	0.083341	TRUE	0.800375	4 vs 2	0.257467	4 vs 2	0.165362	-0.0921053	Pcdha5:chr18:37185594-37186291:+, Pcdha5:chr18:37186541-37186881:+, Pcdha5:chr18:37186375-37187027:+, Pcdha5:chr18:37187269-37187692:+	Pcdha5:ENSMUST00000192168.1	Pcdha5	NA	NA	FALSE	FALSE	0.000150774	NA	FALSE
925	3.74775e-05	0.000150774	0.705881	0.62254	0.083341	TRUE	0.800375	4 vs 2	0.257467	4 vs 2	0.165362	-0.0921053	Pcdha6:chr18:37185594-37186291:+, Pcdha6:chr18:37186541-37186881:+, Pcdha6:chr18:37186375-37187027:+, Pcdha6:chr18:37187269-37187692:+	Pcdha6:ENSMUST00000193777.5	Pcdha6	NA	NA	FALSE	FALSE	0.000150774	NA	FALSE
926	3.74775e-05	0.000150774	0.705881	0.62254	0.083341	TRUE	0.800375	4 vs 2	0.257467	4 vs 2	0.165362	-0.0921053	Pcdha7:chr18:37185594-37186291:+, Pcdha7:chr18:37186541-37186881:+, Pcdha7:chr18:37186375-37187027:+, Pcdha7:chr18:37187269-37187692:+	Pcdha7:ENSMUST00000192631.1	Pcdha7	NA	NA	FALSE	FALSE	0.000150774	NA	FALSE
927	3.74775e-05	0.000150774	0.705881	0.62254	0.083341	TRUE	0.800375	4 vs 2	0.257467	4 vs 2	0.165362	-0.0921053	Pcdha8:chr18:37185594-37186291:+, Pcdha8:chr18:37186541-37186881:+, Pcdha8:chr18:37186375-37187027:+, Pcdha8:chr18:37187269-37187692:+	Pcdha8:ENSMUST00000194038.1	Pcdha8	NA	NA	FALSE	FALSE	0.000150774	NA	FALSE
928	3.74775e-05	0.000150774	0.705881	0.62254	0.083341	TRUE	0.800375	4 vs 2	0.257467	4 vs 2	0.165362	-0.0921053	Pcdha9:chr18:37185594-37186291:+, Pcdha9:chr18:37186541-37186881:+, Pcdha9:chr18:37186375-37187027:+, Pcdha9:chr18:37187269-37187692:+	Pcdha9:ENSMUST00000115659.5	Pcdha9	NA	NA	FALSE	FALSE	0.000150774	NA	FALSE
929	2.79857e-46	3.40863e-45	0.253128	0.124409	0.128719	FALSE	0.869324	2 vs 1	0.257438	2 vs 1	-0.493743	-0.751181	Fip1l1:chr5:74595759-74596208:+, Fip1l1:chr5:74598391-74598814:+	Fip1l1:ENSMUST00000113536.7	Fip1l1	2.91471e-45	3.88247e-44	TRUE	TRUE	3.40863e-45	3.94455e-44	TRUE
930	0.00391282	0.00676135	0.429257	0.300546	0.12871	TRUE	0.559812	1 vs 2	0.25742	1 vs 2	-0.141487	-0.398907	Gla:chrX:134588140-134588533:-, Gla:chrX:134589689-134590102:-	Gla:ENSMUST00000033621.7	Gla	NA	NA	FALSE	FALSE	0.00676135	NA	FALSE
931	6.08498e-93	4.0962e-88	0.480816	0.323555	0.157261	TRUE	-1.62283	6 vs 5	0.257376	8 vs 2	0.197628	-0.0597471	Ccdc50:chr16:27446161-27446481:+, Ccdc50:chr16:27446367-27446848:+, Ccdc50:chr16:27446627-27447067:+, Ccdc50:chr16:27446936-27447583:+, Ccdc50:chr16:27447469-27447921:+, Ccdc50:chr16:27447716-27448397:+, Ccdc50:chr16:27450391-27450837:+, Ccdc50:chr16:27451802-27452218:+	Ccdc50:ENSMUST00000100026.9	Ccdc50	NA	NA	FALSE	FALSE	4.0962e-88	NA	FALSE
932	3.18907e-19	7.88007e-19	0.313163	0.184504	0.128659	FALSE	0.700751	1 vs 2	0.257318	1 vs 2	-0.373674	-0.630991	2810004N23Rik:chr8:124836935-124837333:-, 2810004N23Rik:chr8:124839300-124839735:-	2810004N23Rik:ENSMUST00000034465.8	2810004N23Rik	1.48609e-18	3.82562e-18	TRUE	TRUE	7.88007e-19	3.96478e-18	TRUE
933	3.45387e-32	1.69182e-28	0.71257	0.581438	0.131132	FALSE	0.653058	1 vs 3	0.25704	1 vs 3	0.386744	0.129704	Lsm14a:chr7:34344610-34345076:-, Lsm14a:chr7:34344870-34345261:-, Lsm14a:chr7:34345155-34345653:-	Lsm14a:ENSMUST00000085585.11	Lsm14a	2.56029e-31	1.25704e-27	TRUE	TRUE	1.69182e-28	1.27222e-27	TRUE
934	0.0922122	0.189849	0.529425	0.404014	0.125411	TRUE	0.81158	3 vs 1	0.257007	3 vs 1	0.239766	-0.0172414	Ncoa3:chr2:166070500-166070999:+, Ncoa3:chr2:166071024-166071521:+, Ncoa3:chr2:166072843-166073242:+	Ncoa3:ENSMUST00000088095.5	Ncoa3	NA	NA	FALSE	FALSE	0.189849	NA	FALSE
935	3.89391e-05	0.000154253	0.705803	0.62254	0.0832633	TRUE	0.797818	4 vs 2	0.256815	4 vs 2	0.16471	-0.0921053	Pcdhac1:chr18:37185595-37186290:+, Pcdhac1:chr18:37186541-37186881:+, Pcdhac1:chr18:37186375-37187027:+, Pcdhac1:chr18:37187269-37187692:+	Pcdhac1:ENSMUST00000007584.3	Pcdhac1	NA	NA	FALSE	FALSE	0.000154253	NA	FALSE
936	3.89391e-05	0.000154253	0.705803	0.62254	0.0832633	TRUE	0.797818	4 vs 2	0.256815	4 vs 2	0.16471	-0.0921053	Pcdhac2:chr18:37185595-37186290:+, Pcdhac2:chr18:37186541-37186881:+, Pcdhac2:chr18:37186375-37187027:+, Pcdhac2:chr18:37187269-37187692:+	Pcdhac2:ENSMUST00000047479.2	Pcdhac2	NA	NA	FALSE	FALSE	0.000154253	NA	FALSE
937	0.0017186	0.00380328	0.450166	0.40941	0.0407558	TRUE	0.806334	2 vs 1	0.256664	2 vs 1	0.284553	0.0278884	Gpc6:chr14:117974980-117975502:+, Gpc6:chr14:117976154-117976610:+, Gpc6:chr14:117979128-117979529:+	Gpc6:ENSMUST00000088483.9	Gpc6	NA	NA	FALSE	FALSE	0.00380328	NA	FALSE
938	0	0	0.409489	0.283791	0.125698	FALSE	1.07754	3 vs 2	0.256329	3 vs 2	0.154175	-0.102154	Rbx1:chr15:81475025-81475250:+, Rbx1:chr15:81475248-81475896:+, Rbx1:chr15:81475976-81476369:+	Rbx1:ENSMUST00000023036.6	Rbx1	0	0	TRUE	TRUE	0	0	TRUE
939	4.86718e-05	0.00067525	0.257576	0.129412	0.128164	TRUE	0.847563	2 vs 1	0.256328	2 vs 1	-0.484848	-0.741176	Tpx2:chr2:152893615-152894064:+, Tpx2:chr2:152894905-152895391:+	Tpx2:ENSMUST00000164120.7	Tpx2	NA	NA	FALSE	FALSE	0.00067525	NA	FALSE
940	0.0317029	NA	0.419084	0.288693	0.130391	TRUE	Inf	1 vs 2	0.256308	1 vs 3	0.064	-0.192308	Zfp977:chr7:42578659-42579104:-, Zfp977:chr7:42579044-42579631:-, Zfp977:chr7:42579289-42579920:-	Zfp977:ENSMUST00000173283.1	Zfp977	NA	NA	FALSE	FALSE	0.0317029	NA	FALSE
941	2.88669e-143	1.34843e-108	0.4808	0.39346	0.0873401	FALSE	1.27831	3 vs 1	0.255968	2 vs 1	0.42336	0.167393	Zc2hc1a:chr3:7551344-7551834:+, Zc2hc1a:chr3:7551677-7552105:+, Zc2hc1a:chr3:7553352-7553815:+	Zc2hc1a:ENSMUST00000051064.8	Zc2hc1a	1.11351e-141	4.30045e-107	TRUE	TRUE	1.34843e-108	4.38872e-107	TRUE
942	0.520391	NA	0.190476	0.0625	0.127976	TRUE	1.26113	1 vs 2	0.255952	1 vs 2	-0.619048	-0.875	Vamp5:chr6:72368737-72369089:-, Vamp5:chr6:72368955-72369437:-	Vamp5:ENSMUST00000206154.1	Vamp5	NA	NA	FALSE	FALSE	0.520391	NA	FALSE
943	0.310714	NA	0.913462	0.785714	0.127747	TRUE	1.05737	1 vs 2	0.255495	1 vs 2	0.826923	0.571429	Ttll11:chr2:35751227-35751594:-, Ttll11:chr2:35751574-35752015:-	Ttll11:ENSMUST00000028248.10	Ttll11	NA	NA	FALSE	FALSE	0.310714	NA	FALSE
944	6.25253e-06	1.02388e-05	0.360782	0.271491	0.0892917	TRUE	1.08334	1 vs 3	0.255335	1 vs 3	-0.214751	-0.470085	Atg2b:chr12:105613534-105613927:-, Atg2b:chr12:105615696-105616127:-, Atg2b:chr12:105616059-105616556:-, Atg2b:chr12:105616714-105617205:-	Atg2b:ENSMUST00000041055.8	Atg2b	NA	NA	FALSE	FALSE	1.02388e-05	NA	FALSE
945	1.0357e-10	2.81456e-09	0.207792	0.172684	0.0351075	TRUE	0.876778	5 vs 1	0.255308	5 vs 1	0.269142	0.013834	Cers4:chr8:4523653-4524104:+, Cers4:chr8:4524345-4524686:+, Cers4:chr8:4524198-4524697:+, Cers4:chr8:4524310-4525262:+, Cers4:chr8:4524752-4525136:+, Cers4:chr8:4525060-4525560:+, Cers4:chr8:4525164-4525861:+, Cers4:chr8:4529203-4529664:+	Cers4:ENSMUST00000008350.15	Cers4	NA	NA	FALSE	FALSE	2.81456e-09	NA	FALSE
946	1.0392e-07	7.29765e-08	0.348192	0.24469	0.103502	TRUE	1.13702	4 vs 2	0.255119	5 vs 3	-0.224532	-0.479651	Tsc22d2:chr3:58460353-58460951:+, Tsc22d2:chr3:58460919-58461843:+, Tsc22d2:chr3:58461281-58461777:+, Tsc22d2:chr3:58462942-58463336:+, Tsc22d2:chr3:58466389-58466787:+	Tsc22d2:ENSMUST00000099090.6	Tsc22d2	NA	NA	FALSE	FALSE	1.0392e-07	NA	FALSE
947	0.000760477	0.00428273	0.61282	0.451455	0.161365	TRUE	1.43848	2 vs 6	0.255088	1 vs 4	0.283389	0.0283019	St8sia1:chr6:142821541-142821877:-, St8sia1:chr6:142825207-142825623:-, St8sia1:chr6:142826658-142827158:-, St8sia1:chr6:142828166-142828604:-, St8sia1:chr6:142828736-142829144:-, St8sia1:chr6:142828587-142828990:-	St8sia1:ENSMUST00000032421.3	St8sia1	NA	NA	FALSE	FALSE	0.00428273	NA	FALSE
948	0.307514	0.392804	0.565328	0.43049	0.134839	TRUE	1.23214	2 vs 3	0.254464	2 vs 4	-0.03125	-0.285714	Msx3:chr7:140046157-140046474:-, Msx3:chr7:140046201-140046832:-, Msx3:chr7:140046849-140047501:-, Msx3:chr7:140047285-140047687:-, Msx3:chr7:140047347-140047978:-	Msx3:ENSMUST00000055353.8	Msx3	NA	NA	FALSE	FALSE	0.392804	NA	FALSE
949	0.00109131	NA	0.925	0.798165	0.126835	TRUE	1.13744	2 vs 1	0.25367	2 vs 1	0.85	0.59633	Prcp:chr7:92932884-92933197:+, Prcp:chr7:92933668-92934007:+	Prcp:ENSMUST00000076052.7	Prcp	NA	NA	FALSE	FALSE	0.00109131	NA	FALSE
950	4.39662e-09	1.61136e-10	0.402764	0.275323	0.127441	TRUE	0.937808	3 vs 1	0.253416	3 vs 1	-0.115212	-0.368627	Phf20l1:chr15:66643406-66643912:+, Phf20l1:chr15:66644668-66645127:+, Phf20l1:chr15:66646620-66647049:+	Phf20l1:ENSMUST00000229160.1	Phf20l1	NA	NA	FALSE	FALSE	4.39662e-09	NA	FALSE
951	0.019674	0.0741566	0.837154	0.700403	0.136751	TRUE	0.993252	3 vs 1	0.253267	4 vs 1	0.624235	0.370968	Kcnj3:chr2:55595525-55595955:+, Kcnj3:chr2:55596485-55596931:+, Kcnj3:chr2:55597659-55598080:+, Kcnj3:chr2:55597800-55598148:+	Kcnj3:ENSMUST00000112632.1	Kcnj3	NA	NA	FALSE	FALSE	0.0741566	NA	FALSE
952	0.257572	0.407976	0.669315	0.545413	0.123902	TRUE	Inf	5 vs 1	0.253095	6 vs 1	0.391026	0.137931	Zfp964:chr8:69664099-69664574:+, Zfp964:chr8:69664798-69665131:+, Zfp964:chr8:69665131-69665397:+, Zfp964:chr8:69665495-69665991:+, Zfp964:chr8:69666016-69666202:+, Zfp964:chr8:69666537-69667068:+	Zfp964:ENSMUST00000204285.2	Zfp964	NA	NA	FALSE	FALSE	0.407976	NA	FALSE
953	7.43062e-21	4.83747e-19	0.281838	0.168889	0.112949	FALSE	0.809702	3 vs 1	0.252936	3 vs 1	-0.351351	-0.604287	Poc5:chr13:96414443-96414931:+, Poc5:chr13:96415169-96415629:+, Poc5:chr13:96416806-96417245:+	Poc5:ENSMUST00000099295.5	Poc5	3.70287e-20	2.36511e-18	TRUE	TRUE	4.83747e-19	2.44574e-18	TRUE
954	1.05939e-86	4.10616e-65	0.577121	0.457258	0.119863	FALSE	1.5377	2 vs 1	0.252754	6 vs 1	0.357344	0.10459	Cxadr:chr16:78336347-78336795:+, Cxadr:chr16:78336582-78337019:+, Cxadr:chr16:78337187-78337611:+, Cxadr:chr16:78337588-78338024:+, Cxadr:chr16:78339689-78340357:+, Cxadr:chr16:78340342-78340796:+	Cxadr:ENSMUST00000023572.14	Cxadr	2.06234e-85	7.0934e-64	TRUE	TRUE	4.10616e-65	7.18751e-64	TRUE
955	0.656779	NA	0.681913	0.555556	0.126357	TRUE	0.539432	1 vs 2	0.252714	1 vs 2	0.363825	0.111111	Snph:chr2:151590549-151590939:-, Snph:chr2:151591633-151592064:-	Snph:ENSMUST00000094456.9	Snph	NA	NA	FALSE	FALSE	0.656779	NA	FALSE
956	0.0429685	NA	0.256757	0.130435	0.126322	TRUE	0.834226	1 vs 2	0.252644	1 vs 2	-0.486486	-0.73913	Elapor1:chr3:108455679-108456049:-, Elapor1:chr3:108458121-108458533:-	Elapor1:ENSMUST00000106625.9	Elapor1	NA	NA	FALSE	FALSE	0.0429685	NA	FALSE
957	0.0247672	0.0240591	0.604781	0.49255	0.112231	TRUE	#NAME?	1 vs 3	0.25241	1 vs 6	0.203028	-0.0493827	Cpeb3:chr19:37019320-37019708:-, Cpeb3:chr19:37021259-37021631:-, Cpeb3:chr19:37021097-37021291:-, Cpeb3:chr19:37021406-37021875:-, Cpeb3:chr19:37021819-37022342:-, Cpeb3:chr19:37021877-37022148:-, Cpeb3:chr19:37022556-37022991:-, Cpeb3:chr19:37022925-37023350:-, Cpeb3:chr19:37024064-37024491:-	Cpeb3:ENSMUST00000079754.10	Cpeb3	NA	NA	FALSE	FALSE	0.0247672	NA	FALSE
958	1.46731e-12	1.04435e-12	0.217256	0.0911901	0.126066	FALSE	1.01746	1 vs 2	0.252131	1 vs 2	-0.565489	-0.81762	Erich1:chr8:14025816-14026309:-, Erich1:chr8:14027508-14027941:-	Erich1:ENSMUST00000110813.4	Erich1	4.96977e-12	3.75857e-12	TRUE	TRUE	1.46731e-12	5.36212e-12	TRUE
959	2.91192e-11	1.81343e-10	0.452202	0.3212	0.131002	TRUE	0.778136	1 vs 3	0.252068	1 vs 3	-0.174335	-0.426404	Cul3:chr1:80264871-80265305:-, Cul3:chr1:80265561-80265986:-, Cul3:chr1:80266777-80267247:-	Cul3:ENSMUST00000163119.7	Cul3	NA	NA	FALSE	FALSE	1.81343e-10	NA	FALSE
960	1.29298e-39	3.06496e-37	0.319365	0.193391	0.125974	FALSE	0.671431	2 vs 1	0.251947	2 vs 1	-0.36127	-0.613217	2410004B18Rik:chr3:145943829-145944333:+, 2410004B18Rik:chr3:145944420-145944831:+	2410004B18Rik:ENSMUST00000039571.13	2410004B18Rik	1.15591e-38	2.83646e-36	TRUE	TRUE	3.06496e-37	2.87582e-36	TRUE
961	0.482219	NA	0.818182	0.692308	0.125874	TRUE	0.693147	2 vs 1	0.251748	2 vs 1	0.636364	0.384615	Kcnh8:chr17:52978466-52979194:+, Kcnh8:chr17:52978780-52979194:+	Kcnh8:ENSMUST00000039366.10	Kcnh8	NA	NA	FALSE	FALSE	0.482219	NA	FALSE
962	1.98701e-15	1.05987e-13	0.833403	0.707537	0.125867	FALSE	0.726493	1 vs 2	0.251734	1 vs 2	0.666807	0.415073	Mdga1:chr17:29827945-29828319:-, Mdga1:chr17:29832002-29832402:-	Mdga1:ENSMUST00000171691.8	Mdga1	7.72192e-15	4.00201e-13	TRUE	TRUE	1.05987e-13	4.09592e-13	TRUE
963	0.0225976	NA	0.959184	0.833333	0.12585	TRUE	1.54756	2 vs 1	0.251701	2 vs 1	0.918367	0.666667	Olfr373:chr8:72101594-72101848:+, Olfr373:chr8:72102066-72102245:+	Olfr373:ENSMUST00000213940.1	Olfr373	NA	NA	FALSE	FALSE	0.0225976	NA	FALSE
964	0.0923664	0.180367	0.558263	0.463564	0.0946991	TRUE	0.878139	1 vs 3	0.251673	1 vs 2	-0.192771	-0.444444	Sugct:chr13:17682675-17683053:-, Sugct:chr13:17683569-17683917:-, Sugct:chr13:17684676-17684774:-	Sugct:ENSMUST00000220514.1	Sugct	NA	NA	FALSE	FALSE	0.180367	NA	FALSE
965	0.462614	NA	0.753074	0.647696	0.105377	TRUE	#NAME?	1 vs 2	0.251597	1 vs 3	0.524324	0.272727	Endod1:chr9:14353986-14354385:-, Endod1:chr9:14354686-14355064:-, Endod1:chr9:14355765-14356171:-, Endod1:chr9:14356029-14356397:-, Endod1:chr9:14356251-14356748:-, Endod1:chr9:14356389-14357029:-	Endod1:ENSMUST00000167549.1	Endod1	NA	NA	FALSE	FALSE	0.462614	NA	FALSE
966	0.178148	NA	0.780955	0.642582	0.138373	TRUE	Inf	1 vs 3	0.251586	1 vs 3	0.181818	-0.0697674	Crybg3:chr16:59491563-59492069:-, Crybg3:chr16:59492045-59492447:-, Crybg3:chr16:59491878-59492930:-, Crybg3:chr16:59493118-59493410:-, Crybg3:chr16:59492999-59493658:-	Crybg3:ENSMUST00000044604.15	Crybg3	NA	NA	FALSE	FALSE	0.178148	NA	FALSE
967	7.59548e-07	1.13059e-06	0.510356	0.37917	0.131186	TRUE	0.969371	1 vs 3	0.251352	2 vs 3	0.167169	-0.0841837	Tmem209:chr6:30480735-30481193:-, Tmem209:chr6:30481176-30481632:-, Tmem209:chr6:30482332-30482790:-	Tmem209:ENSMUST00000115160.9	Tmem209	NA	NA	FALSE	FALSE	1.13059e-06	NA	FALSE
968	0.732569	0.168453	0.425943	0.386022	0.0399212	TRUE	#NAME?	1 vs 4	0.251111	2 vs 3	0.14	-0.111111	Creg2:chr1:39618406-39618764:-, Creg2:chr1:39620968-39621483:-, Creg2:chr1:39622724-39623090:-, Creg2:chr1:39622641-39623346:-	Creg2:ENSMUST00000053355.5	Creg2	NA	NA	FALSE	FALSE	0.732569	NA	FALSE
969	4.72124e-48	6.60395e-41	0.76897	0.645282	0.123688	FALSE	0.722489	1 vs 3	0.251096	1 vs 3	0.515226	0.26413	Gtf2f2:chr14:75896904-75897268:-, Gtf2f2:chr14:75896803-75897686:-, Gtf2f2:chr14:75897376-75897710:-	Gtf2f2:ENSMUST00000088922.4	Gtf2f2	5.09551e-47	6.51905e-40	TRUE	TRUE	6.60395e-41	6.64543e-40	TRUE
970	2.8834e-168	6.25e-145	0.456494	0.322245	0.134248	FALSE	0.795303	1 vs 4	0.251056	1 vs 4	0.0843196	-0.166736	Eloc:chr1:16641677-16642092:-, Eloc:chr1:16642695-16643147:-, Eloc:chr1:16642991-16643516:-, Eloc:chr1:16643269-16643533:-	Eloc:ENSMUST00000188641.6	Eloc	1.33469e-166	3.08482e-143	TRUE	TRUE	6.25e-145	3.0997e-143	TRUE
971	0.834404	NA	0.925433	0.8	0.125433	TRUE	1.13227	2 vs 1	0.250866	2 vs 1	0.850866	0.6	Rasgrp2:chr19:6414774-6414881:+, Rasgrp2:chr19:6414920-6415218:+	Rasgrp2:ENSMUST00000035716.14	Rasgrp2	NA	NA	FALSE	FALSE	0.834404	NA	FALSE
972	4.62063e-16	4.47408e-15	0.51089	0.387215	0.123674	FALSE	0.701298	3 vs 2	0.25051	3 vs 1	0.0148871	-0.235623	Golt1b:chr6:142401739-142402161:+, Golt1b:chr6:142402732-142403183:+, Golt1b:chr6:142403460-142403898:+	Golt1b:ENSMUST00000032372.6	Golt1b	1.83679e-15	1.83493e-14	TRUE	TRUE	4.47408e-15	1.89625e-14	TRUE
973	2.18726e-55	7.21746e-46	0.84262	0.7174	0.125219	FALSE	0.746247	2 vs 1	0.250439	2 vs 1	0.685239	0.4348	Vamp2:chr11:69090562-69090843:+, Vamp2:chr11:69091966-69092384:+	Vamp2:ENSMUST00000117780.1	Vamp2	2.6959e-54	8.40551e-45	TRUE	TRUE	7.21746e-46	8.54203e-45	TRUE
974	0.254447	0.298831	0.25441	0.145002	0.109409	TRUE	1.35033	1 vs 3	0.250375	1 vs 3	0.0434783	-0.206897	Prrx1:chr1:163245030-163245515:-, Prrx1:chr1:163247470-163248022:-, Prrx1:chr1:163247743-163248649:-, Prrx1:chr1:163248207-163248466:-	Prrx1:ENSMUST00000075805.12	Prrx1	NA	NA	FALSE	FALSE	0.298831	NA	FALSE
975	0.00607913	0.0573392	0.760121	0.706006	0.0541157	TRUE	1.31554	5 vs 4	0.250343	5 vs 4	0.589474	0.33913	Dcbld2:chr16:58465582-58466238:+, Dcbld2:chr16:58466328-58466881:+, Dcbld2:chr16:58466623-58467035:+, Dcbld2:chr16:58467705-58468133:+, Dcbld2:chr16:58468666-58469149:+, Dcbld2:chr16:58469333-58469745:+	Dcbld2:ENSMUST00000046663.7	Dcbld2	NA	NA	FALSE	FALSE	0.0573392	NA	FALSE
976	6.65923e-18	3.06484e-16	0.625665	0.500802	0.124863	FALSE	0.527634	1 vs 3	0.250278	1 vs 3	0.247841	-0.00243754	Fam207a:chr10:77486655-77487033:-, Fam207a:chr10:77487270-77487711:-, Fam207a:chr10:77488120-77488548:-	Fam207a:ENSMUST00000045454.8	Fam207a	2.908e-17	1.34038e-15	TRUE	TRUE	3.06484e-16	1.36121e-15	TRUE
977	1	NA	1	0.875	0.125	TRUE	Inf	1 vs 2	0.25	1 vs 2	1	0.75	Emilin3:chr2:160905931-160906332:-, Emilin3:chr2:160906400-160906808:-	Emilin3:ENSMUST00000109454.7	Emilin3	NA	NA	FALSE	FALSE	1	NA	FALSE
978	0.957706	NA	0.5	0.375	0.125	TRUE	0.510826	2 vs 1	0.25	2 vs 1	0	-0.25	Eng:chr2:32681702-32682174:+, Eng:chr2:32682253-32682669:+	Eng:ENSMUST00000113272.7	Eng	NA	NA	FALSE	FALSE	0.957706	NA	FALSE
979	0.869509	NA	0.125	0	0.125	TRUE	Inf	2 vs 1	0.25	2 vs 1	-0.75	-1	Gna14:chr19:16609401-16609998:+, Gna14:chr19:16610352-16610827:+	Gna14:ENSMUST00000025602.3	Gna14	NA	NA	FALSE	FALSE	0.869509	NA	FALSE
980	0.907354	NA	0.57	0.546667	0.0233333	TRUE	0.693147	2 vs 1	0.25	2 vs 1	0.25	0	Hspa12b:chr2:131144950-131145442:+, Hspa12b:chr2:131145530-131146078:+, Hspa12b:chr2:131145936-131146339:+	Hspa12b:ENSMUST00000099349.9	Hspa12b	NA	NA	FALSE	FALSE	0.907354	NA	FALSE
981	1	NA	0.125	0	0.125	TRUE	Inf	2 vs 1	0.25	2 vs 1	-0.75	-1	Il17re:chr6:113469967-113470419:+, Il17re:chr6:113470307-113470540:+	Il17re:ENSMUST00000058548.13	Il17re	NA	NA	FALSE	FALSE	1	NA	FALSE
982	0.486564	NA	0.125	0	0.125	TRUE	Inf	2 vs 1	0.25	2 vs 1	-0.75	-1	Mef2b:chr8:70167087-70167488:+, Mef2b:chr8:70167310-70167488:+	Mef2b:ENSMUST00000110141.8	Mef2b	NA	NA	FALSE	FALSE	0.486564	NA	FALSE
983	0.0875787	NA	0.125	0	0.125	TRUE	Inf	1 vs 2	0.25	1 vs 2	-0.75	-1	Naaa:chr5:92257658-92258068:-, Naaa:chr5:92258219-92258666:-	Naaa:ENSMUST00000113102.9	Naaa	NA	NA	FALSE	FALSE	0.0875787	NA	FALSE
984	1	NA	0.125	0	0.125	TRUE	Inf	2 vs 1	0.25	2 vs 1	-0.75	-1	Rpl39l:chr16:10174267-10174653:+, Rpl39l:chr16:10174550-10174890:+	Rpl39l:ENSMUST00000044103.5	Rpl39l	NA	NA	FALSE	FALSE	1	NA	FALSE
985	0.0878398	NA	0.556969	0.430779	0.12619	TRUE	0.655498	5 vs 3	0.249689	5 vs 3	0.136646	-0.113043	Zfp418:chr7:7182569-7183143:+, Zfp418:chr7:7182893-7183238:+, Zfp418:chr7:7183214-7183588:+, Zfp418:chr7:7184463-7184918:+, Zfp418:chr7:7186851-7187255:+	Zfp418:ENSMUST00000051435.7	Zfp418	NA	NA	FALSE	FALSE	0.0878398	NA	FALSE
986	1.81641e-27	2.13948e-27	0.445496	0.348872	0.0966235	FALSE	1.47569	2 vs 5	0.249306	2 vs 3	-0.342759	-0.592065	Cadm3:chr1:173334177-173334660:-, Cadm3:chr1:173334777-173335245:-, Cadm3:chr1:173335886-173336378:-, Cadm3:chr1:173336472-173336795:-, Cadm3:chr1:173336683-173336954:-	Cadm3:ENSMUST00000111220.7	Cadm3	1.15003e-26	1.51888e-26	TRUE	TRUE	2.13948e-27	1.53673e-26	TRUE
987	0.0416406	NA	0.208228	0.0994501	0.108778	TRUE	1.58204	4 vs 2	0.249301	4 vs 2	-0.534483	-0.783784	Itprid2:chr2:79672259-79673038:+, Itprid2:chr2:79672595-79672981:+, Itprid2:chr2:79674359-79674753:+, Itprid2:chr2:79675980-79676385:+	Itprid2:ENSMUST00000111785.8	Itprid2	NA	NA	FALSE	FALSE	0.0416406	NA	FALSE
988	7.54871e-08	9.5539e-08	0.586045	0.461404	0.124641	TRUE	0.502332	1 vs 2	0.249282	1 vs 2	0.172089	-0.077193	Egln1:chr8:124908529-124908966:-, Egln1:chr8:124910142-124910654:-	Egln1:ENSMUST00000034469.6	Egln1	NA	NA	FALSE	FALSE	9.5539e-08	NA	FALSE
989	1.41689e-05	1.02349e-05	0.243523	0.118971	0.124552	TRUE	0.868751	2 vs 1	0.249105	2 vs 1	-0.512953	-0.762058	Bud13:chr9:46298419-46298819:+, Bud13:chr9:46299428-46300012:+	Bud13:ENSMUST00000074957.4	Bud13	NA	NA	FALSE	FALSE	1.41689e-05	NA	FALSE
990	0.0719159	NA	0.712788	0.620145	0.0926432	TRUE	1.54045	1 vs 2	0.24898	1 vs 2	0.657143	0.408163	Trmt2b:chrX:134262443-134262841:-, Trmt2b:chrX:134262662-134263025:-, Trmt2b:chrX:134262728-134263194:-	Trmt2b:ENSMUST00000087540.3	Trmt2b	NA	NA	FALSE	FALSE	0.0719159	NA	FALSE
991	1.0213e-16	7.12809e-14	0.251233	0.227192	0.024041	TRUE	0.720446	3 vs 4	0.248814	3 vs 4	0.302669	0.0538543	Pcyox1:chr6:86385939-86386322:-, Pcyox1:chr6:86386591-86386857:-, Pcyox1:chr6:86386597-86387007:-, Pcyox1:chr6:86386846-86387561:-	Pcyox1:ENSMUST00000032065.14	Pcyox1	NA	NA	FALSE	FALSE	7.12809e-14	NA	FALSE
992	1.23182e-12	1.08843e-10	0.780755	0.653752	0.127003	TRUE	0.702844	1 vs 2	0.248782	1 vs 2	0.593016	0.344234	4931428F04Rik:chr8:105280405-105280770:-, 4931428F04Rik:chr8:105281623-105282047:-, 4931428F04Rik:chr8:105281875-105282207:-	4931428F04Rik:ENSMUST00000212922.1	4931428F04Rik	NA	NA	FALSE	FALSE	1.08843e-10	NA	FALSE
993	8.78867e-06	NA	0.16	0.0357143	0.124286	TRUE	1.63761	1 vs 2	0.248571	1 vs 2	-0.68	-0.928571	Atp9b:chr18:80734324-80734755:-, Atp9b:chr18:80735028-80735438:-	Atp9b:ENSMUST00000091790.4	Atp9b	NA	NA	FALSE	FALSE	8.78867e-06	NA	FALSE
994	1.49724e-53	4.26913e-41	0.413773	0.289491	0.124282	FALSE	0.549468	1 vs 2	0.248564	1 vs 2	-0.172454	-0.421018	Nasp:chr4:116601052-116601442:-, Nasp:chr4:116601592-116601949:-	Nasp:ENSMUST00000030457.11	Nasp	1.76201e-52	4.27531e-40	TRUE	TRUE	4.26913e-41	4.35911e-40	TRUE
995	1	NA	0.124224	0	0.124224	TRUE	Inf	1 vs 2	0.248447	1 vs 2	-0.751553	-1	Plcd3:chr11:103069498-103069877:-, Plcd3:chr11:103070245-103070689:-	Plcd3:ENSMUST00000103077.1	Plcd3	NA	NA	FALSE	FALSE	1	NA	FALSE
996	1.33801e-09	1.62374e-07	0.467639	0.368944	0.0986947	TRUE	0.969115	1 vs 2	0.24843	1 vs 2	0.301958	0.053528	Cul5:chr9:53614587-53615028:-, Cul5:chr9:53616899-53617642:-, Cul5:chr9:53617545-53618152:-	Cul5:ENSMUST00000166367.7	Cul5	NA	NA	FALSE	FALSE	1.62374e-07	NA	FALSE
997	5.41943e-06	2.94941e-06	0.307196	0.205912	0.101284	TRUE	0.848755	4 vs 2	0.248097	4 vs 2	-0.241033	-0.48913	Zbtb1:chr12:76387137-76387753:+, Zbtb1:chr12:76387948-76388584:+, Zbtb1:chr12:76388390-76388775:+, Zbtb1:chr12:76396541-76396950:+	Zbtb1:ENSMUST00000042779.3	Zbtb1	NA	NA	FALSE	FALSE	5.41943e-06	NA	FALSE
998	0.033401	0.0345218	0.601216	0.477731	0.123484	TRUE	0.742006	3 vs 1	0.247869	3 vs 2	0.124412	-0.123457	Epb41l1:chr2:156539745-156540491:+, Epb41l1:chr2:156540486-156540854:+, Epb41l1:chr2:156542811-156543214:+	Epb41l1:ENSMUST00000103137.9	Epb41l1	NA	NA	FALSE	FALSE	0.0345218	NA	FALSE
999	0.0230968	0.0536055	0.507687	0.416864	0.0908225	TRUE	0.79649	1 vs 5	0.24784	3 vs 5	0.324763	0.0769231	Rgl1:chr1:152516746-152517057:-, Rgl1:chr1:152516828-152517408:-, Rgl1:chr1:152517477-152517914:-, Rgl1:chr1:152518470-152518906:-, Rgl1:chr1:152518754-152519217:-	Rgl1:ENSMUST00000111859.7	Rgl1	NA	NA	FALSE	FALSE	0.0536055	NA	FALSE
1000	0.00676952	0.315726	0.825937	0.737604	0.088333	TRUE	1.66501	7 vs 3	0.247743	6 vs 3	0.492424	0.244681	Eea1:chr10:96041995-96042428:+, Eea1:chr10:96042229-96042941:+, Eea1:chr10:96043563-96044127:+, Eea1:chr10:96044096-96044718:+, Eea1:chr10:96044683-96045239:+, Eea1:chr10:96045078-96045586:+, Eea1:chr10:96045400-96045756:+	Eea1:ENSMUST00000053484.7	Eea1	NA	NA	FALSE	FALSE	0.315726	NA	FALSE
1001	0.00571921	NA	0.261719	0.137931	0.123788	TRUE	0.795527	1 vs 2	0.247575	1 vs 2	-0.476562	-0.724138	Hebp2:chr10:18540063-18540500:-, Hebp2:chr10:18540682-18541150:-	Hebp2:ENSMUST00000020000.6	Hebp2	NA	NA	FALSE	FALSE	0.00571921	NA	FALSE
1002	0.047026	NA	0.827434	0.741415	0.0860191	TRUE	1.76877	2 vs 1	0.247373	2 vs 1	0.182857	-0.0645161	BC048403:chr10:121750980-121751444:+, BC048403:chr10:121752035-121752533:+, BC048403:chr10:121752387-121752854:+, BC048403:chr10:121752584-121752878:+	BC048403:ENSMUST00000136432.1	BC048403	NA	NA	FALSE	FALSE	0.047026	NA	FALSE
1003	2.75482e-09	5.91614e-08	0.842988	0.737158	0.10583	TRUE	0.811818	3 vs 1	0.247185	3 vs 2	0.610442	0.363257	Mef2d:chr3:88168463-88168865:+, Mef2d:chr3:88169548-88169972:+, Mef2d:chr3:88171660-88172091:+	Mef2d:ENSMUST00000119251.7	Mef2d	NA	NA	FALSE	FALSE	5.91614e-08	NA	FALSE
1004	2.79052e-17	6.3728e-15	0.13447	0.0952349	0.0392349	FALSE	0.778029	1 vs 3	0.247168	2 vs 3	0.149218	-0.0979499	Zrsr2:chrX:163950292-163950766:-, Zrsr2:chrX:163952568-163952982:-, Zrsr2:chrX:163952819-163953356:-	Zrsr2:ENSMUST00000090840.9	Zrsr2	1.1719e-16	2.59545e-14	TRUE	TRUE	6.3728e-15	2.68173e-14	TRUE
1005	1.60172e-108	1.9775e-88	0.498616	0.385229	0.113387	FALSE	1.18363	1 vs 4	0.246996	1 vs 2	-0.00664662	-0.253642	Pnrc2:chr4:135870324-135870809:-, Pnrc2:chr4:135870903-135871206:-, Pnrc2:chr4:135870936-135871325:-, Pnrc2:chr4:135870744-135871882:-, Pnrc2:chr4:135871237-135871980:-	Pnrc2:ENSMUST00000030436.11	Pnrc2	4.01975e-107	4.60602e-87	TRUE	TRUE	1.9775e-88	4.68084e-87	TRUE
1006	9.79249e-08	4.41301e-07	0.408686	0.285199	0.123487	TRUE	0.549419	2 vs 1	0.246975	2 vs 1	-0.182628	-0.429603	Aif1l:chr2:31971422-31971889:+, Aif1l:chr2:31973035-31973442:+	Aif1l:ENSMUST00000001920.12	Aif1l	NA	NA	FALSE	FALSE	4.41301e-07	NA	FALSE
1007	0.120316	NA	0.97619	0.852941	0.123249	TRUE	1.95571	1 vs 2	0.246499	1 vs 2	0.952381	0.705882	Hpse:chr5:100679484-100679849:-, Hpse:chr5:100680832-100681109:-	Hpse:ENSMUST00000045617.14	Hpse	NA	NA	FALSE	FALSE	0.120316	NA	FALSE
1008	4.88785e-33	1.30477e-29	0.250753	0.262506	-0.0117539	FALSE	0.798264	2 vs 1	0.246289	2 vs 1	0.547831	0.301543	Tes3-ps:chr13:49494295-49494959:+, Tes3-ps:chr13:49494711-49494976:+, Tes3-ps:chr13:49495771-49496326:+, Tes3-ps:chr13:49496167-49496459:+	Tes3-ps:ENSMUST00000222404.1	Tes3-ps	3.70232e-32	9.98079e-29	TRUE	TRUE	1.30477e-29	1.01412e-28	TRUE
1009	2.67347e-10	8.72258e-10	0.645352	0.515876	0.129475	TRUE	0.653451	2 vs 1	0.24609	2 vs 1	0.104299	-0.141791	Nsd2:chr5:33895085-33895560:+, Nsd2:chr5:33897248-33897903:+, Nsd2:chr5:33897629-33897989:+	Nsd2:ENSMUST00000075812.10	Nsd2	NA	NA	FALSE	FALSE	8.72258e-10	NA	FALSE
1010	0.109194	NA	0.827957	0.704918	0.123039	TRUE	0.700388	1 vs 2	0.246078	1 vs 2	0.655914	0.409836	Sdk2:chr11:113776374-113776746:-, Sdk2:chr11:113780130-113780584:-	Sdk2:ENSMUST00000041627.13	Sdk2	NA	NA	FALSE	FALSE	0.109194	NA	FALSE
1011	0	0	0.209562	0.0865252	0.123037	FALSE	1.02925	2 vs 1	0.246073	2 vs 1	-0.580876	-0.82695	Rpl22:chr4:152332200-152332502:+, Rpl22:chr4:152333668-152334082:+	Rpl22:ENSMUST00000139685.7	Rpl22	0	0	TRUE	TRUE	0	0	TRUE
1012	2.32165e-29	1.89838e-25	0.714657	0.591829	0.122828	FALSE	0.546578	1 vs 2	0.245655	1 vs 2	0.429314	0.183658	Mdp1:chr14:55657845-55658250:-, Mdp1:chr14:55658851-55659200:-	Mdp1:ENSMUST00000002400.6	Mdp1	1.54013e-28	1.24143e-24	TRUE	TRUE	1.89838e-25	1.25534e-24	TRUE
1013	1.89065e-05	0.000305073	0.418025	0.300301	0.117724	TRUE	0.583614	1 vs 3	0.245569	1 vs 3	-0.122431	-0.368	Ppcdc:chr9:57412618-57413042:-, Ppcdc:chr9:57413362-57413950:-, Ppcdc:chr9:57413877-57414391:-	Ppcdc:ENSMUST00000085709.5	Ppcdc	NA	NA	FALSE	FALSE	0.000305073	NA	FALSE
1014	0.000509685	0.0190843	0.852441	0.770406	0.0820355	TRUE	-1.22888	3 vs 2	0.24549	4 vs 3	0.733295	0.487805	Spock2:chr10:60131770-60132211:+, Spock2:chr10:60132687-60133168:+, Spock2:chr10:60133031-60133627:+, Spock2:chr10:60134770-60135278:+	Spock2:ENSMUST00000121820.8	Spock2	NA	NA	FALSE	FALSE	0.0190843	NA	FALSE
1015	0.0243753	0.114162	0.766286	0.67279	0.0934966	TRUE	0.684619	1 vs 3	0.245283	1 vs 2	0.342222	0.0969388	Egln3:chr12:54178974-54179293:-, Egln3:chr12:54179596-54180021:-, Egln3:chr12:54179827-54180349:-, Egln3:chr12:54180160-54180664:-	Egln3:ENSMUST00000039516.3	Egln3	NA	NA	FALSE	FALSE	0.114162	NA	FALSE
1016	7.79187e-10	7.61783e-09	0.568487	0.441001	0.127486	TRUE	0.825074	3 vs 2	0.245037	3 vs 2	0.388406	0.143369	Rsrc1:chr3:67356143-67356616:+, Rsrc1:chr3:67356561-67356994:+, Rsrc1:chr3:67357977-67358413:+	Rsrc1:ENSMUST00000161726.1	Rsrc1	NA	NA	FALSE	FALSE	7.61783e-09	NA	FALSE
1017	1.5309e-08	1.53971e-08	0.342509	0.220036	0.122473	TRUE	0.613323	1 vs 2	0.244946	1 vs 2	-0.314983	-0.559928	Csf2ra:chr19:61223953-61224535:-, Csf2ra:chr19:61224319-61224795:-	Csf2ra:ENSMUST00000076046.6	Csf2ra	NA	NA	FALSE	FALSE	1.53971e-08	NA	FALSE
1018	0.102151	NA	0.805333	0.682927	0.122407	TRUE	0.652712	1 vs 2	0.244813	1 vs 2	0.610667	0.365854	Plxnc1:chr10:94790866-94791232:-, Plxnc1:chr10:94792179-94792566:-	Plxnc1:ENSMUST00000099337.4	Plxnc1	NA	NA	FALSE	FALSE	0.102151	NA	FALSE
1019	4.07157e-09	6.48129e-09	0.745877	0.623734	0.122143	TRUE	0.571314	1 vs 2	0.244286	1 vs 2	0.491753	0.247467	Ino80c:chr18:24104755-24105143:-, Ino80c:chr18:24106198-24106685:-	Ino80c:ENSMUST00000055012.11	Ino80c	NA	NA	FALSE	FALSE	6.48129e-09	NA	FALSE
1020	0.204545	NA	0.849363	0.727273	0.12209	TRUE	0.748782	2 vs 1	0.24418	2 vs 1	0.698725	0.454545	Lhfpl5:chr17:28582890-28583108:+, Lhfpl5:chr17:28583242-28583565:+	Lhfpl5:ENSMUST00000080780.7	Lhfpl5	NA	NA	FALSE	FALSE	0.204545	NA	FALSE
1021	0.00137079	0.00590016	0.32	0.197917	0.122083	TRUE	0.645595	2 vs 1	0.244167	2 vs 1	-0.36	-0.604167	Slc43a2:chr11:75573386-75573858:+, Slc43a2:chr11:75577171-75577578:+	Slc43a2:ENSMUST00000042561.13	Slc43a2	NA	NA	FALSE	FALSE	0.00590016	NA	FALSE
1022	0.000370093	0.000359628	0.731077	0.609576	0.121501	TRUE	0.599552	1 vs 3	0.244143	1 vs 3	0.416557	0.172414	Mfsd8:chr3:40818083-40818496:-, Mfsd8:chr3:40818160-40818876:-, Mfsd8:chr3:40819066-40819507:-	Mfsd8:ENSMUST00000026859.10	Mfsd8	NA	NA	FALSE	FALSE	0.000370093	NA	FALSE
1023	3.24935e-223	4.42802e-184	0.777283	0.655216	0.122066	FALSE	0.607851	1 vs 2	0.244132	1 vs 2	0.554565	0.310433	Snu13:chr15:82041291-82041715:-, Snu13:chr15:82041943-82042363:-	Snu13:ENSMUST00000080622.8	Snu13	2.25613e-221	3.16527e-182	TRUE	TRUE	4.42802e-184	3.29413e-182	TRUE
1024	0.147573	NA	0.384789	0.320482	0.0643072	TRUE	1.80789	2 vs 3	0.244079	2 vs 3	-0.3875	-0.631579	Rflnb:chr11:76019177-76019611:-, Rflnb:chr11:76021215-76021619:-, Rflnb:chr11:76021617-76022123:-	Rflnb:ENSMUST00000021207.6	Rflnb	NA	NA	FALSE	FALSE	0.147573	NA	FALSE
1025	3.63472e-08	3.33279e-08	0.216972	0.0950226	0.121949	TRUE	0.970395	2 vs 1	0.243899	2 vs 1	-0.566056	-0.809955	Smarcal1:chr1:72632738-72633171:+, Smarcal1:chr1:72635257-72635707:+	Smarcal1:ENSMUST00000047615.14	Smarcal1	NA	NA	FALSE	FALSE	3.63472e-08	NA	FALSE
1026	1.3955e-44	6.77182e-43	0.220967	0.0991144	0.121853	FALSE	0.947066	2 vs 1	0.243706	2 vs 1	-0.558065	-0.801771	Sec22b:chr3:97921473-97921907:+, Sec22b:chr3:97922873-97923276:+	Sec22b:ENSMUST00000029476.8	Sec22b	1.40426e-43	7.12588e-42	TRUE	TRUE	6.77182e-43	7.23369e-42	TRUE
1027	1.50803e-08	2.14925e-07	0.793043	0.671202	0.121842	TRUE	0.629744	2 vs 1	0.243683	2 vs 1	0.586087	0.342404	Ankmy2:chr12:36196107-36196774:+, Ankmy2:chr12:36196886-36197291:+	Ankmy2:ENSMUST00000041640.4	Ankmy2	NA	NA	FALSE	FALSE	2.14925e-07	NA	FALSE
1028	6.95406e-35	3.4575e-32	0.484447	0.286275	0.198172	TRUE	1.91692	8 vs 3	0.243229	8 vs 1	-0.0942068	-0.337436	Dnmt3a:chr12:3907510-3907834:+, Dnmt3a:chr12:3907745-3908323:+, Dnmt3a:chr12:3908165-3908601:+, Dnmt3a:chr12:3908587-3909087:+, Dnmt3a:chr12:3908877-3909203:+, Dnmt3a:chr12:3909905-3910324:+, Dnmt3a:chr12:3913057-3913513:+, Dnmt3a:chr12:3914050-3914443:+	Dnmt3a:ENSMUST00000020991.14	Dnmt3a	NA	NA	FALSE	FALSE	3.4575e-32	NA	FALSE
1029	0.283731	NA	0.542553	0.421053	0.121501	TRUE	0.489079	1 vs 2	0.243001	1 vs 2	0.0851064	-0.157895	Commd1b:chr11:22834654-22835241:-, Commd1b:chr11:22836060-22836478:-	Commd1b:ENSMUST00000160826.1	Commd1b	NA	NA	FALSE	FALSE	0.283731	NA	FALSE
1030	2.80997e-10	6.56704e-07	0.810133	0.688699	0.121433	TRUE	0.656826	1 vs 2	0.242866	1 vs 2	0.620265	0.377399	Klhl8:chr5:103862023-103862440:-, Klhl8:chr5:103862725-103863138:-	Klhl8:ENSMUST00000112811.7	Klhl8	NA	NA	FALSE	FALSE	6.56704e-07	NA	FALSE
1031	3.6125e-05	0.000568683	0.505832	0.382264	0.123568	TRUE	0.520805	3 vs 1	0.242782	3 vs 1	-0.0162272	-0.259009	Rcan2:chr17:44036973-44037487:+, Rcan2:chr17:44038532-44039260:+, Rcan2:chr17:44039122-44039516:+	Rcan2:ENSMUST00000044792.5	Rcan2	NA	NA	FALSE	FALSE	0.000568683	NA	FALSE
1032	3.64932e-39	1.62551e-31	0.481655	0.398122	0.0835333	TRUE	1.53307	6 vs 8	0.242782	1 vs 8	0.172725	-0.0700565	Zfp81:chr17:33329292-33329722:-, Zfp81:chr17:33330132-33330755:-, Zfp81:chr17:33330712-33331137:-, Zfp81:chr17:33330919-33331565:-, Zfp81:chr17:33331400-33331757:-, Zfp81:chr17:33331616-33332023:-, Zfp81:chr17:33331943-33332339:-, Zfp81:chr17:33332427-33332952:-, Zfp81:chr17:33333628-33334059:-, Zfp81:chr17:33333835-33334290:-, Zfp81:chr17:33334135-33334540:-	Zfp81:ENSMUST00000054072.8	Zfp81	NA	NA	FALSE	FALSE	1.62551e-31	NA	FALSE
1033	1.71234e-18	4.01666e-21	0.611625	0.552602	0.0590235	FALSE	0.664928	2 vs 3	0.242672	2 vs 3	0.320229	0.0775566	Dync1li2:chr8:104417006-104417450:-, Dync1li2:chr8:104417614-104418075:-, Dync1li2:chr8:104418898-104419281:-, Dync1li2:chr8:104418855-104419675:-, Dync1li2:chr8:104420451-104420779:-	Dync1li2:ENSMUST00000041769.7	Dync1li2	7.70366e-18	2.15713e-20	TRUE	TRUE	1.71234e-18	8.43214e-18	TRUE
1034	4.44831e-87	1.23922e-79	0.460008	0.357702	0.102306	FALSE	1.02431	3 vs 1	0.242661	2 vs 1	0.347366	0.104705	Rad23b:chr4:55390324-55390784:+, Rad23b:chr4:55390824-55391241:+, Rad23b:chr4:55391150-55391560:+	Rad23b:ENSMUST00000030134.8	Rad23b	8.90944e-86	2.59486e-78	TRUE	TRUE	1.23922e-79	2.63398e-78	TRUE
1035	0.0294365	0.113086	0.295526	0.149042	0.146484	TRUE	0.889199	1 vs 3	0.242539	1 vs 3	-0.511111	-0.75365	Gas2l3:chr10:89408823-89409241:-, Gas2l3:chr10:89409131-89409728:-, Gas2l3:chr10:89412486-89412902:-	Gas2l3:ENSMUST00000099374.8	Gas2l3	NA	NA	FALSE	FALSE	0.113086	NA	FALSE
1036	2.71272e-51	2.25877e-44	0.2397	0.201283	0.0384171	FALSE	0.898401	1 vs 3	0.242509	2 vs 3	0.624133	0.381624	Grpel2:chr18:61712424-61712802:-, Grpel2:chr18:61714925-61715425:-, Grpel2:chr18:61715392-61715932:-	Grpel2:ENSMUST00000238010.1	Grpel2	3.00564e-50	2.50397e-43	TRUE	TRUE	2.25877e-44	2.55707e-43	TRUE
1037	0.365251	NA	0.385171	0.260669	0.124502	TRUE	Inf	2 vs 1	0.242254	6 vs 1	0.0422535	-0.2	Ccdc171:chr4:83864209-83864315:+, Ccdc171:chr4:83864218-83864502:+, Ccdc171:chr4:83864336-83864781:+, Ccdc171:chr4:83864329-83864698:+, Ccdc171:chr4:83865852-83866044:+, Ccdc171:chr4:83865915-83866129:+	Ccdc171:ENSMUST00000053414.12	Ccdc171	NA	NA	FALSE	FALSE	0.365251	NA	FALSE
1038	2.67328e-06	2.24923e-06	0.69456	0.56726	0.1273	TRUE	0.687174	1 vs 3	0.242197	1 vs 3	0.443878	0.201681	Gosr1:chr11:76726598-76726969:-, Gosr1:chr11:76728357-76728792:-, Gosr1:chr11:76729613-76730107:-, Gosr1:chr11:76729882-76730270:-	Gosr1:ENSMUST00000010536.8	Gosr1	NA	NA	FALSE	FALSE	2.67328e-06	NA	FALSE
1039	2.82103e-43	1.18818e-40	0.411278	0.290329	0.120949	FALSE	0.535101	2 vs 1	0.241897	2 vs 1	-0.177444	-0.419342	Rhoa:chr9:108336922-108337585:+, Rhoa:chr9:108337538-108337947:+	Rhoa:ENSMUST00000007959.13	Rhoa	2.70793e-42	1.16735e-39	TRUE	TRUE	1.18818e-40	1.1842e-39	TRUE
1040	0.681429	NA	0.343165	0.222222	0.120943	TRUE	0.603542	1 vs 2	0.241886	1 vs 2	-0.31367	-0.555556	Adora1:chr1:134199215-134199595:-, Adora1:chr1:134201320-134201785:-	Adora1:ENSMUST00000086465.5	Adora1	NA	NA	FALSE	FALSE	0.681429	NA	FALSE
1041	0.156702	0.100865	0.679153	0.670773	0.00838032	TRUE	1.96166	1 vs 2	0.241736	1 vs 2	-0.46281	-0.704545	Col4a1:chr8:11198423-11198681:-, Col4a1:chr8:11198435-11199043:-, Col4a1:chr8:11199059-11199560:-, Col4a1:chr8:11199443-11199926:-	Col4a1:ENSMUST00000033898.9	Col4a1	NA	NA	FALSE	FALSE	0.156702	NA	FALSE
1042	0.000159818	0.000324527	0.233918	0.113122	0.120796	TRUE	0.872921	1 vs 2	0.241592	1 vs 2	-0.532164	-0.773756	Polr3a:chr14:24438552-24438933:-, Polr3a:chr14:24448630-24449078:-	Polr3a:ENSMUST00000026322.8	Polr3a	NA	NA	FALSE	FALSE	0.000324527	NA	FALSE
1043	1.41491e-36	2.30997e-32	0.790793	0.671568	0.119224	FALSE	0.979548	2 vs 4	0.241509	1 vs 4	0.599182	0.357673	Gmfb:chr14:46808149-46808550:-, Gmfb:chr14:46808961-46809427:-, Gmfb:chr14:46810307-46810716:-, Gmfb:chr14:46811657-46811894:-	Gmfb:ENSMUST00000111817.7	Gmfb	1.19808e-35	1.88526e-31	TRUE	TRUE	2.30997e-32	1.90185e-31	TRUE
1044	0.00122841	0.00514175	0.681559	0.647883	0.0336755	TRUE	-0.711936	2 vs 1	0.241366	3 vs 2	-0.142308	-0.383673	Ctdsp1:chr1:74396685-74396978:+, Ctdsp1:chr1:74396521-74397138:+, Ctdsp1:chr1:74396936-74397272:+	Ctdsp1:ENSMUST00000027367.13	Ctdsp1	NA	NA	FALSE	FALSE	0.00514175	NA	FALSE
1045	2.38926e-13	1.42887e-10	0.907577	0.787149	0.120428	TRUE	0.976575	1 vs 2	0.240856	1 vs 2	0.815153	0.574297	Zfp106:chr2:120506771-120507191:-, Zfp106:chr2:120509537-120510120:-	Zfp106:ENSMUST00000055241.12	Zfp106	NA	NA	FALSE	FALSE	1.42887e-10	NA	FALSE
1046	0.0128589	0.00940446	0.635868	0.510173	0.125695	TRUE	1.58244	2 vs 4	0.240156	2 vs 5	0.125402	-0.114754	Nexmif:chrX:104077432-104077816:-, Nexmif:chrX:104078378-104078885:-, Nexmif:chrX:104080946-104081344:-, Nexmif:chrX:104083052-104083355:-, Nexmif:chrX:104083673-104084056:-	Nexmif:ENSMUST00000118314.7	Nexmif	NA	NA	FALSE	FALSE	0.0128589	NA	FALSE
1047	0	0	0.449402	0.316613	0.132789	FALSE	1.03469	1 vs 3	0.239802	1 vs 3	0.220057	-0.0197456	Ube2i:chr17:25260489-25260888:-, Ube2i:chr17:25261875-25262284:-, Ube2i:chr17:25262133-25262565:-	Ube2i:ENSMUST00000049911.15	Ube2i	0	0	TRUE	TRUE	0	0	TRUE
1048	3.29939e-10	7.05658e-08	0.327654	0.207778	0.119876	TRUE	0.619558	1 vs 2	0.239752	1 vs 2	-0.344692	-0.584444	Nsrp1:chr11:77044286-77044696:-, Nsrp1:chr11:77045402-77045800:-	Nsrp1:ENSMUST00000102494.7	Nsrp1	NA	NA	FALSE	FALSE	7.05658e-08	NA	FALSE
1049	0.654257	NA	0.685453	0.571429	0.114025	TRUE	#NAME?	1 vs 2	0.239752	1 vs 3	0.382609	0.142857	Nalcn:chr14:123276597-123276991:-, Nalcn:chr14:123277341-123277911:-, Nalcn:chr14:123277849-123278281:-	Nalcn:ENSMUST00000000201.6	Nalcn	NA	NA	FALSE	FALSE	0.654257	NA	FALSE
1050	0.412319	NA	0.354094	0.279477	0.074617	TRUE	Inf	1 vs 2	0.239631	3 vs 5	0.142857	-0.0967742	Agtrap:chr4:148077038-148077182:-, Agtrap:chr4:148077047-148077415:-, Agtrap:chr4:148077357-148078043:-, Agtrap:chr4:148077541-148077908:-, Agtrap:chr4:148079053-148079540:-, Agtrap:chr4:148079866-148080284:-, Agtrap:chr4:148080209-148080647:-	Agtrap:ENSMUST00000030865.8	Agtrap	NA	NA	FALSE	FALSE	0.412319	NA	FALSE
1051	0.000588692	0.00616334	0.321799	0.2021	0.1197	TRUE	0.627707	2 vs 1	0.239399	2 vs 1	-0.356401	-0.595801	H4c4:chr13:23581634-23581987:+, H4c4:chr13:23582352-23582735:+	H4c4:ENSMUST00000102968.2	H4c4	NA	NA	FALSE	FALSE	0.00616334	NA	FALSE
1052	7.51222e-05	0.000277288	0.383648	0.263965	0.119683	TRUE	0.551368	1 vs 2	0.239366	1 vs 2	-0.232704	-0.47207	Magi1:chr6:93676559-93677202:-, Magi1:chr6:93677979-93678405:-	Magi1:ENSMUST00000089317.11	Magi1	NA	NA	FALSE	FALSE	0.000277288	NA	FALSE
1053	7.56308e-07	1.3161e-05	0.689405	0.56623	0.123176	TRUE	0.60508	4 vs 1	0.239354	4 vs 1	0.427374	0.18802	Plcb1:chr2:135472452-135473018:+, Plcb1:chr2:135473024-135473518:+, Plcb1:chr2:135473189-135473816:+, Plcb1:chr2:135474848-135475258:+	Plcb1:ENSMUST00000131552.4	Plcb1	NA	NA	FALSE	FALSE	1.3161e-05	NA	FALSE
1054	0.184752	0.254681	0.342713	0.331746	0.0109674	TRUE	#NAME?	1 vs 2	0.239286	3 vs 5	-0.171429	-0.410714	Phactr2:chr10:13207702-13208086:-, Phactr2:chr10:13211218-13211666:-, Phactr2:chr10:13213288-13213878:-, Phactr2:chr10:13213628-13213880:-, Phactr2:chr10:13213766-13214270:-	Phactr2:ENSMUST00000105545.11	Phactr2	NA	NA	FALSE	FALSE	0.254681	NA	FALSE
1055	0.457549	0.649346	0.369565	0.25	0.119565	TRUE	0.56453	2 vs 1	0.23913	2 vs 1	-0.26087	-0.5	Samd3:chr10:26271792-26272206:+, Samd3:chr10:26272523-26272916:+	Samd3:ENSMUST00000060716.5	Samd3	NA	NA	FALSE	FALSE	0.649346	NA	FALSE
1056	1.72245e-108	6.70143e-97	0.424753	0.305258	0.119494	FALSE	0.519089	1 vs 2	0.238989	1 vs 2	-0.150495	-0.389484	Zfp706:chr15:36998973-36999328:-, Zfp706:chr15:37000574-37000993:-	Zfp706:ENSMUST00000078976.8	Zfp706	4.27126e-107	1.73651e-95	TRUE	TRUE	6.70143e-97	1.76697e-95	TRUE
1057	0.286448	NA	0.591086	0.457171	0.133914	TRUE	#NAME?	1 vs 2	0.238867	1 vs 7	0.311594	0.0727273	Zdhhc15:chrX:104536969-104537358:-, Zdhhc15:chrX:104538378-104538656:-, Zdhhc15:chrX:104538481-104538931:-, Zdhhc15:chrX:104538824-104539319:-, Zdhhc15:chrX:104540119-104540415:-, Zdhhc15:chrX:104540641-104541180:-, Zdhhc15:chrX:104540952-104541224:-	Zdhhc15:ENSMUST00000042070.5	Zdhhc15	NA	NA	FALSE	FALSE	0.286448	NA	FALSE
1058	0.00341363	NA	0.428702	0.405134	0.0235679	TRUE	1.42712	4 vs 3	0.238776	4 vs 3	-0.5	-0.738776	Fsbp:chr4:11583933-11584358:+, Fsbp:chr4:11584310-11584989:+, Fsbp:chr4:11585359-11585795:+, Fsbp:chr4:11586998-11587673:+	Fsbp:ENSMUST00000180239.1	Fsbp	NA	NA	FALSE	FALSE	0.00341363	NA	FALSE
1059	0.523396	NA	0.763617	0.640875	0.122742	TRUE	0.918641	1 vs 3	0.238774	1 vs 5	0.582524	0.34375	Prrg1:chrX:78449610-78449967:-, Prrg1:chrX:78449651-78450298:-, Prrg1:chrX:78450618-78451082:-, Prrg1:chrX:78452048-78452992:-, Prrg1:chrX:78452477-78453251:-	Prrg1:ENSMUST00000177904.7	Prrg1	NA	NA	FALSE	FALSE	0.523396	NA	FALSE
1060	1.05545e-12	4.8987e-13	0.609047	0.475048	0.134	TRUE	0.731904	4 vs 3	0.238772	4 vs 3	0.39444	0.155668	Mturn:chr6:54699546-54700077:+, Mturn:chr6:54699997-54700469:+, Mturn:chr6:54700381-54701057:+, Mturn:chr6:54703442-54703855:+	Mturn:ENSMUST00000190641.6	Mturn	NA	NA	FALSE	FALSE	1.05545e-12	NA	FALSE
1061	0.000124332	0.00240891	0.894523	0.775281	0.119242	TRUE	0.899427	1 vs 2	0.238485	1 vs 2	0.789047	0.550562	S100pbp:chr4:129147959-129148380:-, S100pbp:chr4:129150771-129151192:-	S100pbp:ENSMUST00000106061.8	S100pbp	NA	NA	FALSE	FALSE	0.00240891	NA	FALSE
1062	0.684341	0.546417	0.516955	0.326946	0.190009	TRUE	#NAME?	2 vs 1	0.238462	5 vs 3	-0.3	-0.538462	Ndnf:chr6:65704421-65704878:+, Ndnf:chr6:65704501-65705110:+, Ndnf:chr6:65704675-65705126:+, Ndnf:chr6:65706412-65706846:+, Ndnf:chr6:65711164-65711768:+, Ndnf:chr6:65711581-65712196:+, Ndnf:chr6:65711681-65712211:+, Ndnf:chr6:65711933-65712343:+	Ndnf:ENSMUST00000054351.5	Ndnf	NA	NA	FALSE	FALSE	0.684341	NA	FALSE
1063	0.294215	0.425775	0.666821	0.551091	0.11573	TRUE	1.04863	4 vs 3	0.23821	4 vs 2	0.431759	0.193548	Dlg2:chr7:92444448-92444650:+, Dlg2:chr7:92444915-92445380:+, Dlg2:chr7:92446114-92446487:+, Dlg2:chr7:92448676-92449157:+	Dlg2:ENSMUST00000231777.2	Dlg2	NA	NA	FALSE	FALSE	0.425775	NA	FALSE
1064	0.24173	NA	0.605636	0.540091	0.0655455	TRUE	0.645272	4 vs 2	0.238154	4 vs 2	-0.0814332	-0.319588	Ercc6:chr14:32576843-32577399:+, Ercc6:chr14:32578101-32578540:+, Ercc6:chr14:32579798-32580311:+, Ercc6:chr14:32580241-32580641:+, Ercc6:chr14:32580612-32580990:+	Ercc6:ENSMUST00000066807.7	Ercc6	NA	NA	FALSE	FALSE	0.24173	NA	FALSE
1065	0.883673	NA	0.667075	0.512524	0.154552	TRUE	Inf	3 vs 1	0.238095	3 vs 2	-0.0952381	-0.333333	Lrrc9:chr12:72511350-72511817:+, Lrrc9:chr12:72511619-72511974:+, Lrrc9:chr12:72515157-72515548:+, Lrrc9:chr12:72515384-72515728:+, Lrrc9:chr12:72515501-72515801:+	Lrrc9:ENSMUST00000162159.7	Lrrc9	NA	NA	FALSE	FALSE	0.883673	NA	FALSE
1066	1.96661e-30	1.4686e-25	0.599974	0.480989	0.118985	FALSE	0.481439	2 vs 1	0.237971	2 vs 1	0.199949	-0.0380216	Ufd1:chr16:18834187-18834335:+, Ufd1:chr16:18834865-18835261:+	Ufd1:ENSMUST00000005394.12	Ufd1	1.35644e-29	9.81862e-25	TRUE	TRUE	1.4686e-25	9.89781e-25	TRUE
1067	1.27228e-39	6.05803e-30	0.769422	0.653649	0.115773	FALSE	1.40772	1 vs 4	0.237793	1 vs 4	0.383286	0.145493	Mettl6:chr14:31478754-31479143:-, Mettl6:chr14:31478932-31479386:-, Mettl6:chr14:31479216-31479670:-, Mettl6:chr14:31479429-31479985:-	Mettl6:ENSMUST00000055303.4	Mettl6	1.14231e-38	4.70348e-29	TRUE	TRUE	6.05803e-30	4.77988e-29	TRUE
1068	6.84248e-18	5.22206e-12	0.962157	0.843373	0.118783	TRUE	1.55217	2 vs 1	0.237566	2 vs 1	0.924313	0.686747	Fam234b:chr6:135233870-135234337:+, Fam234b:chr6:135235854-135236290:+	Fam234b:ENSMUST00000111915.7	Fam234b	NA	NA	FALSE	FALSE	5.22206e-12	NA	FALSE
1069	3.62897e-07	2.67893e-06	0.679278	0.609572	0.0697063	TRUE	0.648027	4 vs 1	0.237474	4 vs 3	0.0374737	-0.2	Kpna1:chr16:36033892-36034817:+, Kpna1:chr16:36034404-36034808:+, Kpna1:chr16:36035596-36036076:+, Kpna1:chr16:36036724-36037183:+	Kpna1:ENSMUST00000004054.12	Kpna1	NA	NA	FALSE	FALSE	2.67893e-06	NA	FALSE
1070	1.06145e-07	2.63284e-07	0.471849	0.353308	0.118542	TRUE	0.908629	1 vs 3	0.237387	1 vs 3	-0.0696995	-0.307087	Gm6676:chr14:7117012-7117168:-, Gm6676:chr14:7117005-7117350:-, Gm6676:chr14:7117119-7117360:-	Gm6676:ENSMUST00000166493.7	Gm6676	NA	NA	FALSE	FALSE	2.63284e-07	NA	FALSE
1071	0.0421433	NA	0.694666	0.634174	0.0604921	TRUE	2.33336	1 vs 3	0.237344	1 vs 2	-0.616822	-0.854167	Hps3:chr3:19995945-19996204:-, Hps3:chr3:19996050-19996598:-, Hps3:chr3:19996611-19997080:-	Hps3:ENSMUST00000012580.12	Hps3	NA	NA	FALSE	FALSE	0.0421433	NA	FALSE
1072	0.0425603	NA	0.823243	0.746979	0.0762643	TRUE	1.72475	1 vs 2	0.237237	1 vs 2	0.777778	0.540541	Tet2:chr3:133463677-133463989:-, Tet2:chr3:133463677-133464211:-, Tet2:chr3:133465158-133465617:-	Tet2:ENSMUST00000098603.7	Tet2	NA	NA	FALSE	FALSE	0.0425603	NA	FALSE
1073	0.00398871	0.00111518	0.410393	0.272387	0.138006	TRUE	2.82477	2 vs 3	0.236919	1 vs 6	-0.325581	-0.5625	Slc25a32:chr15:39091230-39091463:-, Slc25a32:chr15:39091257-39091635:-, Slc25a32:chr15:39091320-39091927:-, Slc25a32:chr15:39091386-39091769:-, Slc25a32:chr15:39094148-39094733:-, Slc25a32:chr15:39094719-39095207:-	Slc25a32:ENSMUST00000022908.9	Slc25a32	NA	NA	FALSE	FALSE	0.00398871	NA	FALSE
1074	0.0016271	0.00208426	0.396205	0.355478	0.0407267	TRUE	0.990197	2 vs 3	0.236811	1 vs 3	-0.503346	-0.740157	Cdh11:chr8:102632078-102632473:-, Cdh11:chr8:102632881-102633398:-, Cdh11:chr8:102633423-102633892:-, Cdh11:chr8:102634029-102634504:-	Cdh11:ENSMUST00000075190.4	Cdh11	NA	NA	FALSE	FALSE	0.00208426	NA	FALSE
1075	3.58111e-07	9.52429e-06	0.791627	0.673507	0.11812	TRUE	0.610669	1 vs 2	0.236239	1 vs 2	0.583254	0.347015	Ccdc117:chr11:5528839-5529244:-, Ccdc117:chr11:5529877-5530291:-	Ccdc117:ENSMUST00000020776.4	Ccdc117	NA	NA	FALSE	FALSE	9.52429e-06	NA	FALSE
1076	1.45934e-06	2.43494e-05	0.696661	0.592617	0.104043	TRUE	0.714875	1 vs 3	0.236221	1 vs 3	0.280864	0.0446429	Dcaf5:chr12:80335786-80336228:-, Dcaf5:chr12:80336621-80337056:-, Dcaf5:chr12:80338322-80338902:-	Dcaf5:ENSMUST00000054145.7	Dcaf5	NA	NA	FALSE	FALSE	2.43494e-05	NA	FALSE
1077	0.133774	NA	0.504419	0.387721	0.116698	TRUE	Inf	1 vs 2	0.236085	1 vs 3	-0.186992	-0.423077	1700030J22Rik:chr8:116968754-116969405:-, 1700030J22Rik:chr8:116969564-116969964:-, 1700030J22Rik:chr8:116971039-116971498:-	1700030J22Rik:ENSMUST00000070577.6	1700030J22Rik	NA	NA	FALSE	FALSE	0.133774	NA	FALSE
1078	0.54457	0.663606	0.527866	0.459989	0.0678775	TRUE	Inf	2 vs 1	0.235764	4 vs 1	0.417582	0.181818	Bmp2:chr2:133561260-133561892:+, Bmp2:chr2:133561603-133562215:+, Bmp2:chr2:133561817-133562178:+, Bmp2:chr2:133561914-133562273:+, Bmp2:chr2:133562182-133562654:+, Bmp2:chr2:133562561-133562896:+	Bmp2:ENSMUST00000028836.6	Bmp2	NA	NA	FALSE	FALSE	0.663606	NA	FALSE
1079	5.95739e-06	1.11895e-06	0.671525	0.553738	0.117786	TRUE	0.499302	1 vs 2	0.235573	1 vs 2	0.343049	0.107477	Bmt2:chr6:13625652-13625979:-, Bmt2:chr6:13626756-13627215:-	Bmt2:ENSMUST00000203078.1	Bmt2	NA	NA	FALSE	FALSE	5.95739e-06	NA	FALSE
1080	0.086361	NA	0.617689	0.503218	0.114471	TRUE	2.34771	3 vs 6	0.235556	3 vs 6	0.2	-0.0355556	Eif2ak2:chr17:78852534-78852952:-, Eif2ak2:chr17:78853074-78853513:-, Eif2ak2:chr17:78854465-78854848:-, Eif2ak2:chr17:78854206-78855275:-, Eif2ak2:chr17:78854565-78855090:-, Eif2ak2:chr17:78855005-78855496:-	Eif2ak2:ENSMUST00000024884.4	Eif2ak2	NA	NA	FALSE	FALSE	0.086361	NA	FALSE
1081	5.96319e-48	5.56713e-44	0.675325	0.555503	0.119822	FALSE	0.797557	1 vs 4	0.235424	1 vs 4	0.384474	0.149051	Pcnp:chr16:56015466-56015864:-, Pcnp:chr16:56016244-56016663:-, Pcnp:chr16:56016454-56016953:-, Pcnp:chr16:56016944-56017367:-	Pcnp:ENSMUST00000114444.8	Pcnp	6.40275e-47	6.07403e-43	TRUE	TRUE	5.56713e-44	6.16826e-43	TRUE
1082	1.96148e-118	8.88918e-105	0.203429	0.0858364	0.117592	FALSE	1.00056	2 vs 1	0.235184	2 vs 1	-0.593143	-0.828327	Asf1a:chr10:53607646-53608179:+, Asf1a:chr10:53608812-53609251:+	Asf1a:ENSMUST00000020004.7	Asf1a	5.5213e-117	2.67062e-103	TRUE	TRUE	8.88918e-105	2.72296e-103	TRUE
1083	2.2483e-14	4.70592e-16	0.259442	0.114939	0.144504	FALSE	1.35608	1 vs 4	0.234979	3 vs 4	-0.578851	-0.81383	Usp15:chr10:123111661-123112018:-, Usp15:chr10:123111839-123112090:-, Usp15:chr10:123111950-123112480:-, Usp15:chr10:123113169-123113638:-	Usp15:ENSMUST00000220377.1	Usp15	8.39286e-14	2.04087e-15	TRUE	TRUE	2.2483e-14	9.09362e-14	TRUE
1084	2.45349e-05	0.000729315	0.89675	0.77931	0.117439	TRUE	0.899967	1 vs 2	0.234878	1 vs 2	0.793499	0.558621	Ids:chrX:70343077-70343506:-, Ids:chrX:70345075-70345515:-	Ids:ENSMUST00000101509.8	Ids	NA	NA	FALSE	FALSE	0.000729315	NA	FALSE
1085	1.4509e-117	3.68069e-97	0.41341	0.296004	0.117406	FALSE	0.516513	2 vs 1	0.234812	2 vs 1	-0.173179	-0.407991	Rcn2:chr9:56058447-56059029:+, Rcn2:chr9:56058739-56059088:+	Rcn2:ENSMUST00000114276.2	Rcn2	4.02964e-116	9.65832e-96	TRUE	TRUE	3.68069e-97	9.82934e-96	TRUE
1086	0.000164147	0.0019354	0.503425	0.415334	0.088091	TRUE	0.773357	4 vs 1	0.234437	4 vs 1	0.0496543	-0.184783	Zfp420:chr7:29875825-29876431:+, Zfp420:chr7:29876200-29876477:+, Zfp420:chr7:29876238-29877076:+, Zfp420:chr7:29876447-29876908:+, Zfp420:chr7:29876922-29877302:+	Zfp420:ENSMUST00000057652.6	Zfp420	NA	NA	FALSE	FALSE	0.0019354	NA	FALSE
1087	4.7671e-07	6.12395e-06	0.65264	0.542875	0.109765	TRUE	0.65649	3 vs 1	0.234412	3 vs 1	0.406455	0.172043	Myo5a:chr9:75218069-75218541:+, Myo5a:chr9:75219062-75219532:+, Myo5a:chr9:75223291-75223688:+	Myo5a:ENSMUST00000123128.7	Myo5a	NA	NA	FALSE	FALSE	6.12395e-06	NA	FALSE
1088	0.0386904	NA	0.3695	0.236321	0.133179	TRUE	Inf	1 vs 2	0.234228	1 vs 4	-0.486702	-0.72093	Tsku:chr7:98347032-98347478:-, Tsku:chr7:98349071-98349441:-, Tsku:chr7:98349011-98349610:-, Tsku:chr7:98350646-98351019:-, Tsku:chr7:98350923-98351141:-, Tsku:chr7:98351517-98351889:-, Tsku:chr7:98351729-98352446:-	Tsku:ENSMUST00000094161.10	Tsku	NA	NA	FALSE	FALSE	0.0386904	NA	FALSE
1089	0.000324328	0.00112594	0.747089	0.650868	0.0962215	TRUE	1.10122	3 vs 4	0.234158	1 vs 4	0.504566	0.270408	Pcdh18:chr3:49743278-49743648:-, Pcdh18:chr3:49743050-49743983:-, Pcdh18:chr3:49744088-49744572:-, Pcdh18:chr3:49744395-49744867:-	Pcdh18:ENSMUST00000191794.1	Pcdh18	NA	NA	FALSE	FALSE	0.00112594	NA	FALSE
1090	1.64584e-126	5.43178e-115	0.0994618	0.0564383	0.0430235	FALSE	1.33528	4 vs 1	0.234044	3 vs 1	0.0707195	-0.163325	Marchf5:chr19:37221380-37221934:+, Marchf5:chr19:37221719-37221941:+, Marchf5:chr19:37221694-37222190:+, Marchf5:chr19:37224110-37224459:+	Marchf5:ENSMUST00000024078.14	Marchf5	4.96853e-125	1.84592e-113	TRUE	TRUE	5.43178e-115	1.88573e-113	TRUE
1091	5.36828e-10	4.29671e-07	0.71011	0.589913	0.120196	TRUE	0.695943	2 vs 1	0.233943	3 vs 1	0.384232	0.150289	Gemin2:chr12:59027682-59027912:+, Gemin2:chr12:59027653-59028237:+, Gemin2:chr12:59028003-59028441:+	Gemin2:ENSMUST00000021379.7	Gemin2	NA	NA	FALSE	FALSE	4.29671e-07	NA	FALSE
1092	3.03841e-53	5.30219e-47	0.711096	0.594128	0.116969	FALSE	0.519659	2 vs 1	0.233937	2 vs 1	0.422193	0.188256	Actr10:chr12:70961820-70962018:+, Actr10:chr12:70961873-70962303:+	Actr10:ENSMUST00000021479.5	Actr10	3.53576e-52	6.31692e-46	TRUE	TRUE	5.30219e-47	6.4212e-46	TRUE
1093	0.0441277	NA	0.75158	0.618033	0.133547	TRUE	1.89989	5 vs 1	0.233786	6 vs 1	0.378947	0.145161	Dennd4a:chr9:64917156-64917645:+, Dennd4a:chr9:64917591-64918321:+, Dennd4a:chr9:64918626-64919230:+, Dennd4a:chr9:64918902-64919569:+, Dennd4a:chr9:64919073-64919330:+, Dennd4a:chr9:64919299-64919688:+	Dennd4a:ENSMUST00000038890.5	Dennd4a	NA	NA	FALSE	FALSE	0.0441277	NA	FALSE
1094	2.21727e-12	1.24405e-10	0.555244	0.438441	0.116803	FALSE	0.469372	1 vs 2	0.233606	1 vs 2	0.110488	-0.123118	Rpp38:chr2:3327247-3327653:-, Rpp38:chr2:3328875-3329349:-	Rpp38:ENSMUST00000062672.6	Rpp38	7.42537e-12	4.00452e-10	TRUE	TRUE	1.24405e-10	4.1198e-10	TRUE
1095	1.96061e-14	1.04174e-11	0.377718	0.273721	0.103997	TRUE	0.831834	4 vs 1	0.233558	2 vs 1	0.0474271	-0.186131	Kif3a:chr11:53600966-53601100:+, Kif3a:chr11:53601481-53601897:+, Kif3a:chr11:53602616-53603070:+, Kif3a:chr11:53603837-53604246:+	Kif3a:ENSMUST00000120613.8	Kif3a	NA	NA	FALSE	FALSE	1.04174e-11	NA	FALSE
1096	0.0210524	0.0314569	0.415533	0.356786	0.0587467	TRUE	0.793752	2 vs 3	0.2335	2 vs 3	0.460606	0.227106	Prxl2c:chr13:64289795-64290176:-, Prxl2c:chr13:64291038-64291568:-, Prxl2c:chr13:64291827-64292066:-, Prxl2c:chr13:64291686-64292348:-	Prxl2c:ENSMUST00000222570.1	Prxl2c	NA	NA	FALSE	FALSE	0.0314569	NA	FALSE
1097	0.762012	0.685242	0.916667	0.8	0.116667	TRUE	1.0116	1 vs 2	0.233333	1 vs 2	0.833333	0.6	Ddc:chr11:11814062-11814486:-, Ddc:chr11:11815195-11815481:-	Ddc:ENSMUST00000066237.9	Ddc	NA	NA	FALSE	FALSE	0.762012	NA	FALSE
1098	0.80049	NA	0.651017	0.557465	0.0935524	TRUE	0.565314	1 vs 2	0.233333	1 vs 2	0.333333	0.1	P2ry12:chr3:59216271-59216746:-, P2ry12:chr3:59216776-59217502:-, P2ry12:chr3:59217093-59217601:-	P2ry12:ENSMUST00000196583.4	P2ry12	NA	NA	FALSE	FALSE	0.80049	NA	FALSE
1099	0.00142592	0.00363202	0.636369	0.519674	0.116695	TRUE	0.520483	3 vs 1	0.233265	3 vs 1	0.204694	-0.0285714	Arhgap32:chr9:32260830-32261273:+, Arhgap32:chr9:32263782-32264552:+, Arhgap32:chr9:32264355-32264797:+	Arhgap32:ENSMUST00000174641.7	Arhgap32	NA	NA	FALSE	FALSE	0.00363202	NA	FALSE
1100	6.51007e-19	4.2116e-17	0.182014	0.166843	0.0151714	FALSE	0.553865	2 vs 3	0.232869	2 vs 3	0.402016	0.169147	Macir:chr1:97638473-97638848:-, Macir:chr1:97643861-97644258:-, Macir:chr1:97644976-97645372:-	Macir:ENSMUST00000053033.13	Macir	2.98033e-18	1.91882e-16	TRUE	TRUE	4.2116e-17	1.9582e-16	TRUE
1101	9.48115e-192	4.37227e-156	0.628985	0.493632	0.135354	FALSE	1.31153	3 vs 6	0.232702	2 vs 6	0.295055	0.0623535	Rab10:chr12:3247421-3247798:-, Rab10:chr12:3247647-3248131:-, Rab10:chr12:3248390-3248828:-, Rab10:chr12:3248736-3249448:-, Rab10:chr12:3249365-3249849:-, Rab10:chr12:3249716-3249917:-	Rab10:ENSMUST00000021001.9	Rab10	5.19717e-190	2.38519e-154	TRUE	TRUE	4.37227e-156	2.39669e-154	TRUE
1102	9.76057e-07	9.16523e-07	0.249081	0.128529	0.120552	TRUE	1.05171	2 vs 1	0.232676	4 vs 1	-0.520211	-0.752887	Dnaaf5:chr5:139186122-139186528:+, Dnaaf5:chr5:139187878-139188181:+, Dnaaf5:chr5:139187698-139188468:+, Dnaaf5:chr5:139189149-139189803:+	Dnaaf5:ENSMUST00000026975.10	Dnaaf5	NA	NA	FALSE	FALSE	9.76057e-07	NA	FALSE
1103	0.125162	NA	0.144226	0.0768745	0.0673515	TRUE	Inf	3 vs 1	0.232461	2 vs 1	-0.31856	-0.55102	Zfp52:chr17:21561790-21562282:+, Zfp52:chr17:21562197-21562643:+, Zfp52:chr17:21562982-21563342:+	Zfp52:ENSMUST00000233281.1	Zfp52	NA	NA	FALSE	FALSE	0.125162	NA	FALSE
1104	0.331628	NA	0.449839	0.394072	0.0557667	TRUE	#NAME?	1 vs 3	0.232456	3 vs 4	-0.0833333	-0.315789	Pik3cb:chr9:99036605-99037025:-, Pik3cb:chr9:99038386-99038780:-, Pik3cb:chr9:99038629-99039104:-, Pik3cb:chr9:99039174-99039575:-	Pik3cb:ENSMUST00000035037.13	Pik3cb	NA	NA	FALSE	FALSE	0.331628	NA	FALSE
1105	0.58135	NA	0.549788	0.419093	0.130695	TRUE	1.4816	6 vs 3	0.232416	5 vs 2	-0.100917	-0.333333	Zfp384:chr6:125036758-125036878:+, Zfp384:chr6:125036781-125037132:+, Zfp384:chr6:125037080-125037351:+, Zfp384:chr6:125037157-125037827:+, Zfp384:chr6:125037564-125037893:+, Zfp384:chr6:125037886-125038077:+	Zfp384:ENSMUST00000046064.16	Zfp384	NA	NA	FALSE	FALSE	0.58135	NA	FALSE
1106	3.3864e-58	7.79054e-48	0.555274	0.43907	0.116204	FALSE	0.466941	2 vs 1	0.232408	2 vs 1	0.110548	-0.12186	Ppid:chr3:79602958-79603286:+, Ppid:chr3:79603226-79603721:+	Ppid:ENSMUST00000029382.12	Ppid	4.40867e-57	9.49988e-47	TRUE	TRUE	7.79054e-48	9.65934e-47	TRUE
1107	4.16206e-13	0.000236271	0.406205	0.38061	0.0255951	TRUE	-2.01607	5 vs 4	0.232362	4 vs 2	0.111727	-0.120635	Ubr3:chr2:70021443-70022130:+, Ubr3:chr2:70021786-70022201:+, Ubr3:chr2:70022116-70022608:+, Ubr3:chr2:70023542-70024087:+, Ubr3:chr2:70024156-70024602:+	Ubr3:ENSMUST00000055758.15	Ubr3	NA	NA	FALSE	FALSE	0.000236271	NA	FALSE
1108	0.115036	NA	0.22929	0.146931	0.082359	TRUE	1.09672	4 vs 1	0.232277	3 vs 1	-0.446735	-0.679012	Pakap:chr4:57892786-57893135:+, Pakap:chr4:57893198-57893716:+, Pakap:chr4:57893630-57894252:+, Pakap:chr4:57894359-57894994:+, Pakap:chr4:57896564-57896995:+	Pakap:ENSMUST00000102903.7	Pakap	NA	NA	FALSE	FALSE	0.115036	NA	FALSE
1109	1.46667e-06	6.57676e-06	0.419374	0.303411	0.115963	TRUE	0.505762	1 vs 2	0.231926	1 vs 2	-0.161252	-0.393178	Dhx36:chr3:62467962-62468380:-, Dhx36:chr3:62470044-62470425:-	Dhx36:ENSMUST00000029336.5	Dhx36	NA	NA	FALSE	FALSE	6.57676e-06	NA	FALSE
1110	2.28548e-06	0.000428954	0.536979	0.456106	0.0808739	TRUE	0.683725	2 vs 3	0.231557	2 vs 3	0.271277	0.0397196	Cep97:chr16:55899886-55900264:-, Cep97:chr16:55902246-55902668:-, Cep97:chr16:55904883-55905334:-	Cep97:ENSMUST00000023270.13	Cep97	NA	NA	FALSE	FALSE	0.000428954	NA	FALSE
1111	4.981e-08	6.76455e-09	0.680477	0.580874	0.099603	TRUE	1.27207	5 vs 2	0.231447	5 vs 2	-0.109661	-0.341108	Mapk9:chr11:49883017-49883659:+, Mapk9:chr11:49883465-49883929:+, Mapk9:chr11:49885700-49886230:+, Mapk9:chr11:49885613-49886462:+, Mapk9:chr11:49886094-49886435:+	Mapk9:ENSMUST00000109179.8	Mapk9	NA	NA	FALSE	FALSE	4.981e-08	NA	FALSE
1112	0.179146	0.157192	0.554678	0.435369	0.119308	TRUE	-0.980829	4 vs 3	0.231412	5 vs 1	0.286207	0.0547945	Klhl42:chr6:147108071-147108568:+, Klhl42:chr6:147108259-147108606:+, Klhl42:chr6:147108292-147108901:+, Klhl42:chr6:147109463-147109987:+, Klhl42:chr6:147112412-147112778:+	Klhl42:ENSMUST00000036003.7	Klhl42	NA	NA	FALSE	FALSE	0.179146	NA	FALSE
1113	0.512574	0.499612	0.755849	0.645526	0.110323	TRUE	0.875469	2 vs 3	0.23138	1 vs 3	0.54717	0.315789	Lynx1:chr15:74747850-74748239:-, Lynx1:chr15:74750189-74750681:-, Lynx1:chr15:74751049-74751648:-	Lynx1:ENSMUST00000023259.14	Lynx1	NA	NA	FALSE	FALSE	0.512574	NA	FALSE
1114	6.93354e-24	8.83468e-22	0.577241	0.461566	0.115675	FALSE	0.465498	2 vs 1	0.23135	2 vs 1	0.154483	-0.0768678	Chmp4b:chr2:154693883-154694314:+, Chmp4b:chr2:154694364-154694833:+	Chmp4b:ENSMUST00000044277.9	Chmp4b	3.84111e-23	4.9232e-21	TRUE	TRUE	8.83468e-22	5.00072e-21	TRUE
1115	1.75146e-10	2.9624e-10	0.38897	0.273298	0.115671	FALSE	0.526306	1 vs 2	0.231342	1 vs 2	-0.222061	-0.453403	Crebbp:chr16:4081266-4081721:-, Crebbp:chr16:4082816-4083410:-	Crebbp:ENSMUST00000023165.8	Crebbp	5.39688e-10	9.34711e-10	TRUE	TRUE	2.9624e-10	9.62664e-10	TRUE
1116	0.0309315	0.0393906	0.353201	0.30931	0.0438913	TRUE	-0.603491	4 vs 3	0.231177	3 vs 1	0.31405	0.0828729	Adamts10:chr17:33528714-33529215:+, Adamts10:chr17:33529010-33529535:+, Adamts10:chr17:33529747-33530036:+, Adamts10:chr17:33530581-33531046:+	Adamts10:ENSMUST00000234715.1	Adamts10	NA	NA	FALSE	FALSE	0.0393906	NA	FALSE
1117	6.98946e-25	2.42335e-24	0.226977	0.111439	0.115538	FALSE	0.850669	1 vs 2	0.231076	1 vs 2	-0.546046	-0.777123	Pum3:chr19:27388590-27389201:-, Pum3:chr19:27390013-27390397:-	Pum3:ENSMUST00000076219.5	Pum3	3.98878e-24	1.5177e-23	TRUE	TRUE	2.42335e-24	1.5343e-23	TRUE
1118	2.4069e-06	3.80291e-05	0.941581	0.826087	0.115494	TRUE	1.22177	1 vs 2	0.230988	1 vs 2	0.883162	0.652174	Tpd52l1:chr10:31332372-31332751:-, Tpd52l1:chr10:31332614-31333055:-	Tpd52l1:ENSMUST00000214644.1	Tpd52l1	NA	NA	FALSE	FALSE	3.80291e-05	NA	FALSE
1119	0.00560181	0.0015368	0.532847	0.417355	0.115491	TRUE	0.465216	1 vs 2	0.230983	1 vs 2	0.0656934	-0.165289	Plch2:chr4:154983115-154983463:-, Plch2:chr4:154983276-154983769:-	Plch2:ENSMUST00000176194.7	Plch2	NA	NA	FALSE	FALSE	0.00560181	NA	FALSE
1120	1	NA	0.615385	0.5	0.115385	TRUE	0.470004	1 vs 2	0.230769	1 vs 2	0.230769	0	Col13a1:chr10:61838216-61838629:-, Col13a1:chr10:61838493-61838776:-	Col13a1:ENSMUST00000105453.7	Col13a1	NA	NA	FALSE	FALSE	1	NA	FALSE
1121	0.980597	NA	1	0.885936	0.114064	TRUE	Inf	4 vs 1	0.230769	4 vs 2	1	0.769231	Col4a5:chrX:141688193-141688559:+, Col4a5:chrX:141688061-141688910:+, Col4a5:chrX:141688547-141689145:+, Col4a5:chrX:141688813-141689217:+	Col4a5:ENSMUST00000112931.7	Col4a5	NA	NA	FALSE	FALSE	0.980597	NA	FALSE
1122	0.00432571	0.00134196	0.372862	0.321526	0.0513366	TRUE	1.16089	2 vs 3	0.230671	2 vs 3	0.598726	0.368056	Nacc2:chr2:26055531-26055890:-, Nacc2:chr2:26058958-26059359:-, Nacc2:chr2:26059715-26060212:-	Nacc2:ENSMUST00000114159.8	Nacc2	NA	NA	FALSE	FALSE	0.00432571	NA	FALSE
1123	0.589455	NA	0.202617	0.110946	0.0916707	TRUE	Inf	1 vs 4	0.230586	3 vs 4	-0.13305	-0.363636	Kcnv1:chr15:45105785-45106149:-, Kcnv1:chr15:45106835-45107132:-, Kcnv1:chr15:45106790-45107475:-, Kcnv1:chr15:45107692-45108275:-, Kcnv1:chr15:45108637-45109077:-	Kcnv1:ENSMUST00000022967.6	Kcnv1	NA	NA	FALSE	FALSE	0.589455	NA	FALSE
1124	1.31223e-35	5.22428e-35	0.32828	0.213081	0.115198	FALSE	0.590475	1 vs 2	0.230397	1 vs 2	-0.34344	-0.573837	Gpbp1:chr13:111425626-111426073:-, Gpbp1:chr13:111426096-111426557:-	Gpbp1:ENSMUST00000047627.13	Gpbp1	1.08038e-34	4.60848e-34	TRUE	TRUE	5.22428e-35	4.63072e-34	TRUE
1125	0.00118157	0.00465439	0.562855	0.4721	0.0907547	TRUE	0.856558	6 vs 4	0.230394	6 vs 1	0.322785	0.0923913	Ptar1:chr19:23720075-23720594:+, Ptar1:chr19:23720536-23720998:+, Ptar1:chr19:23720703-23721260:+, Ptar1:chr19:23724449-23725298:+, Ptar1:chr19:23728504-23728983:+, Ptar1:chr19:23731234-23731668:+	Ptar1:ENSMUST00000237333.1	Ptar1	NA	NA	FALSE	FALSE	0.00465439	NA	FALSE
1126	0.000126116	0.000372507	0.800417	0.670372	0.130045	TRUE	-1.33281	4 vs 3	0.230183	6 vs 1	0.624549	0.394366	Rgs8:chr1:153692620-153693115:+, Rgs8:chr1:153693289-153694114:+, Rgs8:chr1:153694194-153694999:+, Rgs8:chr1:153694420-153694865:+, Rgs8:chr1:153695498-153696150:+, Rgs8:chr1:153697266-153697708:+	Rgs8:ENSMUST00000041776.11	Rgs8	NA	NA	FALSE	FALSE	0.000372507	NA	FALSE
1127	7.12363e-82	3.27196e-78	0.20892	0.0939299	0.11499	FALSE	0.935122	1 vs 2	0.229981	1 vs 2	-0.582159	-0.81214	St13:chr15:81363600-81364064:-, St13:chr15:81365000-81365419:-	St13:ENSMUST00000172107.7	St13	1.30162e-80	6.58523e-77	TRUE	TRUE	3.27196e-78	6.68186e-77	TRUE
1128	1.22312e-24	2.6163e-22	0.526772	0.397822	0.128949	TRUE	0.792154	3 vs 1	0.22927	4 vs 1	0.0720248	-0.157246	Cyria:chr12:12372646-12373060:+, Cyria:chr12:12372795-12373751:+, Cyria:chr12:12374805-12375225:+, Cyria:chr12:12375979-12376385:+	Cyria:ENSMUST00000069066.13	Cyria	NA	NA	FALSE	FALSE	2.6163e-22	NA	FALSE
1129	1.04603e-05	6.61665e-05	0.654253	0.545597	0.108656	TRUE	0.766867	2 vs 3	0.229235	1 vs 3	0.345946	0.116711	Kpna6:chr4:129643971-129644350:-, Kpna6:chr4:129646374-129646740:-, Kpna6:chr4:129647415-129647844:-	Kpna6:ENSMUST00000102590.10	Kpna6	NA	NA	FALSE	FALSE	6.61665e-05	NA	FALSE
1130	0.332712	0.390709	0.191489	0.0769231	0.114566	TRUE	1.04455	1 vs 2	0.229133	1 vs 2	-0.617021	-0.846154	Prdm9:chr17:15549347-15549542:-, Prdm9:chr17:15553196-15553582:-	Prdm9:ENSMUST00000147532.7	Prdm9	NA	NA	FALSE	FALSE	0.390709	NA	FALSE
1131	4.69545e-09	1.75632e-09	0.880666	0.882762	-0.00209642	FALSE	0.848046	3 vs 2	0.229075	3 vs 2	-0.529803	-0.758879	Nova2:chr7:18958558-18959015:+, Nova2:chr7:18964322-18964547:+, Nova2:chr7:18964784-18965319:+	Nova2:ENSMUST00000032571.9	Nova2	1.32889e-08	5.28427e-09	TRUE	TRUE	4.69545e-09	1.41748e-08	TRUE
1132	4.70198e-167	1.35856e-143	0.180607	0.149584	0.0310235	FALSE	0.692791	2 vs 1	0.228529	2 vs 1	0.284211	0.0556828	Mapre1:chr2:153766907-153767410:+, Mapre1:chr2:153767919-153768423:+, Mapre1:chr2:153768231-153768573:+, Mapre1:chr2:153772910-153773314:+	Mapre1:ENSMUST00000028981.8	Mapre1	2.04047e-165	6.54951e-142	TRUE	TRUE	1.35856e-143	6.58111e-142	TRUE
1133	0.738616	NA	0.367643	0.297315	0.0703281	TRUE	#NAME?	1 vs 3	0.228464	1 vs 2	-0.438202	-0.666667	Scube2:chr7:109796682-109797239:-, Scube2:chr7:109798695-109799050:-, Scube2:chr7:109799050-109799500:-	Scube2:ENSMUST00000007423.11	Scube2	NA	NA	FALSE	FALSE	0.738616	NA	FALSE
1134	0.0242094	0.118978	0.35597	0.243714	0.112257	TRUE	1.28967	2 vs 3	0.228328	1 vs 3	-0.28231	-0.510638	Dock3:chr9:106892825-106893156:-, Dock3:chr9:106892921-106893589:-, Dock3:chr9:106893067-106893458:-	Dock3:ENSMUST00000044532.10	Dock3	NA	NA	FALSE	FALSE	0.118978	NA	FALSE
1135	0.000363351	0.00325185	0.600969	0.486874	0.114096	TRUE	0.462024	2 vs 1	0.228192	2 vs 1	0.201939	-0.026253	Lrch4:chr5:137640082-137640559:+, Lrch4:chr5:137640692-137641099:+	Lrch4:ENSMUST00000031734.15	Lrch4	NA	NA	FALSE	FALSE	0.00325185	NA	FALSE
1136	0.413943	0.410364	0.264	0.15	0.114	TRUE	0.70932	2 vs 1	0.228	2 vs 1	-0.472	-0.7	Pcdhb10:chr18:37414122-37414546:+, Pcdhb10:chr18:37416349-37416721:+	Pcdhb10:ENSMUST00000051126.3	Pcdhb10	NA	NA	FALSE	FALSE	0.413943	NA	FALSE
1137	2.34318e-07	7.93453e-07	0.625536	0.511561	0.113976	TRUE	0.466864	1 vs 2	0.227952	1 vs 2	0.251073	0.0231214	Ddx21:chr10:62580192-62580635:-, Ddx21:chr10:62582041-62582506:-	Ddx21:ENSMUST00000045866.8	Ddx21	NA	NA	FALSE	FALSE	7.93453e-07	NA	FALSE
1138	0.000352437	NA	0.938194	0.824324	0.11387	TRUE	1.17404	2 vs 1	0.22774	2 vs 1	0.876389	0.648649	Itpr1:chr6:108549900-108550350:+, Itpr1:chr6:108550708-108551127:+	Itpr1:ENSMUST00000032192.8	Itpr1	NA	NA	FALSE	FALSE	0.000352437	NA	FALSE
1139	0.0886165	NA	0.888859	0.804716	0.0841431	TRUE	1.05977	1 vs 4	0.227628	1 vs 2	0.546468	0.318841	Vegfa:chr17:46016983-46017355:-, Vegfa:chr17:46017161-46017606:-, Vegfa:chr17:46017626-46017805:-, Vegfa:chr17:46017612-46018059:-	Vegfa:ENSMUST00000024747.13	Vegfa	NA	NA	FALSE	FALSE	0.0886165	NA	FALSE
1140	2.41909e-18	2.19585e-19	0.610756	0.501373	0.109383	FALSE	0.655662	4 vs 2	0.227209	4 vs 2	0.349376	0.122166	Katnbl1:chr2:112412453-112413062:+, Katnbl1:chr2:112412856-112413391:+, Katnbl1:chr2:112413015-112413342:+, Katnbl1:chr2:112413846-112414269:+	Katnbl1:ENSMUST00000028552.3	Katnbl1	1.07901e-17	1.10218e-18	TRUE	TRUE	2.41909e-18	1.17733e-17	TRUE
1141	3.02985e-19	6.24928e-15	0.930663	0.817236	0.113426	FALSE	1.09918	1 vs 2	0.226853	1 vs 2	0.861325	0.634473	Prr12:chr7:45027618-45028099:-, Prr12:chr7:45028078-45028700:-	Prr12:ENSMUST00000057293.7	Prr12	1.41824e-18	2.55015e-14	TRUE	TRUE	6.24928e-15	2.63507e-14	TRUE
1142	6.37311e-20	2.85126e-19	0.382384	0.268973	0.113411	FALSE	0.5204	2 vs 1	0.226823	2 vs 1	-0.235232	-0.462055	Rbbp6:chr7:122978622-122979047:+, Rbbp6:chr7:122979785-122980226:+	Rbbp6:ENSMUST00000098062.8	Rbbp6	3.08725e-19	1.41743e-18	TRUE	TRUE	2.85126e-19	1.47009e-18	TRUE
1143	7.95877e-07	NA	0.982301	0.868966	0.113335	TRUE	2.12454	1 vs 2	0.226671	1 vs 2	0.964602	0.737931	H4c14:chr3:96261598-96262173:-, H4c14:chr3:96262827-96263298:-	H4c14:ENSMUST00000171473.2	H4c14	NA	NA	FALSE	FALSE	7.95877e-07	NA	FALSE
1144	8.6084e-12	1.25976e-11	0.547743	0.434462	0.113282	TRUE	0.455228	1 vs 2	0.226564	1 vs 2	0.0954869	-0.131077	Leng1:chr7:3660079-3660471:-, Leng1:chr7:3661009-3661412:-	Leng1:ENSMUST00000019878.7	Leng1	NA	NA	FALSE	FALSE	1.25976e-11	NA	FALSE
1145	2.89081e-21	2.40856e-18	0.389184	0.281657	0.107527	FALSE	0.637846	2 vs 3	0.226308	1 vs 3	-0.189951	-0.416259	Scrn1:chr6:54505890-54506255:-, Scrn1:chr6:54508246-54508727:-, Scrn1:chr6:54509054-54509455:-	Scrn1:ENSMUST00000019268.10	Scrn1	1.45098e-20	1.14255e-17	TRUE	TRUE	2.40856e-18	1.17495e-17	TRUE
1146	0.368116	NA	0.468435	0.485013	-0.0165781	TRUE	Inf	3 vs 1	0.226087	3 vs 1	-0.173913	-0.4	Hykk:chr9:54946100-54946669:+, Hykk:chr9:54946938-54947419:+, Hykk:chr9:54947180-54947694:+, Hykk:chr9:54949520-54949924:+	Hykk:ENSMUST00000039742.7	Hykk	NA	NA	FALSE	FALSE	0.368116	NA	FALSE
1147	5.71974e-20	4.90037e-18	0.722416	0.592291	0.130126	FALSE	0.649971	1 vs 3	0.226047	1 vs 3	0.52575	0.299703	Akap8:chr17:32303671-32304068:-, Akap8:chr17:32304652-32305042:-, Akap8:chr17:32304891-32305418:-	Akap8:ENSMUST00000002699.6	Akap8	2.77721e-19	2.29829e-17	TRUE	TRUE	4.90037e-18	2.35738e-17	TRUE
1148	3.94265e-28	4.5945e-25	0.761981	0.64674	0.11524	FALSE	0.586723	1 vs 3	0.225656	1 vs 3	0.475546	0.24989	Brwd1:chr16:96066629-96067037:-, Brwd1:chr16:96066681-96067384:-, Brwd1:chr16:96068101-96068559:-	Brwd1:ENSMUST00000113827.3	Brwd1	2.52694e-27	2.93963e-24	TRUE	TRUE	4.5945e-25	2.98141e-24	TRUE
1149	0.0135884	NA	0.666977	0.553505	0.113472	TRUE	0.487208	1 vs 3	0.225571	1 vs 3	0.30814	0.0825688	Noc3l:chr19:38788163-38788457:-, Noc3l:chr19:38788182-38788654:-, Noc3l:chr19:38789095-38789476:-	Noc3l:ENSMUST00000025963.7	Noc3l	NA	NA	FALSE	FALSE	0.0135884	NA	FALSE
1150	0.048949	NA	0.24	0.127273	0.112727	TRUE	0.772611	1 vs 2	0.225455	1 vs 2	-0.52	-0.745455	Wwtr1:chr3:57455642-57456016:-, Wwtr1:chr3:57458636-57459113:-	Wwtr1:ENSMUST00000029380.13	Wwtr1	NA	NA	FALSE	FALSE	0.048949	NA	FALSE
1151	0.21031	0.0440481	0.651515	0.537703	0.113813	TRUE	0.557015	3 vs 1	0.22536	3 vs 1	0.357143	0.131783	Stk32a:chr18:43315203-43315490:+, Stk32a:chr18:43315133-43315708:+, Stk32a:chr18:43315835-43316199:+	Stk32a:ENSMUST00000045477.5	Stk32a	NA	NA	FALSE	FALSE	0.21031	NA	FALSE
1152	5.58699e-16	1.71996e-14	0.591892	0.571723	0.0201687	TRUE	1.0468	4 vs 1	0.225328	4 vs 3	0.498797	0.273469	Galnt1:chr18:24284647-24284877:+, Galnt1:chr18:24284938-24285419:+, Galnt1:chr18:24285245-24285681:+, Galnt1:chr18:24285563-24286282:+, Galnt1:chr18:24286215-24286665:+, Galnt1:chr18:24286413-24286867:+	Galnt1:ENSMUST00000000430.13	Galnt1	NA	NA	FALSE	FALSE	1.71996e-14	NA	FALSE
1153	3.28632e-14	7.07895e-15	0.274395	0.116663	0.157732	TRUE	1.6746	5 vs 3	0.225312	6 vs 2	-0.105142	-0.330454	Mpp6:chr6:50198098-50198350:+, Mpp6:chr6:50198089-50198694:+, Mpp6:chr6:50198699-50199275:+, Mpp6:chr6:50199034-50199482:+, Mpp6:chr6:50200827-50201310:+, Mpp6:chr6:50202029-50202526:+	Mpp6:ENSMUST00000204545.2	Mpp6	NA	NA	FALSE	FALSE	3.28632e-14	NA	FALSE
1154	5.54889e-06	6.11786e-05	0.776581	0.66931	0.10727	TRUE	0.767121	2 vs 1	0.22531	4 vs 1	0.558644	0.333333	Arl15:chr13:114154911-114155679:+, Arl15:chr13:114155635-114156446:+, Arl15:chr13:114156158-114156784:+, Arl15:chr13:114157044-114157512:+	Arl15:ENSMUST00000091201.6	Arl15	NA	NA	FALSE	FALSE	6.11786e-05	NA	FALSE
1155	0.365117	NA	0.55	0.4375	0.1125	TRUE	0.451985	2 vs 1	0.225	2 vs 1	0.1	-0.125	Srcap:chr7:127522408-127522931:+, Srcap:chr7:127523159-127523609:+	Srcap:ENSMUST00000189136.6	Srcap	NA	NA	FALSE	FALSE	0.365117	NA	FALSE
1156	0.0181311	0.0114947	0.767383	0.756577	0.0108067	TRUE	-2.04365	3 vs 4	0.224798	2 vs 3	0.507692	0.282895	Spin4:chrX:95022502-95022852:-, Spin4:chrX:95022703-95023165:-, Spin4:chrX:95023275-95023834:-, Spin4:chrX:95024272-95024575:-, Spin4:chrX:95024455-95024770:-, Spin4:chrX:95025172-95025601:-	Spin4:ENSMUST00000096367.4	Spin4	NA	NA	FALSE	FALSE	0.0181311	NA	FALSE
1157	0.00146242	NA	0.840394	0.72709	0.113304	TRUE	1.1208	2 vs 1	0.224725	3 vs 1	0.674725	0.45	Hook1:chr4:96023910-96024506:+, Hook1:chr4:96024442-96025068:+, Hook1:chr4:96024987-96025413:+	Hook1:ENSMUST00000030306.13	Hook1	NA	NA	FALSE	FALSE	0.00146242	NA	FALSE
1158	0.0217291	NA	0.286275	0.174242	0.112032	TRUE	0.642306	1 vs 2	0.224064	1 vs 2	-0.427451	-0.651515	Zmynd8:chr2:165826305-165826741:-, Zmynd8:chr2:165827102-165827552:-	Zmynd8:ENSMUST00000109262.7	Zmynd8	NA	NA	FALSE	FALSE	0.0217291	NA	FALSE
1159	0.00912008	NA	0.189621	0.0776699	0.111951	TRUE	1.02196	2 vs 1	0.223902	2 vs 1	-0.620758	-0.84466	Eid2:chr7:28268783-28269206:+, Eid2:chr7:28271982-28272373:+	Eid2:ENSMUST00000059596.7	Eid2	NA	NA	FALSE	FALSE	0.00912008	NA	FALSE
1160	0.483444	NA	0.142219	0.18983	-0.0476115	TRUE	Inf	3 vs 1	0.223837	2 vs 1	0.795265	0.571429	Caln1:chr5:130839251-130839764:+, Caln1:chr5:130839771-130840215:+, Caln1:chr5:130843068-130843488:+, Caln1:chr5:130846968-130847416:+	Caln1:ENSMUST00000111288.3	Caln1	NA	NA	FALSE	FALSE	0.483444	NA	FALSE
1161	3.48722e-05	NA	0.958913	0.847222	0.111691	TRUE	1.43712	1 vs 2	0.223381	1 vs 2	0.917826	0.694444	Dtx4:chr19:12466275-12466708:-, Dtx4:chr19:12468388-12468844:-	Dtx4:ENSMUST00000045521.8	Dtx4	NA	NA	FALSE	FALSE	3.48722e-05	NA	FALSE
1162	6.14747e-08	4.45594e-07	0.744587	0.632953	0.111634	TRUE	0.525042	2 vs 1	0.223268	2 vs 1	0.489174	0.265905	Mtmr4:chr11:87614765-87615228:+, Mtmr4:chr11:87615895-87616303:+	Mtmr4:ENSMUST00000103179.9	Mtmr4	NA	NA	FALSE	FALSE	4.45594e-07	NA	FALSE
1163	0.0430244	NA	0.383606	0.276567	0.107039	TRUE	Inf	1 vs 2	0.223171	1 vs 6	0.0731707	-0.15	Cacna1d:chr14:30037550-30037969:-, Cacna1d:chr14:30039899-30040305:-, Cacna1d:chr14:30040175-30040889:-, Cacna1d:chr14:30041051-30041451:-, Cacna1d:chr14:30041148-30041764:-, Cacna1d:chr14:30041264-30041814:-	Cacna1d:ENSMUST00000112250.5	Cacna1d	NA	NA	FALSE	FALSE	0.0430244	NA	FALSE
1164	5.8042e-06	0.000396948	0.770197	0.658849	0.111349	TRUE	0.551259	1 vs 2	0.222698	1 vs 2	0.540395	0.317697	Fermt2:chr14:45458792-45459196:-, Fermt2:chr14:45459717-45460094:-	Fermt2:ENSMUST00000045905.13	Fermt2	NA	NA	FALSE	FALSE	0.000396948	NA	FALSE
1165	0.263457	NA	0.79652	0.696525	0.099995	TRUE	0.760286	3 vs 1	0.222453	3 vs 2	0.384615	0.162162	Elmo3:chr8:105309564-105310023:+, Elmo3:chr8:105310512-105310832:+, Elmo3:chr8:105311246-105311651:+	Elmo3:ENSMUST00000109375.3	Elmo3	NA	NA	FALSE	FALSE	0.263457	NA	FALSE
1166	0.0077445	0.0111806	0.623305	0.514828	0.108476	TRUE	1.67593	8 vs 1	0.22238	10 vs 1	0.301449	0.0790698	Zbtb41:chr1:139447660-139448177:+, Zbtb41:chr1:139447964-139448381:+, Zbtb41:chr1:139448709-139449346:+, Zbtb41:chr1:139449276-139449554:+, Zbtb41:chr1:139449045-139449367:+, Zbtb41:chr1:139451000-139451490:+, Zbtb41:chr1:139452132-139452589:+, Zbtb41:chr1:139451989-139452723:+, Zbtb41:chr1:139452535-139452974:+, Zbtb41:chr1:139452650-139453007:+	Zbtb41:ENSMUST00000039867.9	Zbtb41	NA	NA	FALSE	FALSE	0.0111806	NA	FALSE
1167	0.492154	NA	1	0.888889	0.111111	TRUE	Inf	2 vs 1	0.222222	2 vs 1	1	0.777778	Vipr2:chr12:116144718-116145093:+, Vipr2:chr12:116145858-116146264:+	Vipr2:ENSMUST00000011315.9	Vipr2	NA	NA	FALSE	FALSE	0.492154	NA	FALSE
1168	0.000354369	0.000126556	0.247724	0.136792	0.110932	TRUE	0.731404	1 vs 2	0.221864	1 vs 2	-0.504551	-0.726415	Rspo3:chr10:29452413-29452792:-, Rspo3:chr10:29453069-29453471:-	Rspo3:ENSMUST00000092623.4	Rspo3	NA	NA	FALSE	FALSE	0.000354369	NA	FALSE
1169	5.30798e-12	6.58331e-13	0.549349	0.441999	0.10735	TRUE	0.789248	2 vs 1	0.221805	5 vs 1	0.179538	-0.0422671	G2e3:chr12:51372850-51373446:+, G2e3:chr12:51373342-51373733:+, G2e3:chr12:51373527-51374049:+, G2e3:chr12:51375164-51375613:+, G2e3:chr12:51376602-51376986:+	G2e3:ENSMUST00000054308.12	G2e3	NA	NA	FALSE	FALSE	5.30798e-12	NA	FALSE
1170	2.93505e-28	1.80806e-27	0.257596	0.146714	0.110883	FALSE	0.702113	2 vs 1	0.221765	2 vs 1	-0.484807	-0.706573	Pnisr:chr4:21874846-21875313:+, Pnisr:chr4:21876040-21876544:+	Pnisr:ENSMUST00000098238.8	Pnisr	1.88695e-27	1.29245e-26	TRUE	TRUE	1.80806e-27	1.3077e-26	TRUE
1171	0.0199745	0.023374	0.373035	0.257214	0.115821	TRUE	2.12231	2 vs 6	0.221667	1 vs 6	-0.235849	-0.457516	Top3a:chr11:60737333-60737760:-, Top3a:chr11:60737636-60738179:-, Top3a:chr11:60738102-60738596:-, Top3a:chr11:60739080-60739518:-, Top3a:chr11:60739386-60739919:-, Top3a:chr11:60739982-60740481:-	Top3a:ENSMUST00000002891.10	Top3a	NA	NA	FALSE	FALSE	0.023374	NA	FALSE
1172	2.32232e-10	9.41245e-10	0.366898	0.276346	0.0905518	TRUE	1.04904	7 vs 6	0.22137	5 vs 1	-0.04	-0.26137	Dhfr:chr13:92384690-92384831:+, Dhfr:chr13:92384674-92385040:+, Dhfr:chr13:92384696-92385644:+, Dhfr:chr13:92385195-92385527:+, Dhfr:chr13:92385308-92385689:+, Dhfr:chr13:92385494-92385707:+, Dhfr:chr13:92385925-92386362:+	Dhfr:ENSMUST00000022218.5	Dhfr	NA	NA	FALSE	FALSE	9.41245e-10	NA	FALSE
1173	1.24422e-27	1.46811e-24	0.557857	0.425894	0.131963	TRUE	1.68306	4 vs 1	0.22122	6 vs 1	0.319444	0.0982249	3830406C13Rik:chr14:12301105-12301310:+, 3830406C13Rik:chr14:12301091-12301718:+, 3830406C13Rik:chr14:12301613-12302020:+, 3830406C13Rik:chr14:12301940-12302339:+, 3830406C13Rik:chr14:12302147-12302579:+, 3830406C13Rik:chr14:12302694-12303221:+	3830406C13Rik:ENSMUST00000223702.1	3830406C13Rik	NA	NA	FALSE	FALSE	1.46811e-24	NA	FALSE
1174	0.000272439	0.00439505	0.6086	0.601907	0.00669281	TRUE	1.61514	2 vs 3	0.220958	2 vs 4	0.0236486	-0.197309	Dpy19l4:chr4:11261313-11261688:-, Dpy19l4:chr4:11264436-11264878:-, Dpy19l4:chr4:11264772-11265227:-, Dpy19l4:chr4:11265232-11265709:-	Dpy19l4:ENSMUST00000084892.11	Dpy19l4	NA	NA	FALSE	FALSE	0.00439505	NA	FALSE
1175	0.00011624	0.000643979	0.733236	0.625419	0.107817	TRUE	0.584308	2 vs 3	0.220877	1 vs 3	0.497589	0.276712	Rlim:chrX:103957161-103957538:-, Rlim:chrX:103961667-103962259:-, Rlim:chrX:103962314-103962796:-	Rlim:ENSMUST00000121153.7	Rlim	NA	NA	FALSE	FALSE	0.000643979	NA	FALSE
1176	0.402796	0.481381	0.379322	0.344562	0.0347597	TRUE	Inf	4 vs 1	0.220866	6 vs 2	0.201258	-0.0196078	Sema3e:chr5:14252551-14252874:+, Sema3e:chr5:14252744-14253149:+, Sema3e:chr5:14252801-14253304:+, Sema3e:chr5:14253009-14253358:+, Sema3e:chr5:14253146-14253897:+, Sema3e:chr5:14253822-14254400:+, Sema3e:chr5:14254494-14254736:+, Sema3e:chr5:14256303-14256716:+, Sema3e:chr5:14256963-14257279:+	Sema3e:ENSMUST00000073957.7	Sema3e	NA	NA	FALSE	FALSE	0.481381	NA	FALSE
1177	0.00119283	0.0044054	0.571781	0.468417	0.103364	TRUE	0.736658	1 vs 3	0.220859	2 vs 3	0.357009	0.13615	Pcf11:chr7:92643460-92643775:-, Pcf11:chr7:92643639-92644114:-, Pcf11:chr7:92644140-92644683:-	Pcf11:ENSMUST00000119954.8	Pcf11	NA	NA	FALSE	FALSE	0.0044054	NA	FALSE
1178	0.00102494	0.00309991	0.797087	0.705778	0.0913091	TRUE	0.998529	3 vs 1	0.220833	3 vs 1	0.3875	0.166667	Gpatch2:chr1:187349253-187349771:+, Gpatch2:chr1:187350278-187350820:+, Gpatch2:chr1:187350992-187351506:+, Gpatch2:chr1:187351374-187351694:+	Gpatch2:ENSMUST00000110943.8	Gpatch2	NA	NA	FALSE	FALSE	0.00309991	NA	FALSE
1179	8.97039e-12	7.63554e-12	0.256043	0.145642	0.110401	FALSE	0.702559	1 vs 2	0.220802	1 vs 2	-0.487914	-0.708716	Cbx8:chr11:119036302-119036646:-, Cbx8:chr11:119038390-119038805:-	Cbx8:ENSMUST00000026663.7	Cbx8	2.94257e-11	2.63808e-11	TRUE	TRUE	8.97039e-12	3.15098e-11	TRUE
1180	1.92025e-07	3.20879e-08	0.687045	0.576739	0.110307	TRUE	0.476942	1 vs 2	0.220613	1 vs 2	0.37409	0.153477	Mthfd2:chr6:83305686-83306062:-, Mthfd2:chr6:83305807-83306433:-	Mthfd2:ENSMUST00000005810.8	Mthfd2	NA	NA	FALSE	FALSE	1.92025e-07	NA	FALSE
1181	1.00343e-05	0.000159447	0.400224	0.290061	0.110163	TRUE	0.490558	2 vs 1	0.220327	2 vs 1	-0.199552	-0.419878	Ercc8:chr13:108194093-108194562:+, Ercc8:chr13:108194570-108195041:+	Ercc8:ENSMUST00000054835.14	Ercc8	NA	NA	FALSE	FALSE	0.000159447	NA	FALSE
1182	0.0192435	NA	0.6302	0.527821	0.102379	TRUE	0.844323	2 vs 5	0.220313	2 vs 5	0.314516	0.0942029	Slc11a2:chr15:100392028-100392509:-, Slc11a2:chr15:100392602-100393026:-, Slc11a2:chr15:100392869-100393367:-, Slc11a2:chr15:100394772-100394955:-, Slc11a2:chr15:100394900-100395374:-	Slc11a2:ENSMUST00000138843.7	Slc11a2	NA	NA	FALSE	FALSE	0.0192435	NA	FALSE
1183	0.00134446	0.00237448	0.560104	0.471087	0.0890172	TRUE	0.813313	7 vs 4	0.220306	7 vs 4	0.0513308	-0.168975	Fbxo30:chr10:11295149-11295531:+, Fbxo30:chr10:11295025-11295937:+, Fbxo30:chr10:11295546-11296363:+, Fbxo30:chr10:11295834-11296252:+, Fbxo30:chr10:11296506-11297038:+, Fbxo30:chr10:11296920-11297443:+, Fbxo30:chr10:11297622-11298054:+	Fbxo30:ENSMUST00000129456.7	Fbxo30	NA	NA	FALSE	FALSE	0.00237448	NA	FALSE
1184	0.000660656	0.00207146	0.504268	0.410669	0.0935991	TRUE	0.816207	2 vs 5	0.22019	3 vs 5	0.133234	-0.0869565	Ltn1:chr16:87376646-87377042:-, Ltn1:chr16:87377196-87377635:-, Ltn1:chr16:87377508-87377966:-, Ltn1:chr16:87378046-87378549:-, Ltn1:chr16:87378603-87379050:-	Ltn1:ENSMUST00000039449.8	Ltn1	NA	NA	FALSE	FALSE	0.00207146	NA	FALSE
1185	4.91847e-14	7.36171e-13	0.143597	0.0335277	0.11007	TRUE	1.57555	1 vs 2	0.220139	1 vs 2	-0.712805	-0.932945	Pot1a:chr6:25743451-25743942:-, Pot1a:chr6:25743868-25744347:-	Pot1a:ENSMUST00000115330.7	Pot1a	NA	NA	FALSE	FALSE	7.36171e-13	NA	FALSE
1186	7.06948e-14	1.41338e-10	0.851039	0.740977	0.110062	FALSE	0.691721	2 vs 1	0.220124	2 vs 1	0.702078	0.481953	Cdk17:chr10:93239720-93240177:+, Cdk17:chr10:93240939-93241358:+	Cdk17:ENSMUST00000069965.8	Cdk17	2.57443e-13	4.5285e-10	TRUE	TRUE	1.41338e-10	4.65834e-10	TRUE
1187	0.601219	NA	0.705366	0.612195	0.0931707	TRUE	1.09861	1 vs 3	0.22	2 vs 3	0.72	0.5	Slc23a4:chr6:34945278-34945471:-, Slc23a4:chr6:34945302-34945634:-, Slc23a4:chr6:34945281-34946019:-	Slc23a4:ENSMUST00000044387.13	Slc23a4	NA	NA	FALSE	FALSE	0.601219	NA	FALSE
1188	2.76784e-22	6.70771e-21	0.26268	0.152692	0.109989	FALSE	0.68156	2 vs 1	0.219977	2 vs 1	-0.47464	-0.694617	Lzic:chr4:149496255-149496713:+, Lzic:chr4:149498059-149498516:+	Lzic:ENSMUST00000030842.7	Lzic	1.43776e-21	3.55366e-20	TRUE	TRUE	6.70771e-21	3.62631e-20	TRUE
1189	0.467671	NA	0.205128	0.0952381	0.10989	TRUE	0.896746	1 vs 2	0.21978	1 vs 2	-0.589744	-0.809524	Tnfsf13:chr11:69682460-69683001:-, Tnfsf13:chr11:69683003-69683403:-	Tnfsf13:ENSMUST00000018896.13	Tnfsf13	NA	NA	FALSE	FALSE	0.467671	NA	FALSE
1190	0.467671	NA	0.205128	0.0952381	0.10989	TRUE	0.896746	1 vs 2	0.21978	1 vs 2	-0.589744	-0.809524	Tnfsfm13:chr11:69682460-69683001:-, Tnfsfm13:chr11:69683003-69683403:-	Tnfsfm13:ENSMUST00000180587.7	Tnfsfm13	NA	NA	FALSE	FALSE	0.467671	NA	FALSE
1191	6.31098e-06	2.08084e-05	0.230172	0.120321	0.109852	TRUE	0.782057	1 vs 2	0.219703	1 vs 2	-0.539655	-0.759358	Xpot:chr10:121587375-121587774:-, Xpot:chr10:121589561-121590012:-	Xpot:ENSMUST00000039810.7	Xpot	NA	NA	FALSE	FALSE	2.08084e-05	NA	FALSE
1192	9.81399e-16	2.91262e-15	0.200672	0.0908289	0.109843	FALSE	0.921457	2 vs 1	0.219686	2 vs 1	-0.598656	-0.818342	Nmt1:chr11:103065698-103066151:+, Nmt1:chr11:103068515-103068918:+	Nmt1:ENSMUST00000021314.7	Nmt1	3.87169e-15	1.21242e-14	TRUE	TRUE	2.91262e-15	1.24835e-14	TRUE
1193	0.10913	NA	0.582599	0.48553	0.0970688	TRUE	1.35455	4 vs 3	0.21968	4 vs 3	0.263158	0.0434783	Raver2:chr4:101151387-101151932:+, Raver2:chr4:101151939-101152452:+, Raver2:chr4:101152269-101152605:+, Raver2:chr4:101152639-101153230:+	Raver2:ENSMUST00000038463.14	Raver2	NA	NA	FALSE	FALSE	0.10913	NA	FALSE
1194	0.022351	0.0673993	0.859818	0.75	0.109818	TRUE	0.715165	2 vs 1	0.219636	2 vs 1	0.719636	0.5	Ppfia2:chr10:106931099-106931555:+, Ppfia2:chr10:106932115-106932558:+	Ppfia2:ENSMUST00000217854.1	Ppfia2	NA	NA	FALSE	FALSE	0.0673993	NA	FALSE
1195	0.135593	NA	0.554113	0.444444	0.109668	TRUE	0.440445	2 vs 1	0.219336	2 vs 1	0.108225	-0.111111	Wdr48:chr9:119920504-119920668:+, Wdr48:chr9:119921573-119921973:+	Wdr48:ENSMUST00000217472.1	Wdr48	NA	NA	FALSE	FALSE	0.135593	NA	FALSE
1196	0.00157361	0.0108866	0.381199	0.350291	0.0309087	TRUE	-1.25615	3 vs 1	0.219327	4 vs 3	0.0308458	-0.188482	Cap2:chr13:46648249-46648400:+, Cap2:chr13:46648251-46648569:+, Cap2:chr13:46648273-46648987:+, Cap2:chr13:46649222-46649680:+, Cap2:chr13:46649877-46650356:+	Cap2:ENSMUST00000021802.15	Cap2	NA	NA	FALSE	FALSE	0.0108866	NA	FALSE
1197	0.000222808	0.000976794	0.479062	0.385978	0.0930838	TRUE	0.561066	3 vs 1	0.219293	2 vs 1	0.151573	-0.0677201	Tti2:chr8:31159799-31160077:+, Tti2:chr8:31162268-31162706:+, Tti2:chr8:31163060-31163332:+	Tti2:ENSMUST00000098842.2	Tti2	NA	NA	FALSE	FALSE	0.000976794	NA	FALSE
1198	8.24312e-29	1.47303e-25	0.678157	0.570477	0.10768	FALSE	0.549651	3 vs 1	0.219102	3 vs 1	0.278345	0.0592424	Vrk1:chr12:106074990-106075058:+, Vrk1:chr12:106074983-106075159:+, Vrk1:chr12:106074953-106075428:+	Vrk1:ENSMUST00000085026.11	Vrk1	5.3995e-28	9.81862e-25	TRUE	TRUE	1.47303e-25	9.89781e-25	TRUE
1199	0.227155	NA	0.342105	0.232558	0.109547	TRUE	0.539996	2 vs 1	0.219094	2 vs 1	-0.315789	-0.534884	Gfpt1:chr6:87054515-87054965:+, Gfpt1:chr6:87055003-87055477:+	Gfpt1:ENSMUST00000113655.7	Gfpt1	NA	NA	FALSE	FALSE	0.227155	NA	FALSE
1200	4.69089e-05	0.000105784	0.501217	0.392241	0.108976	TRUE	0.482158	4 vs 1	0.218908	4 vs 1	0.0374131	-0.181495	Napg:chr18:62996893-62997423:+, Napg:chr18:62997324-62997987:+, Napg:chr18:62997723-62998275:+, Napg:chr18:62999039-62999451:+	Napg:ENSMUST00000025474.13	Napg	NA	NA	FALSE	FALSE	0.000105784	NA	FALSE
1201	3.70394e-29	5.33068e-23	0.374721	0.314544	0.0601775	FALSE	1.0563	1 vs 3	0.218499	2 vs 3	0.674639	0.45614	Ugp2:chr11:21321080-21321530:-, Ugp2:chr11:21321623-21322048:-, Ugp2:chr11:21321944-21322188:-	Ugp2:ENSMUST00000102875.10	Ugp2	2.4493e-28	3.13935e-22	TRUE	TRUE	5.33068e-23	3.18161e-22	TRUE
1202	6.29115e-08	1.41008e-07	0.342184	0.23297	0.109214	TRUE	0.538041	2 vs 1	0.218429	2 vs 1	-0.315631	-0.53406	Trp53rkb:chr2:166795725-166796241:+, Trp53rkb:chr2:166796213-166796795:+	Trp53rkb:ENSMUST00000151826.1	Trp53rkb	NA	NA	FALSE	FALSE	1.41008e-07	NA	FALSE
1203	0.538011	NA	0.275862	0.166667	0.109195	TRUE	0.644357	2 vs 1	0.218391	2 vs 1	-0.448276	-0.666667	Mitf:chr6:98018177-98018605:+, Mitf:chr6:98020940-98021358:+	Mitf:ENSMUST00000043637.13	Mitf	NA	NA	FALSE	FALSE	0.538011	NA	FALSE
1204	0.000807177	0.000576902	0.870047	0.776352	0.0936948	TRUE	1.22927	4 vs 3	0.21825	4 vs 2	0.768638	0.550388	Ccdc17:chr4:116599841-116600136:+, Ccdc17:chr4:116599774-116600305:+, Ccdc17:chr4:116600034-116601059:+, Ccdc17:chr4:116600623-116600920:+	Ccdc17:ENSMUST00000051869.7	Ccdc17	NA	NA	FALSE	FALSE	0.000807177	NA	FALSE
1205	0.566581	NA	0.109005	0	0.109005	TRUE	Inf	1 vs 2	0.218009	1 vs 2	-0.781991	-1	Arhgef28:chr13:97898595-97898971:-, Arhgef28:chr13:97899412-97899835:-	Arhgef28:ENSMUST00000109426.2	Arhgef28	NA	NA	FALSE	FALSE	0.566581	NA	FALSE
1206	4.47041e-25	3.18467e-23	0.34497	0.315835	0.0291351	FALSE	1.09665	2 vs 5	0.217987	2 vs 5	0.595596	0.377609	Vps26b:chr9:27004502-27004874:-, Vps26b:chr9:27007725-27008140:-, Vps26b:chr9:27007918-27008629:-, Vps26b:chr9:27008407-27008876:-, Vps26b:chr9:27009687-27010115:-	Vps26b:ENSMUST00000034470.10	Vps26b	2.58663e-24	1.90254e-22	TRUE	TRUE	3.18467e-23	1.9228e-22	TRUE
1207	0.0219149	NA	0.528518	0.433475	0.0950432	TRUE	#NAME?	2 vs 1	0.217943	5 vs 3	-0.213429	-0.431373	Gm3854:chr7:6354281-6354398:+, Gm3854:chr7:6354640-6355188:+, Gm3854:chr7:6354851-6355393:+, Gm3854:chr7:6355286-6355598:+, Gm3854:chr7:6355561-6355956:+	Gm3854:ENSMUST00000207173.2	Gm3854	NA	NA	FALSE	FALSE	0.0219149	NA	FALSE
1208	0.0586782	0.123568	0.2375	0.128571	0.108929	TRUE	0.747214	1 vs 2	0.217857	1 vs 2	-0.525	-0.742857	Caskin2:chr11:115798986-115799227:-, Caskin2:chr11:115799014-115799682:-	Caskin2:ENSMUST00000041684.10	Caskin2	NA	NA	FALSE	FALSE	0.123568	NA	FALSE
1209	3.32786e-58	1.63581e-53	0.470617	0.363128	0.107489	FALSE	0.697067	2 vs 4	0.217554	3 vs 4	-0.107446	-0.325	Rnf165:chr18:77456110-77456466:-, Rnf165:chr18:77458217-77458770:-, Rnf165:chr18:77458623-77459072:-, Rnf165:chr18:77461658-77462079:-	Rnf165:ENSMUST00000026494.13	Rnf165	4.3597e-57	2.18776e-52	TRUE	TRUE	1.63581e-53	2.19832e-52	TRUE
1210	0.362014	0.598971	0.770805	0.793129	-0.0223241	TRUE	-0.788457	2 vs 3	0.217469	1 vs 2	0.490196	0.272727	Lrrc14b:chr13:74357684-74357869:-, Lrrc14b:chr13:74357946-74358089:-, Lrrc14b:chr13:74360112-74360607:-	Lrrc14b:ENSMUST00000022064.4	Lrrc14b	NA	NA	FALSE	FALSE	0.598971	NA	FALSE
1211	1.93312e-06	2.1351e-05	0.740761	0.632094	0.108667	TRUE	0.508718	1 vs 2	0.217334	1 vs 2	0.481522	0.264188	1190007I07Rik:chr10:82619834-82620254:-, 1190007I07Rik:chr10:82620094-82620252:-	1190007I07Rik:ENSMUST00000176200.7	1190007I07Rik	NA	NA	FALSE	FALSE	2.1351e-05	NA	FALSE
1212	2.96201e-08	2.4775e-06	0.369522	0.317386	0.0521354	TRUE	0.67498	3 vs 2	0.217267	3 vs 2	-0.0211827	-0.23845	Atp6v0a2:chr5:124721675-124722216:+, Atp6v0a2:chr5:124722236-124722697:+, Atp6v0a2:chr5:124724047-124724455:+	Atp6v0a2:ENSMUST00000037865.12	Atp6v0a2	NA	NA	FALSE	FALSE	2.4775e-06	NA	FALSE
1213	2.43155e-10	1.84928e-10	0.190874	0.0890614	0.101813	TRUE	0.942935	3 vs 1	0.217257	3 vs 1	-0.571096	-0.788352	Eif5b:chr1:38051606-38052074:+, Eif5b:chr1:38051955-38052287:+, Eif5b:chr1:38053225-38053665:+	Eif5b:ENSMUST00000027252.7	Eif5b	NA	NA	FALSE	FALSE	2.43155e-10	NA	FALSE
1214	0.491078	NA	0.828571	0.72	0.108571	TRUE	0.631075	2 vs 1	0.217143	2 vs 1	0.657143	0.44	Il17rd:chr14:27101978-27102488:+, Il17rd:chr14:27106866-27107286:+	Il17rd:ENSMUST00000035336.4	Il17rd	NA	NA	FALSE	FALSE	0.491078	NA	FALSE
1215	0.0013431	0.00289857	0.728111	0.619565	0.108545	TRUE	0.497354	1 vs 2	0.217091	1 vs 2	0.456221	0.23913	Sdad1:chr5:92284006-92284374:-, Sdad1:chr5:92286700-92286945:-	Sdad1:ENSMUST00000031364.4	Sdad1	NA	NA	FALSE	FALSE	0.00289857	NA	FALSE
1216	0.142886	0.150698	0.824409	0.716981	0.107428	TRUE	#NAME?	1 vs 2	0.216864	1 vs 3	0.650826	0.433962	Adarb1:chr10:77290677-77291100:-, Adarb1:chr10:77294245-77294619:-, Adarb1:chr10:77294219-77294797:-	Adarb1:ENSMUST00000020496.13	Adarb1	NA	NA	FALSE	FALSE	0.150698	NA	FALSE
1217	0.129621	0.228699	0.2625	0.15919	0.10331	TRUE	Inf	1 vs 2	0.216358	1 vs 3	-0.475	-0.691358	Insl6:chr19:29320188-29320547:-, Insl6:chr19:29320195-29320808:-, Insl6:chr19:29321285-29321722:-	Insl6:ENSMUST00000052380.4	Insl6	NA	NA	FALSE	FALSE	0.228699	NA	FALSE
1218	2.09212e-62	9.9878e-51	0.445033	0.336874	0.108159	FALSE	0.456496	2 vs 1	0.216318	2 vs 1	-0.109935	-0.326253	Zmat2:chr18:36797852-36798353:+, Zmat2:chr18:36798251-36798746:+	Zmat2:ENSMUST00000001419.9	Zmat2	2.94452e-61	1.27807e-49	TRUE	TRUE	9.9878e-51	1.28423e-49	TRUE
1219	6.90943e-08	5.13646e-08	0.454041	0.36909	0.0849515	TRUE	0.718283	5 vs 3	0.216233	5 vs 3	-0.0191571	-0.23539	Eif2ak1:chr5:143901689-143902150:+, Eif2ak1:chr5:143902206-143902720:+, Eif2ak1:chr5:143902365-143902743:+, Eif2ak1:chr5:143902917-143903342:+, Eif2ak1:chr5:143903859-143904252:+	Eif2ak1:ENSMUST00000100487.5	Eif2ak1	NA	NA	FALSE	FALSE	6.90943e-08	NA	FALSE
1220	5.31114e-05	0.000549949	0.258411	0.150327	0.108084	TRUE	0.677798	1 vs 2	0.216169	1 vs 2	-0.483178	-0.699346	Pcdh19:chrX:133582854-133583246:-, Pcdh19:chrX:133587580-133587984:-	Pcdh19:ENSMUST00000149154.7	Pcdh19	NA	NA	FALSE	FALSE	0.000549949	NA	FALSE
1221	1.54906e-05	5.91953e-06	0.509827	0.400883	0.108944	TRUE	0.636731	5 vs 1	0.216165	4 vs 1	0.016677	-0.199488	Vti1a:chr19:55623756-55623979:+, Vti1a:chr19:55624935-55625745:+, Vti1a:chr19:55625358-55625788:+, Vti1a:chr19:55626125-55626576:+, Vti1a:chr19:55626902-55627360:+	Vti1a:ENSMUST00000223690.1	Vti1a	NA	NA	FALSE	FALSE	1.54906e-05	NA	FALSE
1222	1.00703e-56	2.4484e-38	0.82192	0.713862	0.108057	FALSE	0.615191	1 vs 2	0.216115	1 vs 2	0.64384	0.427725	Slc25a17:chr15:81318868-81319299:-, Slc25a17:chr15:81319286-81319777:-	Slc25a17:ENSMUST00000023040.8	Slc25a17	1.2869e-55	2.31759e-37	TRUE	TRUE	2.4484e-38	2.35024e-37	TRUE
1223	0.00879183	0.0399559	0.163265	0.0552147	0.108051	TRUE	1.2056	2 vs 1	0.216101	2 vs 1	-0.673469	-0.889571	Uncx:chr5:139547807-139548136:+, Uncx:chr5:139547666-139548128:+	Uncx:ENSMUST00000172997.2	Uncx	NA	NA	FALSE	FALSE	0.0399559	NA	FALSE
1224	9.16711e-17	4.38124e-16	0.801799	0.701212	0.100587	FALSE	0.729908	1 vs 3	0.215848	1 vs 2	0.592601	0.376754	Prkar2b:chr12:31958423-31958840:-, Prkar2b:chr12:31959642-31960239:-, Prkar2b:chr12:31960026-31960431:-, Prkar2b:chr12:31960282-31960585:-	Prkar2b:ENSMUST00000036497.15	Prkar2b	3.75888e-16	1.90405e-15	TRUE	TRUE	4.38124e-16	1.9335e-15	TRUE
1225	4.02227e-221	3.29138e-194	0.227988	0.156076	0.0719122	FALSE	0.686976	2 vs 1	0.215796	2 vs 1	-0.411198	-0.626994	Anp32a:chr9:62377481-62377864:+, Anp32a:chr9:62377846-62378305:+, Anp32a:chr9:62378422-62378843:+	Anp32a:ENSMUST00000085519.12	Anp32a	2.70271e-219	2.4368e-192	TRUE	TRUE	3.29138e-194	2.53924e-192	TRUE
1226	1.55838e-05	1.24662e-05	0.409673	0.290012	0.119661	TRUE	0.571254	1 vs 3	0.215517	2 vs 3	-0.262011	-0.477528	Ado:chr10:67544448-67544883:-, Ado:chr10:67545040-67545537:-, Ado:chr10:67547537-67548027:-	Ado:ENSMUST00000075686.6	Ado	NA	NA	FALSE	FALSE	1.55838e-05	NA	FALSE
1227	8.11364e-216	4.93792e-180	0.58567	0.477947	0.107724	FALSE	0.434367	2 vs 1	0.215448	2 vs 1	0.171341	-0.044107	Selenok:chr14:29974431-29974854:+, Selenok:chr14:29974583-29975064:+	Selenok:ENSMUST00000112268.2	Selenok	5.28147e-214	3.4121e-178	TRUE	TRUE	4.93792e-180	3.42856e-178	TRUE
1228	4.61354e-142	3.10163e-121	0.685384	0.577664	0.10772	FALSE	0.465434	1 vs 2	0.215439	1 vs 2	0.370768	0.155328	Cacybp:chr1:160202892-160203248:-, Cacybp:chr1:160202973-160203609:-	Cacybp:ENSMUST00000014370.10	Cacybp	1.71607e-140	1.14816e-119	TRUE	TRUE	3.10163e-121	1.17467e-119	TRUE
1229	8.21267e-09	4.16013e-09	0.677379	0.632542	0.0448364	TRUE	-1.08375	3 vs 1	0.215362	4 vs 3	0.388372	0.17301	Pbx2:chr17:34595773-34596229:+, Pbx2:chr17:34595984-34596781:+, Pbx2:chr17:34596254-34596690:+, Pbx2:chr17:34596966-34597404:+	Pbx2:ENSMUST00000038149.12	Pbx2	NA	NA	FALSE	FALSE	8.21267e-09	NA	FALSE
1230	0.000536706	NA	0.921839	0.814286	0.107553	TRUE	0.989499	2 vs 1	0.215107	2 vs 1	0.843678	0.628571	Lcor:chr19:41586916-41587386:+, Lcor:chr19:41595726-41596160:+	Lcor:ENSMUST00000238398.1	Lcor	NA	NA	FALSE	FALSE	0.000536706	NA	FALSE
1231	2.18567e-10	3.98389e-09	0.809595	0.702247	0.107348	FALSE	0.58936	2 vs 1	0.214696	2 vs 1	0.61919	0.404494	Ubxn7:chr16:32384882-32385532:+, Ubxn7:chr16:32393328-32393747:+	Ubxn7:ENSMUST00000115151.4	Ubxn7	6.6854e-10	1.1731e-08	TRUE	TRUE	3.98389e-09	1.21322e-08	TRUE
1232	6.84805e-33	2.00365e-27	0.790011	0.706695	0.0833157	FALSE	0.776909	1 vs 3	0.214608	1 vs 3	0.514666	0.300058	Akt3:chr1:177020012-177020433:-, Akt3:chr1:177022075-177022473:-, Akt3:chr1:177022352-177022827:-, Akt3:chr1:177024968-177025496:-	Akt3:ENSMUST00000111160.8	Akt3	5.16829e-32	1.42734e-26	TRUE	TRUE	2.00365e-27	1.44415e-26	TRUE
1233	4.05257e-15	5.47569e-13	0.720159	0.622841	0.0973182	FALSE	0.525704	3 vs 1	0.214518	3 vs 1	0.344686	0.130168	Ergic1:chr17:26654978-26655379:+, Ergic1:chr17:26656242-26656809:+, Ergic1:chr17:26656548-26656963:+	Ergic1:ENSMUST00000167662.7	Ergic1	1.56035e-14	2.01618e-12	TRUE	TRUE	5.47569e-13	2.07379e-12	TRUE
1234	0.616099	NA	0.338028	0.230769	0.107259	TRUE	0.531879	1 vs 2	0.214518	1 vs 2	-0.323944	-0.538462	Lingo2:chr4:35707356-35707781:-, Lingo2:chr4:35707784-35708224:-	Lingo2:ENSMUST00000164772.7	Lingo2	NA	NA	FALSE	FALSE	0.616099	NA	FALSE
1235	0.35919	NA	0.919643	0.8125	0.107143	TRUE	0.971167	1 vs 2	0.214286	1 vs 2	0.839286	0.625	Map6d1:chr16:20233303-20233685:-, Map6d1:chr16:20235464-20236108:-	Map6d1:ENSMUST00000040880.8	Map6d1	NA	NA	FALSE	FALSE	0.35919	NA	FALSE
1236	9.87413e-05	0.000407632	0.637435	0.582279	0.0551557	TRUE	0.672667	6 vs 5	0.214159	6 vs 5	0.236041	0.0218818	Map3k7:chr4:32019675-32020470:+, Map3k7:chr4:32020096-32020511:+, Map3k7:chr4:32020388-32020850:+, Map3k7:chr4:32020711-32021380:+, Map3k7:chr4:32021925-32022493:+, Map3k7:chr4:32023080-32023477:+	Map3k7:ENSMUST00000108183.7	Map3k7	NA	NA	FALSE	FALSE	0.000407632	NA	FALSE
1237	1.33295e-86	6.04312e-65	0.502447	0.425495	0.0769527	FALSE	0.463891	2 vs 3	0.214059	2 vs 3	0.312781	0.0987214	Acp1:chr12:30894889-30895094:-, Acp1:chr12:30895056-30895339:-, Acp1:chr12:30895564-30895983:-	Acp1:ENSMUST00000062740.14	Acp1	2.57087e-85	1.03532e-63	TRUE	TRUE	6.04312e-65	1.04898e-63	TRUE
1238	0.451936	0.549204	0.547009	0.44	0.107009	TRUE	0.429753	1 vs 2	0.214017	1 vs 2	0.0940171	-0.12	Man1c1:chr4:134561661-134562061:-, Man1c1:chr4:134562948-134563337:-	Man1c1:ENSMUST00000054096.12	Man1c1	NA	NA	FALSE	FALSE	0.549204	NA	FALSE
1239	6.53757e-06	2.79895e-05	0.606126	0.499136	0.106989	TRUE	0.43451	2 vs 1	0.213979	2 vs 1	0.212251	-0.00172712	Tpp2:chr1:44002011-44002338:+, Tpp2:chr1:44002587-44003048:+	Tpp2:ENSMUST00000188313.6	Tpp2	NA	NA	FALSE	FALSE	2.79895e-05	NA	FALSE
1240	0.382894	NA	0.137865	0.0866097	0.0512556	TRUE	Inf	1 vs 2	0.213889	2 vs 3	0.769444	0.555556	Elmod1:chr9:53910263-53910542:-, Elmod1:chr9:53911424-53911793:-, Elmod1:chr9:53911468-53911958:-	Elmod1:ENSMUST00000166580.1	Elmod1	NA	NA	FALSE	FALSE	0.382894	NA	FALSE
1241	0.467608	NA	0.638813	0.529876	0.108937	TRUE	0.540918	1 vs 3	0.213712	1 vs 3	0.333712	0.12	Vsnl1:chr12:11325242-11325627:-, Vsnl1:chr12:11325382-11326545:-, Vsnl1:chr12:11325953-11326364:-	Vsnl1:ENSMUST00000220506.1	Vsnl1	NA	NA	FALSE	FALSE	0.467608	NA	FALSE
1242	0.000615552	0.00377416	0.376068	0.269231	0.106838	TRUE	0.492259	2 vs 1	0.213675	2 vs 1	-0.247863	-0.461538	Rnasel:chr1:153763868-153764187:+, Rnasel:chr1:153763962-153764221:+	Rnasel:ENSMUST00000182538.2	Rnasel	NA	NA	FALSE	FALSE	0.00377416	NA	FALSE
1243	8.37859e-45	3.21224e-43	0.592512	0.485761	0.106751	FALSE	0.431331	2 vs 1	0.213502	2 vs 1	0.185023	-0.0284787	Phax:chr18:56586806-56587232:+, Phax:chr18:56587091-56587548:+	Phax:ENSMUST00000008445.6	Phax	8.47214e-44	3.39744e-42	TRUE	TRUE	3.21224e-43	3.44902e-42	TRUE
1244	0.796006	NA	0.542929	0.441212	0.101717	TRUE	Inf	2 vs 1	0.213333	3 vs 1	0.333333	0.12	Ttc39a:chr4:109444071-109444524:+, Ttc39a:chr4:109444210-109444800:+, Ttc39a:chr4:109444452-109444750:+	Ttc39a:ENSMUST00000064129.13	Ttc39a	NA	NA	FALSE	FALSE	0.796006	NA	FALSE
1245	1.80253e-11	1.94647e-11	0.645656	0.608872	0.0367834	TRUE	0.870518	5 vs 2	0.213201	5 vs 4	-0.175364	-0.388565	Rp2:chrX:20397580-20397929:+, Rp2:chrX:20397750-20398247:+, Rp2:chrX:20398259-20398832:+, Rp2:chrX:20399709-20400207:+, Rp2:chrX:20400447-20400866:+	Rp2:ENSMUST00000033372.12	Rp2	NA	NA	FALSE	FALSE	1.94647e-11	NA	FALSE
1246	8.71785e-14	4.7351e-11	0.849703	0.743226	0.106477	FALSE	0.669468	2 vs 1	0.212954	2 vs 1	0.699405	0.486452	Khdrbs3:chr15:69092807-69093169:+, Khdrbs3:chr15:69093105-69093548:+	Khdrbs3:ENSMUST00000022954.6	Khdrbs3	3.16916e-13	1.55807e-10	TRUE	TRUE	4.7351e-11	1.60117e-10	TRUE
1247	0.165199	0.226719	0.410955	0.318029	0.0929262	TRUE	#NAME?	1 vs 10	0.212808	1 vs 8	-0.0402044	-0.253012	Cadm2:chr16:66655416-66655798:-, Cadm2:chr16:66659251-66659657:-, Cadm2:chr16:66660008-66660400:-, Cadm2:chr16:66660313-66660741:-, Cadm2:chr16:66660297-66661122:-, Cadm2:chr16:66661017-66661461:-, Cadm2:chr16:66661313-66661930:-, Cadm2:chr16:66662202-66662781:-, Cadm2:chr16:66662492-66663356:-, Cadm2:chr16:66663121-66663243:-	Cadm2:ENSMUST00000114292.7	Cadm2	NA	NA	FALSE	FALSE	0.226719	NA	FALSE
1248	2.57451e-11	6.38292e-11	0.597852	0.489516	0.108336	TRUE	0.887739	5 vs 1	0.212358	5 vs 2	0.0659645	-0.146394	Ythdf3:chr3:16213956-16214582:+, Ythdf3:chr3:16214567-16215060:+, Ythdf3:chr3:16214801-16215470:+, Ythdf3:chr3:16215921-16216432:+, Ythdf3:chr3:16216633-16217071:+	Ythdf3:ENSMUST00000108345.8	Ythdf3	NA	NA	FALSE	FALSE	6.38292e-11	NA	FALSE
1249	1.61911e-05	6.64984e-05	0.225697	0.153204	0.0724933	TRUE	0.567984	3 vs 1	0.212322	2 vs 1	-0.334931	-0.547253	Trim23:chr13:104202424-104203116:+, Trim23:chr13:104202996-104203440:+, Trim23:chr13:104203368-104203857:+	Trim23:ENSMUST00000069187.11	Trim23	NA	NA	FALSE	FALSE	6.64984e-05	NA	FALSE
1250	0.767478	NA	0.252563	0.142857	0.109705	TRUE	Inf	2 vs 1	0.212294	3 vs 1	-0.501992	-0.714286	Foxq1:chr13:31560114-31560474:+, Foxq1:chr13:31559970-31560407:+, Foxq1:chr13:31560585-31560976:+	Foxq1:ENSMUST00000042118.10	Foxq1	NA	NA	FALSE	FALSE	0.767478	NA	FALSE
1251	0.00191765	0.0458767	0.709915	0.598618	0.111297	TRUE	0.853736	2 vs 1	0.212256	3 vs 1	0.392351	0.180095	Gclc:chr9:77793236-77793689:+, Gclc:chr9:77793643-77794325:+, Gclc:chr9:77793960-77794489:+	Gclc:ENSMUST00000034905.8	Gclc	NA	NA	FALSE	FALSE	0.0458767	NA	FALSE
1252	0.00109682	0.00281587	0.421226	0.320109	0.101117	TRUE	0.586932	4 vs 1	0.212146	4 vs 1	-0.0997506	-0.311897	Dnajc3:chr14:118977947-118978206:+, Dnajc3:chr14:118978989-118979381:+, Dnajc3:chr14:118979483-118979926:+, Dnajc3:chr14:118981278-118981755:+	Dnajc3:ENSMUST00000022734.8	Dnajc3	NA	NA	FALSE	FALSE	0.00281587	NA	FALSE
1253	0.0820076	0.0619186	0.469683	0.422675	0.047008	TRUE	Inf	2 vs 1	0.212121	9 vs 7	0.0542265	-0.157895	Marchf1:chr8:66468777-66469112:+, Marchf1:chr8:66469307-66469779:+, Marchf1:chr8:66469623-66469953:+, Marchf1:chr8:66469934-66470441:+, Marchf1:chr8:66470109-66470459:+, Marchf1:chr8:66470547-66471068:+, Marchf1:chr8:66471160-66471711:+, Marchf1:chr8:66471658-66472173:+, Marchf1:chr8:66472441-66472877:+	Marchf1:ENSMUST00000110255.7	Marchf1	NA	NA	FALSE	FALSE	0.0820076	NA	FALSE
1254	0.107816	NA	0.20219	0.0819804	0.120209	TRUE	2.23805	1 vs 4	0.212054	1 vs 5	-0.428571	-0.640625	Mss51:chr14:20481163-20481555:-, Mss51:chr14:20482097-20482402:-, Mss51:chr14:20482558-20483053:-, Mss51:chr14:20482804-20483199:-, Mss51:chr14:20483008-20483417:-	Mss51:ENSMUST00000022353.4	Mss51	NA	NA	FALSE	FALSE	0.107816	NA	FALSE
1255	1.12793e-10	3.70508e-10	0.581449	0.475061	0.106389	FALSE	0.455971	1 vs 3	0.212051	1 vs 3	0.144737	-0.0673144	Szrd1:chr4:141112978-141113387:-, Szrd1:chr4:141113639-141114303:-, Szrd1:chr4:141115221-141115701:-	Szrd1:ENSMUST00000102487.3	Szrd1	3.50668e-10	1.16197e-09	TRUE	TRUE	3.70508e-10	1.19284e-09	TRUE
1256	0.766643	NA	0.205882	0.1	0.105882	TRUE	0.847298	2 vs 1	0.211765	2 vs 1	-0.588235	-0.8	Kdm5d:chrY:916793-917467:+, Kdm5d:chrY:917437-917618:+	Kdm5d:ENSMUST00000189069.6	Kdm5d	NA	NA	FALSE	FALSE	0.766643	NA	FALSE
1257	1	NA	0.705882	0.6	0.105882	TRUE	0.470004	1 vs 2	0.211765	1 vs 2	0.411765	0.2	Marveld2:chr13:100595955-100596325:-, Marveld2:chr13:100596199-100596732:-	Marveld2:ENSMUST00000022137.13	Marveld2	NA	NA	FALSE	FALSE	1	NA	FALSE
1258	2.81115e-23	7.28656e-20	0.797203	0.691372	0.105831	FALSE	0.562363	2 vs 1	0.211662	2 vs 1	0.594406	0.382743	Vps4a:chr8:107045034-107045567:+, Vps4a:chr8:107045368-107045760:+	Vps4a:ENSMUST00000034388.9	Vps4a	1.54095e-22	3.72045e-19	TRUE	TRUE	7.28656e-20	3.79448e-19	TRUE
1259	0.406787	NA	0.530595	0.476328	0.054267	TRUE	0.556759	1 vs 2	0.21162	1 vs 2	-0.00713012	-0.21875	Lrrc3:chr10:77897575-77897945:-, Lrrc3:chr10:77898886-77899311:-, Lrrc3:chr10:77899744-77900195:-	Lrrc3:ENSMUST00000057608.4	Lrrc3	NA	NA	FALSE	FALSE	0.406787	NA	FALSE
1260	2.05032e-12	2.33776e-11	0.453114	0.364009	0.0891052	FALSE	0.478954	2 vs 3	0.211564	2 vs 3	0.0275943	-0.183969	Arl16:chr11:120464284-120465425:-, Arl16:chr11:120464826-120465249:-, Arl16:chr11:120465328-120465785:-	Arl16:ENSMUST00000076921.6	Arl16	6.91069e-12	7.87996e-11	TRUE	TRUE	2.33776e-11	8.08896e-11	TRUE
1261	0.0995346	NA	0.921569	0.815789	0.105779	TRUE	0.975776	2 vs 1	0.211558	2 vs 1	0.843137	0.631579	Epm2a:chr10:11459106-11459474:+, Epm2a:chr10:11459285-11459677:+	Epm2a:ENSMUST00000069106.4	Epm2a	NA	NA	FALSE	FALSE	0.0995346	NA	FALSE
1262	0.6255	NA	0.467058	0.354812	0.112246	TRUE	0.584934	2 vs 3	0.211515	1 vs 3	-0.106667	-0.318182	Nfkbiz:chr16:55811370-55811750:-, Nfkbiz:chr16:55811370-55812096:-, Nfkbiz:chr16:55812396-55812815:-	Nfkbiz:ENSMUST00000114458.7	Nfkbiz	NA	NA	FALSE	FALSE	0.6255	NA	FALSE
1263	0.505143	NA	0.781042	0.740985	0.0400569	TRUE	#NAME?	1 vs 3	0.211497	1 vs 2	-0.129412	-0.340909	Slc39a14:chr14:70303198-70303560:-, Slc39a14:chr14:70303441-70303820:-, Slc39a14:chr14:70303611-70304002:-, Slc39a14:chr14:70305396-70305904:-, Slc39a14:chr14:70306191-70306697:-	Slc39a14:ENSMUST00000068044.13	Slc39a14	NA	NA	FALSE	FALSE	0.505143	NA	FALSE
1264	4.55787e-25	1.59184e-23	0.679107	0.574864	0.104243	FALSE	0.668851	3 vs 4	0.211492	1 vs 4	0.369992	0.1585	Gosr2:chr11:103676819-103677212:-, Gosr2:chr11:103677771-103678299:-, Gosr2:chr11:103678045-103678602:-, Gosr2:chr11:103679041-103679486:-	Gosr2:ENSMUST00000021329.13	Gosr2	2.62993e-24	9.62066e-23	TRUE	TRUE	1.59184e-23	9.78114e-23	TRUE
1265	4.03253e-06	0.000156535	0.830419	0.723229	0.10719	TRUE	0.963178	3 vs 1	0.211207	3 vs 1	0.686123	0.474916	Otud4:chr8:79673689-79674495:+, Otud4:chr8:79675313-79675757:+, Otud4:chr8:79677257-79677755:+	Otud4:ENSMUST00000173078.7	Otud4	NA	NA	FALSE	FALSE	0.000156535	NA	FALSE
1266	0.127764	NA	0.337797	0.260372	0.077425	TRUE	#NAME?	1 vs 2	0.211059	3 vs 7	0.0324873	-0.178571	Samd12:chr15:53453753-53454173:-, Samd12:chr15:53454775-53455224:-, Samd12:chr15:53459481-53459838:-, Samd12:chr15:53459384-53460246:-, Samd12:chr15:53459772-53460084:-, Samd12:chr15:53460731-53461258:-, Samd12:chr15:53461562-53462017:-, Samd12:chr15:53461785-53462123:-, Samd12:chr15:53461790-53462301:-	Samd12:ENSMUST00000078673.13	Samd12	NA	NA	FALSE	FALSE	0.127764	NA	FALSE
1267	3.00442e-07	4.37911e-06	0.382373	0.318961	0.0634123	TRUE	1.03524	5 vs 6	0.211029	4 vs 6	0.163284	-0.0477454	Pdzd8:chr19:59294130-59294354:-, Pdzd8:chr19:59294130-59294685:-, Pdzd8:chr19:59295952-59296531:-, Pdzd8:chr19:59297184-59297508:-, Pdzd8:chr19:59298136-59298550:-, Pdzd8:chr19:59298403-59298928:-	Pdzd8:ENSMUST00000099274.3	Pdzd8	NA	NA	FALSE	FALSE	4.37911e-06	NA	FALSE
1268	0.00407526	0.0175305	0.560789	0.460534	0.100254	TRUE	0.443878	2 vs 3	0.210908	2 vs 3	0.176186	-0.0347222	Sos1:chr17:80393748-80394054:-, Sos1:chr17:80393963-80394432:-, Sos1:chr17:80397044-80397489:-	Sos1:ENSMUST00000068714.6	Sos1	NA	NA	FALSE	FALSE	0.0175305	NA	FALSE
1269	3.51034e-17	1.28258e-15	0.745212	0.671681	0.073532	FALSE	0.87946	1 vs 3	0.210908	1 vs 2	-0.00969094	-0.220598	Mindy3:chr2:12347259-12347637:-, Mindy3:chr2:12347468-12347973:-, Mindy3:chr2:12347829-12348286:-	Mindy3:ENSMUST00000028105.12	Mindy3	1.46241e-16	5.47077e-15	TRUE	TRUE	1.28258e-15	5.57668e-15	TRUE
1270	0.00460337	0.0116277	0.336322	0.335036	0.00128569	TRUE	0.637803	2 vs 1	0.21081	2 vs 1	0.501508	0.290698	Gab2:chr7:97307552-97308147:+, Gab2:chr7:97307888-97308279:+, Gab2:chr7:97308539-97308951:+	Gab2:ENSMUST00000004622.6	Gab2	NA	NA	FALSE	FALSE	0.0116277	NA	FALSE
1271	0.00384429	NA	0.275689	0.170306	0.105384	TRUE	0.617516	1 vs 2	0.210767	1 vs 2	-0.448622	-0.659389	9430038I01Rik:chr7:137382951-137383387:-, 9430038I01Rik:chr7:137387308-137387451:-	9430038I01Rik:ENSMUST00000120340.1	9430038I01Rik	NA	NA	FALSE	FALSE	0.00384429	NA	FALSE
1272	3.28004e-112	4.37918e-94	0.810239	0.704096	0.106143	FALSE	0.832108	1 vs 3	0.210679	1 vs 3	0.628278	0.417599	Rab7:chr6:87999064-87999484:-, Rab7:chr6:87999398-87999862:-, Rab7:chr6:87999730-88000206:-	Rab7:ENSMUST00000113600.9	Rab7	8.43498e-111	1.09374e-92	TRUE	TRUE	4.37918e-94	1.11242e-92	TRUE
1273	0.077041	NA	0.692797	0.613971	0.0788268	TRUE	2.45101	5 vs 2	0.210526	5 vs 3	-0.075188	-0.285714	Gm35339:chr15:76363475-76363917:+, Gm35339:chr15:76363231-76364222:+, Gm35339:chr15:76364581-76364892:+, Gm35339:chr15:76364925-76365154:+, Gm35339:chr15:76365313-76365418:+	Gm35339:ENSMUST00000208833.2	Gm35339	NA	NA	FALSE	FALSE	0.077041	NA	FALSE
1274	3.80576e-11	2.67591e-09	0.905972	0.775477	0.130495	TRUE	1.14609	1 vs 3	0.210231	1 vs 2	0.840168	0.629938	Wasl:chr6:24613805-24614185:-, Wasl:chr6:24615842-24616232:-, Wasl:chr6:24616004-24616417:-	Wasl:ENSMUST00000031695.14	Wasl	NA	NA	FALSE	FALSE	2.67591e-09	NA	FALSE
1275	7.58014e-20	4.11491e-18	0.101955	0.042627	0.059328	FALSE	1.08426	1 vs 3	0.210185	2 vs 3	-0.610004	-0.820189	Saal1:chr7:46686044-46686503:-, Saal1:chr7:46688496-46689195:-, Saal1:chr7:46689229-46689656:-	Saal1:ENSMUST00000143082.3	Saal1	3.65496e-19	1.93429e-17	TRUE	TRUE	4.11491e-18	1.98411e-17	TRUE
1276	7.52217e-05	0.000138339	0.473816	0.41147	0.062346	TRUE	0.690814	2 vs 3	0.210104	2 vs 3	0.0677201	-0.142384	Zfp950:chr19:61122410-61122835:-, Zfp950:chr19:61126084-61126307:-, Zfp950:chr19:61126818-61127168:-	Zfp950:ENSMUST00000143264.7	Zfp950	NA	NA	FALSE	FALSE	0.000138339	NA	FALSE
1277	0.00460702	0.0324293	0.361909	0.252713	0.109196	TRUE	0.660836	1 vs 3	0.210103	1 vs 4	-0.243902	-0.454006	Zc3hav1l:chr6:38287394-38287835:-, Zc3hav1l:chr6:38291526-38291994:-, Zc3hav1l:chr6:38291700-38292249:-, Zc3hav1l:chr6:38292359-38292873:-	Zc3hav1l:ENSMUST00000058524.2	Zc3hav1l	NA	NA	FALSE	FALSE	0.0324293	NA	FALSE
1278	0.000422011	0.00206803	0.329498	0.224551	0.104947	TRUE	0.528883	2 vs 1	0.209894	2 vs 1	-0.341004	-0.550898	Slc7a6:chr8:106197614-106198066:+, Slc7a6:chr8:106198290-106198714:+	Slc7a6:ENSMUST00000034378.4	Slc7a6	NA	NA	FALSE	FALSE	0.00206803	NA	FALSE
1279	9.03561e-15	5.84522e-13	0.258811	0.153899	0.104912	FALSE	0.652183	1 vs 2	0.209823	1 vs 2	-0.482378	-0.692202	Brd8:chr18:34598607-34599006:-, Brd8:chr18:34599777-34600204:-	Brd8:ENSMUST00000003876.9	Brd8	3.42203e-14	2.14084e-12	TRUE	TRUE	5.84522e-13	2.19776e-12	TRUE
1280	4.77561e-14	2.35773e-12	0.818431	0.707944	0.110487	FALSE	0.708773	3 vs 2	0.209568	3 vs 2	0.683456	0.473888	Spag9:chr11:94122743-94123372:+, Spag9:chr11:94123084-94123534:+, Spag9:chr11:94125678-94126096:+	Spag9:ENSMUST00000041956.13	Spag9	1.75134e-13	8.31221e-12	TRUE	TRUE	2.35773e-12	8.51154e-12	TRUE
1281	0.0153523	0.00410053	0.811344	0.777501	0.0338425	TRUE	0.447129	1 vs 2	0.209526	1 vs 2	0.0159774	-0.193548	Ankib1:chr5:3689993-3690471:-, Ankib1:chr5:3690277-3690900:-, Ankib1:chr5:3691271-3691750:-	Ankib1:ENSMUST00000043551.10	Ankib1	NA	NA	FALSE	FALSE	0.0153523	NA	FALSE
1282	0.000550859	0.000890523	0.630993	0.543236	0.087757	TRUE	0.696637	1 vs 2	0.209465	1 vs 2	0.356725	0.14726	Man1a2:chr3:100562205-100562575:-, Man1a2:chr3:100564200-100564677:-, Man1a2:chr3:100565377-100565807:-, Man1a2:chr3:100566090-100566595:-	Man1a2:ENSMUST00000008907.13	Man1a2	NA	NA	FALSE	FALSE	0.000890523	NA	FALSE
1283	0.000264235	0.00134034	0.672171	0.629041	0.0431303	TRUE	1.4224	3 vs 1	0.209446	2 vs 1	0.20437	-0.00507614	Dnal1:chr12:84138221-84138506:+, Dnal1:chr12:84140558-84140814:+, Dnal1:chr12:84140353-84140606:+, Dnal1:chr12:84143110-84143517:+	Dnal1:ENSMUST00000123491.7	Dnal1	NA	NA	FALSE	FALSE	0.00134034	NA	FALSE
1284	5.21238e-06	1.90282e-05	0.311369	0.223642	0.0877272	TRUE	0.791113	3 vs 1	0.20939	3 vs 1	-0.362319	-0.571709	Guf1:chr5:69571567-69571633:+, Guf1:chr5:69571556-69571733:+, Guf1:chr5:69571434-69572185:+, Guf1:chr5:69572664-69573153:+, Guf1:chr5:69573186-69573701:+	Guf1:ENSMUST00000087228.10	Guf1	NA	NA	FALSE	FALSE	1.90282e-05	NA	FALSE
1285	0.00273031	0.0048401	0.309922	0.219275	0.0906474	TRUE	0.7225	3 vs 4	0.209194	3 vs 4	-0.382567	-0.59176	Disp3:chr4:148236857-148237221:-, Disp3:chr4:148237377-148237895:-, Disp3:chr4:148239389-148239832:-, Disp3:chr4:148240478-148240894:-	Disp3:ENSMUST00000047720.8	Disp3	NA	NA	FALSE	FALSE	0.0048401	NA	FALSE
1286	0.696022	NA	0.915347	0.859615	0.0557315	TRUE	1.09861	1 vs 3	0.20915	1 vs 2	-0.235294	-0.444444	Sgsh:chr11:119343459-119343798:-, Sgsh:chr11:119343489-119344057:-, Sgsh:chr11:119345310-119345895:-	Sgsh:ENSMUST00000100172.2	Sgsh	NA	NA	FALSE	FALSE	0.696022	NA	FALSE
1287	0.0144712	0.0479389	0.236233	0.146226	0.090007	TRUE	0.890255	1 vs 4	0.208658	1 vs 4	-0.271605	-0.480263	Nectin3:chr16:46442650-46443108:-, Nectin3:chr16:46447100-46447565:-, Nectin3:chr16:46447561-46448042:-, Nectin3:chr16:46448005-46448464:-	Nectin3:ENSMUST00000023334.14	Nectin3	NA	NA	FALSE	FALSE	0.0479389	NA	FALSE
1288	2.00103e-68	3.55774e-57	0.842566	0.72035	0.122216	FALSE	1.19094	6 vs 1	0.208595	6 vs 2	0.675728	0.467133	Lin7c:chr2:109897195-109897851:+, Lin7c:chr2:109897660-109898260:+, Lin7c:chr2:109898509-109899191:+, Lin7c:chr2:109898887-109899465:+, Lin7c:chr2:109899620-109900143:+, Lin7c:chr2:109900392-109901003:+	Lin7c:ENSMUST00000028583.7	Lin7c	3.13394e-67	5.21656e-56	TRUE	TRUE	3.55774e-57	5.24172e-56	TRUE
1289	0.791337	NA	0.166667	0.0625	0.104167	TRUE	1.09861	2 vs 1	0.208333	2 vs 1	-0.666667	-0.875	Ifi35:chr11:101458118-101458455:+, Ifi35:chr11:101458254-101458779:+	Ifi35:ENSMUST00000010502.12	Ifi35	NA	NA	FALSE	FALSE	0.791337	NA	FALSE
1290	5.58305e-10	1.00214e-08	0.496351	0.399331	0.0970203	TRUE	0.674764	2 vs 3	0.208193	2 vs 3	-0.294766	-0.502959	Cbll1:chr12:31484880-31485307:-, Cbll1:chr12:31485219-31485713:-, Cbll1:chr12:31486829-31487393:-, Cbll1:chr12:31487136-31487675:-	Cbll1:ENSMUST00000064240.13	Cbll1	NA	NA	FALSE	FALSE	1.00214e-08	NA	FALSE
1291	1.41192e-52	4.18026e-49	0.304941	0.200875	0.104066	FALSE	0.556955	2 vs 1	0.208132	2 vs 1	-0.390119	-0.59825	Cops8:chr1:90612679-90613214:+, Cops8:chr1:90613002-90613362:+	Cops8:ENSMUST00000036153.11	Cops8	1.59839e-51	5.18903e-48	TRUE	TRUE	4.18026e-49	5.30944e-48	TRUE
1292	1.269e-33	4.12998e-31	0.181148	0.0911198	0.0900282	FALSE	Inf	3 vs 1	0.208007	4 vs 1	-0.599812	-0.807819	Gmps:chr3:64016584-64016755:+, Gmps:chr3:64016326-64017436:+, Gmps:chr3:64016896-64017165:+, Gmps:chr3:64019312-64019823:+, Gmps:chr3:64021102-64021585:+, Gmps:chr3:64022139-64022579:+	Gmps:ENSMUST00000029405.7	Gmps	9.86317e-33	3.2553e-30	TRUE	TRUE	4.12998e-31	3.32152e-30	TRUE
1293	0.179095	0.209756	0.292033	0.19911	0.0929231	TRUE	Inf	3 vs 1	0.207984	4 vs 1	-0.489691	-0.697674	Plxdc2:chr2:16751266-16751732:+, Plxdc2:chr2:16757711-16758170:+, Plxdc2:chr2:16759100-16759899:+, Plxdc2:chr2:16759335-16759738:+	Plxdc2:ENSMUST00000028081.12	Plxdc2	NA	NA	FALSE	FALSE	0.209756	NA	FALSE
1294	0.00034426	NA	0.278827	0.146223	0.132603	TRUE	#NAME?	1 vs 2	0.207826	1 vs 5	-0.535652	-0.743478	Zfp969:chr2:175687137-175687370:-, Zfp969:chr2:175687257-175687357:-, Zfp969:chr2:175687270-175687459:-, Zfp969:chr2:175687310-175687666:-, Zfp969:chr2:175687909-175688288:-	Zfp969:ENSMUST00000109027.8	Zfp969	NA	NA	FALSE	FALSE	0.00034426	NA	FALSE
1295	5.90204e-46	7.25513e-42	0.682198	0.563951	0.118247	FALSE	0.999352	1 vs 4	0.207798	1 vs 4	0.388322	0.180525	Mtpn:chr6:35509000-35509436:-, Mtpn:chr6:35509778-35510421:-, Mtpn:chr6:35510865-35511336:-, Mtpn:chr6:35511286-35511827:-, Mtpn:chr6:35511867-35512438:-	Mtpn:ENSMUST00000031866.8	Mtpn	6.08611e-45	7.37249e-41	TRUE	TRUE	7.25513e-42	7.51863e-41	TRUE
1296	3.86352e-05	9.30557e-05	0.384832	0.302418	0.0824139	TRUE	1.5988	4 vs 1	0.207749	6 vs 1	0.103853	-0.103896	Chic1:chrX:103389393-103389755:+, Chic1:chrX:103389722-103390035:+, Chic1:chrX:103389245-103390373:+, Chic1:chrX:103389916-103390327:+, Chic1:chrX:103390466-103391111:+, Chic1:chrX:103391949-103392394:+, Chic1:chrX:103394848-103395251:+, Chic1:chrX:103395676-103396118:+	Chic1:ENSMUST00000116547.2	Chic1	NA	NA	FALSE	FALSE	9.30557e-05	NA	FALSE
1297	2.96274e-12	4.12129e-10	0.74822	0.714539	0.0336813	TRUE	0.792216	3 vs 2	0.207374	3 vs 2	0.561672	0.354298	Khdrbs2:chr1:32243753-32244160:+, Khdrbs2:chr1:32244283-32244864:+, Khdrbs2:chr1:32246306-32246673:+, Khdrbs2:chr1:32246137-32246929:+	Khdrbs2:ENSMUST00000189878.1	Khdrbs2	NA	NA	FALSE	FALSE	4.12129e-10	NA	FALSE
1298	0.0334409	0.0672762	0.501751	0.426446	0.0753045	TRUE	2.23359	4 vs 3	0.207237	4 vs 2	-0.354167	-0.561404	Pcdhb3:chr18:37303135-37304038:+, Pcdhb3:chr18:37303579-37304018:+, Pcdhb3:chr18:37304167-37304448:+, Pcdhb3:chr18:37304292-37304585:+	Pcdhb3:ENSMUST00000051754.1	Pcdhb3	NA	NA	FALSE	FALSE	0.0672762	NA	FALSE
1299	0.387298	NA	0.46444	0.373801	0.0906398	TRUE	0.658542	1 vs 3	0.206953	1 vs 2	-0.278761	-0.485714	Kcnj9:chr1:172320482-172320885:-, Kcnj9:chr1:172321674-172321989:-, Kcnj9:chr1:172321980-172322516:-	Kcnj9:ENSMUST00000062387.7	Kcnj9	NA	NA	FALSE	FALSE	0.387298	NA	FALSE
1300	5.01815e-07	1.18588e-07	0.806128	0.699364	0.106764	TRUE	1.17994	3 vs 1	0.206707	4 vs 1	0.617155	0.410448	Cep43:chr17:8194422-8194777:+, Cep43:chr17:8195008-8195626:+, Cep43:chr17:8195275-8195779:+, Cep43:chr17:8196061-8196522:+	Cep43:ENSMUST00000097419.9	Cep43	NA	NA	FALSE	FALSE	5.01815e-07	NA	FALSE
1301	6.24976e-31	3.79936e-31	0.336987	0.215859	0.121128	FALSE	0.817093	2 vs 4	0.206629	1 vs 4	-0.362434	-0.569063	Trappc13:chr13:104142105-104142527:-, Trappc13:chr13:104142409-104142956:-, Trappc13:chr13:104143263-104143729:-, Trappc13:chr13:104143905-104144318:-	Trappc13:ENSMUST00000144060.7	Trappc13	4.38325e-30	3.00614e-30	TRUE	TRUE	6.24976e-31	4.98783e-30	TRUE
1302	1.96352e-18	1.81065e-19	0.302628	0.19176	0.110868	FALSE	0.876053	5 vs 1	0.206604	3 vs 1	-0.385658	-0.592262	Gpatch11:chr17:78845066-78845329:+, Gpatch11:chr17:78846408-78846866:+, Gpatch11:chr17:78846641-78847188:+, Gpatch11:chr17:78847081-78847431:+, Gpatch11:chr17:78847885-78848308:+	Gpatch11:ENSMUST00000170759.2	Gpatch11	8.81467e-18	9.13252e-19	TRUE	TRUE	1.96352e-18	9.62355e-18	TRUE
1303	1.02557e-11	3.61237e-09	0.893003	0.76339	0.129613	TRUE	0.988537	3 vs 2	0.206491	3 vs 2	0.832631	0.62614	Add2:chr6:86119023-86119674:+, Add2:chr6:86119632-86120102:+, Add2:chr6:86124006-86124476:+	Add2:ENSMUST00000204059.2	Add2	NA	NA	FALSE	FALSE	3.61237e-09	NA	FALSE
1304	0.000263671	0.00179572	0.452103	0.348884	0.103218	TRUE	0.431769	1 vs 2	0.206437	1 vs 2	-0.0957944	-0.302231	Ubxn8:chr8:33620690-33621103:-, Ubxn8:chr8:33620910-33621429:-	Ubxn8:ENSMUST00000095349.5	Ubxn8	NA	NA	FALSE	FALSE	0.00179572	NA	FALSE
1305	0.000632371	0.000726642	0.204396	0.101449	0.102946	TRUE	0.82218	1 vs 2	0.205893	1 vs 2	-0.591209	-0.797101	Gne:chr4:44034196-44034670:-, Gne:chr4:44036769-44037208:-	Gne:ENSMUST00000030201.13	Gne	NA	NA	FALSE	FALSE	0.000726642	NA	FALSE
1306	1.16815e-05	3.95898e-06	0.633472	0.530541	0.102931	TRUE	0.424826	1 vs 2	0.205863	1 vs 2	0.266945	0.061082	Mras:chr9:99385420-99385777:-, Mras:chr9:99387897-99388353:-	Mras:ENSMUST00000035045.14	Mras	NA	NA	FALSE	FALSE	1.16815e-05	NA	FALSE
1307	0.790518	NA	0.728919	0.666667	0.0622519	TRUE	#NAME?	1 vs 2	0.205616	2 vs 3	-0.127717	-0.333333	Cdkl2:chr5:92006084-92006545:-, Cdkl2:chr5:92007335-92007777:-, Cdkl2:chr5:92007712-92008187:-	Cdkl2:ENSMUST00000086978.11	Cdkl2	NA	NA	FALSE	FALSE	0.790518	NA	FALSE
1308	7.00297e-30	3.26287e-26	0.883515	0.782124	0.101391	FALSE	0.806502	1 vs 3	0.205603	1 vs 3	0.731475	0.525872	Tmed7:chr18:46585888-46586327:-, Tmed7:chr18:46586080-46586837:-, Tmed7:chr18:46587964-46588425:-	Tmed7:ENSMUST00000151189.1	Tmed7	4.78046e-29	2.23232e-25	TRUE	TRUE	3.26287e-26	2.25051e-25	TRUE
1309	4.36118e-12	3.11432e-12	0.647435	0.526472	0.120963	TRUE	1.42064	7 vs 2	0.205596	9 vs 4	0.248031	0.0424354	Rabep1:chr11:70940329-70940525:+, Rabep1:chr11:70940600-70940945:+, Rabep1:chr11:70940369-70941345:+, Rabep1:chr11:70940936-70941328:+, Rabep1:chr11:70941271-70941748:+, Rabep1:chr11:70941520-70941888:+, Rabep1:chr11:70941719-70942049:+, Rabep1:chr11:70941752-70942607:+, Rabep1:chr11:70942487-70942972:+, Rabep1:chr11:70942745-70943154:+	Rabep1:ENSMUST00000100928.10	Rabep1	NA	NA	FALSE	FALSE	4.36118e-12	NA	FALSE
1310	0.145189	0.0630681	0.29533	0.196828	0.098502	TRUE	Inf	1 vs 2	0.205582	1 vs 5	-0.486726	-0.692308	Ranbp17:chr11:33211794-33212086:-, Ranbp17:chr11:33211794-33212206:-, Ranbp17:chr11:33212114-33212845:-, Ranbp17:chr11:33212364-33212775:-, Ranbp17:chr11:33213152-33213605:-	Ranbp17:ENSMUST00000102815.9	Ranbp17	NA	NA	FALSE	FALSE	0.145189	NA	FALSE
1311	1.06144e-31	1.86802e-29	0.802168	0.703271	0.0988973	FALSE	0.579158	3 vs 1	0.205433	3 vs 1	0.576159	0.370725	Mrps23:chr11:88210585-88211002:+, Mrps23:chr11:88210958-88211413:+, Mrps23:chr11:88211137-88211517:+	Mrps23:ENSMUST00000024486.13	Mrps23	7.75783e-31	1.42368e-28	TRUE	TRUE	1.86802e-29	1.4465e-28	TRUE
1312	0.0887834	NA	0.798541	0.699656	0.0988852	TRUE	0.549831	3 vs 1	0.205365	3 vs 1	0.569001	0.363636	Syngr1:chr15:80115870-80116333:+, Syngr1:chr15:80118931-80119509:+, Syngr1:chr15:80119133-80119534:+	Syngr1:ENSMUST00000009727.11	Syngr1	NA	NA	FALSE	FALSE	0.0887834	NA	FALSE
1313	1	NA	0.769231	0.666667	0.102564	TRUE	0.510826	2 vs 1	0.205128	2 vs 1	0.538462	0.333333	Bco1:chr8:117133023-117133534:+, Bco1:chr8:117133371-117133732:+	Bco1:ENSMUST00000176860.1	Bco1	NA	NA	FALSE	FALSE	1	NA	FALSE
1314	0.833002	0.858432	0.708535	0.635066	0.073469	TRUE	#NAME?	1 vs 3	0.205128	1 vs 4	0.538462	0.333333	Ccdc148:chr2:58821676-58822050:-, Ccdc148:chr2:58822380-58822825:-, Ccdc148:chr2:58822932-58823180:-, Ccdc148:chr2:58822768-58823353:-, Ccdc148:chr2:58823205-58823723:-, Ccdc148:chr2:58823470-58823753:-	Ccdc148:ENSMUST00000226455.1	Ccdc148	NA	NA	FALSE	FALSE	0.858432	NA	FALSE
1315	0.110911	NA	0.935897	0.833333	0.102564	TRUE	1.07158	1 vs 2	0.205128	1 vs 2	0.871795	0.666667	Rgs13:chr1:144138654-144139024:-, Rgs13:chr1:144139201-144139771:-	Rgs13:ENSMUST00000052375.7	Rgs13	NA	NA	FALSE	FALSE	0.110911	NA	FALSE
1316	2.58082e-51	3.53224e-44	0.647125	0.544612	0.102513	FALSE	0.427502	1 vs 2	0.205026	1 vs 2	0.294249	0.0892233	Rac1:chr5:143505417-143505858:-, Rac1:chr5:143506718-143507145:-	Rac1:ENSMUST00000080537.13	Rac1	2.87478e-50	3.89486e-43	TRUE	TRUE	3.53224e-44	3.97711e-43	TRUE
1317	3.01011e-07	2.80097e-06	0.826979	0.724541	0.102439	TRUE	0.597271	1 vs 2	0.204877	1 vs 2	0.653959	0.449082	Prmt6:chr3:110246102-110246476:-, Prmt6:chr3:110249465-110249932:-	Prmt6:ENSMUST00000190378.1	Prmt6	NA	NA	FALSE	FALSE	2.80097e-06	NA	FALSE
1318	0.00745897	NA	0.66207	0.544135	0.117935	TRUE	1.71136	5 vs 1	0.204854	5 vs 2	0.459756	0.254902	Rapgef5:chr12:117756192-117756658:+, Rapgef5:chr12:117756337-117756870:+, Rapgef5:chr12:117756772-117757260:+, Rapgef5:chr12:117758879-117759454:+, Rapgef5:chr12:117759336-117759772:+	Rapgef5:ENSMUST00000109691.3	Rapgef5	NA	NA	FALSE	FALSE	0.00745897	NA	FALSE
1319	2.6154e-13	1.42506e-13	0.618221	0.585055	0.0331664	TRUE	-0.886573	2 vs 1	0.204782	3 vs 2	-0.36609	-0.570871	Rbpj:chr5:53654373-53654997:+, Rbpj:chr5:53655575-53656237:+, Rbpj:chr5:53656951-53657410:+	Rbpj:ENSMUST00000037618.12	Rbpj	NA	NA	FALSE	FALSE	2.6154e-13	NA	FALSE
1320	1.71137e-14	4.6743e-12	0.483936	0.3966	0.0873361	TRUE	0.967342	1 vs 4	0.204776	3 vs 4	0.161932	-0.0428441	Orc2:chr1:58462705-58463162:-, Orc2:chr1:58463152-58463561:-, Orc2:chr1:58463429-58463819:-, Orc2:chr1:58463928-58464349:-	Orc2:ENSMUST00000027198.11	Orc2	NA	NA	FALSE	FALSE	4.6743e-12	NA	FALSE
1321	2.4429e-09	1.04084e-09	0.421184	0.304463	0.116721	TRUE	0.691985	1 vs 4	0.204747	1 vs 4	0.0559372	-0.14881	Appl1:chr14:26918917-26919411:-, Appl1:chr14:26921152-26921585:-, Appl1:chr14:26922785-26923211:-, Appl1:chr14:26923497-26923904:-	Appl1:ENSMUST00000036570.4	Appl1	NA	NA	FALSE	FALSE	2.4429e-09	NA	FALSE
1322	7.21871e-07	5.16714e-06	0.778898	0.668781	0.110118	TRUE	0.702539	3 vs 1	0.204707	2 vs 1	0.482485	0.277778	Dyrk1a:chr16:94692175-94692618:+, Dyrk1a:chr16:94694412-94694955:+, Dyrk1a:chr16:94694730-94695097:+	Dyrk1a:ENSMUST00000023614.4	Dyrk1a	NA	NA	FALSE	FALSE	5.16714e-06	NA	FALSE
1323	9.71604e-07	3.04478e-06	0.233493	0.156007	0.0774858	TRUE	0.845865	1 vs 3	0.204559	2 vs 3	-0.228312	-0.43287	Lmo3:chr6:138362918-138363299:-, Lmo3:chr6:138364428-138364873:-, Lmo3:chr6:138365481-138366071:-	Lmo3:ENSMUST00000162772.7	Lmo3	NA	NA	FALSE	FALSE	3.04478e-06	NA	FALSE
1324	0.24477	NA	0.450946	0.442322	0.00862341	TRUE	Inf	3 vs 1	0.204545	3 vs 2	0.010101	-0.194444	Asap3:chr4:136243742-136244139:+, Asap3:chr4:136244123-136244584:+, Asap3:chr4:136244287-136245057:+, Asap3:chr4:136244544-136244935:+, Asap3:chr4:136244916-136245170:+, Asap3:chr4:136246172-136246630:+	Asap3:ENSMUST00000047526.7	Asap3	NA	NA	FALSE	FALSE	0.24477	NA	FALSE
1325	3.54019e-24	1.94388e-22	0.219969	0.141828	0.0781411	FALSE	0.820132	3 vs 1	0.20441	2 vs 1	-0.12307	-0.327479	Sike1:chr3:103001768-103002282:+, Sike1:chr3:103003078-103003525:+, Sike1:chr3:103008046-103008495:+	Sike1:ENSMUST00000029447.11	Sike1	1.97172e-23	1.10705e-21	TRUE	TRUE	1.94388e-22	1.12475e-21	TRUE
1326	0.620802	NA	0.470588	0.368421	0.102167	TRUE	0.421213	1 vs 2	0.204334	1 vs 2	-0.0588235	-0.263158	Acad12:chr5:121596723-121597148:-, Acad12:chr5:121598218-121598803:-	Acad12:ENSMUST00000041252.12	Acad12	NA	NA	FALSE	FALSE	0.620802	NA	FALSE
1327	9.11224e-18	4.47889e-15	0.694993	0.619526	0.0754667	FALSE	0.480326	1 vs 2	0.204228	1 vs 2	0.344766	0.140538	Hnrnpa0:chr13:58125878-58126260:-, Hnrnpa0:chr13:58126881-58127226:-, Hnrnpa0:chr13:58126727-58127581:-	Hnrnpa0:ENSMUST00000007980.6	Hnrnpa0	3.94611e-17	1.83493e-14	TRUE	TRUE	4.47889e-15	1.89625e-14	TRUE
1328	0.000606607	0.00258255	0.579193	0.477089	0.102104	TRUE	0.411168	1 vs 2	0.204207	1 vs 2	0.158385	-0.0458221	Fbxl18:chr5:142866946-142867321:-, Fbxl18:chr5:142871749-142872173:-	Fbxl18:ENSMUST00000110766.7	Fbxl18	NA	NA	FALSE	FALSE	0.00258255	NA	FALSE
1329	3.52953e-05	4.91228e-05	0.612163	0.50358	0.108583	TRUE	0.88015	1 vs 3	0.204183	1 vs 2	0.0541833	-0.15	Sec22c:chr9:121680045-121680412:-, Sec22c:chr9:121683000-121683425:-, Sec22c:chr9:121684108-121684595:-	Sec22c:ENSMUST00000078547.11	Sec22c	NA	NA	FALSE	FALSE	4.91228e-05	NA	FALSE
1330	2.14106e-18	6.85049e-15	0.691121	0.589059	0.102063	FALSE	0.445291	2 vs 1	0.204125	2 vs 1	0.382242	0.178117	Zfand3:chr17:30208000-30208461:+, Zfand3:chr17:30209622-30210059:+	Zfand3:ENSMUST00000226208.2	Zfand3	9.59103e-18	2.77907e-14	TRUE	TRUE	6.85049e-15	2.87114e-14	TRUE
1331	1.87557e-05	0.000174543	0.404255	0.302256	0.102	TRUE	0.448814	2 vs 1	0.203999	2 vs 1	-0.191489	-0.395489	Creg1:chr1:165773764-165774025:+, Creg1:chr1:165774897-165775309:+	Creg1:ENSMUST00000111432.9	Creg1	NA	NA	FALSE	FALSE	0.000174543	NA	FALSE
1332	0.150486	NA	0.210667	0.108696	0.101971	TRUE	0.783223	2 vs 1	0.203942	2 vs 1	-0.578667	-0.782609	Klf5:chr14:99303399-99303512:+, Klf5:chr14:99304902-99305391:+	Klf5:ENSMUST00000226784.1	Klf5	NA	NA	FALSE	FALSE	0.150486	NA	FALSE
1333	8.74556e-06	1.22798e-05	0.664983	0.590966	0.0740169	TRUE	-1.50181	4 vs 1	0.203744	9 vs 6	0.244229	0.0404858	Spred1:chr2:117178013-117178600:+, Spred1:chr2:117178396-117178827:+, Spred1:chr2:117178939-117179363:+, Spred1:chr2:117178756-117179903:+, Spred1:chr2:117179264-117179672:+, Spred1:chr2:117179865-117180340:+, Spred1:chr2:117180618-117181133:+, Spred1:chr2:117181097-117181677:+, Spred1:chr2:117181968-117182294:+	Spred1:ENSMUST00000028829.12	Spred1	NA	NA	FALSE	FALSE	1.22798e-05	NA	FALSE
1334	9.37727e-09	8.52038e-08	0.55192	0.488845	0.0630745	TRUE	0.744461	3 vs 2	0.203678	4 vs 2	-0.390781	-0.594458	Senp2:chr16:22046519-22047134:+, Senp2:chr16:22047484-22047921:+, Senp2:chr16:22048178-22048552:+, Senp2:chr16:22048841-22049303:+	Senp2:ENSMUST00000023561.7	Senp2	NA	NA	FALSE	FALSE	8.52038e-08	NA	FALSE
1335	0.207027	NA	0.196592	0.0549563	0.141636	TRUE	Inf	1 vs 3	0.203181	2 vs 4	-0.630152	-0.833333	Fam81a:chr9:70088589-70088811:-, Fam81a:chr9:70088529-70088950:-, Fam81a:chr9:70089743-70090194:-, Fam81a:chr9:70090373-70090881:-	Fam81a:ENSMUST00000034749.15	Fam81a	NA	NA	FALSE	FALSE	0.207027	NA	FALSE
1336	9.69692e-13	2.46566e-12	0.542685	0.441113	0.101572	FALSE	0.407802	1 vs 2	0.203143	1 vs 2	0.0853704	-0.117773	Smarca5:chr8:80699902-80700307:-, Smarca5:chr8:80700795-80701198:-	Smarca5:ENSMUST00000043359.8	Smarca5	3.32763e-12	8.66326e-12	TRUE	TRUE	2.46566e-12	8.85513e-12	TRUE
1337	1.32122e-07	6.455e-07	0.377633	0.27609	0.101543	FALSE	0.464335	1 vs 2	0.203087	1 vs 2	-0.244733	-0.44782	Rab3d:chr9:21907365-21907937:-, Rab3d:chr9:21908970-21909391:-	Rab3d:ENSMUST00000115351.9	Rab3d	3.34399e-07	1.58922e-06	TRUE	TRUE	6.455e-07	1.65385e-06	TRUE
1338	0.0631686	0.128396	0.549043	0.505859	0.0431843	TRUE	0.568906	3 vs 2	0.202994	3 vs 2	0.0946602	-0.108333	Fuz:chr7:44897429-44897680:+, Fuz:chr7:44897420-44898219:+, Fuz:chr7:44897913-44898314:+	Fuz:ENSMUST00000209132.1	Fuz	NA	NA	FALSE	FALSE	0.128396	NA	FALSE
1339	0.596524	NA	0.226415	0.125	0.101415	TRUE	0.717245	2 vs 1	0.20283	2 vs 1	-0.54717	-0.75	Bmp2k:chr5:97069223-97069704:+, Bmp2k:chr5:97071362-97071789:+	Bmp2k:ENSMUST00000112974.5	Bmp2k	NA	NA	FALSE	FALSE	0.596524	NA	FALSE
1340	1.22924e-06	3.61999e-06	0.294846	0.218975	0.0758717	TRUE	0.995259	3 vs 1	0.202735	4 vs 1	-0.256281	-0.459016	Fer:chr17:64138817-64139231:+, Fer:chr17:64139113-64139558:+, Fer:chr17:64142017-64142464:+, Fer:chr17:64146122-64146525:+	Fer:ENSMUST00000233190.1	Fer	NA	NA	FALSE	FALSE	3.61999e-06	NA	FALSE
1341	0.00106347	0.00589633	0.809524	0.708171	0.101353	TRUE	0.5604	1 vs 2	0.202705	1 vs 2	0.619048	0.416342	Nsun3:chr16:62732390-62732824:-, Nsun3:chr16:62734185-62734600:-	Nsun3:ENSMUST00000063089.11	Nsun3	NA	NA	FALSE	FALSE	0.00589633	NA	FALSE
1342	7.17793e-111	1.27569e-103	0.358154	0.258237	0.0999171	FALSE	0.506621	3 vs 1	0.202605	3 vs 1	-0.265036	-0.467641	Ube2d2a:chr18:35806003-35806493:+, Ube2d2a:chr18:35806281-35806853:+, Ube2d2a:chr18:35806751-35807208:+	Ube2d2a:ENSMUST00000170693.8	Ube2d2a	1.82337e-109	3.67293e-102	TRUE	TRUE	1.27569e-103	3.74262e-102	TRUE
1343	1.90354e-13	4.46177e-11	0.809554	0.708398	0.101156	FALSE	0.559496	1 vs 2	0.202311	1 vs 2	0.619107	0.416796	Elf2:chr3:51255178-51255605:-, Elf2:chr3:51255570-51256095:-	Elf2:ENSMUST00000194641.5	Elf2	6.7895e-13	1.47047e-10	TRUE	TRUE	4.46177e-11	1.5112e-10	TRUE
1344	1.17654e-18	1.45889e-15	0.436206	0.346581	0.0896248	FALSE	0.698823	3 vs 1	0.20219	3 vs 1	-0.174108	-0.376298	Atf7ip:chr6:136606639-136607157:+, Atf7ip:chr6:136606933-136607424:+, Atf7ip:chr6:136608635-136609083:+, Atf7ip:chr6:136610449-136610893:+	Atf7ip:ENSMUST00000032335.12	Atf7ip	5.3277e-18	6.1973e-15	TRUE	TRUE	1.45889e-15	6.31782e-15	TRUE
1345	2.99118e-07	5.07616e-06	0.681139	0.574348	0.106791	TRUE	0.532217	3 vs 1	0.202182	3 vs 1	0.440277	0.238095	Kmt5b:chr19:3815778-3816431:+, Kmt5b:chr19:3816228-3816754:+, Kmt5b:chr19:3817910-3818321:+	Kmt5b:ENSMUST00000113977.8	Kmt5b	NA	NA	FALSE	FALSE	5.07616e-06	NA	FALSE
1346	7.67865e-59	1.33633e-52	0.549071	0.426044	0.123028	FALSE	0.849557	1 vs 3	0.202055	1 vs 2	0.0514511	-0.150604	Tmem183a:chr1:134346086-134346463:-, Tmem183a:chr1:134347392-134347929:-, Tmem183a:chr1:134347711-134348201:-	Tmem183a:ENSMUST00000049470.10	Tmem183a	1.01877e-57	1.7533e-51	TRUE	TRUE	1.33633e-52	1.77298e-51	TRUE
1347	0.0202547	NA	0.821101	0.720207	0.100894	TRUE	0.578334	1 vs 2	0.201787	1 vs 2	0.642202	0.440415	Prkd1:chr12:50341220-50341619:-, Prkd1:chr12:50341562-50342234:-	Prkd1:ENSMUST00000002765.8	Prkd1	NA	NA	FALSE	FALSE	0.0202547	NA	FALSE
1348	1.42358e-07	6.79207e-09	0.522326	0.422749	0.0995777	TRUE	0.937997	5 vs 2	0.201693	5 vs 3	0.0689655	-0.132727	Ccnt2:chr1:127803511-127804124:+, Ccnt2:chr1:127803701-127804884:+, Ccnt2:chr1:127804332-127804761:+, Ccnt2:chr1:127805313-127805933:+, Ccnt2:chr1:127807662-127808103:+	Ccnt2:ENSMUST00000112570.1	Ccnt2	NA	NA	FALSE	FALSE	1.42358e-07	NA	FALSE
1349	6.85625e-08	2.31126e-07	0.812333	0.711604	0.100729	TRUE	0.562057	2 vs 1	0.201459	2 vs 1	0.624667	0.423208	Cdk19:chr10:40481693-40482143:+, Cdk19:chr10:40483417-40483818:+	Cdk19:ENSMUST00000044672.10	Cdk19	NA	NA	FALSE	FALSE	2.31126e-07	NA	FALSE
1350	0.0489038	0.0952861	0.267327	0.166667	0.10066	TRUE	0.60121	1 vs 2	0.20132	1 vs 2	-0.465347	-0.666667	Nup98:chr7:102133492-102133936:-, Nup98:chr7:102134159-102134579:-	Nup98:ENSMUST00000070165.6	Nup98	NA	NA	FALSE	FALSE	0.0952861	NA	FALSE
1351	0.401615	NA	0.410479	0.366424	0.0440551	TRUE	-0.655968	2 vs 3	0.20132	1 vs 2	-0.465347	-0.666667	Optn:chr2:5019015-5019463:-, Optn:chr2:5020601-5021004:-, Optn:chr2:5021288-5021562:-	Optn:ENSMUST00000114996.7	Optn	NA	NA	FALSE	FALSE	0.401615	NA	FALSE
1352	9.53683e-34	1.08487e-26	0.815687	0.715036	0.100651	FALSE	0.567428	2 vs 1	0.201303	2 vs 1	0.631375	0.430072	Cs:chr10:128360861-128361269:+, Cs:chr10:128362077-128362497:+	Cs:ENSMUST00000005826.8	Cs	7.46812e-33	7.52151e-26	TRUE	TRUE	1.08487e-26	7.60869e-26	TRUE
1353	0.00118549	NA	0.907025	0.806452	0.100573	TRUE	0.850721	1 vs 2	0.201146	1 vs 2	0.81405	0.612903	Pgf:chr12:85166635-85167031:-, Pgf:chr12:85167158-85167499:-	Pgf:ENSMUST00000223220.1	Pgf	NA	NA	FALSE	FALSE	0.00118549	NA	FALSE
1354	0.101	NA	0.43908	0.35269	0.08639	TRUE	1.66723	2 vs 3	0.201129	1 vs 3	-0.084585	-0.285714	Dusp15:chr2:152940995-152941370:-, Dusp15:chr2:152942285-152942729:-, Dusp15:chr2:152942796-152943252:-	Dusp15:ENSMUST00000123121.8	Dusp15	NA	NA	FALSE	FALSE	0.101	NA	FALSE
1355	0.0901491	0.204395	0.555035	0.454545	0.10049	TRUE	0.403358	1 vs 2	0.200979	1 vs 2	0.11007	-0.0909091	Dnajc16:chr4:141760165-141760542:-, Dnajc16:chr4:141761934-141762372:-	Dnajc16:ENSMUST00000038014.10	Dnajc16	NA	NA	FALSE	FALSE	0.204395	NA	FALSE
1356	4.98797e-23	9.27052e-22	0.288442	0.225064	0.0633778	FALSE	0.835199	3 vs 2	0.200959	3 vs 2	-0.358674	-0.559633	Utp23:chr15:51882070-51882448:+, Utp23:chr15:51882297-51882716:+, Utp23:chr15:51883454-51884103:+, Utp23:chr15:51884205-51884622:+	Utp23:ENSMUST00000059599.9	Utp23	2.68474e-22	5.15222e-21	TRUE	TRUE	9.27052e-22	5.2332e-21	TRUE
1357	1.43302e-102	2.56604e-89	0.223006	0.122589	0.100416	FALSE	0.7199	2 vs 1	0.200833	2 vs 1	-0.553989	-0.754822	Bub3:chr7:131570797-131571197:+, Bub3:chr7:131571482-131571936:+	Bub3:ENSMUST00000207442.1	Bub3	3.35392e-101	6.04477e-88	TRUE	TRUE	2.56604e-89	6.14374e-88	TRUE
1358	0.00534997	0.000688992	0.673489	0.604226	0.0692633	TRUE	0.4681	1 vs 2	0.200617	1 vs 2	0.266332	0.0657143	Mxd1:chr6:86647038-86647423:-, Mxd1:chr6:86648923-86649349:-, Mxd1:chr6:86649708-86650214:-	Mxd1:ENSMUST00000001184.9	Mxd1	NA	NA	FALSE	FALSE	0.00534997	NA	FALSE
1359	1.15693e-10	2.86112e-11	0.326455	0.218721	0.107734	TRUE	0.782759	5 vs 1	0.200502	3 vs 1	-0.386264	-0.586767	Dusp19:chr2:80630782-80631241:+, Dusp19:chr2:80631297-80631799:+, Dusp19:chr2:80632995-80633500:+, Dusp19:chr2:80633511-80633991:+, Dusp19:chr2:80634043-80634535:+	Dusp19:ENSMUST00000028384.4	Dusp19	NA	NA	FALSE	FALSE	1.15693e-10	NA	FALSE
1360	0.0530476	NA	0.969697	0.876594	0.093103	TRUE	#NAME?	2 vs 1	0.200466	3 vs 2	0.969697	0.769231	Adamtsl3:chr7:82613912-82614209:+, Adamtsl3:chr7:82614064-82614219:+, Adamtsl3:chr7:82614113-82614449:+	Adamtsl3:ENSMUST00000173828.2	Adamtsl3	NA	NA	FALSE	FALSE	0.0530476	NA	FALSE
1361	1	NA	0.1	0	0.1	TRUE	Inf	1 vs 2	0.2	1 vs 2	-0.8	-1	Efcab9:chr11:32519392-32519739:-, Efcab9:chr11:32522648-32523215:-	Efcab9:ENSMUST00000054327.2	Efcab9	NA	NA	FALSE	FALSE	1	NA	FALSE
1362	1	NA	0.1	0	0.1	TRUE	Inf	1 vs 2	0.2	1 vs 2	-0.8	-1	Fam81b:chr13:76201707-76201992:-, Fam81b:chr13:76201707-76202207:-	Fam81b:ENSMUST00000208418.1	Fam81b	NA	NA	FALSE	FALSE	1	NA	FALSE
1363	0.555526	NA	0.6	0.5	0.1	TRUE	0.405465	1 vs 2	0.2	1 vs 2	0.2	0	Fam83h:chr15:76000267-76000637:-, Fam83h:chr15:76001020-76001485:-	Fam83h:ENSMUST00000170153.1	Fam83h	NA	NA	FALSE	FALSE	0.555526	NA	FALSE
1364	0.751825	NA	0.1	0	0.1	TRUE	Inf	2 vs 1	0.2	2 vs 1	-0.8	-1	Gabrr2:chr4:33095457-33095910:+, Gabrr2:chr4:33095809-33096136:+	Gabrr2:ENSMUST00000108162.7	Gabrr2	NA	NA	FALSE	FALSE	0.751825	NA	FALSE
1365	0.600651	NA	0.365213	0.357606	0.00760626	TRUE	-0.875469	3 vs 2	0.2	2 vs 1	-0.25	-0.45	Pdzk1:chr3:96870090-96870526:+, Pdzk1:chr3:96870315-96870898:+, Pdzk1:chr3:96870587-96870938:+	Pdzk1:ENSMUST00000058865.13	Pdzk1	NA	NA	FALSE	FALSE	0.600651	NA	FALSE
1366	0.956846	NA	0.1	0	0.1	TRUE	Inf	1 vs 2	0.2	1 vs 2	-0.8	-1	Proser2:chr2:6098442-6098884:-, Proser2:chr2:6099994-6100465:-	Proser2:ENSMUST00000114942.8	Proser2	NA	NA	FALSE	FALSE	0.956846	NA	FALSE
1367	1	NA	0.5	0.4	0.1	TRUE	0.405465	1 vs 2	0.2	1 vs 2	0	-0.2	Rbm46:chr3:82836521-82836874:-, Rbm46:chr3:82837794-82838204:-	Rbm46:ENSMUST00000182818.2	Rbm46	NA	NA	FALSE	FALSE	1	NA	FALSE
1368	0.305724	NA	0.189346	0.159758	0.0295885	TRUE	1.60944	3 vs 2	0.2	3 vs 2	0	-0.2	Slc25a35:chr11:68972117-68972566:+, Slc25a35:chr11:68973950-68974408:+, Slc25a35:chr11:68976359-68976728:+	Slc25a35:ENSMUST00000018884.5	Slc25a35	NA	NA	FALSE	FALSE	0.305724	NA	FALSE
1369	0.510036	NA	0.7	0.6	0.1	TRUE	0.441833	2 vs 1	0.2	2 vs 1	0.4	0.2	Zfp108:chr7:24261701-24262310:+, Zfp108:chr7:24262092-24262445:+	Zfp108:ENSMUST00000205982.1	Zfp108	NA	NA	FALSE	FALSE	0.510036	NA	FALSE
1370	2.11241e-12	7.18452e-12	0.74171	0.641823	0.0998864	FALSE	0.471587	2 vs 1	0.199773	2 vs 1	0.48342	0.283647	Riok3:chr18:12155127-12155523:+, Riok3:chr18:12156275-12156752:+	Riok3:ENSMUST00000025270.7	Riok3	7.10847e-12	2.4864e-11	FALSE	FALSE	7.18452e-12	2.54081e-11	FALSE
1371	1.74768e-08	5.24595e-08	0.372268	0.280057	0.0922113	TRUE	1.4481	3 vs 5	0.199769	1 vs 6	-0.0865651	-0.286334	Sppl2a:chr2:126890380-126890756:-, Sppl2a:chr2:126892203-126892714:-, Sppl2a:chr2:126892658-126893306:-, Sppl2a:chr2:126892964-126893294:-, Sppl2a:chr2:126893118-126893654:-, Sppl2a:chr2:126893649-126894297:-, Sppl2a:chr2:126893951-126894602:-	Sppl2a:ENSMUST00000028844.10	Sppl2a	NA	NA	FALSE	FALSE	5.24595e-08	NA	FALSE
1372	1.28507e-15	7.98587e-16	0.79922	0.69936	0.0998596	FALSE	0.537172	1 vs 2	0.199719	1 vs 2	0.59844	0.398721	Zdhhc3:chr9:123076776-123077213:-, Zdhhc3:chr9:123077942-123078395:-	Zdhhc3:ENSMUST00000147563.8	Zdhhc3	5.03159e-15	3.42748e-15	FALSE	FALSE	1.28507e-15	5.57668e-15	FALSE
1373	0.000166803	0.00123165	0.605121	0.50533	0.0997908	TRUE	0.405528	1 vs 2	0.199582	1 vs 2	0.210243	0.010661	Vps39:chr2:120316539-120316893:-, Vps39:chr2:120316776-120317177:-	Vps39:ENSMUST00000028752.7	Vps39	NA	NA	FALSE	FALSE	0.00123165	NA	FALSE
1374	3.74201e-48	1.93317e-42	0.450318	0.345869	0.104449	FALSE	0.729413	1 vs 2	0.199574	1 vs 2	0.261885	0.0623107	Nfyb:chr10:82748695-82749213:-, Nfyb:chr10:82749926-82750403:-, Nfyb:chr10:82750241-82750522:-	Nfyb:ENSMUST00000130911.7	Nfyb	4.08095e-47	2.00373e-41	FALSE	FALSE	1.93317e-42	2.03373e-41	FALSE
1375	3.972e-188	1.31057e-142	0.663266	0.555689	0.107577	FALSE	1.00703	5 vs 2	0.199448	4 vs 2	0.415265	0.215817	Ywhab:chr2:164016574-164016787:+, Ywhab:chr2:164016471-164017390:+, Ywhab:chr2:164016991-164017420:+, Ywhab:chr2:164017752-164018260:+, Ywhab:chr2:164018185-164018588:+	Ywhab:ENSMUST00000018470.9	Ywhab	2.12146e-186	5.9061e-141	FALSE	FALSE	1.31057e-142	6.06647e-141	FALSE
1376	1.62477e-07	5.32598e-06	0.832251	0.75818	0.0740713	TRUE	0.556713	1 vs 2	0.199375	1 vs 2	0.591094	0.39172	Camsap2:chr1:136268197-136268647:-, Camsap2:chr1:136269088-136269550:-, Camsap2:chr1:136269354-136269942:-	Camsap2:ENSMUST00000048309.11	Camsap2	NA	NA	FALSE	FALSE	5.32598e-06	NA	FALSE
1377	9.78068e-05	9.76409e-05	0.544822	0.440683	0.104139	TRUE	0.889959	1 vs 8	0.199324	1 vs 8	0.14177	-0.057554	Neto2:chr8:85636664-85637085:-, Neto2:chr8:85636973-85637508:-, Neto2:chr8:85638460-85639221:-, Neto2:chr8:85638846-85639439:-, Neto2:chr8:85639209-85639610:-, Neto2:chr8:85639342-85639831:-, Neto2:chr8:85639762-85640229:-, Neto2:chr8:85640108-85640519:-, Neto2:chr8:85640332-85640643:-	Neto2:ENSMUST00000109686.3	Neto2	NA	NA	FALSE	FALSE	9.78068e-05	NA	FALSE
1378	5.1223e-05	0.00102922	0.630984	0.588603	0.0423817	TRUE	0.540518	1 vs 2	0.199253	1 vs 2	0.282192	0.0829384	Utp15:chr13:98246762-98247209:-, Utp15:chr13:98248087-98248650:-, Utp15:chr13:98248849-98249464:-	Utp15:ENSMUST00000040972.3	Utp15	NA	NA	FALSE	FALSE	0.00102922	NA	FALSE
1379	0.00010616	0.000234044	0.481246	0.380902	0.100344	TRUE	2.1848	5 vs 6	0.199084	2 vs 6	0.118132	-0.0809524	Uevld:chr7:46921247-46921574:-, Uevld:chr7:46923177-46923509:-, Uevld:chr7:46923505-46923906:-, Uevld:chr7:46923151-46924068:-, Uevld:chr7:46924401-46924670:-, Uevld:chr7:46925705-46926122:-, Uevld:chr7:46926019-46926420:-	Uevld:ENSMUST00000094398.12	Uevld	NA	NA	FALSE	FALSE	0.000234044	NA	FALSE
1380	4.3119e-22	1.43083e-20	0.733662	0.634155	0.0995066	FALSE	0.463197	1 vs 2	0.199013	1 vs 2	0.467324	0.26831	Dpm1:chr2:168210245-168210682:-, Dpm1:chr2:168210549-168210665:-	Dpm1:ENSMUST00000154111.7	Dpm1	2.22871e-21	7.4902e-20	FALSE	FALSE	1.43083e-20	7.66177e-20	FALSE
1381	5.82661e-08	4.8528e-07	0.301253	0.211737	0.0895157	TRUE	0.620259	3 vs 1	0.198958	3 vs 1	-0.31289	-0.511848	Spring1:chr5:118261121-118261571:+, Spring1:chr5:118262712-118263168:+, Spring1:chr5:118265701-118266107:+	Spring1:ENSMUST00000049138.7	Spring1	NA	NA	FALSE	FALSE	4.8528e-07	NA	FALSE
1382	1.12375e-06	9.85781e-07	0.496324	0.426507	0.069817	TRUE	3.27445	1 vs 4	0.198834	1 vs 2	-0.378486	-0.57732	Lrrtm2:chr18:35210947-35211560:-, Lrrtm2:chr18:35211578-35212129:-, Lrrtm2:chr18:35211985-35212515:-, Lrrtm2:chr18:35212729-35212876:-, Lrrtm2:chr18:35212305-35212807:-	Lrrtm2:ENSMUST00000091636.4	Lrrtm2	NA	NA	FALSE	FALSE	1.12375e-06	NA	FALSE
1383	4.07263e-10	8.20434e-07	0.804878	0.705466	0.0994125	FALSE	0.543604	1 vs 2	0.198825	1 vs 2	0.609756	0.410931	Ube2h:chr6:30211289-30211648:-, Ube2h:chr6:30212894-30213384:-	Ube2h:ENSMUST00000102993.9	Ube2h	1.22768e-09	2.00089e-06	FALSE	FALSE	8.20434e-07	2.08156e-06	FALSE
1384	0.207892	NA	0.61157	0.512195	0.0993751	TRUE	0.405127	2 vs 1	0.19875	2 vs 1	0.22314	0.0243902	Kmt5b:chr19:3805087-3805530:+, Kmt5b:chr19:3805873-3806374:+	Kmt5b:ENSMUST00000113968.8	Kmt5b	NA	NA	FALSE	FALSE	0.207892	NA	FALSE
1385	0.15019	0.3642	0.619268	0.557688	0.0615795	TRUE	0.650234	2 vs 1	0.198625	2 vs 1	0.0652921	-0.133333	Agbl5:chr5:30895696-30896146:+, Agbl5:chr5:30898265-30898754:+, Agbl5:chr5:30898869-30899543:+, Agbl5:chr5:30899208-30899621:+	Agbl5:ENSMUST00000069705.10	Agbl5	NA	NA	FALSE	FALSE	0.3642	NA	FALSE
1386	0.0925323	NA	0.123687	0.0243902	0.099297	TRUE	1.73091	1 vs 2	0.198594	1 vs 2	-0.752625	-0.95122	Fgf12:chr16:28161821-28162218:-, Fgf12:chr16:28162038-28162589:-	Fgf12:ENSMUST00000100024.2	Fgf12	NA	NA	FALSE	FALSE	0.0925323	NA	FALSE
1387	2.59204e-296	7.59616e-243	0.263445	0.167337	0.0961079	FALSE	1.10535	3 vs 1	0.198372	2 vs 1	-0.439398	-0.63777	Srsf3:chr17:29041671-29042198:+, Srsf3:chr17:29042335-29042975:+, Srsf3:chr17:29042930-29043049:+	Srsf3:ENSMUST00000130216.2	Srsf3	2.45419e-294	7.87342e-241	FALSE	FALSE	7.59616e-243	8.3278e-241	FALSE
1388	0.00196295	0.00507039	0.727159	0.627986	0.0991726	TRUE	0.456668	1 vs 2	0.198345	1 vs 2	0.454318	0.255973	Hipk1:chr3:103739815-103740165:-, Hipk1:chr3:103740047-103740574:-	Hipk1:ENSMUST00000118317.7	Hipk1	NA	NA	FALSE	FALSE	0.00507039	NA	FALSE
1389	0.00477399	0.00451663	0.729918	0.630769	0.0991485	TRUE	0.458687	2 vs 1	0.198297	2 vs 1	0.459836	0.261538	Plekha1:chr7:130911041-130911532:+, Plekha1:chr7:130912846-130913454:+	Plekha1:ENSMUST00000120441.7	Plekha1	NA	NA	FALSE	FALSE	0.00477399	NA	FALSE
1390	0.0823365	NA	0.50435	0.465393	0.0389573	TRUE	0.651862	2 vs 3	0.198168	2 vs 3	0.638168	0.44	Ezh1:chr11:101197325-101197764:-, Ezh1:chr11:101198082-101198537:-, Ezh1:chr11:101198872-101199095:-	Ezh1:ENSMUST00000100417.2	Ezh1	NA	NA	FALSE	FALSE	0.0823365	NA	FALSE
1391	5.83595e-10	7.97837e-09	0.338377	0.212311	0.126066	TRUE	0.696258	1 vs 2	0.198104	1 vs 3	-0.0421836	-0.240288	Gtpbp8:chr16:44736765-44737151:-, Gtpbp8:chr16:44738832-44739320:-, Gtpbp8:chr16:44739058-44739435:-	Gtpbp8:ENSMUST00000162512.7	Gtpbp8	NA	NA	FALSE	FALSE	7.97837e-09	NA	FALSE
1392	0.788252	0.921693	0.667605	0.617177	0.0504277	TRUE	0.46609	1 vs 2	0.198052	1 vs 2	-0.159091	-0.357143	Npnt:chr3:132881744-132882129:-, Npnt:chr3:132882685-132883064:-, Npnt:chr3:132883669-132884134:-	Npnt:ENSMUST00000042744.15	Npnt	NA	NA	FALSE	FALSE	0.921693	NA	FALSE
1393	0.00553891	NA	0.966343	0.855723	0.110619	TRUE	2.09634	3 vs 1	0.197915	3 vs 1	0.545741	0.347826	Mical2:chr7:112351569-112352092:+, Mical2:chr7:112354746-112355217:+, Mical2:chr7:112354945-112355205:+	Mical2:ENSMUST00000050149.11	Mical2	NA	NA	FALSE	FALSE	0.00553891	NA	FALSE
1394	0.258103	0.335381	0.416918	0.318182	0.0987366	TRUE	0.426704	2 vs 1	0.197473	2 vs 1	-0.166163	-0.363636	Drp2:chrX:134453000-134453441:+, Drp2:chrX:134456154-134456573:+	Drp2:ENSMUST00000153424.7	Drp2	NA	NA	FALSE	FALSE	0.335381	NA	FALSE
1395	1.93728e-23	4.65663e-20	0.284782	0.219834	0.0649483	FALSE	0.441098	2 vs 3	0.197417	2 vs 3	-0.142247	-0.339664	Arfrp1:chr2:181357794-181358251:-, Arfrp1:chr2:181358437-181358879:-, Arfrp1:chr2:181359282-181359645:-	Arfrp1:ENSMUST00000170190.7	Arfrp1	1.06474e-22	2.39533e-19	FALSE	FALSE	4.65663e-20	2.44326e-19	FALSE
1396	0.385228	NA	0.676471	0.577778	0.0986928	TRUE	0.423941	1 vs 2	0.197386	1 vs 2	0.352941	0.155556	Fibcd1:chr2:31813290-31813678:-, Fibcd1:chr2:31816271-31816717:-	Fibcd1:ENSMUST00000028188.7	Fibcd1	NA	NA	FALSE	FALSE	0.385228	NA	FALSE
1397	6.5747e-10	3.52004e-10	0.63363	0.529678	0.103951	TRUE	0.462808	1 vs 3	0.197332	1 vs 3	0.188902	-0.00842912	Zfp91:chr19:12766915-12767434:-, Zfp91:chr19:12767407-12768270:-, Zfp91:chr19:12769890-12770364:-	Zfp91:ENSMUST00000038627.8	Zfp91	NA	NA	FALSE	FALSE	6.5747e-10	NA	FALSE
1398	0.00226817	0.00530169	0.309481	0.210863	0.0986186	TRUE	0.517188	1 vs 2	0.197237	1 vs 2	-0.381038	-0.578275	Fam135a:chr1:24010995-24011523:-, Fam135a:chr1:24011539-24012128:-	Fam135a:ENSMUST00000187752.6	Fam135a	NA	NA	FALSE	FALSE	0.00530169	NA	FALSE
1399	0.0778332	NA	0.300723	0.334875	-0.0341511	TRUE	1.22579	2 vs 3	0.197038	2 vs 3	0.801205	0.604167	Nsun6:chr2:15036369-15036800:-, Nsun6:chr2:15037554-15038023:-, Nsun6:chr2:15037914-15038305:-	Nsun6:ENSMUST00000114713.1	Nsun6	NA	NA	FALSE	FALSE	0.0778332	NA	FALSE
1400	0.45442	NA	0.753623	0.655172	0.0984508	TRUE	0.476176	1 vs 2	0.196902	1 vs 2	0.507246	0.310345	Mreg:chr1:72159233-72159557:-, Mreg:chr1:72159233-72159840:-	Mreg:ENSMUST00000048860.8	Mreg	NA	NA	FALSE	FALSE	0.45442	NA	FALSE
1401	0.381349	0.538862	0.661207	0.681927	-0.0207198	TRUE	-0.670333	2 vs 1	0.196703	3 vs 2	0.296703	0.1	Grk4:chr5:34698625-34699178:+, Grk4:chr5:34700232-34700585:+, Grk4:chr5:34700645-34701172:+	Grk4:ENSMUST00000074651.10	Grk4	NA	NA	FALSE	FALSE	0.538862	NA	FALSE
[truncated: 5,983 more rows]

## Sheet: cor_glu.vs.dorsal_rgc
	pval.chisq	pval.DM	warm.base	warm.alt	delta.warm	low.pct.flag	max.log.or	max.abs.log.or.id	max.prpchg	max.abs.prpchg.id	prp.dif.base	prp.dif.alt	pks	Transcript.ID	gene	pval.chisq.adj	pval.DM.adj	sig.chisq	sig.DM	pval.inter	pval.adj	sig
[truncated: 7,536 more rows]

[truncated: 7 more sheets: cor_glu.vs.fb_gaba, dorsal_nb.vs.fb_nb, dorsal_rgc.vs.dorsal_nb, dorsal_rgc.vs.fb_rgc, fb_gaba.vs.fb_nb, fb_gaba.vs.fb_rgc, utr.fb_rgc.vs.fb_nb]
